# Supplementary material for: Estimating the phylogeny of geoemydid turtles (Cryptodira) from landmark data: an assessment of different methods
Source: PeerJ. 2019 Aug 22;7:e7476. doi: 10.7717/peerj.7476 (PMC6708579; doi:10.7717/peerj.7476)
Supplement: Supplemental Information 1 — Includes collection number, identification down to the species or subspecies level, sex (when available). The filled circles indicate when the carapace and the plastron were sampled. All the specimens are considered adults according to collection labels, size, and well-known developmental traits. Collection abbreviations: FMNH, Field Museum of Natural History; MCZR, Museum of Comparative Zoology Reptile Collection; PCHP, Chelonian Research Institute; YPM, Yale Peabody Museum. [file peerj-07-7476-s001.xlsx]

## Sheet: specimen_summary
Collection code	Identification	Sex	Carapace	Plastron
FMNH142680	Notochelys platynota		●
FMNH19714	Mauremys caspica caspica			●
FMNH224004	Orlitia borneensis		●	●
FMNH224016	Cuora amboinensis		●
FMNH224023	Cuora amboinensis		●	●
FMNH224039	Heosemys grandis		●	●
FMNH224040	Heosemys grandis		●	●
FMNH224049	Notochelys platynota		●	●
FMNH224052	Notochelys platynota			●
FMNH224061	Siebenrockiella crassicollis		●	●
FMNH224077	Siebenrockiella crassicollis		●	●
FMNH224079	Siebenrockiella crassicollis		●	●
FMNH224083	Cyclemys dentata			●
FMNH224092	Cyclemys dentata			●
FMNH224096	Batagur borneoensis			●
FMNH224097	Batagur baska			●
FMNH224106	Batagur dhongoka		●	●
FMNH224112	Cuora amboinensis		●	●
FMNH224152	Batagur kachuga		●	●
FMNH224153	Hardella thurjii		●	●
FMNH224185	Pangshura tentoria		●	●
FMNH224247	Melanochelys trijuga		●	●
FMNH224248	Melanochelys trijuga			●
FMNH259430	Pangshura tentoria flaviventer		●
FMNH259432	Heosemys annandalii		●	●
FMNH259433	Pangshura tentoria flaviventer		●	●
FMNH260377	Morenia petersi		●	●
FMNH260381	Geoemyda spengleri		●	●
FMNH260385	Notochelys platynota		●	●
FMNH260386	Pangshura tecta		●	●
FMNH263052	Heosemys annandalii		●
FMNH63269	Notochelys platynota		●
FMNH6736	Mauremys reevesii		●	●
MCZR_182819	Malaclemys terrapin terrapin		●	●
MCZR_1863	Malaclemys terrapin terrapin		●
MCZR_29498	Siebenrockiella crassicollis		●
MCZR_29543	Heosemys annandalii			●
MCZR_29550	Heosemys annandalii		●
PCHP11117	Mauremys rivulata	m	●	●
PCHP11189	Mauremys nigricans	f	●	●
PCHP11899	Rhinoclemmys pulcherrima manni	f	●	●
PCHP11927	Cyclemys dentata	m	●	●
PCHP11959	Malaclemys terrapin terrapin	f	●	●
PCHP12188	Mauremys nigricans	f	●	●
PCHP12202	Sacalia bealei	f	●	●
PCHP1222	Rhinoclemmys annulata	f	●	●
PCHP207	Rhinoclemmys pulcherrima rogerbauri		●	●
PCHP2371	Pangshura tecta	f	●	●
PCHP2438	Rhinoclemmys melanosterna		●
PCHP2441	Rhinoclemmys melanosterna			●
PCHP2442	Rhinoclemmys nasuta		●	●
PCHP2443	Rhinoclemmys nasuta		●	●
PCHP2508	Siebenrockiella crassicollis		●	●
PCHP2509	Siebenrockiella crassicollis		●	●
PCHP2619	Sacalia bealei	f	●	●
PCHP2624	Morenia petersi		●
PCHP2730	Hardella thurjii		●	●
PCHP2775	Rhinoclemmys areolata		●	●
PCHP2871	Rhinoclemmys punctularia		●	●
PCHP2934	Pangshura smithii smithii		●	●
PCHP2936	Pangshura smithii smithii		●	●
PCHP2940	Pangshura tentoria	f	●	●
PCHP2941	Pangshura tentoria	f	●	●
PCHP2953	Morenia petersi		●	●
PCHP2958	Notochelys platynota		●	●
PCHP2961	Rhinoclemmys funerea	m	●	●
PCHP2962	Rhinoclemmys annulata	m	●	●
PCHP2963	Rhinoclemmys areolata	m	●	●
PCHP3221	Hardella thurjii	m	●	●
PCHP3242	Cuora galbinifrons		●
PCHP3330	Melanochelys trijuga thermalis		●
PCHP3366	Orlitia borneensis	f	●	●
PCHP3442	Malayemys subtrijuga	f	●	●
PCHP3446	Malayemys subtrijuga	f	●	●
PCHP3458	Batagur dhongoka	m	●	●
PCHP3460	Cuora amboinensis	m	●
PCHP348	Rhinoclemmys funerea	f	●	●
PCHP3706	Rhinoclemmys punctularia	f	●	●
PCHP3818	Cuora flavomarginata	f	●	●
PCHP3826	Rhinoclemmys diademata	m		●
PCHP3925	Cuora pani		●
PCHP3944	Batagur dhongoka	m	●	●
PCHP3952	Cyclemys oldhamii		●
PCHP3993	Cuora aurocapitata		●
PCHP4071	Mauremys annamensis	m	●	●
PCHP4073	Mauremys nigricans	f	●	●
PCHP4160	Morenia ocellata	f	●	●
PCHP4217	Cuora mccordi		●	●
PCHP4220	Cuora aurocapitata	f		●
PCHP4625	Mauremys reevesii		●	●
PCHP4656	Sacalia quadriocellata	f		●
PCHP4738	Mauremys leprosa		●	●
PCHP4944	Melanochelys trijuga indopeninsularis	f	●	●
PCHP5071	Cuora mccordi			●
PCHP5078	Cuora amboinensis couro		●	●
PCHP5376	Mauremys japonica		●	●
PCHP5467	Heosemys spinosa	m	●	●
PCHP5473	Cuora flavomarginata		●	●
PCHP6068	Mauremys caspica		●	●
PCHP6139	Cyclemys oldhamii		●	●
PCHP6148	Mauremys reevesii		●	●
PCHP6190	Mauremys sinensis		●	●
PCHP6502	Batagur baska	m	●	●
PCHP67	Heosemys spinosa		●	●
PCHP7435	Mauremys japonica	f	●	●
PCHP7543	Heosemys grandis	m		●
PCHP7597	Rhinoclemmys pulcherrima manni	f	●	●
PCHP7699	Rhinoclemmys funerea	f	●	●
PCHP7715	Orlitia borneensis		●	●
PCHP7996	Malaclemys terrapin centrata	f	●	●
PCHP8372	Mauremys nigricans	f	●	●
YPMHERR10930	Melanochelys trijuga		●
YPMHERR12109	Leucocephalon yuwonoi	f	●
YPMHERR14678	Notochelys platynota	f	●
YPMHERR17205	Siebenrockiella crassicollis		●	●
YPMHERR17221	Leucocephalon yuwonoi		●	●
YPMHERR17231	Leucocephalon yuwonoi		●
YPMHERR17244	Cuora picturata			●
