# Supplementary material for: Estimating the phylogeny of geoemydid turtles (Cryptodira) from landmark data: an assessment of different methods
Source: PeerJ. 2019 Aug 22;7:e7476. doi: 10.7717/peerj.7476 (PMC6708579; doi:10.7717/peerj.7476)
Supplement: Supplemental Information 3 — Contains the alignment of multiple DNA sequences and the NEXUS file with the partition and model specifications used for the estimation of the reference tree. [file peerj-07-7476-s003.zip]

Archive with 2 entries (2 files):
- reftree_alignment/concat.phy
- reftree_alignment/concat_model.best_scheme.nex
