# Supplementary material for: Estimating the phylogeny of geoemydid turtles (Cryptodira) from landmark data: an assessment of different methods
Source: PeerJ. 2019 Aug 22;7:e7476. doi: 10.7717/peerj.7476 (PMC6708579; doi:10.7717/peerj.7476)
Supplement: Supplemental Information 3 — Contains the alignment of multiple DNA sequences and the NEXUS file with the partition and model specifications used for the estimation of the reference tree. [file peerj-07-7476-s003.zip › reftree_alignment/concat.phy]

66 4099
Orlitia_borneensis            ctgtacttgattttcggggcctgagcaggaatagtaggcacagcactaagcctactaattcgtgcagaactaagccaaccaggaaccctcctgggagatgatcaaatctacaacgttattgttacagcccatgccttcgttataattttctttatagttatacccattataatcggcggatttggaaactgacttgtacccctaataattggagcaccagacatggcattcccacgcataaataatatgagcttttgactcctaccaccatctctactcttacttctagcctcatcaggaattgaggcaggtgcaggcacaggatgaaccgtgtacccaccactagctggaaacttagcccatgctggcgcctctgtagacctaactattttctccctccacttggctggagtatcctcaattctaggggccattaattttatcactacagcaattaacataaaatccccagccatatcacaataccaaacgcccctatttgtgtgatcagtgcttatcacagccgtcctactattactctcactgccagtactggcggcaggcatcactatactacttacagatcgaaatctgaatacaaccttcttcgacccttcaggagggggggatccaattttataccaacacctg---------------------------------------------------------------------------------------------------------------------------------------------------------------------------------------------------------------------------------------------------------------------------------------------------------------------------------------------------------------------------------------------------------------------------atcgactgggatcaactgtgcctcctacagcccctgggctctgggggctttggatctgtctaccaggccacctaccgtggggagacagtggctgtgaaacaggtgaagaagtgcagcaagaaccggctggcatcacggcaaagtttctgggctgagctgaatgtggcccgcctacgccatgacaatgtggtacgtgttgtagctgccagcacatgtgcccctgctagccaagacagcctggggaccatcataatggaatatgcgggccgcactaccctgcaccatgtcatctatggcactggctgcctgcagggaaagggagaggatgatgggggtggatgtagcagagaacccctaagcatagctgaggccctgggttattgctctgacatcgtgactggcttagccttcctccattcacagtgcattgtgcatctggacctgaagcctgctaatgtgttcatcaccgagcagggggtgtgtaagattggagactttgggtgttcccaaaagctggaggataacgtgtctccaggtccccagctttaccagcaggggggcacatatacccaccgtgcccctgagctcctgaaaggggagcaatggccacaaacctacgaaaaactcaccccataataaaaattatcaataactcattcattgaccttccaagtccctccaacatctctgcttgatggaacctaggatcactattaggtacctgcctagttctacaaatcgctacaggagtcttcctagcaatacattattcaccagacatctcactagcattttcatcagttgcccatatcacccgagacgtacaatacggatgacttatccgcaacatacatgccaacggagcctccatcttcttcatgtgcatttaccttcacatcggccgaggactctactacggctcatacttatataaagaaacctgaaacacaggggtcatcctactactactaaccatagctaccgcatttataggctatgtactaccatgaggccaaatatcattttgaggcgctaccgtcatcaccaacctactctcagccaccccttacattggcgacactttagtacaatggatttgaggcggattctcagtagacaacgctacccttacacgattcttcaccttccacttcctacttccattcgccatctccggcctagcgaccgtacatctactgttccttcatgaaaccggatcaaacaatccaacaggactaaattcaaacaccgacaaaatcccattccacccatatttctcgtacaaagacctactaggtgtaaccctaacactaaccctcctactaagtctaacattattttctccaaacctcctaggagacccagacaactttacaccagctaaccctatatccaccccctcacatatcaaaccagagtgatactttctatttgcttatgcaatcctccgatcagtcccaaacaaactagggggcgtactagccatactattctccattctaatactacttgcaataccaaccctacacacatcaaaacaacgcacagccctatttcgaccactaacccaaattcttttctgatgcctaacagccaacctattaatcctcacatgaattggaggccaaccggccgaaaatccattcactactatcggccaaacagcctccattctacacttcacaatcctcttgttacttatacccctcacaggattaattgaaaataaaatactaaaccaacaagacttggatgactatttgaatggccccttcactgtggtggtgaaagagtcttgtgatgggatgggagatgtcagtgagaagcatggaagtggaccacctgtccctgagaaggcagttcgattttctttcaccctcatgaacatcagtatagctcatggtaatgaaaatataaggatctttgaagaagtcaagcccaattcagagctgtgttgcaagcccttgtgccttatgctggccgatgaatcagaccatgagactctgacagccatcctgagccctctcatagcagaaagagagaccatgaaaagcagcgttttgcttcttgaaatgggaggcatcctcagaatattcaaattcatctttaggggtacaggttatgatgagaaacttgtccgtgaagtggaaggccttgaagcctcaggatctacttacatctgcactctttgtgatgcaactcgcctggaagcctctcagaacttggtcctccactccataacaagaagtcatgctgaaaacctggagcgatatgaggtatggaggtccaacccatataatgaatctgttgatgaattacgtgacagagtgaagggtgtttctgccaaacctttcattgagactgttccttccatagatgcactgattgccagaaatgataccatctacatcctagggggtcattcccttgaaaataacatcagaccccccaacctatacaggctaaaaattgacctgccactaggcagcccagctgtgagctgcaccatcttgcctggggggatctctgtctccagtgctcttgtgactcagactggtgataaagagtttgtcatggttggaggctaccagagtgacaatcagaagaggatgttgtgtaatacaatcactttagaagataacaacatagagattggggaaagggagaccccagattggacacccgatattaaacactgcaagatgtggtttggtagtgatatgggtaatggggccatattgcttggtataccaggagacaacaggcaactaatttcagatgcaaactacttttacattttgaaatgtggaggaacaagagaggatgaggaggaggtggcacaaacttgcagtcagacctctacagaagacccaggggactccacaccatttgaagattcagaggagttctgttttagtgctgaagccaatagttttgacgatgatgatattgacacctataatgaagatgatgaagaagatgaatcagaaacaggctactggatcacctgctctgccaactgtgacattgacatcaa
Batagur_baska                 ctatacttgattttcggggcctgagcaggaatagtaggtacagcattaagcctactaattcgcgcagaattaagccaaccaggtaccctcctgggagacgaccaaatctacaatgttattgttacagcccatgccttcgtcataattttcttcatagttatgccgatcataattggaggattcggaaactgacttgtcccactaataatcggagccccggacatagcattcccccgtataaacaacataagcttctgacttctgccgccatccctactcttactactagcctcatccggagttgaatcgggtgcgggcacaggatgaactgtgtacccacctttagccggaaacttagcccatgctggtgcctccgtagacctaactattttctccctccacctggccggagtatcctcaatcctgggggccattaactttatcaccacagcaatcaacataaaatctccagccataacccagtaccaaacacccttatttgtgtgatctgtacttattacagccgtcctgctactgctttcactcccagtacttgctgcaggaatcactatactactcacagatcgaaacctgaatacaaccttctttgacccttcaggtgggggagacccaattctgtaccaacacttaGCTTA-GCCCTAAACTCAGATA-TTCAACATACAAGAATACCCGCCAGAGAACTACGAGCA-AAACGCTTAAAACTCAAAGGACTTGGCGGTACCTCAAACCCTCCTAGAGGAGCCTGTTCTAT-AATCGATAATCCACGATATACCTCACCATCTCTTGC-CAATCCCGCCTATATACCACCGTCACCAGCCTACCCCATGAGGGACTC-AAAAGTAAGCAAAATAACTAAAA---ACAGCTAACAAGTCAGGTCAAGGTGTAGCTAACTGAGAT-GGAAGAAATGGGCTACATTTTCTACACTAGAAATCA-ATTTACGGAAGGAAACCATGAAATT-AGTCCTACAAGTAGGATTTAGCAGTAAACCTGGATCA-GAACGCCTAATTTAAGCCGGTCCTGAGGTGCGCatcgactgggatcaactgtgcctcctacagcccctgggctctgggggctttggatctgtctacaaggccacctaccgtggggagacagtggctgtgaaacaggtgaagaagtgcagtaagaaccggctggcatcacggcaaagtttctgggctgagctgaatgtggcccgcctacgccatgacaatgtggtacgtgttgtagctgccagcacatgtgcccctgctagccaagacagcgtggggaccatcataatggaatatgcgggccgcactactctgcaccatgtcatctatggcactggctgcctgcagggaaagggagaggatgatgggggtggatgtggcagagaacccctaagcatagctaagtccctgggttattgctctgacattgtgactggcttagccttcctccattcacagtgcattgtgcatttggacctgaagcctgctaatgtattcatcaccgagcagggggtgtgtaagattggagactttgggtgctcccaaaagctggaggatagcgtgtctccaggtccccagctttaccagcaggggggcacatatacccaccgtgcccctgagctcctgaaaggggagca------------------------------------------------------------------------------------------------------------------------------------------------------------------------------------------------------------------------------------------------------------------------------------------------------------------------------------------------------------------------------------------------------------------------------------------------------------------------------------------------------------------------------------------------------------------------------------------------------------------------------------------------------------------------------------------------------------------------------------------------------------------------------------------------------------------------------------------------------------------------------------------------------------------------------------------------------------------------------------------------------------------------------------------------------------------------------------------------------------------------------------------------------------------------------------caagacctggatgactatttgaatggccccttcactgtggtggtgaaggagtcttgtgatgggatgggagatgtcagtgagaagcatggaagtggaccacctgtccctgagaaggcagttcgattttctttcaccctcatgaatatcagtatagctcatggtaatgaaaatataaggatctttgaagaagtcaagcccaattcagagctgtgttgcaagcccttgtgccttatgctggctgatgaatcagaccatgagactctgacagccatcctgagccctctcatagcagagagagagaccatgaaaagtagcgttttgcttcttgaaatgggaggcatcctcagaacattcaaattcatctttaggggtacaggttatgatgagaaacttgttcgtgaagtggaaggccttgaagcctcaggatctacttacatctgcactctttgtgatgcaactcgcctggaagcctctcagaacttggtcctccactccataacaagaagtcatgctgaaaacctggagcgatatgaggtatggaggtccaacccatataatgaatctgttgatgagttacgtgacagagtgaagggtgtttctgccaaacctttcattgagactgttccttccatagatgcgctgattgccagaaatgataccatctacatcctagggggtcattcccttgaaaataacatcagaccccccaacctatacaggctaaaaattgacctgccactaggcagcccagctgtgagctgcaccatcttgcctggggggatctctgtctccagtgctcttgtgactcagactggtgataaagagtttgtcatggttggaggctaccagagtgacaaccagaagaggatgttgtgtaatacaatcactttagaagataacaacatagagattggggaaagagagaccccagattggacaccagatattaaacactgcaagatatggtttggtaatgatatgggtaatggggccatattgctcggtataccaggggacaacaggcaactaatttcagatgcaaactacttttacattttgagatgtggaggaacaagggaggatgaggaggaggtggcacaaacttgcagtcagacatctacagaagacccaggggactccacaccatttgaagattcagaggagttctgttttagtgctgaagccaatagttttgacgatgatgatattgacacctataatgaagatgatgaagaagatgaatcagaaacaggctactggatcacctgctctgccaactgtgacattgacatcaa
Batagur_borneoensis           ctatacttgattttcggggcctgagcaggaatagtaggcacagcattaagcctattaattcgcgcggaattaagccaaccaggcaccctcctgggggacgaccaaatctacaatgtcatcgtcacagcccatgccttcgtcataattttctttatagtgatgccaatcatgattggcggcttcggaaactgacttgtccccctaataatcggggccccggacatagcattcccccgtataaacaatataagcttctgacttctgccaccatccctactcctactactagcctcatctggagttgaatcaggtgccggcacagggtgaactgtatacccacctttagccggaaatttggcccatgccggtgcctccgtagacctaactattttctccctccacctggctggagtatcctcaatcctaggggccatcaattttatcaccacagcaatcaacataaaatccccagccataacccaataccaaacacctttatttgtatgatctgtgcttattacagccgtcctactactgctctcacttccagtacttgctgcaggaatcaccatactacttacagatcgaaacctaaatacaaccttctttgatccctcaggcggaggcgacccaatcctgtaccaacacttaGCTTA-ACCCTAAACTTAGACA-TTCCATATACAAGAATGTCCGCCAGAGAACTACGAGCA-AAACGCTTAAAACTCAAAGGACTTGGCGGTACCTCAAACCCCCCTAGAGGAGCCTGTTCTAT-AATCGATAATCCACGATACACCTCACCATCTCTTGC-CAATTCCGCCTATATACCACCGTCACCAGCCTACCCCATGAGGGATTT-AAAAGTAGGCAAGATAACTAAAA---ACAGTTAATAAGCCAGGTCAAGGTGTAGCTAACTGAGAT-GGAAGAAATGGGCTACATTTTCTACGCTAGAAATCA-ATTTACGGAAGGAAACTATGAAATC-AGTCCTACAAGTAGGATTTAGCAGTAAACCTGGATCA-GAACGCCTAATTTAAGCCGGTCCTGAGGTGCGCatcgactgggatcaactgtgcctcctacagcccctgggctctgggggctttggatctgtctacaaggccacctaccgtggggagacagtggctgtgaaacaggtgaagaagtgcagtaagaaccggctggcatcacggcaaagtttctgggctgagctgaatgtggcccgcctacgccatgacaatgtggtacgtgttgtagctgccagcacatgtgcccctgctagccaagacagcgtggggaccatcataatggaatacgcgggccgcactactctgcaccatgtcatctatggcactggctgcctgcagggaaagggagaggatgatgggggtggatgtggcagagaacccctaagcatagctgagtccctgggttattgctctgacattgtgactggcttagccttcctccattcacagtgcattgtgcatttggacctgaagcctgctaatgtattcatcaccgagcagggggtgtgtaagattggagactttgggtgctcccaaaagctggaggatagcgtgtctccaggtccccagctttaccagcaggggggcacatatacccaccgtgcccctgagctcctgaaaggggagcaatggctaaaaatttacgaaaaacccacccaataataaaaatcatcaacaactcatttatcgaccttccaagcccctccaacatttctgcttgatgaaacttcggatccctcctgggcgcctgcctaatcctacaaatcaccacaggaatttttctagcgatacactactcaccagacatctcactagcattctcatcagtagctcatatcactcgagacgtccaatacggatgacttattcgtaacatacatgccaacggagcctctatcttcttcatatgtatctacctccacatcggccgaggtctctactacagctcatacctatacaaagaaacctgaaacacaggaatcatccttctatttctgaccatagctaccgcattcgtgggctacgtcctaccatgaggacaaatatcattctgaggcgccaccgtcatcaccaacctactctcagccatcccctatatcggcaacaccctagtacaatgaatctgaggcggattttcagtagacaatgccaccctaacccgattcttcacattccatttcctactcccattcgccatcgccggcctagcagccgtccacctactcttcctccatgaaaccggatcaaacaaccccacaggactaaactcaaacgcggacaaaatcccattccacccctacttctcatataaagacctactaggccttgccctaatactaaccttgctactgagcctatcactattctcaccaaatctcctaggtgacccagacaacttcatcccagccaaccccctatccacccctccacacatcaaaccagaatgatatttcctattcgcctacgcaatccttcgatccattccaaacaaactaggaggtgtactagccctattactctccatcctagtactatttgcaataccagccctacacacatcaaaacaacgcacagccctattccgaccactaacccaaatacttttctgatgcctaatcgctgacctacttatcctcacatgaattggaggtcaaccagttgaaaacccattcatcactatcggtcaaatcgcctccatcctctacttcacgatcctcttaacactcatacccctcacaggactgatcgaaaacaaaatactaaactgacaagacctggatgactatttgaatggccccttcactgtggtggtgaaggagtcttgtgatgggatgggagatgtcagtgagaagcatggaagtggaccacctgtccctgagaaggcagttcgattttctttcaccctcatgaacatcagtatagctcatggtaatgaaaatataaggatctttgaagaagtcaagcccaattcagagctgtgttgcaagcccttgtgccttatgctggctgatgaatcagaccatgagactctgacagccatcctgagccctctcatagcagagagagagaccatgaaaagtagcgttttgcttcttgaaatgggaggcatcctcagaacattcaaattcatctttaggggtacaggttatgatgagaaacttgttcgtgaagtggaaggccttgaagcctcaggatctacttacatctgcactctttgtgatgcaactcgcctggaagcctctcagaacttggtcctccactccataacaagaagtcatgctgaaaacctggagcgatatgaggtatggaggtccaacccatataatgaatctgttgatgagttacgtgacagagtgaagggtgtttctgccaaacctttcattgagactgttccttccatagatgcgctgattgccagaaatgataccatctacatcctagggggtcatttccttgaaaataacatcagaccccccaacctatacaggctaaaaattgacctgccactaggcagcccagctgtgagctgcaccatcttgcctggggggatctctgtctccagtgctcttgtgactcagactggtgataaagagtttgtcatggttggaggctaccagagtgacaaccagaagaggatgttgtgtaatacaatcactttagaagataacaacatagagattggggaaagagagaccccagattggacaccagatattaaacactgcaagatatggtttggtaatgatatgggtaatggggccatattgctcggtataccaggggacaacaggcaactaatttcagatgcaaactacttttacattttgagatgtggaggaacaagagaggatgaggaggaggtggcacaaacttgcagtcagacatctacagaagacccaggggactccacaccatttgaagattcagaggagttctgttttagtgctgaagccaatagttttgacgatgatgatattgacacctataatgaagatgatgaagaagatgaatcagaaacaggctactggatcacctgctctgccaactgtgacattgacatcaa
Batagur_dhongoka              ctatacttgattttcggggcctgagcaggaatagtaggcacagcattaagcctattaattcgcgcagaattaagccaaccaggcaccctcctgggagacgaccaaatctacaatgttattgttacagcccatgccttcgtcataattttctttatggtaataccaatcataattggcggcttcggaaactgacttgtccccctaataatcggagccccggacatagcattcccccgtataaacaacataagtttctgacttctaccgccatccctacttctactactagcctcatccggagttgaatctggcgccggtacaggatgaactgtatacccacctttagctggaaacttggcccatgccggtgcctccgtggacctaactattttctccctccacctagccggagtgtcctcaatcctaggagccatcaactttatcactacagcaatcaacataaaatccccagccataacccaataccaaacacccttatttgtgtgatctgtgcttattacagccgtcctactactactttcactcccagtacttgctgcaggaatcactatactacttacagatcgaaatctaaatacaaccttctttgacccttcaggcggaggagacccaattctataccagcatttaGCTTA-GCCCTAAACTTAGATA-TTCAACATACAAGAATATCCGCCAGAGAACTACGAGCA-AAATGCTTAAAACTCAAAGGACTTGGCGGTACCTCAAACCCCCCTAGAGGAGCCTGTTCTAT-AATCGATAATCCACGATACACCTCACCATCTCTTGC-CAATTCCGCCTATATACCACCGTCACCAGCTTACCCCATGAGGGATTT-AAAAGTAAGCAAGACAACTAAAA---ACAGTTAATAAGTCAGGTCAAGGTGTAGCTAACTGAGAT-GGAAGAAATGGGCTACATTTTCTACACTAGAAATCA-ATTTACGGAAGGAAACTATGAAACT-AGTCCTACAAGTAGGATTTAGCAGTAAACCTGGATCA-GAACGCCTAATTTAAGCCGGTCCTGAGGTGCGCatcgactgggatcaactgtgcctcctacagcccctgggctctgggggctttggatctgtctacaaggccacctaccgtggggagacagtggctgtgaaacaggtgaagaagtgcagtaagaaccggctggcatcacggcaaagtttctgggctgagctgaatgtggcccgcctacgccatgacaatgtggtacgtgttgtagctgccagcacatgtgcccccgctagccaagacagcgtggggaccatcataatggaatacgcgggccgcactactctgcaccatgtcatctatggcactggctgcctgcaggaaaagggagaggatgatgggggtggatgtggcagagaacccctaagcatagctgagtccctgggttattgctctgacattgtgactggcttagccttcctccattcacagtgcattgtgcatttggacctgaagcctgctaatgtattcatcaccgagcagggggtgtgtaagattggagactttgggtgctcccaaaagctggaggatagcgtgtctccaggtccccagctttaccagcaggggggcacatatacccaccgtgcccctgagctcctgaaaggggagcaatggttaaaaatttacgaaaaacccacccaataataaaaatcatcaacaactcatttatcgacctcccaagcccctccaacatctctgcttgatgaaacttcggatccctcctgggcgcctgcctaatcctacaaatcaccacaggaatcttcctagccatacactactcaccagatatttcactagcattctcatcagtagcccatatcacccgagacgtccaatacggatgactcattcgtaatatacacgctaacggagcctccgtcttctttatatgcatctacctccacatcggccgaggcctctactacagctcatacttatacaaagaaacctggaacacaggaatcatccttctatttctgaccatagccaccgcattcgtgggctatgtcttaccatgaggccaaatatcattctggggcgccaccgtcattaccaacctactctcagccatcccctatatcggcaacaccctagtacaatgaatctggggcggattttcagtagacaacgctaccttaacccgattcttcacattccacttcctactcccattcaccatcgccggcctagcagccgtacatctactattcctccacgaaactggatcaaacaaccccacaggactaaactcaaatactgacaaaatcccattccacccatacttctcatacaaagacctactaggccttgttctaatactaaccctactactaagcctaacactattctcaccaaatctcctcactgacccagacaacttcatcccagccaaccccttatccactcctccacatatcaaaccagaatgatattttctattcgcctacgcaatccttcgatccattccaaacaaactaggaggcgtactagccctactactctccatccttgtactatttgcaataccaaccctacacacatcaaaacagcgcacagccctattccgaccactaacccaaatccttttctgatgcctaatcgctgacttactaatccttacatgaattgggggtcaaccagtcgaaaacccattcatcactatcggtcaaattgcctccatcctctacttcacaatcctattaacactcatacccctcataggactaattgaaaacaagatattaaactaacaagacctggatgactatttgaatggccccttcactgtggtggtgaaggagtcttgtgatgggatgggagatgtcagtgagaagcatgggagtggaccacctgtccctgagaaggcagttcgattttctttcaccctcatgaacatcagtatagctcatggtaatgaaaatataaggatctttgaagaagtcaagcccaattcagagctgtgttgcaagcccttgtgccttatgctggctgatgaatcagaccatgagactctgacagccatcctgagccctctcatagcagagagagagaccatgaaaagcagcgttttgcttcttgaaatgggaggcatcctcagaacattcaaattcatctttaggggtacaggttatgatgagaaacttgttcgtgaagtggaaggccttgaagcctcaggatctacttacatctgcactctttgtgatgcaactcgcctggaagcctctcagaacttggtcctccactccataacaagaagtcatgctgaaaacctggagcgatatgaggtatggaggtccaacccatataatgaatctgttgatgagttacgtgacagagtgaagggtgtttctgccaaacctttcattgagactgttccttccatagatgcgctgattgccagaaatgataccatctacatcctagggggtcattcccttgaaaataacatcagacccaccaacctatacaggctaaaaattgacctgccactaggcagcccagctgtgagctgcaccatcttgcctggggggatctctgtctccagtgctcttgtgactcagactggtgataaagagtttgtcatggttggaggctaccagagtgacaaccagaagaggatgttgtgtaatacaatcactttagaagataacaacatagagattggggaaagagagaccccagattggacaccagatattaaacactgcaagatatggtttggtaatgatatgggtaatggggccatattgctcggtataccaggggacaacaggcaactaatttcagatgcaaactacttttacattttgagatgtggaggaacaagagaggatgaggaggaggtggcacaaacttgcagtcagacatctacagaagacccaggggactccacaccatttgaagattcagaggagttctgttttagtgctgaagccaatagttttgacgatgatgatattgacacctataatgaagatgatgaagaagatgaatcagaaacaggctactggatcacctgctctgccaactgtgacattgacatcaa
Batagur_kachuga               ctatacttaattttcggggcctgagcaggaatagtaggcacagcgttaagcctactaattcgcgcggaattaagccaaccgggtaccctcctgggagacgaccaaatctacaatgttattgttacagcccatgccttcgtcataattttcttcatagttatgccaatcataattggaggcttcggaaactgacttgtcccactaataatcggagccccggacatagcattcccccgtataaacaacatgagcttctgacttctaccaccatccctactcctactactagcctcatccggagttgaatcgggcgcgggtacaggatgaactgtatacccacctttagccggaaacttggcccacgctggtgcctccgtagacctaactattttctccctccacctggccggagtatcctcaatcctaggggccattaactttatcaccacagcaatcaacataaaatctccagccataacccaataccaaacacccttatttgtgtgatctgtacttattacagccgttctactactgctttcactcccagtactcgctgcaggaatcactatactactcacagatcgaaacctgaatacaaccttctttgacccttcaggcggaggagacccaattctgtaccaacacttaGCTTA-GCCCTAAACTCAGATA-TTCAACATACAAGAATACTCGCCAGAGAACTACGAGCA-AAACGCTTAAAACTCAAAGGACTTGGCGGTACCTCAAACCCCCCTAGAGGAGCCTGTTCTAT-AATCGATAATCCACGATATACCTCACCATCTCTTGC-CAATCCCGCCTATATACCACCGTCACCAGCCTACCCCATGAGGGATTT-AAAAGTAAGCAAAATAACTAAAA---ACAGCTAACAAGTCAGGTCAAGGTGTAGCTAACTGAGAT-GGAAGAAATGGGCTACATTTTCTACACTAGAAATCA-ATTTACGGAAGGAAACTATGAAATC-AGTCCTACAAGTAGGATTTAGCAGTAAACCTGGATCA-GAATGCCTAATTTAAGCCGGTCCTGAGGTGCGCatcgactgggatcaactgtgcctcctacagcccctgggctctgggggctttggatctgtctacaaggccacctaccgtagggagacagtggctgtgaaacaggtgaagaagtgcagcaagaaccggctggcatcacggcaaagtttctgggctgagctgaatgtggcccgcctacgccatgacaatgtggtacgtgttgtagctgccagcacatgtgcccctgctagccaagacagcgtggggactatcataatggaatacgcgggccgcactactctgcaccatgtcatctatggcactggctgcctgcagggaaagggagaagatgatgggggtggatgtggcagagaacccctaagcatagctgagtccctgggttattgctctgacattgtgactggcttagccttcctccattcacagtgcattgtgcatttggatctgaagcctgctaatgtattcatcaccgagcagggggtgtgtaagattggagactttgggtgctcccaaaagctggaggatagcatgtctccaggtccccagctttaccagcaggggggcacatatacccaccgtgcccctgagctcctgaaaggggagca-----------------------------------------------------------------------------------------------------------------------------------------------------------------------------------------------------------------------------------------------------------------------------------------------------------------------------------------------------------------------------------------------------------------------------------------------------------------------------------------------------------------------------------------------------------------------------------------------------------------------------------------------------------------------------------------------------------------------------------------------------------------------------------------------------------------------------------------------------------------------------------------------------------------------------------------------------------------------------------------------------------------------------------------------------------------------------------------------------------------------------------------------------------------------------------------------------------------------------------------------------------------------------------------------------------------------------------------------------------------------------------------------------------------------------------------------------------------------------------------------------------------------------------------------------------------------------------------------------------------------------------------------------------------------------------------------------------------------------------------------------------------------------------------------------------------------------------------------------------------------------------------------------------------------------------------------------------------------------------------------------------------------------------------------------------------------------------------------------------------------------------------------------------------------------------------------------------------------------------------------------------------------------------------------------------------------------------------------------------------------------------------------------------------------------------------------------------------------------------------------------------------------------------
Batagur_trivittata            ctatacttgattttcggagcctgagcaggaatagtaggcacagcattaagcctattgattcgcgcagaattaagccaaccaggcactctcctgggagacgaccaaatctacaatgtcattgttacagcccatgccttcgtcataattttctttatagtaatgccaatcatgattggcggcttcggaaactgacttgtccccctaataatcggggccccagacatagcattcccccgtataaacaacataagcttctggcttctaccaccatccctactcctactactagcctcatccggagtcgaatcaggtgccggtacaggatgaactgtttacccacctttagccggaaacttggcccatgccggtgcctccgtagacctgactattttctccctccacctggctggagtatcctcaatcctaggagccatcaattttatcaccacagcaatcaacataaaatccccagccataacccaataccaaacacccttatttgtgtgatctgtgcttattacagccgtcctgctactgctctcactcccagtactcgctgcaggaatcaccatactacttacagatcgaaacctaaatacaaccttctttgatccttcaggaggaggcgacccaattctataccaacacttaGCTTA-GCCCTAAACTTAGACA-TTCAATATACAAGAATGTCCGCCAGAGAACTACGAGCA-AAACGCTTAAAACTCAAAGGACTTGGCGGTACCTCAAACCCCCCTAGAGGAGCCTGTTCTAT-AATCGATAATCCACGATACACCTCACCATCTCTTGC-CAATCCCGCCTATATACCACCGTCACCAGCCTACCCCATGAGGGATTT-AAAAGTAGGCAAGATAACTAAAA---ACAGTTAACAAGCCAGGTCAAGGTGTAGCTAACTGAGAT-GGAAGAAATGGGCTACATTTTCTACACTAGAAATCA-ATTTACGGAAGGAAACTATGAAATC-AGTCCTACAAGTAGGATTTAGCAGTAAACCTGGATCA-GAACGCCTAATTTAAGCCGGTCCTGAGGTGCGCatcgactgggatcaactgtgcctcctacagcccctgggctctgggggctttggatctgtctacaaggccacctaccgtggggagacagtggctgtgaaacaggtgaagaagtgcagtaagaaccggctggcatcacggcaaagtttctgggctgagctgaatgtggcccgcctacgccatgacaatgtggtacgtgttgtagctgccagcacatgtgcccctgctagccaagacagcgtggggaccatcataatggaatacgcgggccgcactactctgcaccatgtcatctatggcactggctgcctgcagggaaagggagaggatgatgggggtggatgtggcagagaacccctaagcatagctgagtccctgggttattgctctgacattgtgactggcttagccttcctccattcacagtgcattgtgcatttggacctgaagcctgctaatgtattcatcaccgagcagggggtgtgtaagattggagactttgggtgctcccaaaagctggaggatagcgtgtctccaggtccccagctttaccagcaagggggcacatatacccaccgtgcccctgagctcctgaaaggggagca------------------------------------------------------------------------------------------------------------------------------------------------------------------------------------------------------------------------------------------------------------------------------------------------------------------------------------------------------------------------------------------------------------------------------------------------------------------------------------------------------------------------------------------------------------------------------------------------------------------------------------------------------------------------------------------------------------------------------------------------------------------------------------------------------------------------------------------------------------------------------------------------------------------------------------------------------------------------------------------------------------------------------------------------------------------------------------------------------------------------------------------------------------------------------------caagacctggatgactatttgaatggccccttcactgtggtggtgaaagagtcttgtgatgggatgggagatgtcagtgagaagcatggaggtggaccacctgtccctgagaaggcagttcgattttctttcaccctcatgaacatcagtatagctcatggtaatgaaaatataaggatctttgaagaagtcaagcccaattcagagctgtgttgcaagcccttgtgccttatgctggctgatgaatcagaccatgagactctgacagccatcctgagccctctcatagcagagagagagaccatgaaaagtagcgttttgcttcttgaaatgggaggcatcctcagaacattcaaattcatctttaggggtacaggttatgatgagaaacttgttcgtgaagtggaaggccttgaagcctcaggatctacttacatctgcactctttgtgatgcaactcgcctggaagcctctcagaacttggtcctccactccataacaagaagtcatgctgaaaacctggagcgatatgaggtatggaggtccaacccatataatgaatctgttgatgagttacgtgacagagtgaagggtgtttctgccaaacctttcattgagactgttccttccatagatgcgctgattgccagaaatgataccatctacatcctagggggtcattcccttgaaaataacatcagaccccccaacctatacaggctaaaaattgacctgccactaggcagcccagctgtgagctgcaccatcttgcctggggggatctctgtctccagtgctcttgtgactcagactggtgataaagagtttgtcatggttggaggctaccagagtgacaaccagaagaggatgttgtgtaatacaatcactttagaagataacaacatagagattggggaaagagagaccccagattggacaccagatattaaacactgcaagatatggtttggtaatgatatgggtaatggggccatattgctcggtataccaggggacaacaggcaactaatttcagatgcaaactacttttacattttgagatgtggaggaacaagagaggatgaggaggaggtggcacaaacttgcagtcagacatctacagaagacccaggggactccacaccatttgaagattcagaggagttctgttttagtgctgaagccaatagttttgacgatgatgatattgacacctataatgaagatgatgaagaagatgaatcagaaacaggctactggatcacctgctctgccaactgtgacattgacatcaa
Hardella_thurjii              ctatacttgattttcggggcctgagcaggaatagtgggcacagctttaagcctattaattcgagcagagctaagccaaccaggcaccctcctgggagatgaccaaatttacaatgtcatcgttacagcccatgccttcgtcataatcttctttatagtcataccagtcataattggtggcttcggaaactgacttgtcccactaataatcggggccccggacatggctttcccccgtataaacaacataagcttctgacttctaccaccatccctactactactgctagcctcatctggagttgaatcaggtgcaggtacaggatgaactgtatacccacctttagctggaaacttggcccatgccggtgcctctgtagacctgactattttctccctccacctggccggagtctcttcaatcctgggagctattaactttatcaccacagcaattaacataaaatccccagccataacccaataccaaacacccttatttgtgtgatcggtacttattacagccgtcctactactactttcactaccagtactcgctgcaggaattaccatactacttacagaccgaaacctaaatactactttctttgacccttcaggcggaggagacccgattctgtaccaacactta---------------------------------------------------------------------------------------------------------------------------------------------------------------------------------------------------------------------------------------------------------------------------------------------------------------------------------------------------------------------------------------------------------------------------atcgactgggatcaactgtgcctcctacagcccctgggctctgggggctttggatctgtctacaaggccacctaccatggggagacagtggctgtgaaacaggtgaagaaatgcagtaagaaccggctggcatcacggcaaagtttctgggctgagctgaatgtggcccgcctatgccatgacaatgtggtacgtgttgtagctgccagcacatgtgcccctgctagccaagacagcgtggggaccatcataatggaatacgcgggccgcactactctgcaccatgtcatctatggcactggctgcctgcagggaaagggagaggatgatgggggtggatgtggcagagaacccctaagcatagctgagtccctgggttattgctctgacattgtgactggcttagccttcctccattcacagtgcattgtgcatttggacctgaagcctgctaatgtattcatcaccgagcagggggtgtgtaagattggagactttgggtgctcccaaaagctggaggatagcgtgtctccaggtccccagctttaccagcaggggggcacatatacccaccgtgcccctgagctcctgaaaggggagcaatggccaaaaacttacgaaaaacccacccaataataaaaatcatcaacaactcatttatcgacctcccaagcccctccaacatttctgcttgatgaaactttggatccctcctaggcgcctgcctaatcctacaaatcactacaggaatcttcttggcaatacactactcaccagacatttcactagcattctcatcagtcgcccacattacccgagacgtccaatacggatgactcattcgcaatacacatgctaacggagcttctatcttcttcatatgtatctatcttcacatcggccgaggcctttactacagctcatacctgtacaaagaaacctgaaatacaggaatcatcctcctattcctaactatagctactgcattcgtaggttacgtcctaccatgaggccaaatatcattctgaggtgctaccgtcattaccaacctactctcagccatcccttacatcggaaataccctagtgcaatgaatctgaggtggattttcagtagacaatgctaccctaacccgattcttcaccttccacttcctactcccattcactattgccggcctagcagccgtccaccttcttttcctccacgaaaccggatcaaacaaccccacaggattaaactcaaacgccgacaaaatcccattccacccatacttctcatacaaagatctactaggtcttatccttatattaaccttactattaaacctagcattattctcacctaaccttttaggcgacccagacaacttcattccagccaacccactatccacccctccacacatcaaaccagaatgatacttcctatttgcctacgcaatccttcgatccatcccaaacaaactaggaggtgtactagccctactactctctattctagtcctattcgcaatgccaaatctacacacatcaaaacaacgtacagccctattccgaccattaactcaaatcctcttttgatgtctaatcgctgacctactaatcctcacatgaattggaggccaaccagtcgaaaacccattcattataatcggccaaatcgcctccatcctctacttcacaatcctcttaatactcatacccctcgcaggactaattgaaaacaaaattcttacccaacaagacctggatgactatttgaatggccccttcactgtggtggtgaaggagtcttgtgatgggatgggagatgtcagtgagaagcatggaagtggaccacctgtccctgagaaggcagttcgattttctttcaccctcatgaacatcagtatagctcatggtaatgaaaatataaggatctttgaagaagtcaagcccaattcagagctgtgttgcaagcccttgtgccttatgctggctgatgaatcagaccatgagactctgacagccatcctgagccctctcatagcagagagagagaccatgaaaagtagcgttttgcttcttgaaatgggaggcatcctcagaacattcaaattcatctttaggggtacaggttatgatgagaaacttgttcgtgaagtggaaggccttgaagcctcaggatctacttacatctgcactctttgtgatgcaactcgcctggaagcctctcagaacttggtcctccactccataacaagaagtcatgctgaaaacctggagagatatgaggtatggaggtccaacccatataatgaatctgttgatgagttacgtgacagagtgaagggtgtttctgccaaacctttcattgagactgttccttccatagatgcgctgattgccagaaatgataccatctacatcctagggggtcattcccttgaaaataacatcagaccccccaacctatacaggctaaaaattgacctgccactaggcagcccagctgtgagctgcaccatcttgcctggggggatctctgtctccagtgctcttgtgactcagactggtgataaagagtttgtcatggttggaggctaccagagtgacaaccagaagaggatgttgtgtaatacaatcactttagaagataacaacatagagattggggaaagagagaccccagattggacaccagatattaaacactgcaagatatggtttggtaatgatatgggtaatggggccatattgcttggtataccgggggacaacaggcaactaatttcagatgcaaactacttttacattttgagatgtggaggaacaagagaggaggaggaggaggtggcacaaacttgcagtcagacatctacagaagacccaggggactccacaccatttgaagattcagaggagttctgttttagtgctgaagccaatagttttgacgatgatgatattgacacctataatgaagatgatgaagaagatgaatcagaaacaggctactggatcacctgctctgccaactgtgacattgacatcaa
Malayemys_subtrijuga          ctctatttgattttcggagcctgagcaggtatagtaggcactgcattaagcttgttaattcgtacagaattaagtcaaccaggacccctcctgggaaatgatcaaatctacaacgttattgttacagcccatgctttcgttataatcttcttcatagttatgcccattataattggtggttttgggaactgactcgtacctctaataattggagcgccagatatagcatttccacgtataaataacataagtttttgacttctccccccatctttacttttacttctagcttcctcaggaatcgaagcaggagcaggtacaggatgaactgtataccccccactagctggaaatctggcccatgctggcgcttctgtagatctaactatcttttccctacacctggctggagtatcctcaattttaggggctattaatttcattaccacagcaatcaacataaaatccccagccatatcacaataccaaacacctttatttgtatgatcagtacttatcacagctatcctactactatgcgcactaccagtacttgctgcaggaattactatattacttacagaccgaaatctaaatacaaccttttttgacccatcaggaggaggagacccaattttatatcaacacctcGCTTA-GCCCTAAACCTAGATA-TTTAACATACAAAAATATCCGCCAGAGAACTACGAGCATAAACGCTTAAAACTCTAAGGACTTGGCGGTACCTCAAACCCTCCTAGAGGAGCCTGTTCTAT-AATCGATAATCCACGATATACCCTACCATCTCTTGC-TAATCCCGCCTATATACCGCCGTCACCAGCTTACCCCCTGAGGGATATAAAAAGTAAGCAAAATAACTAAAA-----AGTTAATAAGTCAGGTCAAGGTGTAGCTTACTGAGAT-GGGAGAAATGGGCTACATTTTCTACATTAGAAATTA-ATTTACGGAAGGAAACTATGAAACT-AGTCCTGCAAGTAGGATTTAGCAGTAAACCTGGATCA-TAATGCCTAATTTAAACCGGTCCTGAGGTGCGCatcgactgggatcaactgtgcctcttacagcccctaggctctgggggctttggatctgtctacaaggccacctaccgtggggagacagtggctgtgaaacaggtgaagaagtgcagcaagaaccggctggcatcacggcaaagtttctgggctgagctgaatgtggcccgcctacgccatgacaatgtggtacgtgttgtagctgccagcacatgtgcccctgctagccaagacagcctggggaccatcataatggaatacgcgggccgcactaccctgcaccatgtcatctacggcactggctgcctgcagggaaagggagaggatgatgggggtggatgtagcagagaacccttaagcatagctgaggccctgggttattgctctgacattgtgactggcttagccttcctccattcacagtgcattgtgcatctggacctgaagcctgctaatgtgttcatcaccgagcagggggtgtgtaagattggagactttgggtgttcccaaaagctggaggataatgtgtctccaggtccccagctttaccagcaggggggcacatatacccaccgtgcccctgagctcctgaaaggggagcaatggccacaaacctacgaaaaacccatcctataataaaaattatcaacaattcattcatcgaccttccaagcccctccaacatctccgcctgatgaaactttggctcactactaggtacctgcctaatcttacaaatcaccacaggaatcttcctagcaatacactactcaccagacatttcattagcattctcatcaattactcacatcacccgagatgtacaatacggatgactcattcgcaatatacatgctaacggagcctccatcttctttatatgtatttaccttcacattggccgaggactctattatggttcatacttatacaaagaaacttgaaacacaggagtaattctactattactaaccatagccacagcattcataggctatgtcttgccatgaggccaaatatcattttgaggcgccaccgtaattaccaacctactctcagccactccatatattggtgatactttagtacaatgaatttgaggcggattctcagtagacaacgcaacccttacccgattctttaccttccacttcctactcccatttatcattgccagcttagcaattgtacacctactattcctccatgaaacaggatcaaacaacccaacaggactaaactcaaatactgacaaaatccctttccacccatacttttcatacaaagacctactaggaattattctaactttaaccttactactaaacctagccttattctccccaaaccttttaggtgacccagacaatttcataccagctaacccgatatcaactccatcccacatcaaaccagaatgatactttctctttgcatacgcaattctccgatctatcccaaacaaactaggaggcgtactagctatactatcctctatcctcatattacttgcaataccagccctacacacatcaaaacaacgcacagccctattccgaccactcactcaaattctattctgatgcttaacagctaacgtactaatcctcacatggatcggaggtcaaccagccgaaaatccattcaccactattggacaagcagcctctatcctatactttataatccccctaatacttatacctctcacaggattaattgaaaacaaaataataaaccaacaagacctggatgactatttgaatggccccttcactgtggtggtgaaagagtcttgtgatgggatgggagatgtcagtgagaggcatggaagtggaccacctgtccctgagaaggcagttcgattttctttcaccctcatgaacatcagtatagctcatggtaatgaaaatataaggatctttgaagaagtcaagcccaattcagagctgtgttgcaagcccttgtgccttatgctggccgatgaatcagaccatgagactctgacagccatcctgagccctctcatagcagaaagagagaccatgaaaagcagcgttttgcttcttgaaatgggaggcatcctcagaacattcaaattcatctttaggggtacaggttatgatgagaaacttgtccgtgaagtggaaggccttgaagcctcaggatctacttacatctgcactctttgtgatgcaactcgcctggaagcctctcagaacttggtcctccactccataacaagaagtcatgctgaaaacctggagcgatatgaggtatggaggtccaacccatataacgaatctgttgatgaattacgtgacagagtgaagggtgtttctgccaaacctttcattgagactgttccttccatagatgcactgattgccagaaatgataccatctacatcctagggggtcattcccttgaaaataacctcagagcccccaacctatacaggctaaaaattgacttgccactaggcagcccagctgtgagctgcaccatcttgcctggggggatctctgtctccagtgctcttgtgactcagactggtgataaagagtttgtcatggttggaggctaccagagtgacaaccagaagaggatgttgtgtaatacaatcactttagaagataacaacatagagattggggaaagggagaccccagattggacacccgatattaaacactgcaagatgtggtttggtagtgatatgggtaatggggccatattgcttggtataccaggggacaacaggcaactaatttcagatgcaaactacttttacattttgaaatgtggaggaacaagagaggatgaggaggaggtggcacggacttgcagtcagacctctacagaagacccaggggactccacaccatttgaagattcagaggagttctgttttagtgctgaagccaatagttttgacgatgatgatattgacacctataatgaagatgatgaagaagatgaatcagaaacaggctactggatcacctgctctgccaactgtgacattgacatcaa
Morenia_ocellata              ---------atttttggagtttgagcaggaatagtaggcacagcattaagcttattaattcgtgcagaactaagccaaccaggaaccctcctgggagacgaccaaatctataatgtaatcgtaacagctcatgccttcgttataattttctttatagttataccaatcataatcggcggcttcggaaactgacttattccactaataattggagcacctgacatagcattccctcgtataaacaacataagcttctgacttttaccaccatccctactccttctactagcctcatcaggggtagaatcaggcgcaggcactggatgaactgtatacccaccactagctggaaacttagcccatgccggtgcctctgtagacctaactatcttctcacttcacctagccggtgtatcctcaattttaggggccatcaactttatcaccacagcaattaacataaaacccccagcaataacacaataccaaacacctttatttgtttgatcagtactaattaccgccgtcctattattactttcattaccagttctagctgcaggaatcactatactacttacagatcgaaacctaaatacaaccttttttgacccatcaggaggaggcgatccaattctataccaacac---GCTTA-GCCCTAAACTCAGATA-TTTAATATACAAAAATATCCGCCAGAGAACTACGAGCAACAACGCTTAAAACTCAAAGGACTTGGCGGTACCTCAAACCCACCTAGAGGAGCCTGTTCTAT-AATCGATGATCCACGATACACCCCACCATCTCTTGC-CAATACCGCCTATATACCTCCGTCGCCAGCCTACCCCATGAGGGAATA-AAAAGTAAGCAAAATAACTAAACAATACAGCTAATAAGTCAGGTCAAGGTGTAGCTAAC-GAGAT-GGAAGAAATGGGCTACATTTTCTATACTAGAAATTA-ATTCACAGAAGGAAACCATGAAATT-GATCCCATAAGCAGGATTTAGCAGTAAACCCGGATCA-GAATGCCTAATTTAAACCGGTCCTGAGGTGCGCatcgactgggatcaactgtgcctcctacagcccctgggctctgggggctttggatctgtctacaaggccacctaccgtggggagacagtggctgtgaaacaggtgaagaagtgcagcaagaaccggctggcatcacggcaaagtttctgggctgagctgaatgtggcccgcctacgccatgacaatgtggtacgtgttgtagctgccagcacatgtgcccctgctagccaagacagcctggggaccatcataatggaatacgcgggccgcactaccctgcaccatgtcatctatggcactggctgcctgcagggaaagggagaggatgctgggggtggatgtggcagagaacccctaagcatagctgagtccctgggttattgctctgacattgtgactggcttagccttcctccattcacagtgcattgtgcatttggacctgaagcctgctaatgtattcatcaccgagcagggggtgtgtaagattggagactttgggtgctcccaaaagctggaggatagcgtgtctccaggtccccagctttaccagcaggggggcacatatacccaccgtgcccctgagctcctgaaaggggagcaatgaccaaaaacctacgaaaagttcacccagtaataaaaattatcaacaactcatttattgacctcccaagcccctccaacatctctgcttgatgaaacttcggatcccttctcggcgcctgcttaatcctacaaattaccaccggactcttcttagcaatacactactcaccagatatctccctagcattctcatctgtaacccatattacccgagatgtacaatacggatgacttatccgaaatacacatgctaatggagcatccatctttttcatatgcatttacctccacattggccgaggactctactacaactcatacctatacaaagaaacctgaaacacaggaatcatcctgctactcctaacaatagccactgcattcgtaggctatgtactaccatgaggccaaatatcattctgaggagctaccgtaattaccaacctactatcagctaccccatacatcggtaacactttagtacaatgaatttgaggtggattttcagtagacaatgccaccttaacccgatttttcaccttccacttcctacttccattcacaattgctggcctagcaaccatccacctactattccttcatgaaaccggatcaaataaccccacaggactaaactcaaacgccgacaaaattccatttcacccatacttttcattcaaagacctactaggaattatcttaatactaaccctattactaaatctagcactattctcaccaaatctattaaacgacccagacaacttcatcccagccaacccactatccactcctccacacattaaaccagaatgatacttcctatttgcttacgcaattcttcgatccatcccaaacaaactaggaggagttgtagccctaatactgtcaatcctagtactattcacaataccaatccttcacacatcaaaacaacgcacatccatattccgaccactaacccaaatcctcttttgatgcctaacagccgacctattaatcctcacatgaatcggagccaaaccagtcgaaagcccattcatcactattggtcaaatcgcctctattctatacttcacaatcatcctaacactaatacccaccattggactaattgaaaacaaaatactaaaccaacaagacctggatgactatttgaatggccccttcactgtggtggtgaaggagtcttgtgatgggatgggagatgtcagtgagaagcatggaagtggaccacctgtccctgagaaggcagttcgattttctttcaccctcatgaacatcagtatagctcatggtaatgaaaatataaggatctttgaagaaatcaagcccaattcagagctgtgttgcaagcccttgtgccttatgctggccgatgaatcagaccatgagactctgacagccatcctgagccctctcatagcagaaagagagaccatgaaaagcagcgttttgcttcttgaaatgggaggcatcctcagaacattcaaattcatctttaggggtacaggttatgatgagaaacttgttcgtgaagtggaaggccttgaagcctcaggatctacttacatctgcactctttgtgatgcaactcgcctggaagcctctcagaacttggtcctccactccataacaagaagtcatgctgaaaacctggagcgatatgaggtgtggaggtccaatccatataatgaatctgctgatgagttacgtgacagagtgaagggtgtttctgccaaacctttcattgagactgttccttccatagatgcgctgattgccagaaatgataccatctacatcctagggggtcattcccttggaaataacttcagaccccccaacctatacaggctaaaaattgatctgccactaggcagcccagctgtgagctgcaccatcttgcctggggggatctctgtctccagtgctcttgtaactcagactggtgataaagagtttgtcatggttggaggctaccagagtgacaaccagaagaggatgttgtgtaatacaatcactttagaagataacaacatagagattagggaaagggagaccccagactggacaccagatattaaacactgcaagatatggtttggtagtgatatgggtaatggggccatattgctcggtataccaggggacaacaagcaactaatttcagatacaaactacttttacattttgagatgtggagaaacaagggaggatgaggaggaggtggcacaaacttgcagtcagacatctacagaagacccaggggactccacaccatttgaagattcagaggagttctcttttagtgctgaagccaatagttttgacgatgatgatattgacacctataatgaagatgatgaagaagatgaatcagaaacaggctactggatcacctgctctgccaactgtgacattgacatcaa
Morenia_petersi               ttgtatttgatttttggggtctgagcaggaatagtaggcacggcattaagtttattaattcgtgcagaactaagccaaccaggcaccctcctgggagatgaccaaatctacaatgtaatcgtcacagcccatgccttcgtcataatcttctttatagtcataccaattataattggcggcttcggaaattgacttataccattaataattggagcacctgatatagcattcccacgtataaataatataagcttctgactcctacccccatccttactccttctactagcctcatcaggagtagaatcgggtgcaggaactggatgaactgtatacccaccactatctggaaatttagcccatgccggggcctctgtagacctaactatcttctctcttcacctagctggtgtatcctcaatcttaggggctatcaattttattactacagcaatcaacataaaacccccagccataacacaataccaaacacccctatttgtatgatccgtactaattacagccgtcctattattactctcactaccagtattagctgcaggaatcaccatattacttacagatcgaaatctaaatacaaccttctttgacccgtcaggaggaggggatccaatcctataccagcactta----------------------------------------------------------------------------------------------------------------------------------------------------------------------------------------------------------------------------------------------------------------------------------------------------------------------------------------------------------------------------------------------------------------------------------------------------------------------------------------------------------------------------------------------------------------------------------------------------------------------------------------------------------------------------------------------------------------------------------------------------------------------------------------------------------------------------------------------------------------------------------------------------------------------------------------------------------------------------------------------------------------------------------------------------------------------------------------------------------------------------------------------------------------------------------------------------------------------------------------------------------------------------------------------------------------------------------------------------------------------------------------------------------------------------------------------------------------------------------------------------------------------------------------------------------------------------------------------------------------------------------------------------------------------------------------------------------------------------------------------------------------------------------------------------------------------------------------------------------------------------------------------------------------------------------------------------------------------------------------------------------------------------------------------------------------------------------------------------------------------------------------------------------------------------------------------------------------------------------------------------------------------------------------------------------------------------------------------------------------------------------------------------------------------------------------------------------------------------------------------------------------------------------------------------------------------------------------------------------------------------------------------------------------------------------------------------------------------------------------------------------------------------------------------------------------------------------------------------------------------------------------------------------------------------------------------------------------------------------------------------------------------------------------------------------------------------------------------------------------------------------------------------------------------------------------------------------------------------------------------------------------------------------------------------------------------------------------------------------------------------------------------------------------------------------------------------------------------------------------------------------------------------------------------------------------------------------------
Pangshura_smithii             ctatacttgattttcggggcctgagcaggaatagtaggcacagcattaagcctattaattcgcgcagaattaagccaaccggggaccctcctaggagatgaccaaatctacaatgttattgttacagctcacgccttcgtcataattttctttatagttataccaattataatcggcggctttggaaactgacttgtccccctaataattggagcaccggacatagccttcccacgtataaataacataagcttctgactcctgccaccatccctactcctactactagcctcatctggagttgagtcaggtgcgggaacagggtgaactgtgtacccaccattagctggaaacttagcccatgctggtgcctctgtagacctaaccattttctctctccacttggccggagtgtcttcaatcctaggggccatcaactttattactacagcaattaacataaaatccccagccataacacaataccagacgcctttatttgtatgatctgtgcttattacagctattctgctactactttcactaccagtactcgctgcaggaatcactatgctgctcacagatcgaaatctaaacacaactttctttgatccttcgggcgggggagacccaattctataccaacacttaGCTTA-GCCCTAAACTCAGATA-TTTAACGTACAAGAATATCCGCCAGAGAACTACGAGCA-AAACGCTTAAAACTCAAAGGACTTGGCGGTACCTCAAACCCCCCTAGAGGAGCCTGTTCTAT-AATCGATAACCCACGATACACCTCACCATCTCTTGC-CAATCCCGCCTATATACCACCGTCACCAGCCTACCCCTTGAGGGATCT-AATAGTAAGCAAGATAGCCAAAG---ACAGCTAAAAAGTCAGGTCAAGGTGTAGCTAATTGAGAT-GGAAGAAATGGGCTACATTTTCTACGCTAGAAATAA-ATTTACGGAAAGAA-TTATGAAATT-AATTCTATAAGCAGGATTTAGCAGTAAACCTGGATCA-GAGTACCTAGTTTAAGTTGGTCCTGAGGTGCGCatcgactgggatcaactgtgcctcctacagcccctgggctctgggggctttggatctgtctacaaggccacctaccgtggggagacagtggctgtgaaacaggtgaagaagtgcagcaagaaccggctggcatcacggcaaagtttctgggctgagctgaatgtggcccgcctacgccatgacaatgtggtacgtgttgtagctgccagcacatgtgcccctgctagccaagacagcgtggggaccatcataatggaatacgcgggccgcactaccctgcaccatgtcatctatggcactggctgcctgcagggaaagggagaggatgatgggggtggatgtggcagagaacccctaagcatagctgagtccctgggttattgctctgacattgtgactggcttagccttcctccattcacagtgcattgtgcatttggacctgaagcctgctaatgtattcatcactgagcagggggtgtgtaagattggagactttgggtgctcccaaaagctggaggatagcgtgtctccaggtccccagctttaccagcaggggggcacgtatacccaccgtgcccctgagctcctgaaaggggagcaatggctaaaaatttacgaaaaacccacccaataataaaaatcatcaacaattcatttatcgatctcccaagtccctccaacatctctgcctgatgaaactttggatctctattaggcgcctccctaatcctacaagtcaccacaggaatcttcctggcaatacactactcaccagatatctcactagcattctcatcagtatcccacatcacccgagatgtccaatacggatggcttatccgtaatatacatgctaatggggcctccatcttcttcatatgcatctacctccacatcggccgaggtctttactatagctcatacttatacaaagaaacctgaaacacaggaatcactctcttattcctaaccatagccaccgcattcgtaggctacgtcttaccatggggccaaatatcattttgaggcgctactgttattactaatctactctcagccatcccttacatcggcaacaccctggtacaatgaatctggggcgggttctcagtagataacgctaccctgacccgattcttcaccttccacttcctactccccttcaccatcgccggcctagcaaccgtccacctacttttcctccacgaaaccggatcaaacaaccctacaggattgaactcaaacgctgataaaatcccatttcacccctacttctcatacaaagacctattgggcctcattcttatactaaccctattactaagtctagcactattcttaccaaacctcctaactgacccggacaactttacccccgctaatcctctatccactcccccccacatcaaaccagagtgatacttcctatttgcctacgcaatcctccgatccattcccaacaaattagggggagtactagctctactactctccgtccttgtattattcgcaataccaaccctacacacatcaaaacaacgctctaccctattccgaccgctgacccaaaccctcttttgatgcctaattgctgacctactgatcctcacatgaatcggaggtcaaccagtcgaaaccccatttattaccattggccaaattgcctccgtcctttatttcacaatcctcttaacacttatacccctcgcaggactaattgaaaacaaaatactaaaccaacaagacctggatgactatttgaatggccccttcactgtggtggtgaaggagtcttgtgatgggatgggagatgtcagtgagaagcatggaagtggaccacctgtccctgagaaggcagttcgattttctttcaccctcatgaacatcagtatagctcatggtaatgaaaatataaggatctttgaagaagtcaagcccaattcagagctgtgttgcaagcccttgtgccttatgctggccgatgaatcagaccatgagactctgacagccatcctgagccctctcatagcagaaagagagaccatgaaaagcagcgttttgcttcttgaaatgggaggcatcctcagaacattcaaattcatctttaggggtacaggttatgatgagaaacttgttcgtgaagtggaaggccttgaagcctcaggatctacttacatctgcactctttgtgatgcaactcgcctggaagcctctcagaacttggtcctccactccataacaagaagtcatgctgaaaacctggagcgatatgaggtatggaggtccaacccatataatgaatctgttgatgagttacgtgacagagtgaagggtgtttctgccaaacctttcattgagactgttccttccatagatgcactgattgccagaaatgataccatctacatcctagggggtcattcccttgaaaataacatcagacctcccaacctatacaggctaaaaattgacctgccactaggcagcccagctgtgagctgcaccatcttgcctggggggatctctgtctccagtgctcttgtgactcagactggtgataaagagtttgtcatggttggaggctaccagagtgacaaccagaagaggatgttgtgtaatacaatcactttagaagataacaacatagagattggggaaagagagaccccagattggacaccagatattaaacactgcaagatatggtttggtaatgatatgggtaatggggccatattgctcggtataccaggggacaacaggcaactaatttcagatgcaaactacttttacattttgagatgtggaggaacaagagaggatgaggaggaggtggcacaaacttgcagtcagacatctacagaagacccaggggactccacaccatttgaagattcagaggagttctgttttagtgctgaagccaatagttttgacgatgatgatattgacacctataatgaagatgatgaagaagatgaatcagaaacaggctactggatcacctgctctgccaactgtgacattgacatcaa
Pangshura_sylhetensis         ------------------------------atagtaggcacagcattaagcctattaattcgcgcagaattaagccaaccggggaccctcctaggagatgaccaaatctacaatgttattgttacagctcacgccttcgtcataattttctttatagttataccaattataatcggcggctttggaaactgacttgtccccctaataattggagccccggacatagccttcccacgtatgaataacataagcttctgacttctgccaccatccttactcctactactagcctcatccggagttgaatcaggtgccggaacagggtgaaccgtatacccgccgttagccggaaacttagcccatgctggtgcctcagtagacctgaccattttctcccttcacttggccggagtatcttcaatcctaggggccattaactttattaccacagcaatcaacataaaatccccagccataacacaataccaaacacctttatttgtgtgatctgtacttattacagctgttctactactactatctctaccagtactcgctgcagggattactatactactcacagatcgaaatctaaacacaactttctttgatccttcgggtgggggggatccaattctgtaccaacactta----------------------------------------------------------------------------------------------------------------------------------------------------------------------------------------------------------------------------------------------------------------------------------------------------------------------------------------------------------------------------------------------------------------------------------------------------------------------------------------------------------------------------------------------------------------------------------------------------------------------------------------------------------------------------------------------------------------------------------------------------------------------------------------------------------------------------------------------------------------------------------------------------------------------------------------------------------------------------------------------------------------------------------------------------------------------------------------------------------------------------------------------------------------------------------------------------------------------------------------------------------------------------------------------------------------------------------------------------------------------------------------------------------------------------------------------------------------------------------------------------------------------------------------------------------------------------------------------------------------------------------------------------------------------------------------------------------------------------------------------------------------------------------------------------------------------------------------------------------------------------------------------------------------------------------------------------------------------------------------------------------------------------------------------------------------------------------------------------------------------------------------------------------------------------------------------------------------------------------------------------------------------------------------------------------------------------------------------------------------------------------------------------------------------------------------------------------------------------------------------------------------------------------------------------------------------------------------------------------------------------------------------------------------------------------------------------------------------------------------------------------------------------------------------------------------------------------------------------------------------------------------------------------------------------------------------------------------------------------------------------------------------------------------------------------------------------------------------------------------------------------------------------------------------------------------------------------------------------------------------------------------------------------------------------------------------------------------------------------------------------------------------------------------------------------------------------------------------------------------------------------------------------------------------------------------------------------------
Pangshura_tecta               ttatacttgatcttcggagcctgagcagggatagtaggtacagcattgagcctattgattcgcgcagaattaagccaaccaggtaccctcctaggagatgaccaaatctataatgttattgttacagctcacgccttcgtcataattttctttatagttataccaattatgatcggcggctttggaaactgacttgtccccctaataatcggggcgccagacatagcctttccgcgtataaataatataagcttctgacttctacccccatccttactcctactactcgcctcctctggagttgaatcaggtgcaggaacagggtgaactgtgtacccaccattagctggaaacttagcccatgctggtgcctctgtggacctaaccattttctctctacacttggccggagtatcttcaatcctaggggccatcaactttattactacagcaatcaacataaaatccccagctataacacaataccaaacacccttatttgtgtgatctgtgcttattacagctgttctattattactttcactaccagtactcgctgcaggaatcactatactactcacggatcgaaatctaaacacaactttctttgacccttcgggtggaggagatccaattctgtaccaacacttaGCTTA-GCCCTAAACTCAGATA-TTTAACATACAAAAATATCCGCCAGAGAACTACGAGCA-AAACGCTTAAAACTCAAAGGACTTGGCGGTACCTCAAACCCCCCTAGAGGAGCCTGTTCTAT-AATCGACAACCCACGATAGACCTCACCATCTCTTGC-CAATCCCGCCTATATACCACCGTCACCAGCCCGCCCCGTGAGGGATCT-GATAGCAGGCAGAATAACCAAAA---ACAGTTAACAAGTCAGGTCAAGGTGTAGCTAACTGAGAT-GGAAGAAATGGGCTACATTTTCTACACTAGAAATCA-ATTTACGGAAGGAA-CTATGAAATT-AATCCCATAAGCAGGATTTAGCAGTAAACCTGGATCA-GAATGCCTAGTTTAAGTTGGTCCTGAGGTACGCatcgactgggatcaactgtgcctcctacagcccctgggctctgggggctttggatctgtctacaaggccacctaccgtggggagacagtggctgtgaaacaggtgaagaagtgcagcaagaaccggctggcatcacggcaaagtttctgggctgagctgaatgtggcccgcctacgccatgacaatgtggtacgtgttgtagctgccagcacatgtgcccctgctagccaagacagcgtggggaccatcataatggaatacgcgggccgcactaccctgcaccatgtcatctatggcactggctgcctgcagggaaagggagaggatgatgggggtggatgtggcagagaacccctaagcatagctgagtccctgggttattgctctgacattgtgactggcttagccttcctccattcacagtgcattgtgcatttggacctgaagcctgctaatgtattcatcaccgagcagggggtgtgtaagattggagactttgggtgctcccaaaagctggaggatagcgtgtctccaggtccccagctttaccagcaggggggcacgtatacccaccgtgcccctgagctcctgaaaggggagcaatgattaaaaatttacgaaaaacccacccaatagtaaaaatcatcaacaattcatttatcgatctcccaagtccctccaacatctctgcctgatgaaacttcggatctctattaggcgcctccctaatcctacaagtcaccacaggaatcttcctggcaatacactattcaccagatatctcactagcattctcatcagtatcccatatcacccgagatgtccaatacggatggcttatccgtaacatacatgctaatggagcctccatcttctttatatgcatctacctccacattggccgaagcctttactacaactcatacttatacaaagaaacctgaaacacaggaatcaccctcttattcctaaccatggccaccgcattcgtaggctacgtcctaccatggggccaaatatcattctgaggcgctaccgttattactaacctactctcagccatcccctacattggcaacaccttagtacaatgaatctgaggtggattctcagtagataacgccaccttaacccgattcttcaccttccacttcctactcccatttaccatcgccggcttagcagccgtccacctactcttcctcaacgaaaccgggtcaaacaaccccacaggattaaactcaaacgccgataaaatcccattccacccctacttctcatacaaggacctactaggcctcattcttatattagccctattactaagcctaacactattctcaccaaacctcctaactgacccagacaactttacccccgctaatcctctatctacccctccccacatcaagccagaatgatatttcctattcgcctacgcaatccttcgatccattcccaacaaattaggaggcgtactggccctactactctctatccttgtactattcgcaataccaaccctgcacacatcaaaacaacgttctaccctattccgaccgctaacccaaaccctcttttgatgcctaactgctgacctactaatcctcacatgaatcggaggtcaaccagtcgaaaccccatttattaccattggccaaattgcctccgttctttacttcacaatcctcttaacacttataccccttacagccttaattgaaaataaaatactaaaccaacaagacctggatgactatttgaatggccccttcactgtggtggtgaaggagtcttgtgatgggatgggagatgtcagtgagaagcatggaagtggaccacctgtccctgagaaggcagttcgattttctttcaccctcatgaacatcagtatagctcatggtaatgaaaatataaggatctttgaagaagtcaagcccaattcagagctgtgttgcaagcccctgtgccttatgctggccgatgaatcagaccatgagactctgacagccatcctgagccctctcatagcagaaagagagaccatgaaaagcagcgttttgcttcttgaaatgggaggcatcctcagaacattcaaattcatctttaggggtacaggttatgatgagaaacttgttcgtgaagtggaaggccttgaagcctcaggatctacttacatctgcactctttgtgatgcaactcgcctggaagcctctcagaacttggtcctccactccataacaagaagtcatgctgaaaacctggagcgatatgaggtatggaggtccaacccatataatgaatctgttgatgagttacgtgacagagtgaagggtgtttctgccaaacctttcattgagactgttccttccatagatgcgctgattgccagaaatgataccatctacatcctagggggtcattcccttgaaaataacatcagacctcccaacctatacaggctaaaaattgacctgccactaggcagcccagctgtgagctgcaccatcttgcctggggggatctctgtctccagtgctcttgtgactcagactggtgataaagagtttgtcatggttggaggctaccagagtgacaaccagaagaggatgttgtgtaatacaatcactttagaagataacaacatagagattggggaaagagagaccccagattggacaccagatattaaacactgcaagatatggtttggtaatgatatgggtaatggggccatattgctcggtataccaggggacaacaggcaactaatttcagatgcaaactacttttacattttgagatgtggaggaacaagagaggatgaggaggaggtggcacaaacttgcagtcagacatctacagaagacccaggggactccacaccatttgaagattcagaggagttctgttttagtgctgaagccaatagttttgacgatgatgatattgacacctataatgaagatgatgaagaagatgaatcagaaacaggctactggatcacctgctctgccaactgtgacattgacatcaa
Pangshura_tentoria            ctatacttgattttcggggcctgagcagggatagttggtacagcattaagcctattaattcgcgcagaattaagccaaccaggaaccctcctaggagacgaccaaatctacaatgttattgtcacagctcacgccttcgtcataattttctttatagttatgccaattataatcggcggctttggaaactgacttgtccccctaataattggagcaccagacatagccttcccgcgcataaataacataagcttctgacttctgccaccatccctactcctactactagcctcatctggagttgagtcaggtgcgggaacagggtgaactgtgtacccccccttagctggaaacttagcccatgccggtgcctctgtagacctaaccattttctctctccacttggctggagtgtcttcaatcctaggggccatcaactttattactacagcaattaacataaaatccccagccataacacaataccaaacacctttatttgtatgatctgtgcttattacagctattctgctactactctcactaccagtactcgctgcaggaatcaccatgctactcacagatcgaaatctaaacacaactttctttgatccttcgggcggaggagatccaattctataccaacacttaGCTTA-GCCCTAAACTCAGATA-TTTATCGTACAAAAATATCCGCCAGAGAACTACGAGCA-AAACGCTTAAAACTCAAAGGACTTGGCGGTACCTCAAACCCCCCTAGAGGAGCCTGTTCTAT-AATCGATAACCCACGATACACCTCACCATCTCTTGC-CAATCCCGCCTATATACCACCGTCACCAGCCTACCCCTTGAGGGATCT-AATAGCAAGCAAGATAACAAAAA----TAGTTAAAAAGTCAGGTCAAGGTGTAGCTAATTGAGAT-GGAAGAAATGGGCTACATTTTCTACATTAGAAATAA-ACTTACGGAAGGGA-TTATGAAATT-AATTCTATAAGCAGGATTTAGCAGTAAACCCGGATCA-GAGTGCCTAGTTTAAGTTGGTCCTGAGGTGCGCatcgactgggatcaactgtgcctcctacagcccctgggctctgggggctttggatctgtctacaaggccacctaccgtggggagacagtggctgtgaaacaggtgaagaagtgcagcaagaaccggctggcatcacggcaaagtttctgggctgagctgaatgtggcccgcctacgccatgacaatgtggtacgtgttgtagctgccagcacatgtgcccctgctagccaagacagcgtggggaccatcataatggaatacgcgggccgcactaccctgcaccatgtcatctatggcactggctgcctgcagggaaagggagaggatgatgggggtggatgtggcagagaacccctaagcatagctgagtccctgggttattgctctgacattgtgactggcttagccttcctccattcacagtgcattgtgcatttggacctgaagcctgctaatgtattcatcaccgagcagggggtgtgtaagattggagactttgggtgctcccaaaagctggaggatagcgtgtctccaggtccccagctttaccagcaggggggcacgtatacccaccgtgcccctgagctcctgaaaggggagcaatggctaaaaatgtacgaaaaacccacccaataataaaaatcatcaccaattcatttatcgatctcccaagtccctccaatatctctgcctgatgaaactttggatctctattaggcgcctccctagtcctacaagtcaccacaggaatcttcctggcaatacactattcaccagatatctcactagcattctcatcagtatcccacatcacccgagatgtccaatacggatgacttatccgtaatatacatgctaatggagcctccatcttcttcatatgcatctacctccacatcggccgaggtctttactacaactcatacctatataaagaaacctgaaacacaggaatcactctcttattcctaactatagccaccgcattcataggctacgtcttaccatggggccaaatatcattttgaggcgctactgttattactaacctactctcagccatcccttacattggcaacaccttggtacaatgaatctgaggtggattctcagtagataacgccaccttgacccgattcttcaccttccacttcctactcccattcaccatcgccggcttagcaaccgtccacctacttttcctccatgaaaccggatcaaacaatcccacaggattaaactcaaacgccgataaaatcccattccacccctacttctcatacaaagacctgttgggcctcattcttatactaaccctattactaagtctagcattattctcaccaaacctcctaactgacccagacaactttacccccgctaatcctttatccactcccccgcacatcaagccagaatgatatttcctatttgcctacgcaatcctccgatccatccccaacaaattagggggcgtactagccctactactctctatcctcgtactattcacaataccaaccctacacacatcaaaacaacgttcaaccttattccgaccactaacccaaaccctcttctgatgcctaaccgctgacctgctaatcctcacatgaatcggaggccaaccagtcgaaaccccatttattaccatcggccaagttgcctccgtcctttacttcacaatcctcttaacacttatacccctcgcagggctaattgaaaacaaaatactaaaccaacaagacctggatgactatttgaatggccccttcactgtggtggtgaaggagtcttgtgatgggatgggagatgtcagtgagaagcatggaagtggaccacctgtccctgagaaggcagttcgattttctttcaccctcatgaacatcagtatagctcatggtaatgaaaatataaggatctttgaagaagtcaagcccaattcagagctgtgttgcaagcccttgtgccttatgctggccgatgaatcagaccatgagactctgacagccatcctgagccctctcatagcagaaagagagaccatgaaaagcagcgttttgcttcttgaaatgggaggcatcctcagaacattcaaattcatctttaggggtacaggttatgatgagaaacttgttcgtgaagtggaaggccttgaagcctcaggatctacttacatctgcactctttgtgatgcaactcgcctggaagcctctcagaacttggtcctccactccataacaagaagtcatgctgaaaacctggagcgatatgaggtatggaggtccaacccatataatgaatctgttgatgagttacgtgacagagtgaagggtgtttctgccaaacctttcattgagactgttccttccatagatgcgctgattgccagaaatgataccatctacatcctagggggtcattcccttgaaaataacatcagacctcccaacctatacaggctaaaaattgacctgccactaggcagcccagctgtgagctgcaccatcttgcctggggggatctctgtctccagtgctcttgtgactcagactggtgataaagagtttgtcatggttggaggctaccagagtgacaaccagaagaggatgttgtgtaatacaatcactttagaagataacaacatagagattggggaaagagagaccccagattggacgccagatattaaacactgcaagatatggtttggtaatgatatgggtaatggggccatattgctcggtataccaggggacaacaggcaactaatttcagatgcaaactacttttacattttgagatgtggaggaacaagagaggatgaggaggaggtggcacaaacttgcagtcagacatctacagaagacccaggggactccacaccatttgaagattcagaggagttctgttttagtgctgaagccaatagttttgacgatgatgatattgacacctataatgaagatgatgaagaagatgaatcagaaacaggctactggatcacctgctctgccaactgtgacattgacattaa
Geoemyda_japonica             ctatatttaattttcggggcctgagcaggtatagtaggcacagcattaagcttattaatccgtgcagaattaagccaaccaggggccttactgggggatgaccaaatctataatgtcattgttacagcccatgccttcattataatcttctttatagtgataccagttataattggcgggtttggaaactgacttgtccctctaataatcggagcaccggacatagcattcccccgtataaataatataagcttctgacttctacccccatctctacttctacttctagcctcatcgggggttgaggcaggtgccggcaccggctgaactgtgtaccccccactagctggaaatttagctcacgctggcgcctctgtagatctgactattttctcccttcacctggctggtgtatcatcaattttaggggctatcaactttattaccacagcaattaacataaaatccccagctatatcacaataccaaacacctttatttgtatgatccgtgcttattacagccgtcctactactgctctcattgccagtactcgctgcaggcatcactatactactcacagaccgaaaccttaatacaaccttttttgacccttcaggaggaggagacccaattttatatcaacacctgGCTTA-GCCCTAAACTTCGATA-TTTATCGCACAAAAATATCCGCCAGAGAACTACGAGCA-AAACGCTTAAAACTCTAAGGACTTGGCGGCACCTCAAACCCCCCTAGAGGAGCCTGTTCTAC-AATCGATAATCCACGATATACCTCACCATCTCTTGC-CAGTCCCGCCTATATACCACCGTCACCAGCTTACCCCATGAGGGATAT-AAAAGTAAGCAGAACAACTAAAA---ACAGCTAATAAGTCAGGTCAAGGTGCAGCTAATTGAGAT-GGAAGATATGGGCTACATTTTCTATATTAGAAATTA-ATTTACAGAAGGAAGCTATGAAACT-AGTCCCACAAGTAGGATTTAGCAGTAAACCGAGATCA-ACATGCCCGATTTAAGCCGGTCCTGAGGTGCGCatcgactgggatcaattgtgcttcctacagcccctgggctctgggggctttgggtctgtctacaaggccacctaccgtggggagacagtggctgtgaaacaggtgaagaagtgcagcaagaaccggctggcatcacggcaaagtttctgggctgagctgaatgtggcccgcctacaccatgacaatgtggtacgtgttgtagctgccagcacatgtgcccctgccagccaagacagcctgggcaccatcataatggaatacgcgggccgcactaccctgcaccatgtcatctatggcactggctgcctgcagggaaagggagaggatgatgggggtggatgtggcagagaacccctaagcatagctgagtccctgggttattgctctgacattgtgactggcttagccttcctccactctcagtgcattgtgcatctggacctgaagcctgctaatgtgttcatcaccgagcagggggtgtgtaagattggagactttgggtgctcccaaaagctggaggatagtgtgtctccaggtccccagctttaccagcaggggggcacatatacccaccgtgcccctgagctcctgaaaggggagcaatggctacaaacttacgaaagactcacccaataataaaaatcatcaataactcattcatcgatcttccaagcccctccaacatctccgcttgatgaaatttcgggtcactcctggccgcctgcctaatcctacaaatcatcactggaattttcctagcaatacactactcacctaatatctcaatagcattctcatcagttgcccatattactcgagatgtgcaatacggatgacttattcgcaatacacatgccaacggagcctccatcttctttatatgtatctaccttcacattggccgaggactttactacggctcatacttatacaaagaaacctgaaatacaggaatcatcctactacttctaaccatagccactgcattcataggctacgtcttaccctgaggccaaatatcattctgaggcgccaccgtcatcactaacctactctcagccaccccttatatcggtaataccttggtacaatgaatctgagggggattttcagtagacaacgccaccttaacccgattcttcactttccatttcctactacccttcaccatcgccggtctagcagccgtacaccttctcttcctccatgaaaccggatcaaacaacccaacagggttaaactcaaacacggacaaaatcccgtttcacccgtatttctcctacaaagatctactaggcctcatcttgatactaaccctcctactaagcctaacactattccttcctaaccttctaggcgacccagacaattttacaccagctaaccccctatccacccctccacacattaagccggagtgatattttctatttgcctacgcaatcctacgatctattccaaacaaactgggaggcgtacttgcccttttatcctccatcctcgtactatttattataccaatcctgcacacgtcaaaacaacgtactgccctattccgaccattcacccaaaccttattctgatgcttaacagctgatctactagtacttacgtgaatcggaggacaaccagtcgaaaacccattcatcattattggccaaacagcctccaccttatacttcacaatcctcttaatactcataccccttataggactaattgaaaacaacatacttaaccaacaagacctgggtgactatttgaatggccccttcactgtggtggtgaaggagtcttgtgatgggatgggagatgtcagtgagaagcatggaagtggaccacctgtccctgagaaggcagttcgattttctttcaccctcatgaacatcagtatagctcatggtaatgaaaatataagaatctttgaagaagtcaagcccaattcagagctgtgttgcaagcccttgtgccttatgctggccgatgaatcagaccatgagactctgacagccatcctgagccctctcatagcagaaagagagaccatgaaaagcagcgttttgcttcttgaaatgggaggcatcctcagaacattcaaattcatctttaggggtacaggttatgatgagaaacttgtccgtgaagtggaaggccttgaagcctcaggctctacttacatctgcactctttgtgatgcaactcgcctggaagcctctcagaacttggtcctccactccataacaagaagtcatgctgaaaacctggagcgctatgaggtatggaggtccaacccatataatgaatctgttgatgagttacgtgacagagtgaagggtgtttctgccaaacctttcattgagactgttccttccatagatgcactgattgccagaaatgataccatttacatcctagggggtcattcccttgaaaataacatcagaccccccaacctatacaggctaaaaattgacctgccactaggcagcccagctgtgagctgcaccatcttgcctggggggatctctgtctccagtgctcttgtgactcagactggtgataaagagtttgtcatggttggaggctaccagtgtgacaaccagaagaggatgttttgtaatacaatcactttagaagataacaacatagagattggggaaagggagaccccagattggacaccagatattaaacactgcaagatatggtttggtagtgatatgggtaatggggccatattgcttggcataccaggggacaacaggcaactaatttcagatgcaaactacttttacattttgagatgtggaggaacaagagaggatgaggaggaggcggcacaaacttgcagtcagacatctacagaagacccaggggactccacaccatttgaagattcagaggagttctgttttagtgctgaagccaatagttttgaccatgatgatattgacacctataatgaaggtgatgaagaagatgaatcagaaacaggctactggatcacctgctctgccaactgtgacattgacatcaa
Geoemyda_spengleri            ctatatttaatttttggggcctgagcaggtatagtaggcacagcattaagcttattaatccgtgcagaactaggccaaccaggggccctattaggagatgaccaaatttacaatgtcattgttacagcccatgccttcattataattttcttcatggttataccaattataatcggtggatttggaaattgacttgtgcccctaataattggggctccggacatagcattcccccgtataaataatataagcttctgacttctacctccgtccctgcttctgcttctagcttcatcaggaattgaagcaggtgccggcacaggctgaaccgtataccccccactagctggaaatttagctcacgctggcgcttctgtagacctgactattttctcccttcacctagctggtgtatcatcaattttaggggccatcaactttattaccacagcaattaacataaaatccccagctatatcacaataccaaacacctttatttgtgtgatcagtgctcattacagccgttctactactactctcattaccggtactcgctgcgggcatcactatactacttacagaccgaaaccttaatacaaccttttttgacccttcaggaggaggagatccaattttatatcaacatctaGCCTA-GCCCTAAACTTCGATA-TTTAACGTACAAAAATATCCGCCAGAGAACTACGAGCA-AAACGCTTAAAACTCTAAGGACTTGGCGGTACCTCAAACCCCCCTAGAGGAGCCTGTTCTAC-AATCGATAATCCACGATATACCTCACCATCCCTTGC-CAATCCCGCCTATATACCTCCGTCTCTAGCTTACCCTGTGAAGGGTA--AAAAGTAGGCAGAATAACTAAAA---ACAGCTAATAAGTCAGGTCAAGGTGTAGCTAACTGAGAT-GGAAGATATGGGCTACATTTTCTATGCTAGAAATTA-ATTTACGGAGGAAAACTATGAAATT-AGTCCCACAAGTAGGATTTAGCAGTAAACCGAGATCA-ACATGCCCGATTTAAGCCGGTCCTGAGGTACGCatcgactgggatcaattgtgcttcctacagcccctgggctctgggggctttgggtctgtctacaaggccacctaccgtggggagacagtggctgtgaaacaggtgaagaagtgcagcaagaaccggctggcatcacggcaaagtttctgggctgagctgaatgtggcccgcctacaccatgacaatgtggtacgtgttgtagctgccagcacatgtgcccctgccagccaagacagcctgggcaccatcataatggaatatgcgggccgcactaccctgcaccatgtcatctatggcactggctgcctgcagggaaagggagaggatgatgggggtggatgtggcagagaacccctaagcatagctgagtccctgggttattgctctgacattgtgactggcttagccttcctccactctcagtgcattgtgcatctggacctgaagcctgctaatgtgttcatcaccgagcagggggtgtgtaagattggagactttgggtgctcccaaaagctggaggatagtgtgtctccaggtccccagctttaccagcaggggggcacatatacccaccgtgcccctgagctcctgaaaggggagcaatgaccataaacttacgaaaaactcacccaattataaaaattatcaacaactcattcattgatcttccaagcccctccaatatctccgcttgatgaaacttcggatcactcctgggcacctgcctaatcctacaaattaccactggagttttcctagctatacactactcacctgacatctcacaagcattctcatcagttgcccatatcactcgagatgtacaatacggatgacttattcgcaacacacatgccaacggagcctctatcttcttcatatgcatctacatccatattggccgaggactctactacggctcatatttatacaaagaaacctgaaacacaggaattatcctactatttctaactatagccactgcatttataggctacgttttaccctgaggccaaatatcattctgaggtgctactgtcattaccaacctactctcagccatcccctatattggcaatactttagtacaatgaatttgaggtggattttcagtagataacgccaccttaacccgattcttcaccttccatttcctactaccctttaccatcgccggcttagcaatcgtacaccttctcttcctccatgaaacctgatcaaacaacccgacaggattaaactcaaatacagacaaaatcccattccacccatatttctcatacaaagatctactaggccttatcttaatactaactctcctactaagcctagcactattccttccaaatctactgagcgacccagacaattttacaccagccaacccactatccactcctccacatattaagccggagtgatacttcctatttgcctatgcaatcctacgatccatcccaaataaactgggtggcgtacttgccctattatcttccatccttgtactatttattataccaaccctacatacatcaaaacaacgaacagccctattccgaccactaacccaaaccctattctgatgcctaacagctaatctactggtactcacatgaatcggaggacaaccaatcgaaaacccatttatcataattggccaagcagcctctaccctgtacttcacaattatcctagtactaatacccctcacaggactaatcgaaaacaaaatattaaaccaacaagacctggatgactatttgaatggccccttcactgtggtggtgaaggagtcttgtgatgggatgggagatgtcagtgagaagcatggaggtggaccacctgtccctgagaaggcagttcgattttctttcaccctcatgaacatcagtatagctcatggtaatgaaaatataaggatctttgaagaagtcaagcccaattcagagctgtgttgcaagcccttgtgccttatgctggccgatgaatcagaccatgagactctgacagccatcctgagccctctcatagcagaaagagagaccatgaaaagcagcgttttgcttcttgaaatgggaggcatcctcagaacattcaaattcatctttaggggtacaggttatgatgagaaacttgtccgtgaagtggaaggccttgaagcctcaggctctacttacatctgcactctttgtgatgcaactcgcctggaagcctctcagaacttggtcctccactccataacaagaagtcatgctgaaaacctggagcgctatgaggtatggaggtccaacccatataatgaatctgttgatgagttacgtgacagagtgaagggtgtttctgccaaacctttcattgagactgttccttccatagatgcactgattgccagaaatgataccatctacatcctagggggtcattcccttgaaaataacatcagaccccccaacctatacaggctaaaaattgacctgccactaggcagcccagctgtgagctgcaccatcttgcctggggggatctctgtctccagtgctcttgtgactcagactggtgataaagagtttgtcatggttggaggctaccagtgtgacaaccagaagaggatgttttgtaatacaatcactttagaagataacaacatagagattggggaaagggagaccccagattggacaccagatattaaacactgcaagatatggtttggtagtgatatgggtaatggggccatattgcttggtataccaggggacaacaggcaactaatttcagatgcaaactacttttacattttgagatgtggaggaacaagagaggatgaggaggaggtggcacaaacttgcagtcagacatctacagaagacccaggggactccacaccatttgaagattcagaggagttctgttttagtgctgaagccaatagttttgacgatgatgatattgacacttataatgaagatgatgaagaagatgaatcagaaacaggctactggatcacctgctctgccaactgtgacattgacatcaa
Siebenrockiella_crassicollis  ctatatctaattttcggggcctgagcaggtatagtgggtacatccctaagcctgctcatccgcgcagagttaagccaacctggaactctactaggggacgaccaaatctacaacgtcatcgttacagcccatgccttcgtcataattttcttcatagtcataccaattataatcgggggattcggaaactggcttgttcccctaataattggagccccagacatggcattcccgcgaataaataatatgagcttttgactattaccaccatccttactccttcttctagcctcatctggtattgaggcaggcgcaggaacaggatgaactgtatacccaccattagccggaaatctcgcccacgccggtgcctctgtagatctaactattttctccctccacctcgccggtgtatcatcaatcttgggggctatcaactttatcactacagcaataaatataaaacctcccgccatatcacaataccaaacacctctattcgtgtgatcagtacttattacggccgtcctactactgctctcattacctgtcctcgctgcagggatcaccatgctactgacagaccgaaatctaaacacaaccttttttgacccgtccggagggggggacccaattctgtatcaacacttaGCTTA-GCCCTAAACTTAGATA-TTTAACACACAAAAATATCCGCCAGAGGACTACGAGCA-AAACGCTTAAAACTCTAAGGACTTGGCGGTGCCTCAAACCCCCCTAGAGGAGCCTGTTCTAT-AATCGATAATCCACGATACACCTCACTACCTCTTGC-TAATCCCGCCTATATACCACCGTCACCAGCTCACCCCATGAGGGACAC-AAAAGTGAGCAAAATAACTAAAA---ACAGTTAATAAGTCAGGTCAAGGTGTAGCTAACTGAGAT-AGAAGAAATGGGCTACATTTTCTACACTAGAAATAA-ACTCACGAAAAGGAACTATGAAACT-AGTCCTAGAAGTAGGATTTAGCAGTAAGTCGGGATCA-GAGTGCCCAACTTAAGTCGGTCCTGAGGCGCGCatcgactgggatcaattgtgcctcctacagcccctgggctctgggggctttgggtctgtctacaaggccacctaccgtggggagacagtggctgtgaagcaggtgaagaagtgcagcaagaaccggctggcatcacggcaaagtttctgggctgagctgaatgtggcccggttacaccatgacaatgtggtacgtgttgtagctaccagcacatgtgcccctgctagccaagacagcctgggcaccatcataatggaatacgtgggctgcactaccctgcaccatgtcatctatggcactggctgcctgcagggaaagggagaggatgatgggcgtggatgtggcagagaacccctaagcatagctgagtccctgggttattgctctgacattgtgactggcttagccttccttcattcacagtgcattgtgcatctggacctgaagcctgctaatgtgttcatcaccgagcagggggtgtgtaagattggagactttgggtgctcccaaaagctggaggatagcgtgtctccaggtccccagctttaccagcaggggggcacatatacccaccgtgcccctgagctcctgaaaggggagcaatggccacaaacctacgaaaaacccacccaataataaaaataatcaacaactcacttatcgacctcccaagcccctccaacatctctgcttgatgaaacttcgggtcactccttggcacctgcctagtcctccaaattactacaggaatcttcctagcaatacactattcacccgacatctcactagcattctcatcaatcgcccacatcacccgagatgtacaatacggatgactcatccgaaacatacacgctaatggagcttcaactttcttcatgtgtatctaccttcacatcggccgaggactttattacggctcatacttatacaaagagacctgaaacacaggaattatcctattactcctaactatagctactgcattcataggctatgtcctaccctgaggtcaaatatcgttctggggcgcaaccgttatcactaacctactctcagctatcccctacattggcaataccttagtgcaatgaatctgagggggcttctcagtagaaaatgccaccctaactcgattcttcaccttccacttccttctacctttcgccatcactggcctatcggccgtacacttactcctcctccacgaaaccggatcaaacaacccaacaggactaaactcaaatactgacaaaatccccttccacccctacttctcctacaaagacttactaggaattatcctaatactcaccttcctattgaaccttacattatttcttccaaaccttctaagcgacccagacaactttacgccagctaaccctctatctacacctccacacattaaacctgagtggtatttcctatttgcctatgcaatcctgcggtcaatcccgaacaaactagggggcgtactcgcccttttatcctccatccttgtattactcataatgccaatcctacacacgtcaaaacaacgcacaactcaattccgaccactaacacaaatcctattctgatgcctagcagctgacttactagtattaacatgaatcggcggacaaccaatcgaagacccacttatcaccattggacaagtggcctctgccctatacttcacaattctcctggcattgatacccctcacaggactaattgaaaacaaaatattaaactaacaagacctggatgactatttgaatggccccttcactgtggtggtgaaggagtcttgtgatgggatgggagatgtcagtgagaagcatggaagtggaccacctgtccccgagaaggctgttcgattttctttcaccctcatgaacatcagtatagctcatggtaatgaaaacataaggatctttgaagaagtcaagcccaattcagagctgtgttgcaagcccttgtgccttatgctggccgatgaatcagaccatgagactctgacagccatcctgagccctctcatagcagaaagagagaccatgaaaagcagcgttttgcttcttgaaatgggaggcatcctcagaacattcaaattcatctttaggggtacaggttatgatgagaaacttgtccgtgaagtggaaggccttgaagcctcaggctctacttacatctgcactctttgtgatgcaactcgcctggaagcctctcagaacttggtcctccattccataacaagaagtcatgctgaaaacctagagcggtatgaggtatggaggtccaacccatataatgaatctgttgatgagttacgtgacagagtgaagggtgtttctgccaaacctttcattgagactgttccttccatagatgcactgattgccagaaatgataccatctacatcctagggggtcattcccttgaaaataacatcagaccccccagcctatacaggctaaaaattgacctgccactaggcagcccagctgtgagctgcaccatcttgcctggggggatctctgtctccagtgctcttgtgactcagactggtgataaagagtttgtcatggttggaggctaccagtgtgacaaccagaagaggatgttttgtaatacaatcactttagaagataacaacatagagattggggaaagggagaccccagattggacaccagatattaaacactgcaagatgtggtttggtagtgatatgggtaatggggccatattgcttggtataccaggggacaacaggcaactaatttcagatgcaaactacttttacattttgagatgtggaggaacaagagaggatgaggaggaggcggcacaaacttgcagtcagacatctacagaagacctaggggactccacaccatttgaagattcagaggagctctgttttagtgctgaagccaatagttttgacgatgatgatattgacacctataatgaagatgatgaagaagatgaatcagaaacaggctactggatcacctgctctgccaactgtgacattgacatcaa
Cuora_amboinensis             ctatacttgatcttcggggcctgagcaggcatagtaggcacagccctaagtttgttaatccgtgcagaattaagccaaccaggagccctcctgggagatgaccagatctataatgtcatcgttacagcccatgcctttattataattttcttcatggtcatacctgttataatcggcggctttggaaactgacttgtacccttaataattggagcacctgatatagcattcccacgcatgaacaacataagtttctgacttcttcccccatctctactcttactcctggcctcctcaggaattgaagcaggtgcaggcacaggctgaactgtatatccaccattagctggaaacctggcccacgctggcgcctctgtggatctgactattttttcccttcacctggccggtgtatcatcaattctaggggccatcaactttattaccacagcaatcaacataaaatctccagccatgtcacaataccaaacgcctttgtttgtatgatctgtacttatcacagcagtcctgttactgctctcactaccagtacttgccgcaggtattaccatattacttaccgaccgaaacctgaatacaaccttctttgacccttcgggaggaggagacccaattctataccaacaccta---------------------------------------------------------------------------------------------------------------------------------------------------------------------------------------------------------------------------------------------------------------------------------------------------------------------------------------------------------------------------------------------------------------------------atcgactgggatcaattgtgcttcctacagcccctgggctctgggggctttgggtctgtctacaaggccacctatcatggggagacagtggctgtgaaacaggtgaagaagtgcagcaagaaccggctggcatcacggcaaagtttctgggctgagctgaatgtggcccgcctacaccatgacaatgtggtacgtgttgtagctgccagcacatgtgcccctgccagccaagacagcctgggcaccatcataatggaatacgcgggccgcactaccctgcaccatgtcatctatggcactggctgcctgcagggaaagggagaggatgatgcgggtggatgtggcagagaacccctaagcatagctgagtccctgggttattgctgtgacattgtgactggcttagccttcctccactcacagtgcattgtgcatctggatctgaagcctgctaatgtgttcatcaccgagcagggggtgtgtaagattggagactttgggtgctcccaaaagctggaggatagtgtgtctccaggtccccagctttaccagcaggggggcacatatacccaccgtgcccctgagctcctgaaaggggagcaatgactgtaaatctacgaaaaacccaccctatagtaaaaattatcaacaactcattcattgatctcccaagcccctctaacatctctgctttatgaaacttcggatcattactaggcacctgcctaatccttcaaatcatcacaggaatcttcctggcaatacactactcaccagacatctcactagcattttcatcagtggcccatatcacccgagatgtacaatacggatgactgatccgcaatacacatgccaacggggcctccatcttcttcatatgcatctaccttcatatcggccgagggctctactacggctcatatctatacaaagaaacctgaaacacaggaatcatcttactactcctaactatagctactgcattcgtaggctacgtcctaccatgaggccaaatatcattctgaggcgccaccgtcatcacaaacctactctcagccaccccctacattggcaatactcttgtacaatgaatttgaggggggttttcagtagacaatgccaccctaactcgattcttcacctttcactttctactccccttcgctatcgctggtttagcagccgtacatttactcttcctccatgaaactggatcaaataatccaacaggattaaactcaaacgctgacaaaatccccttccacccctacttctcatacaaagacctactaggtcttatcctaatactcaccctcctattaaccctaacattattctccccaaacctcctgggcgacccagacaacttcacaccagctaacccgttatccactccccctcacatcaaaccagaatgatacttcctcttcgcctacgcaatccttcgatccatccccaacaaactaggaggtgtacttgccctcctatcctccatccttgtactatttatagtacctaccctacatacctcaaaacaacgcacagcttcattccgaccattaacccaaattctcctttgatgcttaacagctgacctactagtactcacatggatcggaggacaaccagtcgaaaacccattcatcactattggccaagcagcctctatcctatacttcataatctttttaacacttataccccttacaggactcattgaaaacaaaatactaaactaacaagacctgaatgactatttgaatggccccttcactgtggtggtgaaggagtcttgtgatgggatgggagatgtcagtgagaagcatggaagtggaccacctgtccctgagaaggcagttcgattttctttcaccctcatgaacatcagtatagctcatggtaatgaaaatataaggatctttgaagaagccaagcccaattcagagctgtgttgcaagcccttgtgccttatgctggccgatgaatcagaccatgagactctgacagccatcctgagccctctcatagcagaaagagagaccatgaaaagcagcgttttgcttcttgaaatgggaggcatcctcagaacattcaaattcatctttaggggtacaggttatgatgagaaacttgtccgtgaagtggaaggccttgaagcctcaggctctacttacatctgcactctttgtgatgcaactcgcctggaagcctctcagaacttggtcctccactccataacaagaagtcatgctgaaaacctggaacggtatgaggtatggaggtccaacccatataatgaatctgttgatgagttacgtgacagagtgaagggtgtttctgccaaacctttcattgagactgttccttccatagatgcactg-----------------------------------------------------------------------------------------------------------------------------------------------------------------------------------------------------------------------------------------------------------------------------------------------------------------------------------------------------------------------------------------------------------------------------------------------------------------------------------------------------------------------------------------------------------------------------------------------------------------------------------------------------------------------------
Cuora_aurocapitata            ctatatttgattttcggggcctgagcaggtatagcaggcacagcattaagtttgttaatccgtgcagaattaagccaaccggggacccttctgggagacgaccaaatctataatgtcatcgttacagcccatgcctttattataatcttcttcatggttatacctgttataatcggcggctttggaaactgactcgtacccttaataattggtgcaccagatatagcgttcccgcgtataaacaatataagcttctgacttctacccccatccctacttttactcctagcctcctcaggaattgaagcaggcgcaggcacaggctgaactgtatatccacccttagctggaaacttggctcacgctggcgcctctgtagacctaactatcttttccctccacctagctggtgtgtcatcaattttaggggccattaactttattaccacagcaattaacataaaatctccagccatatcacaataccaaacacctttgtttgtatgatcagtacttatcacagccgttctattactgctctcactaccagtcctagccgcaggtatcaccatactgctcactgaccgaaacctaaatacaaccttcttcgacccttcaggaggaggggacccaattttataccagcacctaGCTTG-GCCCTAAACCTAGATA-TTTAACGCACAAAAATATCCGCCAGAGAACTACGAGCA-AAACGCTTAAAACTCTAAGGACTTGGCGGTACCTCAAACCCCCCTAGAGGAGCCTGTTCTAT-AATCGATAATCCACGATCCACCTCACCATCTCTTGC-CAACCCCGCCTATATACCACCGTCACCAGCCTACCCCATGAGGGCCAT-AAAAGTAGGCAAAATAACTAAAA---ACAGTTAACAAGTCAGGTCAAGGTGTAGCTCATTGAGAT-GGAAGAAATGGGCTACATTTTCTATACTAGAAATTA-ATTCACGGAAAGGAACTATGAAATA-AGTCCCACAAGCAGGATTTAGCAGTAAGCTGGGATTA-GAGCGCCCAACTTAAGTCGGTCCTGAGGTGCGC--------------------------------------------------------------------------------------------------------------------------------------------------------------------------------------------------------------------------------------------------------------------------------------------------------------------------------------------------------------------------------------------------------------------------------------------------------------------------------------------------------------------------------------------------------------------------------------------------------------------------atgaccgcaaacctgcgaaaaacccaccccatagtaaaaattatcaacaactcatttatcgatctcccaagcccttctaacatctctgctttatgaaacttcggatcactattaggcgcctgcctaatcctacagatcatcaccggagtcttcctagcaatacactactcaccagacatctcactagcattctcatcagtagcccacatcacccgagacgtacagcacggatgactgatccgcaatatacatgccaacggggcctccatcttcttcatatgcatctaccttcatattggccgaggactttattacggctcatacctctacaaagaaacctgaaacacgggaattatcctactatttctaaccatagctactgcattcgtaggctacgtcttaccctgaggccaaatatcattctgaggtgctaccgtcatcacaaacctactctcagccaccccctacattggcgatactcttgtacaatgaatttgaggaggattctcagtagacaacgccaccttaactcgattcttcacctttcatttcctactccccttcaccatcgccggtttagcagctgtacatttactcttcctccacgaaactggatcaaataatccaacaggattaaactcaagcgctgacaaaatccccttccacccctacttttcatacaaagacctactaggtttcatcttattgctcaccctcctactaaccctagcattattctccccaaaccttctaggcgacccagataacttcacacccgccaacccactatccactcccccccacatcaaaccagaatgatacttcctcttcgcctacgcaatccttcgatccatcccaaacaaattagggggtgtacttgcccttctatcttccatccttgtactatttataataccaaccctacatacctcaaaacaacgtacaacttcattccgaccattaacccaaatcctcttctgatgtttaacagctgatctacttatactcacatgaatcggaggacaaccagtagaagatccattcatcactatcggccaaacagcctccatcctatacttcacaattcttttaacacttctacccctcacagggctcattgaaaacaaaatattaaaccaa-----------------------------------------------------------------------------------------------------------------------------------------------------------------------------------------------------------------------------------------------------------------------------------------------------------------------------------------------------------------------------------------------------------------------------------------------------------------------------------------------------------------------------------------------------------------------------------------------------------------------------------------------------------------------------------------------------------------------------------------------------------------------------------------------------------------------------------------------------------------------------------------------------------------------------------------------------------------------------------------------------------------------------------------------------------------------------------------------------------------------------------------------------------------------------------------------------------------------------------------------------------------------------------------------------------------------------------------------
Cuora_flavomarginata          ctatatttaattttcggggcctgagcaggtatagcaggcacaacattaagtttgttaatccgcgcagaactaagccaaccaggggctcttctgggggacgaccaaatctataatgtcatcgttacagcccatgcctttattataatcttcttcatggttatacctgttataatcggcggctttggaaactgactcgtacccttaataattggagcaccagatatagcattcccgcgtataaacaatataagcttctgacttctccccccatctctacttctactcctagcctcctcaggaattgaagcaggcgcaggcacaggctgaactgtatacccacccttagctggaaacctggctcacgctggcgcctctgtagatctaactattttttcccttcacctggctggtgtatcatcaattctaggggctattaactttattaccacagcaattaacataaaatctccagctatatcgcaatatcagacacctttgtttgtgtgatctgtacttattacagccgttctattactgctctcactaccagtgctcgccgcaggtattaccatactactcactgatcgaaacctaaatacaaccttctttgacccctcaggaggaggggacccaattttataccaacatctaGCTTA-GCCCTAAACTTAGATA-TTTAACACACAAAAATATCCGCCAGAGAACTACGAGCA-AAACGCTTAAAACTCTAAGGACTTGGCGGTACCTCAAATCCCCCTAGAGGAGCCTGTTCTAT-AATCGATAATCCACGATCTACCTCACCATCTCTTGC-CAATCCCGCCTATATACCACCGTCACCAGCCTACCCCATGAAGGCCAT-AAAAGTAGGCAAAATAACTAAAA----CAGTTAACAAGTCAGGTCAAGGTGCAGCTCACTGAGAT-GGAAGAAATGGGCTACATTTTCTGTACTAGAAATTA-ATTCACGGAAAGGAACTATGAAATA-AGTCCCACAAGTTGGATTTAGTAGTAAGCTGGGATCA-GAGTGCCCAACTTAAGTCGGTCCTGAGGTGCGC--------------------------------------------------------------------------------------------------------------------------------------------------------------------------------------------------------------------------------------------------------------------------------------------------------------------------------------------------------------------------------------------------------------------------------------------------------------------------------------------------------------------------------------------------------------------------------------------------------------------------atggccacaaacctacgaaaaacccaccctatagtaaaaattatcaacaactcatttattgacctcccaagcccttctaacatctctgctttatgaaacttcggatcactactaggcacctgcctaatcctacagatcatcaccggaatcttcctggcaatacactattcaccagacatctcactagcattctcatcagtagcccatatcacccgagatgtacagtacggatgactgatccgcagtatacatgccaacggggcctccatcttcttcatatgtatctaccttcatattggtcgaggactttattatggctcRtacctctacaaagaaacctgaaacacaggaatcatcctactattcctaactatagctactgcattcgtaggttacgtcctaccatggggccaaatatcattctgaggtgccactgtcatcatgaacctactctcaggcaccccctacattggcaatactctcgtacaatgaatttgaggggggttctcagtagacaatgccaccttaactcaattctttacctttcattttctactccccttcaccatcgccggtttagcagctgtacatttactcttcctccaagaaactgggtcaaataacccaacaggattaaactcaaacgcggacaaaatccccttccacccctacttctcatacaaagacctactaggcctaatcttaatgctcaccctcctgctaaccctagcattattctccccaaatcttctaggcgacccagacaacttcacaccagctaacccactatccactcccccccacatcaaaccagaatgatacttcctcttcgcctatgcaatccttcgatccatcccaaacaaattaggaggtgtacttgcccttctatcctccatccttgtattatttataataccaaccctacatacctcaaaacaacgtacagcttcattccgaccattaacgcaaaccctcttctgatgtttaacagctgatctactagtacttacatgaatcggaggacaaccagtcgaagatccattcatcactattggccaagtagcctccatcctatacttcataattcttttaacacttatacccctcacaggactaattgaaaacaaaatactaaaccaa-----------------------------------------------------------------------------------------------------------------------------------------------------------------------------------------------------------------------------------------------------------------------------------------------------------------------------------------------------------------------------------------------------------------------------------------------------------------------------------------------------------------------------------------------------------------------------------------------------------------------------------------------------------------------------------------------------------------------------------------------------------------------------------------------------------------------------------------------------------------------------------------------------------------------------------------------------------------------------------------------------------------------------------------------------------------------------------------------------------------------------------------------------------------------------------------------------------------------------------------------------------------------------------------------------------------------------------------------
Cuora_galbinifrons            ctatatttgattttcggggcctgagcaggtatagtaggcacagcattaagtttgttaatccgtgcagaattaagtcaaccaggagccctcctgggagacgaccaaatctataatgtcatcgttacagcccatgcctttatcataatcttcttcatggttatacctgttataatcggcggctttgggaactgacttgtgcccttaataattggagcaccagacatagccttcccgcgtataaacaatataagcttttgacttctccccccatctttacttttactcctagcctcctcaggaattgaagcaggcgcaggcacaggctgaactgtgtatccaccattagctggaaacctggcccacgccggcgcctctgtagacctaactattttttctctccacctagctggtgtatcatcaattttaggggccattaattttattaccacagcaattaacataaaatccccggccatatcacagtaccagacacccttgtttgtatgatcagtacttatcacagccgtcctattactgctctcactaccagtactcgccgcaggtatcaccatactactcactgaccgaaacctaaatacaaccttcttcgacccttcgggaggaggagacccaattttataccagcacctgGCTTA-GCCCTAAACTTAGATA-TTTAACACACAAAAATATCCGCCAGAGAACTACGAGCA-AAACGCTTAAAACTCTAAGGACTTGGCGGTACCTCAAACCCCCCTAGAGGAGCCTGTTCTAT-AATCGATAATCCACGATCCACCTCACCATCTCTTGC-CAACCCCGCCTATATACCACCGTCACCAGCCTACCCCATGAAGGCCAT-AAAAGTAAGCAAAATAATTAAAA-----AGTTAATAAGTCAGGTCAAGGTGTAGCTAATTGAGAT-GGCAGAAATGGGCTACATTTTCTATACTAGAAATTA-ATTCACGGAAAGGAACTATGAAATT-AGTCCCACAAGTAGGATTTAGCAGTAAGCCGGGATCA-GAATACCCAACTTAAGTCGGTCCTGAGGTGCGCatcgactgggatcaattgtacttcctacagcccctgggctctgggggctttgggtctgtctacaaggccacctaccgtggggagacagtggctgtgaaacaggtgaagaagtgcagcaagaaccggctggcatcacggcaaagtttctgggctgagctgaatgtggcccgcctacaccatgacaatgtggtacgtgttgtagctgccagcacatgtgcccctgccagccaagacagcctgggcaccatcataatggaatacgcgggccgcactaccctgcaccatgtcatctatggcactggctgcctgcagggaaagggagaggatgatgcgggtggatgtggcagagaacccctaagcatagctgagtccctgggttattgctctgacattgtgactggcttagccttcctccactcacagtgcattgtgcatctggatctgaagcctgctaatgtgttcattaccgagcagggggtgtgtaagattggagactttgggtgctcccaaaagctggaggatagtgtgtctccaggtccccagctttaccagcaggggggcacatatacccaccgtgcccctgagctcctgaaaggggagca------------------------------------------------------------------------------------------------------------------------------------------------------------------------------------------------------------------------------------------------------------------------------------------------------------------------------------------------------------------------------------------------------------------------------------------------------------------------------------------------------------------------------------------------------------------------------------------------------------------------------------------------------------------------------------------------------------------------------------------------------------------------------------------------------------------------------------------------------------------------------------------------------------------------------------------------------------------------------------------------------------------------------------------------------------------------------------------------------------------------------------------------------------------------------------caagacctgaatgactatttgaatggccccttcactgtggtggtgaaggagtcttgtgatgggatgggagatgtcagtgagaagcatggaagtggaccacctgtccctgagaaggcagttcgattttcttttaccctcatgaacatcagtatagctcatggtaatgaaaatataaggatctttgaagaagccaagcccaattcagagctgtgttgcaagcccttgtgccttatgctggccgatgaatcagaccatgagacgctgacagccatcctgagccctctcatagcagaaagagagaccatgaaaagcagcgttttgcttcttgaaatgggaggcatcctcagaacattcaaattcatctttaggggtacaggttatgatgagaaacttgtccgtgaagtggaaggccttgaagcctcaggctctacttacatctgcactctttgtgatgcaactcgcctggaagcctctcagaacttggtcctccactccataacaagaagtcatgctgaaaacctggagcggtatgaggtatggaggtccaacccatataatgaatctgttgatgagttacgtgacagagtgaagggtgtttctgccaaacctttcattgagactgttccttccatagatgcactg-----------------------------------------------------------------------------------------------------------------------------------------------------------------------------------------------------------------------------------------------------------------------------------------------------------------------------------------------------------------------------------------------------------------------------------------------------------------------------------------------------------------------------------------------------------------------------------------------------------------------------------------------------------------------------
Cuora_mccordi                 ctatatttgatttttggggcctgagcaggtatagtaggcacagcattaagtttgttaatccgtgcagaattaagtcaacctggcgccctcctgggagatgatcaaatctataatgtcatcgttacagcccatgcctttattataatcttcttcatggtcatacccgttataatcggcggctttggaaactgactcgtaccattgataattggagcaccagacatagcattcccgcgtataaacaatataagcttttgacttctccccccatctctacttttacttctagcctcctcaggaattgaagcaggcgcaggcacaggctgaacagtatacccaccattagctggaaacctggctcacgctggcgcctctgtagacctgactattttttcccttcacctagctggtgtgtcatcaattttaggggccatcaactttatcaccacagcaattaacataaaatctccagccatatcgcaataccagacacccttgtttgtatgatcagtacttatcacagccgtcctattactgctatcattgccagtactcgccgcaggtatcaccatactactcactgaccgaaacctaaatacaaccttcttcgacccttcaggaggaggagatccaattttataccaacacctg-----------------------------------------------------------------------------------------------------------------------------------------------------------------------------------------------------------------------------------------------------------------------------------------------------------------------------------------------------------------------------------------------------------------------------------------------------------------------------------------------------------------------------------------------------------------------------------------------------------------------------------------------------------------------------------------------------------------------------------------------------------------------------------------------------------------------------------------------------------------------------------------------------------------------------------------------------------------------------------------------------------------------------------------------------atgaccacaaacctacgaaaaacccaccctattataaaaattatcaacaactcatttattgacctcccaagcccttctaacatctcttctttgtgaaactttggatcactactaggcacctgcctaattctacagatcatcaccggaatcttcctagcaatacactattcaccagacatctcactagcattctcatcagtagcccatatcacccgagacgtacagtacggatgattgatccgcaatatacatgccaacggggcctccatcttcttcatatgcatctaccttcatattggccgaggactttattacggctcatacctctacaaagaaacctgaaatacaggaatcatcctattattcctaactatagccactgcattcgttggctacgtcctaccatgaggccaaatatcattctgaggcgccactgttatcacgaacttactctcagccaccccctatatcggcaatactctcgtacaatgaatctgagggggattctcagtagacaatgccactttaactcgattctttaccttccattttctactccccttcaccatcaccggtttagcagctgtacatttacttttcctccacgaaactggatcaaataatccaacagggttaaactcaaacgccgacaaaatccccttccacccttacttctcatacaaagacctactaggcctaatcttaatgctcaccctcctactaaccctagcattattctccccaaaccttctaggcgacccagacaacttcacaccagctaacccactatccactcccccccacatcaaaccagaatgatacttcctcttcgcctatgctatccttcgatccatcccaaacaaattagggggtgtacttgcccttttatcctccatccttgtactatttataatgccaaccctacatacctcaaaacaacgtacagcttcattccgaccattaacccaaaccctgttctgatgtttaacagctgatctactagtacttacatgaatcggaggacaaccagtcgaagacccgttcatcactattggccaagtagcctccatcctctacttcacaattcttttaacacttatacccctaacaggactaattgaaaacaaaatactaaaccaa-----------------------------------------------------------------------------------------------------------------------------------------------------------------------------------------------------------------------------------------------------------------------------------------------------------------------------------------------------------------------------------------------------------------------------------------------------------------------------------------------------------------------------------------------------------------------------------------------------------------------------------------------------------------------------------------------------------------------------------------------------------------------------------------------------------------------------------------------------------------------------------------------------------------------------------------------------------------------------------------------------------------------------------------------------------------------------------------------------------------------------------------------------------------------------------------------------------------------------------------------------------------------------------------------------------------------------------------------
Cuora_mouhotii                ---------------------------------------------------------atccgtgcagaattaagccaaccaggggccctccttggggatgaccaaatctacaatgtcatcgttacagcccatgcctttattataatcttcttcatggttatgcctgttataatcggcggctttggaaactgacttgtgcctttaataatcggcgcaccagatatagcattcccacgtatgaacaatatgagcttctgacttctccccccatctctactgttacttctagcctcctcaggaattgaagcaggcgcaggcacaggctgaactgtgtatcccccattagctggaaacctggcccacgctggcgcctctgttgacctaactattttttccctccacctagctggtgtatcatcaattttaggggccattaactttattaccacagcaattaacataaaatctccagccatatcacaataccaaacacctttgtttgtgtgatcagtacttatcacagccgtcttattactgctctcactaccagtactcgctgcaggtattaccatactactcactgaccgaaacctaaatacaaccttcttcgacccttcgggggggggagatccaattttataccaacactta-----------------------------------------------------------------------------------------------------------------------------------------------------------------------------------------------------------------------------------------------------------------------------------------------------------------------------------------------------------------------------------------------------------------------------------------------------------------------------------------------------------------------------------------------------------------------------------------------------------------------------------------------------------------------------------------------------------------------------------------------------------------------------------------------------------------------------------------------------------------------------------------------------------------------------------------------------------------------------------------------------------------------------------------------------atgaccacaaatttgcgaaaaacccaccccatagcaaaaattatcaacaactcatttatcgatctcccaagcccttctaacatctctgctttatgaaacttcgggtcactactaggcgcctgcctaatcctacagatcatcaccggaatcttcctagcaatacactactcaccagacatctcaatagcattctcatcagtagcccacatcacccgagatgtacaatacggatgactaatccgcaatacacatgccaacggagcctccatcttcttcatatgcatctaccttcatattggccgaggactttactatggctcgtacttatacaaagaaacctgaaacacaggaatcatcctactattcctaactatagctactgcattcgtaggttacgtcctaccatgaggccaaatatcattctgaggtgctaccgtcatcacaaacctactctcagccaccccttacattggcaatactcttgtacaatgaatttgagggggattctcagtagacaatgccaccttaactcgattcttcaccttccactttctactccccttcaccatcgccggtttagcagctgtacatttactcttcctccacgaaactggatcaaataatccaacaggattaaactcaaacgctgacaaaatccccttccacccctacttctcatacaaagacctattaggtctcatcttaatactcactctcctactaaccctagcattattctccccaaaccttctaggcgacccagataacttcacaccagccaacccattatccactcccccccacatcaaaccagaatgatacttcctcttcgcctacgcaattcttcgatccatcccaaataaattaggaggtgtacttgcccttctatcctccatccttgtattatttataataccaactcttcatacctcaaaacaacgcacagcttcattccgaccattaacccaaaccctcctctgatgtttagcagctgatctactaatacttacatgaatcggaggacaaccagtcgaagatccgttcatcaccattggccaagtagcctctatcctatacttcacacttcttttaacacttatgccccttacagggttaattgaaaacaaaatactaaaccaa-----------------------------------------------------------------------------------------------------------------------------------------------------------------------------------------------------------------------------------------------------------------------------------------------------------------------------------------------------------------------------------------------------------------------------------------------------------------------------------------------------------------------------------------------------------------------------------------------------------------------------------------------------------------------------------------------------------------------------------------------------------------------------------------------------------------------------------------------------------------------------------------------------------------------------------------------------------------------------------------------------------------------------------------------------------------------------------------------------------------------------------------------------------------------------------------------------------------------------------------------------------------------------------------------------------------------------------------------
Cuora_pani                    ctatatttgattttcggggcctgagcaggtatagcaggcacagcattaagtttgttaatccgtgcagaattaagccaaccggggacccttctgggagacgaccaaatctataatgtcatcgttacagcccatgcctttattataatcttcttcatggttatacctgttataatcggcggctttggaaactgactcgtacccttaataattggtgcaccagatatagcgttcccgcgtataaacaatataagcttctgacttctacccccatccctacttttactcctagcctcctcaggaattgaagcaggcgcaggcacaggctgaactgtatatccacccttagctggaaacttggctcacgctggcgcctctgtagacctaactatcttttccctccacctagctggtgtgtcatcaattttaggggccattaactttattaccacagcaattaacataaaatctccagccatatcacaataccaaacacctttgtttgtatgatcagtacttatcacagccgttctattactgctctcactaccagtcctagccgcaggtatcaccatactgctcactgaccgaaacctaaatacaaccttcttcgacccttcaggaggaggggacccaattttataccagcaccta-----------------------------------------------------------------------------------------------------------------------------------------------------------------------------------------------------------------------------------------------------------------------------------------------------------------------------------------------------------------------------------------------------------------------------------------------------------------------------------------------------------------------------------------------------------------------------------------------------------------------------------------------------------------------------------------------------------------------------------------------------------------------------------------------------------------------------------------------------------------------------------------------------------------------------------------------------------------------------------------------------------------------------------------------------atgaccacaaacctacgaaaaacccaccccataataaaaattatcaataactcatttatcgatctcccaagcccttctaacatctctgctttatgaaacttcggatcactattaggcgcctgcctaatcctacagatcatcaccggaatcttcctggcaatacactactcaccagacatctcactagcattctcatcagtggcccatatcacccgagacgtacagtacggatgactgatccgcaatatacatgccaacggggcctccatcttcttcatatgcatctatcttcatattggtcgaggactttactacggctcatacctctacaaagaaacctgaaacacgggaattatcctactatttctaaccatagctactgcattcgtgggctacgtcttaccctgaggccaaatatcattctgaggtgctaccgtcatcacaaacctactctcagccaccccctacattggtgatactcttgtacaatgaatttgagggggattctcggtagacaacgccaccttaactcgattcttcacctttcatttcctactccccttcgccatcgccggtttagcagctgtacatttactcttcctccacgaaactggatcaaataatccaacaggattaaactcaagcgctgacaaaatccccttccacccctacttttcatacaaagacctactaggtttcatcttattgctcaccctcctactaaccctagcattattctccccaaatcttctaggcgacccagataacttcacacccgccaacccactatccactcccccccacatcaaaccagaatgatacttcctcttcgcctacgcaatccttcgatccatcccaaacaaattagggggtgtacttgcccttctatcctccatccttgtactatttataataccaaccctacatacctcaaaacagcgtacaacttcattccgaccattaacccaaatcctcttctgatgtttaacagctgatctattaatactcacatgaatcggaggacaaccagtcgaagatccattcatcactatcggccaaacagcctccatcctatacttcacaattcttttaacacttatacccctcacagggctaattgaaaacaaaatactaaaccaa-----------------------------------------------------------------------------------------------------------------------------------------------------------------------------------------------------------------------------------------------------------------------------------------------------------------------------------------------------------------------------------------------------------------------------------------------------------------------------------------------------------------------------------------------------------------------------------------------------------------------------------------------------------------------------------------------------------------------------------------------------------------------------------------------------------------------------------------------------------------------------------------------------------------------------------------------------------------------------------------------------------------------------------------------------------------------------------------------------------------------------------------------------------------------------------------------------------------------------------------------------------------------------------------------------------------------------------------------
Cuora_trifasciata             ctatatttgatttttggggcctgagcaggtatagtaggcacagcattaagtttgttaatccgtgcagaattaagccaaccgggaaccctcctgggagacgaccaaatctacaatgtcatcgttacagcccatgcctttgttataatcttcttcatggtcatacctgttataattggcggctttggaaactgacttgtgcccttaataatcggagcacccgacatagcattcccgcgtatgaacaatataagcttttgacttctccccccatctctacttttacttttagcctcctcaggaattgaagcaggcgcaggcacaggctgaactgtatacccaccattagctggaaacctggcccacgctggcgcctctgtagacctaactattttctcccttcacctagccggcgtgtcatcaattttaggggctatcaactttattaccacagcaatcaatataaaatctccggccatatcgcagtaccagacacctttgtttgtatgatcagtactaatcacagccgtcctattactgctctcactaccagtactcgctgcaggtatcaccatactacttactgatcgaaacctaaatacatccttcttcgacccttcgggaggaggagacccaattttataccaacacctg-----------------------------------------------------------------------------------------------------------------------------------------------------------------------------------------------------------------------------------------------------------------------------------------------------------------------------------------------------------------------------------------------------------------------------------------------------------------------------------------------------------------------------------------------------------------------------------------------------------------------------------------------------------------------------------------------------------------------------------------------------------------------------------------------------------------------------------------------------------------------------------------------------------------------------------------------------------------------------------------------------------------------------------------------------atgaccccaaacctgcgaaaaacccaccccatagtaaaaattatcaacaactcatttatcgatctaccaagcccttctaacatctctgctttatgaaacttcggatcactattaggcgcctgcctaatcctacagatcatcaccggaatcttcctagcaatacactactcaccagacatctcactagcattctcatcagtagcccacatcacccgagacgtacagcacggatgactgatccgcaatatacatgccaacggggcctccatcttcttcatatgcatctaccttcatattggccgaggactttattacggctcatacctctacaaagaaacctgaaacacgggaattatcctactatttctaaccatagctactgcattcgtaggctacgtcttaccctgaggccaaatatcattctgaggtgctaccgtcatcacaaacctactctcagccaccccctacattggtgatactctcgtacaatgaatttgaggaggattctcagtagacaacgccaccttaactcgattcttcacctttcatttcctactccccttcaccatcgccggtttagcagctgtacatttactcttcctccacgaaactggatcaaataatccaacaggattaaactcaagcgctgacaaaatccccttccacccctacttttcatacaaagacctactaggtttcatcttattgctcaccctcctactaaccctagcattattctccccaaaccttctaggcgacccagataacttcacacccgccaacccactatccactcccccccacatcaaaccagaatgatacttcctcttcgcctacgcaatccttcgatccatcccaaacaaattagggggtgtacttgcccttctatcttccatccttgtactatttataataccaaccctacatacctcaaaacaacgtacaacttcattccgaccattaacccaaatcctcttctgatgtttaacagctgatctacttatactcacatgaatcggaggacacccagtagaagatccacccatcactattggccaaacagcctccatcctatacttcacaattcttttaacacttctacccctcacagggctcattgaaaaccaaatactaaaccaa-----------------------------------------------------------------------------------------------------------------------------------------------------------------------------------------------------------------------------------------------------------------------------------------------------------------------------------------------------------------------------------------------------------------------------------------------------------------------------------------------------------------------------------------------------------------------------------------------------------------------------------------------------------------------------------------------------------------------------------------------------------------------------------------------------------------------------------------------------------------------------------------------------------------------------------------------------------------------------------------------------------------------------------------------------------------------------------------------------------------------------------------------------------------------------------------------------------------------------------------------------------------------------------------------------------------------------------------------
Cuora_yunnanensis             ctatatttgattttcggggcctgagcaggtatagcaggcacagcattaagtttgttaatccgtgcagaattaagccaaccgggggcccttctgggggacgaccagatctataatgtcatcgttacagcccatgcctttattataatcttcttcatagttatacctgttataatcggcggctttggaaactgacttgtacccttaataattggagcaccagatatagcattcccgcgtataaataatataagcttctgacttctccccccatctctacttttactcctagcctcctcaggagttgaagcaggcgcaggcacaggctgaactgtatacccacccttagctggaaacctggctcacgctggcgcctctgtagacctaactattttttccctacacctagccggtgtatcatcaattttaggggccattaactttattaccacagcaattaacataaaatctccagccatatcgcaataccaaacacctttatttgtatgatcagtactaatcacagccgttctattactgctctcactaccagtactcgccgcaggtatcaccatgctactcactgaccgaaacctaaatacaaccttctttgacccctcgggaggaggagacccaattttataccaacatctg----------------------------------------------------------------------------------------------------------------------------------------------------------------------------------------------------------------------------------------------------------------------------------------------------------------------------------------------------------------------------------------------------------------------------------------------------------------------------------------------------------------------------------------------------------------------------------------------------------------------------------------------------------------------------------------------------------------------------------------------------------------------------------------------------------------------------------------------------------------------------------------------------------------------------------------------------------------------------------------------------------------------------------------------------------------------------------------------------------------------------------------------------------------------------------------------------------------------------------------------------------------------------------------------------------------------------------------------------------------------------------------------------------------------------------------------------------------------------------------------------------------------------------------------------------------------------------------------------------------------------------------------------------------------------------------------------------------------------------------------------------------------------------------------------------------------------------------------------------------------------------------------------------------------------------------------------------------------------------------------------------------------------------------------------------------------------------------------------------------------------------------------------------------------------------------------------------------------------------------------------------------------------------------------------------------------------------------------------------------------------------------------------------------------------------------------------------------------------------------------------------------------------------------------------------------------------------------------------------------------------------------------------------------------------------------------------------------------------------------------------------------------------------------------------------------------------------------------------------------------------------------------------------------------------------------------------------------------------------------------------------------------------------------------------------------------------------------------------------------------------------------------------------------------------------------------------------------------------------------------------------------------------------------------------------------------------------------------------------------------------------------------------------------------------------------------------------------------------------------------------------------------------------------------------------------------------------------
Cuora_zhoui                   ctatatttgattttcggggcctgagcaggtatagcaggcacagcattaagtttgttaatccgtgcagaattaagccaaccgggggcccttctgggggacgaccaaatctataatgtcatcgttacagcccatgcctttattataatcttcttcatggttatacctgttataatcggcggctttggaaactgacttgtacccttaataattggagcaccagatatagcgttcccgcgtataaacaatataagcttctgacttctccccccgtctctacttttactcctagcctcctcaggaattgaagcaggcgcaggtacaggctgaactgtatatccgcccttagctggaaacttagctcacgctggcgcctctgtagacctaactatcttttccctccacctagctggtgtgtcatcaattttaggggctattaactttattactacagcaattaacataaaatctccagccatgtcgcaataccagacacctttgtttgtatgatcagtacttatcacagccgtcctattactgctctcactaccagtcctcgccgcaggtatcaccatactactcactgaccgaaacctaaatacaaccttcttcgacccttcaggagggggagacccaattttataccaacacctg-----------------------------------------------------------------------------------------------------------------------------------------------------------------------------------------------------------------------------------------------------------------------------------------------------------------------------------------------------------------------------------------------------------------------------------------------------------------------------------------------------------------------------------------------------------------------------------------------------------------------------------------------------------------------------------------------------------------------------------------------------------------------------------------------------------------------------------------------------------------------------------------------------------------------------------------------------------------------------------------------------------------------------------------------------atgaccacaaacctgcgaaaaacccaccccatagtaaaaattatcaacaactcatttatcgatctcccaagcccttctaacatctctgctttatgaaacttcggatcactactaggcgcctgcctaatcctacagatcatcaccggaatcttcctggcaatacactactcaccagacatctcactagcattctcatcagtagcccatatcacccgagatgtacagtacggatgactgatccgcaatatgcatgccaacggggcctctatcttcttcatatgcatctaccttcatattggtcgaggactttactacggctcatacctctataaagaaacctgaaacacgggaattatcctactatttctaaccatagctactgcattcgtaggctacgtcttaccctgaggccaaatatcattctgaggtgccaccgtcatcacaaacctactctcagccaccccctacattggtgatactcttgtacaatgaatttgaggaggattctcagtagacaacgccaccttaactcgattcttcacctttcatttcctactccccttcaccatcgccagtttagcagctgtacatttactcttcctccacgaaactggatcaaataatccaacaggattaaactcaagcgctgacaaaatccccttccacccctacttttcatacaaagacctactaggtttcatcttaatgctcaccctcctactaatcctagcattattctccccaaatctcctaggcgacccagataacttcacacccgccaacccactatccactcctccccacatcaaaccagaatgatacttcctcttcgcctacgcaatccttcgatccatcccaaacaaattagggggtgtacttgcccttctatcctccatccttgtattatttataataccaaccctacatacctcaaaacaacgtacagcttcattccgaccattaacccaaatcctcttctgatgcttaacagctgatctactaatactcacatgaatcggaggacaaccagtcgaagatccattcatcactatcggccaaacagcctccatcctatacttcacaattcttttaacacttatacccctcacagggctaattgaaaacaaaatactaaaccaa-----------------------------------------------------------------------------------------------------------------------------------------------------------------------------------------------------------------------------------------------------------------------------------------------------------------------------------------------------------------------------------------------------------------------------------------------------------------------------------------------------------------------------------------------------------------------------------------------------------------------------------------------------------------------------------------------------------------------------------------------------------------------------------------------------------------------------------------------------------------------------------------------------------------------------------------------------------------------------------------------------------------------------------------------------------------------------------------------------------------------------------------------------------------------------------------------------------------------------------------------------------------------------------------------------------------------------------------------
Cyclemys_dentata              ctgtatttaattttcggggcctgagcaggtatagtaggcacagcattaagtttattaatccgtgcagaattgagccaaccaggggccctcctaggggatgaccaaatctataacgtcattgttacagctcatgccttcatcataatttttttcatggttataccagttataattggcggttttggaaactgacttgtacctttaataattggagccccagacatagcattcccacgcataaacaacataagcttctgacttctacccccatcactacttctactcctagcctcttcaggagttgaagcaggtgcaggcacaggctgaacagtatacccgccactagctggaaacttagcccacgctggcgcctctgtggacctaactattttttcccttcacctggctggtgtatcatcaattttaggggccatcaactttatcaccacagcaattaacataaaatccccagctatatcgcaatatcaaacacctttatttgtgtgatcagtactcattacagccgtcttattacttctttcactaccagtacttgccgcaggcatcaccatactactcacggaccgaaacctaaatacaaccttctttgatccctcaggtggaggagacccaattttataccagcaccta-----------------------------------------------------------------------------------------------------------------------------------------------------------------------------------------------------------------------------------------------------------------------------------------------------------------------------------------------------------------------------------------------------------------------------------------------------------------------------------------------------------------------------------------------------------------------------------------------------------------------------------------------------------------------------------------------------------------------------------------------------------------------------------------------------------------------------------------------------------------------------------------------------------------------------------------------------------------------------------------------------------------------------------------------------atgactacaaaactgcgaaaaacccacccagtaataaaaattatcaacaactcatttatcgacctcccaagtccctctaatatctctgcttgatgaaacttcggctcattactaggtatttgcctaatcctacaaatcattaccggaattttcctagcaatacactattcaccagatatctcactagcattctcatcagtggcccacatcactcgagatgtacagtacgggtgacttatccgcaacatacatgccaacggggcttccatcttcttcatgtgtatttaccttcacatcggtcgaggactttactacggctcatacttatataaggaaacctgaaacacaggaatcatcctgctatttctaactatagccactgcattcgtaggctatgtcttaccatggggccaaatatcattttgaggcgccaccgtcatcaccaacctactctcagccaccccctacatcggcaatactatagtacaatgaatttgagggggattctcagtagacaatgccaccctaactcgattctttacctttcactttctactgccttttaccattgctggcatagcagccgtacacttaatcttcctccacgaaactggatcaaataatccaacaggattaaactcaaacgctgacaaaattcctttccacccctacttttcatacaaagacttactcggcctcatcctaatacttaccctcctactaaccctagcactattctccccttacctcctaagcgacccagataacttcacaccagccaaccccctatccacccctccacatattaagccagaatgatacttcctattcgcctacgcaatcctccgatctattccaaacaaattaggaggcgtacttgctcttttactctccatccttgtactattcatagtaccaatcctacatacatcaaaacaacgtacaacctcattccgaccattaacccaaatcctattctgatgcttagtagccaacctacttattctcacatgaattggaggacaaccagtagaagacccattcatcactatcggccaagcagcctccattctatatttcacaatcctcctagtactcatacctctcacagggtcaattgaaaacaaaatactcaaccaa-----------------------------------------------------------------------------------------------------------------------------------------------------------------------------------------------------------------------------------------------------------------------------------------------------------------------------------------------------------------------------------------------------------------------------------------------------------------------------------------------------------------------------------------------------------------------------------------------------------------------------------------------------------------------------------------------------------------------------------------------------------------------------------------------------------------------------------------------------------------------------------------------------------------------------------------------------------------------------------------------------------------------------------------------------------------------------------------------------------------------------------------------------------------------------------------------------------------------------------------------------------------------------------------------------------------------------------------------
Cyclemys_gemeli               ------------------------------atagttggcacagcattaagtctgttaatccgtgcagaattaagccaaccaggagccctcctaggagacgaccaaatctataatgtcattgttacagcccatgctttcatcataatttttttcatggttataccagttataatcggcggctttggaaactgacttgtacccttaataattggggcgccagatatagcattcccacgcataaacaacataagcttctgacttctgcctccatcactacttctactcctagcctcctctggagttgaagccggcgcgggcacaggctgaacagtatatcctccattagctggaaacttagcccacgctggtgcctctgtggacctaactattttttccctccacctagctggtgtgtcatcaattttaggagctatcaactttatcactacagcaattaacataaaatccccagctatatcacaataccaaacacctttatttgtatgatcagtacttattacagccgtcttactacttctttcactaccagtacttgccgcaggcatcactatattacttacagatcgaaatctgaatacaaccttctttgacccctcaggaggaggagatccaattttatatcaacaccta----------------------------------------------------------------------------------------------------------------------------------------------------------------------------------------------------------------------------------------------------------------------------------------------------------------------------------------------------------------------------------------------------------------------------------------------------------------------------------------------------------------------------------------------------------------------------------------------------------------------------------------------------------------------------------------------------------------------------------------------------------------------------------------------------------------------------------------------------------------------------------------------------------------------------------------------------------------------------------------------------------------------------------------------------------------------------------------------------------------------------------------------------------------------------------------------------------------------------------------------------------------------------------------------------------------------------------------------------------------------------------------------------------------------------------------------------------------------------------------------------------------------------------------------------------------------------------------------------------------------------------------------------------------------------------------------------------------------------------------------------------------------------------------------------------------------------------------------------------------------------------------------------------------------------------------------------------------------------------------------------------------------------------------------------------------------------------------------------------------------------------------------------------------------------------------------------------------------------------------------------------------------------------------------------------------------------------------------------------------------------------------------------------------------------------------------------------------------------------------------------------------------------------------------------------------------------------------------------------------------------------------------------------------------------------------------------------------------------------------------------------------------------------------------------------------------------------------------------------------------------------------------------------------------------------------------------------------------------------------------------------------------------------------------------------------------------------------------------------------------------------------------------------------------------------------------------------------------------------------------------------------------------------------------------------------------------------------------------------------------------------------------------------------------------------------------------------------------------------------------------------------------------------------------------------------------------------------
Heosemys_annandalii           ctatacttgatttttggggcctgagcaggcatggtgggcacagcattaagtttattaattcgtgcagaattaagccaaccaggggctctcctaggggatgaccaaatctataatgttgttgtcacagcccatgcctttgttataatttttttcatggtcataccagtcataatcggcggctttggaaactgacttatacccttaataatcggagcaccagacatagcattcccacgcataaataacataagcttctgactcctgcccccatcactgcttctactcttagcctcatcaggaattgaagcaggtgcaggcactggttgaacagtatacccaccactagccggaaacctagctcatgccggtgcctctgtagacctaactatcttctcccttcacttagctggtgtatcatcaattttaggtgccatcaactttatcaccacagcaatcaacataaaatccccagccatatcacaatatcaaactcctctattcgtgtgatccgtacttattacagctgtcctactactcctctcattaccagtacttgctgcaggcatcaccatactgctaacggaccgaaacctaaatacaaccttcttcgatccttcaggaggaggggatccaattttatatcaacaccta-----------------------------------------------------------------------------------------------------------------------------------------------------------------------------------------------------------------------------------------------------------------------------------------------------------------------------------------------------------------------------------------------------------------------------------------------------------------------------------------------------------------------------------------------------------------------------------------------------------------------------------------------------------------------------------------------------------------------------------------------------------------------------------------------------------------------------------------------------------------------------------------------------------------------------------------------------------------------------------------------------------------------------------------------------atgtctacaaacctacgaaaaactcacccaataataaaaattatcaacaactcattcattgatctcccaagtccttccaacatctctgcttgatgaaacttcggctcattactcggcacctgcctaatcctacaaatcatcaccggaatcttcctggcaatacattactcaccagacatttcactagcattctcatcagtagcccatatcactcgagacgtacaatacggatggcttatccgcaatatacatgctaatggagcctctatcttcttcatatgcatttaccttcacatcggccgaggactttactacggctcatacttgtacaaagaaacctgaaacacaggaattatcctcctatttctaactatagccaccgcattcataggctacgtcttaccatgaggccaaatatcattctgaggtgccactgttattaccaacctactttcagcaactccatacatcggcaataccttagtacaatgaatttgaggaggattttcagtagacaacgccaccctaacccgattcttcactttccacttcctactgcctttcactatcgccggcatagcaaccgtacacttactattcctccacgaaaccggatcaaaYaacccaacaggattaaactcaaacatcgacaaaattcccttccacccttatttctcatacaaagacttactaggtcttatcttaatatctaccctcttactaaccctaacattattctccccaaacctcctaggcgacccagacaacttcacaccagctaaccccctatccacccctccacatatcaagccagaatgatactttctattcgcttacgcaattctccgatctatcccaaataaattaggaggcgtacttgccctcttattctccatcattgtattacttacagtaccaaccctacacacatcaaaacaacgcacagcttcattccgacccctaacccaaatcctattctgatgcctaacagctaacctacttgtactaacgtgaattggtggacaaccagtcgaagacccattcatcactattggccaagcagcttccatcctatacttcacaatccttttactacttatacctctcacaggacttattgaaaacaaaatattaaaccaa-----------------------------------------------------------------------------------------------------------------------------------------------------------------------------------------------------------------------------------------------------------------------------------------------------------------------------------------------------------------------------------------------------------------------------------------------------------------------------------------------------------------------------------------------------------------------------------------------------------------------------------------------------------------------------------------------------------------------------------------------------------------------------------------------------------------------------------------------------------------------------------------------------------------------------------------------------------------------------------------------------------------------------------------------------------------------------------------------------------------------------------------------------------------------------------------------------------------------------------------------------------------------------------------------------------------------------------------------
Heosemys_depressa             ctatatttaattttcggggcctgggcaggcatagtgggcacagcattaagtttattaatccgtgcagaattaagccaaccaggagccctcttaggggatgaccaaatctataatgtcattgttacagcccatgcctttattataatttttttcatggtcataccagtcataatcggcggctttggaaactgacttgtaccattaataattggagcgccagacatagcgttcccgcgcataaataacataagcttctgactcctacccccatcactacttctactattagcctcatccggagttgaggcaggtgcaggcactggttgaacagtatacccgccactggctggaaacctagctcacgctggtgcctccgtagacctaactatcttttccctacacttggccggtgtatcatcaattttaggtgctatcaactttatcactacagcaattaacataaaatctccagccatatcacaatatcaaacccccttatttgtatgatcagtacttattacagctgtcctactacttctctcattaccagtacttgctgcaggtatcactatactactaacagaccgaaatctaaatacaaccttctttgacccttcaggcggaggagatccaattttatatcaacacctaGCTTA-ACCCTAAACTTAGATA-TTTAATAAACAAAAATATCCGCCAGAGAACTACGAGCA-AAACGCTTAAAACTCTAAGGACTTGGCGGTACCTCAAACCCCCCTAGAGGAGCCTGTTCTAT-AATCGATAATCCACGATTCACCCCACCATCTCTTGC-CAATACCGCCTATATACCACCGTCACCAGCTTACCCTATGAGGG-CAC-AAAAGTAGGCAAAACAACCAAA-----CAGTTAACAAGTCAGGTCAAGGTGTAGCTAACTGAGAT-GGGAGAAATGGGCTACATTTTCTACACTAGAAATA--ATTTACGGAAAGGAACTATGAAATA-AGTCCTATAAGCAGGATTTAGCAGTAAACCTGGATCA-AAATGCCTAATTTAAACCGGTCCTGAGGTGC--atcgactgggatcaattgtgcctcctacagcccttgggctctgggggctttggatctgtctacaaggctacctaccgtggggagatagtggctgtgaaacaggtgaagaagtgcagcaagaaccggctggcatcacggcaaagtttctgggctgagctgaatgtggcccgcctacaccatgacaatgtggtacgtgttgtagctgccagcacatgtgcccctgccagccaagacagcctgggcaccatcataatggaatatgcgggccgcactaccctgcaccatgtcatctatggcactggctgcctgcagggaaagggagaggatgatgggggtggatgtggcagagaacctctaagcatagctgagtccttgggttattgctctgacattgtgactggcttagccttcctccactcacagtgcattgtgcatctggacctgaagcctgctaatgtgttcatcaccgagcagggtgtttgtaagattggagactttgggtgctcccagaagctggaggatagtgtgtctccaggtccccagctttaccagcaggggggcacatatacccaccgtgcccctgagctcctgaaaggggagcaatgaccacaaacttacgaaaaactcacccaataataaaaattatcaacaactcatttattgatcttccaagtccctctaacatctctgcttgatgaaatttcggctcactactaggtgcctgcctaatcctacaaatcatcactgggatattcctagcaatacactactcaccagacatctcactagcattctcatcagtagcccatatcactcgagatgtacaatatggatgacttatccgcaatatacatgccaacggagcctccatcttcttcatatgcatctatcttcatatcggtcgaggactttactacggatcatacttgtacaaggaaacctgaaatacaggagtcattctcctacttctaactatagccaccgcattcgtaggctatgtattaccatgaggccaaatatcattctgaggtgccactgtcatcaccaacctactttcagccaccccatacatcggtaatactttagtacaatgaatttgaggtggattttcagtagataacgctaccctaacccgattctttacctttcacttcctactacctttcattatcgctggcatagcaatcgtacatttactgttcctccacgaaacaggatcaaataacccaacaggattaaactcaaacacagacaaaattccattccacccctatttctcatacaaagacttactaggccttatcttaatacttaccctcttaataaccctggcattattctccccaaatcttctaggtgacccagataacttcacaccagctaacccactatccacccctccacatatcaagccagaatgatacttcttattcgcttacgcaatcctccgatccatcccaaacaaactaggaggcgtacttgccctcttattctccatcattgtattattcataataccagccctacacacatcaaaacaacgcacagcttcattccgaccccttacccaaatattattatgatccttatcagccaacctactcgtactaacatgaattggaggacaaccagttgaagacccattcatcaccatcggccaagcagcctccatcctatacttcacaatcctcctagtacttatacccattacaggattaatcgaaaacaaaatactaaaccaacaagaccgggatgactatttgaatggcccctccactggggtggtgaaggagtcttgtgatgggatgggagacgtcagtgagaagcatggaagtggaccacctgtccctgagaaggcagttcgattttctttcaccctcatgagcatcagtttagctcatggtaatgaaaatataaggatctttgaagaagtcaagcccaattcagagctgtgttgcaagcccttgtgccttatgctggctgatgaatcagaccatgagactctgacagccatcctgagccctctcatagcagaaagagagaccatgaaaagcagcgttttgcttcttgaaatgggaggcatcctcagaacgttcaaattcatctttaggggtacaggttatgatgagaaacttgtccgtgaagtggaaggccttgaagcctcaggctctacttacatctgcactctttgtgatgcaactcgtctggaagcctctcagaacttggtcctccactccataacaagaagtcatgctgaaaacctggagcggtatgaggtatggaggtccaacccatataatgaatctgttgatgagttacgtgacagagtgaagggtgtttctgccaaacctttcattgagactgttccttccatagatgcactg-----------------------------------------------------------------------------------------------------------------------------------------------------------------------------------------------------------------------------------------------------------------------------------------------------------------------------------------------------------------------------------------------------------------------------------------------------------------------------------------------------------------------------------------------------------------------------------------------------------------------------------------------------------------------------
Heosemys_grandis              ttatatttaatttttggggcctgagcaggtatggtgggcacagcattaagtttactgatccgcgcagaattaagccaaccaggagcccttttaggggatgatcaaatctataatgtcattgttacagcccatgccttcatcataattttcttcatggtcatgccggtcataattggtggctttggaaactgacttgtacccttaataattggagcaccagacatagcattcccacgcataaataatataagcttctgactcctgcccccatcactacttctactcctagcctcatctggaattgaagcaggtgcaggcactggttgaacagtatacccgcccctggctggaaatctggctcacgctggtgcctctgtagacctaaccatcttctcccttcacttggctggtgtatcatcaattttaggcgctattaactttatcactacagcaattaacataaaatctccggctatatcacaatatcaaacccccttatttgtatgatcagtacttattacagctgtcctactacttctctcattaccagtacttgctgcaggcattactatacttctaacagaccgaaacctaaatacaaccttctttgacccttcaggtggaggagacccaattttatatcaacacctaGCTTAAGCCCTAAACTTAGATA-TTTAATACACAAAAATATCCGCCAGAGAACTACGAGCA-AAATGCTTAAAACTCTAAGGACTTGGCGGTACCTCAAACCCCCCTAGAGGAGCCTGTTCTAT-AATCGATAATCCACGATTTACCTCACCATCCCTTGC-CAATTCCGCCTATATACCACCGTCACCAGCTTACCCTATGAGGG-TAT-AAAAGTAGGCAAAATAACTGA-----TTAGTTAACAAGTCAGGTCAAGGTGTAGCTAACTGAGAT-GGAAGAAATGGGCTACATTTTCTACACTAGAAATTA-ATTTACGGAAAGGAACTATGAAATA-AGTCCAACAAGTAGGATTTAGCAGTAAACCGGGATCA-AAATGCCCAATTTAAGCCGGTCCTGAGGTGCGC--------------------------------------------------------------------------------------------------------------------------------------------------------------------------------------------------------------------------------------------------------------------------------------------------------------------------------------------------------------------------------------------------------------------------------------------------------------------------------------------------------------------------------------------------------------------------------------------------------------------------atgaccacaaacttacgaaaaactcacccattaataaaaattatcaacaactcattcattgatctcccaagtccttctaacatctctgcttgatgaaatttcggctcactactaggtacctgcctaatcttacaaatcatcaccggaatcttcctagcaatacactactcaccagacatctcactagcattctcatcagtagcccatatcactcgagatgtacaatatggatgacttatccgcaatacacatgccaacggagcctccatcttcttcatatgtatctaccttcatatcggccgaggactttactacggatcatacctatacaaagaaacatgaaatacaggaattatccttctatttctaactatagctactgcattcgtaggctatgtcctaccatgaggccaaatatcattctgaggtgccaccgtcattactaacctactttcagctactccatacatcggtaataccctagtacagtgaatttgaggtggattttcagtagacaacgccaccctaacccgattttttaccttccatttcctactacccttcactatcgctggtatagcaatcgtacatttactattcctccacgaaacaggatctaataacccaacaggactaaactcaaacaccgacaaaattccattccacccctatttctcatacaaagacttactaggtctcaccctaatatttaccttcctgctaatcctggtattattctatccaaaccttctaggcgacccagataacttcacaccagctaaccccctatccacccccccacacattaagccagaatgatacttcttattcgcttacgcaatcctccgatccattccaaataaactaggaggcgtacttgccctcttattctccatcatcgtattattcataataccaatcctacacacatcaaaacaacgcacagcttcattccgacccccaactcaaatcttattttgatgcctatcagctaacctacttgtactaacatgaattggaggacaaccagttgaagacccatttatcactattggccaagcagcctccatcctatacttcacaatcctcctagtacttatcccccttataggattaattgaaaacaaaatactaaaccaa-----------------------------------------------------------------------------------------------------------------------------------------------------------------------------------------------------------------------------------------------------------------------------------------------------------------------------------------------------------------------------------------------------------------------------------------------------------------------------------------------------------------------------------------------------------------------------------------------------------------------------------------------------------------------------------------------------------------------------------------------------------------------------------------------------------------------------------------------------------------------------------------------------------------------------------------------------------------------------------------------------------------------------------------------------------------------------------------------------------------------------------------------------------------------------------------------------------------------------------------------------------------------------------------------------------------------------------------------
Heosemys_spinosa              ctatatttaattttcggggcctgagcaggcatagtaggtacagcattaagcttattgatccgtgcagaattaagccaaccaggagctctcctaggggatgaccaaatctataacgttattgttacagcccatgcctttattataattttcttcatggttataccaatcataattggcggcttcggaaactgacttgtgcccttaataattggagcaccagacatagcattcccacgcataaacaacataagcttttgactcctacctccatcactacttctactcctagcctcatcaggagtcgaagcaggtgcaggaacgggttgaaccgtatacccgccactagctggaaacctggcccacgctggcgcctctgtagatctaactatcttttcccttcacctagctggtgtgtcatcaattttaggtgctatcaactttatcaccacagcaattaacataaaatctccagctatatcgcagtatcagacccctctatttgtatgatctgtacttattacagctgttttattactcctctcattaccagtactcgccgcaggcattactatactactaacagaccgaaacctaaatacaaccttctttgatccatcaggagggggagacccaattctataccaacaccta-----------------------------------------------------------------------------------------------------------------------------------------------------------------------------------------------------------------------------------------------------------------------------------------------------------------------------------------------------------------------------------------------------------------------------------------------------------------------------------------------------------------------------------------------------------------------------------------------------------------------------------------------------------------------------------------------------------------------------------------------------------------------------------------------------------------------------------------------------------------------------------------------------------------------------------------------------------------------------------------------------------------------------------------------------atgaccacaaacctacgaaaaactcacccaataataaaaattatcaacaactcatttattgatctaccaagtccttctaacatctccgcttgatgaaacttcggctcactactaggcgcctgcttagttctacaaattatcactggaatcttcttagcaatacactactcaccagatatctcattagcattctcatcagtagcccatattacccgagatgtacaatacggatgacttatccgcaacatacatgccaatggagcctccatcttctttatatgcatttaccttcacattggccgaggactctactacggctcatacttatacaaagaaacctgaaacacaggaatcatcctgctattcctaactatagccaccgcatttgtaggctatgtcttaccatgaggccaaatatcattctgaggcgccaccgtcatcaccaacctactttcagctaccccgtacattggtaatactttagtacaatgaatttgaggaggattttcagtagataacgccaccctaacccgattctttaccttccacttcctactacctttcactatcgctggccttgcaatcgtacatttacttttcctccatgaaaccggatcaaacaatccaacaggattaaactcaaacgccgataaaattccattccacccctatttctcatacaaagacttactaggcctaatcctaatactcaccctcctacttaccctagcactattctccccaaaccttctaggagacccagacaactttacaccagctaaccctctatccacccctccacatatcaagccagaatgatactttctattcgcttacgcaatcctccgatctatcccaaataaactaggaggcgtacttgccctcttattctccatcctagtattattcataataccagccctacacacatcaaaacagcgcacatcttcattccgaccaacaacccaaattttattttgatgcctaacagccaacctacttgtactaacatggatcggaggacaacccgtagaagacccattcatcactattggccaagcagcctccattatatacttcacaaccctcctagtacttatacccattataggattaattgaaaacaaaatattaaaccaa-----------------------------------------------------------------------------------------------------------------------------------------------------------------------------------------------------------------------------------------------------------------------------------------------------------------------------------------------------------------------------------------------------------------------------------------------------------------------------------------------------------------------------------------------------------------------------------------------------------------------------------------------------------------------------------------------------------------------------------------------------------------------------------------------------------------------------------------------------------------------------------------------------------------------------------------------------------------------------------------------------------------------------------------------------------------------------------------------------------------------------------------------------------------------------------------------------------------------------------------------------------------------------------------------------------------------------------------------
Leucocephalon_yuwonoi         ctatatttaatttttggggcctgagcaggtatagtgggcacagcattaagtttactaattcgtgcagaattaagccaacctggagcccttctcggggatgaccaaatctataacgtcattgtgacagcccatgccttcgttataatttttttcatggttataccagttataatcggcggctttggaaattgacttgtgcccttaataattggagcgccagatatggcattcccacgcataaacaacataagcttttgacttctacctccatcgctacttctactcctagcctcatcaggaattgaagcaggcgcaggcacaggatgaacagtatatccgccactagctggaaatttagcccacgccggtgcctctgtagatctaactattttttccctccacctagctggcgtatcatcaattttaggtgccattaactttatcaccacagcaattaacataaaatccccggctatatcacagtaccaaacacctttattcgtgtgatcagtacttattacagccatccttctacttctttcactaccagtacttgccgcaggtatcactatactacttacagaccgcaacctaaatacaaccttctttgatccttcaggcggaggagatccaattttataccaacaccta-----------------------------------------------------------------------------------------------------------------------------------------------------------------------------------------------------------------------------------------------------------------------------------------------------------------------------------------------------------------------------------------------------------------------------------------------------------------------------------------------------------------------------------------------------------------------------------------------------------------------------------------------------------------------------------------------------------------------------------------------------------------------------------------------------------------------------------------------------------------------------------------------------------------------------------------------------------------------------------------------------------------------------------------------------atgactacaaacctacgaaaaacccatccaataataaaaattatcaacaattcatttatcgaccttccaagtccttccaatatctcctcctgatgaaacttcggatcactactaggtacctgcctaattctacaaatcaccacaggaatcttcctggcaatacactattcaccagacatctcactagcattctcatcagtatcccatatcacccgagacgtacagtatggatgacttatccgcaacatacatgccaacggagcctccatcttcttcatatgtatttaccttcacattggtcgaggactttactacggttcatacttatataaagaaacctgaaacacaggaattatcctcctattactaactatagccactgccttcgtaggttacgtactaccatgaggccaaatatcattctgaggcgccaccgttatcaccaacctactctcagccactccttacattggcaacactttagtacagtgaatttgagggggattctcagtagacagcgccactttaactcgattctttacctttcactttctactacccttcgccatcataggcttagcaatcgtacacctactatttcttcacgaaactggatcaaacaacccaacaggattaaactcaaacaccgacaaaattcccttccatccatatttttcgtacaaagacttactaggactaatcctcatacttaccctcatactagtcctagcattattttctccaaaccttctaggtgacccagacaacttcacaccagctaaccccctatccacccctccacatattaaaccagaatgatacttcctattcgcctacgcaatccttcgatctatcccaaacaaacttgggggcgtgctcgccctattattctccatccttgtactattcaccacgccaatcctacacacatcaaaacaacgtacaacctcattccgaccactgacccaaacattattctgatgcctaacagctaacttacttgtactcacatgaattggagggcaaccagtcgaaaatccattcattaccatcggccaagtagcctctattctttacttcacaatcctattagtactcataccaactatggggttaattgaaaacaaaatactaaaccaa-----------------------------------------------------------------------------------------------------------------------------------------------------------------------------------------------------------------------------------------------------------------------------------------------------------------------------------------------------------------------------------------------------------------------------------------------------------------------------------------------------------------------------------------------------------------------------------------------------------------------------------------------------------------------------------------------------------------------------------------------------------------------------------------------------------------------------------------------------------------------------------------------------------------------------------------------------------------------------------------------------------------------------------------------------------------------------------------------------------------------------------------------------------------------------------------------------------------------------------------------------------------------------------------------------------------------------------------------
Mauremys_annamensis           ctatatttgattttcggggcctgagcaggtatagtaggcacagcattaagtttattaatccgtgcagaattgagccaacctggagccctcctaggggacgaccaaatctataatgtcatcgttacagcccatgcctttgtcataattttcttcatggttatacctgtcataatcggcggctttggaaactgacttgtacctttaataattggagcgccagacatggcattcccgcgtataaataatataagcttttgacttctaccaccatccctgcttttacttctagcctcctcgggaattgaagcaggagcaggcacaggctgaactgtatatcccccattagctggaaacctggcccatgctggcgcctctgtagatctaactatcttttccctccacttggctggtgtgtcatcaattttaggggccatcaactttatcaccacagcaattaatataaaatcaccagctatatcacaataccagacacctttatttgtgtggtcagtacttatcacagctgtcctattactactttcactgccagtactcgccgcaggtatcactatactacttacagaccgaaatctaaatacaaccttcttcgacccttcgggaggaggagacccaattttataccaacacctaGCTTA-GCCCTAAACCTAGATA-TTTAAGACACAAAAATATCCGCCAGAGAACTACGAGCA-AAACGCTTAAAACTCTAAGGACTTGGCGGTACCTCAAACCCCCCTAGAGGAGCCTGTTCTAC-AATCGATAATCCACGATCCACCTCACCATCTCTTGC-CAATCCCGCCTATATACCACCGTCACCAGCTTACCCCCTGAGGGTTAT-AAAAGTAAGCAAAATAACTAAAA---ACAGTTAACAAGTCAGGTCAAGGTGTAGCTTATTGAGATGGGAAGAAATGGGCTACATTTTCTATATTAGAAATAA-ATTTACGGAAAGGAACTATGAAATA-AGTCCCACAAGTAGGATTTAGCAGTAAACCGGGATTATGAGCGCCCAATTTAAGTCGGTCCTGAGGTGCGC--------------------------------------------------------------------------------------------------------------------------------------------------------------------------------------------------------------------------------------------------------------------------------------------------------------------------------------------------------------------------------------------------------------------------------------------------------------------------------------------------------------------------------------------------------------------------------------------------------------------------atgaccacaaacctacgaaaaactcacccaatagtaaaaattatcaacaactcattcatcgacctcccaagcccttctaatatctctgctttatgaaactttggatcactactaggcacctgcctaatcctacaaatcatgaccggaatcttcctagcaatacactactcaccagacatctcactagcattctcatcagtagcccatattacccgagacgtacaatacggatgacttatccgcaatatacatgccaacggggcctccatcttcttcatatgcatctacctccacattggtcgagggctttactatggctcatacttatacaaagaaacctgaaacacaggaatcatcctattattcctaaccatagccactgcattcgtaggctacgtcctaccatgaggccaaatatcattctggggcgccactgtcatcaccaacctactctcagccaccccttacattggcaacacccttgtacaatgaatttgaggaggattctcagtagacaatgccaccctaacccgattcttcacctttcacttcctactccccttcgccattgccggcttagcagccgtacatttactcttcctccacgaaaccggatcaaacaatcctaccggattaaactcaaacgccgacaaaatccccttccacccctacttctcatacaaagacctattaggtctcatcttaatgctcacccttcttttaatcctagcattattctccccaaatcttctaagcgacccagacaacttcacaccagccaaccccctatccactcccccccacatcaaaccagaatgatacttcctcttcgcctacgcaatcctccgatccatcccaaacaaactaggaggMgtacttgcccttctagcctctatccttgtactatttataatgccaaccttacacacatcaaaacaacgtacagcttcattccgaccattgacccaaaccctattctgatgcctaacagccgatctactagtacttacatgaatcggggggcaaccagtcgaaaatccattcatcaccattggtcaaacagcctctatcctatactttataatcctcctgacacttatacccctcataggactaattgaaaacaaaatactaaccaaa-----------------------------------------------------------------------------------------------------------------------------------------------------------------------------------------------------------------------------------------------------------------------------------------------------------------------------------------------------------------------------------------------------------------------------------------------------------------------------------------------------------------------------------------------------------------------------------------------------------------------------------------------------------------------------------------------------------------------------------------------------------------------------------------------------------------------------------------------------------------------------------------------------------------------------------------------------------------------------------------------------------------------------------------------------------------------------------------------------------------------------------------------------------------------------------------------------------------------------------------------------------------------------------------------------------------------------------------------
Mauremys_caspica              ttatatttaattttcggggcctgagcaggtatagtaggcacagcattaagtttgttaatccgtgcagaattaagccaacctggagccctcctaggggacgaccaaatctataatgttatcgttacagcccatgcctttatcataattttcttcatggttatacctgttataatcggtggctttggaaactgacttgtacccttaataatcggggcgccagatatggcattcccacgtataaacaatataagcttctgacttctaccaccgtccctacttttacttctggcctcctcaggagttgaagcaggcgcaggcacaggctgaactgtgtatccaccattagctggaaacctagcccacgctggcgcctctgtagatctaactatcttttccctccacctagccggtgtatcatcaattttaggggccatcaactttatcaccacagcaattaacataaaatctccagctatatcacaataccaaacacctttatttgtatgatcagtacttatcacagccgtcctattattactttcactcccagtacttgccgcaggtattactatactactcacagaccgaaacctaaatacaaccttcttcgacccttcgggaggaggggatccaattttataccaacacctaGCTTA-GCCCTAAACTTAGATA-TTTAATACACAAAAATATCCGCCAGAGAACTACGAGCA-AAACGCTTAAAACTCTAAGGACTTGGCGGTACCTCAAACCCCCCTAGAGGAGCCTGTTCTAT-AATCGATAATCCACGATCCACCTCACCATCTCTTGC-TAATCCCGCCTATATACCACCGTCACCAGCCTACCCCATGAGGG-CAT-AAAAGTAAGCAAAATAACTAAAA---ACAGTTAACAAGTCAGGTCAAGGTGTAGCTTATTGAGATGGGAAGAAATGGGCTACATTTTCTATACTAGAAATAA-ATTTACGGAAGGAAACTATGAAATA-AGTCCCACAAGTAGGATTTAGCAGTAAACCGGGATCATGAACGCCCAATTTAAGCCGGTCCTGAGGTGCGCatcgactgggatcaattgtgcttcctacagcccctgggctctgggggctttgggtctgtctacaaggccacctaccgtggggagacagtggctgtgaaacaggtgaagaagtgcagcaagaaccggctggcatcacggcaaagtttctgggctgagctgaatgtggcccgcctacaccatgacaatgtggtacgtgttgtagctgccagcacatgtgcccctgccagccaagacagcctgggcaccatcataatggaatacgcgggccgcactaccctgcaccatgtcatctatggcactggctgcctgcagggaaagggagaggatgatgggggtggatgtggcagagaacccctaagcatagctgagtccctgggttattgctctgacattgtgactggcttagccttcctccactcacagtgcattgtgcatctggacctgaagcctgctaatgtgttcatcaccgagcagggggtgtgtaagattggagactttgggtgctcccaaaagctggaggatagtgtgtctccaggtccccagctttaccagcaggggggcacatatacccaccgtgcccctgagctcctgaaaggggagcaatgaccacaaatctacgaaaaactcacccaataataaaaattatcaacaactcattcattgacctcccaaccccttctaatatctctgctttatgaaacttcggatcactactaggcacctgcctaatcctacaaatcactaccggaatcttcctagcaatacactactcaccagacatctcactagcattctcatcagtagcccatatcacccgagacgtacaatacggatgacttatccgcaatatacatgccaacggggcctctatcttcttcatatgcatttacctccacattggccgaggactttattatggctcatatttatacaaagaaacctgaaacacaggaatcatcctactattcctaaccatagccactgcattcgtaggctacgtcctaccatgaggccaaatatcattctgaggtgccactgtcatcaccaacctactctcagccaccccctacatcggtaacacccttgtacagtgaatctgagggggattctcagtagataatgccaccctaacccgattctttacctttcacttcctactccccttcgccattgccggtttagcaaccgtacatttacttttccttcacgaaaccggatcaaacaacccaacaggattaaactcaaacgctgacaaaatccccttccacccctacttctcgtacaaagacttactaggcctcatcctaatactcacccttctactaatcctagcattattctccccaaatctcctaggagacccagacaacttcacaccagctaaccctctatctactcccccccacatcaaaccagaatgatacttcctctttgcctacgcaatcctccgatctattccaaacaaactaggaggtgtactcgcccttctagcctctatccttgtactattcataatgccaaccttacacacatcaaaacaacgttcaacttcattccgaccactgacccaaaccctattctgatgtttaacagctgatctgctaattctcacatgaattgggggacaaccagtcgaagatccatttatcaccatcggccaaacagcctccatcctatacttcataatcctcctgacacttatacccctcataggattaattgaaaacaaaatactaaaccaacaagacctggatgactatttgaatggccccttcactgtggtggtgaaggagtcttgtgatgggatgggagatgtcagtgagaagcatggaagtggaccacctgtccctgagaaggcagttcgattttctttcaccctcatgaacatcagtatagctcatggtaatgaaaatataaggatctttgaagaagtcaagcccaattcagagctgtgttgcaagcccttgtgccttatgctggccgatgaatcagaccatgagactctgacagccatcctgagccctctcatagcagaaagagagaccatgaaaagcagcgttttgcttcttgaaatgggaggcatcctcagaacattcaaattcatctttaggggtacaggttatgatgagaaacttgtccgtgaagtggaaggccttgaagcctcaggctctacttacatctgcactctttgtgatgcaactcgcctggaagcatctcagaacttggtcctccactccataacaagaagtcatgctgaaaacctggagcgctatgaggtatggaggtccaacccatataatgaatctgttgatgagttacgtgacagagtgaagggtgtttctgccaaacctttcattgagactgttccttccatagatgcactg-----------------------------------------------------------------------------------------------------------------------------------------------------------------------------------------------------------------------------------------------------------------------------------------------------------------------------------------------------------------------------------------------------------------------------------------------------------------------------------------------------------------------------------------------------------------------------------------------------------------------------------------------------------------------------
Mauremys_japonica             ttatatttaatttttggggcctgagcaggtatagtaggcacagcattaagtttattaatccgcgcagaattaagccaaccgggggccctcctaggggacgaccaaatctataatgttatcattacagcccatgcctttattataattttcttcatggttatacccattataatcggcggctttggaaactgacttgtgccactaataattggggcgccagatatggcattcccacgtataaacaatataagcttctggcttctaccaccatccctacttttacttctagcctcctcaggaattgaagcaggcgcaggcacaggctgaactgtgtacccgccattagctggaaacctggcccacgctggtgcctctgtagatttaactatcttttcccttcacctagcaggtgtgtcatcaattttaggggccatcaactttatcaccacagcaattaacataaaatctccagctatatcacagtaccaaacacctttatttgtatgatccgtacttatcacagccgtcctattactactctcactaccagtactcgccgcaggtattactatactactcacagaccgaaacctaaatacaaccttcttcgacccttcagggggaggggacccaattttataccaacacctgGCTTG-GCCCTAAACTCAGATA-TTTAATACACAAAAATATCCGCCAGAGAACTACGAGCA-AAACGCTTAAAACTCTAAGGACTTGGCGGTACCTCAAACCCCCCTAGAGGAGCCTGTTCTAT-AATCGATAATCCACGATCCACCTCACCATCTCTTGC-TAATCCCGCCTATATACCACCGTCACCAGCTCACCTCATGAGAGTAA--AAAAGTAAGCAAAATAACTAAAA----CAGTTAACAAGTCAGGTCAAGGTGTAGCTTATTGAGATGGGAAGAAATGGGCTACATTTTCTATACTAGAAATAA-ACTTACGGAAAGGAGCTATGAAACA-AGTCCCACAAGTAGGATTTAGCAGTAAACCGGGATCATGAATACCCAATTTAAGTCGGTCCTGAGGTGCGC--------------------------------------------------------------------------------------------------------------------------------------------------------------------------------------------------------------------------------------------------------------------------------------------------------------------------------------------------------------------------------------------------------------------------------------------------------------------------------------------------------------------------------------------------------------------------------------------------------------------------atgaccgtaaatctacgaaaaactcacccattattaaaaatcatcaacaactcattcatcgatctcccaagcccctctaacatctctgctctatgaaacttcggatcactactaggcacctgcctaatcctacaaatcattaccggaatcttcctagcaatacactactcaccagacatctcactagcattctcatcagtagcccatattacccgagacgtacaatacggatgacttatccgcaatatacatgccaacggggcctccatcttcttcatatgcatttacctccacatcggccgaggactgtactatggctcatacttatacaaagaaacatgaaacacaggaattatcctactattcctaactatagccactgcattcgtaggttacgtcctaccatgaggccaaatatcattctgaggcgccactgtcatcaccaacctactctcagccaccccttacattggtagcacccttgtacaatgaatttgaggaggattctcagtagacaatgccaccctaacccgattcttcacctttcactttcttctcccttttgccatcgccggcttagcagctgtacatttactcttcctccacgaaaccggatcaaacaacccaataggattaaactcgaacgctgacaaaatccctttccacccctacttctcatacaaagacttactaggcctcatcttaatacttaccctcctactcatcctagtattgttctccccaaatctcctaggtgacccagataacttcacaccagctaatccattatccactcccccccacattaaaccagaatgatacttcctcttcgcctatgcaatcctccgatctatcccaaacaaactaggaggcgtacttgcccttatagcctctatccttgtactattcataatgccaatcctacacacatcaaaacaacgtacagcctcattccgacccctcacccaaaccttattctggtgcctaacagctgatctactagtactcacatgaatcggaggacaaccagtcgaagatccatttatcaccatcggccaagcagcctctatcctatactttataaccctcctaactcttatacccctcataggattaattgaaaataaaatactaaaccaa-----------------------------------------------------------------------------------------------------------------------------------------------------------------------------------------------------------------------------------------------------------------------------------------------------------------------------------------------------------------------------------------------------------------------------------------------------------------------------------------------------------------------------------------------------------------------------------------------------------------------------------------------------------------------------------------------------------------------------------------------------------------------------------------------------------------------------------------------------------------------------------------------------------------------------------------------------------------------------------------------------------------------------------------------------------------------------------------------------------------------------------------------------------------------------------------------------------------------------------------------------------------------------------------------------------------------------------------------
Mauremys_leprosa              ttatacttgattttcggggcctgagcaggtatagtaggcacagcattaagtttgttaattcgtgcagaattaagccaacctggagctcttctaggagacgaccaaatctataatgttatcgttacagcccatgcctttatcataattttcttcatggttatacctgttataattggtggctttggaaactgacttgtacccttaataattggggcaccagatatggcattcccacgtataaacaatataagcttctgacttctaccaccatccttacttttacttctagcctcctctggaattgaagcaggcgcaggcacaggctgaactgtgtatccaccattagctggaaacctggcccacgctggcgcctctgtagatctaactattttttctctccatctagctggtgtgtcatcaattttaggggccattaactttatcaccacagcaattaacataaaatctccagctatatcacaataccaaacacctttatttgtatgatcagtacttattacagccgtcctattattactctcactaccagtactcgccgcaggtattactatattactcacagaccgaaacctaaatacaaccttcttcgacccttcaggaggaggggacccaattttatatcaacacctaGCTTA-GCCCTAAACTTAGATA-TTTGACATACAAAAATATCCGCCAGAGAACTACGAGCA-AAACGCTTAAAACTCTAAGGACTTGGCGGTACCTCAAACCCCCCTAGAGGAGCCTGTTCTAT-AATCGATAATCCACGATCCACCTCACCATCTCTTGC-CAGTACCGCCTATATACCACCGTCATCAGCTTACCCCATGAGGG-TGT-AAAAGTAAGCAAAATAACTAAAA---ACAGTTAACAAGTCAGGTCAAGGTGTAGCTTACCGAGATGGGAAGAAATGGGCTACATTTTCTACACTAGAAATAA-ATTTACGGAAAGGAACTATGAAATA-AGTCCCACAAGTAGGATTTAGCAGTAAACCGGGATCACGAACGCCCAATTTAAGTCGGTCCTGAGGTGC--atcgactgggatcaattgtgcttcctacagcccctgggctctgggggctttgggtctgtctataaggccacctaccgtggggagacagtggctgtgaaacaggtgaagaagtgcagcaagaaccggctggcatcacggcaaagtttctgggctgagctgaatgtggcccgcctacaccatgacaatgtggtacgtgttgtagctgccagcacatgtgcccctgccagccaagacagcctgggcaccatcataatggaatacgcgggccgcactaccctgcaccatgtcatctatggcactggctgcctgcagggaaagggagaggatgatgggggtggatgtggcagagaacccctaagcatagctgagtccctgggttattgctctgacattgtgactggcttagccttcctccactcacagtgcattgtgcatctggacctgaagcctgctaatgtgttcatcaccgagcagggggtgtgtaagattggagactttgggtgctcccaaaagctggaggatagtgtgtctccaggtccccagctttaccagcaggggggcacatatacccaccgtgcccctgagctcctgaaaggggagcaatgaccgtaaatctacgaaaaactcacccaatagtaaaaattatcaacaactcattcattgacctcccaagcccttccaatatctctgctttatgaaactttggatcactactaggcgcctgcctaatcttacaaatcattactggaatcttcctagcaatacactactcaccagatatctcactagcattctcatcagtagcccatatcacccgagacgtacaatacggatggctcatccgcaatatacatgctaacggggcctccatcttcttcatatgcatctacctccacattggtcgaggactttactatggctcatacttatataaaaaaacctgaaacaccggaatcatcctactattcctaactatagctactgcattcgtaggttacgtcttaccatgaggccagatatcattctgaggcgccactgtcatcaccaatttactctcagccaccccttacattggcaacacccttgtacaatgaatctgagggggattctcagtagacaatgctaccctaacccgattcttcacctttcacttcctactccccttcgccattgccggtttagcagccgtacatttactcttccttcacgaaaccggatcaaataatccaacaggattaaactcaaacgctgataaaatccccttccacccctacttctcatacaaagacttattaggcctcatcttaatactcaccatcctattaatcctagcattattctccccaaatctcctaggagacccagacaacttcacaccagctaacccattatccactcccccccacatcaaaccagaatgatactttctattcgcctacgcaatcctccgatccatcccaaacaaattgggaggcgtacttgcccttctagcctctatcctcgtactatttacaatgccaaccttacacacatcaaaacaacgttcatcctcattccgaccattaacccaaactctgttctgatgcttgacagctgatctactagtacttacatgaatcggagggcaaccagtcgaagatccatttatcactatcggccaagcagcctctatcctatacttcacaatcctcctaacacttatacccctcataggactgattgaaaacaaaatactaaaccaacaagacctggatgactatttgaatggccccttcactgtggtggtgaaggagtcttgtgatgggatgggagatgtcagtgagaagcatggaagtggaccacctgtccctgagaaggcagttcgattttctttcaccctcatgaacatcagtatagctcatggtaatgaaaatataaggatctttgaagaagtcaagcccaattcagagctgtgttgcaagcccttgtgccttatgctggccgatgaatcagaccatgagactctgacagccatcctgagccctctcatagcagaaagagagaccatgaaaagcagcgttttgcttcttgaaatgggaggcatcctcagaacattcaaattcatctttaggggtacaggttatgatgagaaacttgtccgtgaagtggaaggccttgaagcctcaggctctacttacatctgcactctttgtgatgcaactcgcctggaagcatctcagaacttggtcctccactccataacaagaagtcatgctgaaaacctggagcgctatgaggtatggaggtccaacccatataatgaatctgttgatgagttacgtgacagagtgaagggtgtttctgccaaacctttcattgagactgttccttccatagatgcactg-----------------------------------------------------------------------------------------------------------------------------------------------------------------------------------------------------------------------------------------------------------------------------------------------------------------------------------------------------------------------------------------------------------------------------------------------------------------------------------------------------------------------------------------------------------------------------------------------------------------------------------------------------------------------------
Mauremys_mutica               ctatatttgattttcggggcctgagcaggtatagtaggcacagcattaagtttattaatccgtgcagaattgagccaacctggagccctcctaggggacgaccaaatctataatgtcatcgttacagcccatgcctttgtcataattttcttcatggttatacctgtcataatcggcggctttggaaactgacttgtacctttaataattggcgcgccagacatggcattcccgcgtataaacaatataagcttttgacttctaccaccatccctgcttttacttctagcctcctcgggaattgaagcaggagcaggcacaggctgaactgtatatcccccattagctggaaacctgacccatgctggcgcctctgtagatctaactatcttttccctccacttggctggtgtgtcatcaattctaggggccatcaactttatcaccacagcaattaatataaaatcaccagccatatcacaataccaaacacctttatttgtgtggtcagtacttatcacagctgttctgttactactttcactgccagtactcgccgcaggtatcactatactacttacagaccgaaatctaaatacaaccttcttcgacccttcggggggaggagacccaattttataccaacacctaGCTTG-GCCCTAAACTTAGATA-TTTAATACACAAAAATATCCGCCAGAGAACTACGAGCA-AAACGCTTAAAACTCTAAGGACTTGGCGGTACCTCAAACCCCCCTAGAGGAGCCTGTTCTAT-AATCGATAATCCACGATCCACCTCACCATCTCTTGC-CAACCCCGCCTATATACCACCGTCACCAGCTTACCCCATGAGGGATAT-AAAAGTAAGCAAAATAACCAAAA---ACAGTTAACAAGTCAGGTCAAGGTGTAGCTTATTGAGATGGGAAGAAATGGGCTACATTTTCTACATTAGAAATAA-ATTTACGGAAGGGAACTATGAAATA-ACTCCCATAAGTAGGATTTAGCAGTAAACCAGGATCATGAATGCCTAATTTAAGTCGGTCCTGAGGTACGC--------------------------------------------------------------------------------------------------------------------------------------------------------------------------------------------------------------------------------------------------------------------------------------------------------------------------------------------------------------------------------------------------------------------------------------------------------------------------------------------------------------------------------------------------------------------------------------------------------------------------atgaccacaaacctacgaaaaactcatccaataataaaaattattaataactcattcatcgacctcccaagcccctctaacatctctgctttatgaaacttcggatcactactaggtacctgcctaatcctacaaatcattaccggaatcttcctagcaatacactactcaccagacatctcactagcattctcatcagtagcccatattacccgagacgtacaatacggatgacttatccgcaatatacatgccaacggagcctccatcttcttcatatgtctctatctccacattggtcgaggactttactatggctcatacttatataaagaaacctgaaacacaggaatcatcctactattcctaactatagctactgcattcgtaggctacgtcctaccatggggtcaaatatcattctgaggcgccactgtcatcaccaacctactctcagccaccccttacattggtaacaccctcgtacaatgaatttgaggggggttctcagtagacaatgccaccctaacccgattctttacctttcattttctactccccttcactattgccggcttagcagccgtacatttactcttcctccacgaaaccggatcaaacaatcctaccggattaaactcaaacgccgacaaaatccccttccatccctacttctcatacaaagacctactaggcctcatctcaatactcacccttcttttaatccgagcattattcttcccgaaccttctaggcgacccagacaacttcacaccagctaaccccctatccactcccccccacatcaaaccagagtgatacttcctattcgcctacgcaatcctccgatccatcccaaacaaattaggaggcgtacttgcccttctagcctctatccttgtactattcataatgccaaccttacatacatcaaaacaacgtacagcttcatttcgaccactgacccaaaccctattctgatgtctaacagccgatctactagtacttacatgaatcggaggacaaccagtcgaaaacccatttatcaccatcggtcaaacagcctctatcctatacttcataatcgtcctaacacttatacccctcatgggactaatcgaaaacaaaatactaaaccaa-----------------------------------------------------------------------------------------------------------------------------------------------------------------------------------------------------------------------------------------------------------------------------------------------------------------------------------------------------------------------------------------------------------------------------------------------------------------------------------------------------------------------------------------------------------------------------------------------------------------------------------------------------------------------------------------------------------------------------------------------------------------------------------------------------------------------------------------------------------------------------------------------------------------------------------------------------------------------------------------------------------------------------------------------------------------------------------------------------------------------------------------------------------------------------------------------------------------------------------------------------------------------------------------------------------------------------------------------
Mauremys_nigricans            ttatatttgattttcggggcctgagcaggtatagtaggcacagcattaagtttattaatccgcgcagaattaagccaaccgggagccctcctaggggacgaccaaatctataatgttatcgttacagcccatgcctttgtcataattttcttcatggttatacccattataatcggtggctttggaaactgacttgtacctttaatgattggggcgccagatatggcattcccacgtataaacaatataagcttctggcttctaccaccatccctacttttacttctggcctcctcaggaattgaagcaggcgcaggcacaggctgaactgtgtacccaccattagctggaaacctggcccacgctggcgcctctgtagatctaactatcttttcccttcacctagcaggtgtatcatcaattttaggagccattaactttatcaccacagcaattaacataaaatctccagctatatcacagtaccaaacacctttatttgtatgatctgtacttatcacagccgtcctattactactctcactaccagtactcgccgcaggtattactatactactcacagaccgaaacctaaatacaaccttcttcgacccttcagggggaggggacccaattttataccaacacctg----------------------------------------------------------------------------------------------------------------------------------------------------------------------------------------------------------------------------------------------------------------------------------------------------------------------------------------------------------------------------------------------------------------------------------------------------------------------------------------------------------------------------------------------------------------------------------------------------------------------------------------------------------------------------------------------------------------------------------------------------------------------------------------------------------------------------------------------------------------------------------------------------------------------------------------------------------------------------------------------------------------------------------------------------------------------------------------------------------------------------------------------------------------------------------------------------------------------------------------------------------------------------------------------------------------------------------------------------------------------------------------------------------------------------------------------------------------------------------------------------------------------------------------------------------------------------------------------------------------------------------------------------------------------------------------------------------------------------------------------------------------------------------------------------------------------------------------------------------------------------------------------------------------------------------------------------------------------------------------------------------------------------------------------------------------------------------------------------------------------------------------------------------------------------------------------------------------------------------------------------------------------------------------------------------------------------------------------------------------------------------------------------------------------------------------------------------------------------------------------------------------------------------------------------------------------------------------------------------------------------------------------------------------------------------------------------------------------------------------------------------------------------------------------------------------------------------------------------------------------------------------------------------------------------------------------------------------------------------------------------------------------------------------------------------------------------------------------------------------------------------------------------------------------------------------------------------------------------------------------------------------------------------------------------------------------------------------------------------------------------------------------------------------------------------------------------------------------------------------------------------------------------------------------------------------------------------------
Mauremys_reevesii             ctatatttgattttcggggcctgagcaggtatagtaggcacagcattaagtttattaatccgcgcagaattaagccaacctggagccctcctaggggacgaccaaatctataatgttatcgttacagcccatgcctttatcataattttcttcatggttatacccgttataatcggcggctttggaaactgacttgtacctttaatgatcggagcgccagatatggcattcccacgtataaacaatataagcttctggcttctacccccatccctacttttacttctggcctcctcaggaattgaagcaggcgcaggcacaggctgaactgtgtacccaccattagctggaaacctagcccacgctggcgcctctgtagatctaactatcttttcccttcacctagcaggtgtgtcatcaattttaggggccatcaactttatcaccacagcaattaacataaaatctccagctatatcacagtaccaaacacccttatttgtgtgatctgtacttattacagccgtcctattactactctcgctaccagtactcgccgcaggtattactatattactcacagaccgaaacctaaatacaaccttcttcgacccttcagggggaggggacccaattttatatcaacacctg---TT-GCCCTAAACTCAGATA-TTTAATACACAAAAATATCCGCCAGAGAACTACGAGCA-AAACGCTTAAAACTCTAAGGACTTGGCGGTACCTCAAACCCCCCTAGAGGAGCCTGTTCTAT-AATCGATAATCCACGATCCACCTCACCATCTCTTGC-CAATCCCGCCTATATACCACCGTCACCAGCTTACCCCATGAGGG-CAT-TAAAGTAAGCAAAATAACTAAA------AGTTAACAAGTCAGGTCAAGGTGTAGCTTATTGAGATGGGAAGAAATGGGCTACATTTTCTATACTAGAAATAA-ATTTACGGAAAGGAACTATGAAATA-AGTCCCACAAGTAGGATTTAGCAGTAAACCGGGATCATGAATACCCGATTT----------------------------------------------------------------------------------------------------------------------------------------------------------------------------------------------------------------------------------------------------------------------------------------------------------------------------------------------------------------------------------------------------------------------------------------------------------------------------------------------------------------------------------------------------------------------------------------------------------------------------------------------atgaccacaaatctacgaaaaactcacccaataataaaaatcatcaacaactcattcatcgatctcccaagtccctctaatatctctgctttatgaaacttcggatcactactaggcacctgcctaatcctacaaatcactaccggaatcttcctagcaatacactactcaccagacatctcactagcattctcatcagtagcccatatcacccgagacgtacaatacggatgacttatccgcaatatacatgccaacggggcctccatcttcttcatatgcatttacctccacattggccgaggactttactatggctcatacttatacaaagaaacctgaaacacaggaatcatcctactattcctaactatagccactgcattcgtaggttatgtcctaccatgaggtcaaatatcattctggggcgccactgtcatcaccaacctactatcggccaccccttacattggcaatacccttgtacaatgaatttgaggggggttctcagtagacaatgccaccctaacccgattcttcacctttcactttctactcccctttgctattgccggtttagcagctgtacatttactcttcctccacgaaaccggatcaaacaatccaacaggattaaactcaaacgccgacaaaatccctttccacccctacttctcatacaaagacttactaggcctcatcttaatacttactctcttacttatcctagcattgttcttcccaaacctcctaggtgacccggacaacttcacaccagctaatccattatccactcccccccacattaaaccagaatgatacttcctcttcgcctacgcaatcctccgatctatcccaaacaaactaggaggcgtacttgccctcatagcatctatccttgtactatttataatgccaatcttacatacatcaaaacagcgtacagcttcattccgacccctcacccaaaccttattctgatgtctaacagctgatctcctggtactcacatgaatcggaggacaaccagtcgaaaatccatttattaccatcggccaagcagcctccatcctatacttcataatcctcctaacacttatccccctcatcggactaattgaaaacaaaatactaaaccaa-----------------------------------------------------------------------------------------------------------------------------------------------------------------------------------------------------------------------------------------------------------------------------------------------------------------------------------------------------------------------------------------------------------------------------------------------------------------------------------------------------------------------------------------------------------------------------------------------------------------------------------------------------------------------------------------------------------------------------------------------------------------------------------------------------------------------------------------------------------------------------------------------------------------------------------------------------------------------------------------------------------------------------------------------------------------------------------------------------------------------------------------------------------------------------------------------------------------------------------------------------------------------------------------------------------------------------------------------
Mauremys_rivulata             ctatatttgattttcggggcctgagcaggtatagtaggcacagcattaagtttgttaatccgtgcagaattaagccaaccgggagccctcctaggggacgaccaaatctataatgttatcgttacagctcatgcttttgtcataattttcttcatggtcatacctgttataatcggcggctttgggaactgacttgtacccttaataattggagcgccagacatggcattcccacgcataaacaatataagcttctgacttctacccccgtccctacttttacttctggcctcctcgggaattgaagcaggcgcaggcacaggttgaactgtgtatccaccactagctggaaacctggcccacgctggcgcctctgtagatctaactatcttttccctccacctagctggtgtatcatcaattttaggggctatcaactttatcaccacagcaattaacataaaatctccagctatatcacaataccaaacacctttatttgtgtgatcagtacttatcacagccgtcctactactactctcattaccagtactcgccgcaggcattactatactactcacagaccgaaacctaaatacaaccttcttcgacccttcgggtggaggagacccaattttataccaacaccta--------------------------------CAAAAATATCCGCCAGAGAACTACGAGCA-AAACGCTTAAAACTCTAAGGACTTGGCGGTACCTCAAACCCCCCTAGAGGAGCCTGTTCTAT-AATCGATAATCCACGATCCACCTCACCATCTCTTGC-TAATCCCGCCTATATACCACCGTCACCAGCTTACCCCATGAGGG-CAT-AAAAGTAAGCAAAATAACTAAAA---ACAGTTAACAAGTCAGGTCAAGGTGTAGCTTATTGAGATGGGAAGAAATGGGCTACATTTTCTATACTAGAAATAA-ATTTACGGAAGGAAACTATGAAATA-AGTCCCACAAGTAGGATTTAGCAGTAAACCGGGATCATGAA------------------------------atcgactgggatcaattgtgcttcctacagcccctgggctctgggggctttgggtctgtctacaaggccacctaccatggggagacagtggctgtgaaacaggtgaagaagtgcagcaagaaccggctggcatcacggcaaagtttctgggctgagctgaatgtggcccgcctacaccatgacaatgtggtacgtgttgtagctgccagcacatgtgcccctgccagccaagacagcctgggcaccatcataatggaatacgcgggccgcactaccctgcaccatgtcatctatggcactggctgcctgcagggaaagggagaggatgatgggggtggatatggcagagaacccctaagcatagctgagtccctgggttattgctctgacattgtgactggcttagccttcctccactcacagtgcattgtgcatctggacctgaagcctgctaatgtgttcatcaccgagcagggggtgtgtaaaattggagactttgggtgctcccaaaagctggaggatagtgtgtctccaggtccccagctttaccagcaggggggcacatatacccaccgtgcccctgagctcctgaaaggggagcaatgaccataaatctacgaaaaactcacccaataataaaaattatcaacaactcattcatcgacctcccaaccccttctaacatctctgctttatgaaactttggatcactactaggcacctgcctaatcctacaaatcactaccggaatcttcctagcaatacactactcaccagacatctcactagcattctcatcagtagcccatatcacccgagacgtacaatatggatgactaatccgcaatatacatgccaacggggcctccatcttcttcatatgcatttacctccacattggtcgaggactttattatggctcatatttatacaaagaaacctgaaacacaggaatcatcctactattcctaactatagccactgcattcgtaggttacgtcctaccatggggccaaatatcattctggggtgccactgtcatcaccaacctactctcagccaccccttacattggtaacacccttgtacaatgaatttgaggagggttctcagtagataacgccaccctaacccgattcttcacctttcacttcctactccccttcgccatcgccggtttagcagctgtacatttgcttttccttcacgaaaccggatcaaataacccaacaggactaaacgcaaacgctgacaaaatccccttccacccctacttctcatacaaagacttactaggcctcatcctaatactcacccttctactaatcctagcattattctccccaaaccttctaggagacccagacaacttcacgccagctaaccccctatccactcccccccatatcaaaccagagtgatacttcctcttcgcctacgcaatcctccgatccatcccaaacaaactaggaggcgtacttgcccttttagcctctatcctagtactatttataataccaaccttacacacatcaaaacaacgtacagcctcattccgaccgcttacccaaaccctattctgatgtttaacagccgatcttctagtactcacatgaatcgggggacaaccagtcgaagatccatttattaccatcggccaaacagcctccatcctatacttcataatccttctaacacttatacccctcataggattaattgaaaacaaaatactaaaccaacaagacctggatgactatttgaatggccccttcactgtggtggtgaaggagtcttgtgatgggatgggagatgtcagtgagaagcatggaagtggaccacctgtccctgagaaggcagttcgattttctttcaccctcatgaacatcagtatagctcatggtaatgaaaatataaggatctttgaagaagtcaagcccaattcagagctgtgttgcaagcccttgtgccttatgctggccgatgaatcagaccatgagactctgacagccatcctgagccctctcatagcagaaagagagaccatgaaaagcagcgttttgcttcttgaaatgggaggcatcctcagaacattcaaattcatctttaggggtacaggttatgatgagaaacttgtccgtgaagtggaaggccttgaagcctcaggctctacttacatctgcactctttgtgatgcaactcgcctggaagcatctcagaacttggtcctccactccataacaagaagtcatgctgaaaacctggagcgctatgaggtatggaggtccaacccatataatgaatctgttgatgagttacgtgacagagtgaagggtgtttctgccaaacctttcattgagactgttccttccatagatgcactg-----------------------------------------------------------------------------------------------------------------------------------------------------------------------------------------------------------------------------------------------------------------------------------------------------------------------------------------------------------------------------------------------------------------------------------------------------------------------------------------------------------------------------------------------------------------------------------------------------------------------------------------------------------------------------
Mauremys_sinensis             ttatatttgattttcggagcctgagcaggtatagtaggcacagcattaagtttattaatccgcgcagaattaagccaaccgggagccctcctaggcgacgaccaaatctataatgtaatcgttacagcccatgcctttattataattttcttcatggtcatacctattataatcggtggctttggaaactgacttgtgcccttaataattggagcgccagatatggcattcccacgtataaacaatataagcttctggcttctaccgccatctctacttttacttctggcctcctcaggaattgaagcaggcgcaggcacaggctgaactgtatacccaccattagctggaaacctggcccacgctggcgcctctgtagatctaactatcttttcccttcacctagcaggtgtgtcatcaattttaggagccattaactttatcaccacagcaattaacataaaatctccagctatatcacaataccaaacacctttatttgtatgatccgtacttatcacagccgtcctattactactctcactaccagtactcgccgcaggcattactatactactcacagaccgaaacctaaatacaaccttcttcgacccttcagggggaggggacccaattttatatcaacacctg-----------------------------------------------------------------------------------------------------------------------------------------------------------------------------------------------------------------------------------------------------------------------------------------------------------------------------------------------------------------------------------------------------------------------------------------------------------------------------------------------------------------------------------------------------------------------------------------------------------------------------------------------------------------------------------------------------------------------------------------------------------------------------------------------------------------------------------------------------------------------------------------------------------------------------------------------------------------------------------------------------------------------------------------------------atgaccacaaatctacgaaaaactcacccaataataaaaatcatcagcaactcattcatcgatctcccaagcccctctaacatctctgctttatgaaacttcggatcactactaggcacctgcctaatcctacaaatcactaccggaatcttcctagcaatacactactcaccagacatctcactagcattctcatcagtagcccatatcacccgagacgtacaatacggatgacttatccgcaatatacatgctaacggggcctccattttcttcatatgcatttacctccacattggccgaggactttactatggctcatacttatacaaagaaacctgaaacacaggaatcatcctactattcctaactatagccactgcattcgtaggatacgtcctaccatgaggccaaatatcattctggggcgccactgtcatcaccaacctactctcagccaccccttacattggcaatacccttgtacaatgaatttgaggaggattctcagtagacaatgccaccctaacccgattcttcacctttcactttctactcccctttgccatcgccggtttagcagctgtacatttactcttcctccacgaaacaggatcaaacaatccaacaggattaaactcgaacgctgacaaaatccctttccacccctacttctcatacaaagacttactaggcctcatcttaatactcaccctcctactcaccctagcattgttcttcccaaatctcttaggtgacccagataacttcacaccagctaatcccttatccactcccccccacattaaaccagaatgatacttcctcttcgcctacgcaatccttcgatctatcccaaacaaactaggaggcgtacttgccctcatagcctccattctcgtactattcataatgccaatcttacatacatcaaaacaacgcacagcttcattccgaccactcacccaaaccttattctgatgtctaacagccgacctcctagtactcacatgaatcggaggacaaccagtcgaagatccattcatcactatcggccaagcagcctctatcctatactttataaccctcctaacacttatgcccctcataggattaattgaaaacaaaatactagatcaa-----------------------------------------------------------------------------------------------------------------------------------------------------------------------------------------------------------------------------------------------------------------------------------------------------------------------------------------------------------------------------------------------------------------------------------------------------------------------------------------------------------------------------------------------------------------------------------------------------------------------------------------------------------------------------------------------------------------------------------------------------------------------------------------------------------------------------------------------------------------------------------------------------------------------------------------------------------------------------------------------------------------------------------------------------------------------------------------------------------------------------------------------------------------------------------------------------------------------------------------------------------------------------------------------------------------------------------------------
Melanochelys_tricarinata      ttatacttgatcttcggggcctgagcaggcataacaggcacagcattaagtttgctaatccgagcagaattaagtcaaccaggaaccctcctaggggatgaccaaatctacaacgtcatcgttaccgcccatgcctttatcataattttcttcatagttatacctatcataattggtggctttggtaactgactcttacccttaataattggagccccagacatggcattcccccgcataaacaacataagcttctggcttctccccccatcactacttctactcctagcctcatcaggaattgaagcaggcgcaggtactggctgaacagtatacccaccactagctggaaacttagcccacgctggtgcttctgtagatttgactattttctccctccacttagctggtgtatcatcaattttaggcgctattaactttatcactaccgcaattaacatgaaatcccccgctataacacagtaccaaacacccttatttgtatggtcagtacttatcacagccatcctactactactctcactaccagtacttgccgcaggtatcaccatactacttacagaccgaaacctaaatacaaccttcttcgacccttcaggtggaggagacccaatcctataccaacaccta----------------------------------------------------------------------------------------------------------------------------------------------------------------------------------------------------------------------------------------------------------------------------------------------------------------------------------------------------------------------------------------------------------------------------------------------------------------------------------------------------------------------------------------------------------------------------------------------------------------------------------------------------------------------------------------------------------------------------------------------------------------------------------------------------------------------------------------------------------------------------------------------------------------------------------------------------------------------------------------------------------------------------------------------------------------------------------------------------------------------------------------------------------------------------------------------------------------------------------------------------------------------------------------------------------------------------------------------------------------------------------------------------------------------------------------------------------------------------------------------------------------------------------------------------------------------------------------------------------------------------------------------------------------------------------------------------------------------------------------------------------------------------------------------------------------------------------------------------------------------------------------------------------------------------------------------------------------------------------------------------------------------------------------------------------------------------------------------------------------------------------------------------------------------------------------------------------------------------------------------------------------------------------------------------------------------------------------------------------------------------------------------------------------------------------------------------------------------------------------------------------------------------------------------------------------------------------------------------------------------------------------------------------------------------------------------------------------------------------------------------------------------------------------------------------------------------------------------------------------------------------------------------------------------------------------------------------------------------------------------------------------------------------------------------------------------------------------------------------------------------------------------------------------------------------------------------------------------------------------------------------------------------------------------------------------------------------------------------------------------------------------------------------------------------------------------------------------------------------------------------------------------------------------------------------------------------------------
Melanochelys_trijuga          ctatacttgatcttcggggcctgagcaggcataacaggcacagcattaagtttactaatccgagcagagttaagtcaaccgggaaccctcctaggagatgaccaaatctacaatgtcatcgttaccgcccatgcttttatcataattttcttcatagttatacctatcataattggcggctttggtaactgacttttacccttaataattggagccccagacatggcattcccccgcataaacaacataagcttctgacttctccccccatcactacttctactcctagcctcatcaggaattgaagcaggcacaggtactggttgaacagtatacccgccactagctggaaacctagcccatgccggtgcctctgtagatttgactattttctcccttcacttagctggtgtatcatcaattttaggcgctattaactttatcactactgcaattaacatgaagtcccccgctatatcacaataccaaacacccttatttgtatggtcagtactcatcacagccatcctgctactactctcactgccagtacttgccgcaggtatcactatactacttacagatcgaaacctaaatacaaccttcttcgatccttcagggggaggagatccaatcctataccaacatctaGCTTA-GCCCTAAACTTAGATATTTTAACACACAAAAATATCCGCCAGAGAACTACGAGCA-AAATGCTTAAAACTCTAAGGACTTGGCGGTACCTCAAACCCCCCTAGAGGAGCTTGTTCTATAAATCGATAATCCACGATTCACCTCACCATCTTTTGC-CAATCCCGCCTATATACCGCCGTCACCAGCTTACCCCATGAGGGATAT-AAAAGTAAGCAAAATAACTAA------CAGTTAATAAGTCAGGTCAAGGTGTAGCTAATTAAGAT-GGAAGAAATGGGCTACATTTTCTACTTTAGAAATCA-ATTCACGGAAGGGAACTATGAAATA-AGTCCCACAAGCAGGATTTAGCAGTAAACTGAGATCA-GAGTGCCCAATTTAAGCTGGTCCTGAGGTGC--atcgactgggatcaattgtgcctcctacagcccctgggctccgggggctttgggtctgtctacaaggccacctaccgtggggagacagtggctgtgaaacaggtgaagaagtgcagcaagaaccggctggcatcgcggcaaagtttctgggctgagctgaatgtggcccgcctacatcatgacaatgtggtacgtgttgtagctgccagcacatgtgcccctgccagccaagacagcctgggcaccatcataatggaatacgcgggccgcactaccctgcaccatgtcatctatggcactggctgcccgcagggaaagggagagaatgatgggggtggatgtggcagagaacccataagcatagctgagtccctgggttattgctctgacattgtgactggcttagccttcctccactcacagtgcattgtgcatctggacctgaagcctgctaatgtgttcatcaccgagcagggggtgtgtaagattggagactttgggtgctcccaaaagctggaggatagtgtgtctccaggtccccagctttaccagcaggggggcacatatacccaccgtgcccctgagctcctgaaaggggagcaatgactaaaaaccaacgaaaaacccacccaataataaaaatcattaacagctcattcattgaccttccaagcccttccaacatctcctcttgatgaaacttcggatcattactgggcacctgcttaatcctacaaatcatcaccggaatcttcctagcaatacactactcaccagatatttcactagcattctcatcagtagcccacatcacccgagatgtacaatacggatgactcatccgcaatatacatgccaacggggcctccgtcttctttatatgcatttaccttcacatcggccgaggactttactacggctcatacttatacaaaaaaacgtgaaacacaggaatcaccatactactcctaaccatagccaccgcatttgtaggctacgtcttaccatgaggccaaatatcattttgaggtgccaccgtcatcactaacttactctcagccaccccttacatcggcaacactttagtgcaatgaatctgagggggattctcagtagacaacgccaccttgacccgattctttaccttccatttcctactccccttcaccatcacaggcctaacagctatacacctacttctcctccacgaaacaggatcaaacaatccaacaggactaaattcaaacgccgataaaatcccattccacccatacttctcatataaagacctactaggccttatcttaatactaacctttctactaaccctaacattatttcttccaaatgccctaggagacccagacaattttacaccagccaaccctctatccacccccccccacattaaaccagaatggtacttcctgtttgcctacgcaatcctccgatccatcccaaacaaactaggaggcgtacttgccctcttatgctccatcctcatactatttataataccaaccctacacacatcaaaacaacgcacagcttcattccgaccattaactcaaaccctattctgatgcttaacagccgacctcctagtacttacatgaatcggaggacaaccagttgaaagcccattcatcactattggccaaacggcctccatcctatactttataatccccttaacactcataccccttgtaggattaatcgaaaacaaaatactaaaccaacaagacctggatgactatttgaatggccccttcactgtggtggtgaaggagtcttgtgatgggatgggagatgtcagtgagaagcatggaagtggaccacctgtccctgagaaggcagttcgattttctttcaccctcatgaccatcagtatagctcatggtaatgaaaatataaggatctttgaagaagtcaagcccaattcagagctgtgttgcaagcccttgtgccttatgctggccgatgaatcagaccatgagactctgacagccatcctgagccctctcatagcagaaagagagaccatgaaaagcagcgttttgcttcttgaaatgggaggcatcctcagaacattcaaattcatctttaggggtacaggttatgatgagaaacttgtccgtgaagtggaaggccttgaagcctcaggctctacttacatctgcactctttgtgatgcaactcgcctggaagcctctcagaacttggtcctccactccataacaagaaatcatgctgaaaacctggagcggtatgaggtatggaggtccaacccatataatgaatctgttgatgagttacgtgacagagtgaagggtgtttctgccaaacctttcattgagactgttccttccatagatgcactg-----------------------------------------------------------------------------------------------------------------------------------------------------------------------------------------------------------------------------------------------------------------------------------------------------------------------------------------------------------------------------------------------------------------------------------------------------------------------------------------------------------------------------------------------------------------------------------------------------------------------------------------------------------------------------
Notochelys_platynota          ctatatttaattttcggggcctgagcaggtatggtgggcacagcattaagtctactaatccgcgcagaattaagccaaccaggggctcttctgggggatgaccaaatctacaacgttattgttacagcccatgccttcgttataatcttctttatggttataccagttataatcggcggctttggaaactggcttgtaccattaataatcggagcgccagatatagcattcccacgcataaacaacataagcttctgacttctccctccctcactacttctacttctagcctcatcaggagttgaagcaggcgcaggcacaggctgaacagtatatccgccactagctggaaacctagctcacgccggtgcctctgtagatctaactatcttttcccttcatctggctggtgtatcatcaatcctaggtgccattaactttattaccacagcaattaacatgaaatccccagccatatcacaataccaaacacctttatttgtatgatcagtacttatcacagccgtcctactacttctctcactaccagtacttgctgcaggtatcactatactacttacagaccgaaatctaaatacaaccttctttgacccttcggggggaggagatccaatcttatatcaacatctaGCTTA-GCCCTAAACTTAGATA-TTTAATATACAAAAATATCCGCCAGAGGACTACGAGCA-AAATGCTTAAAACTCTAAGGACTTGGCGGTACCTCAAACCCCCCTAGAGGAGCCTGTTCTAT-AATCGATAATCCACGATCCACCTCACCATCTCTTGC-CAACCCAGCCTATATACCACCGTCACCAGCCTACCCCATGAGGG-TAT-AAAAGTAAGCAAAATAACTAAG-----CAGTTAACAAGTCAGGTCAAGGTGTAGCTAATTGAGAT-GGAAAAAATGGGCTACATTTTCTATACTAGAAATTA-ATTTACGGAAAGGAACTATGAAATA-AGTCCCACAAGTAGGATTTAGCAGTAAACTCGGATCA-AAATGCCTAGTTTAAGCCGGTCCTGAGGTACGC--------------------------------------------------------------------------------------------------------------------------------------------------------------------------------------------------------------------------------------------------------------------------------------------------------------------------------------------------------------------------------------------------------------------------------------------------------------------------------------------------------------------------------------------------------------------------------------------------------------------------atgactataaacttacgaaaaacccacccaatagcaaaaattattaacaattcatttattgacctcccaagcccttctaacatctctgcttgatgaaacttcggctcattactaggtacctgtctaatcttacaaatcactactggaattttcctagcgatacactactcaccagatatctcactaacattctcatcagtaacccatatctcccgagacgtacaatatggatgacttatccgcaacacacatgccaatggggcctccatctttttcatatgcatttaccttcatatcggtcgaggactttactacggctcatacttatataaagaaacctgaaacacaggaatcatcctactatttataactatagctaccgcattcgtgggttacgtcttaccatgaggtcaaatatcattctgaggcgccaccgtcatcactaacctactctcagccgccccctacatcggcaatactttagtacagtgaatttgaggggggttctcagtagacaacgccacccttactcgattcttcacctttcacttcctactaccctttgccatcgccggtctagcaaccgtacacttactctttcttcacgaaaccggatcaaacaacccaacaggattaaattcaaacactgacaaaattccttaccatccatatttttcatacaaagacctattaggcctcaccctaacactcactctcctactaaccctaacactattcttcccaaatcttctaagtgacccagataacttcacaccagctaaccctctatctacccccccacacatcaaaccagaatgatacttcctattcgcctacgcaatcctccgatctatcccaaacaaacttggaggagtactcgcccttttattctctatcctcatactattcattataccagccctacacacatcaaaacaacgcacagcctcattccgaccactgacccagactctattttgatgcctaacagctaacctgcttgtactcacatgaatcggaggacaaccagtcgaaaacccattcattataatcggccaagtagcctccatcttatacttcacaatccctctagtacttataccccttatagggttaattgaaaacaaaatactaaaccaa-----------------------------------------------------------------------------------------------------------------------------------------------------------------------------------------------------------------------------------------------------------------------------------------------------------------------------------------------------------------------------------------------------------------------------------------------------------------------------------------------------------------------------------------------------------------------------------------------------------------------------------------------------------------------------------------------------------------------------------------------------------------------------------------------------------------------------------------------------------------------------------------------------------------------------------------------------------------------------------------------------------------------------------------------------------------------------------------------------------------------------------------------------------------------------------------------------------------------------------------------------------------------------------------------------------------------------------------------
Sacalia_bealei                ctgtatttgatttttggggcctgagcaggtatagtgggcacagcattaagtttattaatccgcgcagaattaagccaaccaggagcccttttaggggacgatcaaatctataacgtcatcgttacagcccatgccttcatcataattttcttcatggtcatacctgttataatcggcggcttcggaaattgacttgtacccctaataatcggagcgccagatatagcattcccgcgcataaacaacatgagcttctgacttctacctccatcactacttctactcctagcctcatcaggaattgaagcaggcgcaggcacaggttgaacagtataccccccattagctggaaacctggcccacgctggcgcctctgtagatttaactattttttcccttcacctagctggtgtgtcatcaattttaggggctattaactttatcactacagcaattaatataaaacccccagctatatcacaatatcaaacacctttattcgtatggtcagtactcatcacagccgtcctattattgctttcattaccagtacttgctgcaggtatcactatactactcacagaccgaaacttaaatacaaccttctttgacccttcagggggaggagacccaattttataccaacactta-----------------------------------------------------------------------------------------------------------------------------------------------------------------------------------------------------------------------------------------------------------------------------------------------------------------------------------------------------------------------------------------------------------------------------------------------------------------------------------------------------------------------------------------------------------------------------------------------------------------------------------------------------------------------------------------------------------------------------------------------------------------------------------------------------------------------------------------------------------------------------------------------------------------------------------------------------------------------------------------------------------------------------------------------------atgactacaaacctacgaaaaactcaccccataatgaaaatcatcaacaattcatttattgaccttccaagtccttctaatatctctacttggtgaaacttcggctcattacttggtacctgcttaatcctacaaatcattactggaatcttcctagcaatacactactcaccagatatctcactagcattctcatcagtaacccatatcacccgagatgtacagtacggttgacttatccgcaatatgcatgccaacggggcctccatcttcttcatatgcatttatcttcacattggtcgaggactttattacggctcatacttatacaaagagacctgaaacacaggaatcatcctgctattcctaactatagccactgcattcgtaggttacgtcttaccatggggccaaatatcattttgaggcgccactgtcatcaccaacttactctcggccactccttacattggcaacaccctagtacaatgaatttgaggcggattctcagtagacaatgccaccctaactcgattttttaccttccactttctactgcctttcaccatcgctggcttagcagctgtacacttactttttctccaccaaaccggatcaaacaacccaacaggattaaactcaaacaccgacaaaatccctttccacccgtatttctcgtacaaagatttactaggcctcattctaatacttaccctcctattaatcctggcactattctctccaaacctcttaggcgacccagacaacttcacaccagctaaccctctatccactcctccacatatcaaaccagaatgatacttcctattcgcctacgcaatcctccgatctatcccaaataaactagggggcgtacttgccctcttattctccatccttgtgttattcatgataccaaccttacacacatcaaaacaacgcacagcttcattccgaccactaacccaaaccttattctgatgcttagcagctgacctgctagtactcacatgaatcggaggacaaccagtcgaaaatccatttatcatcattggccaaacagcctccatcctgtacttcataatccttttaatactcctgccccttactggattaattgaaaacaaaatactaaaccaa-----------------------------------------------------------------------------------------------------------------------------------------------------------------------------------------------------------------------------------------------------------------------------------------------------------------------------------------------------------------------------------------------------------------------------------------------------------------------------------------------------------------------------------------------------------------------------------------------------------------------------------------------------------------------------------------------------------------------------------------------------------------------------------------------------------------------------------------------------------------------------------------------------------------------------------------------------------------------------------------------------------------------------------------------------------------------------------------------------------------------------------------------------------------------------------------------------------------------------------------------------------------------------------------------------------------------------------------------
Sacalia_quadriocellata        ttatatctgattttcggggcctgagcaggtatggtgggcacagcattaagcttattaattcgcgcagaattaagccaacccggagccctcctaggggatgatcaaatctataacgtcattgttacagcccatgcttttatcataatcttcttcatagttatacctgttataattggtggctttggaaattgactcgtgccattaataatcggggcaccagatatagcatttccacgcatgaacaacataagcttctgacttctacctccatcactacttctactcctagcatcatcaggaattgaagcaggcgcaggcacaggctgaacggtatacccaccgctagccggaaacttagcccacgctggcgcttctgtagatctaactatcttttcccttcacttagctggtgtatcatcaattttaggggctattaattttattaccacagcaattaacataaaatccccagctatatcacaatatcagacacctttatttgtgtgatcagtacttatcacagccattctattacttctttcacttccagtacttgccgcaggcatcactatactactcacagaccgaaacctaaatacaaccttctttgacccttcagggggaggagacccaattttataccaacacctaGCTTA-GCCCTAAACTTAGGTA-TTTAATACACAAAAATATCCGCCAGAGAACTACGAGCA-AAACGCTTAAAACTCTAAGGACTTGGCGGTACCTCAAACCCCCCTAGAGGAGCCTGTCCTAT-AATCGATAATCCACGATTTACCTCACCATCCCTTGCTTAGTCCCGCCTATATACCACCGTCACCAGCTTACCCTATGAGGGACAC--AAAGTAGGCAAAATAACCAGAA---ACAGTTAACAAGTCAGGTCAAGGTGTAGCTAATTGAGAT-GGAAGAGATGGGCTACATTTTCTACACTAGAAATTA-ATTTACGGAAAGGAATTATGAAATA-AGTCCCACAAGTAGGATTTAGCAGTAAACCGGGATTA-GAATGCCCAATTTAAGCCGGTCCTGAGGTGC--atcgactgggatcaattgtgcatcctacagcccctgggctctgggggctttgggtctgtctacaaggccacctaccgtggggagatagtggctgtgaaacaggtgaagaagtgcagcaagaaccggctggcatcacggcaaagtttctgggctgagctgaatgtggcccgcctacaccatgacaatgtggtacgtgttgtagctgccagcacatgtgcccctgccagccaagacagcctgggcaccatcataatggaatacgcgggccgcactaccctgcaccatgtcatctatggcactggctgcctgcagggaaagggagaggatgatgggggtggatgtggcagagaacctctaagcatagctgagtccctgggttattgctctgccattgtgactggcttagccttcctccactcacagtgcattgtgcatctggacctgaagcctgctaatgtgttcatcaccgagcagggggtgtgtaagattggagactttgggtgctctcaaaagctggaggatagtgtgtctccaggtccccagctttaccagcaggggggcacatatacccaccgtgcccctgagctcctgaaaggggagcaatgactaccaacctacgaaaaactcaccccctaataaaaattatcaacaattcattcattgacctcccaagcccctctaacatctctgcttgatgaaacttcggctcattactaggtgcctgcctaatcctacaaatcattaccggaatcttcctagcaatgcactattcaccagatatctcactagcattctcatcagtaacccatatcacccgagatgtacaatatggttgacttatccgcaacctgcatgccaacggggcctccattttcttcatatgtatttatcttcacattggtcgaggactctactacggctcgtatttgtacaaagaaacctgaaacacaggaatcatactgctacttctaactatagccactgcattcgtaggttatgtcttaccctggggccaaatatcattttgaggcgccactgtcatcaccaacctactctcggccaccccttacatcggcaacactctagtccaatgaatttgagggggattctcagtagacaatgccaccctaactcgattcttcacctttcattttctactaccttttaccatcgccggtttagcagccgtacacttactcttcctccacgaaaccggatcaaataacccaacaggattaaactcaaacgccgacaaaattcctttccacccctatttctcatacaaggacttactaggcctcatcctaacactcaccttcttattaaccctagcattattctttccaaaccttctaggcgacccggacaacttcacaccagctaacccactatccacccctccacatatcaaaccagaatgatacttcctatttgcctatgcaatccttcgatccattccaaataaactaggaggcgtacttgcccttttattctccatccttgtattattcacaataccaaccttacacacatcaaaacagcgcacagcttcattccgaccactaacccaaaccttattttgatgtttagtagctgacttactagtactcacatgaatcggaggacaaccagtcgaagatccattcatcaccattggccaagcagcctccatcttttactttacaatccttctaacactcctaccctttatagcattaattgaaaacaaaatactaaaccaacaagacctggatgactatttgaatggccccttcactgtggtggtgaaggagtcttgtgatgggatgggagatgtcagtgagaagcatggaagtggaccacctgtccctgagaaggcagttcgattttctttcaccctcatgagcatcagtttagctcatggtaatgaaaatataaggatctttgaagaagtcaagcccaattcagagctgtgttgcaagcccttgtgccttatgctggccgatgaatcagaccatgagactctgacagccatcctgagccctctcatagcagaaagagagaccatgaaaagcagtgttttgcttcttgaaatgggaggcatcctcagaacattcaaattcatctttaggggtacaggttatgatgagaaacttgtccgtgaagtggaaggccttgaagcctcaggctctacttacatctgcactctttgtgatgcaactcgcctggaagcctctcagaacttggtcctccactccataacaagaagtcatgctgaaaacctggagcggtatgaggtatggaggtccaacccatataatgaatctgttgatgagttacgtgacagagtgaagggtgtttctgccaaaactttcattgagactgttccttccatagatgcactg-----------------------------------------------------------------------------------------------------------------------------------------------------------------------------------------------------------------------------------------------------------------------------------------------------------------------------------------------------------------------------------------------------------------------------------------------------------------------------------------------------------------------------------------------------------------------------------------------------------------------------------------------------------------------------
Vijayachelys_silvatica        ttatatttgattttcggggcctgagcaggcatagcaggcacagcattaagtttattaatccgtgcagaattaagccaaccaggaaccctcctaggaaacgaccaaatctataacgtcattgtgacagcccatgcttttattataatttttttcatagttatacctatcataattggtggctttggaaactgacttttacccttaataattggagctccagatatagcatttccacgtataaacaatataagcttctgacttctcccaccatcacttcttctgctcttagcctcatcaggggttgaagcaggcgcaggcacaggctgaacagtttacccgccattagctggaaacttagcccattgtggcgcctcagtggatttaactattttttcccttcacttggctggtgtatcttcaattttaggggctattaactttatcactacaacaatcaacatgaaatctccagttatatcacaataccaaacacctttatttgtatgatccgtacttatcacagctatcctactacttctctcgttaccagtattagctgcaggtattaccatattacttacagatcgaaatctaaatacaactttctttgatccttctggaggaggagacccaattttatatcaacattta----------------------------------------------------------------------------------------------------------------------------------------------------------------------------------------------------------------------------------------------------------------------------------------------------------------------------------------------------------------------------------------------------------------------------------------------------------------------------------------------------------------------------------------------------------------------------------------------------------------------------------------------------------------------------------------------------------------------------------------------------------------------------------------------------------------------------------------------------------------------------------------------------------------------------------------------------------------------------------------------------------------------------------------------------------------------------------------------------------------------------------------------------------------------------------------------------------------------------------------------------------------------------------------------------------------------------------------------------------------------------------------------------------------------------------------------------------------------------------------------------------------------------------------------------------------------------------------------------------------------------------------------------------------------------------------------------------------------------------------------------------------------------------------------------------------------------------------------------------------------------------------------------------------------------------------------------------------------------------------------------------------------------------------------------------------------------------------------------------------------------------------------------------------------------------------------------------------------------------------------------------------------------------------------------------------------------------------------------------------------------------------------------------------------------------------------------------------------------------------------------------------------------------------------------------------------------------------------------------------------------------------------------------------------------------------------------------------------------------------------------------------------------------------------------------------------------------------------------------------------------------------------------------------------------------------------------------------------------------------------------------------------------------------------------------------------------------------------------------------------------------------------------------------------------------------------------------------------------------------------------------------------------------------------------------------------------------------------------------------------------------------------------------------------------------------------------------------------------------------------------------------------------------------------------------------------------------------
Rhinoclemmys_annulata         ctgtacttgattttcggggcctgagcaggtatagtgggcacagcattaagtttactaattcgagcagaattaagccaaccagggactctcctaggagatgaccagctctataatgttatcgtcacagcccatgcttttattataattttcttcatagttataccaattataattggaggctttggaaattgacttgtacctttaataatcggagcgccagatatagcatttccccgcataaataacataagcttctgactcctacccccttctctgcttctactgctagcttcatcaggaattgaagcgggtgccggcacaggttgaaccgtatacccaccactagctggaaacttggcccacgctggcgcctctgtagacctaactattttttcgcttcacctagctggtgtgtcatccattctaggggctatcaacttcatcactacagcaatcaacataaaatccccagccatatcccaatatcaaacgccattattcgtgtgatcagtactcattacagctgttctgctactgctctcactgcccgtacttgccgcaggcatcactatactacttacagaccgaaacctaaacacaaccttctttgacccttcaggagggggagatccaatcttgtaccaacacttaGCTTA-GCCCTAAACTCAGATA-TTTCACATACAAAAATATCCGCCAGAGAACTACGAGCA-AGACGCTTAAAACTCTAAGGACTTGGCGGTATCTCAAACCCCCCTAGAGGAGCCTGTTCTAT-AATCGATAATCCACGATTCACCCCACCATCCCTTGC-CAATACCGCCTATATACCGCCGTCACCAGCTTACCCTATGAAGGACAC--AAAGCAAGCAAAATAGTTAAAA----CAACTAACAAGTCAGGTCAAGGTGTAGCTAATTGAGAT-GGAAGAAATGGGCTACATTTTCTATACTAGAAATTA-ATTTACAGAAAGGA-CTATGAAATATAGCCCTACAAGTAGGATTTAGCAGTAAATCGGAGTCA-GAATACCCGACTTAAGCCGGTCCTGAGATAC--atcgactgggatcaattgtgcctcctacagcccctgggctctgggggctttgggtctgtctacaaggccacctaccgtggggagacagtggctgtgaaacaggtgaagaagtgcagcaagaaccggctggcatcacggcaaagtttctgggctgagctgaatgtggcccgcctacaccatgacaatgtggtacgtgttgtagctgccagcacatgtgcccctgccagccaagacagcctgggcaccatcataatggaatacgcgggccgcactaccctgcaccatgtcatctatggcactggctgcctgcagggaaagggagaggatgatgggggtggatgtggcagagaacccctaagcatagctgagtccctgggttattgctctgacattgtgactggcttagccttcctccactcacagtgcattgtgcatctggacctgaagcctgctaatgtgttcatcactgagcagggggtgtgtaagattggagactttgggtgctcccaaaagctggaggatagtgtgtctccaggtccccagctttaccagcaggggggcacatatacccatcgtgcccctgagctcctgaaaggggagcaatgaccacaaacctacgaaaaactcatccaataataaaaatcatcaataactcattcatcgacctaccaagcccctccaatatttctgcttgatgaaacttcggatctctactcggcacctgcctaattctacaaattattacaggcattttcctagcaatacactactcatcagacatctcactagcattctcatcagtcgcccatatcacccgagacgtacaatatggatgactcatccgcaacatacacgccaacggagcctccatcttctttatatgcatctatctccacattggacgtggcctctactacggctcatatctctacaaagagacctgaaacacaggaaccatcctattacttcttaccatagccactgcattcgtaggctatgttctaccatgaggccaaatatcattctgaggcgccactgtcattaccaacctgctctcagccatcccttacataggcaacaccttagtacaatgaatctgaggggggttctcagtagacaatgctaccctaacccgattcttcacctttcacttcctactccccttcattatcgccggtctagcagtagtacacctcctattccttcatgaaaccggatcaaacaatccaacaggattaaattcagataccgacaaaatcccatttcacccatacttttcttacaaagacctgctaggactcatcttaatactaactctcctactaaccctaacattattctccccaaacctactaagcgacccagacaacttcacaccagccaatcctctatccacccccccccacattaaaccagaatgatacttcttattcgcctacgccattcttcgatccatcccaaataaactaggaggggtacttgccctattactctcaatcctggtactcttcatcatgccaatattacacacatccaaacaacgcacaaccctattccgacccctaacccaaaccctattctgatgcttaacagccgacctacttgtactcacatgaattggaggtcaaccagttgaagacccattcatcactatcggccaaatagcctctatcttatacttcgcaatcctcttagtactcatgccagccgtcggactaattgaagacaaaatactaactttacaagacctggatgactatttgaatggccccttcactgtggtggtgaaggagtcttgtgatgggatgggagatgttagtgagaagcatggaaatggcccacctgtccctgagaaggcagttcgattttctttcaccctcatgaacatcagtatagctcatggtaatgaaaatataaggatatttgaagaagtcaagcccaattcagagctgtgttgcaagcccttgtgccttatgctggccgatgaatcagaccatgagactctgacagccatcctgagccctctcatagcagaaagagagaccatgaaaagcagcgttttgcttcttgaaatgggaggcatcctcagaacattcaaattcatctttaggggtacaggttatgatgagaaacttgtccgtgaagtggaaggccttgaagcctcaggctctacgtacatctgcactctttgtgatgcaactcgcctggaagcctctcagaacttggtcctccactccataacgagaagtcatgctgaaaacctggaacggtatgaggtgtggaggtccaacccatataatgaatctgttgatgagttacgtgacagagtgaagggtgtttctgccaaacctttcattgagactgttccttccatagatgcactg-----------------------------------------------------------------------------------------------------------------------------------------------------------------------------------------------------------------------------------------------------------------------------------------------------------------------------------------------------------------------------------------------------------------------------------------------------------------------------------------------------------------------------------------------------------------------------------------------------------------------------------------------------------------------------
Rhinoclemmys_areolata         ttgtacttgatcttcggagcctgagcaggtatagtgggtacagcattaagtttactgattcgagcagaattaagccagccaggaaccctactaggggatgaccagatctataatgttatcgtcacagcccatgcttttattataattttcttcatggttataccaattataattgggggttttggaaattgacttgtgcctttaataattggagcgccagatatagcattcccccgcataaataacatgagcttctgactcctacccccttctctgcttctattactagcctcatcagggattgaagcaggtgcaggcacaggctgaaccgtatacccgccattagccggaaacttggctcacgctggtgcctctgtagacctaactattttttcccttcacctagctggtgtatcatctattctaggggctatcaacttcattactacagcaattaacataaaatccccggccatatcccaataccaaacaccattatttgtatgatcagtactaattacagctgtcctgctactactttcattacccgtacttgctgcaggcatcactatgctacttacagatcgaaatctaaacacaaccttctttgacccatcaggtgggggagacccaatcttataccaacacttaGCTTA-GCCCTAAACTCAGATA-TTTCACACACAAAAATATCCGCCAGAGAACTACGAGCA-AGACGCTTAAAACTCTAAGGACTTGGCGGTATCTCAAACCCCCCTAGAGGAGCCTGTTCTAC-AATCGATAATCCACGATCCACCCCGCCATCCCTTGC-CAGTACCGCCTATATACCGCCGTCACCAGCTTACCCTATGAAGGACAC--AAAGTAAGCAAAATAGTTAAAA-----CACTAACAAGTCAGGTCAAGGTGTAGCTAATTGAGAT-GGAAGAAATGGGCTACATTTTCTATACTAGAAATTA-ACTTACGGAAAGGA-CTATGAAATA-AGCCCTACAAGTAGGATTTAGCAGTAAATCGGAGTCA-GAATACCCGACTTAAGCCGGTCCTGAGATAC--atcgactgggatcaattgtgcctcctacagcccctgggctctgggggctttgggtctgtctacaaggccacctaccgtggggagacagtggctgtgaaacaggtgaagaagtgcagcaagaaccggctggcatcacggcaaagtttctgggctgagctgaatgtggcccgcctacaccatgacaatgtggtacgtgttgtagctgccagcacatgtgcccctgccagccaagacagcctgggcaccatcataatggaatacgcgggccgcactaccctgcaccatgtcatctatggcactggctgcctgcagggaaagggagaggatgatgggggtggatctggcagagaacccctaagcatagctgagtccctgggttattgctctgacattgtgactggcttagcctttctccactcacagtccattgtgcatctggacctgaagcctgctaatgtgttcatcaccgagcagggggtgtgtaagattggagactttgggtgctcccaaaagctggaggatagtgtgtctccaggtccccagctttaccagcaggggggcacatatacccatcgtgcccctgagctcctgaaaggggagcaatgaccacaaacctacgaaaaactcatccaataataaaaatcatcaataattccttcatcgacttaccaagcccttccaacatttctgcttgatgaaatttcggatctctactcggcacctgcctaatcctacaaatcaccaccggtatcttcctagcaatacactactcatcagacatctcattagcattctcatcagtagcccatattacccgagacgtacagtacggatgactcatccgcaacatacatgccaacggagcttccatcttctttatatgcatctaccttcacatcggacgtggcctctactacggctcatacctctacaaagaaacctgaaacacaggaatcatcctattatttataaccatggccactgcattcgtaggctatgtcctaccatgaggacaaatatcattctgaggggctaccgtcattaccaacttactctcagctatcccgtacacaggtaacgccctagtacaatgaatctgagggggattctcagtagacaacgccaccttaacccgattcttcacctttcacttcctactccccttcctaatcgccggcctagcaatcgtgcacctcctcttccttcacgaaaccggatcaaacaacccaacagggttaaactcaaacacagacaaaatcccctttcatccatacttttcctacaaagaccttctagggctcatcttaatactaaccctcctactaaccctaacactattctccccaaacctcctaagcgacccagacaacttcacaccagccaatcccctatccacccctccccacattaaaccagaatgatacttcttattcgcctatgccattctccgatccattccaaacaaactaggaggtgtactcgccctattactctccattctagtgctcttcattataccagtactacacacatctaaacaacgcacaaccctattccgacccataacccaaaccctattctgatgcttaacagctgacctactagtactcacatgaattggcggccaaccagtcgaagatccattcatcattatcggtcaaatagcctctatcttatactttacaatcctcttagtgctcataccaactggcggactaattgaaaacaaaatattaaccctacaagacctggatgactatttgaatggccccttcactgtggtggtgaaggagtcttgtgatgggatgggagatgtcagtgagaagcatggaagtggaccacctgtccctgagaaggcagttcgattttctttcaccctcatgaacatcagtatagctcatggtaatgaaaatataaggatctttgaagaagtcaagcccaattcagagctgtgttgcaagcccttgtgccttatgctggccgatgaatcagaccatgagactctgacagccatcctgagccctctcatagcagaaagagagaccatgaaaagcagcgttttgcttcttgaaatgggaggcatcctcagaacattcaaattcatctttaggggtacaggttatgatgagaaacttgtccgtgaagtggaaggccttgaagcctcaggctctacgtacatctgcactctttgtgatgcaactcgcctggaagcctctcagaacttggtcctccactccataacaagaagtcatgctgaaaacctggaacggtatgaggtgtggaggtccaacccatataatgaatctgttgatgagttacgtgacagagtgaagggtgtttctgccaaacctttcattgagactgttccttccatagatgcactg-----------------------------------------------------------------------------------------------------------------------------------------------------------------------------------------------------------------------------------------------------------------------------------------------------------------------------------------------------------------------------------------------------------------------------------------------------------------------------------------------------------------------------------------------------------------------------------------------------------------------------------------------------------------------------
Rhinoclemmys_funerea          ttgtatctgatcttcggggcctgagcaggtatagtgggcacagcattaagtttattgattcgagcagaattaagccaaccagggaccctattaggagacgaccaaatctataatgttatcgttacagcccatgcttttattataattttcttcatggttatgccaattatgattggaggctttggaaattgacttgtgcctttaatgatcggagcaccagatatagcattcccccgcataaataacatgagtttctgactcctgcccccttctctgcttctattattagcctcatcaggaattgaagcaggtgcaggcacaggctgaaccgtgtacccaccattagccggaaacttggcccacgctggcgcctctgtagatctaactattttttcccttcacctggctggcgtatcatctattctaggggctatcaacttcattactacagcaattaacataaaatccccggccatatcccaataccaaacaccattatttgtatgatcggtactcattacagctgtcctactactgctctcactaccagtacttgctgcaggaatcactatactacttacagatcgaaatctaaatacaaccttctttgacccttcaggaggaggagacccaatcttataccaacacttaGCTTA-GCCCTAAACCCAGATA-TTTACCACACAAAAATATCCGCCAGAGAACTACGAGCA-AGACGCTTAAAACTCTAAGGACTTGGCGGTATCTCAAACCCCCCTAGAGGAGCCTGTTCTAC-AATCGATAATCCACGATCCACCCCACCATCCCTTGC-CAATACCGCCTATATACCGCCGTCACCAGCTTACCCTATGAAGGACAC--AAAGCAAGCAAAATAGTTAAAA----CAACTAACAAGTCAGGTCAAGGTGTAGCTAACTGAGAT-GGAAGAAATGGGCTACATTTTCTACACTAGAAATTA-ATTTACGGAAAGGA-CTATGAAACA-AGCCCTATAAGTAGGATTTAGCAGTAAATCGGAGTCA-GAATACCCGACTTAAGCCGGTCCTGAGATAC--atcgactgggatcaattgtgtctcctacagcccctgggctctgggggctttgggtctgtctacaaggccacctaccgtggggagacagtggctgtgaaacaggtgaagaagtgcagcaagaaccggctggcatcacggcaaagtttctgggctgagctgaatgtggcccgcctacaccatgacaatgtggttcgtgttgtagctgccagcacatgtgcccctgccaaccaagacagcctgggtaccatcataatggaatacgcgggccgcactaccctgcaccatgtcatctatggcactggctgcctgcagggaaagggagaggatgatgggggtggatgtggcagagaacccctaagcatagctgagtccctgggttattgctctgacattgtgactggcttagccttcctccactcacagtgcattgtgcatctggacctgaagcctgctaatgtgttcatcactgagcagggggtgtgtaagattggagactttgggtgctcccaaaagctggaggatagtgtgtctccaggtccccagctttaccagcaggggggcacatatacccatcgtgcccctgagctcctgaaaggggagcaatgactacaaacttacgaaaaactcacccaataataaaaatcatcaataactcgttcatcgacctgccaagcccttccaacatctctgcttgatgaaacttcggatctctactcggcacttgcctaatcctacaaatcaccaccggtattttcctagcaatacactactcatcagacatctcactagcattctcatcagtagcccatattgcccgagacgtacaatacggatgactcatccgcaacatacatgccaacggagcctccatcttctttatatgcatttaccttcacattggacgtggcctctactacggctcatatctttacaaagaaacctgaaacacaggaatcatcctattacttataaccatagccactgcattcgtaggctatgtcctaccatggggccaaatatcgttctgaggggctaccgtcattaccaacttactctcagctatcccttacacaggtagcaccctagtacaatgaatctgaggtggattttcagtagacaacgccaccctaacacgattcttcacctttcacttcctactccccttcctcatcgccggcctagcaatagtgcacctactcttccttcaagaaactggatcaaacaaaccaacaggattaaactcaaacaccgacaaaatcccctttcacccttatttctcctacaaggacctattaggactcatcttaatactaaccctcctactagccctaacattattcttcccaaacctcctaagcgacccagacaacttcacaccagccaatcccctatccacccctccccacattaaaccagaatgatatttcttattcgcctacgctattctccgatctatcccaaacaaactaggaggcgtactagccctattactctctattctagtactcttcattataccagtactacacacatccaaacaacgcacaaccctattccgacccataacccaaaccctattctgatgtttaacagctgacctattagtactcacatgaattgggggtcaaccagtcgaagatccatttatcattatcggtcaaatagcctccatcttatacttcacgatcctcctagtactaataccaactgccggactaatcgaaaacaaaatattaactttacaagacctggatgactatttgaatggccccttcactgtggtggtgaaggagtcttgtgatgggatgggagatgtcagtgagaagcatggaagtggaccacctgtccctgagaaggcagttcgattttctttcaccctcatgaacatcagtatagctcatggtaatgaaaatataaggatctttgaagaagtcaagcccaattcagagctgtgttgcaagcccttgtgccttatgctggccgatgaatcagaccatgagactctgacagccatcctgagccctgtcatagcagaaagagagaccatgaaaagcagcgttttgcttcttgaaatgggaggcatcctcagaacattcaaattcatctttaggggtacaggttatgatgagaaacttgtccgtgaagtggaaggccttgaagcttcaggctctacgtacatctgcactctttgtgatgcaactcgcctggaagcctctcagaacttggtcctccactccataacaagaagtcatgctgaaaacctggaacggtatgaggtgtggaggtccaacccatataatgaatctgttgatgagttacgtgacagagtgaagggtgtttctgccaaacctttcattgagactgttccttccatagatgcactgattgccagaaatgataccatctacatcctagggggtcattcccttgaaaataacatcagaccccccaacctatacaggctaaaaattgacctgccactaggcagcccagctgtgagctgcaccatcttgcctggggggatctctgtctccagtgctcttgtgactcagactggtgataaagagtttgtcatggttggaggctaccagtgtgacaaccagaagaggatgttttgtaatacaatcactttagaagataacaacatagagattggggaaagggagaccccagattggacaccagatattaaacactgcaagatatggtttggtagtgatatgggtaaaggggccatattgcttggtataccaggggacaacaggcaactaatttcagatgcaaactacttttacattttgagatgtggaggaacaagagaggatgaggaagaggtggcacaaacttgcagtcagacatctacagaagacccaggggactccacaccatttgaagattcagaggagttctgttttagtgctgaagccaatagttttgacgatgatgatattgacacctataacgaagatgatgaagaagatgaatcagaaacaggctactggatcacctgctctgccaactgtgacattgacatcaa
Rhinoclemmys_nasuta           ttgtacttaattttcggtgcctgggcaggtatagtgggcacagcattaagcttattaattcgagcggaattaagccaaccagggactctcctaggagatgaccagatttataatgttatcgtcacagcccatgcttttatcataatcttcttcatagttataccagttataattggaggctttggaaattgactcgtacctttaatgattggagccccagatatagcattcccacgcatgaataatatgagtttctgactcctacctccttctctccttctactgctagcctcatcaggaattgaagcaggtgcaggtacaggttgaaccgtttaccctcccctagccggaaacttggcccatgctggtgcctctgtagatctaactattttttcccttcacctggctggcgcatcatccattctaggggccattaacttcattactacagcaatcaacataaaatccccatccatatcccaatatcaaacaccattatttgtatgatcagtactcattacagccgtcctactgctgctctcactgcctgtacttgccgcaggcatcactatactacttacagatcgaaatctaaacacaaccttctttgacccatcaggcgggggtgatccaatcttataccaacacttaGCTTA-GCCCTAAACTCAGATA-TTTCACATACAAAAATATCCGCCAGAGAACTACGAGCA-AAACGCTTAAAACTCTAAGGACTTGGCGGTATCTCAAACCCCCCTAGAGGAGCCTGTTCTAC-AATCGATAATCCACGATCCACCCCACCATCCCTTGC-CAATACCGCCTATATACCGCCGTCATCAGCCTACCCTATGAAGGACAC-AAAAGTAAGCAAAACAGTTAAAA-----CACTAACAAGTCAGGTCAAGGTGTAGCTAATTGAGAT-GGGAGAAATGGGCTACATTTTCTATACTAGAAATTA-ATTTACGGAAAAGA-CTATGAAACA-AGCCTTACAAGCTGGATTTAGCAGTAAATCGGAGTCA-GAATACCCGACTTAAGCCGGTTCTGAGATACGCatcgactgggatcaattgtgcttcctacagcccctgggctctgggggctttgggtctgtctacaaggccacctaccgtggggagacagtggctgtgaaacaggtgaagaagtgcagcaagaaccggctggcatcacggcaaagtttctgggctgagctgaatgtggcccgcctacaccatgacaatgtggtacgtgttgtagctgccagcacatgtgcccctgccagccaagacagcctgggcaccatcataatggaatacgcgggccgcactaccctgcaccatgtcatctatggcactggctgcctgcagggaaagggagaggatgatgggggtggatgtggcagagaacccctaagcatagctgagtccctgggttattgctctgacattgtgactggcttagccttcctccactcacagtgcattgtgcatctggatctgaagcctgctaatgtgttcatcaccgagcagggggtgtgtaagattggagactttgggtgctcccaaaagctggaggatagtgtgtctccaggtccccagctttaccagcaggggggcacatatacccaccgtgcccctgagctcctgaaaggggagca------------------------------------------------------------------------------------------------------------------------------------------------------------------------------------------------------------------------------------------------------------------------------------------------------------------------------------------------------------------------------------------------------------------------------------------------------------------------------------------------------------------------------------------------------------------------------------------------------------------------------------------------------------------------------------------------------------------------------------------------------------------------------------------------------------------------------------------------------------------------------------------------------------------------------------------------------------------------------------------------------------------------------------------------------------------------------------------------------------------------------------------------------------------------------------caagacctggatgactatttgaatggccccttcactgtggtggtgaaggagtcttgtgatgggatgggagatgtcagtgagaagcatggaagtggaccacctgtccctgagaaggcagttcgattttctttcaccctcatgaacatcagtatagctcatggtaatgaaaatataaggatctttgaagaagtcaagcccaattcagagctgtgttgcaagcccttgtgccttatgctggccgatgaatcagaccatgagactctgacagccatcctgagccctctcatagcagaaagagagaccatgaaaagcagcgttttgcttcttgaaatgggaggcatccttagaacattcaaattcatctttaggggtacaggttatgatgagaaacttgtccgtgaagtggaaggccttgaagcctcaggctctatgtacatctgcactctttgtgatgcaactcgcctggaagcctctcagaacttggtcctccactccataacaagaagtcatgctgaaaacctggaacggtatgaggtgtggaggtccaacccatataatgaatctgttgatgagttacgtgacagagtgaagggtgtttctgccaaacctttcattgagactgttccttccatagatgcactgattgccagaaatgataccatctacatcctagggggtcattcccttgaaaataacatcagaccccccaacctatacaggctaaaaattgacctgccactaggcagcccagctgtgagctgcaccatcttgccaggggggatctctgtctccagtgctcttgtgactcagactggtgataaagagtttgtcatggttggaggctaccagtgtgacaaccagaagaggatgttttgtaatacaatcactttagaagataacaacatagagattggggaaagggagaccccagattggacaccagatattaaacactgcaagatatggtttggtagtgatatgggtaaaggggccatattgcttggtataccaggggacaacaggcaactaatttcagatgcaaactacttttacattttgagatgtggaggaacaagagaggatgaggaagaggcggcacaaacttgcagtcagacatctacagaagacccaggggactccacaccatttgaagattcagaggagttctgttttagtgctgaagccaatagttttgacgatgatgatattgacacctataatgaagatgatgaagaagatgaatcagaaacaggctactggatcacctgctctgccaactgtgacattgacatcaa
Rhinoclemmys_punctularia      ttgtatttgatcttcggagcctgagcaggtatagtgggcacagcattaagtttattgattcgagcagaactaagccaaccaggtaccctattaggagacgaccagatctataatgttgtcgtcacagcccatgcttttatcataattttcttcatggttatgccaattataattggaggctttggaaattgacttgtacctttaatgatcggagcaccagatatagcatttccccgcataaataacatgagtttctgactcctgcccccttctctgcttctattattagcctcatcaggaattgaagcaggtgcaggcacaggctgaaccgtgtacccgccattggccggaaacttagcccacgctggcgcctctgtagatctaactattttttcccttcacctggctggcgtatcatctattctaggggctatcaacttcattactacagcaattaacataaaatccccggccatatcacaataccaaacaccattatttgtatgatcggtactcattacagctgtcctactactgctctcactaccagtacttgctgcagggatcactatactacttacagatcgaaatctaaatacaaccttctttgacccttcagggggaggagacccaatcttataccaacacttaGCTTA-GCCCTAAACTCAGATA-TTTACCACACAAAAATATCCGCCAGAGAACTACGAGCA-AGACGCTTAAAACTCTAAGGACTTGGCGGTATCTCAAACCCCCCTAGAGGAGCCTGTTCTAC-AATCGATAATCCACGATCCACCCCACCATCCCTTGC-CAATACCGCCTATATACCGCCGTCACCAGCTTACCCTATGAAGGACAC--AAAGCAAGCAAAATAGTTAAAA----CAACTAACAAGTCAGGTCAAGGTGTAGCTAATTGAGAT-GGAAGAAATGGGCTACATTTTCTATACTAGAAATTA-ATTTACGGAAAGGA-CTATGAAACA-AGCCCTATAAGTAGGATTTAGCAGTAAATCGGAGTCA-GAATACCCGACTTAAGCCGGTCCTGAGATAC--atcgactgggatcaattgtgcctccttcagcccctgggctctgggggctttgggtctgtctacaaggccacctaccgtggggagacagtggctgtgaaacaggtgaagaagtgcagcaagaaccggctggcatcacggcaaagtttctgggctgagctgaatgtggcccgcctacaccatgacaatgtggttcgtgttgtagctgccagcacatgtgcccctgccagccaagacagcctgggtactatcataatggaatacgcgggccgcactaccctgcaccatgccatctatggcactggctgcctgcagggaaagggagaggatgatgggggtggatgtggcagagaacccctaagcatagctgagtccctgggttattgctctgacattgtgactggcttagccttcctccactcacagtgcattgtgcatctggacctgaagcctgctaatgtgttcatcactgagcagggggtgtgtaagattggagactttgggtgctcccaaaagctggaggatagtgtgtctccaggtccccagctttaccagcaggggggcacatatacccatcgtgcccctgagctcctgaaaggggagcaatgactccaaacttacgaaaaactcacccaataataaaaatcatcaatagctcgttcatcgacctgccaagcccttctaacatctctgcttgatgaaacttcggatctctactcggcacttgcctaatcctacaaatcaccaccggtattttcctagcaatacactactcatcagacatctcactagcattctcatcagtagcccatatcacccgagacgtacaatacggatgactcatccgcaacatacatgccaacggagcctccatcttctttatatgtgtttaccttcacattggacgtggcctctactacggctcatatctttacaaagaaacctgaaacacaggaatcatcctattatttataaccatagccactgcattcgtaggctatgtcctaccatggggccaaatatcgttctgaggggctaccgtcattaccaacttactctcagccatcccttacacaggtaacaccctagtacaatgaatctgaggaggattttcagtagacaacgccaccctaacccgattcttcacctttcacttcctactccccttcctcatcgccggcctagcaataatgcacctcctcttccttcacgaaactggatcaaacaacccaacaggattaaactcaaacaccgacaaaatcccctttcatccttacttctcctacaaagacctattaggactcatcttaatactaaccctcctactaaccctaacattattcttcccaaacctcctaagcgacccggacaacttcacaccagccaatcccctatccacccctccccacattaaaccagaatgatatttcttattcgcctacgccattctccgatctatcccaaacaaactaggaggcgtactcgccctattactctctattctagtactcttcattataccagtactacacacatccaaacaacgcacaaccctattccgacctatagcccaaaccctattctgatgtttaacagctgacctattggtactcacatgaattgggggccaaccagttgaagacccatttatcattatcggtcaaatagcctccatcttatacttcacaatcctcttagtactcataccaaccgccggactaatcgaaaacaaaatattaactttacaagacctggatgactatttgaatggccccttcactgtggtggtgaaggagtcttgtgatgggatgggagatgtcagtgagaagcatggaagtggaccacctgtccctgagaaggcagttcgattttctttcaccctcatgaacatcagtatagctcatggtaatgaaaatataaggatctttgaagaagtcaagcccaattcagagctgtgttgcaagcccttgtgccttatgctggccgatgaatcagaccatgaaactctgacagccatcctgagccctgtcatagcagaaagagagaccatgaaaagcagcgttttgcttcttgaaatgggaggcatcctcagaacattcaaattcatctttaggggtacaggttatgatgagaaacttgtccgtgaagtggaaggccttgaagcttcaggctctacgtacatctgcactctttgtgatgcaactcgcctggaagcctctcagaacttggtcctccactccataacaagaagtcatgctgaaaacctggaacggtatgaggtgtggaggtccaacccatataatgaatctgttgatgagttacgtgacagagtgaagggtgtttctgccaaacctttcattgagactgttccttccatagatgcactgattgccagaaatgataccatctacatcctagggggtcattcccttgaaaataacatcagaccccccaacctatacaggctaaaaattgacctgccactaggcagcccagctgtgagctgcaccatcttgcctggggggatctctgtctccagtgctcttgtgactcagactggtgataaagagtttgtcatggttggaggctaccagtgtgacaaccagaagaggatgttttgtaatacaatcactttagaagataacaacatagagattggggaaagggagaccccagattggacaccagatattaaacactgcaagatatggtttggtagtgatatgggtaaaggggccatattgcttggtataccaggggacaacaggcaactaatttcagatgcaaactacttttacattttgagatgtggaggaacaagagaggatgaggaagaggtggcacaaacttgcagtcagacatctacagaagaccccggggactccacaccatttgaagattcagaggagttctgttttagtgctgaagccaatagttttgacgatgatgatattgacacctataacgaagatgatgaagaagatgaatcagaaacaggctactggatcacctgctctgccaactgtgacattgacatcaa
Rhinoclemmys_rubida           ---tacttaattttcggggcctgagcaggcatagtgggcacagcattaagtttgttaattcgagcagaattaagccaaccgggcactcttctaggggacgaccagatctataatgttatcgtcacagcccatgcttttattataattttcttcatagttatgccaattataattggaggcttcggaaattgacttgtaccattaataatcggagcgccagatatagcatttccacgtataaataatataagtttctgactcctgcctccttctcttcttctattattagcctcatcaggaattgaggcaggcgcaggcacaggttgaaccgtatacccccctctagccggaaatttggcccacgctggcgcctctgtagatttaactattttttcccttcacctagctggtgtgtcatccattctaggggctatcaacttcattactacagcaatcaatataaaatccccagccataacccaatatcaaacaccattatttgtgtgatccgtactcatcacagccgtcctactactgctctcactgcccgtacttgctgcaggcatcactatattactaacagatcgaaatctaaacacaaccttctttgacccttcagggggaggagaccccatcttataccaacatttaGCTTA-GCCCTAAACTCAGATA-TTTCACATACAAAAATATCCGCCAGAGAACTACGAGCA-ATACGCTTAAAACTCTAAGGACTTGGCGGTATCTCAAACCCTCCTAGAGGAGCCTGTTCTAC-AATCGATAATCCACGATTCACCCCACCATCTCTTGC-CATTACCGCCTATATACCGCCGTCACCAGCTTACCCTATGAAGGACAC--AAAGCAAGCAAAATAGTTAAAA----TAACTAATAAGTCAGGTCAAGGTGTAGCTTATTGAGAT-GGAAGAAATGGGCTACATTTTCTATTCTAGAAATTA-ATTTACGGAAAGGA-CTATGAAATCAAGCCCTATAAGTAGGATTTAGCAGTAAGCCGGAGTCA-GAATATCCGACTTAAGCTGGTCCTGAGATAC--atcgactgggatcaattgtgcctcctacagcccctgggctctgggggctttgggtctgtctacaaggccacctaccgtggggagacagtggctgtgaaacaggtgaagaagtgcagcaagaaccggctggcatcacggcaaagtttctgggctgagctgaatgtggcccgcctacaccatgacaatgtggtacgtgttgtagctgccagcacatgtgcccctgccagccaagacagcctgggcaccatcataatggaatacgcgggccgcactaccctgcaccatgtcatctatggcactggctgcctgcagggaaagggagaggatgatgggggtggatgtggcagagaacccctaagcatagctgagtccctgggttattgctctgacattgtgactggcttagccttcctccattcacagtgcattgtgcatctggacctgaagcctgctaatgtgttcatcactgagcagggggtgtgtaagattggagactttgggtgctcccaaaagctggaggatagtgtgtctccaggtccccagctttaccagcaggggggcacatatacccatcgtgcccctgagctcctgaaaggggagcaatgaccacaaacttacgaaaaactcacccaataataaaaattatcaacaactcattcatcgacctaccaagcccttccaacatttctgcttgatgaaacttcggatctctactcggcgcctgcctaattctacaaatcatcactggcatcttcctagcaatacattactcatcaaacatctcactagcattctcatcagtagctcatattacccgagatgtacaatatgggtggctcatccgcaatatacatgccaatggagcctccatcttctttatatgcatctacctccatattggacgtggcctatactacggctcatatctctataaaaaaacttgaaacacaggaacgatcctgttactcctaaccatagccactgcattcgtaggctacgtcctaccatgaggccaaatatcattctgaggggccactgtcatcaccaacttactctcagctatcccctacacaggcaacgtcctcgtacaatgggtctgagggggattctcagtagataatgccaccctaacccgattcttcacctttcatttcctacttcctttcatcatcgctggactagcaatcgtacacctcctcttcctgcacgaaaccggatcaaacaacccaacaggattgaactcagacattgacaaaatcccatttcatccatacttttcatacaaagacctattaggtctcgccttaatactaaccctcctactaaccctaacattattcctcccaaacctcttaagcgatccagacaacttcacaccagccaatcccctatccacccctccccacattaaaccagaatgatacttcttattcgcctacgccattctccggtccattccaaataaactaggaggcgtattagccctctcattctctattctagtactctttattataccagtactacacacatctaaacaacgcacaaccctgtttcgacctctgactcaaaccctattctgatgctttacagctgatctactagtactcacatgaattggtggccaaccagttgaaaatccattcatcattatcggccaaatagcctctatcctatacttcataatccccttagtactcatgccaattattggactaattgaaaacaaaatactaacctaacaagacctggatgactatttgaatggccccttcactgtggtggtgaaggagtcttgtgatgggatgggagatgttagtgagaagcatggaagtggaccacctgtccctgagaaggcagttcgattttctttcaccctcatgaacatcagtatagcttttggtaatgaaaatataaggatctttgaagaagtcaagcccaattcagagctgtgttgcaagcccttgtgccttatgctggccgatgaatcagaccatgagactctgacagccatcctgagccctctcatagcagaaagagagaccatgaaaagcagcgttttgcttcttgaaatgggaggcatcctcagaacattcaaattcatctttaggggtacaggttatgatgagaaacttgtccgtgaagtggaaggccttgaagcctcaggctctacgtacatctgcactctttgtgatgcaactcgcctggaagcctctcagaacttggtcctccactccataacaagaagtcatgctgaaaacctggaacggtatgaggtgtggaggtccaacccatataatgaatctgttgatgagttacgtgacagagtgaagggtgtttctgccaaacctttcattgagactgttccttccatagatgcactg-----------------------------------------------------------------------------------------------------------------------------------------------------------------------------------------------------------------------------------------------------------------------------------------------------------------------------------------------------------------------------------------------------------------------------------------------------------------------------------------------------------------------------------------------------------------------------------------------------------------------------------------------------------------------------
Geoclemys_hamiltonii          ttgtactttattttaggggcctgagcaggaatatcaggcacagcaataagtttattagttcgatcagaattaggtcagccagggtccctcctaggggacgaccacatctataatgtaatcgtcacagctcatgcctttattataattttctttatagttataccaattataatcgggggctttggaaactgacttgtacccctaataattggggcaccggacatagcattccctcgtataaataatataagcttctgacttctccctccctccttactcctgctcctagcttcatccggaatcgaatcaggcgcaggcacaggatgaactgtgtacccaccactagccggaaacctagcccacgccggtgcctctgtagacctgactattttctccttacacctagctggcgtatcctcaattttaggggccatcaactttatcactacggcaatcaacataaaacccccagctatatcccaataccaaacccctctatttgtatgatcagtactcatcacagccgtcctattactactctcactaccagtacttgctgcaggaatcactatactactcacagatcgaaatctgaacacaactttcttcgatccttcaggaggaggagacccaattttataccaacaccta-CTTA-GCCCTAAACCCAGACA-TTTAATATACAAAAATGTCCGCCAGAGAACTACGAGCA-AGACGCTTAAAACTTAAAGGACTTGGCGGTACCTCAAACCCCCCTAGAGGAGCCTGTTCTAT-AATCGATAATCCACGATACACCCTACCATCTCTTGC-CAATCCCGCCTATATACCGCCGTCGCCAGTTTACCCCATGAGGGATTT-AAAAGTAAGCAAAATAGCTAAAA-----AGCTAGTAAGTCAGGTCAAGGTGTAGCTAACTGAGAT-GGGTGAAATGGGCTACATTTTCTACATTAGAAAT---ATTTACGGAAGGAAGCTATGAAACT-AGTTCCACAAGTAGGATTTAGCAGTAAACCTGGATTA-GAATGCCTAGTTT--------------------atcgactgggatcaactgtgcctcctacagcccttgggctctgggggctttggatctgtctacaaggccacctaccgtggggagacagtggctgtgaaacaggtgaagaagtgcagcaagaaccggctggcatcacggcaaagtttctgggctgagctgaatgtggcccgcctacgccatgacaatgtggtacgtgttgtagctgccagcacatgtgcccctgctagccaagacagcctggggaccatcataatggaatacgcgggccgcactaccctgcaccatgtcatctatggcactggctgcctgcagggaaagggagaggatgacgggggtggatgtggcagagaacccctaagcatagctgagtccctgggttattgttctgacattgtgactggcttagccttcctccattcacagtgcattgtgcatttggacctgaagcctgctaatgtgttcatcaccgagcagggggtatgtaagattggagactttgggtgctcccaaaagctggaggatagcgtgtctccaggtccccagctttaccagcaggggggcacatatacccaccgtgcccctgagctcctgaaaggggagcaatggccacaaacatacggaaaactcaccccataataaaaatcatcaacaactcatttattgaccttccaagtccttccaacatttcctcctgatgaaattttggctccctcctaggcgcctgcttaatcttacaaatcaccaccgggatattcctagcaatacactattcaccggacatctcactggcattctcatcagtagcccatatcacccgagacgtacaatacgggtgactcatccgcaatatacatgctaacggagcctctgtcttcttcatatgtatttacctccacatcggtcgaggactttactatggctcctacttatacaaagaaacctgaaacacaggagtcatcctattatttctaaccatagccactgcattcgtaggctatgtcttaccatgaggccaaatatcattttgaggcgccactgtcatcaccaacctactttccgccatcccgtacatcggcaacactctggtacaatgaatctgaggcggattctcagtagataatgccacccttactcgattcttcacctttcactttctactccccttcattatctctggcctagcagctgtccacctactcttccttcatgaaaccggatcaaacaatccaacaggactgaattcaaacgccgataaaatcccattccacccatacttctcatacaaagacctactaggacttatattaatactgaccctacttctaaacctaacattattctcaccaaacctcctaagcgacccagacaacttcatccccgctaaccctctatccactcccccacatatcaaaccagaatggtacttcctatttgcctacgcaatccttcgatccatcccaaacaaactaggaggcgtactagctctattactctcaatccttgtactattcgtaataccaaccttacacacatcaaaacaacgaacagctctattccgaccactaacccaaattgctttctgatgcctaactgccgacctaataatcctcacatgaattggaggtcaaccagtcgaaaatccattcattattatcggccaagctgcttccatcttatacttcaccattctcctaatattcatacctcttacaggactaatcgaaaacaaaatacttaaccaacaagacctggatgactatttgaatggccctttcactgtggtggtgaaggagtcttgtgatgggatgggagatgtcagtgagaagcatggaagtggaccacctgtccctgagaaggcagttcgattttctttcaccctcatgaacatcagtatagctcatggtaatgaaaatataaggatctttgaagaagtcaagcccaattcagagctgtgttgcaagcccttgtgccttatgctggccgatgaatcagaccatgagactctgacagccatcctgagccctctcatagcagaaagagagaccatgaaaagcagcgttttgcttcttgaaatgggaggcatcctcagaacattcaaattcatctttaggggtacaggttacgatgagaaacttgttcgtgaagtggaaggccttgaagcctcaggatctacttacatctgcactctttgtgatgcaactcgcctggaagcctctcagaacttggtcctccactccataacaagaagtcatgctgaaaacctggagcgatatgaggtatggaggtccaacccatataatgaatctgttgatgagttacgtgacagagtgaagggtgtttctgccaaacctttcattgagactgttccttccatagatgcgctgattgccagaaatgataccatctacatcctagggggtcattcccttgaaaataacatcagaccccccaacctatacaggctaaaaattgacctgccactaggcagcccagctgtgagctgcaccatcttgcctggggggatctctgtctccagtgctcttgtgactcagactggtgataaagagtttgtcatggttggaggctaccagagtgacaaccagaagaggatgttgtgtaatacaatcactttagaagataacaacatagagattggggaaagggagaccccagattggacaccagatattaaacactgcaagatatggtttggtagtgatatgggtaatggggccatattgctcggtataccaggggacaacaggcaactaatttcagatgcaaactacttttacattttgagatgtggaggaacaagagaggatgaggaggaggtggcacaaacttgcagtcagacatctacagaagacccaggggactccacaccatttgaagattcagaggagttctgttttagtgctgaagccaatagttttgacgatgatgatattgacacctataatgaagatgatgaagaagatgaatcagaaacaggctactggatcacctgctctgccaactgtgacattgacatcaa
Gopherus_agassizii            ctatacctgattttcggggcctgagcaggaatagttggaacagcattaagcctattaattcgtgcagaactcagccagcctggaactctcctaggagatgaccaaatttacaatgtaattgtcacagcccatgcgtttgtcataatcttcttcatagttataccaatcatgattggtggatttggaaactgactcgtgccgctaataattggagcaccagacatggcattcccgcgaataaataacataagtttctgacttttaccgccatctctactactactcctagcctcatctggagttgaagcaggtgcaggcacaggctgaacagtatacccgccattagctggaaacttagcccatgctggtgcctctgtagatctaactattttctctctccacctggccggagtatcatcaattcttggggctattaactttattaccacagcaatcaacataaagtcaccagccatatcacaataccaaacaccactatttgtctgatcagtgcttgtcacagctgttcttctacttctctccttaccagtacttgccgcaggcatcaccatattactaacagaccgaaacttaaacacaactttcttcgacccgtcagggggtggagatccaatcttataccaacatcta-CCTA-GCCCTAAACCCAAATA-TTTAATACACAAAAATATTCGCCAGAGAACTACGAGCA-AAACGCTTAAAACTCTAAGGACTTGGCGGTACTTCAAACCCCCCTAGAGGAGCCTGTTCTAT-AATCGATAATCCACGATCTACCCAACCATCTCTTGC-CAATACCGCCTATATACCACCGTCACCAGCTTACCCCATGAGGGACAC-CAAAGTAAGCAAAACAACTAACA---ACAGCTAACAAGTCAGGTCAAGGTGTAGCTAATTGAGAT-GGAAGAAATGGGCTACATTTTCTACACTAGAAATTA-ACTAACAGAAAGGAACTATGAAACC-AGTCCTATAAGTAGGATTTAGCAGTAAACTGGGATCA-AAATACCCAATTT----------------------------------------------------------------------------------------------------------------------------------------------------------------------------------------------------------------------------------------------------------------------------------------------------------------------------------------------------------------------------------------------------------------------------------------------------------------------------------------------------------------------------------------------------------------------------------------------------------------------------------------------atggccacaaacttacgaaaaacccatccactaataaaaatcatcaataactcattcattgacctaccaagcccctcaaacatctcagcctgatgaaacttcggatcacttctcggcatatgtttaatcctacaaatcatcacaggaattttcctagcaatacactactcaccaaacatctcactagcattctcatcagtagcccacatcacccgagacgtacagtacgggtgactcatccgaaacatacatgccaacggagcctccatcttctttatatgtatctatcttcacatcggccgaggaatttattacggctcatacttatataaagaaacctgaaacacaggaatcatcttactatttacagtcatagccaccgcattcgttggctatgtcctaccatgaggccaaatatcattctgaggtgctaccgttatcaccaacctactctcagccatcccatacattggtaatactctagtacaatgaatctgaggtggattctcagtagacaacgccaccctaacccgattcttcaccttccacttcctactccccttcactatcatcggcttagccatcacacacctactattccttcatgaaactggatcaaacaacccaacagggctaaactcaaacgccgacaaaattccattccacccatacttctcatacaaagaccttctaggacttgtactaatactaactattctcctaaccttaacactattctcaccaaacctgctaggagacccagataatttcacaccagccaaccccctatcaaccccaccacatattaaaccagaatgatacttcctattcgcctacgcaattctacgatctatcccaaataaactaggaggtgtacttgccctgctattctccattctagtattattcctcataccaaccctacacacatcaaaacaacgctcaaccatattccgaccactaacccaaaccctattctgatgcctggtagctgacctgttagtacttacatgaattggcggacaaccagtagaagatccattcatcacaattggtcaagcagcctctattctatacttcacaatcatccttatacttataccaatcataggaataatcgaaaacaaaatactaaaccta-----------------------------------------------------------------------------------------------------------------------------------------------------------------------------------------------------------------------------------------------------------------------------------------------------------------------------------------------------------------------------------------------------------------------------------------------------------------------------------------------------------------------------------------------------------------------------------------------------------------------------------------------------------------------------------------------------------------------------------------------------------------------------------------------------------------------------------------------------------------------------------------------------------------------------------------------------------------------------------------------------------------------------------------------------------------------------------------------------------------------------------------------------------------------------------------------------------------------------------------------------------------------------------------------------------------------------------------------
Indotestudo_forstenii         ------------------------gcaggaatagtaggtacagcattgagcctattaatccgcgcagaactaagccaacccggagctctccttggagatgacccaatttataatgttattgtcacagcccacgtttttttcataattttctttatagttataccaatcataattggtgccttcggaaactgacttgtaccattaataatcggagcaccagacatagcatttccacgtataaataatataagcttctgacttctcccaccatccctactgctactgctagcctcatcaggaattgaagcaggcgcaggtacaggctgaaccgtatatccaccattagctggaaacttagcccatgctggtgcctctgtagacctaactatttgttccttacacctggcaggtgtgtcatcaattctaggagccattaattttattaccacagcagttaatataaaatccccagccatatcacaataccaaacacccctattcgtatgatcagtgcttaatacagctattctattactactctcactaccagtacttgccgctggtattaccatactactgacagatcgaaacctaaatacaactttctttgatccttctgggggaggagacccaattttataccaacactta-----------------------------------------------------------------------------------------------------------------------------------------------------------------------------------------------------------------------------------------------------------------------------------------------------------------------------------------------------------------------------------------------------------------------------------------------------------------------------------------------------------------------------------------------------------------------------------------------------------------------------------------------------------------------------------------------------------------------------------------------------------------------------------------------------------------------------------------------------------------------------------------------------------------------------------------------------------------------------------------------------------------------------------------------------atgtgttgcaacctcttgaaaacccacccaattataaaaattatcaacaactcattcatcgacctaccaagccccccaaacatctctgcttgatggaactttggatcactactgggcatctgcctaatcctacaaattattaccggaattttcctagcaatacactactcaccaaacaccctactagcattctcatcagtaacccatattacccgagatgtacaatacggatgacttatccgaaacatacatgccaacggggcctccatcttctttatatgcatctatcttcacatcggccgaggactctattacggctcatatctatacaaagaaacttgaaacacaggaattatcttgctactactagctatagccaccgcatttataggttacgtcctaccatgaggccaaatatcattctgaggcgctactgtcattactaacctactctcagccaccccttacatcggcaacaccctagtacagtgaatctgagggggcttttcagtagacaacgccaccctaactcgattctttacctttcacttcctactacccttcactatcattggactagtaatcgtacacctactcttcctacatgaaaccggatcaaacaacccaacaggactaaactcaagcactgacaaaattccattccacccatacttctcctacaaagacttactaggactaatcctaatactaactactttactaactttaacactattctctccaaacctcctaggagacccagacatctttataccagcaaaccccctatcaactcctcctcacatcaaaccagaatgatattttctattcgcctacgcaatcctacgatccgtccctaacaaactaggaggcgtacttgcccttctattctccattatagtactattcttaataccaatcctacatacatcaaaacaacgttcaactatatttcgccctttaaaccaaacccttttctgatgcttaacagccagcctactaatacttacatgaattgggggtcaaccagtcgaagatccattcatcactattggccaagcagcctccatcttatactttacaatcctcctaattttcacacccatagcaggaacaattgaaaacataaccatggttgta-----------------------------------------------------------------------------------------------------------------------------------------------------------------------------------------------------------------------------------------------------------------------------------------------------------------------------------------------------------------------------------------------------------------------------------------------------------------------------------------------------------------------------------------------------------------------------------------------------------------------------------------------------------------------------------------------------------------------------------------------------------------------------------------------------------------------------------------------------------------------------------------------------------------------------------------------------------------------------------------------------------------------------------------------------------------------------------------------------------------------------------------------------------------------------------------------------------------------------------------------------------------------------------------------------------------------------------------------
Rhinoclemmys_diademata        ---------------------------------------------------------------------------------------------------------------------------------------------------------------------------------------------------------------------------------------------------------------------------------------------------------------------------------------------------------------------------------------------------------------------------------------------------------------------------------------------------------------------------------------------------------------------------------------------------------------------------------------------------------------------------GCTTA-GCCCTAAACTCAGATA-TTTACCACACAAAAATATCCGCCAGAGAACTACGAGCA-AGACGCTTAAAACTCTAAGGACTTGGCGGTATCTCAAACCCCCCTAGAGGAGCCTGTTCTAC-AATCGATAATCCACGATCCACCCCACCATCCCTTGC-CAATACCGCCTATATACCGCCGTCACCAGCTTACCCTATGAAGGGCAC--AAAGCAAGCAAAATAGTTAAAA----CAACTAATAAGTCAGGTCAAGGTGTAGCTAATTGAGAT-GGAAGAAATGGGCTACATTTTCTACATTAGAAATTA-ATTTACGGAAAGGA-CTATGAAACA-AGCCCTATAAGTAGGATTTAGCAGTAAATCGGAGTCA-GAATACCCGACTTAAGCCGGTCCTGAGATAC--atcgactgggatcaattgtgcctcctacagcccctgggctctgggggctttgggtctgtctacaaggccacctaccgtggggagacagtggctgtgaaacaggtgaagaagtgcagcaagaaccggctggcatcacggcaaagcttctgggctgagctgaatgtggcccgcctacaccatgacaatgtggttcgtgttgtagctgccagcacatgtgcccctgccagccaagacagcctgggtactatcataatggaatacgcgggccgcactaccctgcaccatgccatctatggcactggctgcctgcagggaaagggagaggatgatgggggtggatgtggcagagaacccctaagcatagctgagtccctgggttattgctctgacattgtgactggcttagccttcctccactcacagtgcattgtgcatctggacctgaagcctgctaatgtgttcatcactgagcagggggtgtgtaagattggagactttgggtgctcccaaaagctggaggatagtgtgtctccaggtccccagctttaccagcaggggggcacatatacccatcgtgcccctgagctcctgaaaggggagcaatgactgcaaacttacgaaaaactcacccaataataaaaatcatcaataactcgttcatcgacctgccaagcccttctaacatctctgcttgatgaaacttcggatctctactcggcacttgcctaatcctacaaatcactaccggtattttcctagcaatacactactcatcagacatctcactagcattctcatcagtagcccatatcacccgagacgtacaatacggatgactcatccgcaacatacatgccaacggagcctccatcttctttatatgtatttaccttcacattggacgtggcctctactacggctcatatctttacaaagaaacctgaaacacaggaatcatcctattacttataactatagccactgcattcgtaggctatgtcctaccatggggccaaatatcgttctgaggggctaccgtcattaccaacttactctcagccatcccttacacaggtaacaccctagtacaatgaatctgaggaggattttcagtagacaacgccaccctaacccgattcttcacctttcacttcctactccccttcctcatcgccggcctagcaatagtgcacctcctcttccttcacgaaactggatcaaacaacccaacaggattaaactcaaacaccgacaaaatcccctttcatccttacttctcctacaaggacctattagggctcgtcttaatactaaccctcctactaaccctaacattattcttcccaaacctcctaagcgacccggacaacttcacaccagccaaccccctatccacccctccccacattaaaccagaatgatatttcttattcgcctacgccattctccgatctatcccaaacaaactaggaggcgtactcgccctattactctctattctagtactcttcattacaccagtactacacacatccaaacaacgcacaaccctattccgacccatagcccaaaccctattctgatgtttaaccgctgacctattagtactcacatgaattgggggtcaaccagttgaagacccatttatcattatcggccaaatagcctccatcttatacttcacaatcctcttagtactcataccaaccgccggactaatcgaaaacaaaatattaactttacaagacctggatgactatttgaatggccccttcactgtggtggtgaaggagtcttgtgatgggatgggagatgtcagtgagaagcatggaagtggaccacctgtccctgagaaggcagttcgattttctttcaccctcatgaacatcagtatagctcatggtaatgaaaatataaggatctttgaagaagtcaagcccaattcagagctgtgttgcaagcccttgtgccttatgctggccgatgaatcagaccatgagactctgacagccatcctgagccctgtcatagcagaaagagagaccatgaaaagcagcgttttgcttcttgaaatgggaggcatcctcagaacattcaaattcatctttaggggtacaggttatgatgagaaacttgtccgtgaagtggaaggccttgaagcttcaggctctacgtacatctgcactctttgtgatgcaactcgcctggaagcctctcagaacttggtcctccactccataacaagaagtcatgctgaaaacctggaacggtatgaggtgtggaggtccaacccatataatgaatctgttgatgagttacgtgacagagtgaagggtgtttctgccaaacctttcattgagactgttccttccatagatgcactgattgccagaaatgataccatctacatcctagggggtcattcccttgaaaataacatcagaccccccaacctatacaggctaaaaattgacctgccactaggcagcccagctgtgagctgcaccatcttgcctggggggatctctgtctccagtgctcttgtgactcagactggtgataaagagtttgtcatggttggaggctaccagtgtgacaaccagaagaggatgttttgtaatacaatcactttagaagataacaacatagagattggggaaagggagaccccagattggacaccagatattaaacactgcaagatatggtttggtagtgatatgggtaaaggggccatattgcttggtataccaggggacaacaggcaactaatttcagatgcaaactacttttacattttgagatgtggaggaacaagagaggatgaggaagaggtggcacaaacttgcagtcagacatctacagaagaccccggggactccacaccatttgaagattcagaggagttctgttttagtgctgaagccaatagttttgacgatgatgatattgacacctataacgaagatgatgaagaagatgaatcagaaacaggctactggatcacctgctctgccaactgtgacattgacatcaa
Rhinoclemmys_melanosterna     -----------------------------------------------------------------------------------------------------------------------------------------------------------------------------------------------------------------------------------------------------------------------------------------------------------------------------------------------------------------------------------------------------------------------------------------------------------------------------------------------------------------------------------------------------------------------------------------------------------------------------------------------------------------------------------------CCCAGATA-TTTACCACACAAAAATATCCGCCAGAGAACTACGAGCA-AGACGCTTAAAACTCTAAGGACTTGGCGGTATCTCAAACCCCCCTAGAGGAGCCTGTTCTAC-AATCGATAATCCACGATCCACCCCACCATCCCTTGC-CAATACCGCCTATATACCGCCGTCACCAGCTTACCCTATGAAGGACAC--AAAGCAAGCAAAATAGTTAAAA----CAACTAACAAGTCAGGTCAAGGTGTAGCTAACTGAGAT-GGAAGAAATGGGCTACATTTTCTACACTAGAAATTA-ATTTACGGAAAGGA-CTATGAAACA-AGCCCTATAAGTAGGATTTAGCAGTAAATCGGAGTCA-GAATACCCGACTTAAGCCGGTCCTGAGATACGCatcgactgggatcaattgtgcctcctacagcccctgggctctgggggctttgggtctgtctacaaggccacctaccgtggggagacagtggctgtgaaacaggtgaagaagtgcagcaagaaccggctggcatcacggcaaagtttctgggctgagctgaatgtggcccgcctacaccatgacaatgtggtacgtgttgtagctgccagcacatgtgcccctgccagccaagacagcctgggtaccatcataatggaatacgcgggccgcactaccctgcaccatgtcatctatggtactggctgcctgcagggaaagggagaggatgatgggggtggatgtggcagagaacccctaagcatagctgagtccctgggttattgctctgacattgtgactggcttagccttcctccactcacagtgcattgtgcatctggacctgaagcctgctaatgtgttcatcactgagcagggggtgtgtaagattggagactttgggtgctcccaaaagctggaggatagtgtgtctccaggtccccagctttaccagcaggggggcacatatacccatcgtgcccctgagctcctgaaaggggagcaatgactacaaacttacgaaaaactcacccaataataaaaatcatcaataactcgttcatcgacctgccaagcccttctaacatctctgcttgatgaaacttcggatctctactcggcacttgcctaatcctacaaatcaccaccggtattttcctagcaatacactactcatcagacatctcactagcattctcatcagtagcccatatcacccgagacgtacaatacggatgactcatccgcaacatacatgccaacggagcctccatcttctttatatgcatttaccttcacattggacgtggcctctactacggctcatatctttacaaagaaacctgaaacacaggaatcatcctattacttataaccatagctactgcattcgtaggctatgtcctaccatgaggccaaatatcgttctgaggggctaccgtcattaccaacctactctcagctatcccttacacaggtaacaccctagtacaatgaatctgaggaggattttcagtagacaacgccaccctaacccgattcttcacctttcacttcctactccccttcctaatcaccggcctagcaatagtgcacctcctcttccttcacgaaactggatcaaacaacccaacaggattaaactcaaacaccgacaaaatcccctttcacccttatttctcctacaaggacctattaggactcatctcaatactaaccctcctactagccctaacattattcttcccaaacctcctaagcgacccggacaacttcacaccagccaatcccctatccacccctccccacattaaaccagaatgatatttcttattcgcctacgccattctccgatctatcccaaataaactaggaggcgtactcgccctattactctctatcctagtactcttcattataccagtactgcacacatccaaacaacgcacaaccctattccgacccataacccaaaccctattctgatgtttaacagctgacctattagtactcacatgaattggaggtcaaccagtcgaagatccatttatcattatcggtcaaatagcctccatcttatacttcacgatcctcttagtactaataccaactgccggactaatcgaaaacaaaatattaactttacaagacctggatgactatttgaatggccccttcactgtggtggtgaaggagtcttgtgatgggatgggagatgtcagtgagaagcatggaagtggaccacctgtccctgagaaggcagttcgattttctttcaccctcatgaacatcagtatagctcatggtaatgaaaatataaggatctttgaagaagtcaagcccaattcagagctgtgttgcaagcccttgtgccttatgctggccgatgaatcagaccatgagactctgacagccatcctgagccctgtcatagcagaaagagagaccatgaaaagcagcgttttgcttcttgaaatgggaggcatcctcagaacattcaaattcatctttaggggtacaggttatgatgagaaacttgtccgtgaagtggaaggccttgaagcttcaggctctacgtacatctgcactctttgtgatgcaactcgcctggaagcctctcagaacttggtcctccactccataacaagaagtcatgctgaaaacctggaacggtatgaggtgtggaggtccaacccatataatgaatctgttgatgagttacgtgacagagtgaagggtgtttctgccaaacctttcattgagactgttccttccatagatgcactgattgccagaaatgataccatctacatcctagggggtcattcccttgaaaataacatcagaccccccaacctatacaggctaaaaattgacctgccactaggcagcccagctgtgagctgcaccatcttgcctggggggatctctgtctccagtgctcttgtgactcagactggtgataaagagtttgtcatggttggaggctaccagtgtgacaaccagaagaggatgttttgtaatacaatcactttagaagataacaacatagagattggggaaagggagaccccagattggacaccagatattaaacactgcaagatatggtttggtagtgatatgggtaaaggggccatattgcttggtataccaggggacaacaggcaactaatttcagatgcaaactacttttacattttgagatgtggaggaacaagagaggatgaggaagaggtggcacaaacttgcagtcagacatctacagaagaccccggggactccacaccatttgaagattcagaggagttctgttttagtgctgaagccaatagttttgacgatgatgatattgacacctataacgaagatgatgaagaagatgaatcagaaacaggctactggatcacctgctctgccaactgtgacattgacatcaa
Rhinoclemmys_pulcherrima      ---------------------------------------------------------------------------------------------------------------------------------------------------------------------------------------------------------------------------------------------------------------------------------------------------------------------------------------------------------------------------------------------------------------------------------------------------------------------------------------------------------------------------------------------------------------------------------------------------------------------------------------------------------------------------GCTTA-GCCCTAAACTCAGATA-TTTAACATACAAAAATATCCGCCAGAGAACTACGAGCA-AGACGCTTAAAACTCTAAGGACTTGGCGGTATCTCAAACCCCCCTAGAGGAGCCTGTTCTAT-AATCGATAATCCACGATCCACCCCACCATCCCTTGC-CAATACCGCCTATATACCGCCGTCACCAGCTTACCCTATGAAGGACAC--AAAGCAAGCAAAATAGTTAAAA----CAACTAATAAGTCAGGTCAAGGTGTAGCTAATTGAGAT-GGAAGAAATGGGCTACATTTTCTATACTAGAAATT--ATTTACGGAAAGGA-CTATGAAATA-AGCCCTATAAGTAGGATTTAGCAGTAAATCGGAGTCA-GAATACCCGATTTAAGCCGGTCCTGAGATAC--atcgactgggatcaattgtgcctcctacagcccctgggctctgggggctttgggtctgtctacaaggccacctaccatggggagacagtggctgtgaaacaggtgaagaagtgcagcaagaaccggctggcatcacggcaaagtttctgggctgagctgaatgtggcccgcctacaccatggcaatgtggtacgtgttgtagctgccagcacatgtgcccctgccagccaagacagcctgggcaccatcataatggaatacgcgggccgcactaccctgcaccatgtcatctatggcactggctgcctgcagggaaagggagaggatgatgggggtggatgtggtagagaacccctcagcatagctgagtccctgggttattgctctgacattgtgactggcttagccttcctccactcacagtgcattgtgcatctggacctgaagcctgctaatgtgttcattactgagcagggggtgtgtaagattggagactttgggtgctcccaaaagctggaggatagtgtgtctccaggtccccagctttaccagcaggggggcacatatacccatcgtgcccctgagctcctgaaaggggagcaatggctacaaacctacgaaaaactcacccaataatgaaaatcatcaataactcgttcatcgacctaccaagcccttccaatatttctgcttgatgaaacttcggatctctactcggcacctgcctaatcctacaaattattacaggcattttcctagcaatacattattcaccagacatctcactagcattctcatcagtcgcccatatcacccgagatgtacaatatggatgactcatccgcaacatacacgctaacggagcctccatcttctttatatgcatctatctccacattggccgtggcctctactacggctcatatctctacaaagaaacctgaaacacaggaatcatcctattacttttgaccatagccactgcattcgtaggctatgtattaccatgaggtcaaatatcattctgaggcgctactgtcattaccaacctactctcagctatcccttacacaggcgacgccctagtacaatgaatctgagggggattctcagtagacaatgctaccttagcccgattcttcgccttccatttcctactccctttcatcatcaccggtttagcagcagtacactttctcttcctccacgaaaccggatcaaacaatccaacaggattaaactcagacaccgacaaaattccctttcacccatacttttcctacaaagacctgttaggactcattttaatactaaccttcctactaaccctaacattattctctccaaacctcctaagcgatccagacaacttcacacaggccaatcctctatccacccctccccatattaaaccagaatgatacttcttgttcgcctacgccatcctccgatccatcccaaacaaactaggaggggtacttgccctactactctccattctagtactctttatcatgccaatattacacacatccaaacagcgcacaaccctattccgacccctaacccaaactctattctgatgcttaacagccgacttgcttgtactcacatgaattggaggccaaccagtcgaagacccattcatcaccatcggccaaatagcctctatcctatacttcacaatcctcttagtactcatgccagccgccggactaatcgaagacaaaataataaccctacaagacctggatgactatttgaatggccccttcactgtggtggtgaaggagtcttgtgatgggatgggagatgttagtgagaagcatggaaatggaccacctgtccctgagaaggcagttcgattttctttcaccctcatgaacatcagtatagctcatggtaatgaaaatataaggatatttgaagaagtcaagcccaattcagagctgtgttgcaagcccttgtgccttatgctggccgatgaatcagaccatgagactctgacagccatcctgagccctctcatagcagaaagagagaccatgaaaagcagcgttttgcttcttgaaatgggaggcatcctcagaacattcaaattcatctttaggggtacaggttatgatgagaaacttgtccgtgaagtggaaggccttgaagcctcaggctctacgtacatctgcactctttgtgatgcaactcgcctggaagcctctcagaacttggtcctccactccataacgagaagtcatgctgaaaacctggaacggtatgaggtgtggaggtccaacccatataatgaatctgttgatgagttacgtgacagagtgaagggtgtttctgccaaacctttcattgagactgttccttccatagatgcactg-----------------------------------------------------------------------------------------------------------------------------------------------------------------------------------------------------------------------------------------------------------------------------------------------------------------------------------------------------------------------------------------------------------------------------------------------------------------------------------------------------------------------------------------------------------------------------------------------------------------------------------------------------------------------------
Batagur_affinis               ---------------------------------------------------------------------------------------------------------------------------------------------------------------------------------------------------------------------------------------------------------------------------------------------------------------------------------------------------------------------------------------------------------------------------------------------------------------------------------------------------------------------------------------------------------------------------------------------------------------------------------------------------------------------------GCTTA-GCCCTAAACTCAGATA-TTCAACATACAAGAATACCCGCCAGAGAACTACGAGCA-AAACGCTTAAAACTCAAAGGACTTGGCGGTACCTCAAACCCTCCTAGAGGAGCCTGTTCTAT-AATCGATAATCCACGATATACCTCACCATCTCTTGC-CAATCCCGCCTATATACCACCGTCACCAGCCTACCCCATGAGGGACTC-AAAAGTAAGCAAAATAACTAAAA---ACAGCTAACAAGTCAGGTCAAGGTGTAGCTAACTGAGAT-GGAAGAAATGGGCTACATTTTCTACACTAGAAATCA-ATTTACGGAAGGAAACCATGAAATT-AGTCCTACAAGTAGGATTTAGCAGTAAACCTGGATCA-GAACGCCTAATTT----------------------------------------------------------------------------------------------------------------------------------------------------------------------------------------------------------------------------------------------------------------------------------------------------------------------------------------------------------------------------------------------------------------------------------------------------------------------------------------------------------------------------------------------------------------------------------------------------------------------------------------------atggccaataacctacgaaaaacccacccattattaaaaatcattaacaactcatttatcgacttcccaagcccctccaacatctctgcttgatgaaacttcggatcccttctaggtgcctgcctagtcctacaaatcaccacaggaatcttcctagcaatacactactcaccagatatttcactagcattctcatcagtagcacatatcacccgagatgtccaatacggatggcttattcgtaacatacatgccaacggagcctccattttcttcatatgtatttacctccacattggccgaggtctttactacagctcatacctgtacaaagagacctgaaacacaggaatcatcctcctattcctaaccatagccaccgcattcgtaggttacgtcctgccatggggccaaatatcattctgaggcgccaccgttattaccaacctactctcagccaccccttacatcggcaacaccctagtacaatgaatctgaggcggattctcagtagataacgccaccttaacccgatttttcacatttcacttcctactcccatttgccattgccggcctagcaactatccacctactcttcctccacgaaaccggatcaaacaatcctacaggggtaaactcaaatgccgataaaatcccattccacccgtacttctcatacaaagacctactaggccttgttctaatgctaacccttctactaagcctatcactattctcaccaaacctcctgggtgacccagacaacttcaccccagctaatccactatccacccccccccacatcaaaccagaatgatatttcctatttgcctatgcaatcctccgatccatccctaataaactaggaggcgtactagccctactactctccatcctagtactattcgcaataccaatcttacacacatcaaaacaacgaacagccctattccgaccactaacccaaatccttttctgatgcctagtcgccgacctactaatccttacatgaattggaggccaaccagtcgaaaacccattcatcactatcggccaaatcgcctccaccctctacttcacaatcctcttaatactcatacctctcacaggactaatcgaaaacaaaatactaaactaa-----------------------------------------------------------------------------------------------------------------------------------------------------------------------------------------------------------------------------------------------------------------------------------------------------------------------------------------------------------------------------------------------------------------------------------------------------------------------------------------------------------------------------------------------------------------------------------------------------------------------------------------------------------------------------------------------------------------------------------------------------------------------------------------------------------------------------------------------------------------------------------------------------------------------------------------------------------------------------------------------------------------------------------------------------------------------------------------------------------------------------------------------------------------------------------------------------------------------------------------------------------------------------------------------------------------------------------------------
Cyclemys_atripons             ---------------------------------------------------------------------------------------------------------------------------------------------------------------------------------------------------------------------------------------------------------------------------------------------------------------------------------------------------------------------------------------------------------------------------------------------------------------------------------------------------------------------------------------------------------------------------------------------------------------------------------------------------------------------------GCTTA-GCCCTAAACTTAGATA-TTTA-TACACAAAAATATCCGCCAGAGAACTACGAGCA-AAACGCTTAAAACTCTAAGGACTTGGCGGTACCTCAAACCCACCTAGAGGAGCCTGTTCTAT-AATCGATAACCCACGATTCACCTCACCATCTCTTGC-CAATCCAGCCTATATACCACCGTCACCAGCCTACCCCATGAGGGATGC-AAAAGTAGGCAAAATAACTAAA-----CAGTTAACAAGTCAGGTCAAGGTGTAGCTAATTGAAAT-GGAAGAAATGGGCTACATTTTCTACACTAGAAATTA-ATTTACGGAAAGGAACTATGAAAC--AGTCCCATAAGTAGGATTTAGCAGTAAACTAGGATTA-GAATGCCTAATTTAAGCCGGTCCTGAGGTGC--atcgactgggatcaattgtgcctcctacagcccctgggctctgggggctttgggtctgtctacaaggccacctaccgtggggagacagtggctgtgaaacaggtgaagaagtgcagcaagaaccggctagcatcacggcaaagtttctgggctgagctgaatgtggcccgcctacaccatgacaatgtggtacgcgttgtagctgccagcacatgtgcccctgccagccaagacagcctgggcaccatcataatggaatacgcgggccgcactaccctgcaccatgtcatctatggcactggctgcctgcagggaaagggagaggatgatgggggtggatgtggcagagaacctctaagcttagctgagtccctgggttattgctgtgacattgtgactggcttagccttcctccactcacagtgcattgtgcatctggacctgaagcctgctaatgtgttcatcaccgagcagggggtgtgtaagattggagactttgggtgctcccagaagctagaggatagtgtgtctccaggtccccagctttaccagcaggggggcacatatacccaccgtgcccctgagctcctgaaaggggagcaatgactacaaacttacgaaaaacccatccagtaataaaaattattaacaactcattcattgacctaccaagtccctctaacatctccgcttgatgaaacttcggctcattactaggtacctgcctaatcctacaaatcattactggaattttcctagcaatacactactcaccagatatctcactagcattctcatcagtagcccatatcacccgagatgtgcaatacggatgacttatccgcaacatgcatgccaatggggcctccatcttcttcatgtgtatctacctccacatcggtcgaggactttactacggctcatacttatacaaggaaacctgaaacacaggaatcatcctattacttataactatagccactgcattcgtaggttatgtcttaccatgaggccaaatatcattttgaggtgccaccgtcatcactaacctactttcagccaccccttatatcggcaatactctagtacaatgaatttgagggggattctcagtagacaatgccaccctaactcgattctttaccttccactttctactaccctttaccatcgccggtctagcaaccgtacacttaatcttcctccacgaaactggatcaaacaacccaacaggattaaactcaaacgctgacaaaattcctttccacccttatttttcatacaaggacttgctcggcctcgtcctaatactcaccctcctactaaccttggcattattttctccctacctcttaagcgacccagataacttcacaccagccaaccccctatctactcctccacatattaaaccagaatgatacttcctattcgcctatgcaatcctccgatctattccaaacaaattaggaggagtacttgccctcttactctccatccttgtattattcataataccaaccctacacacatcaaaacaacgtacagcctcattccgaccattaacccaaatcctattctgatgtctagtagctaacctacttatactcacatgaattggaggacaaccagtcgaagacccattcattacaatcggccaagcagcctccattctatatttcataatcctcctagtactcatacccctcacaggattaatcgaaaacaaaatacttaaccaacaagacctggatgactatttgaatggccccttcactgtggtggtgaaggagtcttgtgatgggatgggagatgtcagtgagaagcatggaagtggaccacctgtccctgagaaggcagttcgattttctttcaccctcatgagcatcagtttagctcatggtaatgaaaatgtaaggatctttgaagaagtcaagcccaattcagagctgtgttgcaagcccttgtgccttatgctggccgatgaatcagaccatgagactctgacagccatcctgagccctctcatagcagaaagagagaccatgaaaagcagcgttttgcttcttgaaatgggaggcatcctcagaacattcaaattcatctttaggggtacaggttatgatgagaaacttgtccgtgaagtggaaggccttgaagcctcaggctctacttacatctgcactctttgtgatgcaactcgcctggaagcctctcagaacttggtcctccactccataacaagaagtcatgctgaaaacctggagcggtatgaggtatggaggtccaacccatataatgaatctgttgatgagttacgtgacagagtgaagggtgtttctgccaaacctttcattgagactgttccttccatagatgcactg-----------------------------------------------------------------------------------------------------------------------------------------------------------------------------------------------------------------------------------------------------------------------------------------------------------------------------------------------------------------------------------------------------------------------------------------------------------------------------------------------------------------------------------------------------------------------------------------------------------------------------------------------------------------------------
Cuora_picturata               --------------------------------------------------------------------------------------------------------------------------------------------------------------------------------------------------------------------------------------------------------------------------------------------------------------------------------------------------------------------------------------------------------------------------------------------------------------------------------------------------------------------------------------------------------------------------------------------------------------------------------------------------------------------------------------------------------------------------------------------------------------------------------------------------------------------------------------------------------------------------------------------------------------------------------------------------------------------------------------------------------------------------------------------------------------------------------------------------------------------------------------------------------------------------------------------------------------------------------------------------------------------------------------------------------------------------------------------------------------------------------------------------------------------------------------------------------------------------------------------------------------------------------------------------------------------------------------------------------------------------------------------------------------------------------------------------------------------------------atgaccacaaacctacgaaaaacccaccctataattaaaattatcaacaactcatttattgacctcccaagcccctctaacatctctgctttatgaaacttcggatcactactaggcacctgcctaatcctacagatcatcactggaatcttcctagcaatacactattcaccagatatctcactagcattctcatcagtagcccatatcacccgagacgtacagtacggatgactgatccgcaacatacatgccaacggggcttccatcttcttcatatgcatctaccttcatattggccgaggactttactatggctcatacctctacaaagaaacctgaaacacaggaatcatcctactattcctaactatagctactgcattcgtaggctacgtcctaccatgaggccaaatatcattctgaggggccaccgtcatcacgaacctactctcagccaccccttacattggcaatactcttgtacaatgaatttgagggggattctcagtagacaatgccaccttaactcgattctttactttccatttcctactccccttcaccattgccggtttagcagctgtacatttactcttcctccacgaaactggatcaaataacccaacaggattaaactcaaacactgacaaaatcccattccacccctacttctcatacaaagacctactaggcctaatcttaatactcaccctactactgactctagcattattctccccaaacctcctaagcgacccagacaacttcacaccagctaacccattatccactcccccccacatcaaaccagagtgatacttcctcttcgcctatgcaatccttcgatccattccaaacaaattaggaggtgtacttgcccttctatcctccatcctcgtattatttataataccaaccctacatacctcaaaacaacgtacagcctcattccgaccattaacccaaaccctcttctgatgtttagcagctgatctactagtacttacatgaatcggaggacaaccagtcgaagatccattcatcactattggccaagtagcctctatcctatacttcctaattcttttaacacttatacctctcacaggactaattgaaaacaaaatactaaaccaa-----------------------------------------------------------------------------------------------------------------------------------------------------------------------------------------------------------------------------------------------------------------------------------------------------------------------------------------------------------------------------------------------------------------------------------------------------------------------------------------------------------------------------------------------------------------------------------------------------------------------------------------------------------------------------------------------------------------------------------------------------------------------------------------------------------------------------------------------------------------------------------------------------------------------------------------------------------------------------------------------------------------------------------------------------------------------------------------------------------------------------------------------------------------------------------------------------------------------------------------------------------------------------------------------------------------------------------------------
Cuora_serrata                 --------------------------------------------------------------------------------------------------------------------------------------------------------------------------------------------------------------------------------------------------------------------------------------------------------------------------------------------------------------------------------------------------------------------------------------------------------------------------------------------------------------------------------------------------------------------------------------------------------------------------------------------------------------------------------------------------------------------------------------------------------------------------------------------------------------------------------------------------------------------------------------------------------------------------------------------------------------------------------------------------------------------------------------------------------------------------------------------------------------------------------------------------------------------------------------------------------------------------------------------------------------------------------------------------------------------------------------------------------------------------------------------------------------------------------------------------------------------------------------------------------------------------------------------------------------------------------------------------------------------------------------------------------------------------------------------------------------------------------atggccacaaatctacgaaaaacccaccctatagtaaaaattatcaacaactcatttattgacctcccaagcccttctaacatctctgctttatgaaacttcggatcactactaggcgcctgcctaatcctacagatcatcaccggaatcttcctggcaatacactattcaccagacatctcactagcattctcatcagtagcccatatcacccgagatgtacagtacggatgactgatccgcaatatacatgccaacggggcctccatcttcttcatatgcatctaccttcatattggccgaggactttactatggctcgtacctatacaaagaaacctgaaacacaggaatcatcctactattcctaactatagctactgcattcgtaggctacgtcctaccatgaggccaaatatcattctgaggtgccaccgtcatcacgaacctactctcagccaccccctacattggcaatactcttgtacaatgaatttgagggggattctcagtagacaatgccaccttaactcgattcttcacctttcattttctactccccttcaccatcgccggtttagcagctgtacatttactcttcctccacgaaactggatcaaataatccaacaggattaaactcaaacgctgacaaaatccccttccacccctacttctcatacaaagacctactaggcctaatcttaatgctcaccctcctactaaccctagcattattctccccaaaccttctaggcgacccagataacttcacaccagctaacccactatccactcctccccatatcaaaccagaatgatacttcctcttcgcctacgcaatccttcgatccatcccaaacaaattaggaggtgtacttgcccttctatcctccatccttgtattatttataataccaaccctacatacctcaaaacaacgtacagcttcattccgaccattaacccaaaccctcttctgatgtttagcagctgatctactagtacttacatgaatcggaggacaaccagtcgaagatccattcatcactattggccaagcagcctccatcctatacttcacaattcttttaacacttatacccctcacagggttaattgaaaacaaaatactaacccat-----------------------------------------------------------------------------------------------------------------------------------------------------------------------------------------------------------------------------------------------------------------------------------------------------------------------------------------------------------------------------------------------------------------------------------------------------------------------------------------------------------------------------------------------------------------------------------------------------------------------------------------------------------------------------------------------------------------------------------------------------------------------------------------------------------------------------------------------------------------------------------------------------------------------------------------------------------------------------------------------------------------------------------------------------------------------------------------------------------------------------------------------------------------------------------------------------------------------------------------------------------------------------------------------------------------------------------------------
Cyclemys_oldhamii             --------------------------------------------------------------------------------------------------------------------------------------------------------------------------------------------------------------------------------------------------------------------------------------------------------------------------------------------------------------------------------------------------------------------------------------------------------------------------------------------------------------------------------------------------------------------------------------------------------------------------------------------------------------------------------------------------------------------------------------------------------------------------------------------------------------------------------------------------------------------------------------------------------------------------------------------------------------------------------------------------------------------------------------------------------------------------------------------------------------------------------------------------------------------------------------------------------------------------------------------------------------------------------------------------------------------------------------------------------------------------------------------------------------------------------------------------------------------------------------------------------------------------------------------------------------------------------------------------------------------------------------------------------------------------------------------------------------------------------atgactacaaacctgcgaaaaacccacccagtaataaaaattatcaacaactcatttatcgacctcccaagtccctctaatatctctgcttgatgaaacttcggctcattactaggtatttgcctaatcctacaaatcattaccggaattttcctagcaatacactattcaccagatatctcactagcattctcatcagtggcccacatcactcgagatgtacagtacgggtgacttatccgcaacatacatgccaacggggcttccatcttcttcatgtgtatttaccttcacatcggtcgaggactttactacggctcatacttatataaggaaacctgaaacacaggaatcatcctgctatttctaactatagccactgcattcgtaggctatgtcttaccatggggccaaatatcattttgaggcgccaccgtcatcaccaacctactctcagccaccccctacatcggcaatactatagtacaatgaatttgagggggattctcagtagacaatgccaccctaactcgattctttacctttcactttctactgccttttaccattgctggcatagcagccgtacacttaatcttcctccacgaaactggatcaaataatccaacaggattaaactcaagcgctgacaaaattcctttccacccctacttttcatacaaagacttactcggcctcgtcctaatacttacccttctactaaccctagcactattctccccttacctcctaagcgacccagataacttcacaccagccaaccccctatccacccctccacatattaagccagaatgatacttcctgttcgcctacgcaatcctccgatctattccaaacaaattaggaggcgtacttgctcttttactctccatccttgtactattcatagtaccaatcctacatacatcaaaacaacgtacaaccttattccgaccattaacccaaatcctattctgatgcttagtagccaacctacttattctcacatgaatgggaggacaaccagtagaagacccattcatcactatcggccaagcagcctccattctatatttcataatcctcctagtactcatacctctaacagggtcaattgaaaacaaaatactcaaccaa-----------------------------------------------------------------------------------------------------------------------------------------------------------------------------------------------------------------------------------------------------------------------------------------------------------------------------------------------------------------------------------------------------------------------------------------------------------------------------------------------------------------------------------------------------------------------------------------------------------------------------------------------------------------------------------------------------------------------------------------------------------------------------------------------------------------------------------------------------------------------------------------------------------------------------------------------------------------------------------------------------------------------------------------------------------------------------------------------------------------------------------------------------------------------------------------------------------------------------------------------------------------------------------------------------------------------------------------------
