# Supplementary material for: Estimating the phylogeny of geoemydid turtles (Cryptodira) from landmark data: an assessment of different methods
Source: PeerJ. 2019 Aug 22;7:e7476. doi: 10.7717/peerj.7476 (PMC6708579; doi:10.7717/peerj.7476)
Supplement: Supplemental Information 3 — Contains the alignment of multiple DNA sequences and the NEXUS file with the partition and model specifications used for the estimation of the reference tree. [file peerj-07-7476-s003.zip › reftree_alignment/concat_model.best_scheme.nex]

#nexus
begin sets;
  charset coi5p_pos2_cytb_pos1_cytb_pos2_12s = 2-650\3  1665-2802\3  1666-2803\3  652- 1062;
  charset coi5p_pos3_cytb_pos3 = 3-651\3  1667-2804\3;
  charset cmos_pos1_cmos_pos3_cmos_pos2_rag1_pos3_rag1_pos1_rag1_pos2_rag2_pos3_rag2_pos1_rag2_pos2 = 1063-1663\3  1065-1662\3  1064-1664\3  2807-3446\3  2805-3444\3  2806-3445\3  3449-4097\3  3447-4098\3  3448-4099\3;
  charpartition mymodels =
    HKY+I+G4: coi5p_pos2_cytb_pos1_cytb_pos2_12s,
    GTR+I+G4: coi5p_pos3_cytb_pos3,
    TNe+G4: cmos_pos1_cmos_pos3_cmos_pos2_rag1_pos3_rag1_pos1_rag1_pos2_rag2_pos3_rag2_pos1_rag2_pos2;
end;
