# Supplementary material for: Estimating the phylogeny of geoemydid turtles (Cryptodira) from landmark data: an assessment of different methods
Source: PeerJ. 2019 Aug 22;7:e7476. doi: 10.7717/peerj.7476 (PMC6708579; doi:10.7717/peerj.7476)
Supplement: Supplemental Information 4 — The column ‘lisu’ contains the accepted systematic identification of the specimen as used in all the analyses. Institutional abbreviations as in Table S1. [file peerj-07-7476-s004.csv]

institution	collection	series	specimen	call_code	label_lisu	lisu	abnormal_side	maturity	sex	collector	identified_by	datum	continent	country	state_province	county_district	city	specific_locality	collection_mode	dec_lat	dec_long	date	previous_identifications	label_comments	comments
YPM	HER	R	17221	YPMHERR17221	Leucocephalon yuwonoi	Leucocephalon yuwonoi					Walter G. Joyce								captive
YPM	HER	R	12109	YPMHERR12109	Leucocephalon yuwonoi	Leucocephalon yuwonoi			f		Walter G. Joyce											Nov-01
YPM	HER	R	17231	YPMHERR17231	Leucocephalon yuwonoi	Leucocephalon yuwonoi					Walter G. Joyce								captive
YPM	HER	R	10930	YPMHERR10930	Melanochelys trijuga	Melanochelys trijuga				J. W. Scollick			Asia	India
YPM	HER	R	14678	YPMHERR14678	Notochelys platynota	Notochelys platynota			f										captive
YPM	HER	R	17205	YPMHERR17205	Siebenrockiella crassicollis	Siebenrockiella crassicollis					Walter G. Joyce								captive
YPM	HER	R	17195	YPMHERR17195	Siebenrockiella crassicollis	Siebenrockiella crassicollis					Walter G. Joyce								captive
YPM	HER	R	17252	YPMHERR17252	Geoemyda spengleri	Geoemyda spengleri													captive
YPM	HER	R	17244	YPMHERR17244	Cuora galbinifrons picturata	Cuora picturata													captive
YPM	HER	R	12105	YPMHERR12105	Cuora galbinifrons	Cuora sp													captive			Nov-01
YPM	HER	R	17230	YPMHERR17230	Cuora galbinifrons	Cuora sp					Walter G. Joyce								captive
YPM	HER	R	12106	YPMHERR12106	Cuora galbinifrons	Cuora sp													captive			Nov-01
YPM	HER	R	12175	YPMHERR12175	Notochelys platynota	Notochelys platynota		juvenile											captive
YPM	HER	R	13956	YPMHERR13956	Geochelone pardalis	Stigmochelys pardalis
YPM	HER	R	19103	YPMHERR19103	Gopherus agassizii	Gopherus agassizii					Gregory J. Watkins-Colwell
MCZ	Herpetology	R_	29498	MCZR_29498	Siebenrockiella crassicollis	Siebenrockiella crassicollis				Malcolm A. Smith	Catalog		Asia	Thailand	Phetchabun			Bangkok,Siam				[no verbatim date data]
MCZ	Herpetology	R_	1863	MCZR_1863	Malaclemys terrapin terrapin	Malaclemys terrapin terrapin				Spencer F. Baird	Catalog	WGS84	North America	United States	District of Columbia			Washington, D. C.		38.8951	-77.0364	[no verbatim date data]
MCZ	Herpetology	R_	182819	MCZR_182819	Malaclemys terrapin terrapin	Malaclemys terrapin terrapin				Jos_ Rosado	Catalog	WGS84	North America	United States	New Jersey	Cape May		Stone Harbor		39.0508	-74.7583	1991-1991
MCZ	Herpetology	R_	182817	MCZR_182817	Malaclemys terrapin terrapin	Malaclemys terrapin terrapin		juvenile		Jos_ Rosado	Catalog	WGS84	North America	United States	New Jersey	Cape May		Stone Harbor		39.0508	-74.7583	1991-1991
MCZ	Herpetology	R_	15887	MCZR_15887	Deirochelys reticularia reticularia	Deirochelys reticularia reticularia				Thomas Barbour, Robert P. Barbour	Catalog	WGS84	North America	United States	Florida			Colohatchee River		26.7136	-81.5667	1919-1919
MCZ	Herpetology	R_	46258	MCZR_46258	Graptemys barbouri	Graptemys barbouri			male	Archie F. Carr Jr.	Archie Fairly Carr, L. J. Marchand	WGS84	North America	United States	Florida	Calhoun		10miles N. of Marianna to Clarksville		30.56427	-85.18344	27/11/1941-30/11/1941
MCZ	Herpetology	R_	6397	MCZR_6397	Graptemys geographica	Graptemys geographica				H. Garman	Catalog	NAD27	North America	United States	Illinois	Adams		Quincy		39.9359546	-91.3868483	1888-1888
MCZ	Herpetology	R_	29543	MCZR_29543	Heosemys annandalii	Heosemys annandalii				Malcolm A. Smith	H. Bradley Shaffer		Asia	Thailand	Phetchabun			Bangkok temple				[no verbatim date data]
MCZ	Herpetology	R_	46278	MCZR_46278	Graptemys barbouri	Graptemys barbouri				Archie F. Carr Jr.	Archie Fairly Carr, L. J. Marchand	WGS84	North America	United States	Florida	Jackson		near Marianna		30.7751	-85.2273	27/11/1941-30/11/1941
MCZ	Herpetology	R_	46253	MCZR_46253	Graptemys barbouri	Graptemys barbouri				Archie F. Carr Jr.	Archie Fairly Carr, L. J. Marchand	WGS84	North America	United States	Florida	Calhoun		10 mi N. of Marianna to Clarksville		30.56427	-85.18344	27/11/1941-30/11/1941			incorrectly stored as 46252 in the original tps files
MCZ	Herpetology	R_	166446	MCZR_166446	Glyptemys insculpta	Glyptemys insculpta			male	[no agent data]	systematic card	WGS84	North America	United States	Maine	York		West Kennebunk		43.4086	-70.5819	[no verbatim date data]
MCZ	Herpetology	R_	182816	MCZR_182816	Malaclemys terrapin terrapin	Malaclemys terrapin terrapin				Jos_ Rosado	Catalog	WGS84	North America	United States	New Jersey	Cape May		Stone Harbor		39.0508	-74.7583	1991-1991
MCZ	Herpetology	R_	182840	MCZR_182840	Malaclemys terrapin terrapin	Malaclemys terrapin terrapin		juvenile		Jos_ Rosado	Catalog	WGS84	North America	United States	New Jersey	Cape May		Stone Harbor		39.0508	-74.7583	1991-1991
MCZ	Herpetology	R_	1870	MCZR_1870	Malaclemys terrapin terrapin	Malaclemys terrapin terrapin				Spencer F. Baird	Catalog	WGS84	North America	United States	District of Columbia			Washington DC		38.8951	-77.0364	[no verbatim date data]
MCZ	Herpetology	R_	29550	MCZR_29550	Heosemys annandalii	Heosemys annandalii				Malcolm A. Smith	H. Bradley Shaffer		Asia	Thailand				Kampong, Sumbon				[no verbatim date data]
MCZ	Herpetology	R_	182835	MCZR_182835	Pangshura smithii	Pangshura smithii				[no agent data]	H. Bradley Shaffer		Asia	India				Bengal				[no verbatim date data]
MCZ	Herpetology	R_	1874	MCZR_1874	Glyptemys muhlenbergii	Glyptemys muhlenbergii		juvenile		[no agent data]	systematic card		North America	United States	New Jersey			no specific locality				[no verbatim date data]
CRI	PCHP		5071	PCHP5071		Cuora mccordi																			peripherals 11L 10R
CRI	PCHP		3926	PCHP3926		Cuora mccordi				William McCord, O. Shiu			Asia	China	Guangxi			West of Paise				1992		China: Yunnani: West of Paise (Guangxi Province). W.McCord/O. Shiu, 1992
CRI	PCHP		6190	PCHP6190		Mauremys sinensis				William McCord			Asia	China	Hainan							1999		Hainan W.McCord 1999
CRI	PCHP		12207	PCHP12207		Geoemyda spengleri		adult	f	T. Walsh												2006		T. Walsh 2006; adult female
CRI	PCHP		2958	PCHP2958		Notochelys platynota				William McCord			no data	no data	no data	no data	no data					1986		No data. (W. McCord 1986)	6 vertebrals; 4 and 5 digitised as 4
CRI	PCHP		4710	PCHP4710		Heosemys grandis		subadult		D. Uhrig			no data	no data	no data	no data	no data					1996		No data. D. Uhrig; 1996. Subad.
CRI	PCHP		3186	PCHP3186		Mauremys sinensis				D. Uhrig			no data	no data	no data	no data	no data					1991		No data (Ex. D. Uhrig, 1991)
CRI	PCHP		3952	PCHP3952		Cyclemys oldhamii		adult		William McCord			no data	no data	no data	no data	no data					1992		strikeover "dentata"; Ad. No data. (W. McCord 1992)	Marginals 8, 9 L partially covered by scutes; landmark 78 interpolated from ventral side. Old specimen; plastron too damaged for digitisation.
CRI	PCHP		11927	PCHP11927		Cyclemys dentata		adult	m				no data	no data	no data	no data	no data					2006		Ad. Male; no data 2006
CRI	PCHP		6139	PCHP6139		Cyclemys oldhamii				William McCord			no data	no data	no data	no data	no data							W. McCord; No data
CRI	PCHP		6148	PCHP6148		Mauremys reevesii				William McCord												1991		W. McCord 1991
CRI	PCHP		7607	PCHP7607		Mauremys reevesii		adult	f	A. Weinberg			Asia	China	Jiangsu		Nanyang					2003		Ad. Female, China: Jiangsu Prov.: Nanjang; Don. A. Weinberg 2003
CRI	PCHP		4625	PCHP4625		Mauremys reevesii		adult		O. Shiu, W. McCord			Asia	China	Nanning							1996		Ad. China: Nanning; O. Shiu/W. McCord 1996	Carapace and plastron separated
CRI	PCHP		12188	PCHP12188		Mauremys nigricans		adult	f	T. Walsh												2006		Ad female; no data; T. Walsh 2006	Posterior part of the bridge is detatched
CRI	PCHP		11189	PCHP11189		Mauremys nigricans		adult	f	William McCord			no data	no data	no data	no data	no data					2006		Ad female; No data; W. McCord 2006
CRI	PCHP		8372	PCHP8372		Mauremys nigricans		adult	f	William McCord			Asia	China								2005		Ad female; China: no data; McCord 2005
CRI	PCHP		4071	PCHP4071		Mauremys annamensis		adult	m	William McCord			Asia	Vietnam			Hanoi	market				1993		Ad male; Vietnam: Hanoi (mkt). W. McCord 1993
CRI	PCHP		11217	PCHP11217		Cuora amboinensis		juvenile					no data	no data	no data	no data	no data					2006		Juv; No data; 2006
CRI	PCHP		3993	PCHP3993		Cuora aurocapitata		adult		William McCord			Asia	China	Anhui	Nanling						1993		Ad. China: Anhui (Nanling Co.). Ex. W. McCord 1993	Scutes on plastron
CRI	PCHP		4220	PCHP4220		Cuora aurocapitata		adult	f	O. Shiu, W. McCord			Asia	China	Anhui	Nanling						Jul-94		Ad. Female. China: Anhui Nanling Co. O.Shiu/W. McCord. Jul 1994
CRI	PCHP		4217	PCHP4217		Cuora mccordi				O. Shiu, W. McCord			Asia	China	Guanxi							1994		Cihna: Yunnan: nr. Paise (Guanxi). O. Shiu/W. McCord, 1994.
CRI	PCHP		3925	PCHP3925		Cuora pani				William McCord, O. Shiu			Asia	China	Yunnan			Tahau Shan or Chin; Ping				1992		China: Yunnan : Ta hau Shan or Chin; Ping; W. McCord/O. Shiu, 1992	pleurals 3L 4R
CRI	PCHP		4193	PCHP4193		Cuora zhoui		adult	m	O. Shiu, W. McCord			Asia	China	Yunnan	Wuting or Yuanmow						Jul-94		Ad. Male. China: Yunnan: Wuting or Yuanmow. O. Shiu/W. McCord. Jul. 1994	many sutures too worn off to digitise
CRI	PCHP		3460	PCHP3460		Cuora amboinensis		adult	m	William McCord			Asia	Indonesia	Java							1991		Ad. Male. Indonesia: Java. Ex. W. McCord, 1991
CRI	PCHP		5078	PCHP5078		Cuora amboinensis couro																			"casero"?
CRI	PCHP		5473	PCHP5473		Cuora flavomarginata																		No data
CRI	PCHP		3818	PCHP3818		Cuora flavomarginata			f				no data	no data	no data	no data	no data							Ad.? Female; No data
CRI	PCHP		3242	PCHP3242		Cuora galbinifrons				William McCord			no data	no data	no data	no data	no data					1991		No data. (W. McCord, 1991)
CRI	PCHP		12211	PCHP12211		Cuora picturata		juvenile		T. Walsh			no data	no data	no data	no data	no data					2006		Juv; no data; T. Walsh 2006
CRI	PCHP		1176	PCHP1176		Graptemys geographica		adult	f	M. Bennet			North America	USA	Michigan									Ad. Female. Michigan (M. Bennett)
CRI	PCHP		7718	PCHP7718		Graptemys versa		adult	f				no data	no data	no data	no data	no data							Adult female; No data
CRI	PCHP		11909	PCHP11909		Graptemys nigrinoda		adult	f	T. Walsh			North America	USA								2006		Ad. Female; USA: No data; T. Walsh 2006
CRI	PCHP		7598	PCHP7598		Geoclemys hamiltonii		subadult		W. Hill			Asia	Bangladesh					Captive hatched			2002		Subadult.. Bangladesh. Captive hatched. Don. W. Hill, 2002
CRI	PCHP		4063	PCHP4063		Hardella thurjii		subadult	f	William McCord			Asia	Bangladesh			Dacca		market			1993		Subad. Female. Bangladesh: Dacca mkt. W. McCord, 1993.
CRI	PCHP		2730	PCHP2730		Hardella thurjii				William McCord			Asia	Bangladesh			Dacca							Bangladesh. Dacca. Ad. Male. Ex. W. McCord	Eroded sulcus of landmarks 151 and 152, approximate digitisation.
CRI	PCHP		3221	PCHP3221		Hardella thurjii		adult	m	William McCord			Asia	Bangladesh			Dacca		market			1991		Ad. Male. Bangladesh: Dacca Mrt. W. McCord, 1991
CRI	PCHP		5467	PCHP5467		Heosemys spinosa		adult	m				no data	no data	no data	no data	no data							Ad male; No data
CRI	PCHP		5402	PCHP5402		Heosemys spinosa		adult		William McCord												1998		Ad; McCord 1998	Erased sutures
CRI	PCHP		67	PCHP67		Heosemys spinosa																		No data	No plastral concavity: female
CRI	PCHP		7570	PCHP7570		Heosemys depressa		adult	m	William McCord			Asia	Burma	Arakan							2003		Burma: Akaran; Ad. Male; Don. W. McCord 2003
CRI	PCHP		7543	PCHP7543		Heosemys grandis		adult	m	A. Weinburg								Hong Kong, possibly Malaysian origin	confiscation			2002		Adult male; Malaysia?: Hong-Kong confiscation; Ex. A. Weinburg: 2002
CRI	PCHP		2371	PCHP2371		Pangshura tecta		adult	f	William McCord			Asia	Pakistan								1986		Ad. Female (9 eggs). Pakistan; W. McCord 1986
CRI	PCHP		2624	PCHP2624		Morenia petersi				William McCord			Asia	Bangladesh			Dhaka	near the city				1987		Bangladesh: nr. Dhaka. Ex. W. McCord, 1987	costals 8 not in contact with each other
CRI	PCHP		2953	PCHP2953		Morenia petersi				William McCord			Asia	bangladesh			Dhaka		market			1988		Bangladesh; Dhaka Mk McCord 88	costals 8 in contact with each other. This condition is more common.
CRI	PCHP		4160	PCHP4160		Morenia ocellata		adult	f				Asia	China	Yunnan		Kum-ming	Near Ruili market, Bao Skam province	market					Ad. Female; China: Yunnan: Kum-ming mkt. Nr. Ruili mkt. Bao Skam prov.
CRI	PCHP		3442	PCHP3442		Malayemys subtrijuga		adult	f	WIlliam McCord			Asia	Vietnam			Hanoi		market			1991		Ad female; Vietnam; Hanoi market; McCord 1991
CRI	PCHP		11959	PCHP11959		Malaclemys terrapin terrapin		adult	f	B. Atkinson			North America	USA	New Jersey	Cape May	Steve Harbour					2006		Ad female; USA: NJ; Cape May Co.;: Stene Harbour; Steve Harbour olvd. B. Atkinson 2006	Malaclemys, not Malayemys!
CRI	PCHP		3446	PCHP3446		Malayemys subtrijuga		adult	f				Asia	Vietnam			Hanoi		market					Ad female Vietnam: Hanoi Mk
CRI	PCHP		5376	PCHP5376		Mauremys japonica		adult					no data	no data	no data	no data	no data	no data	no data					Ad. No data.
CRI	PCHP		4628	PCHP4628		Mauremys iversoni		adult		William McCord			Asia	China			Fuchow					1996		Ad. China: Fuchow; W. McCord, May 1996
CRI	PCHP		3279	PCHP3279		Mauremys iversoni		adult	m				Asia	China	Fujian		Nanping							Ad male China: Fujian; Nanping Kaenyang
CRI	PCHP		6068	PCHP6068		Mauremys caspica							no data	no data	no data	no data	no data	no data	no data					No data
CRI	PCHP		11117	PCHP11117		Mauremys rivulata		adult	m	Peter C. H. Pritchard			Europe	Greece	Crete		Iraklion	west of Iraklion		35.33641	25.05512	2006		Ad. Male; Greece: Crete: West of Iraklion; PCHP: 2006; N 35_ 33641 E 25_ 05512
CRI	PCHP		2956	PCHP2956		Mauremys sp				William McCord			Asia	Turkey								1989		Turkey. W. McCord, 1989	caspica or rivulata? Both are present in Turkey
CRI	PCHP		4738	PCHP4738		Mauremys leprosa				William McCord												1996		No data (W. McCord, 1996)
CRI	PCHP		7435	PCHP7435		Mauremys japonica		adult	f	Y. Kosuge			Asia	Japan	Chiba		Kimitsu	Egawa River				1998		Ad. Female. Japan: Chiba Pref.: Kimitsu City: Egawa River; Coll: Y. Kosuge 1998
CRI	PCHP		4944	PCHP4944		Melanochelys trijuga indopeninsularis		adult	f	William McCord			Asia	Burma								1997		Ad female Burma McCord 1997	Burma = Myanmar
CRI	PCHP		3330	PCHP3330		Melanochelys trijuga thermalis				M. Bennetti												1990		No data (ex. M. Bennetti, died 1990)
CRI	PCHP		7996	PCHP7996		Malaclemys terrapin centrata		adult	f	G. Heinrich			North America	USA	Florida	Duval		Sawpit Island, Highway A1A				May-00		USA, FL, Duval Co., Sawpit Is., Hwy A1A; May 2000, G. Heinrich; Adult female
CRI	PCHP		4073	PCHP4073		Mauremys nigricans		adult	f	William McCord			Asia	China	Guandong			Chan K'ang				1993		Ad. Female; W. McCord 1993; China_ Guandong: Chan K��_ang
CRI	PCHP		7715	PCHP7715		Orlitia borneensis		adult		William McCord														Adult; W. McCord	Very asymmetric
CRI	PCHP		3826	PCHP3826		Rhinoclemmys diademata		adult	m				South America	Venezuela	Zulia									Ad. Male. Venezuela: Zulia (No precise data).
CRI	PCHP		1339	PCHP1339		Rhinoclemmys diademata		adult	f				South America	Venezuela	Zulia							Dec-78		Ad. Female. Venezuela: Zulia (ex Maracaibo, Dec. '78).
CRI	PCHP		7597	PCHP7597		Rhinoclemmys pulcherrima manni		adult	f	D. Uhrig												2003		Ad female; No precise data; Don. D. Uhrig, 2003.
CRI	PCHP		11899	PCHP11899		Rhinoclemmys pulcherrima manni		adult	f				Central America	Costa Rica								2006		Ad female; Costa Rica; 2006
CRI	PCHP		2871	PCHP2871		Rhinoclemmys punctularia				K. Herzog			South America	Guyana								1988		Guyana (K. Herzog, 1988).
CRI	PCHP		3706	PCHP3706		Rhinoclemmys punctularia		adult	f															Ad. Female; No data
CRI	PCHP		348	PCHP348		Rhinoclemmys funerea		adult	f	D. Ehrenfeld			Central America	Costa Rica	Limon			Tortuguero				1971		Ad. Female. Costa Rica: Limon Prov: Tortuguero. Coll D. Ehrenfeld, 1966. Additional note: "Rhinoclemmys funerea; near mouth of Rio Tortuguero; Limon Prov, Costa Rica. Coll. D. Ehrenfeld, summer 1966. Died 1971	Abnormality: Presence of a right "prepleural" of about 1/3 the size of the first right pleural. Presence of a smaller left "prepleural" of about one fifth the size of the right prepleural.
CRI	PCHP		7699	PCHP7699		Rhinoclemmys funerea		adult	f	A. Weinburg			Central America	Nicaragua								2004		Adult female; Nicaragua; A. Weinburg, 2004	Cervical absent
CRI	PCHP		2961	PCHP2961		Rhinoclemmys funerea		adult	m	J. Allen			Central America	Costa Rica								1990		Costa Rica. (W. Allen, 1990). Ad. Male.	Plastral concavity; Fifth vertebral might be abnormally elongate
CRI	PCHP		2441	PCHP2441		Rhinoclemmys melanosterna				J. Friedman									captive-hatched					Captive-hatched. (J. Friedman). Caribbean type.	8 vertebrals
CRI	PCHP		2438	PCHP2438		Rhinoclemmys melanosterna							South America	Ecuador	Esmeraldas		Borbon					Mar-87		Ecuador: Borb��_n, Prov. Esmeraldas.Mch. '87
CRI	PCHP		2440	PCHP2440		Rhinoclemmys melanosterna							South America	Ecuador	Esmeraldas		Borbon					Apr-87		Ecuador: Borb��_n, Prov. Esmeraldas.Mch. '87
CRI	PCHP		4198	PCHP4198		Rhinoclemmys melanosterna		subadult		William McCord									captive-raised			1994		Subad. Captive raised (R. Wicker). W. McCord '94	Carapace and plastron separated, but fit well and were put together for digitisation.
CRI	PCHP		2962	PCHP2962		Rhinoclemmys annulata		adult	m	William McCord			South America	Ecuador								1990		Ad. Male. Ecuador. (ex. W. McCord, 1990).	Shallow plastral concavity
CRI	PCHP		1222	PCHP1222		Rhinoclemmys annulata		adult	f	K. Nemuras			no data	no data	no data	no data	no data	no data						No data. (ad. Female). Ex. K. Nemuras.
CRI	PCHP		2443	PCHP2443		Rhinoclemmys nasuta							South America	Ecuador	Esmeraldas		Borbon					Mar-87		Borb��_n, Prov. Esmeraldas, Mch. '87
CRI	PCHP		2442	PCHP2442		Rhinoclemmys nasuta							South America	Ecuador	Esmeraldas		Borbon					Mar-88		Ecuador: Borb��_n, Prov. Esmeraldas, Mch. '88
CRI	PCHP		2963	PCHP2963		Rhinoclemmys areolata		adult	m	J. Widows			Central America	Belize			Placencia					1990		Ad. Male. Belize: Placencia. (J. Widows, 1990)
CRI	PCHP		2775	PCHP2775		Rhinoclemmys areolata		adult		R.Wicker / W. McCord									captive-hatched			1989		Ad. Captive hatched (R. Wicker / W. McCord, 1989)
CRI	PCHP		207	PCHP207		Rhinoclemmys pulcherrima rogerbauri				Bill Chase			North America	Mexico										No data. / On the plastron: "MEXICO (EX. BILL CHASE)"
CRI	PCHP		12202	PCHP12202		Sacalia bealei		adult	f	T. Walsh			no data	no data	no data	no data	no data	no data				2006		Ad. female; no data; T. Walsh 2006
CRI	PCHP		2619	PCHP2619		Sacalia bealei		adult	f				no data	no data	no data	no data	no data	no data	pet farm					Ad. female. No data (pet farm).
CRI	PCHP		4656	PCHP4656		Sacalia quadriocellata		adult	f	William McCord			Asia	China	Hainan							Sep-96		Ad. female. China: Hainan?; W. McCord, Sept, 1996.
CRI	PCHP		8428	PCHP8428		Sacalia quadriocellata		subadult	f	Tim Walsh			Asia	China								2005		Sub-adult female; China, no data; Tim Walsh: CAT.2005
CRI	PCHP		2509	PCHP2509		Siebenrockiella crassicollis				M. Bennett			no data	no data	no data	no data	no data	no data				1987		No data (ex. M. Bennett, 1987)
CRI	PCHP		2508	PCHP2508		Siebenrockiella crassicollis				M. Bennett			no data	no data	no data	no data	no data	no data				1987		No data (ex. M. Bennett, 1987)
CRI	PCHP		3392	PCHP3392		Batagur borneoensis		subadult	f	E. Moll			Asia	Malaysia										Subad. female. Malaysia. Ex. E. Moll.	Extensive fenestration: anterior landmarks of the suprapygal were not available
CRI	PCHP		2936	PCHP2936		Pangshura smithii smithii				William McCord			Asia	Bangladesh								1990		Bangladesh. W. McCord, 1990.
CRI	PCHP		2934	PCHP2934		Pangshura smithii smithii				William McCord			Asia	Bangladesh								1990		Bangladesh. W. McCord, 1990.
CRI	PCHP		3457	PCHP3457		Batagur dhongoka		adult	m				Asia	Bangladesh			Dhaka							Ad male; Bangladesh: Dhaka	Too worn to be digitised reliably
CRI	PCHP		3458	PCHP3458		Batagur dhongoka		adult	m				Asia	Bangladesh			Dhaka							Ad male; Bangladesh: Dhaka
CRI	PCHP		3944	PCHP3944		Batagur dhongoka		adult	m	William McCord			Asia	Bangladesh			Dhaka		market			1992		Ad. male. Bangladesh: Dakha mkt. W. McCord 1992
CRI	PCHP		2941	PCHP2941		Pangshura tentoria		adult	f	William McCord			Asia	Bangladesh			Dhaka		market			1990		Ad. female. Bangladesh: Dhaka mkt. W.McCord, 1990.
CRI	PCHP		2940	PCHP2940		Pangshura tentoria		adult	f	William McCord			Asia	Bangladesh			Dhaka		market			1990		Ad. female. Bangladesh. Dhaka mkt. W.McCord, 1990.
CRI	PCHP		7542	PCHP7542		Manouria emys phayrei		subadult					no data	no data	no data	no data	no data	no data						Subdadult. No data.
CRI	PCHP		6502	PCHP6502		Batagur baska		adult	m	William McCord			no data	no data	no data	no data	no data	no data				2000		Ad. male. No data. W. McCord 2000.
CRI	PCHP		3366	PCHP3366		Orlitia borneensis		adult	f	A. Wong / W. McCord			Asia	Malaysia	Penang							1991		Ad. female. Malaysia: Penang (A. Wong / W. McCord). 1991.
CRI	PCHP		3600	PCHP3600		Gopherus polyphemus		adult	m															Ad male No data	No apparent abnormalities
CRI	PCHP		1086	PCHP1086	Ocadia sinensis	Mauremys sinensis			m															No data
FMNH			6736	FMNH6736	Chinemys reevesii	Mauremys reevesii				J. W. Williams			Asia	China	Hunan		Changsha					Aug 1920		Cleaned shell without other skeleton.
FMNH			19714	FMNH19714	Mauremys caspica caspica	Mauremys caspica caspica				Henry Field (Dr), Richard A Martin			Asia	Iraq								1934
FMNH			22054	FMNH22054	Melanochelys trijuga	Geoemydidae sp unk				J. W. Williams			Asia					Borneo						Originally cataloged as Nicoria trijuga. M. trijuga does not occur on Borneo.
FMNH			63269	FMNH63269	Notochelys platynota	Notochelys platynota				R. F. Inger			Asia	North Borneo	East Coast Residency	Kinabatangan Dist		SE end of Dewhurst Bay		5.533333333	118.5666667	24-May-50		Stream in primary forest. ID by R Z 1950.
FMNH			142680	FMNH142680	Notochelys platynota	Notochelys platynota				K. Rohde			Asia	Malaya			Kuala Lumpur					20-May-64
FMNH			224004	FMNH224004	Orlitia borneensis	Orlitia borneensis				E. O. Moll			Asia	Malaysia	Pahang			Tasek Bera				22-Oct-75
FMNH			224016	FMNH224016	Cuora amboinensis	Cuora amboinensis				E. O. Moll			Asia	Malaysia	Perak		Tapah Road Estate	6 mi Chenderong Balai				22-Oct-75		See FMNH 224113.
FMNH			224023	FMNH224023	Cuora amboinensis	Cuora amboinensis				E. O. Moll			Asia	Malaysia	Pahang			Tasek Bera				02-Dec-75		Testis imbedded in paraffin. Gonads in separate jar.
FMNH			224039	FMNH224039	Heosemys grandis	Heosemys grandis				E. O. Moll			Asia	Malaysia	Perak		Batu Gajah		pet shop			25-Mar-76
FMNH			224040	FMNH224040	Heosemys grandis	Heosemys grandis				E. O. Moll			Asia	Malaysia	Perak		Batu Gajah		pet shop			25-Nov-75
FMNH			224049	FMNH224049	Notochelys platynota	Notochelys platynota				E. O. Moll			Asia	Malaysia	Trengganu			Sungei Pueh river, 5 km W Kuala Brang				02-May-76		S & P
FMNH			224051	FMNH224051	Notochelys platynota	Notochelys platynota				E. O. Moll			Asia	Malaysia	Pahang: Taman Negara			Taman Negara national park, Kg. Tahan				28-May-76
FMNH			224052	FMNH224052	Notochelys platynota	Notochelys platynota				E. O. Moll			Asia	Malaysia	Perak	Kinta	Batu Gajah		market			20-Sep-75		Im.
FMNH			224059	FMNH224059	Siebenrockiella crassicollis	Siebenrockiella crassicollis				E. O. Moll			Asia	Malaysia	Pahang			Tasek Bera				22-Oct-75
FMNH			224061	FMNH224061	Siebenrockiella crassicollis	Siebenrockiella crassicollis				E. O. Moll			Asia	Malaysia	Perak		Batu Gajah		pet shop			19-Nov-75		Head & limbs in EtOH.
FMNH			224077	FMNH224077	Siebenrockiella crassicollis	Siebenrockiella crassicollis				E. O. Moll			Asia	Malaysia	Trengganu	Besut		Sungei Kederang stream, 9 km W Penarik				23-Jul-78		S & P. Head & limbs in EtOH.
FMNH			224079	FMNH224079	Siebenrockiella crassicollis	Siebenrockiella crassicollis				E. O. Moll			Asia	Malaysia	Trengganu	Besut		Sungei Kederang stream, 9 km W Penarik				24-Jul-78		Testis imbedded in paraffin.
FMNH			224083	FMNH224083	Cyclemys dentata	Cyclemys dentata				E. O. Moll			Asia	Malaysia	Perak	Kinta	Batu Gajah		market			22-Oct-75		Ovaries in separate jar.
FMNH			224092	FMNH224092	Cyclemys dentata	Cyclemys dentata				E. O. Moll			Asia	Malaysia	Perak	Kinta	Batu Gajah		pet shop			19-Nov-75		See FMNH 224139
FMNH			224095	FMNH224095	Batagur baska	Batagur baska				E. O. Moll			Asia	Malaysia		Telok Anson	Kampong Durian Sebatang	Bidor River				09-Dec-75
FMNH			224096	FMNH224096	Callagur borneoensis	Batagur borneoensis				E. O. Moll			Asia	Malaysia	Perak	Kinta	Batu Gajah		pet shop			08-Nov-75
FMNH			224097	FMNH224097	Batagur baska	Batagur baska				E. O. Moll			Asia	Malaysia		Telok Anson	Kampong Durian Sebatang	Bidor River				09-Dec-75
FMNH			224106	FMNH224106	Kachuga dhongoka	Batagur dhongoka				E. O. Moll			Asia	India	Uttar Pradesh			Hindon River, trib of Yumna, dear Delhi				04-Mar-80
FMNH			224112	FMNH224112	Cuora amboinensis	Cuora amboinensis				E. O. Moll			Asia	Malaysia	Perak	Batu 18		Telok Anson to Bidor				14-Nov-75
FMNH			224150	FMNH224150	Morenia petersi	Morenia petersi		juvenile		E. O. Moll			Asia	India	Bihar			Udaipur Forest, Oxbow Lake, 15 km W Bettiah				10-Jun-83		S & P
FMNH			224152	FMNH224152	Kachuga kachuga	Batagur kachuga				E. O. Moll			Asia	India	Uttar Pradesh			Bateshwar	Yumuna River, 13 km N Bah			10-Apr-83
FMNH			224153	FMNH224153	Hardella thurjii	Hardella thurjii				E. O. Moll			Asia	India	Uttar Pradesh			Gompti River, near Lucknow				12-Jan-83
FMNH			224185	FMNH224185	Kachuga tentoria	Pangshura tentoria				E. O. Moll			Asia	India	Uttar Pradesh			Gompti River, near Lucknow				12-Jan-83
FMNH			224189	FMNH224189	Heosemys silvatica	Vijayachelys silvatica		juvenile		E. O. Moll			Asia	India	Kerala	Chalakudy		vicinity of Anaipandam				08-Jan-83		Researcher obtained good DNA sequences from dried tissue of this specimen (2004-2005).
FMNH			224247	FMNH224247	Melanochelys trijuga	Melanochelys trijuga				E. O. Moll			Asia	India	Andhra Pradesh: near Hyderabad			Osman Sagar Reservoir Dam, overflow ponds				27-Nov-82
FMNH			224248	FMNH224248	Melanochelys trijuga	Melanochelys trijuga				E. O. Moll			Asia	India	Tamil Nadu		Madras	Injambakkam, 10 km S Adyar				02-Oct-82
FMNH			251499	FMNH251499	Callagur borneoensis	Batagur borneoensis				E. O. Moll			Asia	Malaysia	Selangor			near Kuala Sungei Langat, Straits of Malacca, 7 km N Morib				09-Dec-89
FMNH			259430	FMNH259430	Kachuga tentoria flaviventer	Pangshura tentoria flaviventer				J. W. Williams			Herps - No Locality Data											Animal dealer specimens from Bangladesh 1/8/93.
FMNH			259432	FMNH259432	Hieremys annandalii	Heosemys annandalii				J. W. Williams			Herps - No Locality Data
FMNH			259433	FMNH259433	Kachuga tentoria flaviventer	Pangshura tentoria flaviventer				J. W. Williams			Herps - No Locality Data											Animal dealer specimens from Bangladesh 1/8/93.
FMNH			260377	FMNH260377	Morenia petersi	Morenia petersi				J. W. Williams			Herps - No Locality Data
FMNH			260381	FMNH260381	Geoemyda spengleri	Geoemyda spengleri				J. W. Williams			Herps - No Locality Data
FMNH			260382	FMNH260382	Heosemys spinosa	Heosemys spinosa				J. W. Williams			Herps - No Locality Data									08-Jan-87		From Ipohmarket, Perak, Malaysia.
FMNH			260384	FMNH260384	Kachuga smithii	Pangshura smithii				J. W. Williams			Herps - No Locality Data											Animal dealer specimens from Bangladesh 1/8/93.
FMNH			260385	FMNH260385	Notochelys platynota	Notochelys platynota				J. W. Williams			Herps - No Locality Data											Malaysian animal dealer.
FMNH			260386	FMNH260386	Kachuga tecta	Pangshura tecta				E. O. Moll			Asia	India	Uttar Pradesh			Kukrail, near Lucknow				12-Jan-83
FMNH			260444	FMNH260444	Kachuga smithii	Pangshura smithii				J. W. Williams			Herps - No Locality Data											Animal dealer specimens from Bangladesh 1/8/93.
FMNH			263052	FMNH263052	Hieremys annandalii	Heosemys annandalii				Steven G Platt, Long Kheng, Heng Sovannara			Asia	Cambodia	Siem Reap	Siem Reap		a floating village near Choeng Khneas (on the lake south of Siem Reap)				04-Oct-00		Carapace only.
