# Supplementary material for: Estimating the phylogeny of geoemydid turtles (Cryptodira) from landmark data: an assessment of different methods
Source: PeerJ. 2019 Aug 22;7:e7476. doi: 10.7717/peerj.7476 (PMC6708579; doi:10.7717/peerj.7476)
Supplement: Supplemental Information 5 [file peerj-07-7476-s005.txt]

landmark_number	layer	side	landmark_definition
1	bone	right	nuchal, external contact with peripheral 1
2	bone	right	nuchal, contact with peripheral 1 and costal 1
3	bone	right	neural 1, contact with nuchal
4	bone	right	neural 2, contact with neural 1
5	bone	right	neural 3, contact with neural 2
6	bone	right	neural 4, contact with neural 3
7	bone	right	neural 5, contact with neural 4
8	bone	right	neural 5, contact with neural 6
9	bone	right	posterior suprapygal, contact with posterior costal and peripheral series
10	bone	right	posterior suprapygal, contact with pygal
11	bone	right	pygal, external contact with posterior peripheral
12	bone	right	costal 1, internal contact with costal 2
13	bone	right	costal 2, internal contact with costal 3
14	bone	right	costal 3, internal contact with costal 4
15	bone	right	costal 4, internal contact with costal 5
16	bone	right	costal 5, internal contact with costal 6
17	bone	right	costal 6, internal contact with costal 7
18	bone	right	costal 7, internal contact with costal 8
19	bone	right	costal 1, external contact with costal 2
20	bone	right	costal 2, external contact with costal 3
21	bone	right	costal 3, external contact with costal 4
22	bone	right	costal 4, external contact with costal 5
23	bone	right	costal 5, external contact with costal 6
24	bone	right	costal 6, external contact with costal 7
25	bone	right	costal 7, external contact with costal 8
26	bone	right	peripheral 1, internal contact with peripheral 2
27	bone	right	peripheral 2, internal contact with peripheral 3
28	bone	right	peripheral 3, internal contact with peripheral 4
29	bone	right	peripheral 4, internal contact with peripheral 5
30	bone	right	peripheral 5, internal contact with peripheral 6
31	bone	right	peripheral 6, internal contact with peripheral 7
32	bone	right	peripheral 7, internal contact with peripheral 8
33	bone	right	peripheral 1, external contact with peripheral 2
34	bone	right	peripheral 2, external contact with peripheral 3
35	bone	right	peripheral 3, external contact with peripheral 4
36	bone	right	peripheral 4, external contact with peripheral 5
37	bone	right	peripheral 5, external contact with peripheral 6
38	bone	right	peripheral 6, external contact with peripheral 7
39	bone	right	peripheral 7, external contact with peripheral 8
40	bone	left	nuchal, external contact with peripheral 1
41	bone	left	nuchal, contact with peripheral 1 and costal 1
42	bone	left	neural 1, contact with nuchal
43	bone	left	neural 2, contact with neural 1
44	bone	left	neural 3, contact with neural 2
45	bone	left	neural 4, contact with neural 3
46	bone	left	neural 5, contact with neural 4
47	bone	left	neural 5, contact with neural 6
48	bone	left	posterior suprapygal, contact with posterior costal and peripheral series
49	bone	left	posterior suprapygal, contact with pygal
50	bone	left	pygal, external contact with posterior peripheral
51	bone	left	costal 1, internal contact with costal 2
52	bone	left	costal 2, internal contact with costal 3
53	bone	left	costal 3, internal contact with costal 4
54	bone	left	costal 4, internal contact with costal 5
55	bone	left	costal 5, internal contact with costal 6
56	bone	left	costal 6, internal contact with costal 7
57	bone	left	costal 7, internal contact with costal 8
58	bone	left	costal 1, external contact with costal 2
59	bone	left	costal 2, external contact with costal 3
60	bone	left	costal 3, external contact with costal 4
61	bone	left	costal 4, external contact with costal 5
62	bone	left	costal 5, external contact with costal 6
63	bone	left	costal 6, external contact with costal 7
64	bone	left	costal 7, external contact with costal 8
65	bone	left	peripheral 1, internal contact with peripheral 2
66	bone	left	peripheral 2, internal contact with peripheral 3
67	bone	left	peripheral 3, internal contact with peripheral 4
68	bone	left	peripheral 4, internal contact with peripheral 5
69	bone	left	peripheral 5, internal contact with peripheral 6
70	bone	left	peripheral 6, internal contact with peripheral 7
71	bone	left	peripheral 7, internal contact with peripheral 8
72	bone	left	peripheral 1, external contact with peripheral 2
73	bone	left	peripheral 2, external contact with peripheral 3
74	bone	left	peripheral 3, external contact with peripheral 4
75	bone	left	peripheral 4, external contact with peripheral 5
76	bone	left	peripheral 5, external contact with peripheral 6
77	bone	left	peripheral 6, external contact with peripheral 7
78	bone	left	peripheral 7, external contact with peripheral 8
79	scutes	right	cervical, external contact with marginal 1
80	scutes	right	cervical, contact with vertebral 1
81	scutes	right	vertebral 1, contact with vertebral 2
82	scutes	right	vertebral 2, contact with vertebral 3
83	scutes	right	vertebral 3, contact with vertebral 4
84	scutes	right	vertebral 4, contact with vertebral 5
85	scutes	right	vertebral 5, contact with marginals 11 and 12
86	scutes	right	pleural 1, contact with vertebral 1 and marginal 1
87	scutes	right	pleural 1, internal contact with pleural 2
88	scutes	right	pleural 2, internal contact with pleural 3
89	scutes	right	pleural 3, internal contact with pleural 4
90	scutes	right	pleural 4, contact with vertebral 5 and marginals
91	scutes	right	pleural 1, external contact with pleural 2
92	scutes	right	pleural 2, external contact with pleural 3
93	scutes	right	pleural 3, external contact with pleural 4
94	scutes	right	marginal 1, internal contact with marginal 2
95	scutes	right	marginal 2, internal contact with marginal 3
96	scutes	right	marginal 3, internal contact with marginal 4
97	scutes	right	marginal 4, internal contact with marginal 5
98	scutes	right	marginal 5, internal contact with marginal 6
99	scutes	right	marginal 6, internal contact with marginal 7
100	scutes	right	marginal 7, internal contact with marginal 8
101	scutes	right	marginal 8, internal contact with marginal 9
102	scutes	right	marginal 9, internal contact with marginal 10
103	scutes	right	marginal 10, internal contact with marginal 11
104	scutes	right	marginal 1, external contact with marginal 2
105	scutes	right	marginal 2, external contact with marginal 3
106	scutes	right	marginal 3, external contact with marginal 4
107	scutes	right	marginal 4, external contact with marginal 5
108	scutes	right	marginal 5, external contact with marginal 6
109	scutes	right	marginal 6, external contact with marginal 7
110	scutes	right	marginal 7, external contact with marginal 8
111	scutes	right	marginal 8, external contact with marginal 9
112	scutes	right	marginal 9, external contact with marginal 10
113	scutes	right	marginal 10, external contact with marginal 11
114	scutes	right	marginal 11, external contact with marginal 12
115	scutes	left	cervical, external contact with marginal 1
116	scutes	left	cervical, contact with vertebral 1
117	scutes	left	vertebral 1, contact with vertebral 2
118	scutes	left	vertebral 2, contact with vertebral 3
119	scutes	left	vertebral 3, contact with vertebral 4
120	scutes	left	vertebral 4, contact with vertebral 5
121	scutes	left	vertebral 5, contact with marginals 11 and 12
122	scutes	left	pleural 1, contact with vertebral 1 and marginal 1
123	scutes	left	pleural 1, internal contact with pleural 2
124	scutes	left	pleural 2, internal contact with pleural 3
125	scutes	left	pleural 3, internal contact with pleural 4
126	scutes	left	pleural 4, contact with vertebral 5 and marginals
127	scutes	left	pleural 1, external contact with pleural 2
128	scutes	left	pleural 2, external contact with pleural 3
129	scutes	left	pleural 3, external contact with pleural 4
130	scutes	left	marginal 1, internal contact with marginal 2
131	scutes	left	marginal 2, internal contact with marginal 3
132	scutes	left	marginal 3, internal contact with marginal 4
133	scutes	left	marginal 4, internal contact with marginal 5
134	scutes	left	marginal 5, internal contact with marginal 6
135	scutes	left	marginal 6, internal contact with marginal 7
136	scutes	left	marginal 7, internal contact with marginal 8
137	scutes	left	marginal 8, internal contact with marginal 9
138	scutes	left	marginal 9, internal contact with marginal 10
139	scutes	left	marginal 10, internal contact with marginal 11
140	scutes	left	marginal 1, external contact with marginal 2
141	scutes	left	marginal 2, external contact with marginal 3
142	scutes	left	marginal 3, external contact with marginal 4
143	scutes	left	marginal 4, external contact with marginal 5
144	scutes	left	marginal 5, external contact with marginal 6
145	scutes	left	marginal 6, external contact with marginal 7
146	scutes	left	marginal 7, external contact with marginal 8
147	scutes	left	marginal 8, external contact with marginal 9
148	scutes	left	marginal 9, external contact with marginal 10
149	scutes	left	marginal 10, external contact with marginal 11
150	scutes	left	marginal 11, external contact with marginal 12
151	scutes	medial	left and right marginal 12, medial contact between each other
152	scutes	medial	left and right marginal 12, distal contact between each other
