# Supplementary material for: Estimating the phylogeny of geoemydid turtles (Cryptodira) from landmark data: an assessment of different methods
Source: PeerJ. 2019 Aug 22;7:e7476. doi: 10.7717/peerj.7476 (PMC6708579; doi:10.7717/peerj.7476)
Supplement: Supplemental Information 7 — Each specimen is referred to by its collection number, and replicate measurements of the same specimen are indicated by the character ‘$’ followed by the letter ‘a’ or ‘b’. [file peerj-07-7476-s007.zip]

Archive with 2 entries (2 files):
- raw_landmarks/carapace.tps
- raw_landmarks/plastron.tps
