# Supplementary material for: Estimating the phylogeny of geoemydid turtles (Cryptodira) from landmark data: an assessment of different methods
Source: PeerJ. 2019 Aug 22;7:e7476. doi: 10.7717/peerj.7476 (PMC6708579; doi:10.7717/peerj.7476)
Supplement: Supplemental Information 7 — Each specimen is referred to by its collection number, and replicate measurements of the same specimen are indicated by the character ‘$’ followed by the letter ‘a’ or ‘b’. [file peerj-07-7476-s007.zip › raw_landmarks/carapace.tps]

LM3=152
72.9779 111.2106 -88.8452
97.1897 78.6432 -82.5272
60.4058 67.4629 -62.6656
57.1055 37.7467 -54.651
57.071 2.7579 -50.0853
54.2982 -36.2106 -52.378
58.3831 -65.5993 -59.065
51.9767 -94.0781 -67.2999
NA NA NA
NA NA NA
NA NA NA
63.0104 30.6076 -55.6468
61.0549 -3.7319 -51.1658
55.901 -34.8662 -52.61
57.188 -72.6066 -60.9418
56.233 -96.4555 -69.3669
60.164 -120.9609 -80.6624
54.1017 -138.3875 -88.4512
130.7116 35.0286 -99.5621
130.9429 -0.5617 -97.1324
129.5165 -41.6187 -97.5841
129.5236 -77.5032 -106.6621
126.0464 -110.7839 -114.2861
112.4032 -139.6352 -118.2966
94.3522 -161.487 -118.4685
103.3713 77.7685 -87.4445
126.9521 59.8474 -101.0531
138.8591 22.4958 -108.2395
146.1756 -7.364 -116.7344
148.8236 -44.9328 -121.2842
142.3785 -83.5334 -121.8452
130.8906 -106.8494 -116.9935
118.4412 96.3658 -106.9106
134.9542 80.5437 -115.7814
156.5844 42.4388 -127.5397
166.405 -2.3252 -132.7203
170.0441 -45.7452 -135.5671
172.2648 -83.0591 -136.7941
168.3383 -119.6976 -136.9477
30.2636 114.6674 -94.8165
8.5771 87.4146 -89.2248
42.2495 70.8553 -64.8391
40.3651 40.2767 -56.1862
36.819 4.9379 -50.6329
34.7335 -31.9575 -53.1278
34.6283 -63.133 -58.8064
34.1007 -92.1943 -68.0054
NA NA NA
NA NA NA
NA NA NA
33.7777 33.5594 -57.0192
31.0465 1.5653 -52.1031
28.8114 -37.2621 -54.9233
28.4126 -71.4591 -62.5811
25.8508 -98.2721 -72.9481
26.1566 -119.2189 -82.1342
21.2819 -135.5487 -92.4611
-31.1726 44.8469 -108.7319
-37.6496 2.6802 -104.2896
-40.125 -32.9136 -103.9828
-41.8244 -68.865 -112.5442
-39.194 -103.0309 -123.3862
-27.7245 -131.5097 -125.4296
-15.0777 -150.7095 -125.3274
-0.1805 85.7016 -94.3525
-22.6647 69.3166 -109.0002
-36.7137 35.3089 -114.3383
-50.6408 5.1482 -125.3599
-58.0246 -34.1499 -130.2192
-54.5222 -64.1759 -130.1883
-40.3477 -102.5113 -124.8683
-1.1247 109.9252 -110.9839
-30.7199 87.5291 -127.8617
-52.1955 51.6673 -136.1429
-69.9472 12.7984 -144.0407
-78.0321 -31.2699 -147.3163
-80.6131 -62.8902 -148.7679
-77.0172 -114.4779 -150.8886
61.8979 111.1563 -86.7535
62.1697 99.7676 -81.6035
79.1734 44.9693 -64.862
74.2241 -14.8587 -56.9741
67.5685 -78.8306 -67.057
60.0462 -130.2887 -86.0249
62.1752 -183.5513 -120.6627
80.7863 89.9985 -82.4842
84.9171 21.1721 -62.1198
80.6451 -49.2111 -63.2508
72.7701 -109.5982 -79.9402
79.3511 -171.6536 -118.5773
133.8301 16.5095 -100.8685
130.3455 -53.8725 -102.2383
121.5986 -121.6513 -115.4699
93.7019 88.1821 -88.0607
114.1556 78.1657 -96.6728
133.0231 47.4751 -105.0886
142.2677 13.8796 -114.3737
147.8303 -25.6787 -119.0687
143.0047 -65.4773 -119.9338
134.2982 -100.2236 -118.1378
121.2033 -129.0254 -118.869
106.7707 -153.1776 -121.9682
83.132 -170.9018 -119.7537
95.4881 108.5352 -97.3372
120.8071 94.526 -108.6553
148.0317 64.0715 -124.9923
163.2838 23.9665 -133.227
169.2996 -19.7636 -135.3244
171.5607 -63.7593 -137.5742
168.9043 -107.288 -136.4539
156.2355 -143.9321 -136.9786
134.7843 -171.9148 -136.0188
106.2427 -196.1273 -134.1103
71.7782 -209.7998 -133.702
45.4635 113.4718 -90.408
42.8074 101.6153 -83.388
17.7578 48.3839 -67.5743
15.2417 -11.8631 -59.055
16.6281 -77.0206 -69.9349
22.7792 -127.3385 -88.0278
16.3383 -181.4348 -124.22
25.1562 93.4645 -85.1105
8.1005 26.7726 -66.7694
6.2089 -44.8998 -66.5439
11.2287 -106.5889 -83.6028
3.7695 -169.5773 -123.6135
-35.3204 28.7711 -107.9157
-42.8971 -47.4985 -110.2569
-35.8768 -112.4989 -123.0963
13.3046 94.4411 -92.5183
-6.8672 88.0968 -103.5002
-29.8199 57.6934 -113.5779
-44.7065 23.1283 -122.9911
-54.2571 -14.5463 -127.213
-54.7228 -55.4698 -129.2233
-46.6071 -91.0508 -126.7585
-37.3228 -119.2485 -127.5784
-22.939 -146.4212 -129.0823
-3.067 -165.4579 -125.8474
16.2846 115.3188 -102.9598
-9.0205 104.9836 -115.8301
-41.7341 73.3287 -133.8123
-60.282 36.2618 -141.2278
-75.4438 -7.7186 -147.5361
-80.0194 -51.977 -149.0368
-80.6948 -92.7223 -151.4041
-69.057 -132.5042 -151.5349
-49.4342 -162.0398 -146.8136
-24.7353 -188.5205 -141.67
4.0586 -208.5939 -137.9664
40.1708 -186.032 -118.4236
39.5308 -217.3893 -135.421
ID=FMNH224096$a

LM3=152
78.4013 112.2708 -93.4168
93.1213 78.1749 -81.9895
60.9968 69.2376 -65.63
57.1742 39.7958 -57.2148
54.7224 4.9508 -51.5295
54.1886 -33.0745 -53.8293
51.7702 -60.0923 -58.1952
53.521 -91.5485 -68.2221
NA NA NA
NA NA NA
NA NA NA
62.8452 32.0136 -57.5539
61.0127 -2.3099 -52.8979
59.6621 -38.3526 -55.1742
56.6057 -71.2755 -61.9354
63.4351 -96.8995 -72.4859
57.9813 -119.0308 -80.4913
53.2252 -137.9613 -88.8323
130.9395 34.9091 -100.1284
130.8715 -0.7699 -96.8479
129.5123 -38.71 -97.9517
129.3339 -76.7775 -106.8796
129.95 -99.6517 -114.11
111.718 -139.1454 -118.2584
94.7221 -162.3992 -120.2399
107.964 74.7561 -89.8242
127.7736 60.0205 -102.5162
136.833 27.947 -108.0519
146.9669 -7.1621 -117.9096
149.4075 -44.0938 -121.9807
144.3404 -80.435 -122.803
129.8807 -108.7844 -117.6565
119.0519 96.7241 -108.6182
137.8688 78.8806 -120.0561
158.1877 39.456 -129.4864
166.1442 -2.1659 -132.3735
169.8092 -44.6446 -135.7533
172.0148 -89.5885 -136.5032
164.2628 -130.3029 -137.0618
37.7762 115.1449 -94.4536
20.7872 83.2561 -80.8009
42.2486 71.8169 -66.686
40.2396 41.4161 -57.8252
36.3131 5.9264 -52.1943
34.5684 -30.9285 -54.2162
35.5732 -58.2307 -58.0737
33.7939 -91.1165 -68.7609
NA NA NA
NA NA NA
NA NA NA
34.1081 34.6108 -58.5023
30.8203 2.4182 -53.338
28.2292 -36.2367 -56.1
26.6142 -69.1913 -63.6014
27.4166 -97.0503 -72.799
25.6859 -118.5757 -82.8149
23.4951 -134.9166 -91.8671
-31.0435 45.0959 -110.7546
-37.3554 4.8038 -105.4095
-40.202 -31.0828 -104.6269
-42.034 -67.742 -113.5728
-39.7531 -101.8085 -123.5744
-28.3201 -129.8335 -125.1755
-13.6461 -154.4044 -126.9829
0.9037 87.0294 -95.9101
-22.4663 70.0725 -110.7501
-36.0701 40.4762 -116.7251
-50.2164 5.8703 -126.6082
-58.2499 -33.0251 -131.5919
-54.3284 -63.6103 -131.0347
-40.7885 -101.8471 -126.0358
0.3553 110.2417 -111.1276
-30.5529 87.6277 -130.0542
-51.6797 52.3281 -136.8061
-69.8618 13.0354 -145.436
-77.9371 -30.6724 -148.3853
-80.5256 -61.2507 -149.89
-75.7781 -117.267 -151.5764
62.4501 111.3803 -88.4554
61.9695 99.7425 -82.3079
79.0616 45.6925 -65.5799
73.8378 -14.562 -57.4673
67.2384 -78.9396 -67.5668
60.0353 -130.0887 -86.4075
61.7283 -183.6242 -120.825
82.0079 89.6746 -83.6557
84.701 21.8677 -62.7687
80.4468 -48.862 -63.7736
72.2911 -109.7225 -80.4576
79.299 -171.2566 -118.5345
133.4188 17.5473 -100.682
129.6834 -53.2947 -101.0212
122.1823 -120.809 -117.3133
93.8951 88.494 -89.0238
114.3006 78.3142 -97.5032
132.8826 47.3066 -105.6221
143.0834 13.929 -114.9118
146.3604 -25.6029 -118.9989
143.6185 -65.4096 -120.5628
134.7052 -100.2957 -118.8223
120.8987 -129.3034 -119.3676
107.2153 -152.5352 -122.2417
82.5325 -170.3033 -119.7057
95.7443 107.8904 -97.3831
121.7327 93.789 -109.4577
148.4148 63.5237 -124.8038
163.3429 22.6202 -133.1072
168.808 -21.4299 -134.8862
170.8326 -64.5502 -136.9146
168.4383 -107.9039 -136.0621
155.8353 -144.1507 -136.8121
133.0281 -172.7157 -135.6881
105.8324 -196.2892 -134.372
70.826 -210.2878 -134.2391
49.0399 111.9295 -88.3637
43.9385 101.2497 -83.6864
18.0782 51.0219 -68.9461
15.3019 -12.1081 -59.7408
16.6689 -76.5357 -70.1987
22.2693 -127.0443 -88.2056
15.6504 -181.3493 -124.4635
25.5985 93.626 -86.2891
8.5752 27.6353 -67.1517
6.1374 -44.5264 -66.8399
10.7629 -106.2585 -84.0993
3.8838 -169.6288 -123.4766
-35.2591 28.7178 -108.7884
-42.266 -45.8059 -109.4567
-36.0054 -112.3435 -123.7565
13.5374 94.6165 -93.3884
-8.6889 86.2546 -105.0252
-26.9067 64.8475 -113.7057
-45.3153 24.1315 -124.0474
-54.2773 -14.2913 -128.0306
-54.9986 -55.0262 -129.8097
-45.5453 -89.4496 -126.7376
-37.1546 -119.3552 -127.7104
-23.7314 -145.9632 -130.1702
-3.2325 -166.4353 -126.5952
16.8078 115.0873 -103.4653
-7.6598 105.98 -116.572
-41.7398 73.4559 -135.0154
-60.399 36.836 -142.6323
-75.0137 -7.2007 -147.3882
-80.1557 -52.2115 -150.4839
-80.8103 -92.9482 -152.1851
-69.0577 -132.197 -151.8902
-49.4506 -162.5354 -147.1166
-25.5464 -188.25 -141.931
2.6823 -208.0127 -138.3954
39.3154 -184.5497 -117.972
38.8592 -217.1901 -135.8659
ID=FMNH224096$b

LM3=152
-123.3529 57.647 -23.2197
-119.8451 43.9888 -19.2499
-128.6379 36.0766 -12.4804
-127.8365 24.438 -9.9015
-127.6998 14.0284 -9.4194
-127.2546 1.4889 -9.7501
-127.3277 -8.8466 -11.8472
-128.1371 -19.1783 -14.784
-122.6339 -50.2679 -37.2324
-129.7191 -55.4701 -39.195
-130.4686 -60.2219 -45.7291
-127.0753 22.1527 -10.0533
-126.8186 12.3471 -9.7764
-125.9068 -0.5513 -10.6298
-125.6506 -10.8032 -13.1728
-125.9277 -21.7453 -16.6762
-127.0914 -29.3019 -20.0997
-129.1414 -35.4242 -22.7282
-99.0046 26.4458 -29.5215
-97.4869 16.1774 -32.4144
-96.8066 5.7661 -35.343
-97.9866 -9.586 -37.7991
-100.4257 -19.2897 -37.6202
-107.2456 -34.3626 -37.4213
-114.8919 -43.8818 -36.7346
-112.2651 43.2063 -22.7215
-103.6683 36.1698 -26.8669
-99.1477 26.8339 -30.0358
-96.8953 14.4838 -33.6015
-96.6869 3.5014 -36.6964
-97.8338 -8.4283 -37.8324
-100.59 -19.3813 -37.5134
-109.1728 53.7471 -27.9719
-99.7548 43.5418 -33.0489
-94.6654 30.3398 -37.762
-94.0908 17.0733 -41.2733
-94.4603 5.8252 -44.2649
-95.204 -7.344 -46.9526
-93.1982 -22.5017 -48.9322
-144.3388 58.4337 -22.8288
-149.2017 44.502 -18.8692
-140.8251 36.4829 -12.1792
-141.6259 24.6832 -9.1883
-141.9994 14.2089 -8.627
-142.2964 1.3735 -8.9653
-143.7186 -9.234 -11.6587
-143.3914 -19.3444 -14.5003
-150.8452 -50.3535 -36.3826
-143.6337 -55.846 -39.0913
-143.5514 -60.1605 -45.5341
-143.2323 23.3218 -9.431
-143.3194 12.2837 -9.064
-144.4581 -0.6862 -10.0069
-144.959 -11.0526 -12.6686
-145.2729 -21.6461 -15.9225
-145.4741 -28.694 -19.4337
-143.4677 -34.4357 -22.0504
-170.8271 26.9614 -28.88
-173.3744 16.9894 -31.585
-174.325 6.8235 -34.0815
-174.0668 -7.3061 -36.5467
-172.0719 -17.8087 -35.85
-166.8135 -32.3587 -35.2664
-159.4677 -43.0358 -35.3596
-156.5509 44.5822 -22.2385
-165.0662 38.564 -26.056
-170.3181 28.9209 -29.1831
-173.203 17.3405 -31.6496
-174.6482 5.5064 -34.8047
-174.3833 -5.4471 -36.5536
-172.4298 -17.0533 -36.6526
-159.2794 55.3032 -26.3036
-169.6053 46.0533 -31.8225
-174.7473 33.3724 -36.8109
-176.9687 20.1441 -38.8007
-178.0171 8.9402 -42.4535
-177.4167 -3.9198 -45.3364
-180.1128 -19.3382 -47.365
-131.7516 57.925 -20.1379
-132.0516 55.3648 -19.2005
-124.1129 26.1076 -11.9186
-122.2214 3.2729 -11.4042
-121.704 -18.5588 -17.3272
-128.8904 -39.5812 -25.8755
-123.7819 -52.8281 -40.9963
-120.5982 46.9033 -20.6116
-118.8487 15.3002 -12.7905
-118.5437 -8.0325 -15.9292
-120.0552 -28.6557 -23.7895
-118.9334 -48.1563 -39.5799
-97.5267 20.8989 -31.6942
-96.8719 -5.6128 -38.5751
-103.3773 -28.9613 -39.358
-115.6198 46.9977 -23.0146
-106.9755 42.7213 -27.5963
-100.423 34.8615 -30.857
-97.1942 22.6796 -32.0494
-95.6773 9.6985 -36.1001
-96.0826 -2.2868 -38.4285
-97.9023 -16.511 -41.2341
-100.901 -27.8038 -41.714
-106.9927 -39.2438 -42.1494
-115.8442 -46.8576 -40.6953
-115.7222 56.3582 -25.0892
-104.5531 50.4933 -29.9472
-96.7868 39.4261 -34.4886
-93.759 26.3129 -38.462
-93.5891 14.8189 -42.0597
-94.3346 1.7134 -45.4149
-94.2071 -13.1693 -48.4736
-94.8335 -30.6657 -48.7786
-101.3565 -43.3 -48.132
-111.8813 -53.132 -48.2405
-121.8666 -58.0007 -47.2453
-135.2158 58.3077 -20.0271
-136.2139 55.2393 -19.2139
-145.2785 27.8193 -10.8195
-148.1783 3.8545 -11.0989
-150.4832 -18.2568 -16.6881
-143.9267 -38.5539 -24.9465
-150.8432 -52.9409 -40.6357
-148.9709 47.3341 -20.3539
-151.5013 16.2731 -11.7228
-152.9904 -7.3059 -15.1634
-152.8405 -27.9001 -22.0764
-156.1133 -47.6101 -37.6685
-172.2962 23.0613 -30.4564
-174.6705 -2.484 -36.1277
-170.893 -27.8312 -37.8046
-152.641 47.8674 -22.068
-160.7242 45.4333 -26.4031
-168.3736 37.3312 -29.9558
-172.5989 25.14 -30.9372
-174.9829 13.4456 -33.8574
-175.8109 0.7713 -36.8949
-175.2301 -12.5833 -39.7089
-173.4963 -24.5772 -39.5744
-167.6112 -37.5127 -40.2687
-159.2649 -46.2268 -39.5884
-152.3455 57.908 -24.1706
-163.9482 52.2592 -28.1795
-172.267 40.9793 -33.5443
-175.8277 29.534 -36.2931
-177.6696 17.5583 -39.7923
-178.1421 4.1305 -43.344
-178.6351 -8.7099 -46.6199
-179.7722 -26.4388 -46.8232
-173.6999 -40.8914 -46.1506
-163.1972 -51.832 -46.5155
-152.0969 -57.8926 -46.4136
-136.1463 -58.573 -39.9886
-136.7242 -61.0563 -43.563
ID=FMNH6736$a

LM3=152
-26.061 87.7231 -20.1389
-20.943 74.1771 -16.295
-29.5555 65.6088 -9.3825
-26.2961 51.7564 -7.3053
-26.3465 43.653 -6.594
-25.0714 31.2057 -6.7218
-23.846 20.8447 -8.9715
-23.7158 10.1738 -12.1548
-15.0767 -19.9096 -34.3722
-21.3875 -25.8075 -36.6883
-21.9143 -30.4747 -43.1973
-26.1192 51.7105 -7.3384
-25.3707 42.2364 -6.8561
-23.5732 29.4668 -7.6789
-22.1301 19.1237 -10.2256
-21.1878 8.3657 -13.8681
-21.4103 0.9692 -17.3905
-23.178 -5.568 -19.9353
1.3351 58.911 -26.8102
4.1032 48.7512 -29.2513
5.6209 38.474 -32.0054
6.1621 23.1118 -34.8305
4.008 12.8943 -34.3841
-1.5353 -2.5454 -34.2385
-7.8577 -12.7476 -33.7957
-13.5838 74.6238 -19.9702
-4.4608 68.2128 -24.1307
1.0867 59.0579 -26.8939
4.2361 47.5414 -30.0264
5.8765 36.2361 -33.4288
6.1307 24.1037 -34.7638
4.5635 13.3833 -34.729
-11.4446 84.9557 -24.6745
-0.3259 75.7275 -29.8821
5.3118 63.6137 -34.5159
7.177 50.2928 -37.9809
8.0184 39.0509 -41.4151
8.4042 25.8148 -43.6579
11.7882 11.0897 -45.56
-47.2557 86.3419 -20.409
-51.0451 72.4755 -16.7535
-41.5088 64.8482 -9.5704
-41.6353 53.1557 -6.6294
-41.1939 42.6446 -6.1449
-39.9822 29.96 -6.5412
-40.2062 19.1197 -9.1423
-38.9416 8.9306 -11.9775
-43.4788 -22.0574 -33.9961
-35.5645 -27.0731 -36.7094
-35.3869 -31.1755 -42.7442
-42.8977 51.5587 -6.8361
-42.2573 40.7142 -6.4382
-41.8528 27.8131 -7.542
-41.2505 17.4793 -10.0546
-40.6901 6.8592 -13.4103
-39.7522 -0.1164 -16.8494
-37.6798 -5.9172 -19.1583
-70.3392 52.5878 -26.7321
-71.7132 42.5875 -29.7123
-71.7748 32.3707 -32.1166
-70.3091 18.2721 -34.4596
-67.2493 8.036 -33.7651
-60.5899 -6.176 -33.0071
-52.2382 -15.8001 -32.9066
-57.4711 71.9049 -19.9183
-65.6432 64.7318 -24.0384
-70.0081 54.643 -26.9946
-71.7873 42.8192 -29.7673
-72.228 31.1934 -33.0096
-70.739 19.9601 -34.7728
-67.7551 9.0443 -34.6935
-61.4186 82.108 -24.1603
-70.5368 71.8748 -29.4682
-74.4853 58.8043 -34.7285
-75.6638 45.6334 -36.7896
-75.8062 34.0538 -40.4495
-73.9289 21.4971 -43.4564
-75.0671 5.891 -45.6042
-34.7992 87.2334 -17.3847
-34.1909 84.7755 -16.8029
-23.8066 56.02 -9.1094
-20.1172 33.6827 -8.5052
-17.2487 11.7659 -14.4656
-22.6669 -9.545 -22.9652
-16.2598 -22.3808 -37.8695
-21.6655 76.8422 -17.7753
-17.8069 45.8713 -9.7973
-15.1594 22.7824 -13.136
-14.5818 2.0961 -20.8449
-11.6546 -17.4051 -36.1386
3.4811 53.2991 -28.5343
6.5851 25.8499 -35.6721
1.8196 3.1586 -35.9893
-17.6878 77.7332 -19.7495
-8.9389 74.7652 -24.1515
-1.0284 67.5289 -27.8167
3.0251 54.6603 -27.8036
6.4756 42.9268 -32.7611
6.6506 29.9322 -35.0315
6.4346 16.3902 -37.5958
4.1673 4.8787 -37.8742
-0.2774 -7.3597 -39.3046
-8.4911 -15.7093 -37.4576
-18.8549 87.4553 -22.2851
-6.7908 82.3103 -26.8507
2.2963 72.2272 -31.4051
6.4603 59.6082 -35.1042
7.9344 47.5507 -38.7841
8.5303 33.8333 -41.9064
10.1541 19.0018 -45.4092
10.8229 2.1518 -45.4691
5.9396 -10.8769 -44.9233
-3.7908 -21.066 -44.802
-13.152 -27.1964 -43.9802
-37.9746 86.9216 -17.3599
-38.6466 84.455 -16.8273
-45.4425 55.5481 -8.4163
-46.2594 31.5585 -8.582
-46.083 9.2483 -14.3547
-37.6982 -9.9949 -22.2892
-42.4596 -24.827 -37.8157
-51.3135 74.912 -18.1388
-50.4415 44.0494 -9.3614
-49.7069 19.9813 -12.939
-48.0111 0.2453 -19.7873
-48.3975 -19.8536 -34.6833
-71.207 49.4811 -27.8831
-71.2688 24.226 -34.2226
-65.3429 -1.4264 -35.7832
-54.4392 75.2769 -20.0851
-62.2478 72.0098 -24.118
-69.3562 63.3537 -28.2088
-71.9109 51.1907 -28.8517
-72.748 38.1605 -31.9713
-72.5936 25.1551 -35.1075
-70.9846 12.3254 -37.819
-67.4221 0.9044 -36.7883
-60.7828 -11.3221 -37.8779
-51.6777 -18.9529 -36.8345
-54.892 85.5894 -21.9661
-65.8878 78.6197 -26.3063
-72.6246 67.5663 -31.1208
-75.6076 54.5478 -34.5852
-76.1553 42.4593 -38.2994
-74.7208 29.1071 -40.7713
-74.5313 15.4462 -44.8639
-74.3579 -1.3601 -44.9828
-66.6797 -15.3813 -43.9967
-55.2167 -24.6992 -43.9737
-43.0249 -29.9271 -43.7219
-27.5588 -29.4426 -37.7973
-27.6441 -31.5434 -41.0591
ID=FMNH6736$b

LM3=152
17.8525 68.6622 -21.6867
22.7776 52.5472 -16.7225
12.1103 45.9176 -10.2251
13.1432 30.5258 -3.5557
13.7661 15.8481 0.2956
14.7565 -0.2869 0.2303
14.3176 -15.2465 -1.9902
13.7107 -25.8983 -8.1841
18.137 -47.5676 -35.3117
11.7204 -52.5237 -39.7569
11.7219 -59.6346 -44.1734
16.2391 34.3667 -5.8271
17.1993 20.8639 -1.2326
18.0398 4.4176 0.3042
17.4384 -11.4574 -1.6104
16.4152 -23.1671 -7.4263
15.0443 -32.1094 -14.0792
11.7102 -37.9087 -18.3621
46.9801 34.8247 -27.6688
51.4011 19.1895 -31.633
51.8284 4.6282 -33.006
48.4055 -12.0965 -34.3259
42.781 -21.9178 -35.4882
33.7171 -33.5928 -35.9639
26.1436 -41.3312 -35.3994
31.9642 49.9508 -19.3166
41.3292 44.9078 -24.8873
46.7926 37.8673 -28.1688
51.4612 22.3463 -31.7031
52.7686 8.8083 -34.6167
51.7 -3.7903 -35.8293
45.3282 -19.1276 -36.5184
32.9197 65.3538 -27.9763
44.2175 57.2243 -35.3143
51.9683 44.3982 -43.7914
55.515 28.1575 -52.6244
56.9424 11.0084 -57.8661
56.9724 -6.5926 -58.2478
54.4969 -23.9438 -56.3889
-3.324 67.9712 -20.3752
-9.0002 52.2453 -16.2903
1.9022 45.8044 -10.2404
1.3787 30.3824 -3.6519
1.0898 15.9307 0.2363
-0.1703 -0.6602 0.189
0.4707 -14.632 -1.8394
0.8891 -25.8415 -7.8689
-5.8575 -47.0683 -34.6201
0.0945 -52.1835 -39.0322
-1.4252 -59.1191 -44.2286
-1.4455 34.7051 -5.8829
-2.7371 20.5345 -1.2267
-3.2027 4.4102 0.0812
-2.3215 -11.1251 -1.8126
-2.3934 -22.8776 -7.2691
-1.3645 -32.1726 -13.7881
2.3869 -37.9377 -18.3182
-33.0668 36.0603 -26.3119
-37.5635 21.1314 -29.1398
-38.8742 6.292 -30.4695
-36.0698 -10.7092 -31.7613
-30.2026 -20.696 -33.2894
-21.131 -31.9103 -34.2763
-13.4121 -39.957 -33.893
-17.7452 50.3165 -19.3399
-26.6303 45.5264 -24.2047
-33.3607 37.8497 -27.528
-37.5617 23.6325 -29.714
-39.6439 10.789 -32.232
-38.9269 -1.6052 -33.8349
-33.5358 -17.3613 -34.3463
-19.0091 65.0632 -26.4398
-30.277 56.8183 -34.1409
-38.5001 44.782 -42.6435
-42.3081 29.4641 -51.32
-43.1953 13.2696 -56.6779
-43.9051 -3.8931 -56.9857
-41.0283 -22.4012 -54.4727
8.2727 68.0476 -19.6064
9.9132 60.459 -17.9384
16.8344 36.3297 -7.3048
19.5 6.7495 -0.1033
18.07 -19.9133 -6.3305
14.5239 -39.1703 -21.0975
15.0643 -49.053 -36.6454
22.7424 54.6523 -17.9824
24.2059 24.8922 -4.1187
24.5354 -5.9588 -2.9432
24.3805 -27.5139 -16.3078
19.4432 -45.7907 -34.1403
51.7223 23.5412 -32.849
51.0767 -7.5263 -36.4408
38.4114 -30.0607 -38.5236
28.001 54.7082 -19.8141
36.1612 51.5352 -23.7967
44.4865 44.3844 -29.0064
51.1513 30.6252 -32.4206
53.5809 16.4189 -36.7972
54.2863 1.735 -39.7538
49.7983 -14.363 -39.4907
40.7839 -27.375 -39.1759
34.3504 -36.3607 -39.7831
25.3361 -44.4109 -37.7631
25.3063 67.0276 -24.635
38.4977 62.0131 -31.1821
48.6169 52.0543 -38.5394
54.0252 38.1044 -47.6915
56.1584 20.7918 -56.0804
56.9965 3.8461 -58.8609
56.4838 -14.4192 -57.6359
51.6731 -30.7131 -54.6072
42.2296 -43.1081 -49.9384
32.0181 -50.6712 -46.6235
21.061 -56.6529 -45.5728
6.1021 67.9904 -19.5596
4.8333 60.7881 -17.8572
-1.9991 35.7776 -6.8009
-4.3741 5.7698 -0.1857
-4.3673 -19.0551 -6.0854
-1.2059 -39.2116 -21.2701
-3.2718 -48.4542 -36.011
-8.5923 54.7179 -17.8451
-7.8253 24.5303 -3.2682
-9.7589 -5.3091 -2.3676
-10.2094 -27.1017 -15.0942
-7.5566 -44.912 -33.3965
-37.7786 26.0206 -31.0265
-38.5669 -6.3035 -34.7979
-25.6859 -28.593 -36.7629
-13.5991 55.1861 -19.7887
-22.3686 51.493 -24.0052
-30.5637 44.5478 -28.334
-36.9894 31.9349 -31.1724
-39.7072 18.4339 -34.6793
-41.17 3.0833 -37.3523
-37.3006 -12.758 -37.1526
-28.2997 -25.8334 -37.1871
-21.1302 -35.633 -38.5482
-13.3182 -42.975 -36.6797
-11.5237 67.0356 -23.1389
-24.9399 61.4154 -29.6194
-34.388 51.6288 -38.1378
-41.1525 38.8813 -46.9906
-42.6859 23.3962 -54.0712
-43.3077 8.0614 -57.3639
-43.0523 -10.9548 -56.6595
-38.6839 -28.2255 -52.9498
-29.7757 -40.4466 -48.2356
-19.6264 -48.9744 -45.4713
-8.8104 -55.9032 -45.0153
6.4697 -50.1494 -35.3402
5.7689 -58.9407 -43.4878
ID=FMNH224016$a

LM3=152
16.3086 47.2509 -27.5859
22.8426 30.8872 -22.0459
10.3132 25.4049 -15.2357
11.4333 10.2471 -7.8446
11.263 -4.0889 -3.0593
11.9448 -20.3439 -2.2391
11.1603 -35.141 -3.7641
10.146 -46.334 -9.1319
14.2988 -69.3106 -34.8808
7.9428 -74.3337 -39.1702
7.9565 -81.9063 -43.3707
13.8392 13.7138 -9.9535
14.6169 0.724 -4.701
15.1325 -15.5359 -2.3418
14.1585 -31.4818 -3.4934
12.604 -43.6074 -8.2459
11.2269 -52.9243 -14.7867
7.5425 -58.9015 -18.5761
45.0001 12.4847 -31.643
49.0037 -3.6541 -34.8482
49.1468 -18.1913 -35.6193
45.2458 -34.7249 -35.9306
39.1916 -44.5946 -36.4906
29.9726 -55.9862 -36.467
22.2039 -63.4709 -35.3001
30.5957 28.3892 -24.6127
39.6509 22.741 -29.6375
44.8615 15.4439 -32.7181
49.1886 -0.2273 -35.2301
49.9633 -13.9694 -37.391
48.8764 -26.4572 -37.9014
42.1975 -41.7941 -37.8083
31.5175 43.3108 -33.887
42.6117 34.7893 -41.0124
50.3568 21.4026 -48.5497
53.3599 4.2863 -56.5002
54.0985 -12.8804 -62.19
54.3118 -30.6993 -60.8775
51.06 -48.146 -57.13
-4.5625 47.0478 -26.4065
-10.4303 31.9828 -21.6148
0.495 25.6825 -15.3054
-0.5063 10.4345 -7.855
-1.5045 -3.7776 -3.2217
-2.5878 -20.2064 -2.2804
-2.523 -34.2893 -3.6698
-2.5391 -45.6195 -8.9282
-9.6271 -68.0799 -34.474
-3.7636 -73.7141 -38.6682
-5.4359 -80.827 -43.5749
-2.8765 14.5023 -10.2243
-4.6411 0.9622 -4.8501
-5.8023 -15.3088 -2.5884
-5.1358 -30.7018 -3.7675
-5.2145 -42.685 -8.222
-4.6146 -52.2882 -14.5091
-1.1424 -58.6205 -18.8417
-34.9769 15.7073 -31.0078
-39.6758 0.6594 -32.6579
-41.0328 -14.1107 -33.1987
-38.7613 -31.2772 -33.5377
-33.1773 -41.2858 -34.5935
-24.3568 -52.8562 -35.1122
-17.0136 -61.3451 -34.5637
-19.0981 29.8534 -24.4383
-28.1813 25.382 -29.157
-34.9529 17.5807 -32.3042
-39.5655 3.3705 -33.3302
-41.8197 -9.8444 -35.214
-41.544 -22.4679 -36.1998
-36.3106 -38.032 -36.0394
-20.3855 44.1477 -32.5441
-31.3678 35.9284 -39.5917
-39.7143 23.5904 -47.5993
-44.0157 7.9291 -55.698
-45.5241 -8.3333 -59.8233
-46.7031 -26.3157 -58.9264
-43.9527 -44.6022 -55.2557
7.4743 46.9457 -25.8484
8.4943 39.4365 -23.8371
14.9437 15.5728 -11.6896
17.1826 -13.4023 -3.1474
14.7766 -40.5918 -7.7656
10.8076 -60.4541 -21.6185
11.3342 -70.8735 -36.2802
21.6721 33.0087 -23.3849
21.4055 4.1074 -7.6936
21.3817 -26.2049 -5.1067
21.049 -48.6267 -17.4289
15.2435 -67.7662 -34.1091
49.5092 0.7843 -37.0214
48.2745 -30.4597 -38.9612
34.9844 -52.9329 -39.6585
27.1204 33.1 -25.5982
34.8916 29.6846 -29.3269
43.0604 21.8643 -34.1681
48.9938 7.6948 -36.7639
51.6141 -6.0496 -40.6863
51.7857 -21.5117 -42.5372
46.8297 -37.1841 -41.57
37.9789 -49.6619 -40.5635
30.697 -59.0549 -40.4253
21.0576 -66.8265 -37.547
24.2331 45.4253 -30.938
37.224 39.7287 -37.0758
47.1946 29.0609 -44.0917
52.4419 14.6025 -52.5487
53.9843 -4.0309 -60.0879
54.5071 -20.2924 -61.8844
53.251 -38.9409 -59.758
48.3762 -54.5495 -55.6263
38.5102 -66.1042 -50.2145
28.0281 -73.67 -46.5197
17.036 -79.1758 -45.0387
4.9563 46.7062 -25.7904
3.801 39.8596 -23.7232
-3.7045 15.7419 -11.5173
-6.5262 -13.7473 -3.1484
-7.6437 -39.0797 -7.5726
-4.6643 -59.7567 -21.5964
-6.8685 -70.0717 -35.9664
-9.6774 34.3409 -23.3076
-10.008 5.1296 -7.4208
-12.089 -24.7954 -4.6868
-13.5166 -47.4542 -16.2191
-11.4625 -66.2045 -33.5199
-40.0414 5.3155 -34.9127
-41.3003 -26.9348 -36.9245
-28.7444 -49.1462 -37.4738
-15.0295 34.4074 -25.2711
-23.9767 30.8082 -29.3877
-31.9115 24.1634 -32.785
-38.7931 11.2781 -35.6265
-41.8316 -2.2918 -38.2719
-43.4255 -17.6473 -39.955
-39.8931 -33.4289 -39.188
-31.8158 -46.3905 -38.402
-24.3967 -56.6102 -39.0271
-16.6948 -64.4027 -37.1694
-12.4278 46.0418 -29.1531
-26.0634 40.4895 -35.4354
-36.1658 30.1397 -43.3745
-42.7641 17.0484 -51.1834
-44.6671 1.0254 -57.9239
-45.8038 -13.9959 -59.8679
-45.7654 -33.837 -57.9252
-41.7805 -49.7415 -53.7892
-33.1837 -62.327 -48.6872
-22.886 -70.4712 -45.5379
-12.2713 -77.4961 -44.5242
2.5432 -71.8743 -35.2605
1.7154 -81.0863 -42.9358
ID=FMNH224016$b

LM3=152
-61.1139 64.6351 -9.1412
-55.1569 44.8088 -2.2479
-68.0638 36.3859 5.4673
-64.754 17.822 12.3627
-63.7835 -0.4653 15.2285
-63.6418 -21.228 14.4666
-62.1936 -39.8915 10.0914
-61.4829 -54.8867 1.4122
-49.7071 -78.3414 -35.6921
-58.301 -83.7114 -42.1241
-58.1772 -89.6718 -52.8776
-62.1201 22.3103 10.3339
-60.2276 4.8265 14.091
-58.5132 -14.0458 14.508
-58.4546 -34.2927 11.2306
-58.3356 -50.1042 4.2254
-58.733 -62.7814 -6.123
-61.4129 -70.9733 -14.6738
-24.4045 26.0997 -14.9876
-18.8762 8.0443 -17.3808
-15.4931 -9.43 -19.377
-16.4179 -28.5812 -20.244
-21.3375 -45.3622 -25.1326
-30.4767 -61.3286 -30.7496
-40.518 -72.0722 -33.0125
-43.4334 43.7888 -6.5279
-33.1385 39.8892 -12.0365
-25.1545 30.7529 -15.9411
-19.5255 13.5518 -18.2651
-15.3474 -3.3445 -20.6986
-14.3507 -18.287 -22.2243
-18.1046 -40.6111 -26.0924
-42.1052 62.3722 -15.6232
-26.8626 52.791 -23.4087
-17.2298 39.1475 -33.2075
-10.9391 21.0343 -43.0052
-7.4904 1.2763 -49.6528
-5.7792 -19.6929 -52.7372
-7.3867 -42.6313 -53.8912
-86.6074 63.3192 -9.4817
-91.5601 43.3701 -3.6511
-79.4159 36.0108 4.997
-80.8405 17.0449 12.1624
-80.264 -1.2977 15.1662
-78.4313 -22.1755 13.8734
-77.3571 -40.7838 9.1942
-75.6255 -56.1862 0.4646
-81.656 -80.9184 -36.9748
-72.3331 -84.5964 -42.8831
-71.5076 -90.5692 -53.8436
-84.1234 21.451 9.7225
-84.4893 4.1735 13.8036
-83.4914 -16.1432 14.1659
-82.0091 -35.0418 10.4663
-80.0324 -51.9142 2.4474
-77.8771 -63.3962 -6.8901
-73.6064 -71.628 -14.9914
-119.3666 21.8183 -18.6184
-122.8531 3.6579 -20.7449
-124.0876 -14.109 -22.5718
-121.8384 -34.0364 -23.5141
-115.3126 -49.7973 -27.6757
-104.5794 -64.4672 -32.5781
-92.147 -75.3368 -34.8462
-102.6404 40.9411 -8.7542
-112.0973 36.0632 -14.9921
-118.7745 27.0415 -19.6436
-122.5874 10.1896 -21.9721
-125.0479 -7.3006 -24.0789
-124.516 -24.0095 -25.8816
-118.5034 -45.3895 -28.8794
-104.5698 60.1045 -17.5431
-118.4873 49.7216 -27.0763
-126.4645 34.9939 -38.1849
-130.1726 15.8397 -48.3878
-130.4615 -3.8988 -54.4228
-129.8978 -25.5039 -56.6106
-126.3522 -47.3558 -58.5824
-72.0296 63.2263 -8.1599
-69.26 53.6509 -4.0152
-61.943 26.5831 8.2028
-58.9095 -10.0309 14.353
-57.881 -50.1966 3.5855
-58.9165 -72.7326 -17.8143
-56.6994 -81.9359 -39.4088
-52.1938 48.5165 -5.5891
-52.8791 12.3164 10.7296
-51.1624 -25.3997 11.5356
-46.6147 -56.1091 -5.6917
-47.7403 -76.8337 -33.0264
-16.6931 15.4119 -24.5009
-10.6457 -22.4216 -31.3219
-23.4817 -55.0991 -35.2789
-49.2237 49.4238 -7.0034
-37.0789 46.4923 -13.0036
-25.6957 38.0564 -19.9944
-17.7744 22.8952 -25.3918
-12.8759 5.2163 -29.8178
-9.9136 -15.3216 -33.0181
-12.0418 -33.1607 -36.0795
-18.9034 -48.8748 -35.7055
-30.772 -66.0827 -39.1921
-43.3699 -75.8031 -36.6672
-51.6226 63.3755 -12.1611
-35.4776 58.9786 -18.1323
-22.1947 47.0683 -27.0624
-13.6303 31.1419 -37.988
-9.475 13.3112 -46.2545
-6.6865 -7.6763 -50.9804
-6.1471 -29.3148 -52.9597
-9.3931 -51.4317 -52.4453
-20.4702 -69.4311 -51.0643
-36.2845 -81.052 -51.8634
-50.4086 -86.8986 -52.4131
-76.7811 63.028 -8.2612
-78.7708 53.2143 -4.3425
-84.3247 25.9197 7.6112
-86.3503 -9.3273 13.8343
-82.893 -47.8429 3.9628
-75.2003 -73.1161 -17.783
-74.4437 -83.2769 -39.8268
-95.0604 46.6685 -7.0256
-92.8793 10.8578 9.9352
-90.1766 -27.1582 10.4562
-89.4788 -58.3009 -6.862
-85.0691 -79.2547 -34.9584
-125.2419 11.2755 -28.7036
-127.1943 -27.9635 -35.7809
-111.3708 -59.721 -38.7647
-98.741 46.9937 -9.1567
-110.0439 42.9115 -16.7541
-118.7818 34.1508 -23.4926
-124.6433 18.1709 -29.6112
-127.5847 0.2998 -34.1768
-128.2634 -19.7935 -37.7769
-124.6036 -38.8104 -39.2279
-114.1082 -56.7797 -40.0281
-102.3567 -69.8755 -42.1839
-89.0925 -78.7055 -38.4559
-95.3717 61.8124 -13.2552
-112.0307 55.4822 -21.4374
-122.6211 43.5254 -31.2363
-128.699 26.379 -42.7886
-130.4562 7.2319 -51.5372
-130.5211 -11.5092 -55.3456
-128.9484 -34.5782 -56.9841
-123.17 -55.6224 -57.3471
-110.9139 -73.5454 -55.1327
-95.3995 -83.9299 -54.2471
-79.7117 -89.1735 -54.4172
-65.365 -84.1112 -40.2941
-64.7206 -90.0611 -53.1036
ID=FMNH224023$a

LM3=152
-54.3273 28.585 -15.5062
-49.7048 8.7781 -8.5475
-62.8007 1.4977 -0.4082
-60.9843 -17.0042 7.0195
-61.3694 -35.4914 10.2331
-62.1493 -56.0901 9.4738
-63.1092 -74.838 5.9199
-64.0966 -90.0412 -2.3819
-55.1789 -115.1864 -39.7863
-64.4175 -119.9269 -45.8887
-65.3154 -125.9567 -56.1905
-57.9555 -12.7429 4.6997
-57.5212 -30.0112 8.8599
-57.3375 -49.2692 9.4965
-58.5933 -69.4316 6.7141
-60.2284 -85.3862 0.1183
-62.0034 -98.0821 -9.9401
-65.5144 -106.2721 -18.0957
-21.1879 -12.6609 -22.0143
-16.964 -30.9101 -24.3891
-15.3179 -48.5345 -25.8749
-17.6732 -67.8201 -26.5793
-24.0822 -84.0241 -30.6279
-34.4306 -98.857 -35.4409
-45.4988 -109.4001 -37.1526
-38.3741 6.7993 -13.3459
-28.5241 1.9637 -19.1327
-21.5177 -7.9407 -23.0531
-17.2564 -25.3621 -25.312
-14.6683 -42.5958 -27.513
-14.8914 -57.8026 -28.5977
-20.4741 -79.564 -31.9956
-36.0853 25.1181 -22.6816
-21.6549 14.2886 -30.998
-13.6518 -0.5796 -40.911
-9.226 -19.2441 -50.1547
-7.5127 -39.2863 -56.8693
-7.5526 -60.9708 -59.3569
-10.9824 -83.2465 -60.0373
-79.9208 29.6794 -15.3009
-86.0428 10.4235 -8.8063
-74.1613 2.1076 -0.4309
-76.5501 -16.9297 7.2275
-77.3926 -34.879 10.7916
-77.752 -55.5026 9.5177
-78.3384 -74.54 5.5402
-77.9596 -90.0263 -3.0996
-87.4799 -114.9967 -39.7198
-78.8162 -119.8249 -46.1661
-78.6642 -125.5844 -56.673
-79.8929 -11.8323 4.8329
-81.6017 -29.1008 9.2579
-82.1012 -49.339 9.9266
-82.1855 -68.1187 6.8348
-82.0806 -85.1854 -1.0362
-81.1436 -96.9621 -10.3055
-77.6755 -105.9218 -18.2706
-115.873 -9.0241 -22.5082
-121.0764 -27.0544 -24.1232
-124.0302 -44.8806 -25.2578
-123.1043 -64.8155 -25.8517
-118.1322 -80.8706 -30.0767
-108.6586 -96.5239 -34.9005
-97.2994 -108.4464 -36.8303
-97.5516 8.5724 -13.3219
-107.2923 4.2305 -19.2022
-115.0093 -4.0339 -23.5317
-120.4674 -20.9027 -25.3414
-124.0097 -37.8707 -26.9158
-125.002 -54.7373 -28.1406
-120.8701 -76.4389 -31.2089
-98.2256 27.9272 -22.5368
-113.355 18.343 -31.1107
-122.7928 3.941 -41.9727
-128.1187 -14.524 -51.5178
-130.5057 -34.694 -57.0113
-131.8165 -55.5851 -58.7709
-130.0121 -78.2554 -60.4641
-65.1886 28.583 -14.5716
-63.018 18.9991 -10.3922
-57.6173 -8.5548 2.3768
-56.9216 -45.3234 9.0146
-59.4252 -85.2531 -0.75
-63.159 -108.1432 -21.465
-62.6123 -117.9885 -43.1959
-46.6946 12.5001 -12.1441
-49.1727 -23.6716 4.8826
-50.8355 -61.4273 6.3946
-49.601 -92.3656 -9.9402
-53.2453 -113.4987 -37.1701
-14.2548 -23.6435 -31.8764
-11.863 -62.0486 -38.1601
-27.4622 -94.0547 -40.666
-43.8 12.8322 -13.7739
-31.7963 8.7434 -20.2383
-21.634 -0.3142 -27.2684
-14.7804 -16.7555 -32.7396
-11.9172 -34.1822 -36.989
-10.7393 -55.9758 -39.5395
-14.1769 -73.2081 -42.2586
-25.1436 -91.7998 -41.8323
-36.9965 -105.3164 -43.5343
-49.1194 -112.8738 -40.712
-45.1665 26.969 -19.0762
-29.495 21.2637 -25.7282
-17.8961 8.4572 -34.5571
-10.7943 -8.9741 -45.6723
-8.3388 -26.728 -53.652
-7.271 -48.2174 -58.3532
-8.6287 -70.5726 -59.7135
-13.946 -92.2299 -58.1889
-26.175 -109.1271 -56.0491
-42.2127 -118.714 -56.2284
-57.1419 -123.8021 -56.4079
-69.4112 28.5495 -14.2798
-72.79 19.094 -10.0747
-79.8061 -7.4325 2.4149
-84.0745 -42.8942 9.4372
-84.3254 -80.8113 0.5213
-79.7678 -107.3284 -21.2363
-80.5691 -117.946 -42.8282
-89.1612 13.9248 -12.2659
-89.3124 -21.9844 5.6107
-89.4906 -59.5279 6.6536
-92.5105 -91.0814 -9.88
-90.7736 -113.0391 -37.1983
-122.8863 -19.1227 -32.0093
-128.4723 -58.6079 -38.0977
-115.2313 -91.3049 -40.6998
-92.3263 14.4008 -13.8521
-105.0605 11.043 -21.2764
-114.7955 2.5782 -27.573
-122.0587 -12.8448 -32.7211
-126.3863 -30.3446 -37.0406
-129.0553 -50.291 -40.1935
-127.0273 -69.279 -41.6842
-117.7959 -88.5035 -41.9923
-107.601 -102.147 -44.5493
-94.7147 -112.2987 -41.0177
-89.3727 28.9754 -18.8134
-106.1659 23.9571 -26.4021
-118.0708 12.5477 -35.1131
-125.7143 -3.3906 -46.0492
-129.6853 -23.4458 -54.8079
-131.403 -43.5246 -58.0631
-131.3325 -66.3673 -58.983
-127.138 -87.9423 -58.958
-115.5166 -107.1748 -56.8798
-100.947 -117.5985 -56.2844
-86.6404 -123.6659 -57.0624
-71.377 -119.843 -43.8534
-71.4984 -125.7092 -56.093
ID=FMNH224023$b

LM3=152
-56.779 68.2235 -21.0653
-49.4974 50.3884 -15.8631
-61.8427 43.863 -7.9266
-60.3269 26.4526 -1.3042
-59.9763 10.2942 2.7713
-60.0141 -7.9401 3.4445
-58.8758 -24.487 1.2958
-59.2852 -38.1308 -5.2212
-51.5911 -61.2537 -41.6881
-60.9879 -66.9649 -45.7972
-60.435 -71.9721 -56.5303
-58.1492 31.3451 -3.9116
-56.6925 15.6525 1.1625
-56.044 -2.6181 2.9826
-56.0065 -20.5708 1.3832
-56.9846 -35.5023 -4.3111
-57.4829 -45.2852 -11.6908
-61.0688 -53.3697 -18.6942
-27.0864 34.7922 -23.2312
-21.0314 16.8358 -26.686
-19.5058 0.0158 -28.8231
-22.2059 -19.323 -30.8188
-26.6539 -30.9278 -33.2127
-36.0288 -45.6087 -36.5061
-42.8575 -53.0521 -37.9458
-42.8681 49.1722 -17.8437
-33.6215 43.8443 -21.2244
-26.0371 33.8938 -24.5904
-21.3528 18.5229 -27.6724
-19.0637 4.7138 -29.9276
-20.6507 -13.3127 -30.7378
-25.672 -28.6327 -33.2589
-40.1003 65.288 -26.3836
-26.9966 56.1601 -32.2651
-18.8562 41.8233 -39.0481
-14.7936 25.5758 -46.6815
-12.6284 7.4437 -52.3372
-13.0918 -11.6873 -54.3901
-14.4869 -31.2107 -53.5973
-76.596 68.0747 -21.7209
-83.9371 50.5933 -17.3666
-72.0822 43.7641 -8.5213
-72.688 26.2991 -1.9507
-73.6233 9.6803 2.1431
-72.9908 -7.8207 2.7688
-73.5608 -24.1185 0.8219
-73.4709 -37.9892 -5.5078
-80.1681 -60.6079 -41.4159
-70.749 -66.932 -45.9792
-70.8129 -72.327 -56.3749
-75.7032 30.5125 -4.3481
-76.7924 14.8705 0.5244
-76.6868 -2.9982 2.3223
-76.898 -20.121 0.9112
-75.8007 -35.5883 -4.9998
-75.1119 -45.3827 -11.824
-71.6322 -53.8384 -18.7022
-106.8585 33.5416 -26.1759
-112.1309 15.9128 -28.3261
-113.355 -0.4316 -29.976
-110.9693 -19.026 -31.7763
-105.2539 -31.1209 -34.2675
-95.4997 -45.2376 -37.3814
-88.5584 -53.3465 -38.9552
-90.4707 49.0157 -19.7274
-100.8683 43.2548 -24.0939
-106.7914 34.5465 -26.42
-112.1248 18.6695 -29.2457
-113.9347 4.971 -31.1326
-113.1092 -10.4039 -32.4436
-107.3944 -27.8285 -34.5856
-92.5601 65.1196 -28.5271
-104.8747 56.3063 -34.6253
-114.1315 43.3524 -40.9668
-118.2474 26.1703 -48.6128
-120.1562 7.7486 -54.0881
-118.6013 -11.6888 -56.341
-116.4709 -31.1381 -56.286
-64.8762 67.9406 -20.9581
-64.3233 59.9619 -18.6248
-57.7016 35.1104 -6.0422
-53.3364 2.42 1.9392
-53.9903 -30.2064 -3.018
-57.1498 -53.0727 -21.4455
-57.8082 -64.2157 -43.0632
-47.9901 53.7143 -18.2517
-51.168 21.6341 -1.9334
-51.3114 -12.6186 1.3264
-48.2358 -41.4861 -13.6339
-48.4467 -57.9431 -39.6436
-22.3023 21.9921 -26.4023
-19.8199 -11.9498 -32.3476
-31.6696 -41.349 -37.091
-48.4423 53.3011 -17.8301
-38.947 50.5085 -21.1495
-29.7741 43.1061 -24.9264
-23.2925 30.2836 -27.589
-19.4802 13.4712 -30.2795
-17.8586 -1.5081 -33.4433
-20.6691 -20.6762 -35.9118
-28.4571 -37.9324 -37.7768
-36.7488 -49.7978 -40.9067
-47.1611 -57.9491 -40.4547
-48.7409 67.7276 -23.8102
-35.0651 62.3972 -28.3055
-23.6297 51.6457 -33.8876
-16.9708 36.6348 -41.8701
-13.7357 20.2084 -48.7334
-12.9495 -0.3205 -53.9917
-13.8192 -19.8977 -54.3878
-16.3793 -38.2249 -53.4042
-26.6713 -53.6231 -52.157
-39.3322 -64.0326 -53.7477
-52.1201 -69.3622 -56.4151
-67.1977 67.8894 -21.8139
-69.3831 59.7888 -19.0304
-76.2544 35.1553 -7.075
-79.624 2.3593 0.8839
-78.8083 -29.0334 -3.2664
-75.4221 -53.3881 -21.6586
-74.5748 -64.0415 -43.4245
-85.0324 52.8141 -19.3076
-81.0741 21.2101 -3.2485
-82.1071 -12.8503 0.2899
-84.1007 -41.5829 -14.4046
-84.0295 -57.2833 -40.109
-111.4258 20.7649 -28.9192
-113.1777 -13.7051 -34.0453
-99.6722 -41.3694 -38.0828
-85.5979 53.1361 -19.7785
-94.1221 50.689 -23.1755
-102.8003 43.9392 -26.8689
-109.6802 30.2307 -29.311
-113.9381 14.1613 -32.7584
-115.0625 -1.8103 -34.9988
-112.1922 -21.2651 -37.2084
-103.522 -37.1138 -38.7117
-94.6804 -49.0894 -41.4267
-84.7492 -57.1497 -40.8432
-84.1359 67.4605 -25.1207
-99.2842 61.113 -31.6507
-109.5909 51.2874 -37.1558
-115.9582 37.2178 -43.7529
-119.3135 19.5174 -50.7875
-119.5252 0.1794 -55.7156
-118.0645 -19.5571 -56.6098
-114.8288 -38.0339 -55.7834
-105.0314 -53.8076 -53.3476
-92.6465 -63.8481 -54.7003
-79.5967 -69.9423 -56.3109
-66.2309 -65.7993 -42.1227
-66.1631 -72.6938 -55.4277
ID=FMNH224112$a

LM3=152
-22.1424 46.1605 -25.2523
-15.0647 29.0216 -20.4007
-27.2411 21.9749 -11.9781
-26.0236 4.6906 -5.2798
-24.9245 -11.5699 -1.0652
-25.2436 -29.8188 -0.4312
-24.4211 -46.2759 -2.3774
-24.9079 -59.967 -8.8129
-17.8263 -82.1643 -43.6333
-27.8327 -89.2022 -49.1139
-27.482 -93.9757 -59.798
-23.49 9.2793 -7.8355
-22.058 -6.1599 -2.5987
-21.5731 -24.6182 -0.7982
-21.7964 -42.3699 -2.2644
-22.612 -57.3095 -7.9635
-23.4653 -66.9865 -14.9818
-27.0232 -75.2064 -22.1401
6.7932 13.0869 -28.0897
12.7585 -5.1283 -31.5404
14.2548 -21.9695 -33.3977
11.3751 -41.4648 -35.2767
7.2125 -52.4719 -37.4475
-2.4109 -67.6219 -40.479
-9.4148 -75.2995 -41.945
-8.7181 27.198 -22.2772
0.7335 21.6916 -25.9216
8.1305 11.7477 -29.1047
12.7809 -3.5533 -32.4687
14.7749 -17.3871 -34.5502
13.4322 -35.1364 -35.2583
8.2876 -50.6995 -37.7923
-5.8006 43.0833 -30.7514
6.9501 33.4014 -36.9589
14.9164 19.619 -43.7291
18.6257 3.4283 -51.673
20.6212 -15.568 -57.1972
20.0249 -34.2879 -59.091
18.4916 -53.3477 -57.9146
-41.7563 46.1058 -25.3643
-49.9143 28.5889 -20.881
-37.5363 21.8796 -12.1518
-38.4261 4.4617 -5.546
-39.397 -12.1999 -1.3739
-38.5631 -29.9175 -0.658
-39.3488 -46.2039 -2.4785
-39.5016 -59.6627 -8.8981
-47.0482 -81.9032 -43.5378
-37.4186 -89.1514 -49.1316
-37.7927 -94.3625 -59.6353
-41.3427 9.0859 -8.1361
-42.1023 -6.7367 -3.1147
-42.183 -24.7115 -0.918
-42.1181 -41.8433 -2.3769
-41.6555 -57.5492 -8.2204
-40.774 -67.098 -15.1147
-37.6699 -75.8312 -21.7852
-72.8003 11.5892 -28.7106
-78.4048 -6.2333 -31.1532
-79.387 -22.2128 -32.6316
-76.8735 -41.15 -34.3619
-71.5856 -53.1684 -36.7907
-61.9263 -67.3005 -40.0492
-55.2075 -74.8105 -41.883
-56.1273 27.1803 -23.0815
-66.4526 21.4777 -27.0765
-72.8869 12.7936 -29.3767
-77.9617 -2.6681 -31.8987
-79.94 -16.8145 -33.6983
-79.2101 -32.462 -34.7802
-73.791 -49.6137 -37.0458
-58.0147 43.4379 -31.8175
-70.9646 34.5915 -37.7937
-80.1417 21.2611 -43.3967
-84.8908 3.946 -51.1867
-86.9239 -14.3168 -56.541
-85.3101 -33.9834 -58.7993
-83.2949 -52.8979 -58.644
-30.5917 45.8158 -24.8711
-30.0023 38.0971 -22.6473
-23.2349 13.0852 -10.1396
-19.0369 -19.1439 -1.965
-19.4574 -52.0924 -6.8436
-23.2073 -75.1896 -25.0191
-24.5047 -86.2784 -46.2927
-13.808 30.9407 -22.264
-16.7616 -0.0613 -6.0597
-16.5321 -34.4342 -2.7159
-13.9725 -63.0037 -17.2012
-14.8742 -80.0997 -43.3414
11.9086 -0.0567 -31.8247
13.9231 -34.0097 -37.076
1.926 -63.4158 -41.2766
-13.6828 31.3794 -22.5076
-4.9543 29.0378 -25.8603
4.1468 21.1532 -29.5331
10.6228 8.3852 -32.3339
14.4025 -8.5224 -35.1355
15.9723 -23.4624 -38.1331
13.1873 -42.7825 -40.5574
5.3524 -59.8886 -42.0923
-3.3252 -71.8062 -44.9209
-13.8867 -80.1017 -44.0315
-14.7648 45.8262 -28.2484
-1.1499 40.3658 -32.9677
10.2603 29.844 -38.7811
16.5347 14.8302 -46.6745
19.7234 -1.7581 -53.6888
20.3622 -22.1438 -58.7182
19.6637 -41.9296 -59.0503
16.9174 -60.1759 -58.0603
6.7637 -75.9711 -56.3443
-6.0913 -86.2791 -57.7262
-19.1331 -91.5541 -59.6064
-33.2334 45.6504 -25.1754
-35.2081 37.5833 -22.6789
-41.8921 12.9904 -10.4709
-45.6456 -18.5591 -2.6291
-44.5897 -50.9918 -6.3937
-41.51 -75.144 -24.4217
-40.9116 -86.1048 -46.4018
-51.1516 31.1504 -22.9343
-46.7453 -0.5178 -6.732
-47.8934 -33.9947 -2.6897
-49.6829 -63.3839 -17.1859
-50.6405 -79.6015 -42.7384
-77.5311 -1.1044 -31.5936
-79.2918 -35.6481 -36.4439
-66.3269 -63.2341 -40.8158
-52.0409 31.0608 -23.3368
-59.9088 28.9833 -26.6146
-69.0282 21.5273 -30.1352
-76.0727 8.0501 -32.0172
-80.1086 -7.9258 -35.1331
-81.1395 -23.6277 -37.3278
-78.382 -42.5781 -39.4757
-70.1387 -58.9172 -41.1951
-61.1626 -71.0853 -43.8659
-51.2948 -79.4155 -43.6103
-50.2508 45.7452 -28.8666
-63.6413 40.2352 -33.9786
-75.1146 29.7927 -39.6181
-82.5527 15.6437 -46.3085
-85.8816 -2.5319 -53.5615
-86.1117 -22.1478 -57.9817
-84.8064 -41.2492 -59.0006
-81.4214 -59.7127 -58.2646
-71.7897 -76.0105 -55.7207
-59.2419 -85.9736 -57.3689
-46.4983 -91.7989 -59.9945
-32.4709 -87.9795 -45.509
-32.5413 -94.8709 -58.8626
ID=FMNH224112$b

LM3=152
-48.8031 20.7817 -49.9782
-45.5926 8.6541 -47.542
-54.553 1.7375 -42.6796
-54.5105 -7.299 -42.199
-54.6521 -14.3559 -42.1098
-54.4822 -23.146 -42.9825
-54.3587 -30.2852 -44.1371
-54.8945 -36.7242 -45.4819
-47.5624 -55.5597 -59.6966
-51.9061 -59.3764 -61.0729
-56.1221 -65.7386 -65.5367
-53.47 -5.6033 -42.7268
-53.8902 -13.2553 -42.4764
-53.101 -21.2641 -43.2768
-53.7714 -29.022 -44.1461
-53.4819 -35.3166 -45.7117
-53.7814 -40.4744 -47.3847
-54.1734 -45.2195 -49.5402
-31.4185 -4.4006 -53.9978
-30.3195 -11.0233 -54.2477
-29.1094 -17.4932 -54.0934
-31.2742 -25.5968 -52.4257
-33.8925 -35.7283 -52.6366
-37.9175 -43.8463 -55.1474
-42.8346 -51.0335 -56.9416
-41.124 8.3135 -49.574
-35.5213 3.9235 -53.8035
-31.689 -2.1637 -55.0299
-30.3089 -9.0996 -55.0225
-28.7406 -17.7451 -55.1366
-29.5142 -24.5652 -54.6281
-32.7715 -35.4723 -53.3308
-37.633 19.0948 -53.6129
-30.8829 12.8895 -57.7458
-26.4027 1.0182 -60.0032
-24.8142 -7.8361 -61.0312
-23.0259 -17.1152 -59.9817
-22.5044 -28.8194 -59.352
-23.3628 -39.9977 -59.1242
-67.6758 18.2566 -50.6109
-70.4505 8.5049 -48.761
-61.4954 1.909 -42.9686
-61.6697 -6.5287 -42.4903
-61.5356 -13.5904 -42.6221
-61.5258 -23.0334 -43.4892
-61.5417 -29.4625 -44.4715
-61.3965 -36.0226 -46.0895
-68.4322 -53.4779 -58.357
-63.2851 -58.7741 -61.4868
-59.5097 -66.2325 -66.0185
-62.4516 -5.0499 -43.1167
-62.033 -14.2065 -42.7011
-63.076 -21.0956 -43.5728
-62.0459 -28.9324 -44.2321
-62.9947 -34.8928 -46.0085
-61.5491 -40.352 -47.6042
-61.6348 -45.1425 -50.1747
-83.065 -3.6344 -55.5786
-84.4006 -10.9016 -56.3601
-84.9304 -18.6208 -55.5508
-86.3213 -24.6273 -57.7738
-81.5961 -35.6142 -55.2054
-76.7975 -43.3063 -56.6359
-73.5828 -49.1966 -58.4166
-74.5592 8.171 -51.3267
-78.391 4.0638 -54.0647
-83.1478 -1.623 -57.534
-84.0147 -9.4672 -56.9482
-85.0057 -17.8309 -55.8171
-85.5695 -24.4229 -57.2319
-81.4397 -35.1028 -54.6775
-73.0838 17.303 -52.7691
-82.1365 12.8969 -58.2005
-87.2481 2.6383 -61.7141
-88.6153 -6.6432 -62.7036
-89.6639 -14.0112 -62.6948
-91.3773 -26.9378 -62.2371
-90.3808 -38.543 -62.1279
-55.1622 19.4711 -48.3104
-54.2016 13.4095 -47.3209
-49.7052 -3.4702 -44.7413
-47.8104 -19.4391 -44.7761
-47.4831 -35.0092 -47.966
-47.8874 -50.3236 -54.216
-50.4008 -59.0734 -62.8748
-47.7724 9.4556 -47.7551
-45.7157 -9.9011 -44.668
-44.3022 -25.1723 -46.0175
-44.1008 -41.3126 -51.715
-46.3087 -54.88 -59.7068
-30.2462 -8.3829 -55.9808
-29.0354 -25.0102 -55.4918
-35.6711 -43.7085 -56.9266
-44.1596 10.8708 -48.7103
-37.4455 9.1655 -53.1118
-32.3912 3.4036 -57.607
-29.7991 -4.4241 -57.6583
-28.2515 -13.4619 -57.1248
-27.9176 -22.9706 -56.6976
-28.9997 -33.1715 -56.439
-33.2883 -41.6406 -56.9991
-37.19 -48.2953 -59.2161
-42.6256 -54.4951 -61.4181
-43.3605 19.8166 -51.0888
-34.1495 16.5584 -55.6673
-28.1644 8.4037 -59.2394
-25.8495 -2.3424 -60.8764
-23.9677 -10.9556 -60.7426
-22.8951 -21.627 -59.9085
-22.8691 -33.3724 -59.6566
-26.8157 -44.2883 -58.5818
-33.0195 -51.8637 -60.4825
-39.2443 -57.597 -63.3856
-47.9593 -61.8189 -66.0856
-60.6656 17.9822 -48.2623
-62.7843 13.1625 -47.2852
-66.3669 -3.4014 -45.0536
-67.8021 -20.0785 -45.3496
-67.5606 -34.9533 -48.1296
-66.5981 -49.9709 -54.6438
-64.3879 -57.6799 -62.5472
-68.0888 9.7083 -48.8349
-69.8247 -9.9757 -45.778
-70.5243 -25.8387 -46.9834
-70.8894 -42.5069 -53.3295
-68.7231 -54.0663 -58.9037
-83.8496 -7.9979 -57.7688
-85.5187 -24.7062 -57.6465
-78.8554 -43.4299 -58.3735
-72.463 10.2405 -50.7333
-78.0306 7.7023 -55.6944
-81.6265 3.1444 -59.0546
-84.2492 -4.1433 -59.4362
-85.2424 -12.6057 -58.8783
-86.1973 -22.8023 -58.501
-85.3001 -32.8651 -58.7328
-81.6925 -40.288 -58.8683
-77.311 -48.4032 -60.5928
-71.9446 -53.6695 -61.4565
-72.7781 17.2355 -52.4779
-81.5051 13.5809 -58.1838
-86.0492 7.6286 -60.8112
-87.381 -1.6958 -62.3114
-89.314 -10.5425 -62.5987
-91.0257 -20.0557 -62.551
-91.318 -31.9017 -62.4325
-88.2795 -43.4375 -61.5964
-82.2506 -51.743 -62.7353
-75.3523 -57.2392 -64.6066
-66.7992 -60.9133 -66.4995
-57.3985 -62.2093 -63.3051
-57.5042 -64.7898 -65.8051
ID=FMNH260381$a

LM3=152
-6.058 45.9186 -45.8544
-1.4094 33.9371 -43.627
-10.0642 26.5031 -38.7205
-9.4096 17.5304 -38.2308
-9.185 10.3128 -38.3262
-8.594 1.503 -39.1629
-7.7517 -5.5569 -40.2571
-8.0562 -11.6475 -41.745
0.289 -30.5063 -55.1213
-3.1261 -34.3209 -57.8923
-7.0638 -41.7709 -61.8292
-8.7145 18.9903 -38.7948
-8.2997 11.2701 -38.6341
-7.0156 3.422 -39.3994
-7.2638 -4.3771 -40.3249
-5.9412 -11.164 -42.4157
-6.13 -16.1101 -43.938
-6.385 -21.2195 -46.1564
13.3743 21.5903 -50.3519
15.4547 15.3537 -51.698
16.8247 7.6635 -50.9743
16.3715 1.7135 -51.1346
13.0149 -9.8984 -49.1269
9.3014 -18.3731 -51.8802
5.0818 -25.4726 -53.5698
2.635 33.6756 -45.7385
8.2276 29.6861 -49.7623
12.7744 22.9164 -50.4945
14.9352 16.7501 -52.2325
16.6351 8.2994 -51.1063
16.2855 1.7404 -51.0581
14.1097 -9.7105 -49.884
5.1757 44.5948 -49.5913
12.3255 38.9583 -53.8103
17.8866 28.207 -56.3503
19.6763 18.9043 -56.8997
21.9931 10.3382 -56.4763
23.3809 -0.6957 -55.7561
23.2456 -12.3762 -55.6594
-24.596 41.9409 -46.3349
-26.7405 31.6966 -44.3763
-16.96 25.9403 -38.8039
-16.9423 17.4642 -38.5485
-16.4843 10.4548 -38.5895
-15.609 0.8755 -39.6194
-15.2585 -5.7183 -40.54
-14.9265 -12.3252 -42.3122
-19.4616 -30.6917 -55.592
-14.5823 -34.6879 -58.3608
-11.101 -41.854 -62.2315
-18.1625 19.0787 -39.1722
-17.0748 9.7253 -38.9472
-17.5066 2.8323 -39.6917
-16.061 -4.7622 -40.5155
-16.5601 -11.0656 -42.1114
-15.1599 -16.4944 -44.0182
-14.9299 -21.522 -46.8321
-38.959 19.0006 -51.8874
-39.1956 11.7659 -51.9606
-39.2442 4.2911 -50.893
-38.7906 -3.0831 -51.89
-34.6416 -12.8982 -50.9493
-29.4788 -19.586 -52.6458
-26.1429 -25.3038 -54.217
-30.8062 31.3196 -47.2175
-34.6435 26.4003 -49.8539
-38.6049 20.3917 -53.5315
-39.0636 13.2083 -52.3691
-39.7846 5.4486 -53.5102
-39.6036 -2.2661 -53.3269
-35.0078 -12.7603 -51.0323
-32.2127 40.4369 -49.7432
-41.3358 32.5653 -55.7912
-43.1953 24.6185 -57.4985
-43.8172 15.4011 -58.4147
-44.7867 7.9156 -58.6703
-45.4767 -4.7234 -58.2528
-43.5853 -16.2065 -58.09
-12.0454 43.6087 -43.8801
-10.5337 37.2414 -42.9092
-5.0449 21.0867 -40.4891
-2.2218 5.0297 -40.6454
-2.2082 -10.4906 -43.8188
-0.6208 -25.1482 -50.2003
-3.2736 -34.5387 -58.9766
-4.0556 34.7389 -43.8089
-0.8317 15.0134 -40.8499
1.8918 -0.9079 -42.7433
3.076 -16.4035 -48.5917
1.7738 -29.4444 -56.3464
14.2692 17.6857 -52.4012
17.0473 1.2189 -52.0549
11.3541 -18.0166 -53.4274
-0.5216 35.6811 -44.6562
6.0864 34.902 -49.5424
11.6933 29.0299 -53.5914
14.6742 21.8436 -53.8798
16.6369 13.0644 -53.1306
17.911 2.9704 -52.8211
17.3472 -7.0513 -52.8226
13.7932 -15.7647 -53.2661
9.8684 -22.836 -55.5803
5.1572 -28.6119 -57.7124
-0.1417 45.4855 -47.2728
9.1756 42.5424 -51.7465
15.3594 34.6883 -55.0115
18.4506 23.8264 -56.8949
21.001 15.7448 -56.8457
22.6329 4.6551 -56.2271
23.6828 -6.1061 -55.8817
20.2091 -17.7128 -54.9711
14.9734 -26.1346 -57.0801
8.5581 -31.8532 -60.1054
0.1284 -36.7363 -62.6257
-18.0227 41.7368 -44.0322
-19.2498 37.0004 -43.0514
-22.3567 20.8619 -41.113
-22.2326 4.5456 -41.3766
-21.0003 -11.5862 -44.5673
-19.1492 -26.229 -51.252
-16.469 -33.3487 -58.8138
-24.4261 33.2244 -44.5771
-24.6765 13.7318 -41.6591
-24.5369 -2.2016 -43.0927
-24.0252 -17.5663 -49.3082
-20.6818 -30.2509 -55.2734
-38.9283 14.7458 -53.7244
-39.6277 -2.4238 -53.5287
-31.7807 -20.1876 -54.4339
-28.8775 33.8123 -46.6858
-34.2683 30.8004 -51.4636
-37.1253 26.4639 -54.3398
-39.4826 18.5204 -55.2181
-40.2339 9.8489 -54.8074
-40.4529 0.0655 -54.4612
-38.8778 -9.3826 -54.6421
-34.9907 -17.9878 -55.511
-29.7143 -25.2322 -57.0364
-24.5304 -30.1749 -58.1976
-29.5573 40.5645 -48.0635
-37.7769 36.7245 -53.6335
-42.3835 30.6964 -56.4354
-43.2744 21.5697 -58.5791
-44.5559 12.0501 -58.6781
-45.5221 2.2821 -58.3101
-44.9274 -9.4256 -58.593
-41.0951 -20.877 -57.7608
-34.6862 -28.7644 -59.0874
-27.4335 -33.6164 -61.2279
-18.883 -36.8941 -63.0331
-9.2133 -37.686 -59.6842
-9.6503 -40.4846 -62.2353
ID=FMNH260381$b

LM3=152
26.9004 188.443 -69.0629
42.4505 153.0526 -52.3148
15.9651 142.1654 -31.1517
14.7802 106.0152 -14.4767
16.4948 72.3513 -4.8408
16.2032 34.4519 0.685
17.6051 -0.3263 0.3178
17.9165 -34.0284 -4.5284
43.1663 -126.5266 -52.2246
25.2665 -143.9552 -53.329
22.4499 -164.6399 -62.8237
22.2513 98.9892 -13.8233
22.4791 66.1092 -4.7107
23.1025 26.7226 -0.4952
24.2944 -8.7616 -1.5207
25.1067 -43.2239 -9.5471
23.6495 -66.518 -17.3228
20.6739 -85.9701 -24.2649
95.4392 104.5672 -66.3678
105.1535 69.349 -64.4834
111.1063 25.1582 -69.0345
105.364 -8.0604 -68.8464
97.3435 -46.0553 -75.4589
84.7576 -80.1948 -71.8531
63.7286 -108.3999 -59.2554
60.2674 147.1781 -59.628
80.1578 132.7498 -66.9643
97.7765 101.5269 -68.6464
108.6678 61.565 -69.4953
112.5338 19.1496 -71.9044
106.6904 -22.6889 -77.4757
96.3086 -57.3469 -78.975
65.549 178.0363 -81.7493
93.6973 150.6865 -97.7704
112.3343 112.2585 -105.3219
124.4324 66.9702 -109.4209
129.4348 20.3881 -112.6658
130.3571 -24.9237 -116.2806
129.7996 -69.047 -113.0214
-19.718 186.4592 -68.497
-33.8187 151.3561 -50.1258
-5.3853 140.9082 -29.7078
0.024 105.1627 -13.4601
0.3033 71.0975 -4.1356
0.706 34.1333 0.1698
-0.3639 -0.6493 0.0548
-1.2285 -34.7655 -6.0047
-26.7594 -123.9865 -50.1758
-11.5959 -141.6622 -51.6946
-13.1571 -164.621 -62.9899
-7.1719 97.7003 -12.8805
-6.0493 64.587 -4.0079
-5.4294 25.8844 -1.0569
-7.1015 -9.7011 -2.9045
-8.1293 -43.0635 -11.4892
-8.1752 -66.4147 -18.6344
-6.2889 -87.0868 -24.7978
-84.744 100.2197 -56.7229
-94.1082 69.4537 -56.0461
-100.1349 20.4509 -63.0216
-94.891 -10.3875 -65.263
-85.581 -43.628 -72.2209
-69.9804 -79.8001 -70.2333
-49.0183 -104.5823 -58.5798
-51.9782 143.9196 -55.1317
-69.5911 130.9535 -59.9272
-87.3826 99.6552 -60.51
-97.4585 58.7096 -59.7539
-101.2339 13.8545 -65.3508
-92.7488 -25.1419 -71.8815
-80.9849 -58.0033 -77.0161
-58.1617 176.0677 -77.434
-87.0815 149.7464 -90.6502
-104.851 109.564 -96.9899
-117.6725 63.5839 -100.6364
-120.7216 19.3044 -105.1314
-120.1165 -26.7321 -110.3436
-118.2194 -70.7361 -108.6486
7.4742 185.9342 -63.9924
12.4993 171.5963 -53.4679
33.5301 107.0476 -19.7844
34.7607 44.3998 -3.3511
32.2478 -19.6505 -5.2039
29.5235 -75.0259 -22.4124
37.0178 -132.1755 -52.4265
27.3407 161.6156 -50.9207
42.3734 78.5154 -12.6628
42.1562 6.7604 -5.9127
37.9841 -54.9038 -17.2612
49.6389 -118.4294 -55.2545
104.0554 81.9699 -66.8438
107.3293 3.071 -69.0138
88.9013 -67.9681 -73.6193
41.3792 159.5426 -56.2083
67.3242 144.4628 -63.7911
92.6567 117.6576 -70.6205
106.3655 78.8145 -68.8076
112.7941 33.3773 -72.0872
108.707 -7.7395 -74.5151
99.4059 -48.5971 -79.9722
90.4322 -73.8152 -76.0628
79.1573 -99.6556 -70.6908
59.5713 -119.5226 -61.0201
43.8664 186.0044 -71.5832
78.2119 167.8197 -87.5164
100.5408 138.4361 -98.3293
118.0809 96.8222 -105.7803
126.5866 49.9978 -110.9637
129.0515 0.4278 -116.6478
128.8581 -43.172 -116.5024
123.5869 -88.8452 -108.7659
101.7791 -121.6178 -96.0229
73.4308 -145.5657 -83.1531
38.2593 -161.9314 -69.2375
-0.8481 185.7851 -63.8156
-6.3327 170.0595 -52.3908
-18.6382 106.5126 -17.9969
-16.2545 43.1614 -3.3421
-14.7345 -21.1289 -7.3044
-14.4997 -75.2689 -23.2322
-23.5124 -130.5759 -52.4319
-20.3796 159.7236 -49.3715
-25.5418 74.2584 -9.7611
-27.0694 0.5939 -9.7836
-21.7579 -51.8716 -18.6643
-34.8452 -115.9321 -52.6627
-93.3162 75.7708 -57.8279
-96.1409 -0.3946 -64.1996
-77.0442 -64.8953 -74.4001
-33.3388 156.8769 -53.3975
-59.4397 141.9581 -59.179
-83.4039 116.4206 -62.6563
-94.6749 76.8059 -59.496
-101.358 30.2879 -64.5265
-97.6747 -10.0259 -69.0197
-86.2025 -48.8495 -77.5971
-76.968 -72.6029 -75.9364
-65.203 -95.3246 -70.2732
-43.8877 -114.877 -58.9674
-37.2875 184.3543 -69.9029
-69.9963 166.8929 -82.8193
-93.0956 137.3175 -91.1107
-110.7346 94.3681 -97.2914
-119.9879 46.0244 -101.842
-119.9743 -1.8578 -108.5625
-118.5322 -43.6548 -110.8031
-109.2123 -91.1237 -104.9204
-89.0786 -119.5877 -90.7305
-62.3077 -144.3368 -78.8536
-30.3634 -160.4405 -69.3315
7.9391 -135.983 -44.0602
5.0566 -163.1342 -60.992
ID=FMNH224153$a

LM3=152
29.4007 161.9821 -62.3046
45.4844 126.6868 -47.1949
18.6199 114.4619 -27.1528
18.2816 77.4785 -11.9197
20.7357 43.4908 -3.5161
20.9431 5.1833 0.5533
23.1598 -29.5575 -1.1372
24.7229 -62.9078 -7.4091
51.0365 -152.6325 -56.7681
35.652 -170.8708 -61.0106
33.9894 -191.564 -72.1783
25.5976 70.004 -10.8712
26.6686 36.652 -3.2935
27.9978 -2.8035 -0.7652
30.3543 -37.8411 -3.4007
32.5073 -71.8913 -12.9645
31.5023 -95.0349 -21.4727
29.3529 -114.4442 -29.3742
99.858 79.7732 -61.0102
110.5094 45.196 -60.4668
117.9891 1.1432 -66.8218
112.9862 -32.6632 -67.843
106.4251 -70.3542 -76.8127
94.3621 -104.3825 -73.1229
73.4228 -134.4707 -64.117
63.9963 121.306 -54.0897
84.1468 107.5321 -61.1603
102.9995 76.9397 -64.1614
114.5109 37.2898 -65.755
119.5186 -4.8548 -69.7912
115.6984 -46.4677 -77.3467
105.8929 -81.692 -80.4499
68.4243 153.0935 -74.2288
98.15 126.7245 -89.3244
117.6131 89.4561 -96.2966
131.2676 44.8592 -104.4382
137.3073 -0.7166 -109.4572
139.9668 -46.2747 -116.1743
140.2252 -91.0001 -114.1745
-17.1433 158.4195 -62.72
-28.7675 125.4018 -49.2228
-2.8513 118.0064 -31.0479
4.9761 77.9733 -12.0523
6.1286 43.6287 -3.588
7.6993 6.7893 -0.4703
7.1103 -28.3194 -1.4424
7.31 -61.8638 -8.4857
-15.4724 -151.0481 -55.7932
-0.3898 -168.6074 -57.7523
-1.0472 -191.0102 -69.6669
-2.0767 69.3268 -11.4348
-0.0789 35.9327 -3.6852
1.1319 -2.4446 -2.0087
0.2125 -38.1681 -4.971
0.3733 -71.2939 -14.6659
1.1356 -94.555 -22.5616
3.5731 -114.8182 -29.5706
-78.702 71.5162 -56.7512
-87.5095 40.6187 -57.4955
-92.3021 -7.6558 -65.4021
-85.1801 -39.0083 -67.3071
-75.9287 -71.6906 -76.341
-59.695 -107.3995 -75.8286
-38.1056 -132.0572 -64.2135
-46.817 116.529 -53.3203
-63.9604 103.24 -58.6866
-81.2896 71.2081 -60.6216
-89.9755 30.9015 -60.8957
-93.3967 -14.1642 -67.7734
-83.4434 -52.6732 -75.3763
-71.2629 -86.2761 -82.3417
-54.1072 148.2007 -73.861
-82.07 121.8924 -88.3887
-98.5108 81.7076 -95.1116
-110.1141 35.8598 -101.3795
-111.8465 -8.836 -107.0465
-109.8544 -54.28 -114.5782
-107.0949 -98.5084 -114.4965
11.2453 159.9688 -60.1689
16.2577 145.091 -49.2903
38.7534 80.467 -17.5951
41.9455 18.9707 -3.3266
40.0993 -46.6257 -6.5646
39.2504 -101.4454 -25.7166
47.5812 -157.8687 -57.2764
32.3308 136.0295 -47.6374
48.6626 52.1131 -11.4279
49.8527 -20.4761 -6.6444
48.0037 -80.8021 -19.8656
61.162 -143.3248 -59.404
110.7005 58.4556 -64.1917
115.9141 -20.2914 -68.9112
98.9147 -92.107 -75.3271
46.069 134.3896 -52.5147
72.7052 120.149 -60.2026
99.0154 94.0496 -67.7328
113.2848 55.3183 -66.881
120.0553 10.7796 -70.645
118.1514 -30.7463 -74.9413
109.0181 -71.8572 -81.3328
100.8803 -96.5555 -78.3206
89.6158 -122.8672 -73.8933
68.7571 -144.4301 -64.7624
48.3113 160.6878 -66.9342
82.8601 143.7465 -82.4371
105.8676 115.3611 -93.3403
124.6587 74.6527 -102.4311
134.4384 27.9735 -108.5434
138.2354 -21.2495 -115.5119
139.0286 -64.6742 -117.1749
133.9372 -111.0929 -110.4062
114.5818 -143.2059 -100.3671
84.9836 -169.996 -88.0724
50.0661 -187.0513 -75.6031
2.9784 159.7232 -60.1285
-2.0723 143.7032 -49.4684
-13.517 78.5455 -16.7607
-9.6811 15.918 -3.7358
-6.1291 -49.1364 -9.4254
-4.9825 -102.6693 -26.9078
-13.5281 -158.4657 -59.1346
-16.7111 132.419 -46.7074
-20.1223 46.946 -10.1072
-18.3762 -27.7172 -11.16
-11.5332 -80.6671 -21.6843
-23.0009 -143.1472 -58.1497
-86.7264 47.2772 -59.1779
-87.3959 -28.565 -66.6531
-67.2006 -92.0894 -79.9558
-28.6745 130.4998 -51.5068
-54.0308 114.4719 -57.5099
-76.9775 88.2752 -61.4376
-87.8906 48.1209 -60.0714
-93.6944 2.8798 -66.6919
-88.5031 -37.3697 -71.7343
-76.5668 -76.5203 -81.7805
-68.1308 -101.2887 -82.2773
-54.5969 -123.3326 -76.2459
-32.6948 -142.2023 -65.3799
-31.4625 157.7045 -65.8609
-65.301 139.6853 -80.4098
-87.9514 108.1223 -90.5166
-103.7651 66.239 -96.9032
-111.6654 18.6355 -103.8715
-110.6686 -28.522 -111.8383
-107.7813 -71.0055 -115.0015
-97.7779 -118.7629 -110.142
-76.857 -146.844 -97.0725
-49.6649 -170.7683 -84.4337
-17.8562 -186.5189 -75.1148
19.3718 -161.179 -48.2866
17.7384 -188.5098 -66.8058
ID=FMNH224153$b

LM3=152
-74.4441 2.6071 -49.8771
-69.2452 -11.4845 -49.4873
-79.0714 -20.3358 -41.8329
-77.4626 -31.5125 -41.17
-77.2718 -37.5756 -41.8379
-77.6232 -49.2507 -42.3624
-76.8147 -55.2437 -43.4327
-76.4669 -66.0921 -45.1446
-69.4246 -88.985 -60.1163
-73.3201 -96.8696 -64.852
-71.5706 -101.4224 -70.6665
-76.582 -30.353 -41.9709
-75.7179 -38.68 -42.569
-75.2822 -46.6544 -43.3975
-75.8036 -56.0662 -44.2241
-74.6491 -63.4604 -45.7749
-74.469 -72.7201 -47.2415
-74.1911 -77.3687 -50.4132
-53.9572 -27.3644 -55.5967
-54.0334 -35.685 -54.5709
-51.6613 -43.5661 -55.0528
-52.5901 -52.2719 -55.9801
-54.097 -61.7651 -54.7119
-57.4457 -71.9094 -57.6921
-62.6499 -80.8375 -59.6259
-64.9574 -12.2639 -51.9649
-59.3819 -17.3287 -55.1889
-55.0994 -23.7943 -57.4736
-53.0601 -31.4782 -56.598
-51.8882 -43.1539 -55.7737
-51.8017 -50.2348 -56.617
-53.5506 -60.394 -55.9582
-61.4072 0.3119 -58.8366
-52.6678 -7.7392 -60.2887
-47.2678 -18.7425 -60.3258
-45.9207 -28.8554 -59.7368
-45.158 -39.9034 -60.5106
-42.33 -51.286 -61.6854
-42.4685 -63.3645 -62.9545
-93.1269 1.7629 -49.768
-98.01 -13.0654 -50.0406
-87.7191 -20.6187 -42.2052
-88.4583 -32.2317 -42.0771
-88.5602 -38.2599 -42.6722
-86.9857 -49.9941 -43.1799
-87.1384 -55.533 -43.8102
-86.1066 -65.8205 -46.1588
-89.3031 -90.7545 -64.1689
-82.8793 -97.251 -66.0833
-82.9227 -103.2948 -71.9028
-89.6083 -30.5599 -42.4944
-89.4841 -39.4835 -43.3685
-89.8557 -47.4095 -44.1262
-88.3495 -56.9247 -44.9898
-87.3119 -64.0556 -46.5308
-86.0506 -71.6147 -49.3865
-84.1866 -76.8855 -52.7625
-110.8048 -29.9792 -59.086
-111.1345 -39.4849 -56.838
-111.7788 -45.3103 -58.7534
-110.9756 -54.7491 -60.76
-106.6331 -65.3859 -58.1072
-100.7573 -74.4965 -60.7336
-95.5894 -81.6598 -63.7364
-101.9561 -14.1976 -53.4407
-105.9379 -19.2934 -56.6177
-110.0137 -26.2749 -60.5852
-111.2003 -33.6225 -58.915
-111.8988 -44.6018 -59.2
-110.9844 -55.2174 -61.0406
-108.6662 -63.7922 -60.9243
-104.7733 -1.0695 -60.0116
-113.1428 -9.9525 -63.6227
-117.6079 -22.2848 -63.9481
-118.065 -33.5095 -63.5402
-117.9794 -42.6089 -64.4887
-118.2099 -55.4594 -66.3439
-116.4984 -69.0343 -67.5526
-81.015 0.4559 -46.809
-81.4508 -4.8913 -45.9361
-72.8999 -27.2993 -44.4792
-72.827 -43.907 -44.6879
-72.1374 -61.0199 -47.1934
-75.0702 -77.8055 -52.3828
-73.3782 -94.1319 -66.3774
-72.4048 -10.4242 -49.0879
-69.5982 -35.2138 -46.2305
-69.8489 -51.9877 -47.2135
-68.402 -67.7222 -50.0848
-65.5552 -86.5548 -64.7458
-54.4942 -35.2242 -55.3551
-51.4126 -50.5098 -57.6646
-55.0868 -69.7529 -59.6363
-69.1266 -9.8701 -51.0265
-62.3566 -11.2469 -55.0244
-56.1595 -17.0677 -59.2951
-52.4421 -26.0315 -58.5936
-52.7296 -37.3671 -56.3699
-51.2108 -48.8568 -57.7047
-50.0972 -58.4423 -60.1883
-52.5965 -68.1161 -59.8045
-56.8045 -79.1912 -63.1113
-62.312 -86.0087 -65.5634
-69.1749 2.4768 -54.163
-57.8243 -2.4566 -59.633
-50.3502 -11.5799 -61.2149
-46.7278 -22.6862 -60.466
-46.0079 -33.3889 -60.4051
-43.7494 -44.2055 -61.8243
-41.9317 -56 -63.1578
-42.7387 -68.648 -63.6369
-47.4972 -83.3163 -65.0931
-56.1318 -92.8315 -65.3344
-65.2997 -98.5261 -70.3009
-88.1399 -0.447 -47.4743
-90.9768 -7.8497 -47.986
-93.0167 -29.5893 -44.9423
-92.3649 -44.3707 -45.4573
-90.962 -61.3178 -48.0973
-85.0578 -76.558 -54.1369
-83.4952 -94.7867 -66.7532
-95.2412 -11.9649 -49.8271
-96.443 -36.2303 -46.8936
-96.0638 -52.3741 -47.5793
-92.6505 -68.1729 -52.4623
-90.6526 -88.1108 -67.8313
-111.2229 -35.7634 -59.7147
-111.1239 -55.3217 -61.8163
-103.8515 -71.5491 -62.7948
-97.9621 -10.3224 -51.9142
-105.0062 -13.5645 -57.9966
-109.818 -18.3705 -62.0219
-111.5682 -27.5656 -61.8961
-112.1676 -38.4485 -60.018
-112.1019 -50.2485 -61.9522
-110.5984 -60.9287 -63.2406
-107.5712 -70.2609 -63.4952
-101.244 -79.0196 -66.0476
-93.9318 -86.8947 -68.5839
-98.1886 2.0733 -54.6585
-109.5281 -4.6248 -62.5747
-115.4316 -13.4949 -64.4013
-117.4306 -27.1356 -64.3109
-117.6012 -36.6626 -64.1958
-117.9168 -47.0476 -65.9749
-118.1083 -59.8421 -67.3337
-115.1599 -73.0567 -68.1065
-108.0268 -85.5047 -68.905
-98.6831 -93.9821 -71.4502
-89.2004 -99.6366 -72.7239
-77.4771 -96.1841 -63.3128
-76.2106 -104.1511 -71.7065
ID=FMNH224189$a

LM3=152
-89.8206 28.7743 -52.4584
-84.446 14.5515 -51.7151
-94.3918 5.8248 -43.3886
-92.5973 -5.4179 -42.5851
-91.772 -11.3028 -43.081
-91.9201 -23.089 -43.4066
-91.3634 -28.9835 -44.2525
-91.1257 -40.1661 -45.887
-84.355 -63.2911 -61.2845
-88.6331 -71.4016 -65.8716
-87.3596 -76.0709 -71.9864
-91.7716 -4.5733 -43.3366
-91.0533 -13.1532 -43.642
-89.6343 -20.4387 -44.6762
-90.2768 -30.8856 -45.3429
-89.414 -37.936 -46.7561
-89.7365 -46.8958 -48.5047
-89.3421 -52.0331 -51.6225
-69.3241 -1.5903 -57.626
-69.1277 -9.8821 -56.549
-67.2593 -18.2525 -56.5921
-67.6101 -26.7729 -57.0692
-69.048 -36.4156 -56.4778
-72.5977 -46.4054 -59.3052
-78.0265 -55.3589 -60.9127
-80.1036 13.1339 -53.9689
-74.8648 8.633 -56.9953
-70.7952 2.1902 -59.1468
-68.9121 -5.804 -58.0844
-66.7818 -17.4759 -57.7751
-66.5225 -24.382 -58.9235
-68.2886 -34.957 -57.4736
-77.2229 25.3161 -60.1847
-68.1311 18.122 -62.4576
-63.2758 7.6803 -62.4018
-61.6159 -2.8388 -61.557
-60.2205 -13.5869 -62.3365
-57.5851 -25.6136 -63.6913
-57.5004 -37.811 -64.7559
-109.0168 27.0304 -51.0621
-113.1393 12.4098 -51.1441
-102.8571 4.9814 -43.5001
-103.7029 -6.4726 -43.104
-103.1418 -12.3482 -43.556
-102.5483 -23.8031 -44.0669
-102.1826 -30.3732 -45.0862
-101.1912 -39.8426 -47.2779
-103.5317 -65.4215 -65.5639
-97.558 -71.9269 -67.9719
-97.6708 -78.0235 -73.6767
-104.7126 -5.2619 -43.7099
-104.5508 -14.2995 -44.4251
-104.3454 -21.9406 -44.9323
-102.7354 -31.9741 -45.9191
-102.1811 -38.8178 -47.8832
-101.0373 -47.1806 -51.0637
-99.6819 -52.2215 -54.6104
-126.3035 -5.0149 -59.7263
-125.8659 -12.3833 -57.8228
-126.8733 -20.6797 -59.0152
-124.8602 -29.7174 -59.0255
-122.1618 -39.3716 -59.24
-115.8606 -49.1675 -61.7532
-111.2365 -56.0435 -65.2501
-117.4123 11.1253 -54.2399
-121.2983 5.9658 -57.0985
-125.2652 -0.6812 -61.1021
-126.3896 -8.274 -59.7016
-127.0342 -18.9591 -60.0672
-126.1246 -27.4917 -60.4531
-122.9604 -38.4828 -59.6908
-120.3619 23.9771 -60.6652
-129.0035 15.1739 -64.2579
-132.9911 2.5244 -64.3773
-133.6692 -8.3987 -64.3941
-133.3716 -18.5681 -65.2674
-133.8792 -29.9323 -67.29
-132.0908 -43.039 -68.5717
-96.8256 25.6744 -47.9377
-96.4146 20.4844 -46.945
-87.5308 -1.8137 -45.9425
-87.0169 -18.7441 -46.06
-86.6139 -35.9129 -48.5387
-89.6199 -51.7088 -51.8076
-88.0804 -68.1546 -66.4239
-87.6155 15.9298 -50.2889
-84.7135 -10.4258 -47.5417
-84.2184 -27.208 -48.6302
-83.2758 -42.4618 -51.6985
-81.784 -61.5452 -67.1842
-69.677 -9.9518 -56.9247
-67.8586 -28.0737 -59.0023
-70.8494 -45.1148 -61.8589
-84.7326 15.5573 -52.4627
-77.0951 14.0411 -56.724
-71.1439 8.5942 -60.3393
-67.9226 -0.2727 -60.1136
-67.636 -12.263 -58.3953
-65.9019 -23.1129 -60.3781
-65.6024 -33.055 -62.0253
-67.9352 -42.5013 -61.5472
-72.3502 -53.5851 -64.8633
-78.3574 -60.5586 -67.7924
-83.6977 27.6879 -55.2607
-72.8602 22.6962 -60.5148
-65.5399 13.5579 -62.3968
-62.1225 2.0153 -61.9877
-61.3102 -8.1804 -61.9304
-59.1407 -18.5582 -63.6583
-57.3189 -31.5105 -65.2803
-58.3815 -43.6674 -65.7245
-62.6899 -58.2862 -67.5055
-71.2201 -67.4013 -67.7505
-80.7299 -73.4283 -73.0769
-103.0136 24.8985 -47.9626
-103.2779 19.5295 -47.7035
-107.6114 -0.608 -45.7348
-107.5405 -19.0712 -46.4185
-105.8734 -35.8604 -49.3509
-99.7345 -51.5612 -54.9391
-101.0953 -67.8373 -70.0347
-110.3875 13.8556 -50.8345
-111.576 -10.8628 -47.843
-110.3242 -26.9393 -48.8083
-108.3474 -42.638 -53.7128
-107.5549 -62.2829 -69.5433
-126.3886 -9.9603 -60.4376
-126.7352 -28.5032 -62.512
-120.0547 -47.0081 -65.6474
-113.2181 15.3753 -53.0718
-120.2744 12.4236 -58.766
-124.9465 7.2208 -62.7711
-127.2448 -2.3599 -62.5665
-128.0431 -13.1517 -61.3439
-128.0829 -24.177 -63.4643
-127.4682 -34.5362 -64.3631
-123.9742 -44.6796 -64.8863
-117.4552 -53.5871 -67.9645
-110.9181 -61.3934 -70.6015
-113.182 27.331 -54.8
-124.3791 21.1156 -62.8771
-130.3913 12.1326 -64.9297
-132.9435 -1.2742 -65.0095
-133.4321 -10.5438 -65.2042
-133.7738 -20.9087 -66.8964
-134.1178 -33.5475 -68.7221
-131.492 -47.2426 -69.3838
-124.4414 -59.8764 -70.8359
-115.2484 -68.3479 -73.3345
-105.623 -73.6308 -74.5282
-93.9133 -70.9806 -66.2799
-92.9846 -78.4966 -73.6826
ID=FMNH224189$b

LM3=152
21.1549 120.7759 -48.7683
34.996 92.7746 -38.7312
16.9192 82.3435 -19.7931
18.6405 60.2336 -7.0731
18.7949 37.0534 -0.7597
18.6961 12.0312 2.4855
20.1633 -11.2855 3.0401
19.8607 -33.4427 -0.0956
31.405 -88.1143 -34.2577
17.5415 -103.4163 -38.3257
17.0959 -114.3514 -48.3633
21.0926 58.9901 -7.6684
23.1435 40.3013 -3.192
22.8905 15.7669 0.6615
23.0602 -7.7114 1.9579
23.5319 -29.7591 -0.4807
22.0978 -46.5214 -4.9683
19.7754 -60.3729 -12.1658
68.7254 60.6595 -49.5767
73.8572 39.0531 -47.2503
76.3311 11.6447 -45.1028
73.8798 -14.0043 -44.1208
66.8978 -38.2053 -41.7251
57.0685 -55.8584 -39.8341
46.0451 -73.7494 -38.0366
48.2296 88.8609 -46.0312
55.9123 82.832 -49.822
68.2662 64.02 -51.7019
74.1036 39.2482 -47.642
76.7127 13.26 -45.5137
73.8819 -14.4702 -44.339
69.2365 -38.4099 -44.6915
51.7825 117.9563 -64.5093
71.6166 98.7337 -70.7469
85.3951 71.5234 -70.6878
94.2407 45.265 -71.4649
97.8513 12.3657 -70.7844
95.3596 -18.2003 -69.8525
92.4393 -48.6777 -70.5951
-12.8133 119.9906 -47.6539
-23.517 91.8866 -35.0987
-2.7623 81.7293 -17.9635
-1.2815 57.8888 -5.4192
-0.5003 37.2747 0.6377
0.4957 11.1466 4.0393
0.0796 -11.5567 5.1585
1.2924 -33.8278 1.9154
-17.3996 -89.3101 -29.0721
-2.7322 -104.1779 -36.4475
-3.4089 -114.4647 -47.4342
-4.8756 60.9573 -6.9142
-4.5756 41.1465 -0.7604
-4.317 15.9309 3.1641
-3.0978 -8.0797 4.9786
-2.853 -30.3215 2.0864
-2.5851 -47.195 -2.4701
-0.7873 -61.4399 -9.6242
-59.2717 58.8543 -38.3039
-63.0475 36.2205 -32.7189
-64.9615 9.5944 -30.6466
-62.0857 -17.1151 -29.8953
-54.1049 -40.5231 -29.5567
-43.7402 -58.025 -30.416
-31.8051 -75.2072 -30.4835
-38.9785 87.4913 -40.4554
-46.4659 81.7455 -42.792
-59.3581 62.1735 -40.5793
-63.2327 38.2329 -33.7194
-65.1453 10.4507 -31.0142
-63.2676 -18.4066 -31.07
-56.9973 -39.6254 -32.3816
-43.7982 117.005 -58.6379
-66.5182 96.9362 -61.1774
-80.312 70.0173 -55.872
-88.5915 40.5837 -52.9421
-90.2901 10.2932 -51.8665
-87.799 -20.351 -52.4187
-84.1415 -51.1507 -53.7343
5.879 115.7056 -41.0027
11.7317 105.6027 -36.9923
27.4332 65.8283 -13.8178
27.0669 19.9533 -2.0951
29.274 -23.7321 -1.8573
21.7452 -65.7299 -16.0595
28.0853 -95.0328 -38.3596
25.4791 97.797 -37.7267
31.2767 47.6768 -10.8555
32.2217 -2.2719 -3.8296
34.4398 -44.2331 -11.6354
36.4505 -86.2747 -37.7483
70.7126 43.8224 -43.9681
74.7873 -0.8271 -41.6429
59.294 -51.2955 -42.1926
42.6409 95.4733 -46.446
52.5154 90.0995 -51.1554
64.2221 76.3535 -54.9948
73.1465 50.2438 -48.8231
77.4684 20.9309 -45.8962
75.766 -9.3314 -44.4516
72.0548 -34.6466 -45.9844
64.8541 -49.8353 -43.3157
55.2135 -67.7836 -43.5637
42.3033 -83.0624 -39.6151
35.4575 121.649 -56.5178
61.1036 110.0728 -68.4686
77.379 88.5138 -70.8286
91.071 59.0709 -70.2026
97.1208 28.3384 -70.6949
96.194 -1.8576 -69.2485
93.7802 -32.4991 -70.3058
88.996 -60.8724 -67.3833
73.0709 -81.5795 -56.768
51.4448 -97.9819 -52.8671
28.6234 -108.9974 -49.5945
4.1395 115.9569 -41.061
-1.3408 105.4519 -36.3348
-12.6582 64.4421 -11.5294
-9.4795 21.1223 1.1514
-10.0259 -24.7973 1.9918
-3.2556 -66.8643 -13.4031
-13.3333 -95.6023 -33.8232
-14.9066 97.8732 -36.2842
-16.0075 47.74 -7.2444
-13.9919 -2.2828 1.49
-16.449 -45.9433 -7.7479
-21.5638 -86.7001 -29.981
-61.3197 42.196 -33.2592
-61.4448 -5.0869 -25.7898
-46.9183 -53.3192 -29.9261
-32.9423 95.3285 -42.6093
-43.3563 89.2986 -45.1818
-54.8346 75.7093 -45.6089
-63.7139 48.7327 -36.2347
-67.3038 22.7884 -31.5765
-66.6739 -9.151 -30.1479
-59.4027 -36.226 -32.2566
-51.6919 -51.1496 -32.3835
-41.5061 -68.9935 -34.1659
-28.1443 -83.6596 -31.7525
-27.8432 120.9174 -53.436
-57.2906 107.6024 -61.1477
-74.297 85.3771 -58.91
-85.3282 56.9834 -54.4828
-90.0528 27.0641 -51.2966
-89.684 -4.5836 -51.1358
-86.2939 -34.7436 -53.5339
-79.0466 -63.0822 -51.7359
-61.6456 -84.5896 -44.7144
-39.7878 -99.7995 -46.551
-15.9798 -109.3382 -46.4281
8.1483 -102.3942 -30.9751
7.734 -115.2959 -39.7702
ID=FMNH224039$a

LM3=152
28.0995 114.5717 -36.5622
40.03 84.752 -28.7788
19.968 73.0498 -13.1322
20.4949 49.4863 -3.6582
18.9544 25.5326 -0.0143
18.4518 -0.0967 -0.3777
18.8821 -23.1059 -2.3787
17.8215 -45.0229 -8.08
31.4957 -95.0189 -48.2619
17.5272 -109.0509 -55.7498
17.8279 -118.9436 -67.1151
22.4483 47.7109 -3.6292
23.9006 28.5778 -1.4911
22.6814 3.8909 -0.7325
22.1817 -19.6235 -2.7618
21.9752 -40.6417 -8.1806
20.7862 -56.9475 -14.7282
18.4343 -69.832 -23.6198
74.2063 53.2328 -40.8572
78.3374 31.4458 -40.8766
79.8795 3.7591 -42.2323
76.9071 -21.5225 -44.8467
68.7506 -45.967 -46.5637
58.7976 -63.3921 -46.4969
46.9604 -80.6016 -48.9401
53.9341 81.4263 -35.3987
61.6065 75.6049 -38.9337
74.0074 56.8212 -42.6729
78.2488 31.4413 -40.9606
80.2172 5.2675 -42.313
76.7331 -22.1636 -45.264
71.3124 -45.0508 -49.0667
59.5195 112.5666 -49.2238
79.7918 92.9012 -56.2451
92.8577 66.0641 -58.8392
100.9955 39.789 -62.5112
103.3404 7.0335 -65.5963
99.9843 -23.1871 -68.7492
96.3242 -53.4719 -73.8931
-5.8183 114.7758 -37.907
-18.293 85.7208 -30.3491
0.576 72.7545 -12.9284
0.3634 47.4022 -3.5861
-0.0093 26.0051 -0.0251
-0.2015 -0.182 -0.1842
-1.0746 -22.871 -2.2299
0.2809 -44.6648 -8.11
-17.2388 -94.8312 -47.6617
-2.1809 -109.2186 -55.3979
-2.1297 -118.2671 -68.1933
-2.9557 50.6091 -5.0651
-3.9774 30.2513 -1.3139
-4.3111 4.7079 -0.7978
-4.1843 -19.3382 -2.2053
-4.0353 -41.0043 -8.0305
-3.8724 -57.3477 -14.9893
-2.1962 -69.948 -23.1128
-54.531 54.6463 -41.0494
-59.1822 31.841 -38.9061
-62.4435 5.1371 -40.0847
-60.0763 -21.3975 -42.9364
-52.8416 -44.9927 -45.3034
-42.6593 -62.5257 -46.5299
-30.9047 -80.134 -48.2956
-33.1797 82.7181 -37.2812
-40.8682 77.2859 -40.9412
-54.3489 58.1775 -42.604
-59.1922 33.763 -39.4026
-62.7827 5.7255 -40.2052
-61.2064 -22.0137 -44.2382
-55.4655 -43.8321 -48.1007
-36.8002 113.9462 -51.9797
-58.7699 95.3937 -58.8376
-73.7842 68.2455 -58.4916
-82.9704 38.8034 -60.4485
-85.2686 9.2418 -63.2886
-83.1945 -21.0233 -67.8666
-80.5788 -51.8967 -72.9334
12.3438 108.4523 -30.2591
17.0142 98.2556 -27.3847
29.7067 55.3764 -8.4477
27.3518 8.2079 -2.9097
28.5377 -35.4622 -8.452
20.7126 -74.6123 -28.5249
28.4308 -101.1521 -54.2011
30.5983 90.05 -28.1584
33.0436 36.4762 -7.6316
31.9089 -13.5925 -7.1243
33.9737 -54.1841 -20.3329
36.3388 -92.9468 -50.944
75.3344 35.3083 -37.6028
77.7401 -9.5052 -40.5284
61.9194 -58.0505 -47.1141
47.53 88.5689 -34.9809
58.7382 83.4131 -40.2455
70.3729 68.9772 -44.5899
78.4133 43.5231 -41.4314
81.2859 13.1298 -41.8342
79.2715 -16.8584 -44.9317
74.0387 -42.1136 -49.383
66.6518 -57.6137 -49.8142
56.6783 -74.5833 -52.7045
42.9578 -89.5674 -51.8726
42.9894 115.8127 -42.6728
68.8814 105.1522 -53.6556
84.8076 83.2601 -56.9715
97.8358 53.3558 -59.5229
103.17 23.3993 -63.5539
101.7785 -7.4169 -65.9344
98.5154 -37.4225 -71.5512
92.67 -65.5817 -72.8361
75.3759 -87.3919 -66.5433
53.0548 -102.9806 -66.435
30.2955 -113.8962 -67.2587
10.0061 109.4124 -30.8436
4.1282 98.8473 -27.8775
-10.5972 54.4085 -9.6523
-9.5756 11.0504 -2.6184
-10.9622 -35.5129 -8.102
-4.3088 -74.8994 -27.8733
-12.2121 -101.0069 -52.7849
-10.9957 91.6703 -30.9001
-14.1609 37.7426 -8.1342
-14.6971 -13.2901 -5.8023
-17.5927 -54.4472 -20.413
-20.0696 -91.4482 -46.0087
-57.3545 37.0556 -38.2584
-60.5615 -9.4508 -38.3619
-46.4054 -57.6267 -46.1744
-27.2772 90.5713 -38.3263
-37.2194 84.7195 -42.0511
-48.9134 71.8629 -45.2246
-59.3912 43.5846 -40.3312
-64.4592 16.8035 -40.2481
-64.7151 -14.0687 -43.1491
-57.8762 -39.9338 -47.4653
-50.9252 -54.9337 -48.9004
-39.8954 -74.1262 -52.0454
-27.6646 -89.0065 -51.0058
-20.0498 116.9242 -45.3068
-48.7716 106.3165 -56.6307
-66.5696 84.1161 -58.9774
-79.1616 54.9917 -59.5849
-85.1402 25.4871 -61.0238
-85.0465 -5.7993 -64.8367
-82.2463 -35.5986 -70.5645
-76.3766 -63.6677 -71.873
-59.7242 -86.9204 -67.0754
-38.289 -101.9345 -68.1417
-14.6976 -112.9733 -68.0439
8.0636 -108.791 -49.4453
7.6883 -120.2194 -59.4167
ID=FMNH224039$b

LM3=152
31.778 129.507 -36.2068
41.2784 97.2266 -29.3059
19.0088 81.9145 -11.7832
20.8876 53.281 -3.1605
20.5211 32.4039 0.344
19.0816 0.201 -0.0044
19.0372 -24.5241 -3.6237
18.3782 -48.0225 -10.8101
32.6471 -104.202 -53.3319
19.8402 -120.1327 -62.8651
22.0552 -130.5056 -76.2022
24.4261 57.8036 -5.1462
22.7576 29.851 -0.3141
24.4577 5.9218 -1.0125
22.3562 -22.2938 -3.3029
21.2837 -44.4637 -10.4602
20.495 -62.1838 -19.0781
18.9618 -76.7925 -28.9045
81.4783 63.2941 -44.4929
86.6234 36.1116 -42.7807
87.4516 5.1559 -45.7892
83.1543 -23.1362 -49.4758
73.132 -49.8252 -51.4339
61.9019 -69.7257 -50.4773
42.0896 -89.3757 -48.0186
59.0886 92.1188 -37.1614
71.1445 84.7514 -43.5704
81.6891 64.0859 -45.0346
86.8322 37.4651 -44.0114
87.7523 6.3948 -46.707
83.5728 -24.1891 -50.6189
76.999 -44.8844 -53.7131
64.3451 126.8162 -52.8224
90.6287 104.4134 -62.7679
103.0728 74.2392 -67.7666
105.0632 40.9155 -71.5568
102.4806 11.78 -76.2736
101.4009 -22.0081 -81.0928
100.4231 -56.4347 -85.981
-12.807 129.0426 -37.22
-22.191 96.8942 -30.285
-0.0828 82.441 -12.5577
-1.2257 53.4539 -3.5068
-0.5499 32.1406 -0.529
-0.2069 0.0473 -0.3101
-1.3474 -24.9133 -4.095
-0.731 -48.0287 -10.6291
-17.4976 -103.8263 -52.4006
-6.0081 -119.1669 -63.1144
-7.2674 -130.3586 -76.4696
-5.2225 57.0873 -5.4208
-3.9364 29.3458 -1.0634
-5.5779 6.2039 -1.5989
-4.8028 -21.2524 -3.3643
-4.9629 -43.8607 -10.7952
-3.9945 -62.4622 -18.6462
-3.0617 -77.1311 -28.4844
-62.5276 61.6738 -46.4463
-67.7806 35.4504 -43.788
-69.4343 7.4387 -46.3119
-66.8952 -21.1064 -49.8995
-60.4052 -50.4642 -55.0957
-46.0594 -68.6159 -49.8
-31.5329 -89.8306 -50.2553
-38.7898 91.2206 -38.2702
-51.0645 83.3674 -45.3442
-62.3217 64.0592 -47.4525
-68.1803 38.8084 -45.9083
-69.5017 8.5423 -46.9499
-66.8388 -21.9747 -50.8366
-60.7099 -43.6614 -52.8688
-44.2979 126.4455 -53.0097
-68.9828 106.0247 -62.106
-81.5304 76.301 -70.5312
-86.444 43.6124 -74.6376
-87.2518 10.7609 -76.8934
-89.0899 -21.8696 -79.5384
-87.3851 -55.2996 -82.7869
11.3984 123.5522 -30.2836
16.1563 115.234 -27.9438
28.5245 62.5477 -9.1656
29.4105 10.2785 -3.4027
29.0365 -36.0748 -10.9374
19.1294 -82.8586 -33.7533
30.4817 -111.4423 -61.0912
30.843 105.1797 -29.7153
35.6078 43.3778 -6.7597
36.2919 -11.555 -7.6825
35.7953 -57.1753 -25.0583
37.1607 -102.2837 -55.3611
84.9569 45.1709 -43.7167
85.1593 -10.1537 -48.112
68.9739 -64.5271 -54.7645
49.78 105.894 -36.4011
66.2127 97.3302 -44.2485
79.1737 79.5986 -49.9059
86.1683 52.1203 -46.6242
88.6963 17.9012 -47.2616
86.0626 -12.4486 -49.9683
80.1991 -39.3063 -56.3713
74.4241 -57.7824 -57.4698
62.7529 -80.2434 -58.3588
45.2101 -98.8642 -57.8117
46.6917 128.471 -42.4573
73.2994 120.6802 -56.6346
94.2002 96.4075 -65.2529
104.5769 61.0628 -70.1654
102.95 29.2958 -73.5924
101.9956 -3.0629 -78.288
101.6203 -35.9258 -82.2688
95.2865 -67.8558 -82.2953
78.5197 -92.9083 -75.0746
58.3013 -110.6652 -73.7239
35.5958 -124.1274 -74.6773
5.5648 124.7177 -31.1295
0.985 114.2826 -28.6175
-11.7794 62.0689 -10.6363
-10.6388 10.8044 -4.0891
-11.0565 -38.6474 -11.7835
-3.5672 -83.4733 -33.3018
-15.7417 -111.2452 -60.2753
-13.1282 104.6715 -30.0107
-17.4984 43.2238 -8.0625
-18.4003 -11.4162 -7.98
-20.0563 -57.2931 -25.0687
-22.2589 -103.0085 -54.7105
-68.1962 43.2453 -47.0945
-69.2092 -8.3181 -49.3344
-52.643 -63.6259 -53.821
-30.7028 104.7678 -37.4445
-46.1717 96.2364 -45.6057
-58.6332 79.4561 -52.1778
-67.9567 48.1169 -48.1965
-71.676 20.3619 -48.3367
-71.4906 -9.3997 -52.0438
-64.3687 -38.7288 -55.8314
-57.6634 -57.4795 -55.754
-47.5248 -79.625 -57.7662
-31.2634 -98.6259 -56.8174
-27.5602 129.6084 -43.9758
-54.562 119.4246 -57.5253
-74.8103 93.1296 -66.2426
-84.7185 62.2461 -72.4586
-87.1069 30.0575 -74.8013
-87.3023 -3.4913 -78.7725
-87.9822 -37.0723 -80.6259
-81.4013 -68.4379 -79.8522
-64.3031 -92.5108 -73.328
-43.0467 -110.7266 -72.4912
-20.5321 -123.8516 -74.4122
7.6974 -124.2646 -62.4475
6.2766 -131.0835 -69.8944
ID=FMNH224040$a

LM3=152
31.3821 129.3859 -36.9104
40.9156 97.3771 -30.157
18.6611 81.9977 -12.8179
20.2698 53.1468 -3.7917
19.7576 31.6933 -0.4352
18.7353 0.1352 -0.4737
18.8188 -24.8537 -4.2152
17.9279 -47.9107 -11.1455
32.8243 -104.3795 -53.9012
20.4647 -120.0594 -63.8481
22.4471 -130.7808 -76.2422
23.9921 58.1487 -5.8765
22.9819 29.7698 -1.0021
24.3082 5.4843 -1.5109
22.7136 -21.4956 -3.7789
21.1558 -44.6512 -10.8509
20.5705 -62.2249 -19.4842
19.1673 -76.8138 -28.9324
81.1762 63.231 -44.8987
86.3136 35.9878 -43.1997
87.1442 4.8526 -46.2393
83.2764 -23.1462 -49.9298
72.8408 -49.9773 -51.3225
62.0559 -70.243 -51.0071
42.7942 -90.7133 -49.3542
58.643 92.1954 -37.5115
70.7056 84.4397 -43.8682
81.8124 64.0424 -45.4542
86.7707 37.3686 -44.4205
87.9641 6.2024 -47.8521
83.6488 -24.0919 -50.873
77.0003 -44.9702 -53.8473
64.0262 126.6281 -52.7145
90.0179 104.892 -63.2515
103.0007 75.1676 -67.5691
105.0468 41.4219 -71.5813
102.5639 13.166 -76.2897
101.9601 -22.0579 -81.8709
100.7141 -55.9064 -86.3977
-13.206 128.6845 -37.8213
-22.4125 96.6915 -30.9887
-0.4238 82.353 -13.1529
-1.4587 53.3195 -3.9534
-0.7478 31.7299 -0.8826
-0.5408 -0.1987 -0.8552
-1.7406 -25.344 -4.387
-0.625 -48.1024 -11.122
-16.7723 -104.1425 -52.7712
-5.7648 -119.6534 -63.6296
-7.1959 -130.2236 -76.7137
-5.3706 56.9152 -5.9749
-4.2392 29.2488 -1.589
-5.8898 5.9758 -1.9829
-4.8775 -21.5555 -4.0087
-4.9443 -44.0573 -11.2035
-3.8993 -62.709 -19.2016
-2.6995 -77.8339 -28.9336
-62.7137 61.3589 -46.9116
-67.6189 35.2692 -44.6382
-69.2677 7.0294 -46.909
-66.6959 -21.5536 -50.5647
-56.862 -48.6836 -50.5467
-45.7698 -68.8826 -49.9911
-31.1775 -89.6187 -50.511
-39.2528 90.8838 -38.7856
-51.2811 82.7561 -45.8276
-62.4955 63.6149 -47.7461
-67.9744 38.2773 -45.7994
-69.5921 7.9808 -47.3602
-66.8934 -22.1827 -51.3359
-60.4231 -44.0643 -53.3313
-44.2001 126.2573 -53.7352
-69.3281 105.8801 -62.8263
-81.696 73.8037 -71.981
-87.1976 43.0249 -74.6352
-87.2956 10.3703 -77.3339
-88.8472 -22.9455 -80.3388
-87.2216 -55.6262 -83.513
11.2571 122.8747 -30.2809
15.7006 114.6935 -28.2147
28.6392 62.523 -9.836
29.3951 10.4983 -3.8791
28.2252 -36.7033 -11.7247
18.8906 -83.5979 -34.1467
30.6045 -111.4781 -61.2697
30.8777 105.0115 -30.0776
35.7283 43.2344 -7.1992
36.4644 -11.4975 -8.0527
36.3087 -57.2736 -25.8482
37.4316 -102.2829 -55.7885
85.6506 45.0344 -44.5375
85.5546 -10.3694 -49.0539
68.9419 -64.4636 -54.8459
50.1387 105.7649 -37.0108
65.9691 97.0063 -44.3644
79.2614 79.2512 -50.3655
85.8627 51.7657 -46.0707
88.9216 17.3677 -47.9258
86.0844 -13.0873 -50.2534
80.4764 -39.2763 -56.9045
75.559 -56.8894 -57.8642
63.2789 -80.4786 -59.0021
46.1846 -98.7121 -58.3598
46.6205 127.918 -42.6543
73.4016 120.3264 -56.7899
94.0276 96.2978 -65.3149
104.4551 61.3087 -70.3552
103.011 29.618 -73.6471
101.9673 -2.7118 -78.3902
101.5386 -35.7614 -82.5225
95.3416 -67.5045 -82.3647
79.3784 -92.6137 -75.5365
58.5247 -110.9236 -74.0422
35.731 -124.2239 -74.8451
5.4145 123.6864 -30.8865
0.997 114.5063 -29.1437
-11.4662 62.2037 -11.2954
-10.5554 10.3537 -4.4457
-10.5512 -38.6763 -11.5644
-2.6012 -84.0715 -33.8363
-15.4803 -111.8371 -60.6198
-13.2506 104.1984 -30.36
-17.7649 42.4583 -8.3067
-18.5063 -11.6236 -8.373
-20.4257 -57.4867 -25.8869
-21.9517 -103.9842 -55.4916
-67.3712 42.4568 -46.8156
-68.2943 -6.02 -48.7095
-52.3836 -64.0743 -54.4277
-30.6892 104.6227 -37.7289
-46.2345 95.9794 -46.0104
-59.0131 79.3244 -52.9403
-68.1315 51.3145 -49.4393
-72.3289 21.1471 -49.3575
-71.3188 -9.8632 -52.3703
-64.3901 -39.0034 -56.4904
-57.8743 -57.4373 -55.9556
-47.1864 -80.1182 -57.8007
-30.8114 -99.4282 -57.6744
-27.4234 129.1562 -44.3594
-54.942 118.3651 -57.5784
-74.8775 93.052 -66.8245
-84.6948 62.0307 -72.937
-87.2098 29.5475 -75.1806
-87.3937 -3.5608 -79.4494
-87.8395 -37.3854 -81.4474
-81.5221 -68.7436 -80.4977
-64.0158 -92.8147 -73.8296
-42.7174 -111.132 -72.756
-20.6933 -124.3955 -74.958
8.2325 -124.4431 -62.9407
6.902 -131.4041 -70.2101
ID=FMNH224040$b

LM3=152
-0.3539 126.0505 -43.8307
17.098 97.8127 -29.5881
-9.927 84.3845 -10.5479
-11.2515 56.9868 2.0553
-10.8251 29.4851 8.2998
-11.7921 1.4409 10.3746
-10.7837 -23.5209 9.7485
-12.6905 -47.125 5.3003
6.3259 -113.5807 -44.1165
-9.9523 -124.7541 -51.0806
-9.0601 -133.9563 -61.0685
-8.4424 52.9043 2.4336
-8.1718 31.7728 6.814
-7.2966 7.8776 8.7588
-7.6693 -19.0857 8.6438
-7.3108 -42.4185 5.5188
-8.7084 -62.3714 0.8161
-8.073 -83.241 -7.9232
51.2476 63.824 -41.0161
55.9829 36.7203 -39.6137
59.189 6.3553 -39.9178
57.7227 -21.8963 -40.108
49.1865 -50.5512 -35.7564
37.0921 -74.4598 -35.2341
21.6675 -96.8563 -35.5202
29.386 94.7918 -35.5004
42.6823 87.0041 -41.1467
52.8497 64.7004 -43.9704
58.1267 37.7514 -42.7063
63.4204 7.5464 -43.9257
62.3209 -24.5885 -45.1436
55.5624 -48.8161 -45.355
33.446 121.2159 -54.213
59.53 96.2816 -62.4673
69.6321 71.8449 -66.3931
76.2369 43.1536 -70.1169
79.4761 11.0141 -72.2098
79.7051 -23.5138 -74.684
74.836 -65.0297 -73.8204
-40.4796 128.4235 -44.6269
-59.8402 97.2452 -30.5532
-31.6094 84.2561 -11.3122
-31.1945 56.9031 1.2564
-31.9177 29.0291 6.9841
-30.8746 1.1695 8.4748
-32.0416 -23.4809 7.9949
-30.3372 -47.2226 4.2523
-48.9108 -111.5031 -40.4259
-33.1934 -125.3603 -51.6751
-34.7785 -134.5669 -62.3717
-34.0648 53.4084 1.5324
-34.1299 31.7559 6.0148
-34.8422 5.8385 7.945
-35.2985 -18.7976 7.3219
-35.3692 -41.8032 4.8967
-33.9839 -62.555 0.129
-34.9903 -83.4582 -8.4775
-94.7936 64.3584 -42.0069
-99.5011 36.1052 -38.4091
-102.5475 4.4747 -38.2854
-99.867 -22.83 -38.1914
-92.314 -51.8853 -37.0663
-79.9668 -74.0928 -35.1009
-64.0066 -97.8876 -36.5836
-69.0533 96.6242 -35.6186
-83.8101 87.8752 -42.1547
-98.0073 66.3958 -45.8992
-103.6646 38.8391 -43.5655
-107.0884 6.6667 -43.7399
-105.9616 -25.6081 -46.3326
-97.3954 -53.2564 -46.4506
-73.9611 123.0414 -57.4325
-97.0367 103.9288 -64.3459
-112.6518 73.5034 -69.732
-118.2334 41.1312 -74.7139
-121.6684 8.0156 -72.3931
-121.5675 -26.8505 -75.3377
-116.4788 -65.2004 -75.1014
-18.4165 123.8272 -39.5558
-12.7025 109.6933 -31.7939
-0.0033 60.6789 -2.177
0.6611 -0.1514 6.6144
-0.7218 -47.9279 2.3363
-6.2124 -85.5856 -10.1227
2.5824 -116.2109 -46.6591
2.3443 102.3785 -29.1605
6.8419 40.0653 -0.441
9.6886 -11.773 3.521
7.166 -59.5995 -4.4907
9.544 -110.8088 -43.6951
55.5285 43.7684 -41.6672
59.3662 -10.3705 -39.5794
41.7339 -68.1498 -38.0191
15.6722 100.9102 -31.9397
34.3852 93.8959 -38.2332
49.374 79.1916 -44.1214
58.1646 51.1349 -45.5989
63.118 18.6304 -45.4798
63.2306 -12.2632 -44.3263
57.9083 -45.4061 -46.2035
47.8827 -68.3994 -43.5073
35.9843 -92.9885 -46.5125
19.033 -109.076 -47.4778
16.303 125.2112 -49.6429
45.2179 111.5467 -58.799
63.1778 88.0597 -64.2762
72.4122 58.8705 -69.8365
78.1432 25.9514 -72.0393
79.5645 -8.2264 -74.1111
77.8363 -44.6589 -75.6244
70.3124 -76.901 -71.7881
51.9746 -103.1045 -66.2449
29.774 -119.1425 -63.8087
6.6238 -129.0394 -62.8826
-22.5167 125.0357 -40.9706
-29.8212 109.0604 -30.4147
-42.7937 59.8083 -3.1132
-41.7624 9.7234 5.9871
-43.151 -46.4444 1.5231
-37.2587 -85.1539 -10.382
-44.3743 -117.1576 -46.8777
-45.2825 101.6011 -28.4787
-49.8137 40.3069 -1.0825
-52.0598 -11.2522 1.5198
-51.2158 -60.176 -6.0092
-52.1721 -109.816 -41.577
-100.2725 42.0767 -39.6953
-103.6049 -11.8565 -40.687
-85.9412 -67.7068 -40.0728
-60.0699 101.4394 -33.4149
-75.5133 93.3524 -37.7804
-91.5795 80.6478 -44.9399
-102.4631 51.3235 -45.5248
-107.6645 19.1963 -45.7155
-106.684 -15.2707 -44.4112
-101.2152 -46.0828 -47.6425
-90.2633 -69.0872 -44.3795
-79.2561 -92.9972 -47.2891
-60.9259 -111.3039 -48.6411
-55.4184 127.0148 -49.9606
-85.5795 113.1693 -60.2823
-105.1032 90.0783 -66.5449
-114.7519 57.2311 -71.6196
-120.4561 24.5357 -75.4588
-121.4025 -8.0187 -76.6981
-118.5972 -46.4078 -77.9088
-111.4015 -78.5428 -74.2398
-93.9277 -103.3337 -66.6529
-72.1415 -119.5304 -64.218
-49.302 -129.2085 -62.8896
-21.3713 -121.6096 -43.4259
-21.1575 -134.947 -58.9526
ID=FMNH259432$a

LM3=152
38.2917 149.6753 -44.1533
58.5567 120.8795 -29.9124
30.9866 107.1088 -10.6339
30.4839 80.0213 1.4888
32.4104 52.2568 7.1426
31.8358 24.4089 9.1724
33.9992 -0.4521 8.4732
33.5259 -24.3852 4.0011
57.4078 -86.3848 -43.0966
39.7891 -101.1594 -52.7728
40.4092 -110.2795 -62.7812
33.3998 76.3498 1.8374
34.5828 55.1992 5.9639
36.9951 30.3517 8.0111
38.1627 3.5099 8.17
39.3622 -18.6749 4.8477
38.2332 -39.0624 -0.4115
39.2716 -59.6862 -9.0327
92.6605 89.8019 -41.5256
98.4446 62.2937 -40.4692
102.3926 31.7424 -39.4086
102.6162 3.3868 -40.0141
95.2602 -24.989 -36.5882
84.3636 -49.0683 -36.1541
69.6126 -72.2246 -37.5192
69.8852 121.7451 -36.9726
87.1992 109.344 -43.2198
96.5422 91.4303 -46.7797
102.8754 63.6941 -45.8037
108.3304 33.525 -46.4831
107.9852 1.9994 -46.8197
102.4375 -27.437 -48.1376
74.1919 146.0772 -55.5074
95.6367 127.3635 -61.6446
109.2058 101.2765 -66.3575
118.1942 71.0885 -73.0022
121.9128 41.3231 -72.2042
124.9105 2.374 -77.5257
121.8427 -35.7388 -76.5283
-0.1972 150.2823 -44.1181
-19.0502 118.8316 -30.5463
9.6226 106.9237 -11.7187
11.4738 79.3336 0.5958
11.3545 51.635 6.5173
13.8268 23.6665 8.3709
14.0212 -1.1533 7.1973
16.1578 -24.7746 3.2223
-0.0585 -89.5451 -41.3933
15.4698 -103.7964 -54.2463
15.4423 -111.704 -63.2063
8.6101 75.7316 1.0215
9.3229 53.8081 5.4072
8.8789 28.1751 7.4659
10.2036 3.2079 6.7622
11.3523 -19.3746 3.9249
12.7664 -40.3163 -0.691
12.8761 -61.0203 -9.3458
-53.438 84.0275 -42.5693
-56.2819 56.4185 -38.1563
-58.2573 24.7208 -37.9966
-54.4852 -3.5317 -38.2853
-45.9148 -32.0161 -39.7016
-33.2268 -53.2078 -38.5474
-16.4275 -75.7404 -38.6176
-29.6748 119.1489 -36.9883
-43.5964 108.3361 -42.4798
-56.954 86.47 -46.7305
-62.397 58.0135 -44.3599
-63.8232 26.2551 -44.8051
-60.6462 -5.8428 -46.4976
-50.9265 -34.4788 -46.8505
-34.5607 144.1001 -57.4968
-56.7535 123.9779 -63.9967
-70.9605 91.6338 -69.4916
-75.6762 60.7378 -71.0091
-77.948 27.0408 -72.7521
-76.608 -5.1555 -75.9563
-69.7343 -46.4015 -76.6342
20.7656 147.2368 -40.7931
26.6428 132.3883 -32.1492
42.2818 84.0583 -3.0007
45.3236 24.0098 5.8318
46.2616 -24.0603 1.2516
41.7362 -62.0212 -11.5088
51.4374 -92.1019 -47.9133
42.6256 125.7354 -29.5694
49.8398 63.9854 -1.3388
54.526 11.8834 2.4092
53.9564 -36.2345 -5.7792
58.6305 -86.395 -45.2964
98.5042 69.0916 -42.6564
104.9783 15.2816 -42.5105
89.3484 -42.7991 -39.9948
56.5257 125.2512 -32.8875
74.723 118.5713 -38.8139
90.4371 104.3028 -44.8394
100.0426 77.4682 -47.2677
106.1373 44.2855 -45.2709
107.59 13.0611 -46.2487
103.7461 -19.5124 -47.64
94.8163 -42.7319 -44.9252
84.5274 -66.7226 -48.0294
67.3799 -84.3805 -48.5323
55.8172 149.3169 -50.2778
84.8638 136.2226 -58.2469
103.3725 113.9336 -64.6649
114.2579 86.4887 -71.9152
121.0569 53.3198 -73.4118
123.9025 18.7007 -76.4067
123.6561 -20.5179 -78.0912
117.1959 -50.412 -73.5062
99.7506 -77.3918 -67.7805
78.4391 -93.9429 -65.8463
55.9983 -104.7827 -64.0711
16.9257 147.8744 -41.5949
10.956 132.0918 -31.5772
-0.246 82.8603 -3.8661
1.2095 30.4632 5.2872
3.5647 -24.5189 0.7946
10.8376 -62.871 -11.3819
4.3819 -94.9553 -48.0228
-4.905 123.4489 -28.6623
-7.1499 61.8193 -1.5252
-7.0144 10.3765 1.0668
-4.0289 -38.0013 -6.5812
-4.649 -87.7859 -42.5865
-58.232 61.7126 -40.6527
-58.7356 7.8482 -40.9877
-39.7888 -47.0695 -41.5297
-19.5881 122.6201 -33.8759
-34.3137 115.207 -38.4658
-50.4295 100.2429 -44.3557
-60.1574 71.5838 -45.7145
-63.8162 37.9562 -44.4155
-61.4517 5.019 -44.9124
-54.5538 -26.1279 -47.7121
-43.7081 -48.7074 -45.0571
-31.1771 -72.4159 -48.1179
-12.7353 -87.3927 -47.7803
-15.6347 148.5674 -49.9659
-45.9542 133.2203 -60.7733
-64.8005 109.2506 -66.9559
-72.8939 76.7449 -71.5571
-76.9906 43.7726 -73.8805
-77.0213 11.0709 -76.8336
-72.4617 -26.589 -76.758
-63.9331 -59.4715 -74.357
-45.2127 -83.2109 -67.2475
-23.3211 -98.1102 -64.5707
-0.1665 -107.19 -63.2707
27.8931 -98.5038 -45.1851
28.3516 -111.5933 -59.5119
ID=FMNH259432$b

LM3=152
95.214 162.8257 -132.2278
112.5751 117.9372 -102.8379
77.4679 101.1766 -73.8972
73.5038 61.85 -62.5393
74.9225 23.5834 -56.8964
74.9454 -24.4179 -55.2139
77.802 -62.88 -54.847
80.0013 -98.2263 -60.4469
110.5841 -192.6727 -130.9523
91.3934 -215.5164 -158.109
98.3707 -231.7609 -176.6717
82.7388 56.0682 -61.9086
78.7578 18.3484 -57.1249
81.7885 -16.6189 -56.2302
84.1696 -54.6215 -55.9233
89.004 -89.7054 -61.6199
92.2905 -120.425 -68.8033
90.9643 -150.6083 -79.2424
165.195 64.8893 -110.9419
171.1131 27.9918 -113.4178
179.4599 -16.4765 -121.2167
181.4613 -47.8337 -122.5992
174.5702 -96.6566 -128.6287
159.8501 -129.3129 -130.5019
133.8132 -170.3907 -127.7718
136.7012 107.706 -108.528
156.1257 93.5927 -115.7874
173.1752 57.2365 -118.0593
176.6665 23.3331 -120.039
182.3575 -12.3437 -125.676
186.1477 -54.0552 -128.7942
180.4032 -89.5878 -131.4918
149.7399 149.1418 -140.2703
181.4923 115.0755 -140.8368
199.8215 69.6286 -155.0296
204.5608 30.4637 -167.2875
205.8588 -10.2446 -178.2517
213.1593 -51.5688 -183.2731
222.4349 -106.0575 -184.973
32.8918 161.7419 -131.0749
15.1319 115.2204 -106.0415
46.6548 101.2135 -74.7437
48.3834 61.3283 -63.6529
50.2855 15.9943 -57.5209
50.1225 -26.052 -56.6787
48.732 -64.0374 -55.986
50.3606 -102.1967 -61.9384
31.9871 -194.9755 -137.3964
55.7006 -216.1156 -161.7839
51.3704 -233.3856 -181.5178
41.9252 54.6291 -63.1085
45.217 23.4496 -58.657
45.0568 -18.3565 -57.4954
42.3866 -56.4407 -57.7264
40.1175 -92.7766 -62.9375
41.0736 -123.8621 -70.6693
45.7624 -152.6825 -81.5327
-36.1586 60.4258 -116.2392
-44.8557 25.0259 -120.0894
-51.1071 -20.7212 -126.6768
-51.1459 -52.5523 -130.093
-35.5324 -106.1768 -135.2754
-20.27 -135.7536 -138.0194
7.8094 -174.063 -135.8293
-10.958 104.1252 -115.4347
-28.9134 88.3602 -123.3528
-45.9193 52.7014 -126.0907
-50.0982 19.1832 -127.2604
-53.3008 -17.1991 -130.2653
-52.8023 -60.9884 -134.9667
-43.539 -98.9088 -140.6198
-20.7493 147.7055 -142.4907
-54.1049 108.9865 -150.1645
-69.7275 63.4108 -163.531
-74.96 25.2491 -174.8879
-74.7305 -14.6873 -181.665
-80.5666 -59.5093 -186.2475
-83.5349 -115.244 -191.9333
66.5049 159.4121 -123.3981
70.9119 139.7744 -110.6291
91.7615 69.5417 -67.8146
90.2732 -8.3914 -58.5199
98.7564 -80.7419 -63.5826
92.3673 -159.4413 -85.0278
111.8572 -201.5921 -154.1367
87.8935 128.9879 -106.344
96.5303 37.4827 -62.6831
101.556 -38.4904 -61.3726
111.6224 -108.1769 -75.7827
126.8181 -187.6892 -145.9997
181.9229 38.5671 -129.9352
189.9286 -33.7512 -137.476
177.7102 -116.3397 -143.4464
116.3691 127.7485 -113.3856
149.0368 110.9302 -119.9428
172.9622 81.9198 -126.5799
182.1282 44.087 -130.2547
188.0467 4.7447 -136.5899
191.9943 -38.9918 -139.4808
190.119 -87.2103 -142.8931
177.6451 -120.7051 -145.4379
164.9192 -152.5504 -151.2632
140.8339 -182.1766 -152.4168
117.9665 162.6572 -136.7686
163.906 138.067 -138.8709
191.2285 97.6945 -144.2599
203.6174 55.1298 -160.3202
205.0867 14.1567 -171.7168
208.983 -29.3608 -180.9047
218.6041 -78.106 -185.9409
219.2102 -129.4106 -180.4468
196.1131 -172.2355 -167.5066
160.1205 -202.7739 -167.2196
118.6079 -222.8292 -174.8881
60.9444 159.8237 -123.8542
55.0602 138.148 -110.3377
30.2344 67.1333 -69.6729
35.6165 -7.9078 -60.2475
28.7864 -82.398 -64.5846
44.0006 -160.1613 -87.0826
33.3267 -203.1378 -159.4381
39.2433 127.0991 -107.0826
26.9192 35.3665 -64.2558
25.6462 -41.8633 -63.6172
20.9679 -113.4664 -78.4833
19.0719 -191.0507 -150.6236
-53.8308 33.9724 -136.0095
-58.3124 -40.5521 -139.4167
-37.6912 -124.2531 -151.537
7.9167 124.3586 -118.0944
-22.8568 107.3754 -128.2986
-45.0802 79.2339 -135.642
-54.6197 38.0682 -137.3153
-59.9522 -0.186 -141.7385
-60.9323 -45.2217 -143.1926
-54.4997 -91.0993 -149.7105
-37.8577 -126.2875 -152.5621
-22.0456 -159.5356 -158.6883
5.4107 -187.3957 -159.1825
7.953 159.3372 -134.8556
-39.3223 133.8434 -143.2601
-63.1958 91.504 -154.2752
-73.1231 49.0771 -167.8346
-75.0098 8.4378 -177.5664
-77.5 -33.597 -184.3076
-82.8973 -83.6081 -190.6288
-77.7982 -141.2857 -187.7134
-50.0862 -182.9987 -176.7817
-11.1639 -208.6515 -175.536
28.4776 -224.9416 -180.2253
73.1492 -215.0945 -149.5366
74.175 -231.7296 -176.7575
ID=FMNH263052$a

LM3=152
94.5333 161.4733 -129.6069
112.3722 115.7655 -101.1488
77.0875 98.464 -72.4583
73.5437 58.7982 -61.973
74.4478 20.5827 -56.863
75.3687 -27.3639 -56.3479
78.0696 -65.8853 -56.4721
80.3454 -101.0688 -62.8164
111.0022 -193.9306 -134.7153
92.3438 -216.1459 -162.5657
99.1103 -232.2251 -181.3442
82.5415 53.511 -61.5086
78.8496 15.6976 -57.2171
81.7387 -18.8759 -56.9727
84.2848 -57.2584 -57.2618
89.2221 -92.2604 -63.5877
92.8313 -122.6525 -71.2357
91.68 -152.677 -82.2449
164.9212 63.3795 -110.195
170.9624 27.0383 -113.3044
179.224 -17.7294 -121.4752
181.7003 -49.0739 -123.9855
174.8257 -98.0682 -130.9373
160.0798 -130.4909 -132.7864
134.2931 -171.9959 -131.3972
136.4063 105.6371 -106.5751
155.9604 92.1239 -114.7905
173.2697 55.9712 -118.011
177.0698 22.3275 -121.0437
182.2466 -13.4706 -126.2567
186.3548 -55.087 -129.8996
180.6178 -90.846 -133.4249
148.0848 148.8043 -138.7812
183.1132 112.059 -140.0599
200.0526 68.6654 -154.5825
204.3996 30.2277 -166.962
205.8306 -9.6824 -178.5483
213.4098 -51.7044 -184.4456
222.2368 -105.5458 -185.0925
34.5875 160.4913 -128.5555
14.8416 113.7208 -105.0213
46.4145 99.2054 -73.878
48.2963 58.8614 -63.1405
50.4365 13.4758 -57.7856
50.0167 -28.5635 -57.4228
48.4725 -66.8158 -57.1005
50.5021 -104.6491 -63.6604
33.0979 -196.3799 -140.0608
56.2818 -216.9162 -164.8778
52.2402 -234.021 -184.4442
42.0313 52.4795 -62.7245
45.09 21.3325 -58.736
45.2238 -20.6437 -58.0698
42.8852 -58.445 -58.942
40.6233 -94.8256 -64.5369
42.0982 -126.0601 -72.4245
46.3358 -154.8213 -83.7713
-36.3847 58.6995 -115.603
-44.9566 23.2414 -119.6514
-51.3838 -22.4321 -127.3766
-51.2034 -53.7083 -130.7607
-35.3624 -107.5604 -137.1265
-19.9558 -137.0771 -139.9443
8.2538 -175.5931 -138.1128
-11.2628 102.3664 -114.5469
-29.4411 86.7668 -122.2974
-45.819 51.2327 -125.4906
-50.1913 17.767 -127.1445
-53.2738 -18.63 -130.7699
-52.4385 -63.0652 -135.9533
-43.185 -100.3899 -141.8674
-25.5328 144.5919 -141.5924
-54.3104 107.6742 -149.14
-69.8167 63.0534 -162.9967
-75.1015 25.0198 -174.7272
-74.8078 -17.4492 -182.2141
-80.7276 -60.6088 -187.0957
-83.1374 -115.4846 -193.7763
68.0459 159.0339 -122.9652
70.7978 138.2555 -109.3494
91.8708 67.6567 -67.2552
90.5737 -10.1929 -59.0787
98.8716 -82.532 -64.7821
92.8159 -161.1413 -87.25
112.7385 -202.1848 -157.1039
87.7744 127.213 -104.929
96.1449 35.1378 -62.5051
101.4515 -40.5843 -62.0615
111.6094 -110.0683 -77.1877
126.3584 -188.9503 -148.5045
181.6902 37.6322 -129.7379
190.0741 -34.6597 -138.1302
177.8997 -117.3205 -144.973
116.1276 126.474 -112.4284
149.0455 109.5342 -119.0935
172.7699 81.8333 -126.2911
182.0897 43.2174 -130.2512
188.2833 4.0407 -137.0349
191.801 -39.6388 -140.281
190.5859 -88.0379 -144.4132
178.4333 -121.0463 -147.2635
165.1019 -153.3867 -153.2812
141.1039 -182.9368 -154.6505
117.6732 161.6995 -135.2736
162.5893 138.4575 -137.7074
191.9151 95.4912 -144.521
203.9372 53.8901 -160.3792
204.572 13.005 -171.8735
209.3793 -33.5077 -181.9581
220.4687 -85.709 -187.7616
219.5626 -129.98 -182.889
196.3548 -172.9131 -169.7493
160.2791 -202.764 -169.2503
121.1298 -222.8334 -177.678
60.3792 158.276 -121.7395
54.659 136.9327 -108.6786
30.2049 65.4396 -69.1495
35.3258 -9.4182 -60.466
30.1342 -85.2264 -65.9807
44.6216 -162.3009 -89.1705
34.3661 -203.9539 -161.5859
38.5922 125.9555 -106.4638
27.2569 33.7313 -64.1958
25.9824 -43.3062 -64.3849
21.0855 -115.569 -79.9852
18.8224 -192.0071 -153.377
-53.9589 32.703 -136.1982
-58.3998 -41.5948 -140.0314
-37.3392 -125.0503 -153.0212
7.7037 123.1173 -117.2139
-23.2014 105.6821 -127.3605
-44.6566 77.1696 -134.7727
-54.838 37.2955 -137.6272
-59.8379 -1.4639 -141.9515
-60.9205 -46.5735 -143.8653
-55.4133 -92.1669 -151.2974
-37.5188 -127.1553 -154.0995
-22.2787 -161.1794 -161.0704
5.4164 -188.0313 -161.0957
9.063 158.6042 -133.4443
-39.8275 132.5095 -142.6714
-63.1499 89.4905 -153.7402
-72.7102 48.0099 -167.7663
-75.5013 7.899 -178.3899
-77.0333 -34.1552 -184.4941
-82.7906 -84.6841 -191.7712
-77.569 -142.0964 -189.148
-49.6714 -183.5022 -179.1672
-10.5988 -209.517 -178.0213
29.8763 -226.324 -182.9528
73.5046 -215.9296 -151.5341
74.9158 -232.3908 -178.3734
ID=FMNH263052$b

LM3=152
70.8915 67.768 -23.2889
78.5376 49.7216 -18.4111
63.8393 43.1597 -8.8374
63.8337 27.1798 -3.0641
63.7037 9.262 2.051
65.6432 -9.0075 0.9913
66.8064 -31.1292 -3.2448
66.0229 -43.7363 -7.5271
82.8824 -86.8692 -40.1562
69.7195 -100.535 -44.763
72.0502 -107.5866 -53.3391
66.4571 23.7373 -3.2607
67.9902 6.2062 1.4478
69.0936 -13.6844 0.3083
67.2018 -30.6368 -3.257
69.9932 -47.4501 -10.672
69.9936 -58.393 -15.81
69.2915 -67.9775 -21.2414
108.3825 27.1695 -27.1376
112.4432 9.1301 -28.8692
114.2699 -7.4309 -30.9818
114.1905 -27.8029 -34.136
109.9023 -43.1017 -37.3044
101.445 -64.6538 -39.5035
91.937 -78.3013 -39.8267
90.0084 46.5007 -22.1247
101.8191 39.893 -26.1508
108.7544 27.6078 -27.718
113.7093 8.4424 -29.7621
115.8316 -12.3503 -32.8522
114.3877 -33.0641 -37.0126
108.3243 -52.085 -40.2245
90.9812 65.7449 -31.8278
108.0492 53.6607 -39.8768
118.8752 33.7409 -44.5753
124.0763 11.2559 -48.2308
128.7277 -11.9138 -52.1937
130.5709 -35.4693 -55.5985
124.8162 -58.3108 -54.8361
44.4889 66.6886 -24.8095
37.8193 47.8133 -20.303
52.2616 43.1064 -9.7156
51.839 27.3212 -3.1707
51.8525 8.7223 1.3897
52.0219 -9.3064 0.8794
53.9832 -33.0494 -3.4047
54.4474 -44.2098 -8.1268
44.9033 -88.1903 -42.0101
57.0681 -98.8749 -45.0153
58.5667 -108.0497 -54.0154
49.0656 23.4829 -3.8237
49.4646 6.1181 0.91
48.8315 -14.1655 -0.2677
51.6268 -30.4023 -3.6686
51.587 -48.1498 -11.335
53.0155 -59.5414 -17.0954
55.0513 -68.1038 -21.8294
10.0622 22.475 -32.0103
7.5783 6.1049 -33.6039
7.2756 -11.3417 -35.2824
8.2414 -29.436 -39.0035
14.7583 -46.1127 -42.1684
24.4355 -66.4001 -43.3811
35.1649 -79.5164 -42.0534
26.393 44.5398 -25.5485
16.2434 36.5591 -30.3926
9.9331 23.7987 -32.8102
6.7853 4.9065 -35.0046
5.1668 -15.2687 -38.1026
9.1005 -35.1607 -41.6394
17.3844 -54.7556 -45.5482
25.357 62.7878 -34.1936
10.3614 50.4678 -45.407
1.2206 30.2575 -50.4166
-3.1917 8.493 -54.3826
-4.869 -14.9849 -58.8113
-3.6727 -38.9114 -62.7996
2.616 -62.3163 -62.1813
59.4894 66.1471 -20.5392
59.6192 62.0826 -18.0483
69.7889 36.3042 -7.9035
68.6935 14.8724 0.237
60.9953 -20.0866 1.4072
69.165 -67.7184 -20.6118
76.7713 -93.4923 -43.6871
69.0626 56.072 -18.1223
73.3968 26.3329 -5.5739
71.6594 -3.601 0.1321
77.5123 -52.5364 -14.3325
88.2999 -81.3951 -40.1622
108.8703 20.6299 -24.5178
114.4725 -14.4055 -30.4609
109.4406 -49.4786 -40.3663
79.3479 55.2963 -21.1797
96.0643 48.1342 -26.7331
107.0155 35.8996 -28.9534
113.4017 14.732 -29.128
116.1655 -6.9976 -32.0941
116.9676 -28.6418 -38.2356
112.1014 -45.6506 -41.6984
108.1269 -59.667 -44.3674
98.263 -74.6479 -43.4538
85.7454 -85.3868 -41.9675
81.3445 68.4668 -26.3695
99.2233 60.9428 -36.1114
113.3902 46.0315 -42.6553
122.4314 21.6032 -46.1225
126.368 0.2367 -50.0124
129.5812 -23.2255 -54.4177
128.8302 -46.6592 -56.9624
121.2204 -67.5798 -54.6789
108.8142 -83.5572 -53.2665
92.8189 -96.0972 -54.0867
79.4545 -104.351 -53.8679
56.7335 66.0721 -20.8873
56.3282 62.8072 -18.5989
46.9635 34.9655 -8.3454
48.0016 14.6077 -0.4668
58.1691 -20.0138 1.5351
56.133 -66.5211 -20.3052
53.3215 -94.8757 -44.3236
45.6506 54.2944 -19.8499
43.007 25.8839 -6.7498
46.9155 -4.6774 -0.4484
44.9985 -53.4017 -15.7184
38.7774 -82.2444 -41.2377
9.4696 18.5994 -32.2681
8.2 -16.0257 -33.5927
16.1646 -52.6872 -45.5739
37.0523 53.3328 -23.2686
22.0779 45.1014 -30.1317
12.0894 32.3956 -33.4814
7.6389 11.4327 -32.928
3.8544 -8.0806 -38.3504
7.0498 -30.4699 -41.6224
12.7598 -47.8619 -46.2899
18.2056 -62.4328 -48.9015
29.4891 -76.921 -46.6102
41.7842 -86.778 -44.3872
35.5213 66.5113 -28.148
18.7413 58.6294 -39.6556
6.4181 42.3729 -47.8683
-0.742 19.7921 -51.207
-3.9095 -2.9163 -56.2544
-4.398 -26.7282 -60.9936
-0.7404 -50.5275 -63.3047
8.4465 -70.6045 -60.2878
20.9602 -86.0021 -57.8452
37.2078 -97.5593 -57.0637
50.8766 -104.793 -55.0911
64.2818 -97.2296 -39.329
65.2792 -107.5988 -51.743
ID=FMNH224185$a

LM3=152
84.0832 52.6819 -26.6671
92.0345 34.5901 -20.8915
77.5277 29.0697 -11.4976
77.6682 12.9891 -4.728
78.1783 -4.5974 1.1467
79.0043 -22.8516 1.0701
79.8952 -45.1967 -2.19
79.211 -58.1352 -6.1724
95.7206 -102.1259 -36.6479
82.2083 -116.0965 -40.8193
82.971 -124.0249 -48.5042
79.7265 9.585 -4.6106
81.2064 -7.6617 0.7487
82.4303 -28.1325 0.4994
80.2579 -44.7891 -2.2787
82.6411 -61.9285 -8.9806
82.3598 -73.5439 -13.6021
81.6061 -83.1723 -18.4143
121.2826 10.9768 -29.2024
125.0824 -6.8195 -30.3449
127.0119 -23.0719 -31.5797
126.9155 -43.655 -33.8545
122.0334 -58.9917 -35.7717
113.7786 -80.5216 -37.4683
103.9089 -94.2579 -36.7501
102.7457 31.7409 -24.9331
114.6247 24.3646 -28.618
121.6003 12.086 -29.8684
126.2114 -7.4686 -30.6909
128.0588 -28.1647 -32.7996
126.7925 -48.9645 -36.4146
120.6278 -68.1615 -38.7204
104.5763 49.6788 -35.2833
121.3073 37.6905 -43.2734
132.0983 17.6261 -47.4332
137.1594 -5.0172 -49.427
141.1815 -28.5687 -52.3795
143.1419 -52.5414 -55.0195
136.9352 -74.9878 -52.8431
58.2075 51.5979 -27.5564
51.0962 33.2318 -22.666
65.3893 28.496 -11.688
65.2164 13.3897 -4.7129
65.0486 -5.1388 0.994
65.0814 -23.1035 0.9281
66.602 -46.9082 -2.379
67.6488 -58.8179 -6.4187
57.0872 -103.8269 -38.1921
69.9119 -116.4753 -41.3769
69.3615 -123.9601 -49.2724
61.9668 9.3618 -4.8767
62.4424 -7.7102 0.3155
61.7228 -28.0494 0.0349
64.3425 -44.4752 -2.4864
63.6653 -62.1381 -9.1714
64.8553 -74.0626 -14.4131
67.1911 -83.0549 -19.0283
23.1202 7.825 -33.2305
20.3497 -9.082 -33.8325
19.8044 -26.6165 -34.4797
20.5911 -44.7542 -37.4929
26.8876 -61.6416 -40.0836
36.8132 -81.6691 -40.7975
46.9884 -95.2983 -38.8021
39.528 29.6673 -27.5924
29.2336 21.3691 -31.7908
22.7986 8.6591 -33.5239
19.2008 -10.3202 -35.0368
18.3989 -30.3383 -37.1467
21.1735 -50.6556 -40.0399
29.5355 -70.2982 -42.6885
38.6092 47.6339 -37.1535
24.0306 36.0267 -47.3809
13.6629 14.2432 -51.3966
9.3054 -7.3937 -54.5814
7.3539 -30.9127 -58.2971
8.5565 -55.2974 -60.9766
14.3279 -78.4324 -59.5438
72.6042 51.4168 -23.9909
72.783 47.1032 -20.9736
82.7181 21.9373 -9.9446
82.1983 0.9392 -1.1647
73.8025 -33.8985 1.9771
81.118 -82.3982 -17.7056
88.3455 -109.8205 -40.3617
82.4279 41.1919 -21.0055
86.5626 11.9859 -7.1604
84.4715 -17.8654 0.0273
89.9314 -67.092 -12.4136
100.1927 -96.3548 -36.0767
121.5705 4.8201 -25.9049
127.1063 -29.8395 -30.2739
121.5505 -65.6854 -38.7992
92.5447 40.1692 -24.0246
109.1342 32.9281 -29.6247
119.922 20.4621 -31.3957
125.8351 -0.9517 -30.2667
128.9944 -21.9803 -32.5331
129.0589 -45.01 -37.4541
124.3998 -61.643 -40.2305
120.2708 -75.9047 -42.3359
109.9168 -91.07 -40.5409
97.5771 -101.1105 -38.526
93.9526 53.3053 -29.793
112.1688 45.0509 -39.262
126.3599 29.3578 -44.3171
135.0021 5.147 -47.5411
139.028 -16.6395 -50.9048
142.3566 -40.0268 -54.235
140.8194 -63.7456 -55.3475
132.8684 -84.7633 -52.6657
120.329 -100.3984 -50.1543
104.8777 -112.6439 -50.8244
91.3155 -120.5852 -49.9466
69.8088 51.0277 -23.8907
69.3343 47.8686 -21.6238
59.8491 20.6656 -10.1304
60.7727 0.3024 -1.3472
70.4858 -33.8131 2.1272
67.9127 -81.3902 -17.6404
64.4586 -110.548 -40.2356
58.7737 39.5921 -22.5217
55.8762 11.4723 -7.9099
59.4745 -17.926 -0.4762
57.4069 -67.9992 -13.6116
50.6266 -97.614 -37.6021
22.052 3.6581 -33.1475
20.1192 -31.0113 -33.1241
28.0719 -68.3532 -43.1465
50.1706 38.3822 -25.7048
34.7904 30.0078 -32.098
24.6167 17.4067 -34.919
20.0601 -3.5857 -33.4183
17.9852 -24.2853 -35.9955
18.9708 -45.7006 -40.493
25.2959 -63.6966 -44.1976
30.2237 -78.3768 -46.2389
41.0276 -92.6286 -43.2099
53.5799 -102.6008 -40.7362
48.1467 51.304 -31.3337
31.2418 42.8755 -42.1593
18.8132 26.3404 -49.4558
11.5321 4.3474 -52.2487
8.4659 -18.8736 -56.3448
7.9477 -42.9401 -59.6872
11.05 -66.701 -61.3355
20.106 -86.8478 -57.5105
32.5809 -102.0919 -54.3612
48.3195 -113.7444 -52.7655
62.4276 -121.0511 -51.2147
76.2079 -113.0296 -35.4541
76.6737 -123.3842 -46.6969
ID=FMNH224185$b

LM3=152
39.0975 43.4012 -32.6343
44.9456 27.5737 -31.6904
32.8703 21.7933 -23.2884
33.4874 9.451 -17.4874
33.9428 -3.4886 -13.7242
35.3841 -18.107 -14.004
34.5952 -37.2789 -15.6723
35.0428 -47.4785 -18.9915
47.9432 -83.418 -48.4759
38.7172 -95.9785 -53.6392
39.4195 -102.6191 -59.4466
35.6576 6.6743 -17.1018
35.981 -5.5508 -13.9946
37.5883 -20.7732 -14.7329
37.3386 -34.7179 -15.8649
38.2413 -50.7167 -21.9448
38.0041 -60.14 -26.926
37.9874 -68.4341 -32.0875
68.4768 8.0332 -39.1114
70.6656 -6.1673 -40.7934
71.6183 -21.1008 -42.3418
72.3399 -33.1598 -45.7042
70.4953 -48.0215 -48.4629
65.1701 -65.3329 -51.1418
57.6134 -74.1458 -49.8879
53.2931 25.0789 -35.2348
62.2469 19.6095 -37.7343
68.2879 9.0705 -39.2137
73.3263 -5.8522 -42.2854
73.8272 -22.2807 -44.1593
73.4436 -37.1671 -47.6824
70.3303 -54.0658 -50.7559
54.8183 40.7104 -41.0564
70.4025 29.0744 -48.18
77.8936 14.6056 -49.8079
82.5893 -2.598 -53.1186
85.8546 -20.7996 -55.4143
87.5217 -39.69 -58.4264
84.9758 -58.4763 -59.3453
16.0553 41.8381 -33.9812
11.6145 25.9046 -32.4491
22.4849 21.8985 -23.9375
22.5095 9.1668 -17.8889
22.4814 -3.2224 -14.1158
21.588 -19.0452 -14.0235
23.6462 -36.6423 -16.0589
24.9056 -47.2325 -19.605
21.6566 -89.5875 -52.3757
28.2202 -95.979 -53.3423
28.108 -102.7318 -59.8491
20.1607 7.0585 -18.1442
19.8144 -6.1775 -14.69
20.275 -21.2745 -14.7625
21.4406 -35.2081 -16.2571
22.4013 -50.6758 -22.4318
23.1283 -60.2541 -27.425
24.7254 -68.4889 -32.0613
-9.3262 2.9345 -41.1161
-11.093 -8.6464 -43.6803
-10.6975 -22.7638 -45.2993
-10.1752 -35.7124 -47.9246
-5.4169 -49.933 -49.4497
1.0024 -66.4684 -51.9301
8.1532 -75.8312 -51.0607
3.1302 25.3432 -39.0454
-5.2135 17.73 -41.4202
-9.8412 6.1648 -42.2817
-12.8146 -9.5579 -45.6228
-12.5261 -24.4157 -47.1435
-10.9005 -39.8618 -50.5843
-6.0796 -58.0645 -54.3519
0.613 38.3899 -42.7936
-12.4699 26.0726 -50.2322
-18.4313 10.6804 -52.8987
-21.6571 -6.4367 -56.8158
-23.0407 -24.1144 -60.3209
-23.0255 -43.1102 -62.8803
-19.1534 -61.5047 -63.2408
29.0806 41.0677 -30.8272
30.4039 36.9359 -29.6912
36.2929 15.6352 -21.0663
37.6039 -1.43 -15.8662
30.1752 -29.471 -12.6705
38.1805 -69.1252 -33.2492
43.5529 -89.5717 -51.551
38.2595 31.5312 -31.3418
40.4344 8.6235 -20.6755
41.2229 -14.756 -17.137
43.9407 -53.9215 -26.6724
52.8624 -77.0887 -47.9365
67.6355 7.7226 -38.9071
71.1957 -24.9465 -42.6981
69.1996 -55.5048 -50.4855
46.6873 29.4523 -34.3436
57.6355 24.9697 -38.7122
66.3302 13.9428 -40.005
71.8387 -0.3937 -41.7053
73.8466 -16.9112 -43.6165
74.7959 -34.2505 -47.7994
71.5299 -47.5208 -49.7505
68.5617 -58.687 -51.7859
61.1303 -71.9228 -51.9344
51.494 -81.8146 -51.011
47.5073 42.7778 -37.0675
61.4378 36.7694 -44.8941
74.1116 23.0624 -48.9861
80.7198 6.601 -51.5054
84.6337 -12.5539 -54.188
86.8556 -30.5691 -57.1844
86.7973 -48.9545 -59.7872
80.5053 -66.1833 -58.7031
71.1042 -78.9754 -57.9526
59.4309 -90.4755 -58.9228
46.9473 -98.7518 -59.9759
25.7618 41.4192 -30.9828
24.0571 36.7771 -30.2761
18.8754 14.9461 -21.7453
19.3058 -3.7473 -15.5262
28.0588 -29.2901 -12.3636
23.8861 -68.9991 -33.8264
22.8627 -89.9146 -51.9325
17.0394 30.8434 -32.2976
15.3645 7.8072 -21.3691
16.4689 -15.4959 -17.3003
17.546 -54.07 -27.2837
11.871 -78.3577 -49.4527
-9.9441 2.4822 -42.1159
-10.0199 -25.6851 -45.8687
-4.5385 -54.8972 -51.7545
9.5577 28.358 -36.059
-0.4278 22.9741 -41.0973
-8.4852 11.4555 -42.4188
-12.1499 -4.2954 -44.8981
-12.5094 -20.3613 -47.0575
-11.4234 -36.7357 -50.4659
-7.8147 -50.1863 -52.278
-4.6103 -61.193 -54.9777
4.0766 -74.5788 -54.6551
13.8398 -82.9766 -52.6324
7.4503 41.1153 -38.3791
NA NA NA
-15.7955 19.0975 -51.2907
-20.3406 2.8887 -55.0186
-22.5761 -15.4454 -58.916
-23.2565 -33.8179 -61.343
-20.691 -52.9076 -63.2894
-14.9068 -69.6212 -62.1027
-5.3442 -82.6204 -60.1209
7.9729 -92.3646 -60.7656
20.6659 -99.8428 -60.939
32.7258 -93.2761 -48.7319
33.8512 -101.9017 -57.0233
ID=FMNH259430$a

LM3=152
54.4118 22.4367 -36.5891
59.8036 6.6104 -35.2423
47.8833 1.4517 -26.6748
48.1593 -10.6272 -20.3073
48.6471 -23.4788 -15.9128
49.7919 -38.0928 -15.73
49.127 -57.6781 -16.639
48.8959 -67.3695 -19.4475
61.3065 -105.3776 -47.7157
52.2053 -117.5928 -52.0261
52.4106 -124.1376 -57.3141
50.5941 -13.22 -20.1847
51.2454 -26.4424 -16.4478
51.8654 -40.703 -16.3107
51.5568 -54.5481 -16.8091
52.1037 -70.9371 -22.0958
51.7227 -80.783 -26.7415
51.4608 -89.1179 -31.6671
80.4989 -14.8824 -39.4122
85.0758 -27.8175 -43.4182
85.7614 -42.5973 -44.2233
85.6397 -54.3635 -45.6998
82.5484 -69.0941 -46.9881
78.5398 -87.2553 -51.0802
70.3907 -96.319 -49.0164
67.8813 3.9068 -38.8095
76.4623 -1.6446 -41.0247
82.2992 -12.6404 -42.4924
87.2977 -27.5908 -44.776
88.077 -43.6619 -45.914
87.5524 -59.1373 -48.8883
84.4023 -76.0181 -51.3148
69.925 19.0672 -45.2583
85.5366 6.6875 -52.0816
92.2866 -7.4072 -53.1335
97.0397 -24.6661 -55.7784
99.6419 -43.1839 -57.4205
101.5424 -62.0876 -59.661
98.5634 -81.3114 -59.5586
30.7359 21.2851 -37.8947
25.9037 5.8272 -36.2323
37.102 1.6918 -26.999
37.3733 -10.6574 -20.6348
36.7919 -23.0961 -16.157
36.2722 -38.756 -15.4968
38.0416 -56.5818 -16.694
39.6045 -67.6341 -20.1988
30.187 -106.1484 -49.132
41.4884 -117.5471 -51.5921
40.9691 -124.2514 -57.663
34.7159 -12.9405 -20.5515
34.4023 -26.3954 -16.621
34.8722 -40.9554 -15.9625
35.7892 -55.2182 -17.0638
36.4191 -71.0066 -22.5724
37.1813 -80.7178 -27.2047
38.1658 -88.9294 -31.53
4.8682 -17.622 -43.8448
2.8822 -29.7251 -45.5125
3.2321 -43.7799 -46.3413
3.8182 -56.7585 -48.3798
7.6228 -70.8066 -49.6571
13.724 -88.6638 -52.4431
20.629 -97.3969 -51.305
17.3803 4.251 -41.7102
9.4035 -2.3977 -44.1566
5.091 -14.2928 -44.11
1.479 -29.5019 -46.7197
1.5988 -45.2619 -47.8753
2.5375 -60.8049 -50.9034
7.9086 -78.458 -53.5381
15.1307 17.4975 -46.0631
1.6997 4.5121 -52.859
-4.2593 -10.3316 -54.716
-7.7656 -27.5666 -58.0024
-9.4549 -45.7012 -60.7681
-9.5651 -64.4777 -62.5068
-5.6475 -82.791 -62.4258
44.2616 20.2051 -34.5905
45.4299 16.3946 -33.6363
51.0607 -4.7744 -24.0592
51.964 -21.7135 -17.9661
44.3186 -49.5945 -13.55
51.6181 -90.0812 -32.6538
56.8677 -111.2033 -50.4348
52.916 10.7752 -34.7596
55.0722 -12.0987 -23.2508
55.6212 -35.419 -18.7848
57.7734 -74.3247 -26.6178
66.3968 -99.7367 -48.4415
82.6144 -15.302 -41.6199
84.582 -44.7887 -43.2954
83.0334 -78.2571 -51.4752
61.5012 8.325 -37.9547
72.2951 3.5993 -42.2508
80.7479 -7.8231 -42.9751
86.4821 -22.1338 -44.3831
88.0815 -39.2798 -45.7745
88.5888 -56.1009 -49.1284
85.0292 -69.7518 -50.691
82.2224 -80.8593 -52.0859
74.4706 -93.7346 -51.5334
64.7338 -103.7041 -50.1512
62.2239 21.5374 -41.0425
75.9284 15.0884 -48.5795
88.3476 0.8728 -52.3269
94.8471 -15.4866 -54.3482
98.5151 -34.6508 -56.3184
100.7094 -53.1239 -58.605
100.2065 -70.8301 -60.5419
94.0907 -88.5912 -58.8228
84.239 -101.0844 -57.3334
72.824 -112.573 -58.0613
60.1873 -120.8191 -58.4137
40.7556 20.6131 -34.6525
38.9925 16.1412 -33.619
33.6899 -5.4056 -24.2515
33.9375 -23.8098 -17.422
42.3688 -49.5932 -13.7053
37.3219 -89.9148 -33.157
36.3075 -111.6173 -50.6535
31.5046 10.134 -35.5432
30.0838 -12.4763 -23.772
30.7335 -35.7176 -18.7607
31.5249 -74.4263 -27.3306
25.1469 -99.5159 -49.2623
4.5307 -17.0078 -44.3521
3.5458 -46.6052 -46.7637
9.1509 -75.3271 -50.8188
24.1473 7.5497 -39.1208
14.3836 1.9758 -43.7703
5.4545 -9.9853 -44.2246
2.2382 -25.4917 -46.3259
1.7357 -41.1343 -47.5176
2.5909 -58.0276 -50.7183
5.9488 -71.308 -52.262
8.7731 -82.7171 -54.264
17.3769 -96.0599 -53.4196
27.0495 -104.4046 -51.3018
22.46 20.2782 -41.6229
NA NA NA
-1.46 -2.0041 -53.6715
-5.9851 -18.2444 -56.2687
-8.6045 -37.1305 -59.5988
-9.6083 -55.378 -61.5599
-7.6616 -74.263 -63.2069
-1.3265 -90.9403 -60.6841
8.0429 -104.11 -58.737
20.7782 -114.5198 -59.2583
33.3716 -121.8816 -58.8553
46.4491 -114.9736 -47.2983
46.5836 -124.1568 -55.3305
ID=FMNH259430$b

LM3=152
-15.4602 61.1999 -21.2811
-6.9713 42.7919 -18.2612
-23.1858 35.8034 -4.8877
-21.3389 18.8383 3.3394
-20.8807 -0.1413 10.7575
-18.1352 -24.7087 11.8053
-14.8738 -53.7187 9.2579
-17.0357 -69.7187 4.2794
5.1447 -124.7951 -32.0492
-9.8807 -144.0114 -37.4146
-8.2023 -151.6362 -45.4441
-16.9032 14.0561 3.9831
-15.1834 -7.5294 10.0703
-12.3373 -30.8697 10.0362
-12.8569 -51.1762 8.5467
-10.4426 -74.4966 0.1938
-10.8752 -88.5014 -6.3685
-11.935 -100.1327 -11.0583
26.488 13.7372 -27.0819
31.2526 -6.0333 -27.8409
34.2043 -25.7438 -27.8182
36.2628 -49.0914 -28.2359
30.8862 -70.0239 -32.7394
25.1162 -93.6999 -33.3336
14.7674 -111.0587 -32.428
4.1138 40.4763 -22.2778
18.0996 31.727 -27.1955
26.7878 17.0022 -28.8653
31.5358 -6.8151 -28.5046
34.7247 -32.9197 -27.7129
36.9909 -54.7735 -31.834
31.4322 -81.3996 -35.9611
8.0899 62.4128 -32.1136
25.4302 51.4373 -40.5144
39.1798 22.5437 -46.9541
46.2596 -3.6474 -49.3705
52.5757 -30.6718 -50.3126
55.8648 -59.2416 -52.774
NA NA NA
-46.6021 62.6763 -21.8571
-52.8098 39.7263 -18.7069
-34.8829 36.3602 -5.7089
-35.3994 18.19 2.9358
-34.4591 -0.3628 10.0029
-34.3463 -25.7243 10.9149
-32.8873 -54.6337 8.4091
-29.7537 -70.6096 4.1728
-41.1957 -127.3613 -33.7453
-22.9606 -144.2056 -36.896
-24.5041 -152.0682 -45.7707
-40.1114 12.8118 2.5795
-39.8094 -8.6517 8.7366
-39.0812 -33.0266 9.5317
-35.6856 -52.4805 7.5586
-34.6029 -76.9386 -1.1069
-32.101 -90.1055 -7.3643
-28.9865 -101.4906 -11.7955
-81.1855 5.2844 -28.2823
-84.5603 -13.7877 -29.2229
-85.0918 -33.1171 -29.038
-81.7898 -55.4355 -32.6425
-74.2188 -75.4993 -34.8838
-64.1114 -99.5934 -36.5078
-51.5605 -115.3628 -35.0102
-65.085 34.325 -24.082
-75.1477 26.4176 -28.9912
-82.812 10.1918 -30.8973
-84.5247 -14.1649 -29.5396
-85.7249 -39.7317 -31.7089
-81.7989 -62.0404 -35.8164
-72.8333 -87.299 -37.9086
-69.5193 57.2075 -33.7166
-87.4547 38.8882 -44.7492
-94.5004 13.9763 -49.3581
-97.8156 -12.1383 -52.3725
-101.2131 -39.6101 -54.7812
-99.8307 -68.6914 -56.5911
-91.8753 -94.1326 -54.3529
-30.2785 63.0514 -18.1525
-29.3478 57.5732 -15.3326
-13.994 25.3461 -3.3337
-12.5414 2.0516 6.9869
-24.7222 -39.7889 13.5209
-10.0364 -102.0958 -12.4172
-2.4654 -135.0393 -36.8103
-19.3626 50.0521 -16.6613
-8.7809 9.1188 2.6728
-8.5363 -22.1662 8.3925
-2.9527 -79.2296 -5.9331
10.8135 -116.4989 -31.934
27.6493 8.278 -27.7023
34.0457 -32.2547 -26.6794
35.6154 -78.5768 -39.4948
-7.6355 50.2952 -20.8855
13.3744 43.8785 -28.8246
24.7029 28.5633 -32.0505
30.9389 0.9151 -29.3812
35.6494 -23.1571 -30.3821
41.455 -47.6508 -35.2017
38.5324 -71.8534 -40.55
34.9288 -90.6516 -42.245
23.6134 -109.7298 -40.7249
10.1363 -125.1101 -38.111
-5.4691 63.2653 -24.8346
17.1819 57.9563 -37.2971
34.6702 37.6952 -45.0949
42.1014 10.9157 -48.1059
49.007 -16.9365 -50.3664
54.5125 -44.7022 -51.6073
55.7915 -73.6844 -52.8697
47.7186 -99.2182 -50.9431
35.9954 -118.2007 -48.8041
18.2218 -134.9607 -48.3652
1.0521 -146.9717 -47.4571
-32.0513 62.644 -17.6379
-33.6292 57.1741 -15.729
-44.5386 22.4811 -4.0254
-42.6934 -0.1991 5.674
-26.2136 -40.095 13.2567
-29.8532 -104.4814 -13.8335
-31.2554 -137.4756 -37.0684
-43.5985 47.8711 -17.5923
-46.9249 4.7706 1.8802
-44.3657 -23.6119 6.7276
-41.6193 -82.3883 -7.5414
-48.8152 -119.9855 -35.1902
-83.1149 -2.4013 -29.1746
-85.3289 -41.5717 -30.5534
-78.1473 -84.995 -42.2302
-55.546 45.9334 -22.311
-73.1286 37.6121 -30.9155
-82.6823 20.9962 -34.4496
-83.437 -6.28 -30.1162
-85.772 -30.7708 -30.6296
-87.2577 -55.1411 -38.3031
-82.7719 -78.1998 -44.0527
-76.0574 -94.8018 -44.2487
-61.2095 -113.2804 -42.0553
-45.638 -128.8813 -39.73
-56.6092 61.7164 -26.5437
-77.4079 50.8464 -39.1495
-91.6266 28.8596 -46.9542
-96.1126 3.2231 -50.3167
-99.6648 -24.6635 -52.9016
-101.0471 -54.3616 -56
-94.9294 -82.4987 -55.9903
-86.41 -106.1477 -52.4439
-70.3478 -124.0225 -49.9845
-52.2604 -139.4948 -51.2752
-34.2526 -149.1398 -48.7103
-17.5259 -138.5663 -29.6379
-16.3474 -152.0462 -42.8023
ID=FMNH259433$a

LM3=152
15.707 86.2289 -19.2084
24.0015 67.7077 -16.6649
8.494 60.7893 -3.9572
9.5124 43.4001 4.6558
9.6294 24.4314 11.5768
12.8905 0.0628 12.1516
15.3593 -28.8123 9.3833
13.9178 -44.7251 4.1511
34.7121 -99.5672 -32.7746
20.0621 -117.9821 -38.6383
21.1736 -126.5088 -46.604
14.3706 38.7989 4.9318
15.6476 17.0972 10.8144
18.2835 -6.4214 10.5133
17.2131 -26.3451 8.7019
19.8033 -49.6448 -0.2567
19.4477 -63.5455 -6.8505
18.262 -74.9488 -11.7176
57.7492 38.4866 -25.7822
62.6608 17.568 -27.2833
65.0756 -1.2877 -26.994
67.2334 -24.5002 -27.9814
61.0728 -45.4375 -32.6232
55.2636 -68.1362 -33.2444
45.0778 -86.4348 -33.2291
35.6193 64.8327 -20.3255
49.331 56.2754 -25.6161
58.0365 41.7222 -27.5171
62.6516 17.7427 -27.406
65.6599 -8.1391 -27.0483
67.8499 -30.5321 -31.7628
61.6146 -56.9556 -36.0521
39.5784 87.2255 -29.3888
59.8734 72.8218 -39.9821
70.9063 47.3169 -46.0398
77.1769 21.128 -47.9149
83.4381 -6.1669 -49.7861
87.0345 -33.906 -52.3753
NA NA NA
-14.9052 87.6288 -19.8183
-21.3074 65.0627 -17.468
-5.0845 60.3339 -4.282
-4.4613 43.1324 3.924
-4.0393 24.4124 10.8765
-3.9724 -1.0848 11.516
-2.954 -29.7271 8.3768
0.532 -45.9322 3.8778
-11.1871 -101.9966 -34.9103
5.9377 -119.0286 -39.3112
5.3383 -126.5365 -47.0715
-7.57 36.7957 4.9193
-8.7737 16.4807 9.3898
-10.7058 -7.2096 8.6448
-5.2133 -27.6922 7.6398
-3.6884 -50.7438 0.0468
-1.5895 -64.9317 -7.7444
0.8829 -76.3205 -12.1299
-49.9061 31.0718 -27.3775
-53.5193 12.336 -28.9187
-54.432 -7.2937 -28.8311
-51.1739 -29.0021 -32.4017
-43.9193 -49.6923 -35.3809
-33.9634 -73.7417 -37.245
-21.59 -89.9055 -35.7405
-33.9836 58.9846 -22.5577
-43.8942 51.5327 -27.6836
-51.4673 36.2375 -30.386
-53.6615 12.2315 -29.0433
-55.4425 -13.1177 -31.8776
-51.1923 -35.9544 -35.7534
-42.8417 -61.4024 -38.4981
-37.7397 83.0881 -32.4028
-55.7768 65.1359 -43.7284
-63.1331 40.3822 -48.3856
-66.8908 14.2838 -51.1979
-70.2911 -13.5255 -53.9827
-69.3798 -41.98 -56.5762
-61.3499 -67.1073 -54.5635
1.7579 88.1184 -16.3317
2.7665 82.5746 -13.8038
16.6978 50.4539 -2.0838
18.5387 26.6789 7.894
5.9312 -15.1541 13.887
19.6883 -77.406 -12.7149
27.3125 -109.9148 -37.4527
12.5456 75.0975 -15.0745
22.3451 34.2898 3.6908
22.0608 2.5914 9.0167
27.1835 -54.8002 -5.9204
42.5109 -90.8826 -34.2685
58.6342 33.4747 -26.1992
64.8584 -8.4591 -26.4866
66.5173 -53.5137 -39.8429
23.8928 75.3196 -19.0945
44.9115 69.029 -27.1132
56.1989 52.8029 -30.3309
62.0654 25.0523 -28.1433
66.3114 1.7058 -29.2462
72.3912 -22.9393 -34.8399
68.8057 -46.9326 -40.1782
64.8277 -66.0691 -41.8585
54.1511 -84.2292 -41.0114
40.3103 -99.9004 -38.8326
26.4459 87.9092 -22.6957
48.618 83.0146 -35.3075
65.9992 62.0942 -42.8647
73.2522 35.8667 -46.6098
79.9749 8.019 -49.064
85.5487 -19.6509 -51.2662
86.2965 -48.7443 -52.7306
78.1318 -74.9227 -51.3118
66.0194 -92.6945 -49.047
48.2807 -110.1189 -49.715
31.253 -121.6009 -48.6554
-1.7448 87.2435 -15.5353
-1.7282 82.6714 -14.126
-13.2174 48.0229 -2.842
-11.8042 24.937 6.3372
4.3206 -15.4623 13.5199
-0.2608 -78.6086 -14.4692
-1.4129 -111.2021 -37.194
-12.0869 73.2166 -16.1383
-16.4107 29.6927 2.6063
-13.6973 1.5005 7.1843
-11.5873 -56.7723 -7.7569
-20.4408 -93.5535 -37.5462
-51.8836 22.817 -28.9674
-54.1333 -15.9632 -30.6133
-46.2773 -62.4377 -42.8342
-22.7634 71.9535 -20.6469
-41.5837 63.0306 -29.3817
-51.0735 47.1624 -33.6499
-52.3818 20.6607 -29.3798
-55.0886 -4.7141 -30.1714
-56.8549 -29.0253 -38.8096
-52.1553 -51.9075 -43.9602
-45.6011 -68.3022 -44.6225
-31.2373 -87.2119 -42.8871
-15.9434 -102.3104 -40.563
-25.1557 87.3395 -24.9013
-45.6421 76.7924 -37.6844
-60.1542 55.1109 -45.7921
-64.6542 29.4351 -49.6707
-68.8296 1.6797 -52.376
-70.456 -27.9365 -55.9401
-64.3495 -56.1904 -57.0233
-56.1308 -79.5847 -52.8908
-40.3187 -98.1247 -51.4421
-22.0255 -113.83 -52.2765
-4.2047 -123.3735 -49.9676
12.4706 -113.1087 -30.3093
13.5588 -126.7284 -43.8734
ID=FMNH259433$b

LM3=152
21.1686 66.9176 -21.5688
24.867 51.6165 -18.6928
12.9098 47.0315 -9.5114
13.9181 30.2281 -3.1233
14.092 16.8532 -0.3385
15.0969 -0.0223 0.0047
13.9271 -20.615 -4.0149
12.5279 -30.6366 -8.3587
22.9027 -62.719 -39.5358
9.3654 -76.1612 -46.2226
9.5685 -80.1785 -52.3868
16.2541 27.5106 -3.415
17.0542 13.2613 -0.8066
17.294 -4.0521 -1.3823
16.4556 -17.7003 -3.9728
15.7823 -33.3359 -11.0662
15.2241 -42.4945 -16.969
12.7888 -51.814 -23.0069
46.4085 30.4831 -24.0881
49.7996 16.4378 -25.3085
51.3149 0.7799 -26.8301
51.5184 -14.2013 -31.4676
45.3611 -28.634 -35.622
37.8609 -46.2313 -39.0642
28.3163 -57.5103 -39.4764
33.8637 48.6103 -22.6001
44.1624 40.7568 -24.6997
46.9295 28.3862 -24.9568
51.3887 12.4627 -27.2082
52.1306 -3.31 -29.5246
50.3107 -20.9672 -35.0408
44.5148 -36.7045 -40.5791
37.4228 61.7782 -29.0553
51.9149 48.5526 -36.2029
55.8676 31.7491 -40.048
59.8879 14.5611 -43.8207
62.6324 -3.3247 -47.5611
62.8634 -21.8381 -52.6791
58.3324 -42.271 -54.4207
-3.8926 67.0516 -21.9001
-8.9903 51.7765 -18.155
2.7766 46.178 -9.3633
3.1293 30.6284 -3.1427
2.2658 16.8292 -0.0826
-0.1993 0.1101 -0.0864
-0.1599 -19.3534 -3.8549
0.7461 -29.962 -8.0343
-11.1907 -62.6496 -39.0067
1.3949 -76.3011 -46.6704
0.2456 -79.5186 -52.8266
0.8974 28.1539 -3.4518
-1.0519 13.9439 -0.7154
-2.684 -3.6013 -1.2478
-2.6727 -17.4868 -4.1927
-2.5024 -32.7076 -10.3446
-3.023 -42.3449 -16.3536
-0.1801 -52.2237 -22.8141
-30.8976 31.8657 -23.282
-34.461 18.3439 -24.0236
-36.9464 3.2946 -26.0058
-37.1498 -12.2883 -29.6164
-31.8897 -27.1354 -33.9622
-26.0077 -44.4857 -36.8852
-15.429 -58.0364 -38.5175
-17.577 49.0477 -22.2352
-26.4857 42.1456 -23.7886
-31.5315 29.5868 -24.0135
-36.1297 14.5914 -25.903
-37.617 -0.9106 -27.8028
-37.167 -17.7394 -32.8727
-31.5779 -35.0533 -38.0113
NA NA NA
-34.9076 50.0534 -35.9867
-40.6683 33.5777 -38.4836
-45.6245 17.3717 -41.756
-49.0619 -0.9387 -45.7573
-49.9489 -20.2652 -50.0101
-46.8202 -40.3612 -52.0631
10.6488 66.1244 -18.857
10.9749 62.2327 -16.9655
15.4717 39.2911 -7.2624
13.0478 10.2705 0.1043
8.3632 -13.599 0.168
13.5648 -52.2697 -24.3132
15.7684 -69.6736 -42.5477
22.3745 52.558 -18.5165
21.5815 29.0435 -6.3366
20.1465 1.7178 -2.0678
22.644 -36.854 -17.3675
26.1753 -58.9729 -39.8809
46.9425 25.4376 -24.6099
50.8965 -7.2954 -29.1678
45.0963 -36.3371 -41.482
26.0531 52.1255 -20.2255
39.5651 48.1386 -26.5023
48.2797 37.0154 -29.2125
50.9241 18.4576 -28.5953
53.2618 -0.4064 -30.9431
52.7498 -16.0938 -36.1699
48.807 -30.1302 -42.2511
45.2834 -42.9217 -44.9657
34.3478 -55.7795 -44.2746
24.6574 -63.4968 -43.6284
29.3626 65.5571 -25.6624
45.2222 56.5754 -33.7818
54.6557 40.5172 -39.0443
57.7404 24.2383 -41.6075
61.5644 6.2246 -45.1397
62.6904 -13.1835 -50.5007
61.1868 -32.8772 -54.402
53.1667 -50.7687 -54.0351
41.4594 -61.9425 -53.8747
28.0939 -71.128 -54.924
15.8592 -76.6954 -54.3527
6.1152 66.8483 -19.1765
5.9603 63.137 -17.2041
1.0485 39.4565 -7.2584
2.838 11.2713 0.1059
6.3575 -13.2233 0.1727
-7.0073 -50.5671 -25.3134
-4.211 -69.2904 -41.4925
-5.4559 54.3801 -17.882
-5.065 30.0607 -6.2595
-5.6765 1.9634 -2.2528
-10.1299 -36.596 -16.4405
-17.1418 -54.388 -36.9932
-32.1522 26.3659 -24.6546
-36.3324 -5.0272 -27.3606
-32.8586 -33.3072 -39.7834
NA NA NA
NA NA NA
-32.4294 38.055 -28.4572
-36.0969 20.6877 -27.8279
-38.8521 2.4357 -29.5004
-39.162 -14.7688 -34.1692
-35.0478 -29.4225 -40.0437
-33.3461 -42.2974 -43.0421
-21.2677 -53.5931 -40.0873
-12.3165 -63.9832 -42.9249
NA NA NA
NA NA NA
-38.5256 42.1997 -36.8077
-43.082 25.7758 -39.9562
-47.8803 7.9167 -43.5502
-49.5082 -11.1288 -48.309
-48.7926 -30.0546 -52.1161
-41.056 -48.9975 -51.0702
-30.1816 -61.5877 -51.9579
-17.4357 -71.4302 -53.6977
-4.4894 -76.9105 -53.6941
6.3032 -72.6242 -40.8073
5.7737 -80.4269 -50.745
ID=FMNH260386$a

LM3=152
23.2331 65.2372 -20.2348
28.4191 50.5027 -17.9079
16.6596 44.2431 -8.406
20.0237 27.4643 -2.5391
21.723 14.0062 0.0824
24.528 -2.4244 -0.0439
25.9409 -22.9333 -4.543
25.571 -33.0631 -9.087
39.5343 -62.7054 -40.9326
27.0126 -78.0872 -47.6553
27.5914 -81.7798 -54.0635
22.6112 25.1776 -3.0739
25.1832 10.837 -0.6209
27.4195 -6.3093 -1.5395
27.9037 -19.8024 -4.4274
28.7552 -35.3746 -11.7177
29.4002 -44.3074 -17.9491
27.8015 -53.7743 -24.2555
51.9871 32.0446 -23.2688
56.9356 18.1354 -24.7082
60.6371 2.996 -27.4682
62.2145 -11.9713 -31.9195
57.9921 -26.7083 -36.2952
52.2315 -44.8804 -39.8032
44.0629 -57.6248 -40.8513
37.5428 48.2945 -21.6078
48.7584 41.6644 -23.8971
52.9273 29.685 -24.0546
58.9062 14.5817 -26.9868
61.6162 -1.2782 -29.517
62.0034 -18.65 -35.7023
57.614 -34.8859 -41.4186
39.348 62.2301 -28.0171
55.1748 50.7057 -35.2658
61.2932 34.2892 -39.1
67.052 18.3579 -44.2
71.9017 0.0634 -47.4487
74.3314 -17.6919 -53.0137
71.6787 -39.5969 -55.0652
-1.1672 61.8858 -19.8368
-5.4277 46.4099 -17.1721
6.8112 42.1416 -8.4992
8.9757 26.532 -2.5703
9.8071 12.962 0.0828
9.0132 -4.3015 -0.0681
11.5814 -23.4348 -4.4703
13.5832 -33.9 -8.8068
4.9997 -66.7 -40.0156
19.0919 -78.7732 -48.0734
18.6437 -81.8862 -54.3935
7.1421 24.0323 -2.9193
6.906 9.5326 -0.4092
7.3725 -7.9352 -1.355
8.9618 -21.7185 -4.4464
10.5662 -37.1586 -11.0394
11.35 -46.408 -17.2879
15.0486 -55.581 -23.8582
-24.5761 24.4735 -22.2616
-26.879 10.5876 -24.0307
-27.2933 -4.444 -25.5596
-25.6839 -20.0622 -29.5277
-19.3294 -34.0483 -34.2058
-11.5604 -50.6805 -37.9899
0.7231 -62.746 -39.3929
-13.8426 42.8722 -21.4438
-21.5916 35.1215 -22.8757
-24.8499 22.2238 -23.5017
-27.8707 6.892 -25.3388
-27.8373 -8.9102 -27.7259
-25.5055 -25.52 -33.4121
-17.9348 -41.8922 -38.9821
NA NA NA
-31.0403 42.6696 -35.7315
-34.4644 25.3373 -37.6431
-37.9136 8.8298 -41.3948
-39.2137 -10.4419 -45.3055
-37.9539 -28.9393 -50.077
-32.7877 -48.3361 -52.9159
12.9037 63.2372 -17.7919
13.4457 59.1348 -15.7862
20.6896 36.5133 -6.5187
21.0494 7.43 0.3034
19.1656 -17.0573 -0.3375
29.0205 -53.574 -25.3252
32.8966 -70.8155 -44.2373
25.611 51.1123 -17.4556
27.6688 27.1711 -5.7197
28.9257 -0.5616 -1.8837
35.9338 -38.0994 -18.1188
42.2593 -59.1089 -41.1883
53.4817 26.9822 -24.1851
61.2488 -5.1226 -29.6982
58.3777 -34.4505 -42.3604
29.8406 51.0193 -19.411
42.8554 48.8057 -25.3912
53.1076 38.4108 -28.2596
57.951 20.9656 -28.4672
62.5467 2.2166 -31.3735
63.7242 -13.5779 -36.6139
60.8703 -28.1705 -42.6801
58.9995 -40.9898 -45.8677
49.6971 -54.8616 -45.4922
41.0055 -63.4751 -44.9723
30.9037 64.6665 -23.9815
48.0944 57.6931 -32.3579
58.8737 43.2779 -37.0401
63.9463 26.7753 -40.6361
69.986 9.3261 -44.9712
72.9069 -9.3585 -50.527
73.9584 -28.7709 -55.3864
67.8849 -47.4287 -54.933
57.4136 -60.1286 -55.0977
45.1628 -70.5192 -56.5843
33.5869 -77.426 -55.9193
8.0153 63.3565 -17.9904
8.0975 59.0677 -15.7561
6.4732 36.0154 -6.5441
10.8335 6.9076 0.2933
17.5329 -17.0129 -0.4327
7.928 -54.7638 -26.2716
12.9127 -72.4314 -43.003
-1.7588 49.6064 -16.8719
0.9146 25.2921 -5.7899
3.6525 -2.9506 -2.2964
3.5488 -41.9137 -17.6721
-0.9922 -60.02 -38.7648
-25.5111 18.9254 -24.2375
-26.1268 -13.4222 -28.0922
-19.6528 -40.1238 -40.6358
NA NA NA
NA NA NA
-26.7841 30.7386 -27.9843
-28.6933 13.1147 -27.7423
-29.4748 -5.6472 -29.7667
-28.1785 -21.8906 -34.5592
-22.4089 -35.9436 -40.7743
-19.1583 -49.1757 -44.1649
-5.2745 -59.2183 -41.517
4.2568 -68.2252 -44.0897
NA NA NA
NA NA NA
-33.3013 34.1403 -35.8093
-36.6414 17.8386 -40.0858
-39.1119 -0.8629 -43.5822
-38.9867 -19.3602 -49.1095
-35.631 -38.809 -52.3357
-25.7518 -56.4393 -52.2346
-13.515 -67.478 -53.3371
-0.0835 -75.8408 -56.1543
13.4242 -80.1696 -55.5873
23.5739 -75.1741 -42.5765
24.0935 -82.4124 -52.6262
ID=FMNH260386$b

LM3=152
6.3535 69.0063 -20.3494
13.3083 51.4876 -14.9425
-2.8549 44.733 -5.0246
-4.2831 24.5767 0.2309
-5.238 7.5859 2.0685
-6.7963 -14.8631 -0.0914
-8.8549 -34.7357 -4.7092
-10.4786 -48.1788 -9.2037
0.6202 -92.7567 -33.331
-10.431 -102.4488 -33.3402
-10.9748 -116.6925 -39.6765
-3.0478 22.3596 0.3224
-2.1487 2.3995 1.0102
-4.4015 -18.4015 -1.237
-6.3356 -38.0992 -5.8665
-7.3978 -51.75 -10.8997
-8.6147 -61.4889 -14.699
-10.7042 -73.7794 -19.291
33.0568 19.7852 -18.3077
32.8824 1.3092 -17.8111
29.4569 -17.6654 -18.9289
30.4702 -34.793 -25.6296
30.1104 -52.5344 -34.1192
21.7252 -71.0711 -34.0934
11.1082 -83.0572 -33.6733
21.8693 48.9299 -18.2791
33.8783 38.8692 -25.6236
42.0953 23.0973 -32.4783
46.2368 3.158 -36.9494
45.7882 -17.6403 -39.9652
41.8365 -39.1308 -41.0517
32.3538 -57.1194 -38.2284
26.3356 62.4418 -27.0555
41.0062 47.2565 -35.8751
48.6418 26.3821 -41.2903
52.3956 5.3172 -45.3487
54.3226 -17.3458 -48.3757
54.8931 -42.4628 -51.3103
50.3783 -67.0786 -50.5429
-20.2894 70.5763 -20.2291
-28.397 54.1535 -14.5167
-14.5192 45.661 -5.2462
-15.3817 25.7163 0.3337
-16.501 7.7612 2.5739
-17.0182 -14.0142 0.286
-18.0083 -33.935 -4.6418
-17.9641 -47.5928 -9.1291
-35.8968 -91.1529 -35.161
-25.9863 -101.7263 -33.994
-29.2842 -115.0602 -40.662
-17.249 23.0065 -0.024
-19.3737 3.2057 1.116
-20.0789 -17.3196 -1.4151
-20.5263 -37.3268 -6.312
-21.7344 -50.7657 -10.883
-21.5809 -60.6755 -14.8534
-21.5264 -73.1868 -19.3772
-52.7179 25.0891 -18.3398
-54.1442 6.5322 -17.2591
-54.2425 -11.5092 -18.7195
-57.7217 -28.2012 -25.0236
-60.1319 -46.1471 -33.3168
-52.5835 -67.8501 -33.5879
-47.2943 -81.9054 -36.4686
-37.8574 51.8398 -17.9163
-51.2715 45.3086 -25.6587
-60.7542 31.1754 -31.4268
-65.8043 10.8657 -35.9308
-70.6878 -9.8694 -38.6095
-69.8509 -32.0794 -39.6579
-62.9789 -51.4704 -37.4363
-39.1731 67.2032 -26.4952
-56.5189 54.8486 -35.1096
-66.9526 35.7378 -41.5181
-72.9477 13.7923 -43.6664
-79.8893 -9.7607 -47.6039
-84.2915 -33.8079 -49.4051
-82.7757 -58.7895 -48.2766
-4.8989 68.791 -17.3336
-1.1423 59.4571 -13.0006
4.0887 32.8679 -4.2571
3.2995 7.1011 -0.5154
-3.6298 -29.4117 -3.8267
-6.222 -65.987 -17.0067
-4.4303 -99.8303 -35.562
2.0768 57.2235 -13.5076
8.5945 24.2969 -3.7798
4.3129 -22.9184 -4.9434
2.3663 -56.856 -15.1615
4.3892 -89.7848 -34.3052
34.5515 16.7655 -19.3137
29.275 -23.9486 -21.2328
29.0166 -60.2864 -36.0229
13.1231 57.5689 -18.5235
29.5438 47.2854 -24.9456
38.573 32.1957 -29.3674
44.1685 12.8559 -34.6432
45.9484 -10.1622 -39.4026
42.0761 -31.128 -38.3726
34.1951 -51.7172 -37.9179
28.1101 -67.7917 -37.869
18.4116 -82.8168 -37.7998
3.4906 -91.6986 -35.006
16.0567 66.9378 -23.5794
34.4897 55.7122 -32.0809
45.1271 38.4747 -39.2605
50.9353 17.0057 -44.0229
53.9694 -6.7274 -47.2422
54.8972 -30.4451 -50.4161
53.0427 -56.6593 -51.6208
44.5791 -76.6034 -48.641
30.8555 -93.287 -47.7805
14.2402 -106.166 -46.6582
-0.714 -113.4629 -44.0221
-7.7887 68.9678 -17.0181
-12.531 60.3512 -12.6241
-22.9723 33.6454 -4.0694
-24.7222 9.4456 -0.2638
-23.3675 -26.3244 -3.722
-25.4611 -64.5561 -17.3509
-32.0245 -97.3432 -35.6081
-17.1024 58.5958 -13.3401
-28.4137 27.218 -4.002
-29.3889 -18.5782 -4.1686
-32.889 -54.0803 -14.9915
-40.1759 -86.2668 -34.3321
-52.9836 23.3272 -17.2303
-54.7656 -17.5966 -20.6837
-60.2667 -53.4206 -35.834
-28.0957 60.1218 -17.6425
-44.8161 53.2521 -24.2342
-55.8671 40.1052 -28.9932
-63.6065 21.5928 -32.3382
-68.3412 -1.5945 -37.2045
-67.3416 -23.1139 -35.2114
-63.8765 -45.4099 -37.061
-60.0419 -61.5168 -37.1698
-52.3682 -78.4934 -37.5437
-39.1782 -88.6809 -35.0945
-29.2783 70.0687 -23.1472
-48.1609 61.9665 -30.3009
-61.9154 46.2005 -38.0749
-69.7294 25.5363 -41.8832
-76.0369 3.4302 -45.0968
-82.1019 -20.3402 -48.1224
-84.22 -46.105 -48.5654
-79.6428 -69.4198 -47.1539
-67.2131 -86.6329 -45.8327
-52.1975 -100.6937 -45.5656
-38.6744 -110.7931 -43.7126
-18.327 -100.253 -30.6359
-18.8275 -117.5125 -38.1891
ID=FMNH224106$a

LM3=152
24.9711 89.1702 -38.8412
30.7736 73.6782 -28.8372
12.9234 69.5905 -19.6187
10.1155 51.3961 -9.8244
8.1101 35.4419 -3.8321
6.093 12.5311 -0.6195
3.5411 -7.2979 -0.5081
2.1113 -21.5537 -1.6714
14.2784 -70.4509 -12.8975
2.7924 -80.1678 -11.4472
2.8791 -95.743 -14.7316
11.4887 48.745 -9.1138
10.8708 29.764 -3.3938
8.2437 8.9531 -0.5288
6.3642 -10.9973 -0.604
4.9861 -25.1401 -2.3031
4.3672 -35.4737 -3.8357
2.3744 -48.7819 -5.3653
49.2054 41.8022 -21.6321
48.3417 23.9475 -16.8071
44.1431 5.4521 -14.0353
45.7726 -13.0058 -15.8746
45.2228 -31.9872 -19.3732
36.2381 -50.0646 -16.2552
25.3875 -61.4078 -14.166
39.234 69.7758 -29.9156
51.482 58.7146 -33.2063
59.8069 41.3956 -34.629
63.4467 21.1322 -33.7328
62.99 0.1748 -31.6751
58.1822 -21.0716 -27.665
47.3872 -37.2964 -22.1501
45.1858 81.0427 -40.848
60.3348 64.3627 -44.4285
67.5513 42.7765 -43.5137
71.113 20.9128 -41.654
72.3721 -1.854 -38.6089
72.1838 -27.8959 -35.6623
66.8459 -49.9487 -29.0542
-2.057 90.9183 -42.3941
-10.6807 76.8135 -34.3921
1.5522 70.9298 -21.3569
-1.1259 52.4144 -11.2079
-3.0899 35.9129 -5.1717
-4.1663 13.4893 -2.1542
-5.3948 -6.3046 -1.9732
-5.7309 -20.8728 -2.8975
-21.9008 -69.071 -19.7708
-12.9767 -79.4255 -14.8921
-15.4489 -93.7198 -18.4619
-3.698 49.8069 -11.2988
-7.0442 31.1385 -5.711
-7.5126 10.4141 -3.1734
-8.6316 -10.0638 -2.9307
-9.7017 -23.7779 -4.4741
-9.4064 -34.512 -5.7825
-9.1502 -47.5353 -7.2223
-35.7937 47.9361 -33.9879
-38.5241 30.0309 -28.9898
-38.9175 11.9931 -25.5319
-41.97 -5.7372 -27.7117
-44.2647 -24.6257 -32.117
-37.6689 -46.1157 -26.0832
-30.0922 -56.9283 -22.2809
-20.0099 73.7299 -38.007
-34.0739 62.6317 -44.7873
-42.3623 50.2469 -49.0668
-48.0674 30.3296 -49.5708
-52.9397 9.2954 -47.4542
-52.8115 -12.9001 -42.8436
-46.1963 -30.623 -35.583
-20.2745 86.2983 -50.7511
-36.4592 72.3976 -57.7872
-46.8872 52.1564 -60.0543
-53.1114 30.9002 -57.7117
-60.141 8.3129 -57.4099
-65.5934 -17.0407 -54.0812
-64.9231 -40.5138 -46.396
12.7241 89.6866 -37.1069
15.1278 82.0894 -30.8251
18.7614 58.4204 -15.1658
16.4541 33.8799 -5.043
8.915 -1.9458 -0.6333
6.9953 -40.0846 -4.525
8.9669 -77.9832 -13.3848
18.3028 80.2225 -30.4383
22.6638 50.2427 -11.9089
16.6266 4.2149 -2.026
14.9101 -31.1667 -3.8122
18.3287 -68.0402 -13.7254
50.5849 38.3216 -21.741
43.9563 -1.4987 -14.3268
44.1597 -39.874 -19.7365
30.0142 78.7806 -33.8089
47.07 67.3374 -35.2635
55.8837 51.4625 -34.7563
61.4248 31.7646 -34.1714
63.0819 7.9358 -32.7492
58.0515 -11.8104 -26.5936
48.9504 -31.9667 -22.5769
42.8169 -47.5033 -19.5186
32.384 -62.343 -17.0376
17.2205 -70.0963 -14.3389
34.0273 86.6859 -40.4919
53.2616 73.5627 -43.7706
63.8847 55.1555 -44.9474
69.5509 32.5663 -43.3367
72.3195 8.975 -40.3446
72.5058 -18.6004 -36.9822
69.7652 -39.6758 -32.0197
59.9252 -59.8325 -25.422
45.9508 -74.84 -22.4843
28.9472 -86.9733 -20.4547
13.4966 -93.4449 -18.0685
9.4274 90.1432 -37.384
4.4896 83.0952 -32.1867
-7.6696 59.7136 -18.8491
-11.0212 36.2286 -9.014
-11.3729 1.3729 -3.8909
-12.7648 -38.9377 -7.6846
-17.8281 -75.1701 -17.9169
-0.6607 80.9058 -32.7687
-13.2092 53.0143 -17.3875
-16.5669 8.9113 -7.0333
-19.6363 -28.2206 -9.0461
-25.585 -64.1699 -20.7147
-36.967 46.1093 -33.1384
-39.61 5.4328 -26.5129
-44.9054 -33.0111 -33.514
-10.8289 81.7363 -39.5675
-26.4317 73.4517 -45.854
-36.4946 59.7275 -47.6053
-44.8264 40.7879 -48.1631
-49.9559 17.8552 -47.3948
-50.8266 -2.1744 -41.4209
-47.1365 -24.9581 -36.1931
-44.1953 -41.7706 -31.8416
-36.9063 -57.3523 -27.0509
-24.2366 -66.8269 -20.5915
-10.6585 89.8373 -47.0017
-28.1599 80.7488 -55.1836
-42.2163 63.1704 -60.4573
-50.0792 42.086 -60.2028
-56.5962 20.3264 -58.9873
-63.0164 -3.4289 -55.5195
-66.0434 -27.9229 -50.4878
-62.661 -50.899 -43.1344
-50.6751 -67.8318 -34.7846
-36.3332 -81.0534 -29.5143
-23.5711 -90.4023 -23.5668
-4.8432 -76.9216 -10.7531
-4.5702 -95.4261 -13.8905
ID=FMNH224106$b

LM3=152
131.5154 223.0979 -51.5257
143.121 189.9715 -42.585
106.3199 168.5119 -23.7845
106.857 116.094 -6.206
111.0836 69.8741 3.1815
114.04 11.4318 0.6537
116.6168 -41.8946 -10.5261
118.445 -83.0637 -25.7166
148.5784 -191.6433 -80.1997
126.2971 -214.0298 -84.6279
132.4588 -242.2793 -93.589
111.8279 111.5322 -5.2325
121.7391 62.5263 2.4781
124.2756 4.4262 -0.9401
127.2883 -51.3755 -14.7927
127.3167 -91.1501 -30.2377
124.8851 -117.696 -40.8716
116.2106 -140.2231 -48.908
216.6043 139.8691 -62.539
231.0147 75.8607 -64.3813
236.402 6.7211 -73.9268
232.0464 -55.911 -81.3327
214.8686 -104.1148 -83.915
206.9194 -133.894 -89.8308
172.4104 -170.7016 -81.5786
169.5737 179.7471 -48.7456
211.3595 158.173 -64.5086
226.8987 117.5011 -65.5539
237.6184 57.5844 -71.0417
240.9462 -3.9013 -80.2785
235.9667 -53.9954 -84.1401
219.0322 -100.0065 -85.8437
172.5188 218.0685 -66.4671
234.5886 180.4579 -96.7369
256.3665 139.5248 -112.2155
274.8446 70.4538 -125.1407
288.2489 -6.8005 -130.0464
288.1393 -74.2244 -133.4278
272.3773 -131.3195 -128.6315
65.0854 222.2982 -52.2461
50.3035 179.0971 -42.9334
89.1973 167.0051 -23.5217
89.7026 113.1167 -6.5836
89.1899 70.1313 1.5531
89.072 12.3135 -1.4748
92.4736 -41.5424 -13.1185
95.6334 -83.1646 -26.6252
73.4278 -193.4369 -82.0145
96.115 -215.0435 -86.815
91.0889 -241.949 -98.0402
88.1693 111.0057 -6.3645
80.6925 61.3331 0.0585
82.4179 3.7281 -4.2853
84.4987 -52.9073 -18.4956
87.2083 -91.4586 -30.9222
89.5811 -117.17 -41.0963
98.1269 -140.8657 -50.1659
-14.09 129.3458 -70.9932
-26.1435 68.839 -74.65
-25.9732 -0.3697 -79.2927
-17.9911 -57.0685 -88.1683
-0.8904 -105.963 -91.8403
25.2429 -143.4864 -84.199
50.7906 -169.5701 -78.368
26.8662 174.6496 -53.7682
-4.6614 155.7847 -69.7224
-23.2475 107.2558 -76.5365
-33.2728 50.5457 -82.2604
-31.5474 -11.4203 -88.5302
-19.47 -62.2725 -91.0481
0.434 -109.8681 -92.1605
25.2746 214.6963 -71.5497
-24.3094 183.0479 -103.7189
-54.3193 121.9469 -124.3177
-66.3613 58.7616 -138.8692
-74.2284 -7.8721 -139.9376
-69.6015 -84.7653 -146.1241
-47.9824 -140.4125 -136.7801
106.8884 223.9604 -44.2085
107.7768 200.2415 -34.4871
129.138 132.8443 -12.8615
137.0453 45.2187 1.6707
129.9776 -37.0496 -10.8092
124.8052 -132.7282 -46.6253
143.1415 -197.9655 -81.6364
139.1354 180.7008 -37.114
140.8342 94.342 -3.1137
146.3258 -14.4225 -7.1272
141.256 -104.5261 -38.2185
155.9127 -183.7163 -79.5057
221.3904 97.8508 -55.1928
228.1691 -15.1461 -68.5275
209.5855 -113.7528 -84.893
148.5927 182.5646 -41.0161
185.8218 180.7106 -56.381
216.0999 150.1585 -64.9745
229.232 89.0912 -63.0999
238.4297 25.1303 -74.2936
232.8694 -35.9365 -77.3992
225.4126 -89.9187 -87.0589
210.4923 -128.284 -90.9963
196.7774 -160.1483 -93.5072
168.0475 -184.6191 -86.3904
144.7233 221.9559 -55.2412
191.6727 209.6688 -75.3326
240.2322 172.4827 -100.4949
267.226 106.4585 -115.6764
282.1593 33.804 -123.8635
289.1803 -38.3188 -132.9173
279.3526 -104.677 -131.1768
255.7813 -155.1334 -124.084
226.7236 -186.8191 -114.7632
193.4928 -215.719 -103.1529
155.4074 -236.0435 -94.4209
86.3044 222.6241 -44.8521
84.0566 199.6589 -35.83
69.0619 129.1428 -15.2242
66.072 43.1261 -2.7493
77.5447 -35.6518 -14.0706
90.1269 -132.6185 -47.4443
77.3489 -200.2534 -84.4281
56.3608 178.1711 -39.7576
59.5079 91.3006 -7.8166
61.666 -16.1642 -12.06
72.4621 -106.0697 -39.1008
63.3085 -186.8157 -82.0891
-18.9427 86.8728 -68
-17.8046 -22.2613 -76.1823
6.3455 -118.6616 -90.3621
44.8704 179.3064 -46.0174
11.7203 173.9449 -63.3388
-14.2927 140.0743 -74.0438
-26.0853 78.8596 -74.7639
-32.4549 17.8745 -83.6263
-21.0536 -42.1808 -85.3429
-8.0739 -98.9959 -94.2076
6.5374 -133.3456 -95.4024
23.0581 -165.7846 -97.266
50.7292 -187.2975 -89.5216
47.9687 219.8853 -58.4684
2.4031 202.0807 -85.79
-37.4789 162.644 -108.2389
-60.5333 98.7337 -131.9248
-71.5043 22.5071 -136.3377
-71.8455 -49.872 -145.6453
-60.2576 -114.5781 -142.2118
-34.6448 -162.3355 -131.209
-3.1365 -192.5779 -120.5504
29.9221 -218.1864 -110.0476
69.3447 -236.3012 -101.5155
110.5501 -203.7036 -75.3195
109.9811 -242.0871 -93.8525
ID=FMNH224152$a

LM3=152
153.9999 175.7287 -49.5078
169.1914 137.8812 -39.0194
128.6977 121.7091 -22.4021
129.526 68.8176 -3.9195
134.796 23.6026 5.9213
138.5089 -34.9151 4.3285
141.9876 -88.5403 -6.1654
144.4765 -129.5886 -20.3418
177.4171 -238.3211 -72.9963
156.1592 -261.3153 -77.8182
162.4741 -289.7534 -86.1763
134.7572 64.971 -3.0578
145.125 16.2323 5.5196
148.842 -41.2145 3.0227
152.8937 -97.4826 -10.1529
153.8038 -137.5266 -25.0577
151.9513 -164.7709 -35.4647
144.7024 -188.4577 -43.6745
241.1473 90.6739 -57.7921
256.0115 30.4035 -59.7999
262.4352 -38.9101 -67.8142
258.888 -101.8495 -74.6416
242.438 -150.5 -77.1328
222.9898 -185.0277 -75.1896
200.9037 -216.916 -74.3634
192.3664 133.0446 -46.1004
222.8372 122.508 -55.9246
251.441 71.732 -61.4674
263.181 11.9634 -66.3606
267.4477 -49.5125 -74.6375
263.0888 -99.7541 -78.1132
246.5183 -146.4325 -79.2672
193.6594 171.5678 -62.6154
246.7241 146.3625 -89.5003
282.1543 92.2252 -107.1164
303.4769 12.8064 -114.5494
313.7245 -41.5235 -123.7487
316.5204 -120.1815 -125.7863
301.7259 -177.9169 -120.8969
87.3125 173.3937 -51.9943
71.8043 130.525 -43.8368
112.9705 120.0191 -23.0957
112.5083 70.0015 -6.4195
112.8814 22.2993 3.4608
113.5768 -35.1007 1.3656
118.4728 -89.2768 -9.7771
122.4085 -130.9087 -22.7052
103.0064 -242.3349 -77.1666
126.1434 -263.8503 -81.2674
120.9859 -290.2444 -92.3047
108.8864 61.5672 -5.3132
106.3306 13.5136 1.9127
107.1942 -43.7435 -1.6264
110.572 -100.8948 -15.2407
114.3998 -139.2843 -27.2212
117.3273 -165.3992 -37.0621
126.3747 -188.7996 -45.7056
10.5713 79.3238 -71.744
-0.4564 18.6616 -74.5588
-1.4506 -50.9741 -81.4407
9.6398 -107.2211 -86.6901
27.5804 -155.9048 -89.2288
53.9654 -192.8392 -81.0717
79.742 -218.8522 -74.584
49.3498 128.2941 -56.5466
19.0138 105.6081 -70.5791
2.1222 57.2401 -76.8468
-7.2651 0.217 -82.31
-4.3576 -61.823 -87.8303
8.7798 -111.9096 -88.8864
27.47 -155.5856 -89.3887
46.129 164.0453 -72.7477
-2.9152 128.7 -105.8084
-27.5912 72.5171 -128.8529
-39.7989 6.0056 -141.0033
-46.2035 -59.5708 -140.2704
-41.1551 -133.8453 -144.2943
-19.7377 -189.4231 -135.3709
130.2189 177.2894 -43.7958
131.3605 153.5496 -33.8302
152.7447 86.3956 -10.8137
161.3526 0.025 4.6314
155.2164 -83.9959 -7.3749
151.2688 -179.1454 -41.7954
171.0216 -244.6048 -75.9563
162.8769 134.0515 -35.3583
164.5098 49.1816 -0.5524
171.1427 -60.7584 -3.2378
167.5476 -151.2822 -33.5517
183.5784 -230.4402 -73.643
245.8882 52.1152 -51.3104
254.1716 -61.0358 -63.1538
236.443 -160.0744 -78.348
171.9193 135.6365 -39.0086
209.6142 134.3765 -53.8246
240.5504 103.1129 -61.6956
254.4821 43.0245 -59.3314
263.7997 -21.0109 -69.1305
259.297 -81.565 -71.9278
252.2837 -136.2969 -81.1916
237.7281 -174.8589 -84.5951
224.4901 -207.3201 -87.4761
195.7397 -231.6118 -80.2667
169.1268 175.4157 -54.4718
215.0391 162.8806 -71.4834
264.9066 126.7451 -97.6358
292.954 59.6714 -109.4753
307.9373 -8.8785 -122.2377
316.741 -84.0452 -127.2226
307.4125 -151.8192 -124.6381
284.9531 -200.7149 -117.5392
254.9679 -233.6815 -107.8285
221.8515 -262.4129 -96.3605
183.4967 -282.8965 -87.9453
110.1403 175.2639 -44.6026
107.6357 152.614 -35.5024
92.5785 81.6436 -14.3164
90.6197 -3.7656 -0.8848
103.0267 -82.2738 -11.2943
117.3807 -179.8506 -43.5966
105.4386 -247.9686 -79.5479
80.8733 131.9948 -39.8866
83.8941 43.9702 -6.5329
87.4778 -62.7115 -9.4891
98.6156 -152.7669 -35.3911
91.0872 -234.4266 -77.9078
6.3926 38.8519 -68.111
8.6738 -70.5637 -75.0056
34.3507 -167.4629 -87.546
69.8148 132.2251 -45.8621
36.1312 126.0278 -63.8902
10.5338 92.0195 -74.8396
-0.4426 30.5506 -74.8898
-6.5296 -30.5974 -83.5883
5.665 -91.0882 -84.2769
19.3297 -146.9463 -91.8848
34.0406 -181.4094 -92.748
51.1275 -214.0095 -93.8738
78.9949 -235.2042 -85.2243
70.2504 172.1745 -60.5042
27.5179 153.8228 -85.4356
-10.808 118.3379 -113.0733
-34.2647 49.8279 -133.4999
-44.1905 -23.6054 -139.8828
-43.8594 -99.9428 -145.3593
-32.1912 -163.8694 -141.0124
-6.1595 -211.4972 -129.1355
25.4839 -241.591 -117.3532
58.7367 -266.8314 -106.2564
97.7625 -284.5952 -97.1326
138.4649 -251.2491 -70.0319
138.3635 -289.9572 -88.6743
ID=FMNH224152$b

LM3=152
-100.9225 43.2987 -57.2318
-94.979 24.401 -46.6723
-108.6013 13.8659 -37.9209
-106.7559 -3.052 -31.506
-104.9395 -25.5683 -25.2835
-106.2077 -45.9371 -23.795
-103.8581 -61.8816 -24.0169
-104.1021 -79.2445 -28.4371
-90.9562 -127.0354 -54.3958
NA NA NA
NA NA NA
-103.2884 -5.1943 -30.6426
-102.3725 -21.9345 -26.095
-102.6342 -42.5911 -23.7709
-100.5053 -66.7908 -24.7719
-100.3407 -84.7167 -29.5313
-100.4711 -97.8198 -34.77
-102.6963 -106.9263 -39.8632
-63.434 -3.1077 -51.9892
-58.406 -20.7794 -51.548
-56.4441 -41.1833 -52.5025
-57.4265 -61.9697 -51.8581
-63.016 -81.9093 -48.2603
-71.1538 -101.2256 -48.5326
-80.6416 -116.1247 -50.9643
-83.518 19.7219 -48.9552
-71.6815 10.9456 -52.9846
-63.8173 -0.0292 -53.4931
-58.8288 -18.6297 -52.3003
-56.3419 -38.8424 -53.9663
-56.3768 -58.1695 -54.1769
-60.6331 -77.315 -50.3898
-78.2514 35.5421 -59.1002
-62.9717 21.6984 -62.5412
-54.0184 3.3942 -63.1326
-49.4587 -16.9755 -63.4202
-48.0235 -38.4181 -65.2424
-44.8849 -60.0194 -65.7421
-45.1473 -84.5118 -66.0079
-124.6166 42.5254 -56.761
-135.1341 23.1726 -48.7551
-121.4726 13.0006 -38.7771
-122.9772 -3.2148 -33.1168
-123.8157 -22.4007 -27.3994
-122.5012 -42.4379 -25.8705
-122.5068 -62.4646 -26.1998
-122.0243 -80.6012 -30.5576
-130.6964 -129.5311 -56.5229
NA NA NA
NA NA NA
-126.4979 -6.4257 -32.5887
-126.9028 -25.8138 -27.6708
-127.5295 -47.26 -26.5803
-127.6298 -67.3229 -27.8768
-125.8099 -84.9876 -32.1239
-124.094 -98.8014 -36.5042
-121.3114 -109.7863 -41.7545
-165.7397 -6.4204 -56.5648
-169.2143 -24.8182 -57.3724
-170.2269 -43.1951 -59.3095
-167.4552 -64.8073 -59.0698
-159.8684 -85.2098 -54.0218
-151.3013 -104.3096 -53.0794
-140.3988 -120.0534 -53.8149
-146.8954 17.5982 -51.5439
-157.4408 9.4012 -55.466
-165.4744 -3.6353 -57.8499
-168.8092 -21.8007 -58.0553
-170.1017 -41.7988 -59.8175
-168.1293 -62.81 -59.7254
-161.9757 -80.8631 -56.541
-153.7002 33.9927 -60.3032
-167.5382 18.1633 -65.5188
-174.4703 0.1037 -68.7658
-177.3665 -20.7787 -69.697
-178.1925 -42.1572 -72.4203
-178.2046 -65.9444 -72.6367
-176.5917 -90.6478 -71.9967
-109.6505 42.59 -56.0662
-109.4659 32.475 -49.3143
-97.271 1.105 -35.337
-93.4477 -36.6688 -25.4759
-90.3311 -76.3257 -29.2238
-94.506 -109.042 -43.2674
NA NA NA
-88.6296 24.9289 -50.2453
-91.3357 -15.0718 -30.3268
-87.8763 -55.7046 -26.8962
-85.8627 -93.1408 -36.0161
-83.5239 -124.3756 -57.0068
-59.357 -13.5224 -53.0112
-56.446 -54.8567 -54.1842
-64.4221 -95.1164 -53.3579
-89.2995 26.0529 -50.4347
-75.1674 18.3845 -54.4489
-65.0182 6.7835 -56.3876
-59.3324 -10.0895 -53.9571
-55.8114 -31.2148 -55.7722
-55.6738 -52.2759 -54.8216
-56.5151 -72.4916 -56.4186
-61.7777 -91.0514 -53.7786
-69.5529 -110.446 -56.5083
-83.9653 -123.8587 -56.9536
-90.3811 41.2283 -57.9684
-71.3509 30.6445 -61.412
-58.6467 14.5063 -63.605
-51.2829 -4.7191 -63.5889
-49.0864 -26.5703 -64.4743
-46.9712 -47.814 -65.9857
-44.5208 -71.9256 -66.9818
-47.8169 -96.3761 -65.2591
-57.3217 -115.4975 -64.8749
-71.1423 -131.6277 -66.4482
NA NA NA
-119.1042 42.6151 -56.077
-120.67 33.4569 -49.4676
-133.0505 -0.5307 -37.7681
-134.5567 -38.7139 -29.9179
-135.5356 -77.4286 -33.5156
-128.0337 -110.2367 -44.2974
NA NA NA
-142.5847 23.6124 -52.0549
-137.7339 -17.4686 -33.6421
-139.533 -58.2586 -32.0286
-137.426 -94.7887 -39.8774
-135.7748 -127.2627 -59.2619
-168.4247 -17.4166 -58.5554
-168.4417 -58.5578 -60.6824
-157.5054 -98.8397 -58.0485
-141.7734 24.6313 -52.1115
-155.1193 16.1836 -56.9918
-164.1089 4.3321 -60.2116
-168.6091 -13.9825 -59.2375
-171.0966 -34.7144 -61.5557
-169.2619 -56.943 -61.5715
-166.6 -77.9808 -62.3211
-159.9012 -95.3577 -58.3425
-152.0011 -114.7451 -60.1436
-137.0045 -126.6034 -59.0436
-143.6014 40.3205 -58.1259
-160.5957 27.8688 -63.0149
-171.5691 10.4743 -66.7216
-176.3179 -9.1662 -68.5028
-178.1992 -30.8246 -71.0196
-178.1974 -53.7065 -72.3868
-178.3005 -77.7051 -72.7764
-173.3355 -101.6141 -70.1814
-163.0145 -120.1917 -68.338
-148.0488 -135.8635 -69.0704
NA NA NA
NA NA NA
NA NA NA
ID=FMNH19714$a

LM3=152
-109.8496 42.0052 -53.8231
-99.718 23.5503 -44.7189
-112.8277 12.21 -36.7607
-110.174 -4.8785 -30.5168
-107.3036 -27.6169 -25.0089
-107.3713 -47.9083 -24.0881
-104.5536 -63.9294 -25.0213
-103.7409 -81.215 -29.7451
-88.177 -126.7969 -57.7916
NA NA NA
NA NA NA
-106.4409 -6.9745 -29.7342
-104.4876 -23.6415 -25.6846
-103.5911 -44.7165 -24.3276
-100.4107 -68.4281 -26.1845
-99.6151 -85.6674 -31.3385
-98.9508 -98.5192 -37.009
-100.645 -107.7004 -42.7522
-66.9916 -2.2015 -50.5751
-61.5086 -19.6187 -50.4144
-58.3316 -39.6559 -52.1175
-58.3297 -60.5159 -52.7238
-62.655 -80.9527 -49.8824
-69.7159 -100.3959 -50.8707
-78.9846 -115.3578 -53.5472
-88.2414 19.4835 -47.2709
-75.9708 11.8373 -51.6167
-67.6772 0.9925 -51.7604
-61.7462 -17.1092 -52.1524
-58.268 -37.5926 -53.9991
-57.3189 -56.5082 -54.8968
-60.6564 -75.6796 -52.1681
-83.8767 36.0605 -56.6856
-67.7183 22.9629 -60.5946
-57.6451 5.3076 -62.1372
-52.4869 -14.8125 -62.7335
-50.032 -35.3856 -65.4607
-45.9092 -57.233 -66.3446
-44.9395 -82.2194 -67.843
-130.1835 40.5017 -53.9095
-139.7455 20.8041 -46.928
-125.6391 10.7258 -37.2302
-126.3059 -5.9471 -32.1011
-126.0609 -25.1535 -27.0958
-124.6403 -44.8091 -26.2933
-123.7194 -64.7185 -27.3675
-122.1454 -82.1861 -32.2858
-127.9124 -131.3298 -60.1694
NA NA NA
NA NA NA
-129.5612 -8.9601 -31.6971
-129.0486 -28.5213 -27.485
-128.721 -50.0669 -27.092
-128.1539 -70.3023 -29.1246
-125.967 -86.8407 -33.6308
-123.4508 -100.3291 -38.5735
-119.6322 -110.4116 -44.6509
-168.6023 -10.0164 -55.6233
-171.0676 -28.7612 -56.5575
-171.4876 -47.1493 -59.0611
-167.6911 -68.6586 -60.0266
-158.9589 -88.4188 -56.0577
-149.7324 -107.2125 -55.6292
-138.0422 -121.7278 -56.3438
-150.928 14.7594 -49.7641
-161.7244 5.4331 -54.3903
-168.6445 -7.6233 -56.8693
-171.3842 -25.859 -58.1659
-171.5648 -45.727 -60.9873
-168.3791 -66.1804 -61.3246
-161.459 -84.6464 -58.3039
-158.8466 31.0509 -58.4044
-172.129 14.2917 -64.137
-177.8771 -4.7749 -67.2185
-179.9698 -25.1028 -69.3873
-179.5364 -46.3848 -72.5898
-178.4433 -70.14 -73.5383
-175.3005 -94.6668 -74.0802
-115.5255 41.3244 -53.6503
-113.7731 31.0679 -47.0764
-101.059 -0.1748 -34.1266
-95.3394 -38.0312 -25.6729
-89.5483 -76.3466 -30.6573
-92.6033 -108.9498 -45.4299
NA NA NA
-93.6498 25.1001 -48.2178
-94.3374 -15.8856 -29.6214
-88.8629 -56.3192 -27.5351
-84.9431 -93.1758 -37.937
-82.5946 -123.4394 -59.5958
-62.7513 -12.12 -52.0784
-57.6293 -53.225 -54.9314
-63.4321 -93.7134 -55.298
-93.9475 25.3265 -48.3452
-80.0942 19.1616 -52.4949
-69.7097 8.6836 -54.9237
-62.9787 -8.1617 -53.045
-58.3889 -29.4777 -55.208
-56.7787 -50.3668 -55.3915
-56.7162 -71.4834 -57.2473
-61.3381 -90.0005 -55.5499
-67.5479 -108.9161 -58.939
-81.5285 -123.268 -59.8327
-94.7208 40.7165 -55.2105
-76.011 31.4193 -59.0421
-63.2076 17.0033 -61.7168
-54.5594 -3.0625 -62.4814
-51.14 -23.606 -64.0137
-48.3428 -45.4938 -66.2014
-44.6104 -68.782 -68.0803
-46.3853 -93.8219 -67.5225
-55.34 -113.6756 -67.3035
-68.1705 -130.1937 -69.8647
NA NA NA
-124.4036 40.9796 -53.3572
-125.8983 31.3823 -47.0646
-136.6316 -3.7387 -36.5673
-136.0763 -42.3501 -30.1034
-135.5436 -79.6369 -34.717
-125.8357 -112.4646 -47.2349
NA NA NA
-147.001 20.8371 -50.0368
-140.162 -20.7008 -33.1411
-139.7914 -61.9886 -32.7438
-136.4774 -96.8462 -41.8194
-134.419 -128.8375 -62.5364
-170.5839 -20.2146 -57.6611
-169.1762 -62.3453 -61.4507
-156.3994 -101.4717 -60.1557
-146.4027 22.2536 -50.2799
-159.2409 13.0102 -55.3385
-167.6281 0.3967 -58.6787
-171.4604 -17.0004 -58.8961
-172.4778 -38.3888 -61.6427
-169.7182 -61.1953 -62.1951
-165.7997 -81.4176 -63.4023
-158.6064 -98.7095 -60.7401
-150.0564 -116.9562 -62.653
-134.3397 -128.8081 -62.2503
-148.9373 37.8541 -55.646
-165.8589 23.9023 -60.9997
-175.1312 7.268 -65.1691
-179.0537 -12.9298 -67.584
-179.5981 -34.5704 -70.7981
-178.9673 -57.6824 -72.932
-177.9099 -81.2364 -74.3132
-171.521 -105.2862 -72.5328
-160.5607 -123.175 -71.7625
-144.641 -137.945 -72.7219
NA NA NA
NA NA NA
NA NA NA
ID=FMNH19714$b

LM3=152
-47.4358 132.4278 -4.7299
-38.0009 111.7235 -1.5474
-52.4474 103.1043 10.8206
-52.6046 83.5541 15.2194
-52.0497 62.3048 14.65
-51.6624 42.4304 11.4108
-50.3421 27.0839 6.994
-50.2618 14.5516 1.6878
-38.8499 -15.8027 -34.1739
-47.5294 -23.0652 -39.1936
-48.2502 -29.9661 -47.1459
-50.1097 81.4903 14.6304
-49.4736 65.1131 14.2072
-48.3455 46.264 11.6409
-47.8733 29.8436 7.5787
-48.1511 12.965 0.2799
-48.4763 2.8199 -7.9771
-50.7332 -3.3793 -12.6106
-12.7887 85.8673 -13.8336
-11.193 71.3977 -15.1307
-9.6986 52.4559 -19.7662
-10.4585 36.5803 -23.231
-16.6635 18.1541 -24.2465
-22.7925 4.4505 -26.8058
-29.9579 -7.3183 -29.5114
-29.662 109.6437 -5.7496
-19.7387 102.9852 -11.2709
-13.14 89.643 -14.4962
-11.0041 73.3755 -15.7386
-9.3235 54.0952 -20.3511
-10.1958 36.4855 -24.0493
-14.0933 22.2143 -25.0629
-26.2957 128.9641 -15.181
-12.0455 114.4128 -21.5564
-5.1545 94.5588 -26.9552
-1.9948 75.8386 -29.2252
-1.0394 56.9795 -33.6502
0.2962 37.9163 -40.378
-1.0773 15.9725 -44.7951
-72.8919 131.4707 -5.0785
-81.4023 110.1444 -1.2676
-65.2619 102.9532 10.8508
-65.0215 83.3325 15.5426
-65.6807 64.0445 14.6677
-64.2154 42.2483 10.9567
-64.0249 25.9993 6.5933
-64.2974 14.6571 1.8012
-72.0896 -17.3843 -34.1265
-63.9767 -24.1644 -38.9811
-63.4509 -29.2899 -47.1534
-67.6755 80.844 15.312
-66.6123 62.3164 14.2834
-66.7194 45.3748 11.3166
-67.1363 29.533 7.1544
-66.2653 12.9283 0.5675
-65.1884 2.1272 -8.1656
-62.3827 -3.6127 -12.7857
-105.5061 83.7016 -13.0955
-106.5188 68.7528 -14.1619
-107.6945 49.9754 -19.1817
-105.2411 34.6587 -22.2787
-98.1586 15.6338 -23.4791
-90.9073 2.585 -25.3563
-82.8819 -9.1676 -29.506
-88.9338 107.6114 -5.1569
-98.7486 99.654 -10.2794
-105.0363 86.7483 -13.385
-106.7919 69.7977 -15.2169
-107.7165 51.3311 -19.4312
-105.0919 33.597 -23.3893
-100.7718 19.47 -24.723
-93.2521 127.9173 -14.5551
-107.1674 111.4769 -21.069
-113.4276 91.6297 -26.5598
-115.7994 73.0909 -28.6499
-116.8617 54.3952 -34.0019
-116.0413 33.813 -39.9502
-113.0764 12.1145 -44.2337
-59.2906 131.7309 -1.7021
-57.0291 121.6084 -0.9713
-48.8092 91.4825 13.0862
-46.6209 53.8417 12.3159
-45.0802 20.0577 2.7584
-52.5707 -4.7403 -12.7955
-41.1847 -17.6344 -36.2573
-44.9813 116.115 -1.9673
-43.3551 74.6064 11.7402
-41.1244 39.2667 7.1642
-39.0795 10.3493 -5.7758
-38.4161 -15.7214 -35.3252
-11.1981 74.7345 -15.0765
-8.8978 42.1559 -23.5546
-19.0565 7.7533 -30.4392
-38.6183 117.1713 -5.8457
-27.0242 113.4025 -10.7214
-16.3723 99.8058 -14.234
-10.8227 81.293 -15.6872
-8.7512 62.525 -18.9121
-8.8908 41.8996 -23.543
-10.956 24.6275 -29.3027
-17.2299 11.0257 -30.3654
-24.4417 -2.5837 -33.4685
-34.7103 -13.703 -35.2058
-39.843 132.9836 -8.6655
-20.0278 125.1261 -16.8841
-8.534 107.5621 -23.8112
-3.5323 89.3468 -27.2913
-1.1137 70.1726 -30.38
-0.0904 50.8362 -35.3581
-0.8123 28.6443 -43.6879
-2.3336 7.7514 -44.3279
-11.4881 -8.9845 -43.6146
-24.6079 -21.1454 -45.1021
-38.9347 -26.7303 -47.7409
-60.4738 131.2684 -1.3941
-62.9287 121.1481 -0.4257
-70.248 90.9098 13.3666
-69.1403 52.2312 11.7339
-69.8336 19.5824 2.3385
-61.4219 -5.7289 -14.2373
-71.1358 -18.1031 -35.3931
-74.2314 115.1873 -2.1875
-74.7873 73.9 12.8723
-74.1269 37.618 6.3183
-74.3608 9.4429 -5.5789
-74.2797 -16.2179 -34.2536
-106.8686 70.9284 -14.7136
-106.7299 39.5653 -22.4417
-94.7115 5.7464 -29.7193
-80.6203 115.3912 -5.7463
-91.5832 110.7967 -10.259
-102.1823 97.5679 -14.0008
-107.2626 79.0914 -15.5165
-108.7374 59.9368 -18.8246
-107.0183 39.4747 -23.1155
-104.5584 23.9837 -28.4293
-96.8438 8.965 -29.7773
-89.3696 -4.193 -33.1941
-77.6373 -14.8019 -34.0662
-80.7918 131.6364 -9.1093
-99.6539 122.2598 -16.6075
-110.2857 103.2419 -23.1677
-114.1667 84.6778 -28.2543
-116.6801 66.3418 -30.437
-116.7542 46.379 -36.0617
-115.6107 25.3752 -43.005
-111.2038 4.2147 -43.6017
-101.0021 -11.69 -42.9498
-86.0997 -21.8078 -43.659
-73.6423 -26.586 -47.2
-55.8026 -24.3641 -35.1659
-55.9611 -30.9341 -41.5189
ID=FMNH224247$a

LM3=152
-20.9707 111.3308 -7.2773
-12.4766 90.3683 -3.9553
-27.013 82.0355 8.1894
-27.1363 62.5902 12.3786
-27.0023 41.1077 11.7238
-26.5234 21.5128 8.2227
-25.9898 5.9292 4.0589
-26.1984 -6.3659 -1.2685
-15.2547 -36.9331 -37.5584
-24.151 -44.0385 -42.4341
-24.9325 -50.8754 -50.4851
-25.2833 60.5284 11.9125
-24.7279 44.1293 11.2757
-24.0155 25.2654 8.5542
-23.8896 9.0029 4.5163
-24.1294 -7.9946 -2.7697
-24.3685 -18.3167 -11.4508
-26.7732 -24.4834 -15.9065
12.2433 64.4753 -16.5326
13.7633 49.9456 -17.8861
14.796 31.2478 -22.7528
13.7688 15.1206 -25.8131
7.3509 -3.1997 -27.0816
1.3336 -16.7036 -29.9108
-5.8009 -28.1351 -33.178
-4.2683 88.5621 -8.3921
5.606 81.2949 -14.0743
12.221 68.2823 -17.0645
14.05 51.9924 -18.7393
15.3468 32.6352 -23.1639
13.9384 15.2302 -26.9887
10.2327 1.0466 -28.1935
-0.8171 107.7639 -17.7141
13.1629 93.0682 -24.0433
20.2565 73.0994 -29.75
23.163 54.5216 -32.0482
23.8556 35.8272 -36.5945
24.8481 16.7477 -43.2131
23.1723 -5.3451 -48.1436
-47.3464 110.8693 -7.7466
-56.1067 89.9723 -4.4458
-40.3399 82.0709 8.1345
-40.2443 62.8001 12.6423
-40.8793 42.7935 11.4396
-39.7254 21.5629 8.0112
-39.6879 5.4246 3.4632
-39.734 -6.6391 -1.5533
-48.1592 -37.4743 -36.6789
-40.5346 -44.7327 -42.3691
-39.7884 -49.8901 -50.9253
-42.6009 60.1945 12.2989
-41.8909 41.5069 11.1616
-42.2908 24.8004 8.2609
-42.6573 8.8105 4.0937
-41.7308 -7.8604 -2.6938
-40.8376 -18.4388 -11.3305
-38.5086 -24.421 -16.1857
-80.4891 63.569 -15.9521
-81.8468 48.7071 -17.5244
-82.8537 29.7133 -22.3263
-80.9054 14.5311 -25.8048
-74.1347 -4.7806 -27.122
-66.7332 -18.2751 -29.1112
-58.9582 -29.5078 -32.8632
-63.6242 87.1805 -7.9197
-73.553 79.5275 -13.2269
-80.0903 66.4616 -16.0988
-81.6749 49.9056 -18.0781
-83.1911 31.1814 -22.4514
-80.8136 13.7734 -26.5825
-76.6696 -0.5568 -28.2849
-67.8023 107.6701 -17.4196
-81.8522 91.1781 -23.9276
-88.2137 71.6858 -29.1915
-91.1918 53.1396 -31.8699
-91.9761 34.2338 -37.0165
-91.5051 14.1553 -43.1246
-89.0215 -8.2238 -47.5104
-33.6459 110.8866 -4.2583
-31.7107 100.7936 -3.2321
-23.8786 70.6285 10.3354
-21.9202 32.7345 9.2048
-21.0591 -1.0771 -0.479
-27.823 -25.395 -16.5678
-16.8113 -38.3177 -39.8775
-19.0293 95.4202 -5.2817
-18.5747 54.0675 9.028
-16.6314 18.0663 4.1146
-15.6273 -11.1303 -9.0065
-14.8967 -36.6399 -38.4105
14.0055 53.2329 -18.0832
15.5378 21.2445 -26.523
5.1276 -12.965 -33.6673
-13.7497 96.2396 -8.2734
-1.4548 91.8271 -13.7583
8.4715 79.3073 -17.1343
14.3572 60.2278 -18.9413
16.0775 41.0256 -22.0767
15.4678 20.8457 -26.6244
13.6031 4.386 -32.6881
6.6291 -10.5008 -33.342
-0.2346 -23.4635 -37.2155
-11.4013 -34.9729 -38.6316
-14.4265 112.1399 -11.4098
5.4824 103.9971 -19.6788
16.39 86.7455 -26.4399
21.5033 68.1888 -30.1731
23.7027 48.8562 -33.8642
24.4094 29.2354 -38.1942
23.6284 7.3819 -47.1432
21.8193 -13.1819 -47.7049
12.5113 -29.9854 -47.0488
-0.9828 -42.0258 -48.488
-15.005 -47.5928 -51.2076
-35.4308 111.1563 -4.3058
-37.9648 100.6844 -3.6468
-44.8101 70.3088 10.6377
-44.4578 32.0872 8.7921
-44.7552 -0.9738 -0.728
-37.178 -25.5219 -17.2068
-47.3947 -38.6034 -38.7163
-49.3382 94.8383 -5.2882
-49.6483 53.058 9.5492
-49.3133 16.6464 3.0752
-49.7638 -11.9392 -9.5168
-50.2186 -36.5899 -37.4043
-82.0405 50.7507 -18.0215
-82.1515 19.5589 -25.4446
-70.7141 -14.4429 -33.15
-55.2633 95.1497 -8.6539
-66.9907 90.3152 -13.2885
-76.9185 77.0623 -16.7626
-82.1509 58.9208 -18.3279
-83.9868 40.1037 -21.9253
-82.4816 19.6216 -26.0985
-80.0597 3.7493 -31.6334
-72.8877 -11.6947 -33.3715
-64.9734 -24.4765 -36.2417
-53.8015 -35.1619 -37.4866
-55.099 111.1094 -11.7142
-74.439 102.7478 -19.3156
-84.8218 83.8119 -26.1748
-89.0593 64.6544 -31.3811
-91.9115 47.0483 -33.7364
-91.7751 26.1043 -38.6936
-91.187 5.4732 -46.3659
-86.9212 -15.6692 -46.7589
-76.6944 -31.9728 -46.2544
-62.3414 -42.1227 -47.2169
-50.281 -46.8812 -50.7117
-31.597 -44.6766 -38.4559
-32.1424 -51.3301 -45.2421
ID=FMNH224247$b

LM3=152
79.8582 98.2602 -19.4306
86.2927 76.5964 -10.6396
70.3023 72.5565 -0.6607
68.2631 56.5695 4.2602
66.6012 34.2655 6.6021
63.8855 14.7907 5.5856
64.5615 -2.752 4.2459
62.788 -16.4282 0.4841
NA NA NA
NA NA NA
NA NA NA
71.3085 51.2842 4.1472
69.7258 36.2966 6.0008
67.0707 16.8819 5.8332
67.969 -0.2613 4.1943
65.792 -19.729 -0.5596
65.0197 -33.4565 -6.7104
62.9956 -42.2483 -12.6401
112.6193 49.1083 -20.5176
113.1506 34.1731 -18.6959
112.9001 14.9095 -20.7352
110.7317 -0.5382 -24.1706
101.0189 -22.7687 -24.1439
93.8309 -35.7893 -23.6035
83.5081 -49.6137 -26.0325
95.2755 75.807 -17.6912
105.3275 65.5157 -21.9796
111.5845 54.2633 -22.1376
113.0414 36.8083 -18.5643
113.2226 15.1127 -20.8673
110.0508 -3.6551 -25.7274
104.8462 -18.5117 -29.6822
99.9641 91.6314 -26.542
114.1484 77.0556 -32.1665
121.2062 56.9144 -32.6269
122.3323 36.6087 -30.294
121.9568 15.7845 -33.0308
120.7748 -6.1616 -38.702
117.6523 -27.4239 -43.701
56.175 99.4879 -22.1105
44.4047 81.1257 -17.2029
56.3909 72.6351 -2.3448
54.8383 56.2403 2.5225
53.0293 34.093 5.1673
51.7294 14.5825 4.2486
49.6126 -2.271 2.2941
49.5788 -17.5304 -1.9043
NA NA NA
NA NA NA
NA NA NA
51.8734 52.961 2.2572
49.9107 38.0836 3.8759
49.1212 18.5455 3.5124
46.8368 1.6499 1.9343
46.9531 -15.0672 -2.1486
46.6895 -31.0754 -8.6954
48.9088 -41.2919 -14.9423
15.5482 55.4683 -28.5252
12.1825 41.3137 -26.8501
10.363 22.7301 -28.3478
10.5908 6.2738 -32.4256
15.8875 -15.5003 -31.412
18.7738 -30.23 -32.7215
29.5318 -48.9765 -33.9204
35.8814 78.8162 -21.7276
25.5155 70.2873 -28.3307
17.0635 59.6148 -30.2634
12.8906 45.0952 -28.1526
9.6584 23.2672 -30.7789
10.1875 4.0613 -34.8392
13.2359 -12.2544 -37.3783
35.7478 97.3819 -33.9109
19.6381 84.1122 -42.0339
10.2699 65.1729 -44.0076
4.6916 45.4216 -42.0317
2.1465 23.5567 -44.4096
0.9391 1.465 -50.0937
1.3875 -19.6721 -53.9674
68.0166 98.8845 -17.6079
68.3575 89.6217 -15.2152
75.1209 59.5978 1.6519
69.7875 24.643 5.4957
69.57 -10.1504 1.714
64.0294 -41.7717 -12.6654
70.1122 -62.5806 -33.6046
84.0406 78.9493 -13.8543
78.0041 44.0858 3.9387
75.0101 8.1934 3.7022
76.3329 -24.5003 -4.4028
79.2248 -55.6558 -29.1502
112.5302 39.5991 -18.4576
111.0829 3.5788 -22.5809
99.189 -31.9472 -27.9488
88.3992 79.1821 -15.6214
97.8045 74.7329 -18.9548
106.6286 64.2767 -23.2384
112.8201 47.7966 -21.0067
113.7534 27.4933 -19.6892
112.0203 6.5895 -22.4024
106.5972 -13.8387 -30.249
101.8924 -27.7979 -28.7346
93.4684 -41.9046 -29.3354
82.4991 -54.1539 -30.3734
87.9228 97.4757 -22.5258
108.2182 85.9013 -30.4233
115.2931 73.8887 -32.0175
121.8223 50.6573 -31.2543
122.6259 29.1898 -30.2254
121.7164 7.9132 -34.0298
120.4542 -13.665 -41.128
116.1313 -34.2305 -43.7623
107.255 -50.6211 -41.1057
92.309 -64.3632 -41.2265
75.5513 -72.5642 -45.0246
67.2047 98.7798 -17.8546
64.8823 90.3514 -15.7822
49.9481 61.1282 -1.0765
47.8092 27.1833 3.3162
44.5386 -7.4321 -1.308
49.2223 -40.7643 -14.4649
42.2833 -61.8022 -36.1757
48.1172 82.5884 -17.8552
43.9339 46.6647 0.6142
40.3441 11.832 -0.0679
36.55 -20.5805 -8.6816
32.8417 -52.4391 -33.5013
13.4893 46.3092 -27.7855
10.0808 11.2612 -31.6827
16.8634 -26.6318 -34.8029
43.7031 83.1246 -20.3919
32.925 79.6931 -26.3149
23.5391 70.0483 -32.297
14.4767 54.9287 -30.4921
10.3512 35.3522 -30.3068
9.2869 12.8692 -32.9168
11.9236 -6.7426 -37.8544
15.1148 -22.003 -36.1843
21.5743 -37.1338 -35.3016
30.6102 -50.6384 -34.8172
49.0186 101.7088 -26.4669
28.9323 94.0932 -37.5571
15.4439 77.2176 -43.3757
6.9902 58.1601 -42.2029
3.1739 38.8945 -41.9207
1.3554 16.8166 -45.7496
0.0731 -5.3943 -51.9692
1.8932 -26.6448 -53.0482
8.3571 -44.1875 -49.7936
20.536 -59.6055 -47.3864
36.1579 -70.0765 -47.6574
56.6763 -68.163 -34.704
56.2647 -76.9801 -43.6938
ID=FMNH224248$a

LM3=152
84.1576 60.1153 -21.0918
90.6807 38.7111 -11.9101
75.388 34.1768 -1.8603
73.8513 18.0683 3.3703
73.1586 -4.0038 5.8434
70.8823 -23.7635 5.2863
72.2671 -41.1173 4.1074
70.8941 -54.8854 0.5539
NA NA NA
NA NA NA
NA NA NA
76.6701 14.2582 3.4575
75.8079 -0.7676 5.3088
73.6441 -20.3196 5.3433
75.2037 -37.4741 3.9709
73.7373 -57.0078 -0.4191
73.2355 -71.0711 -6.556
71.422 -79.7264 -12.4606
117.8524 9.226 -20.6407
118.9956 -1.9284 -19.5576
119.614 -21.0945 -21.4751
118.0171 -36.4859 -24.7413
108.6396 -59.1978 -24.206
101.7847 -72.2745 -23.2006
91.9942 -86.5863 -25.7414
99.6597 36.672 -16.0801
109.613 27.9709 -21.2047
116.5442 14.9287 -19.8673
119.0898 1.3633 -19.5352
119.7181 -21.0522 -21.6433
117.6214 -40.5583 -26.2711
112.4006 -55.7568 -29.9134
104.1459 54.933 -28.0863
118.8194 40.5191 -33.4603
125.9773 21.8205 -33.9531
128.159 0.8331 -31.3871
128.4137 -20.0219 -33.7483
128.1177 -41.8731 -39.2948
125.7284 -63.4914 -44.1553
59.8408 61.5592 -23.5519
49.2006 43.2674 -18.6922
61.243 34.8619 -3.4466
60.1005 18.5639 1.7644
58.9513 -3.8085 4.5171
58.4703 -23.2021 3.8777
56.9165 -40.1195 2.1962
57.2255 -55.4593 -1.9143
NA NA NA
NA NA NA
NA NA NA
57.3435 15.1103 1.2749
56.0531 0.2934 3.2885
55.5056 -19.1873 3.1215
53.9025 -36.3973 1.7471
54.6246 -53.0754 -1.9931
54.7731 -68.7325 -8.4927
57.3438 -79.1491 -14.7799
20.3531 16.465 -30.4587
17.6926 2.5771 -28.6633
16.1569 -15.9104 -30.5129
17.3498 -33.0609 -32.2737
23.557 -54.656 -31.1528
32.9139 -72.7507 -26.0656
38.858 -85.8161 -29.207
40.6436 40.1744 -22.6255
30.2687 31.1393 -28.669
22.2997 20.6936 -30.8653
17.9385 4.7454 -28.9804
15.8236 -16.0462 -30.9377
17.2056 -35.3651 -33.9314
21.5765 -51.2285 -34.4412
39.6598 58.6819 -35.1785
24.2835 44.8695 -42.5077
15.466 25.8275 -44.6174
10.4042 5.6892 -42.586
8.6215 -16.3193 -44.7234
7.9432 -37.899 -49.7475
9.0291 -59.624 -53.376
71.8709 61.2322 -18.9391
72.1676 52.4053 -16.4552
80.1758 22.4709 0.6478
76.3713 -12.594 4.9045
77.1476 -47.0504 1.5526
72.5594 -79.5816 -12.6508
79.1211 -100.2031 -33.2187
88.7646 41.8903 -15.1248
83.8391 7.1837 3.2284
82.1793 -28.4147 3.3624
84.0034 -62.0628 -4.501
87.4675 -93.3667 -29.3094
118.4423 4.2735 -19.6121
117.6106 -32.2044 -22.6174
107.1077 -68.4822 -27.7947
92.8487 42.2524 -16.8248
102.9597 37.7499 -20.6876
111.7188 27.6916 -24.6427
118.4622 11.7436 -22.063
120.338 -8.5232 -20.9541
118.649 -30.2284 -23.2728
114.0026 -49.9568 -30.6271
110.3284 -64.5966 -29.3871
101.5339 -78.9772 -29.395
91.2402 -91.6174 -30.1853
92.0619 60.1092 -23.8487
112.2829 49.2369 -31.92
120.4456 36.7983 -33.3706
127.6389 14.6117 -32.538
128.7092 -6.8728 -31.1194
128.3548 -28.0132 -34.7342
127.9743 -50.0183 -41.5412
123.7348 -70.6699 -43.5661
115.4192 -87.5602 -40.9157
101.5222 -101.3423 -41.0451
85.1862 -110.1043 -44.9706
70.4793 61.748 -19.2883
69.2968 52.6122 -16.977
55.1835 22.9339 -1.9297
53.9198 -10.8826 2.9045
51.8368 -45.2161 -1.3596
57.5588 -78.8344 -14.2722
50.8682 -99.8945 -35.4456
52.3645 44.4124 -18.8077
49.5136 8.5574 -0.0944
47.0705 -26.2159 -0.295
44.0947 -58.9813 -8.7707
41.5855 -90.7981 -32.8125
19.1676 6.8052 -27.9762
16.2689 -27.3521 -32.446
24.6421 -65.1347 -34.4721
48.1989 44.7807 -21.4877
37.7614 41.0799 -27.1384
28.1389 31.1115 -32.7143
19.8575 15.5156 -31.2662
16.226 -3.1979 -30.2928
16.0545 -25.9838 -32.8055
19.2753 -46.2963 -37.563
22.3846 -61.3808 -35.956
29.6049 -76.1481 -34.9646
39.1158 -89.6283 -34.3306
52.5972 63.5641 -27.8233
32.7108 55.3665 -38.793
19.7177 37.8365 -44.0526
12.3542 18.7777 -42.8599
8.7328 -0.9357 -42.1806
7.9178 -23.3214 -45.429
7.2826 -45.3308 -51.9576
9.5985 -66.2586 -52.8396
16.4996 -83.7752 -49.0383
29.8178 -99.0348 -46.1971
45.5556 -108.9641 -47.2548
65.159 -106.0231 -33.9363
65.4597 -114.9664 -43.3086
ID=FMNH224248$b

LM3=152
0.6819 63.4822 -31.7842
8.9395 35.2164 -24.3856
-10.1999 27.0487 -13.261
-11.084 8.1255 -5.2811
-16.0388 -14.8771 -2.1354
-18.7703 -38.8724 -1.4073
-19.9174 -58.8225 -3.0962
-21.7998 -79.2921 -5.9993
-8.2329 -134.3248 -40.955
-21.1274 -145.6367 -53.9299
-19.479 -157.2486 -64.2657
-8.9303 5.6177 -4.9983
-11.193 -10.7286 -3.1327
-14.5705 -34.0715 -1.5956
-15.9121 -55.1198 -3.3537
-17.8726 -75.0229 -5.7727
-19.8407 -94.2213 -11.9011
-24.089 -103.6832 -15.2157
38.0609 4.2258 -28.6926
41.4907 -15.8234 -26.6821
43.8332 -38.6503 -28.0048
42.2825 -56.0452 -29.7309
31.1153 -84.6874 -31.6662
20.7742 -102.3561 -33.2271
7.7592 -118.9644 -36.6595
16.1106 34.1931 -25.4544
29.2867 23.3015 -29.1721
38.8188 9.1444 -31.0218
43.0552 -12.735 -28.0699
44.7767 -36.5825 -28.671
43.3534 -62.303 -32.2446
37.016 -80.1081 -34.2012
27.8675 58.5547 -38.1077
47.1801 41.1835 -43.5588
56.0378 15.7392 -43.3737
59.8629 -10.5753 -41.6173
62.2815 -34.8364 -44.8192
62.141 -63.1519 -47.4911
60.6449 -93.6214 -51.0693
-25.7125 66.432 -32.8416
-40.252 39.4874 -27.8618
-25.5994 27.4663 -13.8005
-27.7475 9.4612 -7.6742
-31.559 -13.6273 -5.3171
-32.9468 -35.3677 -3.79
-35.6633 -57.4003 -4.6788
-37.5198 -77.4119 -7.6003
-51.5517 -132.4504 -45.6008
-42.794 -143.1688 -57.3135
-45.2101 -154.9394 -66.6558
-30.9227 7.1431 -8.3347
-33.7328 -12.1995 -5.4244
-37.0505 -30.3665 -4.6759
-39.0284 -51.6442 -5.7331
-40.2983 -72.4347 -8.0493
-41.5995 -91.7191 -14.2869
-40.1815 -102.5764 -17.3022
-73.9509 17.4683 -38.9244
-83.0048 -3.4672 -37.702
-89.8025 -24.7419 -39.5881
-91.0283 -42.324 -41.3026
-86.1349 -72.5812 -42.0421
-78.7061 -92.0877 -41.8129
-70.2756 -111.0917 -44.8313
-46.2153 40.1984 -30.4019
-61.8226 32.2136 -36.3101
-73.3376 21.5552 -40.5944
-82.8728 2.2844 -39.1337
-89.832 -21.4613 -40.109
-92.2858 -47.4927 -43.2105
-89.9875 -67.7066 -45.1089
-50.5699 67.1655 -44.1621
-70.8072 54.8437 -52.7196
-85.7654 31.4749 -55.458
-95.7436 7.4679 -55.0951
-103.2727 -16.9481 -58.4849
-107.5903 -46.0695 -62.1319
-111.5946 -75.216 -64.942
-12.1645 62.742 -30.1521
-12.1799 52.3659 -27.968
-7.7176 17.2778 -8.6367
-13.1695 -25.9839 -2.3912
-15.629 -65.563 -4.9759
-17.6371 -104.1117 -16.4783
-11.7284 -142.1961 -51.786
7.7234 43.3463 -28.2213
-3.4553 -4.7137 -5.3803
-7.4374 -47.1753 -4.2125
-2.9662 -87.5576 -12.3823
1.7692 -132.6457 -45.751
42.6593 -8.2657 -28.6326
44.969 -54.5302 -31.2044
29.4853 -100.9699 -38.3056
11.3852 43.439 -28.8324
25.9522 36.0373 -31.0093
38.4185 19.4969 -34.9968
43.5385 -1.5774 -30.2772
48.0557 -25.4516 -30.7048
46.7444 -52.8156 -32.0652
41.9945 -79.4239 -37.6117
31.4374 -99.0926 -38.75
20.532 -115.577 -42.221
3.5742 -131.6343 -46.2073
11.4192 63.9657 -33.6378
35.9386 52.6652 -41.3908
52.3579 32.9204 -44.2024
58.0923 5.243 -41.8781
60.4807 -18.0551 -42.473
62.7024 -44.3144 -46.3556
62.0481 -72.9694 -49.4222
56.8327 -104.3361 -50.279
41.641 -126.3185 -48.5558
17.7519 -140.2552 -55.6141
-5.1566 -152.9493 -60.5746
-13.3234 63.1093 -30.1915
-15.8724 53.0602 -28.1822
-34.8554 19.0299 -12.618
-41.8023 -36.5836 -6.6764
-41.2289 -63.4556 -7.4789
-43.67 -102.8903 -19.0887
-52.4044 -138.3998 -56.217
-51.7197 41.6016 -34.3881
-40.9586 -15.6814 -8.4231
-44.1351 -43.6371 -7.9244
-54.5899 -81.492 -16.3154
-65.7068 -126.8649 -52.316
-88.4563 -9.22 -40.3691
-92.9642 -41.5201 -42.6833
-86.3794 -88.5887 -48.6996
-41.637 47.3578 -33.2024
-53.3431 41.48 -34.9411
-68.836 30.8919 -42.6749
-81.0978 13.9302 -42.7985
-88.9096 -9.8781 -40.901
-94.4628 -37.4846 -43.704
-94.0207 -65.1959 -49.213
-87.037 -87.6975 -48.7507
-79.7249 -105.5885 -51.5224
-66.5617 -126.18 -52.5427
-35.0747 68.8573 -36.6196
-58.5214 62.9195 -48.4438
-76.6876 47.7724 -54.6213
-89.9127 22.8052 -54.3697
-98.6346 -0.9012 -56.077
-105.6555 -26.9993 -60.4136
-108.8663 -55.6851 -64.5111
-110.0317 -86.5481 -63.2209
-100.2857 -112.7145 -60.8109
-82.1447 -135.8793 -62.9902
-60.2582 -149.3323 -64.8027
-32.0061 -145.0788 -49.5229
-31.3141 -157.5141 -64.4076
ID=FMNH22054$a

LM3=152
-1.3005 66.5536 -33.4965
6.9782 38.4819 -25.7927
-11.7321 30.5893 -14.5114
-12.3322 11.7063 -6.1348
-17.9175 -11.2737 -2.5111
-19.8891 -34.9987 -1.4935
-20.5714 -55.7904 -2.9153
-22.4248 -76.2262 -5.2663
-8.5063 -131.409 -38.4117
-21.1694 -143.4791 -51.0147
-19.506 -155.5724 -60.6598
-10.3876 9.2406 -5.93
-12.6543 -7.0033 -3.7965
-15.5841 -30.7626 -1.8055
-16.8588 -51.4823 -3.2082
-19.0177 -71.7165 -5.2119
-20.6696 -90.7568 -10.9427
-25.1762 -100.3832 -14.1923
36.8155 7.4746 -30.0602
39.926 -12.3021 -27.5634
42.3916 -35.113 -28.4153
40.7404 -53.0535 -29.8485
29.8888 -81.5229 -31.2638
19.6188 -99.4459 -32.5538
6.5741 -115.6191 -35.5705
14.4735 37.5518 -27.1718
27.4404 26.222 -30.5825
37.3279 12.1501 -32.4088
41.6507 -9.0206 -29.1732
43.4105 -33.2126 -29.3883
42.0762 -59.1785 -32.6168
35.7659 -76.7536 -34.0398
25.4896 61.8411 -39.9981
45.5248 44.3212 -45.5484
54.2356 18.7887 -44.8408
58.0219 -7.159 -42.6727
60.6064 -31.5035 -45.5651
60.8341 -60.0545 -47.8459
58.9574 -90.5375 -50.5415
-27.8617 69.4328 -34.589
-41.8872 42.4369 -29.1398
-27.2379 30.7198 -14.7325
-29.3626 12.8901 -8.5087
-33.3005 -10.4608 -5.8681
-34.3351 -31.9424 -3.713
-37.1525 -53.4666 -4.1936
-38.7522 -74.185 -6.7656
-52.3888 -129.914 -43.2949
-42.8306 -141.7751 -54.3773
-44.858 -154.0776 -63.4345
-32.4931 10.3939 -8.894
-35.0877 -9.0187 -5.8708
-37.8891 -27.2549 -4.6017
-39.9473 -48.2648 -5.2259
-41.6554 -69.4457 -7.2296
-42.3897 -88.7932 -13.1063
-42.8655 -100.3741 -17.8402
-75.5917 20.4083 -39.7954
-84.8031 -0.9919 -37.7421
-91.4596 -22.4527 -38.8379
-92.5528 -39.4424 -40.6371
-87.3481 -69.6131 -40.4102
-79.9987 -89.5403 -40.6888
-71.9185 -108.4937 -43.487
-48.3154 43.1033 -31.5731
-63.3219 34.7848 -37.1814
-75.0586 24.0681 -41.1691
-84.4757 4.9725 -39.5788
-91.5821 -18.8814 -39.778
-93.6938 -45.1061 -42.6291
-91.4601 -65.307 -43.9537
-52.9296 69.4638 -45.4369
-73.0827 57.0623 -53.8859
-87.3928 33.7926 -56.1984
-97.6639 9.9461 -55.3188
-105.4811 -14.6494 -58.5663
-109.339 -44.0402 -61.7538
-113.1061 -73.6091 -63.4492
-14.2289 65.8734 -31.9786
-14.1383 55.6065 -29.6111
-9.4409 20.423 -9.4989
-14.636 -22.2677 -2.4818
-16.5731 -61.6119 -4.6295
-18.8183 -101.0554 -15.3592
-11.8872 -140.0361 -49.3675
3.8781 45.2655 -29.3436
-5.0127 -1.0534 -6.1929
-8.8065 -43.4985 -4.088
-3.9077 -84.2089 -11.8244
1.3359 -129.6145 -43.1262
40.9201 -5.0962 -29.4382
43.3273 -51.1267 -31.3884
28.446 -98.3556 -37.9695
9.4938 46.4771 -30.5256
24.1078 39.323 -32.7215
36.6754 22.8256 -36.5855
42.0129 1.7494 -31.4842
46.3945 -22.1134 -31.2856
45.087 -49.6271 -32.1788
40.94 -75.8736 -37.5682
30.7082 -95.6236 -38.2119
19.6112 -112.4265 -41.1807
3.2644 -128.7454 -43.4966
9.5089 67.2934 -35.8061
33.6855 55.4543 -43.0272
50.07 36.0029 -45.6854
56.8792 8.244 -43.3929
58.9294 -14.657 -43.6169
60.9948 -41.345 -46.6313
60.6976 -69.5355 -49.5408
55.5425 -100.865 -49.8823
40.7194 -123.1995 -47.7802
17.324 -137.3773 -52.7657
-4.2471 -150.4467 -57.0455
-15.6391 66.1582 -31.9802
-17.5597 56.1761 -29.9555
-36.4139 22.6413 -13.5581
-43.0854 -33.6104 -6.6407
-42.569 -60.111 -6.8575
-44.3786 -100.0149 -18.0392
-52.515 -137.2842 -54.2392
-54.0697 44.2926 -35.492
-41.631 -13.0678 -8.329
-45.053 -41.0297 -7.4389
-55.7292 -78.8338 -15.6184
-66.5445 -125.5764 -50.3888
-90.8819 -7.4633 -41.0157
-94.7544 -39.3413 -42.24
-87.5055 -86.6275 -47.2061
-43.1931 50.5298 -34.5745
-55.2033 44.059 -35.78
-70.7463 32.8219 -43.3675
-83.407 15.8813 -42.9648
-90.8006 -7.4786 -40.8663
-95.931 -35.1767 -43.3428
-95.618 -62.9706 -48.6203
-88.2279 -85.2637 -47.7068
-80.9429 -103.4297 -49.9912
-66.4301 -125.4906 -50.631
-37.1997 71.7202 -38.2851
-60.7058 65.3052 -49.8944
-78.1021 50.5847 -55.4489
-91.7117 25.3919 -55.1095
-100.2705 1.474 -56.841
-107.4441 -24.8531 -59.8268
-110.4827 -53.5964 -63.7587
-111.4467 -84.6975 -62.217
-101.366 -111.0961 -59.184
-82.8562 -135.4451 -60.7542
-59.899 -148.2782 -62.348
-32.0233 -142.8018 -47.1175
-31.4373 -156.0762 -61.7286
ID=FMNH22054$b

LM3=152
41.4563 8.7072 -38.1645
49.3252 -5.9173 -34.6841
38.8921 -10.5592 -28.3366
38.0132 -18.156 -24.427
37.8116 -25.057 -21.8015
37.4139 -34.7412 -20.0303
36.3291 -43.0329 -20.0524
34.6603 -51.6836 -21.838
40.9176 -76.6359 -41.4699
34.7471 -81.7622 -45.8571
35.2365 -85.5058 -51.4307
39.3856 -19.2399 -24.4936
39.5866 -27.9714 -21.355
37.9625 -35.8992 -20.0513
37.7023 -45.4387 -20.4344
36.0085 -53.7919 -22.6438
35.9027 -60.9639 -26.3055
33.7898 -65.4796 -29.6694
60.9448 -21.3568 -35.2041
61.4452 -25.1689 -35.1155
61.5654 -43.5183 -35.5993
61.9435 -46.9176 -36.2339
55.9081 -61.1326 -37.541
54.6321 -64.0574 -38.4587
46.4222 -72.8563 -40.3538
51.4593 -5.2448 -35.9178
57.5039 -8.3017 -37.33
62.3798 -17.8235 -37.5023
64.7329 -29.0949 -37.8507
64.6125 -39.5941 -38.851
64.7576 -52.1422 -41.1375
63.3355 -61.0916 -42.9713
56.5826 3.5195 -40.9685
65.252 -5.6442 -42.1055
68.9564 -16.1234 -43.0836
70.3682 -27.8284 -45.1297
70.0301 -39.0485 -47.8271
70.097 -51.2624 -49.5219
69.5202 -62.8312 -50.5522
35.6102 8.5986 -38.2409
25.5317 -4.3138 -36.7013
32.865 -10.6301 -28.9628
31.4565 -18.1081 -25.1856
29.9802 -24.473 -22.9094
28.0869 -34.4884 -20.9664
27.2365 -42.7763 -21.0575
26.8739 -51.4368 -22.8493
20.7121 -75.4624 -44.1716
26.1065 -81.0203 -46.9642
26.0181 -85.1317 -53.0164
30.5725 -18.4994 -25.2622
27.6631 -26.4543 -22.9203
26.908 -35.211 -21.4111
25.157 -44.4416 -21.9589
25.5631 -53.0665 -23.9741
25.4965 -60.0541 -27.4193
26.9422 -65.2587 -30.4915
11.0461 -16.5914 -39.9952
9.8378 -20.2804 -39.9309
5.8612 -37.4732 -40.891
5.1147 -41.4164 -41.9202
8.0017 -56.6503 -43.603
9.577 -60.4296 -43.5145
15.4052 -69.9127 -44.0285
22.7969 -2.8455 -38.7635
16.6693 -5.5555 -41.7634
11.3775 -12.6905 -43.0634
6.3179 -23.0376 -44.1801
3.6943 -33.0005 -45.3392
2.8767 -44.8323 -47.0444
3.3266 -54.8117 -48.4411
21.3295 6.609 -43.2577
12.7631 0.1954 -46.8062
6.9479 -10.2434 -49.2725
4.2785 -21.281 -52.4073
1.3349 -31.6089 -53.8988
-0.4753 -42.2335 -55.5625
-2.2022 -54.8505 -57.3484
40.7023 7.6916 -37.3075
43.0887 -2.79 -33.9818
45.1965 -21.0639 -25.2261
44.3767 -35.7281 -21.8682
42.3756 -48.4667 -22.3013
37.6146 -63.1236 -28.1392
43.6948 -75.7187 -42.3036
46.82 -4.4655 -34.3882
46.3119 -25.9108 -24.007
44.6277 -43.7297 -22.1022
42.4987 -59.4273 -26.4904
43.4104 -75.55 -41.3984
61.6791 -24.3611 -35.1515
62.4172 -44.8877 -35.5083
56.3328 -62.4293 -38.7658
48.6505 -3.9877 -35.2393
55.2284 -6.3671 -36.8699
61.502 -13.8579 -38.0697
65.1175 -25.7228 -38.2524
65.4731 -37.921 -39.5091
65.0344 -49.2337 -40.9354
63.5566 -59.7416 -43.2271
60.5713 -65.852 -43.2216
55.5157 -71.4443 -43.804
47.7634 -75.406 -43.1954
51.1523 6.4893 -40.0889
60.4153 -0.3246 -41.5896
66.7501 -9.9312 -42.7858
69.9859 -22.1254 -44.2458
69.8938 -34.3309 -46.9911
70.0768 -46.0215 -48.8873
69.4458 -57.4829 -50.2485
67.5797 -68.585 -50.27
60.4918 -76.3474 -49.6458
51.2728 -81.8898 -49.8392
41.238 -84.4242 -51.0778
35.8368 8.5836 -38.3648
32.3702 -1.3555 -35.2871
25.5911 -18.659 -27.24
22.3487 -33.1486 -23.8581
21.3513 -46.7248 -24.2143
22.8221 -61.9162 -29.6142
18.8986 -73.8543 -43.7517
25.6311 -3.9016 -37.0967
22.965 -22.9048 -26.1674
20.2506 -41.1537 -24.4015
21.1631 -59.1665 -29.0065
19.279 -73.5829 -43.0865
10.2514 -18.9962 -39.4791
5.8804 -38.4425 -40.4064
9.1977 -59.1627 -43.0088
26.3013 -2.6917 -37.3416
20.0652 -3.6228 -40.4486
13.1902 -8.5977 -43.4197
7.5702 -19.3731 -43.9915
3.9546 -30.5331 -45.5732
2.5397 -41.6143 -46.79
2.65 -53.4055 -49.0192
4.5765 -60.6734 -48.9337
7.9324 -67.1663 -48.6721
14.4015 -74.0053 -47.3157
25.8928 8.266 -41.4431
16.4216 3.2496 -45.1372
9.9761 -4.4181 -47.6878
5.4298 -15.1958 -50.3045
2.6409 -26.4312 -53.2992
0.2347 -37.8768 -54.7653
-1.2751 -49.9883 -56.7083
-1.0459 -61.0524 -57.4232
3.7633 -71.2922 -55.9844
11.4142 -78.2278 -53.8244
20.9031 -83.0414 -52.7211
30.944 -80.4455 -45.1528
30.8413 -85.0048 -51.5254
ID=FMNH224150$a

LM3=152
43.4744 31.268 -43.2342
51.4845 17.7149 -38.8347
41.5242 13.2257 -32.3689
41.2826 5.421 -27.7063
41.1591 -1.4165 -24.5744
41.2344 -10.4171 -22.2989
40.1286 -18.8742 -21.6421
39.1413 -28.329 -23.0454
44.9252 -53.2347 -41.0892
38.6617 -59.0852 -44.6945
39.155 -62.8203 -50.0506
42.5288 4.7658 -27.5979
43.2242 -3.64 -24.176
41.5445 -11.6562 -22.1779
41.2658 -21.1356 -21.9595
39.7902 -29.6425 -23.4654
39.3525 -36.9673 -26.7022
37.5822 -41.8541 -29.6806
64.0432 2.3069 -38.687
64.3987 -1.3606 -38.6926
65.1246 -19.789 -37.1493
65.0671 -23.5652 -37.8538
60.0562 -37.2557 -38.4584
58.1826 -40.5813 -38.542
50.5898 -49.5466 -40.0442
54.5683 18.7566 -40.3515
60.7677 15.0447 -41.8748
65.7389 5.9568 -41.4939
67.9563 -5.415 -40.8145
67.9248 -16.1604 -41.1209
67.9755 -28.3541 -42.2951
66.5124 -37.7697 -43.2059
58.167 27.0974 -46.2013
66.4777 19.0921 -46.8532
71.1404 7.17 -46.6699
73.3143 -4.3876 -48.3731
72.7671 -15.9233 -49.8553
72.988 -28.0605 -50.6308
72.603 -39.6115 -50.6861
36.9507 31.5512 -43.6883
27.9067 20.4135 -41.8369
34.9952 13.3845 -33.009
34.1104 6.2688 -28.5561
32.0843 -0.1341 -25.7794
30.9485 -9.7931 -23.1232
30.0288 -17.8978 -22.5992
30.1739 -26.6948 -23.6881
23.7043 -52.3147 -42.9979
29.7572 -58.467 -45.4088
29.6332 -62.7229 -50.8167
32.8727 5.6515 -28.6368
30.3445 -2.1676 -25.5834
29.7681 -10.8231 -23.3238
28.3332 -20.168 -23.2129
28.3469 -29.0667 -24.727
28.2836 -36.4775 -27.7092
29.8171 -42.0424 -30.5739
13.1349 5.8407 -43.1197
12.2867 2.6979 -43.1531
8.3038 -14.5376 -42.6175
7.6323 -18.6739 -43.4158
11.0114 -33.9448 -43.9322
12.7053 -37.6565 -43.7977
18.599 -47.3395 -43.6076
24.4933 20.5823 -43.5383
19.3689 18.0479 -45.536
13.1545 10.0846 -46.7621
8.3775 -0.5013 -47.0904
6.0689 -10.4372 -47.7113
5.0854 -22.6041 -48.4119
6.024 -33.239 -48.8929
23.0075 29.3739 -48.5401
14.6893 22.3772 -51.505
9.3404 11.932 -53.2172
6.5176 0.36 -55.0676
3.7371 -10.2367 -56.247
2.3079 -21.5837 -57.1468
0.7719 -34.0695 -57.654
42.9087 31.4675 -43.3491
44.5354 21.6203 -38.9264
47.54 3.6891 -28.4364
47.1644 -10.7888 -23.9084
45.1143 -23.5032 -23.155
40.5775 -38.886 -28.0025
41.3512 -56.7332 -42.875
48.846 19.6699 -39.1696
48.8461 -1.1963 -26.8315
47.627 -18.8939 -23.5376
45.8154 -34.909 -26.6028
46.6137 -52.4026 -40.2257
64.4197 -0.2905 -38.4809
65.5374 -20.9652 -37.7756
59.774 -38.5503 -39.2628
51.021 19.4811 -39.6975
57.5919 17.5612 -41.3402
63.928 10.0658 -41.9004
67.3242 -1.897 -40.7124
68.7749 -13.8137 -41.6477
67.9659 -25.6684 -41.8701
66.9188 -36.7921 -43.3417
63.9207 -42.1668 -42.7506
58.8023 -48.0351 -42.8248
50.4603 -53.3267 -42.3666
53.2785 29.5491 -45.3019
62.5759 23.2671 -46.5209
69.0999 13.5916 -46.8878
72.2189 1.331 -47.283
72.672 -10.6568 -49.3925
72.7382 -22.744 -50.341
72.5444 -34.4897 -50.3324
70.8003 -45.4188 -49.7812
64.254 -53.5074 -48.5588
54.7187 -58.7512 -48.1763
44.7852 -61.4743 -48.9032
37.7069 31.7932 -43.7333
34.1871 22.0885 -40.0939
27.9033 5.3011 -30.4465
24.9847 -9.0227 -26.0632
24.3442 -22.4359 -25.3485
26.4274 -37.9186 -29.7556
27.7503 -55.9105 -43.8868
28.3343 20.0203 -41.4743
24.9541 1.0495 -29.1473
22.9122 -16.8618 -25.984
24.408 -35.4943 -29.2431
22.5601 -50.8497 -42.1368
12.6148 3.874 -42.8908
8.5322 -15.7287 -42.2896
11.9857 -36.5704 -43.1398
28.0647 20.5494 -42.0399
21.8617 18.6102 -44.5854
15.1473 13.4109 -46.8214
9.873 2.1913 -46.6976
6.6661 -8.4345 -47.722
5.3248 -19.8797 -47.8911
6.0246 -31.51 -48.9848
7.7236 -38.9143 -48.9773
12.0455 -45.0102 -47.8179
18.3487 -51.8081 -45.9375
27.8138 31.2024 -46.9331
17.9289 25.3973 -49.9314
11.883 17.2669 -51.9563
7.5977 6.4817 -53.6863
5.1478 -4.54 -56.0742
2.9298 -16.5423 -56.2661
1.6089 -28.4021 -57.037
2.1392 -40.2412 -56.7548
6.9469 -49.598 -54.742
14.6494 -56.3496 -52.2893
24.7611 -60.8153 -50.8107
34.264 -57.152 -43.2181
35.1119 -62.2926 -49.1587
ID=FMNH224150$b

LM3=152
-4.6548 31.4655 -29.1185
4.8505 6.3701 -24.7067
-8.2992 -1.4874 -16.8476
-10.7101 -17.5108 -9.6829
-13.6583 -29.7259 -6.3052
-13.3038 -45.9752 -4.8239
-15.3323 -58.9714 -5.4389
-16.0764 -72.6186 -9.3962
-9.4783 -110.1577 -34.8779
-18.2701 -119.51 -42.333
-20.0291 -124.9874 -50.7538
-9.765 -18.976 -9.551
-10.2655 -33.7971 -5.9864
-12.0347 -47.9893 -5.0323
-12.0046 -63.0364 -6.9229
-14.1109 -75.8722 -10.9856
-16.1622 -85.1971 -14.778
-20.176 -94.2894 -18.6019
22.8113 -22.2725 -26.6186
23.1459 -32.2439 -27.0538
21.2275 -55.8319 -28.932
20.7181 -63.5068 -30.3397
13.9757 -87.317 -34.3242
6.6693 -95.8276 -33.2722
-4.2411 -106.0804 -34.0119
10.814 4.0435 -26.8956
18.5676 -1.4467 -29.5693
24.6447 -15.4177 -29.2843
24.3415 -33.7717 -28.3696
23.3133 -50.5154 -30.1292
21.0987 -70.0186 -33.5989
17.3456 -82.6833 -35.4454
18.9039 20.318 -36.7631
30.6442 2.3586 -40.5786
34.0191 -15.6084 -41.8238
33.7147 -34.4701 -43.6136
30.8815 -51.9169 -45.582
30.3432 -67.5857 -47.5981
30.0811 -86.9295 -48.307
-16.9971 32.3508 -30.1598
-31.0463 10.0515 -28.9446
-20.8175 0.0155 -17.8829
-23.7014 -17.1629 -10.5938
-25.1279 -28.4721 -7.7488
-27.8648 -44.6895 -6.4132
-28.2841 -56.9871 -6.8558
-29.4946 -71.6024 -10.3914
-38.3869 -106.6076 -35.774
-30.2594 -118.4153 -44.125
-31.4587 -122.5266 -52.2182
-24.7154 -16.0216 -11.4005
-26.9169 -30.4838 -7.6666
-29.6988 -47.1235 -6.9959
-31.6986 -61.1597 -9.0199
-30.9465 -73.5815 -11.7723
-30.6041 -83.5782 -15.3972
-28.4721 -97.6566 -21.9017
-53.7223 -15.096 -34.6452
-56.2233 -24.8943 -34.4732
-59.6484 -48.7286 -36.1135
-60.1865 -57.3631 -38.2289
-57.9565 -80.0349 -39.709
-53.3344 -89.4245 -36.962
-43.1106 -101.6566 -35.1116
-37.0304 9.275 -32.506
-44.9906 3.8277 -36.9131
-53.5497 -9.3885 -37.5474
-58.301 -27.642 -37.2749
-60.8218 -44.2376 -38.2205
-61.7726 -62.8443 -42.0977
-61.5898 -75.3391 -43.914
-39.037 24.6667 -44.0055
-51.7764 10.3971 -49.8813
-58.6797 -8.5141 -51.8404
-62.8894 -26.3968 -53.9278
-65.3207 -43.9689 -55.2751
-67.5151 -61.7619 -56.632
-69.3967 -80.3612 -55.8937
-7.773 31.0091 -28.2759
-8.1884 15.9149 -25.0172
-2.9541 -14.0769 -13.0861
-4.7093 -43.5847 -6.9133
-6.6569 -66.8537 -9.7923
-14.1783 -89.7911 -17.5554
-19.2011 -116.6236 -39.136
1.1574 10.7903 -25.4568
-1.6039 -25.3942 -10.076
-3.8471 -57.7388 -8.3408
-6.6531 -82.9946 -16.2271
-9.0716 -112.4707 -38.5812
25.2359 -27.1954 -29.7403
22.5634 -59.5458 -32.2333
14.12 -93.7315 -37.4616
6.5091 11.0244 -27.478
16.0254 5.4549 -30.5092
25.5151 -8.7275 -32.6505
26.0562 -28.6726 -30.4169
24.3237 -47.8361 -31.0055
23.1214 -65.8912 -35.0741
20.1274 -84.1358 -38.5871
15.8677 -93.3829 -38.3172
6.4236 -104.4396 -39.5403
-6.5938 -112.4942 -40.3895
11.1692 25.7643 -34.2716
24.6692 13.3775 -38.3102
32.8177 -5.7101 -41.0018
33.9856 -25.968 -41.6395
32.1115 -44.6133 -43.2548
29.777 -61.2863 -46.6587
30.5499 -78.3188 -48.2777
25.9601 -96.7167 -46.9439
14.5867 -109.4043 -46.0859
-0.1019 -116.7413 -47.1422
-12.0597 -122.9832 -50.3614
-14.3385 31.3281 -28.9103
-17.3684 16.9794 -26.3574
-31.8292 -13.28 -15.4364
-36.0758 -41.0137 -10.4588
-37.5475 -63.76 -12.7762
-33.7564 -88.0681 -18.4884
-30.8327 -115.1389 -39.9757
-27.8592 13.819 -29.5952
-35.9118 -23.9036 -13.3498
-39.0129 -53.7721 -12.0505
-39.9769 -79.4057 -18.6063
-38.2539 -111.1374 -41.1196
-56.6371 -20.274 -37.8798
-61.7822 -52.7201 -40.6782
-58.9944 -88.3429 -42.1289
-32.7803 15.2116 -32.5848
-41.4991 10.0343 -36.7586
-52.0259 -2.2006 -41.2277
-57.4275 -21.5347 -38.8677
-61.5169 -40.7739 -40.5818
-62.6517 -58.5042 -43.4757
-62.5835 -74.2871 -45.004
-60.8073 -85.4449 -43.3544
-54.3773 -97.6746 -42.3833
-41.8795 -108.7629 -42.154
-32.7337 26.6213 -38.6179
-46.0455 19.5092 -46.4417
-55.2641 2.1684 -50.0071
-60.7378 -16.7745 -51.9601
-64.3202 -34.5483 -54.7012
-66.2089 -52.3094 -56.1167
-69.1071 -70.1762 -57.4587
-67.7794 -88.5634 -53.6213
-60.0477 -102.0414 -50.841
-47.5829 -111.9763 -50.2989
-37.0455 -119.5842 -51.9806
-24.3651 -116.7686 -39.9283
-24.7729 -125.2043 -50.8215
ID=FMNH260377$a

LM3=152
38.5475 74.9904 -19.3577
48.4965 49.8097 -16.8635
36.638 41.591 -10.3499
34.0087 24.4023 -4.271
32.4722 11.5307 -2.1689
32.7176 -4.3918 -2.0509
31.1333 -17.0037 -3.5529
30.5271 -30.8339 -8.5713
39.4578 -65.8533 -37.7426
30.791 -74.6261 -45.8535
31.3638 -79.1527 -54.6953
34.5913 22.7389 -3.9983
35.1542 7.2958 -2.0723
34.0185 -6.8424 -2.3516
34.3963 -21.5112 -5.4402
32.9836 -33.9699 -10.6739
31.1017 -43.064 -15.2241
28.0856 -52.0117 -20.1686
67.586 22.3275 -20.6337
68.5757 12.4896 -21.9292
67.1587 -10.8448 -25.4118
67.412 -18.3969 -27.9445
61.6495 -41.4299 -33.6169
55.0793 -50.5776 -33.9044
44.5122 -60.8574 -35.2439
54.5828 47.9345 -18.8908
63.3944 42.1502 -22.1233
69.5009 29.569 -23.0923
69.8207 11.1998 -23.6051
69.8597 -6.0731 -27.4912
68.3811 -24.5073 -32.0425
65.7521 -37.0754 -35.4748
62.4755 65.3132 -27.5998
74.3921 48.5844 -32.4598
78.7525 31.1344 -34.4074
79.4223 12.7412 -38.1189
77.1773 -5.4041 -41.5906
77.7139 -21.0328 -45.2865
77.7135 -41.0364 -47.4664
25.6841 75.5163 -20.7086
12.6688 53.4922 -22.1973
23.271 42.1782 -11.1465
21.0698 24.4721 -5.4033
20.0927 12.6722 -3.5349
18.2307 -3.5123 -3.6358
18.1212 -16.2086 -4.973
18.0533 -30.0292 -9.9007
10.4105 -63.2592 -38.1628
18.9328 -74.0088 -47.3357
18.2022 -77.1831 -55.6773
20.0333 25.5813 -6.0561
16.3701 9.6518 -4.2499
16.5857 -5.8068 -4.2566
14.9231 -19.9185 -7.4621
16.0461 -32.1531 -11.4604
16.8615 -41.7067 -15.814
20.204 -55.264 -23.444
-8.8768 27.1522 -29.7555
-10.8081 17.7964 -30.4644
-13.4953 -6.5318 -34.1681
-13.7003 -15.3082 -37.4553
-9.9733 -36.9396 -39.5064
-4.8578 -46.4545 -37.8604
5.5141 -58.4213 -37.0159
6.7649 51.9706 -25.5522
-0.8622 46.6818 -30.2392
-8.47 32.8979 -31.9249
-12.609 14.7681 -33.3027
-14.2463 -1.8856 -35.6863
-13.7741 -20.3461 -39.9436
-12.321 -31.3596 -41.6061
4.5941 68.5991 -35.5103
-7.639 53.7766 -42.9733
-13.6 35.4532 -46.8635
-17.0479 17.1971 -49.4329
-18.7531 -0.059 -52.688
-20.2627 -17.959 -55.3727
-21.3469 -36.0109 -55.893
35.1622 74.7119 -18.9759
35.6834 59.2488 -17.1071
42.0119 28.3489 -7.2769
40.2436 -1.4212 -3.4284
40.1007 -24.4569 -8.3735
33.7461 -46.8892 -17.9758
30.0503 -72.0969 -41.9516
45.1412 54.693 -17.7516
44.1635 14.5368 -5.17
42.8426 -15.25 -6.1204
41.2185 -39.7598 -16.0833
40.9893 -67.1752 -41.1477
70.9072 17.9771 -24.8547
69.43 -13.602 -29.7685
63.1723 -47.829 -37.8823
50.1606 55.3962 -19.7465
60.689 50.1573 -23.27
70.3687 37.2239 -26.1892
71.8287 17.1229 -25.7441
70.9344 -2.05 -27.8858
70.4983 -20.4354 -33.2133
68.6086 -38.0198 -38.0588
64.4622 -47.3503 -38.395
55.7757 -58.8458 -40.7289
42.4579 -66.9224 -41.87
54.1121 70.9138 -25.2982
68.1326 59.5972 -30.0335
77.3323 40.5619 -33.7054
79.6005 22.1039 -36.4591
78.7842 3.604 -40.0922
77.1292 -13.8485 -44.5842
78.9031 -30.6826 -47.2252
74.8562 -49.4651 -47.2543
63.8548 -63.2887 -47.8416
49.7167 -71.0274 -50.0732
37.9389 -77.365 -53.3857
28.3757 74.9006 -20.0653
25.8451 60.1758 -18.6174
13.1511 28.5729 -10.1426
10.0774 0.4361 -7.1346
9.7428 -21.692 -11.3415
14.6738 -45.8379 -19.0655
18.7455 -70.8925 -42.3565
15.9114 56.9293 -21.9807
9.8835 17.5246 -8.8265
7.7 -12.5301 -9.8976
8.0299 -37.0213 -18.1755
9.205 -65.4066 -43.2716
-11.3145 22.1971 -33.4483
-15.2327 -10.0705 -38.8715
-11.1022 -44.3174 -42.8843
10.738 57.3001 -25.0043
2.9906 53.0999 -29.5694
-7.5 40.6827 -35.0721
-12.0363 21.1943 -34.2714
-15.0108 2.1387 -37.573
-15.2898 -15.7386 -41.6237
-14.7514 -31.115 -44.6971
-12.4564 -42.3488 -43.712
-5.4602 -54.5319 -43.6351
7.5696 -64.8877 -44.1027
10.3487 70.1544 -29.8581
-2.436 63.0077 -38.8407
-11.0703 45.5926 -43.6646
-15.4307 26.9472 -47.2996
-18.1916 8.6085 -51.4466
-19.2315 -9.2003 -53.8231
-21.2365 -26.4117 -56.0533
-19.2526 -44.929 -54.2725
-10.9863 -58.2453 -52.6024
2.0458 -67.5831 -52.8304
12.7658 -74.327 -55.0713
25.3165 -72.1983 -42.3223
25.1258 -79.6937 -53.565
ID=FMNH260377$b

LM3=152
-4.0498 128.888 -76.317
6.9812 108.3144 -56.4502
-9.694 89.1193 -35.8347
-9.9161 72.8772 -29.9293
-7.9962 48.2561 -22.3788
-9.0451 27.6729 -19.3307
-9.1728 4.4121 -17.2691
-11.1432 -14.5609 -17.57
-1.9197 -65.7566 -38.9605
-10.5163 -78.5397 -44.8992
-10.8358 -91.2503 -58.9305
-6.6935 83.6847 -34.0624
-4.8269 66.3308 -26.7087
-3.9382 42.8838 -21.1487
-5.1883 22.5783 -18.695
-6.2311 0.0728 -17.6243
-7.9566 -19.0845 -18.5445
-11.3513 -34.9858 -19.2481
33.2805 84.1747 -60.0979
48.3112 63.5739 -61.3696
53.2559 39.1392 -57.9897
50.3956 17.2138 -57.0571
40.0037 -6.61 -55.9538
31.2675 -23.348 -50.7734
18.0279 -46.1457 -45.1762
17.1448 104.1703 -59.2552
30.4482 90.3861 -62.7062
42.906 76.2528 -65.1293
50.2054 60.5979 -63.2497
55.0559 41.1278 -59.7498
50.3842 18.1047 -57.9535
42.6754 -3.9778 -58.266
20.7202 123.2472 -81.3802
39.4916 109.1044 -85.18
54.4417 86.4262 -89.608
63.7545 63.1139 -87.9359
68.8018 38.0208 -85.8907
68.6993 11.6996 -81.8842
65.1011 -17.04 -76.8708
-30.4965 129.2068 -77.4143
-42.4351 108.496 -58.72
-23.8521 90.8356 -37.1225
-26.6353 73.2676 -30.7951
-30.0826 49.4251 -23.1586
-30.2817 28.2812 -19.2486
-31.7519 5.1673 -16.7947
-30.4314 -13.5136 -16.7064
-41.0249 -65.0041 -39.0684
-33.4718 -79.7555 -46.189
-32.4963 -89.584 -58.6883
-28.5196 84.3686 -35.3813
-31.9276 67.1505 -28.2086
-34.6141 44.3155 -21.4512
-34.4982 24.4957 -18.6404
-34.195 0.9343 -16.7381
-33.3045 -18.0859 -16.8334
-30.5292 -33.0865 -18.6464
-70.0385 85.9847 -64.3366
-84.9578 66.1532 -64.689
-91.0424 42.2843 -61.1646
-89.5178 20.6963 -58.776
-80.6723 -2.5944 -57.9871
-72.2505 -20.8106 -52.0078
-60.6015 -43.8665 -46.4512
-53.1058 104.4683 -63.0758
-66.4949 92.0077 -66.4427
-79.2847 78.4205 -68.7907
-87.3091 63.5082 -66.6283
-92.1772 45.1238 -62.8727
-91.1234 22.77 -59.4062
-83.3398 0.0989 -60.3068
-53.617 124.9329 -83.2988
-74.2794 110.0231 -89.2028
-89.398 88.197 -92.7153
-99.2501 65.4262 -92.7739
-104.6422 41.7921 -90.2921
-106.7767 15.5859 -85.4719
-105.1812 -11.0566 -79.0417
-12.4889 127.613 -73.2968
-11.5926 122.4905 -65.4418
-3.3183 92.7077 -40.0726
6.1546 54.6 -23.5529
3.3229 12.4184 -18.8749
-9.7004 -45.8331 -23.3817
-1.9496 -75.0005 -47.4945
6.3673 113.6473 -63.6553
6.7979 73.2121 -31.1145
12.3142 31.5675 -21.3179
4.3001 -10.6266 -21.9894
5.4893 -62.2255 -43.3276
46.7142 67.8504 -66.1287
50.0716 21.0791 -57.0454
38.3928 -21.8832 -57.7254
8.0255 113.6591 -64.2388
25.6934 105.3227 -70.3636
40.2935 87.7771 -75.4952
47.0278 67.8841 -66.2763
57.1478 47.9726 -68.5307
54.5222 24.8796 -61.8874
49.4351 1.5115 -64.267
40.8791 -20.0306 -59.219
32.67 -40.8336 -56.7993
16.6057 -59.4614 -51.0634
7.8848 127.9948 -79.6001
28.717 117.8991 -82.3308
46.2457 98.6394 -86.7777
58.5399 77.5467 -90.0026
65.9923 52.9471 -87.0737
68.8603 27.6479 -84.0455
68.0232 2.3154 -80.6555
61.6263 -25.2303 -73.9289
48.6123 -49.2141 -65.4818
28.028 -69.7417 -59.2204
1.8672 -84.3922 -57.9924
-21.463 127.788 -73.1864
-23.4128 122.5898 -66.6523
-33.8949 93.1703 -41.0928
-44.6523 56.229 -24.6839
-43.552 14.2057 -18.4525
-33.7365 -44.972 -23.3516
-41.2431 -74.1633 -47.8605
-40.0895 113.7684 -64.8906
-45.4655 76.0578 -32.398
-52.58 34.2056 -20.9144
-47.1156 -9.3271 -20.7816
-48.9753 -60.8874 -44.1609
-84.1169 69.9528 -68.2002
-88.9445 24.2546 -57.3906
-80.2445 -17.7095 -59.7828
-44.311 114.7013 -66.9455
-63.125 106.013 -74.8931
-77.1352 89.7557 -78.9982
-84.5288 70.7795 -70.5986
-94.4157 50.9566 -71.5887
-94.4213 28.927 -64.8478
-89.4405 5.2129 -65.2908
-82.0097 -16.7505 -60.9875
-76.3477 -37.9851 -58.6867
-59.6306 -57.3286 -52.5142
-41.5104 129.2415 -80.7332
-64.101 118.3734 -85.6088
-80.992 102.2167 -90.4357
-94.5988 78.6532 -94.1637
-102.2662 55.1288 -91.0541
-106.286 32.1444 -89.4088
-107.2125 7.6266 -82.6592
-102.9887 -19.4592 -76.2561
-90.7195 -46.3483 -66.9537
-69.325 -67.3211 -59.94
-45.4725 -82.5425 -57.9741
-22.3182 -86.733 -42.9953
-22.0296 -91.82 -50.1553
ID=FMNH260385$a

LM3=152
86.1985 131.9234 -75.584
95.4237 110.8237 -56.4733
78.9484 89.4934 -34.9008
77.7574 75.7234 -29.6921
78.9399 51.0657 -22.131
78.2291 30.7031 -18.8187
77.6155 7.246 -16.5256
76.1416 -12.1519 -17.063
84.0862 -62.8281 -37.8192
75.5565 -75.348 -44.0043
74.9426 -87.945 -57.8845
81.2556 86.5843 -33.9216
82.9 69.1271 -26.3939
82.7028 45.7212 -20.9457
81.859 25.5571 -18.2793
80.1916 3.1596 -16.8646
78.5835 -16.1358 -17.7831
74.7541 -31.8911 -18.2915
120.8781 86.4032 -60.2481
135.8516 65.6351 -60.9117
140.6804 41.0499 -57.6124
137.5681 18.8729 -56.8478
126.5843 -4.5427 -55.0138
117.7414 -21.4318 -49.7834
103.8162 -43.7955 -43.7824
105.2211 106.475 -59.2206
118.4631 92.5769 -62.509
130.517 78.2198 -64.713
137.9158 62.5283 -62.8758
142.1198 42.9122 -59.1013
137.5739 19.5929 -57.145
129.2938 -2.149 -57.3245
109.1782 125.082 -80.9053
128.1786 110.3298 -84.752
142.2069 88.1329 -89.3092
151.1722 65.4402 -87.5356
155.9479 39.8378 -85.0169
156.0723 12.9933 -81.3274
152.0057 -15.0167 -75.625
58.0541 132.1367 -77.6583
45.5646 111.7002 -58.3946
63.2585 92.9565 -36.7747
60.9703 76.3325 -30.3739
57.2706 52.7297 -22.7337
56.4666 31.4673 -18.778
54.9156 8.4004 -16.275
56.1148 -10.3026 -16.1826
44.9428 -61.785 -38.0114
52.865 -76.0033 -44.5765
53.2688 -86.4499 -57.6932
59.0284 87.4559 -34.9182
55.6579 70.2773 -27.8063
53.161 47.4325 -21.0998
52.4217 27.5996 -18.0481
52.3548 4.6825 -16.2749
53.2808 -14.8631 -16.0735
54.6512 -29.3889 -17.708
18.3636 89.5916 -63.7818
2.9824 69.6683 -64.4611
-3.2027 46.0988 -60.9088
-1.8284 24.0502 -58.7847
6.597 0.6878 -57.6115
15.2219 -17.269 -51.4746
26.4089 -40.4993 -45.9105
35.7556 107.335 -62.2024
22.6691 96.2003 -66.054
9.1735 81.9947 -68.5332
1.1478 67.1278 -66.4168
-4.1109 48.9578 -62.7148
-2.9193 26.0956 -59.1303
4.1123 3.6519 -59.7254
34.7199 127.8575 -82.976
14.4361 113.2094 -88.7788
-0.8107 91.9372 -92.5058
-10.7311 69.0736 -92.8887
-16.2031 44.9993 -90.1949
-18.6829 19.5813 -84.9831
-17.3875 -7.359 -78.7546
76.1629 130.2939 -72.8003
77.1114 125.3164 -64.8264
85.1025 95.6801 -39.3867
95.1074 57.0038 -22.9681
91.6631 15.2947 -18.0876
78.1945 -43.1681 -22.6044
85.6174 -72.1134 -46.8907
95.3074 116.1858 -62.9407
94.8923 77.0554 -30.6068
100.2127 34.4475 -20.618
91.38 -8.1655 -21.2281
91.1732 -59.8521 -42.1554
135.1445 69.6949 -65.4056
137.2941 23.2117 -55.9598
125.4719 -19.2777 -56.4722
97.2794 116.3112 -63.9889
114.4838 107.7731 -69.738
128.4437 90.1842 -74.8466
135.0833 70.3323 -65.8202
145.0687 50.155 -67.8326
142.1419 26.7334 -61.1406
136.4529 3.5326 -63.3271
128.0423 -17.7326 -58.4989
119.1626 -38.8774 -55.8354
102.685 -57.4278 -50.843
96.9065 130.5729 -79.0515
117.5316 120.1615 -81.7559
134.2444 101.9976 -86.618
146.0876 80.3419 -89.9637
153.6772 54.6856 -85.89
156.742 29.49 -84.0916
154.9978 4.0197 -79.749
148.8436 -22.9276 -73.2528
135.0636 -47.4167 -65.2978
113.8761 -67.1525 -58.0653
88.1482 -81.7586 -57.4144
67.1984 130.4181 -71.8667
65.316 125.3673 -65.6954
54.9501 97.0048 -40.8345
42.7862 59.4572 -24.0207
43.6808 17.3053 -17.7842
52.4994 -41.8096 -22.8408
44.5851 -70.9534 -47.3177
48.2833 117.1449 -64.3934
42.3336 79.162 -31.9138
34.3668 37.769 -20.383
39.5712 -6.3113 -20.1302
37.4367 -57.6391 -43.1522
4.4483 73.8136 -67.8119
-1.1834 28.105 -57.1128
7.0081 -14.0953 -59.4207
44.467 117.4088 -66.5502
26.3918 109.3455 -74.5321
11.6962 93.0508 -78.8547
3.8378 74.8886 -70.7848
-6.1148 54.4659 -71.2526
-5.7846 32.6652 -64.2837
-1.5345 8.6515 -64.7391
5.7335 -13.3597 -60.5236
11.0454 -34.676 -58.1572
27.5766 -54.7382 -51.9977
47.588 132.0305 -79.6145
25.9068 121.919 -85.5506
8.0511 105.1025 -89.9856
-5.1115 82.5764 -93.7859
-13.6814 58.403 -91.3237
-17.5748 34.1872 -88.0411
-18.7905 11.5643 -82.5185
-14.8571 -16.2161 -76.1266
-2.6639 -42.8431 -67.3848
18.5162 -64.1924 -59.3486
42.0694 -79.7549 -57.8523
65.425 -83.9674 -42.3871
65.8981 -89.0359 -49.1695
ID=FMNH260385$b

LM3=152
-23.4704 120.0359 -46.0504
-11.7313 91.686 -33.556
-31.6983 77.9664 -20.9106
-33.4789 57.799 -18.2489
-32.5592 31.2922 -16.3511
-31.9447 4.746 -15.7711
-31.261 -18.3447 -15.5935
-31.1562 -41.1147 -15.9526
-20.7495 -110.5866 -52.1917
-23.9658 -118.0316 -62.3936
-23.4937 -128.5278 -86.8104
-26.7239 48.4371 -16.8404
-26.4964 24.5742 -16.4272
-25.3175 -1.916 -16.0387
-26.7363 -23.9647 -15.7715
-25.3664 -47.2161 -17.2748
-28.5436 -65.7699 -19.6599
-32.7945 -79.7523 -21.5346
29.0471 58.8027 -47.8694
41.8503 30.5332 -55.2687
42.9492 1.6533 -56.0984
35.0045 -22.9039 -56.6362
27.4057 -43.0638 -57.7178
13.0591 -69.6313 -56.2102
-3.4524 -92.793 -53.0443
7.329 86.1664 -39.8638
23.6835 70.8955 -49.6341
37.3937 51.1465 -55.3373
43.0014 33.4614 -56.8766
45.7411 10.3464 -59.0395
41.7607 -13.4917 -59.498
35.182 -35.1282 -62.241
11.2966 116.0531 -58.9855
35.4977 93.3564 -71.4801
49.2896 64.9074 -78.6919
54.9862 38.8981 -84.3588
55.6678 11.8423 -85.8534
56.1537 -12.5579 -86.4559
55.0381 -43.0541 -85.2166
-62.6164 116.83 -45.7386
-76.0346 91.5185 -36.1684
-55.7624 78.8415 -21.9832
-54.5412 57.8426 -19.7748
-56.9254 31.2809 -17.0692
-56.7733 5.0481 -15.6677
-59.1795 -18.4314 -15.5532
-57.3375 -41.3345 -16.5572
-65.2472 -112.7868 -53.7473
-60.9928 -118.8912 -63.1584
-58.8411 -129.1772 -87.5219
-61.9099 49.2877 -18.5517
-63.3204 26.0021 -16.8514
-64.5206 -0.9548 -15.8883
-64.1724 -22.9956 -15.3674
-63.317 -47.1979 -17.5935
-60.446 -65.5133 -20.2037
-55.2586 -79.9112 -21.9702
-117.2207 60.9501 -50.4051
-128.9562 30.9222 -56.8787
-129.6742 3.3689 -57.736
-122.8835 -24.329 -59.7553
-115.672 -42.6618 -60.3958
-101.1085 -69.7013 -59.0646
-84.0436 -93.3811 -54.8383
-94.6124 87.6739 -43.7614
-111.0246 73.6237 -52.5479
-124.7515 53.6387 -57.5265
-130.2417 34.9418 -59.2747
-131.8825 12.4316 -61.4161
-129.4799 -10.0311 -62.0875
-121.8254 -35.7544 -63.8852
-96.429 117.9153 -60.68
-121.6914 94.4277 -75.4078
-135.2335 67.4552 -80.5737
-140.5681 39.1078 -86.0952
-141.5119 14.3084 -87.9602
-142.6853 -11.8104 -87.1279
-142.943 -42.276 -86.0659
-38.8271 119.5008 -42.6824
-36.5626 107.5106 -37.0674
-18.5394 63.9767 -19.5614
-10.6461 12.2604 -16.3798
-12.9512 -32.0266 -17.1036
-30.03 -89.703 -28.9784
-15.5994 -114.4201 -70.4517
-6.6825 97.1694 -39.3505
-8.1333 34.0941 -16.6422
-7.6811 -9.5904 -17.6059
-11.7995 -56.1577 -23.3735
-10.2982 -108.0663 -64.02
36.5195 38.7025 -51.2607
37.0171 -12.1179 -55.3775
31.2902 -55.3606 -64.3999
-5.5322 97.4206 -40.1094
17.4901 88.6421 -53.004
33.1146 69.3524 -61.9959
38.6104 42.1831 -55.0473
46.6386 20.2378 -62.3808
44.1781 -6.072 -62.3328
38.9217 -32.1074 -64.9299
31.5919 -55.0496 -64.4238
23.2447 -80.0018 -65.6774
0.7097 -101.3007 -67.0321
-10.0986 120.2061 -49.3268
22.6775 105.6368 -64.3671
43.2592 79.2807 -73.577
51.6866 54.7317 -82.0249
55.48 27.8561 -85.7745
55.3987 1.0367 -87.5564
54.8176 -26.7961 -86.9477
51.7736 -58.744 -80.3795
39.557 -88.1158 -72.4585
15.7189 -110.7788 -74.8655
-11.5736 -124.0633 -84.7536
-48.5825 120.5345 -43.7254
-53.0445 105.0361 -37.5746
-71.4594 63.9099 -22.0321
-80.5352 12.3446 -16.211
-78.3912 -32.7654 -17.7349
-57.8814 -90.1805 -28.8032
-68.3412 -116.221 -71.6541
-81.1093 97.0734 -42.6052
-83.5001 34.7913 -17.7863
-84.0142 -10.0687 -17.1681
-77.4827 -55.6257 -24.964
-76.4571 -109.9488 -67.4628
-124.3983 39.7253 -52.6202
-124.7103 -11.9425 -56.5778
-119.268 -56.034 -67.7917
-81.3029 97.355 -42.9205
-105.6045 89.7671 -57.1812
-120.8598 69.8814 -65.0044
-127.5654 44.5683 -58.7174
-134.0144 22.0336 -66.538
-131.4145 -3.6411 -64.2398
-127.0239 -30.4597 -71.1182
-120.4351 -55.3026 -67.9954
-110.0492 -82.4838 -69.7598
-86.5453 -103.0776 -70.1852
-76.8694 120.1666 -50.3002
-109.2021 107.2508 -66.4951
-129.793 82.9105 -77.7245
-139.2756 55.4135 -84.006
-140.9407 29.6497 -86.8516
-141.9431 2.7111 -88.0054
-142.6367 -24.718 -86.208
-141.0226 -56.8841 -85.3726
-125.49 -89.2925 -78.2231
-99.0337 -112.2735 -78.4134
-70.9033 -125.2596 -85.37
-43.344 -133.3829 -73.9758
-42.6637 -134.0182 -75.8187
ID=FMNH224049$a

LM3=152
-42.3617 129.7468 -46.7689
-30.621 101.2625 -33.9329
-51.0396 88.0202 -21.4583
-52.4302 67.7659 -18.7949
-51.1151 40.974 -16.8986
-50.6022 14.5118 -16.2822
-49.7393 -8.698 -16.0794
-49.7061 -31.0266 -16.5376
-39.5035 -101.5099 -52.9317
-42.0238 -107.9562 -62.9661
-41.6844 -118.7606 -86.7136
-44.7473 58.3724 -17.5344
-44.9627 34.5009 -16.9601
-43.7541 8.0367 -16.5621
-45.2405 -13.7709 -16.2681
-44.1599 -37.0085 -17.3717
-47.2445 -55.6759 -19.8648
-51.1101 -69.2702 -22.2221
10.6213 68.8328 -48.5733
23.38 40.2506 -55.6831
24.2647 11.2995 -56.3285
16.2978 -13.786 -56.9712
8.7327 -33.127 -57.9334
-5.5762 -59.5654 -56.3521
-22.0611 -82.8404 -52.8288
-11.4799 96.0171 -40.4278
5.3163 80.6635 -50.2238
19.1683 60.7174 -56.1326
24.4498 43.4803 -57.5144
27.2778 20.1886 -59.4244
23.3041 -3.6087 -59.9089
16.4873 -25.2154 -62.4814
-6.4661 125.8349 -60.2252
17.3014 102.8683 -72.2618
31.3272 74.9782 -79.6342
36.8434 49.1424 -85.227
37.7522 23.1001 -86.5357
38.0456 -4.554 -87.0025
36.8105 -33.4941 -85.5561
-80.9276 126.6099 -46.4615
-93.3281 101.4742 -36.7455
-74.1236 88.9535 -23.1215
-73.2716 67.9788 -20.5586
-75.955 41.4203 -17.8605
-76.0259 15.2159 -16.2635
-77.0409 -8.5489 -16.0602
-75.8182 -31.0743 -17.2601
-83.7248 -102.8527 -53.9883
-79.2135 -109.3753 -63.1979
-77.3422 -118.9543 -87.7284
-80.5068 59.7724 -19.3523
-81.8298 36.4671 -17.6507
-83.1879 9.3218 -16.485
-83.1723 -12.4105 -16.068
-82.2939 -36.7113 -18.0174
-79.2542 -55.2386 -20.5563
-73.9131 -69.4531 -22.1461
-135.4492 71.3728 -50.9952
-147.3811 41.2482 -57.7017
-148.244 14.0111 -58.6066
-141.5169 -13.7247 -60.3516
-134.3615 -32.2677 -60.9035
-119.8602 -59.253 -59.4547
-102.8042 -83.5439 -55.0993
-112.8523 98.2566 -44.9519
-128.9583 83.7471 -53.2503
-143.0258 64.3125 -58.5461
-148.574 45.5023 -60.075
-150.1523 23.0654 -62.4371
-148.2288 1.3172 -62.4095
-140.3619 -25.4201 -64.591
-114.6793 128.4592 -61.9807
-140.4825 104.6323 -76.9054
-154.4504 76.3648 -82.0793
-159.0258 49.5405 -87.0538
-159.8847 24.6104 -88.8747
-161.2849 -1.1406 -87.9824
-161.5479 -31.9032 -87.117
-57.2069 129.5792 -44.2204
-55.1282 117.508 -38.0467
-36.9353 73.9827 -20.5072
-29.1586 22.4785 -17.1297
-31.5418 -21.8675 -17.6102
-48.8721 -79.3719 -29.2212
-34.5706 -104.7008 -70.5485
-24.7854 107.3539 -40.5833
-26.5976 44.579 -17.5592
-25.3789 0.5089 -18.0993
-30.8944 -46.02 -23.5739
-29.2452 -98.1743 -64.409
18.2858 48.2491 -52.0534
18.5186 -2.6581 -55.8157
12.7944 -45.8426 -64.6747
-24.0327 107.5885 -41.0846
-0.6769 98.0981 -53.9257
14.8913 79.2154 -62.9395
20.4522 52.0652 -56.1097
28.6883 29.564 -63.4321
25.4155 3.5415 -62.6265
20.5133 -22.4328 -65.7859
13.0583 -45.2022 -64.7888
4.338 -70.1144 -65.8042
-18.4976 -91.7974 -67.1942
-27.9251 129.9167 -50.4828
4.684 115.0881 -65.4098
25.5999 88.3533 -75.2814
33.5992 64.3063 -83.508
36.7513 33.7224 -86.0117
37.1253 10.3132 -87.9291
35.7588 -17.8033 -86.6289
32.9078 -49.4391 -80.3198
20.5819 -78.6159 -72.7684
-3.1464 -100.7657 -74.7385
-30.4723 -114.1158 -84.8564
-66.4256 130.5864 -45.4189
-70.7276 115.4544 -38.763
-89.5252 74.6851 -23.4788
-99.0927 22.981 -17.1391
-100.3727 -22.6822 -18.7883
-76.7049 -79.8487 -29.1318
-87.5432 -106.1703 -71.7392
-99.4535 107.2601 -44.0822
-102.4932 45.7772 -19.0657
-103.4554 0.9208 -17.767
-96.5703 -45.3802 -25.9029
-94.3737 -100.0468 -66.8903
-143.0188 50.1042 -53.6765
-143.1655 -1.7185 -57.3993
-137.9179 -45.7127 -67.8713
-99.7113 108.0193 -44.8391
-123.8907 100.1767 -58.4236
-138.8929 80.4721 -66.3521
-145.8829 54.8582 -59.7694
-152.4035 32.1172 -66.7288
-149.9011 6.9538 -64.8514
-145.7036 -20.0224 -71.541
-139.123 -44.9124 -68.4446
-128.3955 -71.5718 -69.9492
-105.6424 -93.5302 -70.1358
-95.0245 130.2755 -51.7393
-126.9513 118.0169 -67.7746
-147.6736 92.2688 -78.6753
-157.1864 66.5456 -84.9953
-158.9064 39.1114 -87.4818
-160.2729 12.7132 -89.2419
-161.0915 -13.9405 -86.2681
-159.4565 -47.1569 -85.3367
-144.9152 -78.6979 -77.8114
-117.9721 -102.2834 -78.1011
-89.715 -115.4645 -85.6362
-63.4325 -123.288 -73.1631
-61.7442 -124.4118 -75.3571
ID=FMNH224049$b

LM3=152
54.8264 112.5314 -69.7907
60.9124 87.2284 -63.8745
43.0161 77.0518 -52.7793
43.2798 56.2316 -47.5254
42.0331 37.1111 -44.4146
40.8277 14.0978 -41.4944
39.4478 -6.0554 -40.6795
39.0611 -26.3666 -41.5237
42.8097 -79.8177 -71.9781
34.6523 -86.4609 -74.2071
36.7021 -97.3672 -88.1378
46.1262 52.4908 -46.5674
45.8691 34.0178 -43.6459
45.0365 11.3129 -42.2048
43.2119 -8.8446 -41.0215
43.3308 -30.1419 -42.578
38.308 -43.2914 -45.7444
35.2477 -55.0769 -49.4011
94.0758 61.5418 -72.6486
104.8519 34.7407 -72.1786
101.9905 11.564 -69.7105
97.1471 -12.0379 -74.9101
93.0536 -25.3736 -77.0312
75.0737 -47.7646 -74.8038
60.2177 -64.6678 -73.9237
76.5553 79.9875 -68.8524
87.9396 71.8222 -74.8622
97.7001 59.2861 -74.6855
104.9784 42.2486 -74.0704
106.3894 19.5915 -73.2824
104.114 -2.0913 -76.0407
99.8491 -24.9796 -86.8948
81.929 106.5813 -80.9667
100.3852 89.3786 -90.5775
112.7987 66.116 -92.599
117.6175 43.0444 -91.6504
119.2174 20.7633 -92.9959
118.0497 -4.0695 -95.6021
113.8944 -30.9948 -96.1166
20.9536 114.9616 -69.8037
10.2145 92.2184 -64.5078
27.0952 78.6782 -54.0859
24.1315 57.2501 -47.9986
21.406 38.8014 -44.5784
19.6345 15.2392 -41.8054
19.1274 -4.4904 -41.1455
18.127 -25.2358 -42.3799
8.5721 -77.6831 -72.7771
13.3734 -87.255 -80.3547
13.3923 -96.0998 -89.6522
19.9978 54.0117 -46.9704
17.7983 35.716 -44.4303
16.5267 12.5865 -42.1552
15.9731 -6.9034 -41.5152
14.7392 -27.6928 -43.5763
15.7502 -41.8995 -46.0943
17.5334 -54.9174 -49.552
-28.4446 69.1524 -71.3063
-38.3217 43.8358 -66.7356
-40.4467 23.1863 -67.7179
-37.8303 -2.2022 -73.6209
-35.0163 -17.7582 -78.7788
-19.1488 -43.0946 -76.5709
-6.8041 -60.6227 -73.9517
-5.8787 89.4571 -70.8817
-19.4755 82.2653 -75.625
-29.1573 70.7059 -73.555
-39.6498 52.6892 -71.6856
-43.4711 30.2885 -70.8162
-43.729 8.4601 -74.4553
-38.4352 -14.4318 -81.5498
-7.8058 113.456 -80.9988
-28.2017 99.4779 -89.6117
-42.7993 77.8331 -92.4138
-51.2236 55.1727 -91.771
-57.0825 33.6165 -91.9599
-58.9547 9.1899 -94.3944
-56.2011 -19.3701 -96.1313
42.9045 110.2489 -68.0652
41.2206 100.9477 -64.1767
53.6844 65.8309 -49.9531
58.752 24.2314 -43.2697
52.3403 -16.7432 -41.8484
37.0232 -65.3053 -55.5642
43.592 -85.8684 -80.7783
60.3722 91.157 -67.2389
65.1357 47.9011 -47.2282
62.0719 4.3013 -42.9801
53.9069 -38.6516 -48.6255
48.9637 -79.1218 -77.6469
97.5492 42.7297 -68.2977
96.2736 -4.3698 -70.7064
85.9488 -43.9062 -82.1899
65.8699 94.3785 -70.6564
83.5104 85.6092 -79.658
95.5342 72.7026 -83.5066
103.2671 51.1157 -77.6808
107.9113 28.1243 -76.2745
106.0758 4.2808 -76.4716
96.7358 -20.4744 -82.722
90.4589 -39.8074 -83.6128
79.082 -59.6587 -84.2308
60.5807 -75.2384 -82.9879
66.662 110.4153 -74.6786
91.05 98.5692 -86.2623
105.7681 79.6419 -92.2291
114.3191 56.2397 -92.8963
117.8548 33.3504 -91.7971
118.661 9.981 -95.0082
116.2733 -14.8954 -95.9327
109.4901 -42.5031 -95.6837
92.9825 -66.7363 -91.8429
69.4968 -82.9859 -90.7968
46.6494 -93.0872 -90.2433
33.4382 111.4595 -67.4357
31.05 102.1835 -64.2793
13.2306 68.7258 -49.8842
3.0361 27.193 -42.5792
4.7148 -13.303 -42.6591
14.177 -63.6385 -56.1789
6.4618 -83.9309 -81.7039
8.8244 95 -66.9412
-0.6477 48.7455 -45.3768
-4.1693 8.8765 -42.001
-1.039 -34.5987 -49.2995
0.3771 -75.9993 -77.9255
-34.4584 52.8538 -65.6705
-38.4198 7.5568 -69.1477
-33.2049 -32.3194 -84.0049
5.7952 98.1563 -69.7346
-13.7176 92.2003 -79.373
-27.4587 81.0331 -82.7864
-38.3787 62.0335 -76.2103
-45.7887 39.4242 -75.5551
-46.0646 15.3396 -75.7355
-42.0197 -9.5677 -82.4487
-34.0532 -32.0365 -84.4343
-26.9265 -51.8425 -85.2249
-10.3775 -69.9874 -83.6239
7.1498 113.9852 -74.1927
-18.4834 107.7964 -85.5696
-35.775 90.4718 -92.282
-47.6117 68.6223 -92.4541
-55.2862 45.5406 -92.125
-58.472 22.1973 -94.5083
-58.8021 -3.818 -95.6925
-54.485 -31.4966 -96.7644
-40.5131 -58.1422 -92.3934
-18.757 -76.1254 -90.7137
2.245 -89.8774 -91.09
23.8294 -95.2687 -78.572
23.4913 -99.8363 -83.2539
ID=FMNH63269$a

LM3=152
54.1471 112.7514 -71.366
61.342 88.5921 -65.7879
41.6487 78.1904 -54.512
41.909 56.9922 -48.8196
40.9889 37.8869 -45.8262
39.3691 14.5288 -42.5343
38.2359 -5.3263 -41.6619
37.8106 -25.511 -42.3133
40.862 -78.5604 -70.6945
33.2113 -86.0986 -74.4515
35.9101 -96.9308 -88.5849
45.1445 52.7103 -47.7403
45.1196 34.2615 -44.8471
44.0689 11.6013 -43.1458
42.3306 -8.4685 -41.8516
41.9299 -28.9986 -43.0046
36.7195 -43.1641 -46.0681
34.5483 -54.9548 -50.0591
93.2539 61.1122 -73.0064
103.671 33.5546 -71.9347
100.9844 12.139 -70.1291
96.1569 -12.0309 -75.1484
92.2512 -24.8766 -77.1874
74.0872 -47.6955 -74.774
59.2321 -64.2669 -73.9038
75.4193 83.1474 -71.6093
87.464 73.3637 -76.6196
97.0612 59.572 -75.1497
104.2151 42.6293 -74.5808
103.2023 14.3245 -71.4288
102.0918 -1.8701 -74.8052
95.6096 -22.8454 -80.0878
81.7426 106.4446 -82.0275
99.9586 90.2302 -90.6758
112.2609 66.4866 -92.8896
117.1899 43.7938 -91.9202
118.4303 20.5043 -93.0241
117.5154 -3.8804 -95.6397
113.287 -30.8218 -96.0865
20.0925 115.0698 -71.0561
9.3058 92.8826 -65.8147
26.253 79.1896 -55.1379
23.2754 57.8776 -48.8248
20.2847 38.7351 -45.2148
18.7495 15.1593 -42.4052
18.4947 -4.1764 -41.9067
17.3056 -24.5218 -42.9227
7.5131 -77.2704 -72.9344
12.3625 -87.2234 -80.8266
12.0433 -95.028 -89.8896
18.8662 55.0238 -47.9538
16.1513 36.6874 -45.0475
14.7944 12.9933 -42.6873
14.4324 -6.2705 -41.9297
13.4723 -27.248 -43.8073
15.7774 -42.2556 -46.2819
19.8043 -54.3183 -49.1224
-29.1842 69.1906 -72.1725
-39.1521 44.0195 -68.2757
-41.0241 23.3707 -69.0708
-38.4876 -2.038 -74.1049
-35.6074 -17.4325 -79.5954
-20.3827 -40.9882 -75.9987
-7.4726 -60.3715 -74.2373
-6.2363 89.97 -71.9849
-19.5906 82.8778 -77.1654
-29.8486 70.856 -74.7606
-39.8564 52.9452 -72.7319
-44.0044 30.479 -71.9714
-44.7358 9.3073 -75.9528
-39.0529 -14.1866 -81.3965
-8.102 113.815 -82.4881
-30.1195 98.0262 -91.184
-43.4809 77.6357 -93.6955
-51.8573 55.53 -93.0396
-57.5676 32.8745 -92.9998
-59.0274 9.3651 -95.4388
-57.3727 -18.7341 -97.2289
40.7147 110.3625 -68.1088
40.5447 101.0968 -64.7458
53.0222 66.1918 -50.4024
58.1536 24.2492 -43.6018
51.4471 -16.8783 -42.026
36.0897 -65.1932 -55.4647
42.7563 -85.8071 -80.4576
59.5332 91.4749 -67.8161
64.4644 47.6824 -47.5439
61.7682 4.3202 -43.1857
53.5356 -38.1886 -48.5908
49.1392 -78.8901 -77.9407
97.4366 42.695 -68.3601
95.8536 -4.4778 -70.6476
85.637 -43.8343 -81.9513
65.4436 94.0392 -70.8884
83.142 85.2994 -79.9555
95.7325 72.1293 -83.89
103.1595 50.8701 -77.6721
107.8846 28.025 -76.5719
105.7496 4.184 -76.4155
96.5521 -20.7089 -82.8506
90.1552 -40.0793 -83.5691
78.5617 -59.7881 -84.0552
59.8474 -75.3997 -82.7327
66.7053 110.1255 -74.7808
91.5097 97.901 -87.0573
105.849 79.9195 -92.6346
114.082 56.0112 -92.9619
117.7977 32.8471 -92.2583
118.405 9.5583 -94.7793
116.1071 -14.962 -95.8472
109.3937 -42.6561 -95.5092
92.5495 -66.9661 -91.5032
69.0277 -82.9248 -90.4919
46.5018 -93.2886 -90.3701
33.2058 111.3158 -68.0234
30.9177 102.4471 -64.931
13.4157 67.3931 -49.7728
2.4339 27.0579 -42.8695
4.4248 -13.2607 -43.055
13.286 -62.8139 -55.8487
6.1352 -83.503 -81.631
8.9246 95.1153 -67.6041
-1.0483 51.1688 -45.8319
-4.7231 8.6769 -42.609
-1.1489 -34.6697 -49.6168
0.083 -75.8786 -78.1373
-34.2766 52.7171 -66.2067
-38.8039 7.3269 -69.7288
-33.7792 -32.5163 -84.5824
5.7523 98.3654 -70.5721
-13.8497 92.708 -80.3505
-27.6212 81.3075 -83.693
-38.4418 62.3271 -76.5186
-45.8305 39.4212 -76.065
-46.1574 16.0481 -75.9227
-42.4945 -9.4553 -82.9835
-34.5373 -31.9731 -84.8793
-27.2479 -51.8927 -85.6733
-10.2901 -70.3162 -83.8077
7.3764 113.9939 -74.7659
-18.3378 107.7253 -86.0289
-36.0121 90.3989 -92.6457
-48.2548 68.3385 -93.9907
-55.3301 45.1985 -92.1727
-58.8229 22.109 -94.9392
-59.2645 -2.197 -96.5342
-54.5568 -31.7484 -97.1383
-40.7975 -57.9202 -92.6632
-19.3788 -76.1201 -91.2271
2.1479 -89.9821 -91.3709
23.2301 -95.1699 -78.2191
22.9885 -99.8727 -82.3551
ID=FMNH63269$b

LM3=152
24.5109 89.61 -35.3642
32.3771 73.3983 -27.258
16.1436 61.4867 -12.4198
16.0209 53.2656 -9.8244
19.9282 31.7269 -4.5636
19.0811 11.1674 -1.1005
19.2984 -7.892 -0.766
17.7927 -25.9952 -0.3925
NA NA NA
NA NA NA
NA NA NA
21.3621 44.7367 -8.7487
23.0155 28.2795 -4.8032
23.8363 6.2208 -2.3758
21.9136 -10.2587 -1.4965
21.5853 -31.1142 -1.4062
19.1205 -47.2101 -3.5565
15.9824 -59.4469 -7.3163
56.3159 48.9589 -36.9393
68.8376 25.9986 -43.0542
70.8864 6.7057 -42.5299
67.4269 -13.5247 -41.4461
60.9662 -31.0427 -38.6488
54.066 -47.7745 -38.4061
43.0775 -65.3318 -35.6878
41.6409 67.2247 -30.0624
53.3652 55.7515 -36.6898
62.8111 42.6353 -41.3748
69.7984 26.9297 -43.9085
73.8706 11.0729 -44.8007
73.2305 -8.3493 -44.0853
68.1949 -28.4158 -45.384
43.4768 86.7984 -41.4418
61.8147 74.7813 -50.6505
73.3797 55.0961 -57.6595
79.8418 33.9662 -60.6899
83.7433 12.835 -62.7468
84.6907 -11.1463 -61.2717
83.5703 -33.1806 -58.0291
-2.6586 89.928 -36.74
-11.8896 71.3732 -26.1564
4.2557 60.2938 -11.8401
4.235 54.2054 -10.1646
-0.4996 32.4331 -4.1497
-0.6288 11.7486 -1.3045
-1.4644 -7.352 -0.7219
0.0607 -26.5664 0.0684
NA NA NA
NA NA NA
NA NA NA
-0.4629 45.1182 -8.8755
-3.2002 28.8716 -4.0974
-4.488 6.8961 -2.3148
-3.7237 -9.3151 -1.3644
-2.9358 -30.7881 -3.2122
-1.4026 -46.6263 -3.5535
1.9193 -58.9985 -7.63
-35.1036 51.4961 -37.7482
-48.756 29.2036 -43.3346
-52.4276 9.6796 -42.4558
-49.5377 -10.581 -42.1602
-42.5597 -29.5753 -41.0792
-36.7992 -47.2362 -38.4206
-26.6272 -65.1077 -35.6561
-22.5976 67.0375 -30.8093
-32.5218 57.102 -36.8712
-41.7791 44.658 -42.4799
-49.4993 30.8771 -45.0501
-54.2168 15.8305 -44.9891
-54.193 -4.3004 -43.6321
-49.9742 -24.7218 -44.4965
-23.4455 87.2338 -43.0011
-40.4783 76.1775 -50.7832
-51.3305 57.6466 -59.3402
-58.1778 37.8466 -62.7472
-63.6247 16.3544 -63.5775
-65.6601 -7.2705 -60.8421
-63.7742 -29.8595 -57.2669
13.9838 89.8898 -33.0186
15.1101 82.3014 -26.3754
26.5932 51.2159 -13.5614
35.7038 15.6695 -6.2922
30.8435 -21.4525 -3.9635
20.6309 -64.8665 -12.6954
26.9618 -83.6761 -39.2059
32.035 73.0589 -27.7781
37.9838 33.2749 -11.4239
39.3041 -3.4981 -7.8863
33.1082 -40.0756 -7.8631
32.4365 -76.3139 -35.3767
67.6981 30.8137 -42.1375
69.9473 -7.4677 -42.4829
58.6703 -39.4991 -39.9961
34.5584 74.0921 -28.9582
48.7705 69.5232 -37.6231
60.4867 55.6924 -45.6369
67.5581 36.3951 -44.697
74.1162 17.1382 -46.146
75.5633 0.5405 -45.3585
72.3367 -20.0962 -45.6219
65.6175 -39.3519 -44.2343
57.2677 -56.8528 -43.1204
42.2563 -72.1849 -41.2248
33.6925 88.5699 -36.9278
50.2089 82.6 -43.8305
65.8562 68.1967 -52.9495
75.4242 46.0068 -58.7263
81.2175 25.0113 -61.3982
83.7519 4.758 -62.6135
83.3938 -17.8661 -60.4474
81.1263 -41.3518 -55.9739
70.7593 -63.0639 -51.13
53.1012 -79.169 -50.651
29.516 -90.5494 -51.8049
7.3937 90.2682 -33.5928
5.1892 83.1336 -27.0449
-6.9663 52.6735 -13.37
-18.0587 16.4593 -6.1771
-14.8919 -20.2738 -5.5134
-5.5542 -64.525 -13.0336
-10.7312 -83.8516 -39.892
-11.9271 74.3926 -28.1375
-19.4973 35.0182 -10.8545
-21.7043 -1.9785 -7.809
-15.2851 -37.9335 -8.8514
-23.4664 -73.7172 -37.6817
-45.9155 34.6298 -40.9226
-51.8763 -4.5306 -41.313
-40.9217 -38.896 -41.1085
-12.2802 76.1119 -29.1314
-30.9557 70.4267 -39.5226
-40.4492 57.2194 -46.4873
-47.627 39.0102 -46.1484
-55.2774 22.9086 -48.3845
-57.5414 6.172 -46.4789
-53.6759 -15.9303 -44.9367
-47.2091 -37.4889 -44.759
-41.1886 -56.5526 -43.1689
-26.7834 -72.5309 -40.7076
-12.8803 89.2641 -39.4562
-30.8517 83.1316 -45.3263
-44.7176 70.6493 -54.2631
-53.8811 51.0562 -60.979
-60.8809 28.0824 -63.1166
-63.9231 8.2872 -63.2463
-64.4217 -14.4741 -59.6125
-63.2578 -38.9878 -55.8467
-54.5586 -62.0566 -50.7211
-35.866 -80.5694 -49.2551
-15.1749 -91.7304 -51.1236
8.7078 -96.6339 -43.8971
7.7832 -98.642 -47.988
ID=FMNH224052$a

LM3=152
25.7337 79.44 -34.4919
34.6311 59.9447 -25.0762
18.1887 50.5974 -11.5497
17.6895 42.7592 -9.0258
22.4179 20.9961 -3.9537
21.4149 0.1932 -0.3019
21.6793 -18.8676 -0.158
20.3752 -36.7798 0.0898
NA NA NA
NA NA NA
NA NA NA
23.0779 34.0523 -7.8824
25.035 17.3423 -4.1645
26.0393 -4.7901 -1.8038
24.1748 -21.28 -0.8887
23.7645 -42.1047 -0.93
22.0352 -58.1295 -3.4108
18.3292 -70.2516 -7.0043
58.0334 38.6378 -36.3189
70.7271 15.7605 -42.1368
72.8887 -3.8575 -41.8752
69.5798 -23.9872 -40.7826
63.5046 -41.5641 -38.2749
56.2685 -58.2227 -37.7928
45.4957 -75.8054 -35.9964
43.3263 56.4885 -29.2739
55.2821 45.1493 -35.8207
64.5417 32.4075 -40.5364
72.4713 16.9287 -43.6061
75.8568 1.0412 -44.6325
74.9732 -18.6164 -43.5453
71.151 -38.8569 -45.2567
45.3342 75.9031 -40.297
63.3773 64.4302 -49.7335
75.1233 44.73 -56.9481
82.0587 23.2107 -60.1219
85.5666 2.2123 -62.3413
87.0004 -19.6035 -61.3062
85.9612 -43.563 -57.7887
-0.775 79.0697 -35.7918
-10.018 60.3874 -25.1793
5.9654 49.3802 -10.788
6.055 43.361 -9.2258
1.5894 21.4278 -3.2266
1.421 0.8132 -0.5749
0.6946 -18.3859 -0.1167
2.5178 -37.6871 0.8691
NA NA NA
NA NA NA
NA NA NA
1.1683 33.7748 -7.9616
-1.2457 17.848 -3.1289
-2.1458 -4.0623 -1.7434
-1.313 -20.6836 -0.5555
-1.0885 -41.7033 -1.4172
1.1874 -57.5349 -3.0938
4.4374 -70.0305 -7.3839
-33.4282 40.4822 -36.8197
-46.8652 18.3326 -42.523
-50.5191 -1.4203 -41.5568
-47.3386 -21.6019 -41.9052
-40.3434 -40.2853 -39.6704
-34.283 -58.0795 -38.2389
-23.6761 -76.3297 -35.1296
-21.0504 56.161 -29.7114
-30.8592 46.0768 -35.9939
-40.0964 33.4098 -41.5271
-47.3217 19.7037 -44.0456
-52.017 5.1789 -44.5173
-51.9389 -15.3416 -42.9186
-46.4864 -35.8691 -44.0523
-22.5351 76.1202 -41.9696
-38.5174 65.7557 -49.7764
-49.3095 47.546 -58.281
-56.6565 26.6188 -61.7364
-61.5923 4.6724 -62.7439
-63.5157 -18.4207 -59.924
-61.4641 -41.3942 -56.8148
15.7715 79.3932 -32.1196
16.626 71.5848 -25.146
28.384 40.7125 -12.7428
38.2338 4.8619 -5.7041
33.9448 -31.5831 -3.4893
23.4162 -75.5399 -12.562
30.2525 -94.2951 -39.1049
33.3019 62.9116 -26.8756
40.1719 23.0252 -10.9827
41.4691 -13.9421 -7.1388
35.6957 -50.6944 -7.532
35.4082 -87.2425 -35.4503
69.4498 20.5898 -40.9652
72.1767 -17.3136 -41.4792
60.8448 -49.8677 -39.3351
36.5076 63.6842 -28.1458
50.2646 59.4181 -36.6827
62.7517 45.515 -44.9474
70.0127 26.0668 -43.9432
76.5209 7.8908 -45.9496
76.4464 -10.023 -43.9532
75.5174 -29.8782 -45.8834
67.9255 -49.3486 -43.7511
59.7844 -66.9732 -42.8851
45.5397 -82.7946 -41.0829
35.0613 78.2972 -35.8878
52.2183 71.9381 -42.9321
67.857 58.0953 -52.0827
77.4157 36.132 -57.9915
83.5107 15.3255 -60.8079
86.0971 -5.4449 -62.0378
85.9034 -28.0754 -60.0035
83.5142 -51.529 -55.8054
73.5597 -73.1798 -50.9531
56.3802 -89.2762 -50.518
33.6236 -100.7771 -51.694
9.6597 79.6459 -32.5582
7.3224 72.0912 -25.7522
-4.624 42.2157 -12.5743
-15.9608 4.8921 -5.455
-12.6508 -30.8843 -4.8928
-2.6817 -75.4409 -13.0003
-7.7287 -94.8104 -39.592
-9.9448 63.8967 -27.0308
-17.1084 23.7619 -9.8523
-19.4266 -13.1511 -7.2114
-13.379 -48.4113 -8.7301
-20.7112 -84.8564 -37.5341
-45.0013 23.6827 -41.662
-49.8491 -15.9252 -41.5939
-37.8718 -49.9685 -39.7514
-14.2496 65.2324 -29.3558
-29.4193 59.5052 -38.1754
-38.6184 45.959 -45.3631
-46.1036 28.6429 -45.6679
-53.1197 12.043 -47.1222
-56.2948 -4.823 -46.2238
-51.1955 -26.363 -43.7348
-44.3662 -48.5182 -44.1484
-38.0307 -67.2591 -42.6216
-23.7142 -83.2059 -40.6054
-10.3797 78.7774 -37.9152
-29.1242 72.4335 -43.8351
-43.0868 59.8691 -52.9972
-52.2094 40.3017 -59.877
-58.7256 19.7793 -62.1015
-61.7911 -1.3344 -62.1415
-62.6322 -24.7157 -59.1069
-61.2178 -49.0642 -55.5579
-52.7548 -72.5792 -50.7305
-34.4058 -90.9002 -48.9052
-12.2584 -102.1753 -50.8391
11.6463 -107.3711 -44.2778
10.0819 -109.126 -47.6317
ID=FMNH224052$b

LM3=152
-28.1849 117.7886 -28.102
-18.3174 90.6737 -15.268
-35.9932 76.5744 0.8689
-35.2596 54.685 5.182
-34.0882 29.2194 6.8922
-33.7083 1.2837 7.1755
-33.6051 -21.7302 7.4712
-32.7603 -47.8531 8.1502
-23.4915 -122.6977 -26.4766
-29.1266 -134.4374 -38.1375
-30.866 -141.0781 -57.2987
-29.7149 48.903 5.541
-29.1403 24.1959 6.733
-28.7439 -3.0271 6.7269
-27.2463 -26.5021 7.4418
-27.4269 -53.9605 7.4376
-27.3895 -73.5709 5.1018
-29.9263 -89.8341 3.9986
18.0019 60.5845 -24.9961
32.4204 27.1977 -27.7689
33.8887 1.0081 -27.4988
30.3983 -27.6747 -29.7698
26.6603 -53.2717 -31.818
12.8072 -77.2903 -28.4122
-2.5948 -101.4088 -26.9366
0.3595 85.7255 -20.6513
14.7226 71.7319 -29.2985
27.1797 52.8172 -31.7262
33.6947 33.6857 -30.9863
36.9716 8.2385 -31.3486
35.155 -17.7695 -33.325
31.5081 -46.8428 -35.8066
4.8217 112.2157 -38.6765
28.261 91.9385 -50.2396
43.0717 64.5031 -56.8217
51.1208 36.1367 -56.2575
51.665 8.0424 -58.5101
52.8305 -20.2204 -59.4117
54.7681 -52.7078 -57.3841
-67.3577 117.3051 -27.0494
-76.7183 89.2036 -13.8769
-56.0384 75.6992 1.3242
-55.2018 53.574 5.3655
-56.3315 29.0237 7.0163
-56.7417 1.4419 7.7724
-56.1311 -21.986 7.761
-54.6589 -48.9807 8.0428
-60.6024 -123.5704 -25.4833
-55.6507 -133.9473 -36.9161
-55.3322 -141.395 -57.1012
-61.1843 47.5545 5.6089
-60.9606 22.8185 7.0221
-60.5009 -5.5037 7.473
-60.1258 -29.8194 7.9903
-59.8532 -55.5092 7.3606
-58.5048 -74.7637 5.1432
-55.0194 -89.8001 3.6139
-110.6801 58.4457 -23.4157
-123.8652 24.6021 -26.2364
-124.7698 -1.7851 -27.1065
-120.4053 -30.6612 -29.0352
-113.9546 -54.2999 -30.748
-100.0153 -78.9218 -27.2819
-82.9805 -104.0355 -24.991
-94.7161 84.2878 -18.9426
-107.2181 69.4936 -27.1412
-119.949 50.1505 -29.4249
-125.7185 32.654 -29.1542
-126.8422 5.8779 -30.4132
-125.5297 -19.3237 -32.0977
-120.3698 -48.1264 -35.2795
-98.3592 110.1254 -37.5088
-121.6207 89.1952 -49.5763
-135.3824 61.6738 -56.0842
-141.9837 33.2219 -55.4826
-142.4976 4.9689 -58.153
-142.5524 -22.7727 -58.0374
-143.8512 -56.3814 -56.4393
-43.982 114.0536 -22.0385
-42.9632 105.5517 -17.1584
-22.9682 64.4329 1.0681
-13.6765 10.6159 5.7171
-15.8474 -38.1443 5.3712
-26.5533 -102.4055 -4.5971
-20.4833 -129.9144 -44.245
-17.9044 96.3095 -18.7716
-9.5927 35.4996 4.3058
-9.3593 -13.6853 4.8996
-11.2214 -63.7391 -0.6566
-15.2497 -121.4161 -35.5785
28.0463 37.819 -26.081
33.4427 -20.4077 -32.4405
29.1836 -73.7419 -39.2246
-11.7274 100.0452 -21.5467
14.392 88.5933 -34.1049
26.6832 70.6628 -42.638
34.509 44.8278 -38.6319
41.8301 18.18 -41.3712
41.5541 -10.0083 -40.4662
39.0081 -40.4185 -43.6447
34.4232 -69.3632 -40.5732
24.1558 -91.9797 -40.4264
1.1441 -112.8288 -43.6767
-13.042 114.23 -30.4312
16.497 100.3008 -42.8606
33.7859 81.2646 -52.4882
46.4269 52.2155 -56.7861
50.3353 22.8444 -56.4857
50.6716 -4.1815 -58.804
51.4211 -34.6866 -58.7456
50.4879 -67.7362 -53.6502
37.4803 -98.5757 -47.873
9.9585 -119.5269 -50.6123
-16.9188 -135.1358 -55.2391
-49.5228 115.3092 -22.1908
-52.6675 105.646 -16.907
-70.5645 62.3293 1.8318
-77.5609 9.0516 7.2945
-73.38 -39.3203 5.5263
-58.9729 -102.013 -3.3831
-64.3974 -130.3836 -43.4712
-79.6758 96.9519 -18.4517
-81.1078 33.6798 5.6791
-81.5985 -15.6983 5.628
-77.1028 -65.896 -1.8266
-70.0632 -123.3294 -35.1525
-121.0024 35.3878 -24.1771
-122.3037 -22.9531 -29.0242
-117.9181 -76.118 -37.684
-83.302 98.9561 -20.3988
-108.7752 85.5517 -32.8937
-120.3066 66.9314 -41.8399
-127.89 42.6146 -37.5753
-133.1118 15.6169 -40.7444
-132.135 -11.1512 -40.5535
-129.2984 -41.6742 -43.1307
-122.4906 -71.7638 -38.8654
-110.6731 -95.4999 -38.6985
-87.5354 -115.8806 -42.3644
-80.8163 113.3146 -29.7152
-110.3225 99.7467 -41.6048
-126.8522 77.8499 -51.646
-139.0541 50.867 -56.4254
-141.4043 21.5604 -55.7637
-141.7756 -5.662 -57.8466
-141.5125 -35.4133 -57.675
-140.1649 -69.5923 -52.9646
-124.0045 -102.5199 -44.9844
-96.3932 -122.1026 -48.6628
-68.8189 -134.9587 -53.2349
-42.5035 -145.4892 -43.3293
-42.7284 -148.3379 -48.8231
ID=FMNH142680$a

LM3=152
15.1202 126.0411 -28.9138
24.0134 98.3003 -15.9084
5.5578 85.1888 0.0544
4.7403 62.9361 4.4785
5.1403 37.6092 6.1905
4.2196 9.5878 6.0987
3.4845 -13.3031 6.3184
2.8783 -39.6656 7.0229
8.0802 -114.3026 -28.0023
1.9236 -125.871 -39.7725
-0.137 -132.3176 -58.9588
10.1212 56.9134 4.9944
9.2509 32.1094 6.0683
8.8253 5.2852 5.8225
9.1188 -18.6842 6.0574
6.5079 -45.5309 6.5217
6.4508 -65.2233 3.5379
2.9655 -81.5471 2.4496
58.2588 66.751 -25.6746
71.2439 32.6671 -28.6274
71.1029 6.0691 -28.5346
67.0918 -21.9141 -31.4121
61.1742 -47.4368 -32.9541
46.2685 -70.9563 -30.1708
29.915 -94.4597 -28.8066
41.4844 92.5148 -20.8709
55.2435 77.8828 -29.7989
66.949 58.1452 -31.9319
72.7129 39.229 -31.667
74.3464 13.3544 -31.8408
71.6068 -12.4147 -34.4857
66.5249 -41.4645 -37.1232
47.32 118.6812 -38.3397
69.5665 97.7246 -50.3506
83.1164 69.7209 -57.2255
89.8534 40.9222 -56.8023
88.8948 12.4628 -59.06
88.8754 -15.4138 -60.2513
89.4331 -47.5194 -58.9386
-24.8498 127.0315 -26.7653
-35.4085 99.4835 -14.0094
-15.4257 85.2464 1.1549
-15.6209 62.7927 5.0322
-17.5923 38.1667 6.3181
-19.1834 10.5443 6.9779
-19.9607 -12.5477 6.6492
-19.9488 -39.9336 6.8675
-29.2716 -113.3976 -27.7674
-24.4738 -124.4328 -39.6327
-24.3322 -131.1741 -59.5818
-21.5038 57.1999 5.1606
-22.7666 32.3019 6.4224
-23.6992 4.1211 6.6456
-24.2532 -18.4073 6.8995
-25.2469 -45.8368 6.1424
-25.1295 -64.7717 3.5548
-22.5519 -80.0199 1.9446
-70.4182 70.4429 -23.6689
-85.3486 37.4005 -26.707
-86.9567 11.1606 -27.8355
-84.122 -17.2596 -29.7947
-79.221 -41.7435 -32.1243
-66.3445 -67.0451 -29.0882
-50.4582 -92.8315 -27.0204
-52.4463 95.5959 -18.6804
-66.393 81.7395 -28.3732
-79.5211 63.0182 -29.716
-86.3184 45.6906 -29.8007
-88.7029 19.2976 -31.1667
-88.3732 -6.733 -32.8411
-84.7629 -35.1273 -36.3762
-52.6339 122.9654 -36.3938
-79.1639 101.9568 -49.4099
-94.0582 75.2528 -56.3987
-102.2572 47.3238 -55.9785
-104.217 19.5014 -58.8767
-105.6773 -8.4369 -59.2975
-108.3818 -42.0097 -57.8314
1.297 122.4308 -22.2334
0.1248 113.6813 -16.8289
17.7489 71.5591 1.0096
24.6982 17.4632 5.093
19.545 -31.4934 4.3291
5.9932 -94.5082 -6.5524
10.8033 -121.6283 -46.839
24.5054 103.7338 -18.5616
29.4921 42.5767 3.8279
26.8308 -7.0467 4.2993
23.1376 -56.3363 -2.3023
16.1202 -113.2781 -37.479
66.6843 43.2835 -26.5237
69.487 -15.1489 -33.6168
62.5501 -68.7296 -40.9624
30.1203 107.6578 -21.7703
55.433 94.9696 -34.3535
67.131 75.9574 -43.0278
73.5624 50.7927 -39.594
79.7095 22.947 -41.98
77.8684 -4.7048 -41.4074
73.9743 -34.3748 -45.0212
68.0383 -63.7678 -42.0203
54.7527 -86.9131 -42.2236
32.7547 -105.7268 -45.8751
28.5073 121.8899 -30.0607
57.5694 106.7282 -42.5778
73.8242 87.9858 -52.3038
85.4753 57.2796 -56.9424
87.904 27.2383 -57.0685
87.1092 0.7533 -59.5942
86.066 -29.2644 -59.1751
83.6285 -63.3113 -54.5202
70.3452 -92.6581 -49.4494
41.8345 -112.5906 -52.8386
13.7702 -126.8392 -57.8837
-8.2251 124.2887 -21.393
-11.3606 114.8372 -16.5726
-30.8303 72.1333 1.6948
-41.1525 19.1609 6.7609
-38.5471 -29.9257 4.1971
-26.8558 -92.4313 -5.2447
-33.978 -119.9899 -46.1017
-38.4777 108.1024 -18.6912
-42.2328 43.5135 5.1323
-45.1881 -4.9179 4.5279
-42.9722 -55.3144 -3.3014
-38.9894 -112.5264 -37.7046
-82.354 47.5969 -25.1066
-85.5867 -9.9445 -30.0952
-84.4748 -63.2411 -39.4119
-41.6045 110.3917 -20.0782
-65.5042 98.4709 -32.9856
-78.4814 80.7353 -42.1247
-87.6164 56.4546 -37.9199
-94.1142 29.731 -41.4751
-94.5818 3.2394 -41.9028
-93.4595 -27.6286 -44.7925
-88.5215 -57.8095 -40.872
-78.8629 -82.0534 -40.7024
-55.8102 -103.396 -44.8996
-36.5486 124.4222 -29.085
-66.4579 112.7985 -40.6706
-84.2795 91.7193 -51.8767
-97.764 64.5714 -56.1804
-101.2414 35.7335 -57.2767
-103.3355 8.7005 -58.6371
-104.7545 -20.7985 -59.1475
-104.8509 -55.3953 -55.2356
-91.1883 -88.5706 -47.4843
-64.8245 -109.5397 -51.4719
-37.9571 -123.6778 -56.4788
-12.3288 -135.9577 -46.3669
-12.6994 -138.6172 -52.0575
ID=FMNH142680$a

LM3=152
108.2849 189.9645 -78.6174
118.7356 132.1556 -61.8868
84.8961 118.2356 -45.4105
79.1731 67.7323 -29.5603
78.3063 21.3996 -24.2391
76.1533 -26.5937 -24.2036
77.8743 -67.5496 -28.6769
78.6415 -108.5742 -38.5059
115.0415 -224.06 -104.5268
88.6714 -260.3042 -114.5814
93.8772 -288.0037 -134.5647
85.8493 59.2705 -29.3527
84.2857 15.0092 -24.8009
84.9187 -35.3367 -25.4303
87.1155 -77.1323 -31.9073
88.5524 -118.7523 -43.9466
88.5053 -145.4621 -54.2591
83.8769 -165.1392 -60.8975
185.4248 55.9333 -80.449
187.8855 15.3986 -79.0104
189.3723 -30.5274 -85.8213
185.7573 -78.6707 -92.0185
178.2516 -123.6579 -100.1261
159.1859 -169.5448 -103.7884
135.9534 -202.9291 -103.4066
145.4928 122.7459 -72.3521
168.3636 102.7318 -81.1219
186.5358 58.8215 -82.3861
189.8845 10.5184 -81.9295
191.9314 -36.5463 -89.7039
186.5413 -80.875 -93.9925
178.2264 -132.1087 -104.8685
159.7657 167.1222 -102.7015
193.2017 121.8373 -116.1047
213.3373 70.5201 -127.2087
219.399 19.1168 -141.2886
219.5247 -31.0788 -149.6495
218.2558 -85.6018 -155.667
211.9954 -141.0347 -157.3455
31.3083 189.68 -79.0895
18.2369 134.4526 -62.5813
53.172 118.8236 -45.0016
55.8963 67.9961 -29.6221
54.8515 22.1739 -24.2312
55.7463 -26.6657 -23.9283
53.2548 -68.049 -28.4611
52.3268 -109.4637 -39.0034
20.2986 -226.636 -107.8767
47.9516 -261.0725 -116.8242
44.9245 -288.7524 -137.0456
47.8629 59.3566 -29.655
48.8765 16.3847 -24.6694
46.7723 -35.3004 -25.1971
44.144 -78.2163 -31.3893
43.1719 -119.718 -45.1152
44.4099 -145.5977 -55.2485
49.156 -165.9639 -62.2174
-48.4562 60.2869 -87.0029
-51.6439 20.6306 -85.115
-56.8201 -25.679 -91.9004
-52.294 -74.7576 -96.6465
-44.2163 -124.9008 -107.1415
-25.9026 -168.6643 -109.3463
-2.9189 -202.1819 -108.4137
-8.3798 123.7837 -74.2423
-30.5883 103.2002 -85.3394
-49.7895 59.1856 -88.2308
-56.127 13.0291 -89.2357
-59.9216 -33.3118 -96.0664
-52.9714 -81.2041 -100.1595
-43.5213 -132.3546 -110.613
-19.9551 164.4465 -108.0456
-53.1978 123.5288 -123.1668
-73.6306 74.0616 -139.3188
-83.4698 21.7348 -146.1057
-82.5246 -29.1505 -157.13
-79.166 -83.4875 -161.4403
-74.549 -140.3284 -163.9138
72.4542 186.2965 -67.1434
82.9959 160.0315 -57.8899
80.8355 84.5027 -34.2088
77.3826 -8.952 -24.1223
81.7086 -95.9327 -35.8968
82.2338 -170.2607 -62.9085
102.9945 -238.4561 -106.8289
122.7378 136.0771 -64.8332
106.2905 38.5282 -30.1031
105.0063 -55.7159 -31.1839
109.0532 -141.4232 -59.2098
121.0063 -217.7222 -103.5475
191.1983 26.0591 -81.7289
189.6557 -74.6246 -94.4436
162.7424 -164.5566 -103.7888
125.6729 136.9388 -66.8011
160.4933 117.5758 -80.1322
186.4699 83.4944 -88.4734
194.7849 36.2956 -86.4712
197.3727 -15.8147 -92.2894
193.1312 -68.0441 -96.3213
185.209 -115.1541 -105.2456
171.1177 -155.3053 -106.9662
153.1388 -186.9868 -107.5312
128.7785 -215.487 -106.5455
135.2694 180.7628 -89.179
176.9649 148.7111 -109.9866
203.1181 100.8115 -122.0156
217.5505 46.9449 -135.7228
219.2894 -6.9614 -143.5719
218.9851 -60.3404 -151.0182
215.4948 -115.0791 -155.9466
207.7898 -165.872 -155.1561
188.7726 -212.7119 -148.644
156.3606 -249.6952 -140.4211
122.1076 -276.9459 -135.0741
61.5307 186.8133 -67.5889
50.5622 157.8643 -58.0313
49.4544 83.8798 -35.3928
53.9969 -8.6772 -24.056
50.217 -96.6266 -35.3885
48.698 -172.1557 -65.2357
32.064 -239.0909 -108.989
11.6372 138.1832 -67.4383
24.9917 37.3055 -31.158
26.376 -58.6086 -30.565
23.3598 -141.8544 -61.6634
13.4696 -217.1816 -106.2396
-56.3152 24.7384 -89.0377
-55.5408 -74.301 -100.2156
-27.5632 -165.9155 -109.4574
11.9365 139.6371 -68.2985
-21.7721 119.7782 -83.3249
-48.8384 84.0878 -94.3392
-60.1418 37.4693 -95.5592
-65.8106 -11.1756 -100.88
-60.4218 -65.775 -103.687
-49.8201 -115.2356 -110.4925
-35.0585 -155.0404 -111.1995
-15.7342 -188.2353 -111.3751
9.4934 -216.1031 -108.8767
6.7714 180.8963 -95.2817
-35.5935 149.5124 -114.6115
-63.1669 103.4628 -131.6727
-78.6349 51.7437 -145.303
-83.4915 -6.0674 -147.9087
-80.2016 -58.3699 -160.2118
-76.8832 -112.5152 -164.3981
-71.6209 -166.6686 -160.6628
-51.3697 -212.3428 -152.9245
-21.0284 -248.2797 -145.4236
14.0582 -276.6211 -138.4929
68.7264 -247.1879 -101.057
69.6244 -289.7064 -134.3904
ID=FMNH224004$a

LM3=152
150.9854 230.9544 -73.1704
161.7147 173.297 -56.5003
128.2668 159.2212 -40.348
123.6546 108.3181 -24.5431
123.7602 61.9554 -19.4198
122.3279 14.167 -19.4935
125.0266 -26.8988 -23.9844
126.8118 -67.9022 -33.9591
165.8105 -182.7638 -100.3213
139.8091 -219.1886 -110.563
145.8255 -246.4667 -130.2926
130.7079 100.0205 -24.444
129.9172 55.7888 -20.0318
131.7608 5.3148 -20.8845
134.3687 -36.3356 -27.1766
136.5447 -78.049 -39.3895
137.1834 -104.5734 -49.8304
133.1287 -124.3038 -56.5875
230.2845 98.5912 -75.475
233.8229 58.4183 -74.0877
236.3237 12.4581 -81.2849
233.2012 -36.1489 -87.3615
226.7693 -80.7837 -95.7566
208.4656 -127.2908 -99.3476
185.8885 -160.8307 -98.9621
189.1549 164.6395 -67.2071
212.4599 145.1286 -76.0586
231.3602 101.9198 -77.6249
235.6041 53.4863 -77.2825
238.5678 6.4208 -85.1062
234.3172 -38.135 -89.7752
226.8314 -89.4331 -100.5908
202.249 209.5199 -97.4441
236.7465 165.3258 -112.5111
257.755 113.827 -124.4537
265.4431 62.7956 -135.344
265.9406 12.587 -145.9227
265.9961 -41.9942 -150.0392
260.8296 -98.609 -152.1797
73.41 229.4999 -73.7291
60.7667 173.9809 -57.7141
96.7955 159.0281 -39.8924
100.7635 108.4941 -24.8031
100.1895 62.532 -19.4337
102.3382 13.6271 -19.2659
100.925 -27.6453 -23.8436
100.4494 -68.9143 -34.4066
70.3595 -186.573 -103.5631
98.6572 -220.3589 -112.369
95.9496 -247.8909 -132.4508
93.0044 99.7972 -24.891
94.85 56.7134 -20.0042
93.2813 4.8868 -20.5119
91.6353 -38.048 -26.8249
91.2321 -79.5922 -40.5415
92.6879 -105.4446 -50.4461
98.002 -125.5492 -57.5637
-3.5311 99.1674 -82.1255
-6.2148 59.0114 -80.0355
-10.4685 12.9433 -87.0977
-4.9701 -36.0519 -92.1804
3.9541 -86.3533 -102.4167
23.0898 -129.6931 -104.7294
47.1119 -162.3711 -103.1724
35.4916 163.0341 -69.2744
13.16 142.1001 -80.2645
-5.0309 97.8403 -83.2328
-10.1501 51.4172 -84.4275
-13.1113 5.1674 -91.2769
-5.5415 -42.5383 -95.3121
4.8199 -93.6192 -106.2343
23.4389 203.9335 -103.0897
-9.3545 162.4138 -118.7729
-29.3021 112.094 -134.4388
-37.619 60.1217 -142.2576
-36.6285 8.7667 -150.3576
-31.8433 -45.0465 -156.6888
-25.921 -101.826 -160.4419
114.8951 227.2136 -62.0287
125.984 200.939 -52.7635
125.1052 125.451 -29.0961
123.6158 31.7638 -19.3943
129.3792 -54.8449 -31.1803
131.3916 -128.6277 -58.0245
153.0104 -196.6527 -102.1608
166.5121 177.7602 -60.1198
151.6565 79.7522 -25.2329
152.0677 -14.6688 -26.636
157.3612 -100.2575 -54.655
170.8439 -175.5765 -98.7383
236.6685 68.6768 -76.8473
236.7621 -30.9658 -89.3301
211.5046 -122.8553 -99.8978
169.1916 178.6331 -61.8129
204.1474 160.0343 -75.1287
231.4569 125.9844 -83.6893
240.3608 79.9684 -81.8167
244.0705 27.7486 -87.9418
240.3678 -24.9538 -91.9385
233.2146 -72.6913 -100.7385
219.9122 -112.4416 -102.5046
202.0241 -144.6533 -103.071
178.5162 -173.7388 -102.2245
178.1302 222.5547 -85.0155
220.2728 191.5648 -105.1556
247.5046 143.1464 -117.9284
262.7343 89.0126 -128.3839
265.6658 35.3245 -138.4952
265.8824 -16.9112 -147.1408
263.3903 -71.6602 -152.1528
256.4792 -122.4526 -150.1673
238.4864 -169.6759 -144.485
207.9589 -206.5221 -136.5387
173.231 -235.0876 -131.0293
104.5473 227.8209 -63.0082
93.8581 198.9025 -53.0783
94.322 124.4189 -30.2995
99.9363 31.5595 -19.3017
97.8704 -56.023 -30.649
98.1313 -131.654 -60.6206
82.1774 -198.91 -105.1024
54.8068 177.8308 -62.7452
70.0638 76.8549 -26.2506
73.5176 -18.7543 -25.8716
71.8358 -102.1321 -57.2897
62.9924 -177.5816 -102.161
-10.2332 62.994 -84.0435
-8.2124 -35.3576 -95.636
21.0676 -126.5483 -104.354
55.6539 179.2816 -62.8829
22.0854 158.6738 -78.3964
-3.9886 122.5682 -89.466
-14.8883 76.5835 -90.4826
-19.8372 26.9743 -96.0278
-13.1406 -27.129 -98.9594
-2.1392 -76.2815 -106.1517
13.6948 -116.9857 -107.0726
33.0128 -148.6127 -107.238
58.8355 -175.4093 -103.7252
49.1785 220.3382 -90.2443
7.7683 188.5736 -109.485
-19.5145 140.3386 -125.4108
-33.6472 89.761 -139.4068
-37.3804 31.7453 -143.0108
-33.4767 -20.8753 -152.8954
-29.0641 -74.7284 -159.6691
-22.8017 -128.2432 -155.9947
-1.7566 -173.7898 -148.5689
29.3257 -209.0884 -140.9984
64.5506 -236.5551 -134.2102
119.0612 -206.4826 -96.8973
120.8784 -248.8573 -131.2931
ID=FMNH224004$b

LM3=152
-19.747 71.0129 -33.5401
-13.529 51.2774 -27.2246
-26.1635 42.5787 -18.3685
-24.5699 31.7371 -13.7922
-23.8027 19.3832 -10.9566
-23.6525 6.9295 -9.3774
-22.4292 -5.6411 -8.6122
-21.7418 -15.7234 -9.5247
-12.279 -54.8352 -32.918
-20.1352 -62.3342 -32.8649
-19.6301 -71.1462 -39.675
-22.6076 28.1965 -13.2703
-22.3286 17.4262 -11.2914
-21.6382 4.5577 -9.6272
-21.3323 -7.3301 -9.265
-19.5441 -17.991 -10.828
-19.2767 -28.757 -13.5711
-21.2181 -37.4659 -17.2884
10.5883 30.093 -32.3169
13.2476 17.4813 -31.5844
13.7396 6.2234 -31.4813
13.3936 -6.0944 -31.2542
9.0524 -18.7842 -30.2447
1.7844 -34.6764 -28.1742
-7.1271 -44.7999 -28.8075
-5.0803 49.531 -30.1238
2.4238 43.6171 -32.6478
11.2774 32.1869 -33.9081
13.7181 18.7277 -32.7089
15.5912 3.6724 -33.1937
14.8036 -9.855 -32.7517
9.6346 -26.1513 -31.8325
NA NA NA
13.1434 53.9622 -40.4559
20.7301 35.7094 -42.4204
22.3723 18.8465 -42.371
24.754 2.7617 -42.6875
26.5827 -15.5292 -42.6683
27.6732 -36.4187 -41.9214
-44.4739 69.8105 -33.8984
-48.8349 48.884 -27.8299
-36.8902 41.5606 -19.0266
-36.3628 30.8964 -13.8645
-35.968 18.7498 -11.3821
-35.8519 6.6876 -9.7877
-36.054 -5.761 -9.2654
-34.9865 -16.6371 -10.3494
-39.8146 -56.4523 -33.5269
-32.8836 -62.2681 -33.1473
-32.3757 -71.5863 -40.3578
-38.4117 27.3634 -13.6591
-37.6179 16.1472 -11.5441
-37.1921 3.5515 -10.1734
-36.8709 -7.6704 -9.7787
-36.8071 -19.492 -11.7392
-36.5448 -28.7348 -14.448
-33.1683 -37.2851 -17.8463
-70.987 25.6464 -32.7376
-73.0668 15.2992 -32.7122
-73.1338 2.0537 -32.5708
-71.3974 -10.3019 -32.2273
-65.8313 -21.7509 -30.8234
-56.5335 -37.5506 -29.3165
-46.4625 -46.6335 -29.812
-57.0909 46.4371 -30.7171
-64.5072 39.8599 -33.1441
-72.0002 28.4363 -34.9429
-73.494 14.7633 -33.7327
-75.0689 -1.1587 -35.0748
-72.0157 -14.1161 -33.5
-65.273 -30.3632 -32.4673
-63.8425 65.1754 -39.1131
-76.7153 49.6308 -41.4391
-81.4598 31.8389 -42.6334
-82.8481 12.8382 -43.0762
-82.9576 -3.5702 -44.373
-82.1164 -21.1414 -44.183
-80.6161 -43.0161 -43.4033
-30.9578 67.3626 -30.8061
-26.7518 59.0913 -28.3724
-26.2115 35.4022 -15.5564
-24.9166 10.6812 -10.0759
-23.8106 -15.3847 -9.2406
-23.603 -37.9296 -17.1796
-11.1976 -54.8482 -34.3797
-20.9391 55.8198 -29.1045
-17.1006 25.1069 -14.4385
-16.5115 -0.0575 -11.2318
-14.298 -25.7231 -14.8158
-10.1681 -53.9683 -34.3512
12.1313 25.9297 -33.5751
14.5769 -1.904 -33.0968
10.3759 -33.592 -33.8314
-12.1744 56.209 -32.2029
0.3271 52.3847 -34.7948
9.1192 42.6265 -37.2137
12.7618 25.8336 -34.0097
16.1496 11.6654 -35.0646
16.1845 -6.4071 -34.5616
15.9294 -22.82 -36.9376
10.4649 -34.2001 -34.0014
4.6908 -43.9606 -35.0664
-4.6359 -52.0599 -35.3234
-12.9824 71.1654 -37.6526
5.6645 63.4148 -38.7326
16.603 47.4088 -40.9723
21.5879 28.8227 -42.4742
24.096 12.7691 -42.7442
25.6628 -3.9381 -42.9095
26.4503 -24.7187 -42.7897
20.8518 -42.5813 -39.3022
10.2917 -51.9772 -38.9204
-0.6048 -60.6026 -40.327
-10.8954 -66.9259 -42.1577
-34.2128 67.4724 -31.0208
-38.1982 57.9719 -28.4093
-36.0195 34.9655 -16.2052
-35.0448 9.9211 -10.4154
-33.8897 -15.3984 -9.7016
-30.9987 -38.2321 -17.766
-41.7005 -55.3242 -34.8942
-43.5698 54.8892 -29.3027
-44.1801 23.5838 -14.6838
-43.0124 -1.3294 -11.9851
-41.898 -27.216 -16.172
-42.0482 -55.0529 -34.8825
-72.9848 22.1662 -34.2153
-73.479 -7.1518 -34.4067
-65.9218 -36.9131 -35.1197
-52.0635 54.3359 -32.2052
-63.247 49.1562 -35.2828
-71.1084 38.8122 -37.947
-73.7595 21.0064 -34.6112
-76.7916 5.7641 -36.2511
-74.558 -10.9688 -35.7649
-71.9402 -27.6397 -37.3577
-65.4527 -37.8132 -35.3268
-58.2723 -46.7873 -35.9751
-47.8163 -54.2548 -36.1381
-51.8133 67.574 -36.1822
-70.6102 57.4784 -40.6691
-79.3041 43.7401 -41.6261
-82.5141 26.0382 -43.2959
-83.158 6.3246 -44.2864
-83.0299 -12.0347 -44.5181
-82.137 -32.0723 -44.8338
-74.3839 -46.9168 -40.4744
-62.3389 -55.6143 -39.723
-51.5888 -62.8917 -40.7095
-39.8134 -68.6073 -41.7562
-26.4193 -58.8041 -29.7783
-26.3936 -71.4817 -38.027
ID=FMNH224061$a

LM3=152
-24.6992 48.6624 -31.391
-20.6087 28.6797 -25.3385
-34.118 21.3338 -16.2056
-33.4399 9.9948 -11.857
-33.6584 -2.7128 -9.1667
-34.4879 -14.9805 -7.7545
-34.147 -27.5498 -7.1406
-34.6363 -37.5941 -8.09
-29.3666 -77.4636 -31.8887
-37.1438 -83.9044 -32.1112
-37.6557 -93.1214 -39.1605
-31.2316 6.0606 -11.3874
-32.2456 -4.5896 -9.4615
-32.7582 -17.4009 -8.0242
-33.1716 -29.3483 -7.7888
-32.5651 -40.3279 -9.3686
-32.7776 -50.6342 -12.4161
-36.1184 -59.0739 -16.1507
0.6227 5.3875 -29.6888
3.334 -10.1853 -30.327
2.545 -19.4787 -29.8177
1.275 -30.9641 -29.9438
-4.1064 -43.3716 -29.3629
-12.859 -58.7422 -27.6676
-22.551 -67.9877 -28.0887
-12.279 25.909 -28.0432
-5.2092 19.3553 -30.6638
2.0845 7.4704 -31.9874
4.1503 -6.308 -31.6163
4.6173 -21.1232 -32.5803
2.0116 -34.7529 -31.6971
-4.3624 -50.7185 -30.8543
NA NA NA
6.4838 28.9223 -38.4126
11.9522 10.2314 -40.6679
12.3526 -6.4571 -40.9962
13.2928 -22.8305 -41.4449
13.5056 -41.2899 -41.8699
12.599 -62.2778 -41.4379
-49.5709 49.7844 -31.4067
-55.9214 29.3724 -25.3597
-43.6762 20.7178 -16.9182
-44.4261 9.9379 -11.9074
-45.6719 -2.2125 -9.3989
-45.8423 -14.6213 -7.8584
-48.0244 -26.9834 -7.7514
-47.7928 -37.975 -8.7858
-56.3642 -76.2413 -32.851
-50.0919 -82.8024 -32.5955
-50.6434 -91.8859 -39.6496
-47.3551 6.7042 -11.6142
-47.5826 -4.5616 -9.6216
-48.2401 -17.0811 -8.3747
-48.5724 -28.4331 -8.1875
-49.8992 -40.0691 -10.3415
-50.3287 -49.4512 -13.2006
-47.8931 -58.0537 -16.5178
-79.9081 8.1933 -30.1051
-82.7 -2.0193 -30.3095
-84.2318 -15.3312 -30.5039
-83.2982 -28.2673 -30.2883
-79.109 -39.8192 -29.1294
-70.9058 -56.3858 -28.0219
-61.5982 -66.1376 -28.9793
-63.9879 27.6069 -28.1001
-71.9932 21.5853 -30.689
-80.4633 11.1408 -31.9541
-82.7255 -2.1246 -30.6767
-86.1106 -17.9331 -32.9549
-86.9061 -32.4356 -34.1472
-81.5217 -49.7946 -33.7117
-69.4322 46.7211 -36.1822
-83.3421 32.5654 -38.6898
-89.7483 15.3526 -40.1536
-92.9439 -2.8139 -41.2523
-94.5425 -19.3516 -41.964
-95.18 -37.909 -42.4258
-95.6983 -58.8088 -41.9171
-36.0641 45.7565 -28.0383
-33.4489 37.4165 -25.7254
-34.6094 13.6607 -13.4351
-35.043 -11.2927 -8.383
-36.2073 -37.2076 -8.1523
-38.0722 -59.4802 -16.2409
-27.537 -77.5294 -33.7516
-27.2081 33.7077 -26.8698
-26.3588 2.5512 -12.4198
-27.6764 -22.6658 -9.7892
-27.1867 -47.9361 -13.798
-26.5649 -76.5216 -33.7806
3.3166 1.0394 -32.2505
3.0593 -26.9971 -32.1004
-3.7268 -57.9454 -33.5754
-18.1221 33.1301 -29.9059
-6.7637 28.259 -32.6507
0.8303 18.0432 -35.2323
3.3822 1.2117 -32.3848
5.6912 -13.6829 -33.8067
3.6563 -31.6889 -33.5513
2.2972 -47.5501 -36.0488
-4.5408 -58.521 -33.4579
-10.9476 -67.8032 -34.5374
-20.5756 -74.961 -34.8484
-18.0103 48.2519 -35.122
-0.1698 38.7202 -36.6231
9.2853 21.9591 -39.2733
12.5922 3.1622 -41.0643
13.3202 -13.0462 -41.5288
13.4762 -29.7931 -41.8905
12.5242 -50.5734 -42.2631
5.223 -67.6239 -38.6986
-5.4076 -76.0397 -38.5613
-17.1918 -83.7057 -39.7237
-28.1203 -89.3794 -41.8021
-39.8613 47.0326 -28.4798
-43.9939 37.5388 -25.7764
-43.2414 13.9934 -13.3944
-44.721 -11.1359 -8.3708
-46.4087 -36.418 -8.3603
-45.8198 -59.1527 -16.3581
-57.6762 -75.2012 -34.1613
-50.2738 34.5342 -26.7358
-52.996 3.42 -12.6661
-54.2708 -21.4525 -10.1967
-55.3428 -47.2953 -14.9544
-58.2314 -75.1909 -34.0981
-81.1565 4.6007 -31.4096
-85.5709 -24.315 -32.4938
-80.3038 -54.6981 -33.8465
-58.3339 35.0647 -29.7939
-69.9264 31.0932 -32.6645
-78.9725 21.1836 -35.3088
-82.7346 3.9543 -32.3421
-87.0719 -10.9711 -33.9527
-86.722 -27.9508 -34.0703
-85.2775 -44.9323 -35.988
-80.1896 -55.8799 -34.0303
-73.7697 -64.971 -34.9029
-64.2649 -73.6593 -35.3605
-57.057 48.5706 -33.6796
-74.3322 42.1209 -37.2366
-86.7043 27.2596 -39.1463
-91.4582 8.5286 -40.5168
-93.0721 -8.6736 -41.6437
-95.6511 -26.1923 -42.7204
-95.9702 -48.2785 -43.1004
-89.5194 -63.8039 -39.1616
-78.9523 -73.4849 -38.5404
-68.4077 -81.5871 -39.9583
-59.2919 -87.3132 -41.7871
-43.1966 -80.0959 -29.0926
-44.1341 -92.7071 -37.5579
ID=FMNH224061$b

LM3=152
-13.0035 24.227 -21.9379
-6.3231 1.6903 -14.5188
-18.9323 -6.133 -4.3561
-18.2911 -22.4539 1.703
-17.5678 -38.5891 4.2482
-16.5852 -55.4773 4.978
-14.8896 -69.2388 4.0996
-13.787 -82.4599 1.9113
-4.7823 -122.7313 -26.1979
-12.3598 -134.8295 -33.5352
-11.8145 -141.7477 -41.0595
-14.607 -26.8696 1.7991
-15.678 -41.6924 3.9564
-14.2934 -58.1396 4.4302
-13.7686 -73.3736 3.3176
-10.9287 -85.6477 0.3869
-11.368 -97.0555 -3.5446
-13.4536 -110.426 -9.8332
19.5965 -26.8677 -17.9335
22.7381 -41.3466 -18.4545
24.3951 -56.1361 -20.3096
23.8885 -70.1637 -21.2594
18.8012 -81.9517 -19.8378
10.2499 -103.9297 -22.7999
2.3801 -115.4195 -25.2532
4.7473 -0.8341 -18.4881
12.9409 -7.0235 -20.2104
20.7015 -20.7149 -21.8291
24.2302 -37.9874 -20.8267
25.0796 -55.0299 -21.8433
24.1501 -70.0321 -22.2359
19.8877 -91.2714 -24.7805
8.8132 19.4939 -31.1546
19.288 -0.2952 -31.7859
30.7036 -17.1917 -34.8625
34.9251 -36.6125 -34.1424
36.5136 -55.7986 -36.5177
38.2931 -76.7392 -37.6968
38.2212 -99.2628 -38.429
-39.6623 23.8687 -22.7708
-45.3981 0.9327 -14.9531
-31.9315 -8.0099 -3.8921
-32.4554 -22.3312 0.7845
-31.9793 -38.1587 3.2404
-31.7943 -55.0788 4.1825
-31.8036 -69.6521 3.508
-32.0791 -82.8267 1.7294
-35.8681 -123.7458 -26.4388
-28.3011 -135.8714 -34.2062
-27.9469 -142.2865 -41.2295
-35.8441 -27.0954 1.0907
-35.0535 -41.7472 2.5701
-33.9016 -58.8361 3.8207
-33.1239 -73.2984 2.9429
-34.6676 -85.8351 0.6813
-33.2265 -97.7078 -3.2041
-28.8614 -109.2732 -8.2832
-69.8042 -29.3169 -19.3955
-71.8321 -45.9415 -18.7043
-71.5104 -60.9931 -18.7804
-69.9968 -74.8289 -20.0358
-64.514 -85.4648 -19.3462
-53.0344 -106.2556 -21.0157
-44.1066 -117.5078 -25.2755
-56.3946 -2.3533 -19.5883
-63.3776 -8.8953 -21.9001
-70.7844 -22.2045 -22.8836
-74.2221 -40.5361 -21.7976
-73.8507 -58.6935 -20.8345
-71.8935 -73.6301 -21.7714
-64.6846 -94.5333 -23.3335
-60.1909 19.1842 -32.3069
-75.2777 2.7603 -34.7575
-81.7912 -20.2456 -34.9237
-84.0232 -40.8316 -34.2907
-85.3838 -60.8237 -35.0539
-84.3902 -81.6664 -34.9563
-82.3775 -104.0244 -35.1659
-25.5951 22.5354 -19.3438
-23.6842 15.9835 -16.723
-22.5893 -16.0411 -0.3482
-20.2792 -49.0944 4.207
-17.7733 -78.699 2.5151
-17.7007 -108.7663 -8.119
-5.9772 -126.3954 -30.8525
-18.4635 12.6937 -17.038
-7.5358 -29.7864 -0.3232
-6.2555 -61.6559 1.1437
-2.3633 -91.4511 -6.1501
-5.6882 -126.2598 -30.9731
27.1438 -31.0783 -25.831
29.7848 -66.024 -28.6019
21.7291 -101.6953 -32.3471
-5.2542 11.8651 -21.9752
14.3005 5.553 -28.829
22.1558 -9.5158 -31.6757
27.6624 -23.1267 -28.9944
30.7085 -45.9281 -29.2941
29.896 -66.193 -28.9497
30.1806 -84.726 -31.8837
NA NA NA
15.8205 -113.1216 -34.9008
7.9911 -121.5288 -36.398
-5.0276 23.6244 -27.2813
14.9609 7.8828 -31.1952
20.5883 -4.3941 -32.0922
33.3527 -23.4913 -34.4523
34.9643 -44.1021 -35.446
36.7985 -64.7618 -37.6389
37.3327 -86.7497 -37.7936
31.8133 -106.6853 -38.9884
20.1341 -118.7504 -41.4434
11.7803 -128.3368 -41.9758
0.015 -136.7351 -42.9382
-27.9902 22.8326 -19.6897
-29.8428 14.4554 -16.7328
-28.633 -16.1624 -0.1189
-28.8683 -48.4872 3.7889
-29.0835 -79.8618 2.3932
-25.0649 -109.6012 -7.8423
-36.3938 -127.3168 -31.9902
-34.6687 12.4375 -17.1667
-43.0526 -30.1507 -1.3055
-42.3977 -63.5714 1.2333
-43.0845 -93.0272 -5.1682
-36.6651 -127.4638 -31.7572
-77.3883 -35.1637 -26.6432
-78.2654 -72.4104 -27.905
-66.6328 -105.3516 -29.0322
-48.0751 11.3595 -22.5595
-60.8056 5.8099 -27.2995
-72.0707 -8.0109 -31.1594
-78.7039 -28.9002 -30.0663
-80.3193 -50.0409 -28.8385
-79.3 -70.4011 -28.1822
-76.3346 -88.5437 -29.8099
-68.7759 -103.1044 -29.596
-59.7013 -116.6201 -31.9304
-49.527 -124.996 -34.8912
-47.8694 22.8155 -27.6737
-66.0323 14.4591 -33.83
-77.5475 -5.6541 -34.6179
-83.1638 -28.0035 -35.1625
-84.8908 -48.1816 -35.6137
-85.4412 -69.4702 -35.8612
-83.6926 -90.7675 -35.3198
-76.7777 -111.4789 -35.3523
-64.5295 -122.7591 -37.2306
-53.7266 -131.874 -40.0604
-40.656 -138.8419 -41.5765
-20.2104 -132.498 -29.6571
-19.4251 -142.1606 -40.5347
ID=FMNH224077$a

LM3=152
-6.1821 43.7341 -19.8457
-0.1622 20.8565 -13.119
-13.1746 12.797 -3.3367
-13.215 -3.3563 2.1695
-12.4428 -19.8326 4.3542
-11.8233 -36.4136 4.7365
-10.2853 -50.5827 3.4415
-8.9188 -63.438 0.829
0.5496 -103.3647 -28.7538
-7.9073 -115.2166 -36.1309
-7.1519 -122.037 -43.9973
-9.3569 -7.8672 2.1863
-10.4882 -23.2638 3.8063
-9.3812 -39.7572 3.8299
-8.4719 -54.0176 2.0013
-6.5782 -67.1861 -0.8273
-7.4421 -78.4922 -5.0008
-11.2656 -90.4703 -10.6153
25.4847 -8.4042 -16.9493
28.433 -22.8885 -17.7042
29.8845 -37.6759 -20.1108
29.0954 -51.5958 -21.4988
23.5132 -63.6031 -20.5248
14.585 -85.2246 -24.1152
6.6196 -96.2438 -27.2075
10.8752 17.7145 -16.8383
19.0221 11.4682 -18.733
26.2785 -1.906 -20.0374
29.6758 -19.5183 -19.7345
30.3693 -36.7267 -20.9084
28.9473 -51.7005 -21.9467
24.2794 -72.8403 -25.1051
15.3944 38.1268 -28.386
25.7606 18.5978 -29.8449
36.8336 1.6075 -33.3442
40.4806 -17.6729 -32.5675
41.7691 -37.4584 -35.2138
43.0823 -58.5044 -37.241
42.5819 -80.8071 -38.8083
-33.3277 43.2021 -20.9113
-39.5208 19.8218 -13.8211
-26.5495 11.0306 -3.0691
-27.4362 -3.7591 1.4427
-27.1685 -20.1463 3.3412
-26.9077 -36.7164 3.5826
-27.6926 -51.2903 2.716
-28.2933 -64.0425 0.4497
-30.5752 -103.327 -26.9925
-24.3667 -116.2484 -37.5894
-24.2816 -122.179 -44.4589
-30.4361 -7.8627 1.2593
-30.1898 -23.2734 2.5002
-29.2576 -40.27 3.0552
-28.6707 -55.2552 1.8361
-30.1795 -67.4877 -1.0052
-29.2501 -79.1099 -5.2361
-25.2308 -91.3673 -11.0232
-64.1372 -9.4016 -19.9911
-66.6128 -25.8888 -20.1711
-66.6674 -41.019 -20.4573
-65.2669 -54.4344 -22.208
-60.195 -65.2722 -21.7473
-49.1563 -86.6066 -23.8388
-40.4559 -97.6429 -28.3593
-49.6871 17.4435 -18.9182
-57.1275 10.9987 -21.6432
-64.5278 -1.765 -23.3546
-68.5968 -20.8845 -22.5965
-68.9189 -38.5008 -22.7127
-66.7971 -53.0467 -23.5744
-60.5178 -74.2836 -26.1426
-53.0201 39.4614 -31.2846
-68.1873 23.4526 -34.1006
-75.1369 0.6402 -35.2936
-78.0472 -19.5112 -35.2572
-79.7081 -39.6319 -37.009
-78.7444 -60.5495 -37.8053
-77.9143 -83.0844 -38.5023
-17.7335 41.8052 -17.9011
-15.2964 32.8396 -15.3404
-17.08 2.3293 0.4127
-15.525 -30.5787 3.9735
-13.7579 -60.6265 1.2364
-13.7283 -90.1317 -10.1951
-1.9326 -107.169 -33.0832
-11.6083 31.5131 -15.5718
-2.078 -11.0965 0.0104
-1.7524 -43.4104 1.0695
1.5114 -73.0061 -7.1527
-1.8845 -106.8747 -32.3797
33.7482 -12.9615 -25.1417
35.0949 -47.5296 -28.3771
26.5026 -82.8613 -33.2028
1.4029 30.6783 -20.071
21.2798 24.0538 -26.9096
28.0832 11.1741 -30.3901
33.8775 -4.9955 -27.3724
36.4421 -28.1678 -28.4291
35.3083 -47.423 -28.6836
34.8835 -66.2241 -32.0829
NA NA NA
20.3084 -93.9778 -35.983
11.9823 -102.7015 -38.2985
2.1194 42.4506 -25.2288
21.6969 26.6425 -29.3012
27.8734 11.8052 -31.4735
39.5192 -4.8531 -32.9864
41.0179 -25.4304 -34.4682
42.4644 -47.0161 -37.3695
42.3906 -68.0563 -38.1247
36.7791 -87.4897 -39.082
24.5195 -99.9206 -42.875
15.682 -109.2236 -44.0628
4.4777 -117.3277 -45.3644
-21.8955 42.1889 -18.0547
-22.8667 33.7882 -15.5318
-22.7293 2.5622 0.213
-24.6145 -29.7433 3.3321
-24.6038 -61.0956 0.985
-21.2702 -90.6218 -10.1454
-32.4436 -107.3977 -34.8983
-27.4826 31.9894 -16.1179
-37.3782 -11.252 -1.6381
-37.7703 -44.5304 -0.0089
-38.7361 -73.5723 -7.1342
-32.8315 -107.6523 -35.0271
-71.6043 -14.6073 -27.6838
-73.001 -51.827 -30.0297
-62.3305 -84.7971 -31.9958
-41.1172 31.197 -21.5736
-53.8729 25.8684 -26.9676
-65.9373 12.7368 -31.5029
-72.5787 -8.6174 -30.7605
-75.0491 -29.4549 -30.7011
-74.1069 -49.7695 -30.3041
-70.8637 -68.4735 -32.3107
-63.9053 -83.4206 -32.5568
-55.3444 -96.2436 -35.1413
-45.3835 -104.7756 -38.2639
-40.6226 42.759 -26.5393
-59.2984 34.3219 -33.2213
-70.2197 14.4723 -34.7085
-76.7376 -7.2037 -36.211
-78.91 -27.2175 -37.4588
-79.9307 -47.9581 -38.0024
-78.5861 -70.0884 -38.3057
-72.2359 -90.3008 -38.2507
-59.7711 -102.1764 -40.6068
-49.5312 -111.2996 -43.394
-37.1861 -118.2675 -45.2343
-16.3666 -113.1127 -32.758
-15.6727 -122.1977 -42.9508
ID=FMNH224077$b

LM3=152
0.0633 19.1215 -21.0916
9.5666 -1.7526 -17.835
-3.9518 -14.4536 -5.851
-3.2478 -23.628 -0.5615
-1.2105 -40.206 4.2611
-0.2394 -54.5923 6.4231
1.2039 -68.9027 6.2828
2.5587 -82.8576 4.7558
15.7804 -127.4852 -27.6843
6.8709 -141.817 -33.019
7.5385 -147.6337 -40.6985
0.2631 -28.0012 0.3103
0.8346 -41.8076 4.1308
2.1432 -56.9537 6.2623
3.54 -71.6613 5.8021
4.8619 -85.4694 3.634
5.9131 -97.8037 -0.1391
4.7836 -109.8859 -6.5097
35.5695 -26.5325 -19.6502
39.647 -41.0545 -16.8931
41.4832 -52.5836 -17.3221
41.667 -66.1387 -18.976
38.0599 -83.9801 -20.0275
32.772 -101.2755 -21.4916
23.3957 -116.9308 -23.9457
16.3149 -2.172 -20.9083
26.3304 -9.4851 -23.6136
34.6887 -20.0958 -23.6453
40.7127 -36.1461 -19.8782
43.0393 -55.3154 -19.4016
43.1892 -72.7613 -21.8271
38.4666 -92.9944 -23.9536
20.3588 18.0472 -30.7518
37.14 3.1576 -34.727
46.3402 -17.2905 -35.7173
52.2523 -35.7572 -32.859
54.7707 -54.6213 -33.5877
57.0226 -74.9311 -35.7029
57.2212 -98.6222 -35.7173
-22.1577 17.3329 -20.0864
-30.0388 -5.0912 -18.3184
-13.9651 -14.797 -5.8618
-14.1937 -24.4877 -0.7319
-13.8821 -40.4561 3.6145
-13.2763 -55.4265 5.7558
-12.8434 -70.0417 5.8291
-12.3435 -83.5194 4.6433
-19.9316 -131.5238 -30.2217
-9.598 -142.8541 -32.9667
-9.9091 -148.6596 -41.0845
-16.8757 -29.3507 -0.0165
-15.3488 -42.6012 3.4739
-15.3513 -58.0304 5.2847
-14.6054 -72.7075 5.3508
-14.7158 -86.589 3.2914
-13.9104 -98.7784 -0.5364
-10.5242 -109.5172 -6.1467
-50.8232 -31.372 -21.3834
-53.2513 -46.3202 -18.5944
-54.7936 -58.1585 -18.9814
-53.2714 -71.274 -19.1747
-47.4939 -88.6841 -20.3751
-39.7346 -105.5637 -21.7339
-29.0348 -119.7295 -24.0373
-35.8764 -6.0713 -21.5069
-44.1799 -14.3469 -24.7597
-50.3466 -25.3938 -25.2796
-54.603 -41.9183 -21.4846
-55.6976 -60.819 -20.6434
-54.1321 -77.9715 -22.7748
-46.5972 -97.3482 -23.8979
-42.0785 13.7976 -30.9718
-55.697 -2.2819 -35.4173
-61.5114 -22.9384 -36.5861
-65.9163 -42.101 -33.574
-67.6122 -61.1352 -34.4838
-66.3597 -81.6897 -37.3996
-64.3781 -105.7145 -36.2049
-10.3809 16.091 -17.3967
-2.4102 5.2838 -17.1381
-6.7009 -19.5527 -1.9664
-2.2097 -49.4516 5.5714
-0.0891 -78.6536 5.3557
2.7789 -107.7756 -4.4993
17.8949 -129.2579 -32.1385
4.5668 3.7543 -19.2798
5.799 -31.1839 -0.3147
8.1538 -63.7778 5.0024
11.6227 -93.7298 -1.438
18.0247 -129.2682 -32.1093
41.5216 -31.3493 -23.8483
45.8357 -67.2484 -25.1519
41.5893 -96.6374 -28.953
10.2488 5.4553 -22.4612
21.5139 2.0598 -27.1707
32.527 -8.9274 -30.2256
41.7044 -27.4786 -26.1574
45.9731 -46.3647 -24.9166
46.1638 -66.8202 -25.5695
45.5072 -86.2507 -30.239
40.8494 -102.0594 -29.9158
34.8452 -115.7253 -32.1356
24.9687 -125.6169 -33.8125
9.1964 21.0082 -26.7813
27.7391 13.1845 -33.0972
41.3285 -5.7479 -35.3299
48.5421 -23.5538 -34.7031
53.1805 -43.5606 -32.83
55.4617 -63.1734 -34.7854
56.886 -85.2063 -36.7551
54.4344 -109.9174 -34.8176
43.2693 -122.2535 -35.3301
32.0476 -133.2106 -38.5047
19.3567 -142.1981 -41.8504
-12.0591 16.1406 -17.6834
-18.4527 5.2187 -17.1804
-13.5581 -19.5459 -3.1685
-12.5656 -50.3323 4.8659
-11.2489 -79.5361 4.9049
-9.6695 -109.2537 -5.3824
-20.3594 -133.8585 -32.9664
-26.8678 2.0811 -20.1878
-22.6737 -33.2211 -1.0412
-21.0262 -65.4083 3.9318
-21.3247 -95.8407 -2.4181
-23.1002 -132.5412 -33.1494
-56.7123 -38.3937 -25.4701
-57.5355 -72.2357 -25.3229
-49.1594 -102.661 -28.8105
-32.36 2.7754 -23.0909
-42.018 -1.7897 -27.5347
-51.8961 -14.6695 -32.2696
-57.9241 -36.2931 -27.6338
-59.8194 -52.2749 -26.1077
-58.3631 -73.2466 -25.9593
-55.2205 -91.6991 -30.4639
-48.2162 -106.0187 -29.4069
-40.7629 -119.5673 -31.0993
-30 -128.5453 -32.9698
-30.8354 17.9199 -24.8315
-49.4503 7.7493 -33.501
-58.5045 -9.2894 -35.9741
-64.3769 -30.3627 -35.5925
-67.309 -49.6871 -33.9655
-67.3491 -69.8742 -35.4879
-65.6561 -90.7145 -37.955
-60.2562 -117.0079 -34.9673
-47.9843 -128.2472 -34.8453
-34.9905 -136.7117 -37.6388
-22.0743 -144.9379 -41.7673
-1.4961 -138.7355 -27.1626
-1.0824 -148.9453 -39.9087
ID=FMNH224079$a

LM3=152
75.3295 28.2281 -24.7051
85.6683 8.0033 -21.324
72.3904 -4.9749 -8.721
73.3281 -14.0347 -3.118
76.1813 -30.4031 2.0807
77.7215 -44.6326 4.7245
79.6065 -58.8064 5.0771
81.4666 -72.8451 3.8255
95.6703 -118.0219 -27.6605
87.0082 -132.8867 -32.2033
87.8663 -138.7471 -39.9622
77.2898 -18.3841 -2.2544
77.8704 -31.8866 2.0427
79.4315 -47.0911 4.5508
81.3213 -61.6435 4.4374
83.146 -75.4374 2.6106
84.6768 -88.2695 -0.8886
83.515 -100.5186 -6.7315
111.9727 -16.64 -22.5587
116.3496 -31.1097 -19.404
118.2513 -42.0731 -19.5301
119.2605 -55.751 -20.9386
116.0912 -73.6855 -21.7435
111.2603 -91.5027 -22.3687
101.9001 -107.3664 -24.6931
91.6815 7.2133 -24.3499
101.7953 0.0603 -27.1126
110.5502 -10.0712 -26.7462
117.047 -25.9006 -22.6488
119.6754 -45.277 -21.6279
120.5544 -62.7006 -23.6901
115.7522 -83.1679 -24.897
95.1998 27.2147 -34.8447
112.2055 12.8507 -38.5393
121.8203 -7.184 -38.8117
128.3846 -25.5632 -35.4926
131.0934 -44.0389 -35.251
134.3011 -64.7257 -37.4492
134.9381 -88.2542 -36.8731
52.0867 25.7581 -24.0846
46.3244 3.3659 -21.0875
61.3871 -5.8721 -8.8024
61.6796 -15.5499 -3.3662
62.6614 -31.2931 1.2337
63.5283 -46.0175 3.8385
64.4573 -60.5156 4.2657
65.4958 -74.0897 3.3417
59.046 -123.5746 -30.1181
69.8026 -134.2973 -32.6444
69.673 -140.5 -40.3307
59.5791 -20.4515 -2.5965
61.1392 -33.5808 1.187
61.8272 -48.7926 3.4218
63.3294 -63.4791 3.6514
63.3824 -77.3597 2.1242
64.3681 -89.7459 -1.4602
68.3647 -100.5434 -6.8278
25.5602 -24.0289 -23.9035
23.5124 -38.9534 -20.8413
22.2917 -51.0029 -20.7817
24.4182 -64.1113 -20.7171
30.6753 -81.1476 -21.6731
38.8511 -97.8393 -22.5982
49.9128 -111.537 -24.5372
39.5038 1.6557 -24.891
31.492 -6.908 -27.8579
25.3673 -18.1154 -28.1716
21.9021 -34.7629 -23.9806
21.5405 -53.8633 -22.4232
23.6362 -71.1042 -24.1832
32.0885 -90.1224 -24.9613
32.4198 20.8416 -34.7863
19.3822 4.3157 -38.7923
14.2545 -16.7428 -39.4801
10.6996 -35.7957 -36.048
9.6978 -54.6745 -36.1337
11.586 -75.6408 -38.1358
14.0639 -99.1066 -37.4353
63.7503 24.2815 -21.3987
72.8882 14.2169 -20.7426
69.7261 -10.8932 -5.1499
74.6117 -40.2116 3.2923
77.5424 -69.5117 3.7927
80.7573 -99.4647 -5.6661
96.6066 -121.5044 -32.5424
79.2003 13.0333 -23.1729
81.5427 -21.3835 -3.1367
84.8286 -53.6226 3.0249
89.3804 -84.2478 -2.5434
97.1762 -119.7748 -32.1491
117.449 -21.4427 -26.6586
123.0583 -57.2828 -26.9947
119.7647 -86.6191 -30.0297
85.8031 14.6308 -26.4595
96.4094 11.4467 -30.6611
108.3775 0.4287 -33.8229
117.7932 -17.4107 -29.0797
122.6748 -36.1996 -27.2715
123.7881 -56.68 -27.3732
123.6607 -76.3962 -31.4316
119.7713 -91.9993 -30.9937
113.7294 -106.035 -32.6687
103.9369 -116.8106 -34.389
83.6307 29.817 -30.847
102.4789 22.5755 -36.898
116.415 5.3642 -38.7589
124.7979 -14.0001 -37.5559
129.7111 -33.2602 -35.5516
133.1464 -55.7816 -37.101
134.5478 -75.0781 -37.9828
132.732 -99.9798 -35.593
121.705 -112.537 -35.7674
111.0283 -123.8802 -38.7219
98.7473 -133.1153 -41.9468
62.6205 24.696 -21.7236
56.4854 13.3408 -20.8908
61.3579 -11.3557 -6.2463
63.0668 -41.5678 2.4193
66.1504 -70.5236 3.2104
68.9118 -100.1548 -6.3963
59.0849 -126.1459 -33.4025
48.1155 10.0703 -23.9367
53.0056 -24.7871 -3.9111
55.5898 -56.5016 1.7577
56.5322 -87.0406 -3.7592
56.3366 -123.8217 -32.7576
19.5621 -31.7533 -28.4046
19.8212 -65.4998 -27.4453
29.4397 -95.7139 -30.1123
42.8724 10.3921 -27.0374
32.7684 4.9815 -31.3602
23.832 -7.7577 -35.9467
18.5995 -26.1154 -32.0434
16.7228 -45.1978 -28.9901
19.5764 -67.0022 -28.4865
22.9735 -85.1485 -32.2592
30.1443 -99.5131 -30.9286
38.2469 -112.1115 -32.0781
49.1771 -120.9801 -33.5932
43.6713 25.3971 -28.9934
25.2661 14.3031 -37.7928
16.1417 -5.0816 -40.2954
11.7694 -23.9478 -39.0245
9.6702 -43.2541 -36.5944
10.2894 -64.5713 -37.9092
12.7039 -86.1412 -39.6867
18.7463 -110.1868 -35.9889
31.4318 -121.336 -35.7366
44.4706 -129.745 -38.5015
57.0714 -136.7357 -42.0396
78.0433 -130.0948 -27.6545
78.9587 -140.4194 -40.135
ID=FMNH224079$b

LM3=152
19.0099 53.5801 -21.3777
28.8264 33.9909 -17.6085
15.9837 22.8131 -4.8701
19.5945 5.4038 0.2471
20.9825 -9.5809 2.7964
22.1704 -27.7327 2.839
22.5213 -43.7228 1.209
22.5772 -58.4215 -4.6968
24.623 -90.6928 -28.919
23.9391 -92.859 -30.1007
23.0589 -105.6807 -42.2107
23.2581 3.5974 -0.1417
25.5405 -13.9773 2.2767
27.064 -32.0672 1.2721
26.9352 -47.5477 -1.6011
26.2137 -61.9259 -8.2135
22.5971 -71.1228 -11.9627
21.1915 -77.878 -17.4891
55.8595 8.8301 -24.0197
58.0351 -5.4952 -25.9493
62.2481 -28.0496 -28.7388
62.2897 -41.4008 -29.4879
54.8142 -62.7212 -28.4821
44.851 -75.8685 -29.0711
34.4534 -83.5025 -28.3548
33.7478 33.435 -20.096
46.6365 26.1121 -24.9579
56.4338 10.9045 -26.3256
59.0803 -5.9509 -27.5772
62.6729 -21.5302 -29.8689
64.5716 -38.9471 -31.1712
60.7704 -55.6609 -31.1889
37.6533 47.7267 -28.327
53.1947 33.2768 -32.6021
61.1156 13.7688 -35.1453
62.8175 -3.7369 -37.82
66.2076 -20.5633 -40.8147
70.7382 -38.9459 -41.5067
71.2108 -61.2487 -41.5316
-5.7913 53.1163 -22.3973
-12.4007 32.0671 -16.8223
2.7916 23.6183 -5.477
1.7139 5.7325 0.2856
2.9552 -10.1062 3.3206
3.8227 -27.7197 3.2138
5.0881 -43.5841 1.417
6.2478 -58.6847 -4.1776
7.6652 -91.8304 -27.2851
8.1955 -93.55 -28.6877
9.0151 -105.709 -40.3483
-1.8271 2.7123 0.5669
-1.6928 -15.2125 3.2531
-0.6363 -33.4599 2.1542
0.9331 -49.2119 -1.026
2.8933 -62.8043 -7.6137
7.6071 -70.8282 -11.0305
10.2527 -77.7214 -16.1597
-37.2161 2.6147 -21.6191
-38.0482 -12.1832 -22.1296
-38.9002 -34.4878 -24.7542
-37.0579 -49.3642 -25.5626
-25.5035 -68.9429 -24.1513
-15.1851 -79.3943 -25.3529
-3.7303 -86.4906 -25.9326
-18.259 32.677 -20.2627
-30.9323 22.1592 -22.8196
-37.779 4.9912 -22.6012
-39.7452 -12.5616 -23.9046
-40.7565 -28.2773 -25.6861
-39.1941 -45.3718 -26.3867
-31.8215 -61.9427 -26.5686
-23.681 44.0191 -26.2151
-38.0608 27.9961 -29.177
-42.9383 6.6738 -30.8097
-44.3313 -10.3586 -34.732
-45.5799 -27.3074 -36.5409
-46.4687 -47.1241 -36.4587
-44.3747 -68.5526 -37.355
9.6068 55.0784 -24.0648
10.7691 43.7544 -18.2646
28.0081 14.1709 -6.5368
33.0855 -21.7069 -1.4302
32.7646 -53.967 -7.7543
23.2092 -77.8247 -17.9845
26.2404 -93.6806 -31.4218
27.6232 37.631 -21.3977
34.6703 -3.3124 -4.3163
37.821 -38.1498 -5.9914
33.2819 -67.0093 -15.3307
31.6122 -87.0561 -29.2277
57.0782 -0.6659 -25.3822
61.796 -37.1464 -28.5906
51.9224 -66.6996 -28.2581
22.5763 39.5206 -20.6372
39.3304 34.0307 -25.0282
51.3212 22.6783 -26.6896
57.2406 6.0573 -26.6459
60.2159 -12.1806 -28.6777
63.5066 -29.5092 -30.9732
63.3003 -46.3645 -30.5884
56.5277 -63.954 -30.3485
47.9711 -77.8715 -31.8794
37.149 -86.7649 -31.2057
27.1233 53.4901 -26.3277
44.4289 43.498 -31.56
57.3915 27.22 -35.0519
61.621 7.9172 -36.2733
63.6128 -8.5245 -39.6897
67.6596 -26.8922 -40.838
71.6807 -47.2441 -41.5233
68.5131 -69.541 -40.1769
58.6554 -85.9214 -39.4671
45.3108 -96.0923 -39.0356
32.3051 -102.4352 -39.0832
3.6417 54.7823 -23.7705
3.5463 43.2973 -18.1197
-8.7116 12.2819 -4.6168
-8.2027 -24.6985 0.6231
-4.7209 -55.5457 -6.7165
8.0465 -79.085 -17.5554
5.5479 -95.2348 -31.1507
-10.8583 36.6503 -19.6447
-13.2897 -6.9237 -2.0121
-11.104 -41.4003 -4.1211
-3.8281 -69.9372 -14.1842
-1.7594 -89.9394 -28.3747
-38.085 -7.4435 -21.7025
-37.6981 -45.5163 -24.9758
-21.5775 -72.8368 -24.9406
-10.3881 37.3106 -19.8855
-23.5706 30.4403 -22.4908
-34.8792 17.5924 -23.842
-38.882 2.5704 -23.6599
-40.8947 -15.0472 -24.993
-41.5466 -35.709 -27.3678
-38.3473 -54.4837 -27.9107
-29.0017 -69.5233 -27.174
-18.0367 -82.0106 -28.4192
-5.9813 -90.023 -29.542
-14.8824 50.6801 -24.8093
-30.6595 38.53 -28.4929
-40.9313 22.1167 -30.9949
-43.504 1.3864 -32.0473
-45.2419 -16.0274 -35.4767
-46.1779 -34.2912 -36.7044
-46.0348 -56.3264 -37.0073
-39.135 -76.8499 -36.2209
-25.0796 -90.5584 -35.5538
-9.5156 -98.8399 -35.0768
1.4321 -103.9998 -37.889
16.3507 -96.7963 -31.5695
16.0507 -104.5648 -39.1285
ID=MCZR_15887$a

LM3=152
14.1081 53.96 -25.4005
24.5042 34.7738 -20.292
12.6359 23.0462 -7.1105
17.4306 6.4728 -1.416
19.8316 -8.3898 1.6494
22.3696 -26.1743 2.1944
23.8806 -42.1882 1.0869
24.7823 -56.9979 -4.2295
28.6385 -90.2845 -27.3595
28.1998 -92.0375 -28.3794
28.2499 -105.3356 -39.4817
21.162 4.7271 -1.6593
24.8669 -13.0473 1.3236
27.2858 -30.9044 1.0011
28.4476 -46.6065 -1.5986
28.1868 -61.1184 -7.4321
25.7971 -70.637 -11.0797
24.7436 -77.5839 -16.547
52.9421 11.0326 -25.138
57.1482 -3.6507 -26.8397
62.3168 -25.9082 -29.3539
63.1048 -39.1948 -29.585
57.1492 -60.5855 -28.299
48.2291 -73.8857 -27.9485
38.4093 -82.435 -27.2964
29.4193 34.5264 -22.5596
43.3511 27.2985 -26.3777
53.7415 12.7228 -26.9164
58.3723 -3.9375 -28.4901
62.614 -19.0901 -30.7631
65.8296 -36.1812 -31.6459
62.6872 -53.5375 -31.0842
32.9292 48.3993 -30.2508
49.6527 34.8491 -34.7132
58.3953 15.9974 -36.3559
61.3845 -1.389 -38.5772
65.2659 -18.3515 -40.2228
71.6395 -36.1288 -41.5155
73.5824 -58.481 -41.2942
-10.8204 51.2673 -24.3996
-16.6052 29.9391 -18.8109
-0.1627 22.4162 -6.7645
-0.3586 4.5872 -0.6723
1.9129 -10.8513 2.6344
3.6486 -28.395 2.7529
6.4403 -44.1889 1.3753
8.4996 -58.6127 -3.8337
12.1291 -92.8563 -26.437
13.0977 -94.6654 -27.8745
14.2335 -106.8346 -39.3974
-3.2864 1.5412 -0.2616
-2.1084 -16.5988 2.6857
0.1078 -34.5352 1.9174
2.7194 -50.4184 -1.2715
5.1934 -63.7614 -6.9662
10.8356 -71.4105 -10.3922
13.7328 -78.2426 -15.4165
-38.8662 -1.3318 -22.1603
-38.5621 -16.1994 -22.1938
-38.1045 -38.7863 -24.6222
-34.5448 -53.6612 -25.344
-22.6028 -72.0818 -23.4646
-11.6689 -81.9201 -24.5149
0.502 -88.1804 -25.204
-21.9507 27.6517 -20.0464
-32.858 17.0891 -22.1819
-39.5535 0.5707 -23.2338
-40.6069 -17.2643 -24.5696
-40.9328 -32.559 -26.3338
-38.2526 -49.7703 -26.3517
-29.5226 -65.6113 -26.1158
-29.0348 40.2058 -27.8844
-41.7266 23.7594 -30.3827
-44.8729 1.8097 -31.5899
-45.3497 -15.3232 -34.8577
-45.1564 -32.5144 -36.1502
-44.8481 -52.1593 -36.1431
-40.9968 -73.509 -36.7589
4.2648 53.8113 -25.5321
6.4934 42.4468 -19.2129
25.2012 14.3475 -7.2653
32.212 -21.305 -1.4795
34.9571 -53.1631 -8.0098
26.2316 -78.2326 -17.7832
31.064 -94.228 -31.264
23.3921 37.3751 -22.2613
33.3728 -2.8928 -4.9686
38.4491 -37.1952 -5.7782
37.8367 -67.0036 -16.801
35.4674 -87.1319 -29.0788
55.4404 1.8798 -26.3707
62.7183 -34.7361 -29.1466
55.6911 -66.4011 -29.9623
19.9135 38.8815 -22.199
35.5602 34.6706 -26.0781
49.8734 19.578 -26.5787
55.6738 8.5916 -28.0069
59.6833 -8.9104 -29.9956
63.6227 -26.0769 -31.2688
64.4393 -42.7282 -30.5664
60.5827 -61.4721 -31.215
51.5386 -76.6067 -31.6396
42.1045 -86.2907 -31.4948
21.8674 53.2617 -27.4872
39.8923 44.3519 -32.5909
53.833 28.6087 -35.9393
59.4419 10.5247 -37.3278
62.707 -6.7462 -40.0231
68.0794 -24.9329 -41.2123
72.9657 -45.0674 -41.5478
71.5194 -66.8273 -40.1913
62.2956 -84.1787 -39.2239
50.191 -94.8608 -38.9348
37.2151 -102.1062 -38.2613
-0.993 53.5207 -25.5732
-0.4689 41.8055 -19.2283
-10.7673 10.4005 -5.3396
-7.7483 -26.7759 0.4941
-2.5654 -57.3746 -6.4322
11.2196 -80.2177 -17.4322
10.2954 -96.2389 -30.3595
-15.8155 33.3832 -20.6684
-14.4916 -9.162 -2.6397
-10.3831 -43.6828 -4.3584
-1.1393 -73.1144 -15.0095
2.6276 -91.8021 -27.8755
-38.9619 -11.4246 -22.2173
-35.9621 -50.19 -24.7928
-18.7196 -76.5095 -25.0928
-14.1432 34.7771 -20.7256
-27.4704 26.6917 -23.2916
-37.3462 13.3777 -24.2351
-40.647 -2.1543 -24.0869
-40.9307 -19.3351 -25.03
-40.8116 -40.1583 -27.3681
-35.7553 -58.2008 -26.9891
-26.077 -73.1243 -26.685
-13.851 -84.4966 -27.4924
-1.796 -91.6834 -28.3269
-19.5647 48.0732 -26.1168
-34.7501 34.6549 -29.5451
-43.8245 17.8969 -31.6741
-44.6193 -3.2117 -32.06
-45.4263 -21.9529 -35.7334
-45.2155 -39.1211 -36.6418
-43.6154 -60.1609 -36.1199
-35.6598 -81.0541 -35.5569
-21.6875 -93.646 -34.7694
-3.7154 -101.8313 -34.1857
8.0556 -105.5534 -36.7432
21.3679 -97.1811 -30.5541
21.2362 -105.5281 -38.5266
ID=MCZR_15887$b

LM3=152
19.8419 90.6406 -34.7128
32.8079 67.3718 -25.5441
13.7465 53.1642 -4.2379
14.5841 34.4746 -1.5385
14.9868 18.0933 0.3089
14.3488 -0.1433 0.0443
14.0374 -18.3991 -0.3014
14.6039 -36.4687 -3.3774
21.5207 -86.748 -36.5719
14.0853 -93.0955 -40.6261
12.6481 -110.6593 -53.3721
17.585 32.3905 -1.5035
17.4245 15.1416 -0.0089
17.4577 -6.2434 -0.2359
18.0594 -24.1175 -1.3049
18.5976 -42.263 -4.4232
17.7023 -54.8769 -8.4668
16.4496 -66.419 -13.1
63.6956 44.8328 -35.5886
65.257 20.1449 -33.7289
64.9285 -2.7274 -34.7452
64.1137 -22.9623 -37.7007
59.2662 -44.2812 -33.7796
49.4709 -62.828 -33.3833
38.0344 -77.4883 -34.957
42.0047 67.456 -30.7187
57.1712 58.8108 -35.8576
65.704 42.1989 -37.1322
66.808 23.309 -36.7559
66.6962 1.7779 -36.6175
66.5827 -19.4833 -40.1261
62.7332 -39.4598 -36.9661
45.5469 90.579 -47.0182
68.1201 74.4741 -54.4076
77.7699 47.5083 -54.2947
78.806 23.9858 -54.0881
78.621 2.8069 -54.5438
79.8677 -20.1126 -53.5441
82.3201 -49.7512 -53.8031
-5.0023 90.6185 -34.5825
-19.0506 68.6385 -25.9034
2.3233 53.6983 -4.3722
0.1158 36.3522 -2.0901
-0.1885 18.7226 -0.1803
-0.1091 0.1301 -0.0989
-0.2567 -18.0239 -0.6051
-1.4192 -37.1248 -4.186
-13.2396 -86.7312 -35.4857
-6.2331 -92.7367 -39.8517
-6.159 -110.7062 -53.2492
-3.0782 33.8154 -2.1196
-3.4148 15.7952 -0.2355
-4.1765 -5.623 -0.8394
-4.3383 -23.6455 -1.9392
-4.5804 -41.6538 -4.9192
-5.2686 -54.8367 -9.0453
-4.5359 -67.1817 -14.3493
-49.8203 45.7878 -35.4763
-53.4575 21.1628 -33.8982
-53.4211 -0.3234 -33.8714
-54.312 -21.233 -36.3433
-48.6811 -42.0694 -32.8529
-38.8971 -61.5075 -31.9895
-28.3661 -76.7494 -32.5716
-27.9454 68.3901 -30.7978
-43.3349 59.4062 -35.975
-51.2701 42.8955 -36.9926
-54.1705 24.7076 -35.9746
-54.9087 3.515 -35.436
-56.1707 -17.4083 -38.2941
-52.0416 -37.5718 -35.0263
-28.5013 91.575 -46.0004
-54.7041 75.2131 -53.4735
-63.9145 49.1302 -53.809
-65.5346 25.8246 -52.8052
-67.2214 5.0254 -53.2641
-70.1159 -19.2321 -52.1992
-71.9306 -46.862 -52.2482
7.6124 89.4937 -31.921
9.6126 78.7906 -25.4592
25.8177 44.3572 -6.2185
27.7598 3.3644 -3.7398
27.6548 -34.8698 -6.1384
19.2231 -70.4185 -17.3978
19.6203 -95.1758 -45.6994
24.5735 71.3752 -26.6594
35.6192 26.7161 -7.0746
34.5248 -15.2524 -7.4149
34.3211 -52.331 -14.6866
29.523 -84.9973 -40.3276
66.6814 27.8391 -38.8393
66.9167 -16.6199 -42.1786
55.926 -59.2301 -37.1751
33.6997 75.7066 -34.6451
51.5812 72.6869 -41.6571
64.1835 57.0637 -47.8939
68.773 33.933 -43.0314
69.5463 9.6162 -44.1029
68.3103 -14.4798 -43.7736
69.4919 -34.7334 -45.7609
62.6718 -54.0827 -40.2525
51.1975 -73.8285 -40.7978
36.0567 -86.0856 -43.3568
27.0357 92.486 -39.0601
52.4683 87.1274 -51.0536
70.9822 69.2181 -55.8301
78.1016 42.762 -54.5702
78.5629 19.1635 -54.3661
78.6267 -3.1358 -53.9786
80.4228 -30.1363 -54.8258
80.1737 -58.9271 -51.2586
68.1546 -82.1478 -47.811
49.2283 -97.7883 -51.6135
28.7371 -107.6347 -53.3778
6.2876 90.3579 -33.1683
5.1929 79.041 -25.6829
-11.8009 45.8305 -7.3022
-13.9725 5.3056 -4.1951
-15.9357 -34.3381 -7.3028
-10.3765 -67.7829 -16.9143
-12.2979 -94.153 -45.1542
-8.5034 71.9134 -25.1272
-20.251 27.3784 -7.2128
-22.2942 -14.3373 -8.4552
-23.3052 -51.0389 -15.1503
-23.1454 -85.2067 -40.6066
-54.1327 29.3295 -39.1354
-57.7083 -15.6645 -40.9622
-45.4514 -57.5802 -37.2434
-20.2833 77.7098 -35.095
-37.4138 74.1814 -41.9152
-51.5019 57.2754 -47.2107
-55.7858 33.7276 -43.4353
-59.0793 11.1282 -43.9814
-58.6484 -12.7324 -43.8837
-60.206 -31.9683 -43.4048
-53.438 -51.5462 -38.9764
-41.789 -72.6529 -40.3786
-26.8944 -85.2026 -41.8
-12.8613 93.0141 -39.6638
-38.679 88.5515 -50.6956
-57.2331 70.0849 -54.2226
-64.0789 44.7785 -53.7371
-65.8354 22.9314 -53.3083
-67.9946 -1.3966 -52.6952
-70.8658 -28.4246 -53.9764
-70.6136 -55.9579 -50.3405
-58.5766 -79.4222 -47.0203
-40.9131 -95.6361 -51.0065
-21.8016 -105.9951 -53.3882
4.0079 -100.4975 -44.1266
3.5934 -111.9621 -49.1349
ID=MCZR_166446$a

LM3=152
25.2167 127.168 -32.1419
38.2659 103.4883 -24.295
17.9224 88.9348 -3.3956
18.5195 69.9454 -1.006
18.5098 53.4854 0.3047
16.7169 35.1617 -0.4726
15.82 17.7183 -1.3855
16.1001 -0.2007 -5.1586
22.4458 -50.0777 -40.2237
14.7089 -56.2111 -44.389
13.174 -73.1158 -57.8093
21.3927 67.9815 -1.1735
20.8609 50.0841 -0.0907
20.238 29.2833 -1.148
20.2696 11.2462 -2.8242
19.9028 -6.4101 -6.4242
19.116 -19.2835 -11.1314
17.6854 -30.3302 -16.1131
67.7043 80.2508 -34.4918
69.0365 55.2844 -33.4937
68.2913 32.8141 -35.688
66.6209 12.5049 -38.8971
60.9295 -8.5118 -35.4984
50.9901 -27.1553 -36.1469
39.2736 -41.2414 -38.3705
46.9145 103.4178 -29.3373
62.0373 94.6138 -34.8953
69.5255 77.7817 -36.353
70.8575 59.0707 -36.8663
69.8782 37.2714 -37.1522
69.1249 16.148 -41.2617
64.7363 -3.7812 -38.8807
50.8824 127.0047 -44.8694
73.0987 110.5479 -52.554
82.0929 83.5444 -53.6408
82.6995 59.78 -53.8227
81.6616 38.5978 -54.7914
82.4676 15.5136 -54.5898
84.1715 -13.7846 -55.4384
0.9285 127.5066 -32.2095
-14.2992 105.7335 -24.5228
6.6936 89.7986 -3.4821
4.7106 72.2566 -1.4707
2.7853 54.7826 -0.3182
3.168 36.1088 -0.9885
2.2125 17.9393 -1.8723
0.8105 -0.9736 -6.0135
-12.1762 -49.1276 -39.3596
-5.4957 -55.2139 -43.7689
-5.2729 -72.7034 -57.5708
0.8446 70.13 -1.8326
0.0128 52.2143 -0.6793
-1.0814 30.6628 -1.7731
-1.5098 12.6106 -3.7015
-2.3565 -5.2597 -7.0976
-3.4141 -18.4492 -11.5382
-2.782 -30.1776 -17.3684
-44.9398 84.1263 -34.4004
-49.4291 59.7864 -34.3737
-50.4339 37.7573 -34.983
-51.517 17.2073 -38.0376
-46.7394 -3.9316 -35.0168
-37.3557 -23.1575 -34.8781
-26.541 -39.2389 -36.1696
-23.2825 106.0672 -29.8824
-38.3963 97.844 -35.3551
-46.9623 81.688 -36.7492
-49.8947 63.2851 -36.3058
-51.5608 42.2364 -36.3065
-53.3427 21.0726 -39.7107
-49.522 0.8812 -37.349
-26.2822 128.8565 -44.9032
-49.7988 113.762 -51.5446
-58.9883 88.0072 -53.1264
-61.519 65.1077 -52.9894
-63.7591 44.4186 -54.0267
-67.0601 20.3277 -53.6744
-69.6039 -7.4094 -54.9547
13.1233 126.657 -30.5127
14.4822 115.7104 -23.8186
30.1527 80.594 -5.9406
31.0031 39.6501 -4.2079
30.0188 0.8115 -7.9321
21.0154 -33.8991 -20.1198
21.0913 -58.0556 -50.19
29.6127 107.339 -24.9795
39.585 62.3751 -7.0942
37.5171 20.5364 -8.7555
36.6423 -15.4997 -16.6515
31.0115 -47.9828 -43.7294
70.6437 63.9224 -38.8472
69.8866 19.8317 -43.3129
58.0904 -22.3053 -39.0829
38.7383 112.086 -33.2776
56.4454 109.1509 -40.5555
68.8213 93.145 -47.0455
73.0988 70.1828 -43.153
73.4357 45.6216 -44.8242
71.7688 22.1525 -45.1171
72.2368 1.6187 -47.8342
65.0935 -17.9519 -42.8542
52.8255 -37.7806 -44.2709
36.6749 -48.8433 -45.9538
32.0614 129.4537 -37.6226
57.8339 123.7097 -49.6773
75.6515 105.6055 -54.6994
82.2113 79.1766 -54.3648
82.1082 54.9322 -54.4051
81.6587 33.3209 -54.9202
83.3731 6.7224 -56.7232
82.2755 -22.8456 -53.4464
69.5486 -45.9174 -50.8202
50.0471 -60.869 -55.0297
29.6521 -70.3246 -57.082
11.7813 127.4575 -31.4152
9.5851 115.8672 -24.0132
-7.4589 82.5928 -6.9694
-10.5236 42.0125 -5.0124
-13.5145 2.7654 -9.0882
-8.5152 -30.5373 -19.8253
-11.0079 -55.9782 -48.6258
-3.973 108.9572 -23.8401
-16.1366 64.1781 -7.3079
-19.3746 22.8454 -9.7874
-21.0855 -13.7717 -17.5272
-21.8039 -46.7294 -43.9535
-49.927 68.0538 -39.2679
-53.923 23.2412 -41.9633
-43.6769 -19.0632 -39.78
-15.2906 115.7564 -34.2796
-32.1769 112.6294 -40.8086
-47.0032 96.4826 -47.0114
-51.7974 72.4177 -43.6558
-55.3336 50.5929 -44.5824
-55.7022 26.5258 -45.1162
-57.4787 6.7512 -45.0951
-50.958 -12.8427 -40.8868
-40.0202 -34.3411 -43.5107
-26.0365 -46.5071 -45.4368
-7.7492 130.8505 -38.257
-33.134 126.7779 -49.1004
-52.2864 109.037 -53.6692
-59.6886 83.7602 -53.6446
-61.7314 61.6972 -54.0886
-64.6405 38.3676 -54.1007
-68.1004 11.4208 -56.053
-68.475 -16.497 -52.8222
-56.8699 -39.9757 -50.4242
-39.4687 -56.7455 -54.6712
-20.9825 -67.2245 -57.3027
4.805 -62.9325 -47.6483
4.3993 -74.025 -53.0097
ID=MCZR_166446$b

LM3=152
9.4495 44.9698 -67.8232
16.2941 35.1424 -66.4515
6.841 28.3694 -58.8234
6.7677 22.7313 -57.0395
7.421 16.02 -55.1886
7.3556 9.2814 -54.0361
7.2915 2.6522 -53.8072
7.7993 -4.0153 -54.4059
11.8313 -27.8407 -66.4555
9.2263 -29.9373 -67.5521
8.6578 -35.6558 -75.1874
7.537 21.4836 -56.9572
7.8817 15.2031 -55.2083
8.2768 7.7064 -54.275
7.9358 1.2428 -54.0625
8.4256 -5.4826 -54.7848
8.8549 -10.3762 -55.5017
8.0262 -15.4771 -57.7071
28.542 25.0309 -69.5393
31.1561 15.6971 -69.3166
31.8457 9.5696 -68.9895
31.1863 1.6105 -68.7155
29.1872 -6.6352 -68.0604
26.2491 -13.6037 -67.5163
21.2271 -20.2736 -67.576
17.1555 34.7718 -67.3052
24.2019 30.8093 -69.6291
28.235 26.6314 -70.432
30.8216 19.3825 -70.2588
31.7124 11.8929 -69.8416
32.3536 5.2589 -69.8449
30.1867 -3.8477 -68.9158
19.2335 44.8841 -71.8635
27.758 38.292 -74.5877
32.4916 28.8387 -74.9574
34.3567 20.51 -76.2947
35.1995 12.9696 -76.8866
35.9299 4.1904 -76.4816
36.4206 -7.3486 -75.375
-3.0166 44.4969 -68.1765
-8.6066 34.7357 -65.9994
0.5234 28.6339 -58.6678
0.5459 22.4005 -56.6237
-0.1831 15.7993 -54.8873
-0.1947 8.577 -53.7195
0.3574 1.8605 -53.7087
0.5104 -4.6124 -54.3447
-4.3862 -28.3803 -66.3945
-1.4069 -30.3801 -67.502
-0.7318 -35.9817 -75.5457
-1.6517 21.62 -57.0477
-0.4505 15.3129 -54.9939
-1.1159 7.1071 -53.923
-0.598 0.6567 -54.0161
-0.5306 -5.9569 -54.6892
-0.0344 -12.4693 -55.6181
0.5789 -16.8411 -57.3695
-21.5432 24.214 -68.9639
-24.2864 14.7615 -68.1791
-24.7369 8.1908 -68.0268
-24.4825 0.9795 -68.014
-21.1865 -8.234 -67.1973
-18.6891 -13.1962 -66.3945
-13.1889 -21.452 -66.2904
-10.1474 34.2507 -66.8432
-16.9894 30.7435 -69.11
-21.045 25.9924 -69.5298
-24.1117 18.183 -68.7719
-24.8595 11.1953 -68.867
-25.1915 3.5729 -69.2216
-23.1773 -4.7135 -68.6694
-12.6522 44.3506 -72.1167
-19.6999 39.0178 -74.4851
-25.0718 29.5657 -75.3728
-28.3547 18.5329 -75.4537
-28.3638 12.2973 -76.5292
-28.6974 3.1609 -75.2356
-28.6991 -7.3757 -75.4185
4.0729 43.3252 -66.776
3.8929 38.5223 -65.6533
12.2199 23.937 -59.5411
14.5999 9.7609 -56.9425
14.532 -5.3447 -56.7189
10.3185 -23.558 -61.4201
11.7079 -31.1904 -70.5886
12.8632 35.3545 -66.3262
16.2155 16.9939 -59.1681
17.0533 3.3104 -58.2033
15.9245 -9.5362 -58.3123
12.9223 -28.9202 -69.0026
30.1072 20.4524 -69.9766
32.6996 2.7072 -70.2769
29.7857 -12.0082 -70.4544
14.4125 37.1587 -67.8616
21.5413 35.4702 -70.4328
27.3777 30.6002 -72.2889
30.2961 20.9458 -70.4428
32.5644 12.7834 -71.4383
33.568 4.9648 -71.5615
32.6327 -3.3602 -71.8182
29.7594 -12.1098 -70.3984
25.4706 -19.9774 -70.2676
19.1185 -26.1624 -70.2406
12.4213 44.9489 -68.8467
22.2072 42.8506 -72.4725
29.4511 34.8493 -74.7597
33.1138 26.4952 -75.4152
34.7672 18.4537 -75.8286
35.7298 9.169 -76.2881
36.0772 -0.264 -76.0742
35.8789 -12.8206 -74.4917
32.6824 -21.8343 -73.2554
24.1613 -30.1403 -73.7477
14.9861 -34.5213 -74.8817
2.9362 44.073 -66.7259
2.1993 38.6031 -65.8327
-5.7369 24.1616 -59.2179
-7.2744 9.3617 -56.3627
-8.1802 -4.0598 -56.6137
-3.8329 -20.0581 -59.5677
-4.1304 -31.6957 -70.7524
-7.006 36.1342 -67.0109
-9.9787 17.3312 -59.0554
-10.1118 2.506 -57.536
-9.4531 -12.2755 -59.5044
-9.0852 -27.4375 -68.4887
-24.8697 19.515 -69.3835
-26.2604 2.0777 -69.4913
-21.1861 -14.8964 -68.4319
-8.643 37.0209 -67.9402
-15.4117 35.77 -70.6213
-20.1323 31.5809 -72.1391
-24.9643 21.8534 -70.8471
-27.0234 12.9677 -70.6709
-27.1119 5.4572 -70.457
-26.5667 -3.2503 -70.9785
-23.4231 -11.8699 -69.668
-19.5272 -20.3697 -69.7633
-12.1126 -26.1885 -69.8327
-5.7732 44.908 -69.0888
-16.3188 42.6828 -73.1909
-20.2631 38.6963 -74.2084
-26.787 25.783 -74.4311
-28.7592 17.1759 -74.7093
-29.2207 8.5695 -75.1002
-29.7147 -2.1455 -75.8556
-28.8936 -14.0954 -73.9387
-25.5762 -22.5161 -73.3611
-17.2175 -29.5236 -74.2377
-7.3842 -34.8163 -75.4252
4.1609 -33.1623 -70.3518
3.8454 -36.1946 -75.6473
ID=MCZR_1874$a

LM3=152
9.5338 17.5395 -67.2287
16.132 7.6464 -65.6717
6.6513 1.3311 -57.957
6.5213 -4.0757 -56.0797
6.796 -10.5708 -54.1328
6.7274 -17.7121 -52.9362
6.5301 -24.4035 -52.3433
6.9191 -30.9668 -52.903
10.8381 -54.8242 -64.4865
8.0226 -56.7825 -65.842
7.8092 -62.3919 -73.0727
7.0826 -5.1657 -56.0035
7.4948 -11.6819 -54.2375
7.3143 -19.2222 -53.0177
7.1698 -25.5347 -52.851
7.2109 -32.114 -53.1873
7.2346 -38.191 -54.1488
6.8972 -43.0958 -56.1172
28.4777 -2.5391 -68.7971
30.3487 -11.5984 -68.2048
31.0882 -17.8505 -67.9781
30.7464 -25.6438 -67.6228
28.3863 -33.6282 -66.5917
25.2756 -40.5276 -65.9496
20.1875 -47.2787 -65.6145
16.8164 7.4078 -66.5873
23.8471 3.6984 -68.87
28.2746 -0.7652 -69.498
30.4716 -7.9485 -69.4164
31.3237 -15.6796 -68.7806
31.5559 -22.1281 -68.626
29.5718 -30.9017 -67.6761
19.2627 17.3919 -71.3376
27.616 10.95 -73.8651
31.8875 1.4804 -73.7301
33.9564 -6.8473 -75.2265
35.0279 -14.2104 -75.7026
35.5136 -23.3407 -75.0724
36.0105 -34.9313 -73.9433
-2.9634 17.615 -67.773
-8.2131 8.0379 -65.4172
0.5988 1.9567 -58.066
-0.1712 -4.3434 -55.8683
-0.8409 -10.9176 -53.9678
-0.3521 -17.7317 -52.7811
-0.2183 -24.637 -52.5132
0.0931 -31.3199 -52.9362
-5.3797 -54.9632 -64.3002
-3.0721 -56.9937 -65.4956
-1.7133 -63.0414 -73.4025
-1.8271 -5.7816 -55.783
-0.8203 -11.2431 -54.1645
-1.2999 -19.4228 -52.9225
-1.237 -25.8887 -52.8549
-0.9799 -32.2989 -53.3146
-0.4427 -38.8028 -54.3071
-0.2245 -43.2117 -55.6098
-22.3031 -2.4748 -68.5014
-25.1045 -11.9108 -67.46
-25.1265 -18.3037 -67.0821
-25.3015 -25.4028 -66.9669
-22.0669 -34.9929 -65.5843
-20.1526 -39.204 -65.0458
-14.8703 -48.2147 -64.6598
-10.5038 7.6205 -66.4602
-16.9776 4.153 -68.4424
-20.9459 0.2767 -68.9504
-24.7414 -8.4651 -67.8676
-25.4059 -15.1696 -67.873
-25.9454 -22.7588 -67.9669
-23.9559 -30.9432 -67.0135
-12.9057 17.7121 -71.6735
-19.9921 12.5621 -74.3124
-25.2568 3.0453 -74.0924
-28.2153 -7.3897 -73.6476
-28.6862 -14.8044 -73.4656
-29.2809 -23.6287 -74.1543
-29.5928 -34.5063 -73.5703
4.4467 17.2469 -66.4528
4.7292 12.3149 -65.3211
12.602 -2.7753 -58.7715
14.7796 -16.2022 -56.0297
13.8856 -30.8553 -55.2898
9.3489 -49.217 -59.7897
10.685 -56.7233 -68.3677
12.3855 9.4623 -65.8521
15.3245 -8.2858 -58.4148
16.3772 -22.651 -57.0156
15.169 -35.2998 -56.971
11.555 -55.228 -67.2674
29.5207 -5.6697 -69.1858
32.2201 -23.9444 -69.2728
28.902 -38.0739 -68.702
14.0982 10.9494 -67.4197
20.3717 9.7181 -69.636
27.5893 3.9117 -71.7508
30.1063 -6.0433 -69.3024
32.4389 -13.2093 -70.8782
32.8386 -21.37 -70.4411
32.0518 -29.887 -70.3954
28.7556 -37.8819 -68.6783
24.9967 -46.1315 -68.8128
18.5436 -52.3114 -68.6206
11.8804 18.7475 -68.5883
22.1578 16.0652 -72.388
29.2264 8.8877 -74.4225
32.5553 -0.3377 -74.8525
34.1453 -8.8785 -74.5778
35.1608 -17.2449 -75.1842
35.4086 -26.9563 -74.7804
35.0284 -39.135 -73.0527
31.402 -48.481 -71.5546
23.5516 -56.4518 -71.9798
14.3447 -60.7593 -73.3294
2.509 17.8715 -66.2055
1.5692 12.7014 -65.2563
-5.9628 -1.8052 -58.2846
-7.6857 -16.2825 -55.4221
-8.0244 -30.4167 -55.3793
-3.955 -45.8835 -58.0088
-4.8669 -57.6336 -68.6671
-7.6031 9.9522 -66.4581
-10.3345 -8.3601 -58.2506
-10.8918 -22.962 -56.3803
-10.4419 -38.3557 -57.9336
-10.1142 -52.6964 -66.311
-25.3535 -6.4444 -68.4792
-26.9227 -23.6789 -68.4104
-22.2609 -40.6757 -67.4261
-8.9598 11.0647 -67.5479
-15.5022 9.5152 -70.0821
-20.6587 5.7122 -71.5802
-25.2147 -3.7636 -70.2281
-27.0981 -12.7075 -69.4607
-27.4312 -20.3456 -69.4591
-26.9142 -29.7918 -70.0679
-24.2661 -37.7481 -68.3802
-20.4926 -46.2572 -68.1316
-12.99 -52.2447 -67.9958
-5.9407 18.9772 -68.8567
-16.1138 16.6733 -72.7896
-20.3704 12.8148 -74.3918
-26.9422 0.2917 -74.2792
-29.0003 -8.7077 -73.7756
-29.8406 -16.6254 -74.2724
-30.2346 -27.9626 -74.6104
-29.5433 -39.7468 -72.8366
-25.192 -50.2691 -71.4408
-17.8692 -56.302 -72.4221
-7.326 -61.1261 -72.929
2.7833 -59.6157 -68.0469
2.9739 -62.8214 -72.4356
ID=MCZR_1874$b

LM3=152
-24.1645 58.7107 -5.9857
-9.8697 36.7183 -2.958
-27.811 20.6622 14.2813
-22.9204 5.7332 20.1903
-20.152 -11.1724 21.7124
-17.9452 -30.9676 20.673
-15.8482 -47.6771 16.1108
-14.4497 -62.5826 10.2486
4.6011 -106.3992 -21.6464
-3.8938 -116.6815 -24.7056
2.7077 -133.4314 -38.9061
-20.1478 4.3245 19.6237
-17.5334 -13.344 20.4343
-14.337 -33.4543 18.7514
-12.3144 -51.0299 13.5196
-10.6953 -65.4664 7.2695
-10.3075 -78.0841 1.8457
-11.6115 -88.9614 -2.5707
23.398 17.4913 -18.1989
27.7268 5.4149 -18.9756
34.6702 -20.5994 -24.7393
35.6049 -38.4968 -27.248
29.4364 -62.5555 -25.7388
23.4997 -80.3501 -25.339
12.5125 -97.7003 -22.6803
-1.9877 36.9526 -7.4534
10.1717 32.3932 -14.3859
22.4674 20.1926 -18.6406
30.7846 2.0844 -22.8348
35.762 -16.2226 -27.0271
38.7489 -37.3571 -31.3827
35.4978 -54.5345 -30.1617
-0.7427 59.1898 -15.0015
19.7715 46.0852 -25.5405
32.9139 28.0622 -32.2882
42.3989 6.8038 -35.8153
49.0775 -15.0634 -40.8543
54.0167 -37.7514 -44.7997
54.9987 -61.8168 -46.2498
-54.9101 53.1707 -4.0816
-62.4933 29.911 -1.1812
-39.2544 19.5523 14.3517
-39.5185 4.1726 20.2444
-36.529 -13.5766 21.949
-32.9503 -32.3892 21.1556
-29.0942 -49.3226 16.6353
-26.5653 -64.4618 10.0648
-30.9333 -112.922 -21.0619
-21.5079 -119.0602 -24.4487
-21.2046 -138.4139 -39.2874
-41.3698 2.1009 20.1474
-38.2579 -16.0637 21.2875
-35.2043 -35.9251 19.7926
-31.5008 -54.4106 13.8294
-29.118 -67.8798 7.7849
-25.7937 -79.6157 2.1531
-22.1199 -89.8393 -3.0842
-90.4903 0.8164 -14.7982
-92.0792 -13.3025 -16.5196
-90.3215 -42.7904 -22.0463
-85.1717 -57.5819 -22.4684
-70.771 -78.9631 -20.4509
-57.3204 -93.3058 -20.2066
-42.9975 -105.7751 -20.4447
-71.3708 26.733 -5.5831
-82.9993 17.5884 -12.3754
-91.7509 0.3363 -16.7229
-94.2712 -18.4615 -20.3214
-92.4313 -39.2775 -23.4452
-87.4253 -58.9189 -25.8361
-79.5891 -74.0213 -25.7563
-79.0694 48.8847 -13.7008
-95.6934 30.0719 -23.5769
-102.6264 5.6227 -28.9038
-104.8084 -17.0576 -30.8261
-104.1769 -39.8752 -34.6792
-100.9988 -62.5809 -39.3946
-95.4517 -85.5108 -40.7307
-32.9774 52.7452 -3.2424
-32.2072 44.9723 -0.3783
-15.7047 13.7049 12.5082
-3.6186 -22.7472 11.9156
-0.8973 -59.3765 1.3501
-6.0725 -92.1131 -7.1594
3.8368 -112.0644 -27.6175
-18.7729 38.7908 -2.0736
-4.0501 -3.699 10.8382
7.4661 -37.2179 1.8138
5.8686 -70.3978 -6.5094
9.7038 -104.3287 -24.4844
26.8285 12.9598 -22.0855
38.036 -33.9192 -30.7508
27.1331 -71.8605 -27.5198
-13.2522 40.655 -4.9893
3.1827 39.6002 -12.8933
17.461 28.7659 -19.722
27.8484 11.8034 -22.958
35.4005 -6.4658 -28.3179
38.8177 -28.2116 -31.1681
37.991 -47.8235 -32.4189
32.3175 -65.3652 -29.2486
27.6194 -85.6154 -28.9199
15.7535 -103.0202 -27.3076
-14.9217 61.0194 -9.9108
8.7509 54.579 -20.2844
26.0632 39.0502 -30.5172
37.395 18.3543 -34.9819
45.5219 -3.1827 -39.2775
51.1854 -25.4242 -43.3218
54.9615 -49.8164 -46.3942
51.7496 -73.3292 -44.8551
42.8634 -94.5189 -40.7362
28.9178 -113.4869 -38.6474
13.1404 -125.8558 -38.7434
-44.9573 50.6633 -2.3494
-44.2285 43.9191 0.1371
-49.8067 8.0293 13.7394
-49.378 -30.3905 14.5013
-41.2214 -65.9781 2.9384
-25.4709 -95.0429 -7.1501
-28.1086 -118.8312 -27.236
-54.7144 34.1104 -0.3365
-55.9902 -12.0514 12.764
-53.6522 -48.0275 6.6985
-44.7583 -78.9541 -4.5224
-37.8464 -111.558 -22.6351
-92.8881 -6.3543 -17.4902
-87.376 -54.4215 -23.7847
-65.0051 -87.9755 -22.245
-60.9378 33.9827 -2.7632
-78.7984 27.2764 -11.2044
-89.2469 12.2187 -17.2604
-93.5608 -6.9026 -18.4956
-93.7228 -27.3476 -22.2225
-90.5957 -48.9381 -25.1712
-83.3199 -68.3749 -26.658
-73.5558 -82.8839 -24.6601
-61.2852 -100.1075 -24.7552
-42.7402 -112.9881 -24.789
-66.0652 53.9134 -8.2037
-88.4478 40.982 -18.725
-99.9296 18.111 -27.6008
-104.5967 -4.4158 -31.0041
-104.9796 -28.1586 -33.4457
-102.8513 -50.7789 -37.2655
-98.8565 -74.5913 -41.1409
-88.5785 -96.483 -38.9987
-73.7924 -113.6252 -36.0046
-52.7348 -127.0739 -35.912
-32.4998 -134.3532 -37.8614
-10.6406 -122.2374 -25.8693
-8.6748 -135.0595 -36.9086
ID=MCZR_46278$a

LM3=152
-23.3514 59.6323 -3.8625
-9.856 37.6187 -2.0424
-29.057 22.1642 14.9672
-24.6082 6.6466 20.684
-22.0873 -10.6322 21.4806
-21.0563 -30.1247 20.1704
-20.1917 -46.2618 15.5359
-19.369 -61.5203 9.3108
-2.6755 -105.3679 -23.4179
-11.178 -114.6964 -26.1526
-5.4702 -132.2931 -41.8825
-22.4477 5.0761 20.1385
-20.5672 -12.5239 20.6122
-18.1971 -32.7604 18.3097
-16.9989 -50.018 12.7877
-16.2017 -64.3315 6.4135
-16.6977 -77.1244 0.6855
-17.9877 -87.4717 -4.1357
21.5458 17.0876 -17.4039
25.9249 5.2273 -19.301
32.8885 -20.7777 -27.4072
31.5777 -39.418 -28.1229
22.1007 -61.8196 -24.6017
15.8322 -80.4333 -25.5917
5.5352 -97.1776 -24.5237
-2.8728 37.5265 -6.5081
9.4758 30.8216 -13.0635
21.0556 21.5411 -19.4788
29.9184 1.4985 -24.8471
34.1966 -16.6678 -29.4148
35.018 -37.7654 -32.192
30.6882 -53.9904 -31.0828
-1.0754 60.1807 -13.6729
18.5488 48.0482 -24.7643
31.4819 27.2675 -31.2493
40.6744 6.4692 -35.9767
45.7484 -15.2337 -41.0179
49.4636 -38.9962 -45.442
49.8782 -61.9647 -47.2031
-54.315 56.0736 -2.8816
-63.9077 33.2507 -0.5396
-40.824 21.5308 15.0432
-41.4337 6.0305 20.471
-38.9801 -11.8255 22.0182
-36.4935 -30.5928 20.8254
-33.347 -47.6224 16.0646
-31.9019 -62.9588 8.9042
-38.1703 -110.0599 -22.6285
-28.6635 -117.3704 -26.4657
-30.1498 -135.9322 -41.3702
-43.3316 4.0175 20.4669
-40.7925 -14.4111 21.0891
-39.1791 -34.1387 19.3509
-36.6678 -52.0303 13.1261
-34.6555 -65.9545 6.9923
-31.8294 -77.934 0.6955
-27.9951 -88.3359 -4.675
-92.6645 5.2404 -14.4354
-95.1061 -9.1594 -16.3174
-94.3862 -37.9404 -21.7914
-89.754 -53.029 -22.6594
-77.109 -73.4854 -21.4755
-64.137 -89.3263 -21.5532
-50.373 -102.991 -21.9326
-72.7642 30.602 -5.0123
-84.7692 21.1925 -11.6523
-94.535 5.7358 -16.8472
-97.3656 -13.0966 -20.3786
-96.4151 -34.1142 -23.9757
-93.7555 -53.4334 -27.3791
-85.3998 -68.395 -26.6743
-79.2542 52.5057 -12.0468
-96.924 34.7836 -22.9281
-105.1213 10.9423 -28.6498
-108.411 -11.3595 -31.0927
-107.7857 -34.0118 -34.7608
-106.3881 -56.858 -40.0275
-101.5716 -79.8637 -41.7644
-32.1333 54.2363 -1.7344
-31.5915 46.921 0.4472
-17.067 14.5069 12.6482
-6.7304 -22.4745 11.4878
-5.8825 -58.5995 0.5541
-12.4399 -91.1137 -8.6339
-3.2287 -110.9267 -29.2174
-19.2677 39.8371 -0.9488
-6.5267 -3.214 10.8069
3.272 -36.8773 1.4497
0.1594 -69.9585 -7.4696
2.7697 -103.8744 -26.307
24.827 12.9533 -21.6357
34.0438 -34.3677 -31.1387
21.773 -72.0523 -28.5972
-13.4329 41.9067 -4.3164
2.4783 40.1942 -12.3679
16.3158 28.8552 -19.2562
26.0645 11.5888 -22.7649
32.9687 -7.2256 -28.4951
35.3449 -28.8232 -31.6122
33.5713 -48.4637 -33.0074
26.5363 -65.9848 -30.1558
21.5088 -85.7138 -30.2478
8.6295 -102.3462 -28.5789
-14.7045 62.1688 -8.5448
8.3622 55.9336 -20.0179
25.0381 38.4831 -29.4903
35.9327 17.8961 -34.8437
43.2312 -3.6892 -39.3553
47.9231 -26.3274 -43.8546
50.4874 -50.7906 -46.9454
45.8154 -74.042 -45.8426
36.0067 -95.16 -41.9754
21.738 -113.4555 -40.2004
5.2458 -124.9823 -40.3222
-44.7786 53.4929 -1.5888
-44.4035 46.317 1.0639
-51.8836 10.603 13.8581
-52.7703 -28.0415 14.5028
-46.1927 -63.5834 2.2321
-32.0178 -93.2776 -8.4299
-35.4256 -116.3869 -28.2743
-55.5241 37.2222 0.4907
-58.7146 -9.1959 12.8685
-58.256 -45.0364 6.1101
-50.6055 -76.2831 -5.3737
-45.2967 -108.5986 -23.9315
-94.6208 -2.3723 -15.9814
-91.599 -49.3728 -23.4551
-69.6233 -83.1972 -22.5571
-61.628 37.3748 -2.0963
-79.4537 31.4802 -10.452
-91.3173 17.303 -17.1545
-96.6058 -1.6086 -18.7765
-97.714 -22.4662 -22.7586
-95.2409 -44.1035 -25.5284
-88.3289 -63.439 -27.3658
-79.3002 -78.5982 -25.2664
-68.492 -95.8937 -25.8908
-50.387 -109.5721 -25.9148
-65.8226 57.7484 -7.2965
-88.621 46.1162 -17.9076
-101.7626 23.9636 -27.3106
-106.459 1.3947 -30.2024
-108.6761 -22.2643 -33.9779
-107.3753 -45.0113 -37.5068
-104.9716 -68.1993 -41.4155
-95.823 -91.1425 -39.7866
-81.0658 -108.7294 -36.8274
-60.3387 -122.9971 -37.0003
-40.7071 -131.6503 -39.372
-18.9358 -120.9151 -27.8621
-17.0649 -133.0447 -38.2471
ID=MCZR_46278$b

LM3=152
35.3265 111.3638 -41.7326
47.6049 81.0964 -35.7269
21.9935 68.6483 -13.4566
23.6968 49.6869 -4.0266
23.2883 26.5287 -0.848
20.69 -0.2159 -0.0418
18.3132 -25.5701 -3.6201
17.6101 -49.2977 -10.3208
26.6116 -116.8391 -41.6999
16.1605 -132.0026 -45.844
21.4084 -154.9655 -54.833
28.079 46.008 -4.5286
27.0147 21.3708 -3.0301
25.6184 -7.8281 -2.6876
23.3037 -32.4476 -8.1043
20.3691 -55.1798 -13.2752
19.5404 -72.6597 -18.9631
16.1817 -85.7481 -23.1593
83.9389 46.3521 -46.6087
87.13 24.6681 -48.3958
87.0922 -12.1616 -53.699
85.1773 -33.6382 -53.8837
70.0906 -62.6808 -47.1892
56.9378 -83.442 -45.5877
41.0563 -104.3477 -43.5629
55.9257 79.5659 -39.4637
71.7481 67.5384 -46.1518
86.0149 45.0564 -50.0082
88.8432 17.271 -51.4688
88.555 -8.4818 -55.0544
86.1093 -34.2767 -55.0875
77.9028 -54.2568 -51.3154
62.908 104.5307 -52.8415
86.2224 82.8452 -62.9192
101.1512 51.6387 -66.5203
105.6344 18.7583 -67.6418
104.6741 -10.981 -71.342
104.9255 -41.3112 -71.375
103.3543 -72.2634 -68.8083
-5.1475 114.6133 -43.647
-22.8366 86.2794 -35.2733
5.0891 70.1784 -13.159
1.4527 51.2525 -3.3324
-0.8814 27.8025 -0.251
-0.1986 0.6359 -0.0972
0.096 -24.7003 -4.2958
-0.3582 -48.3963 -11.337
-15.5612 -115.5487 -42.6291
-6.5035 -130.1042 -46.2678
-12.1072 -154.8757 -55.5378
-3.7308 48.1148 -3.6197
-5.7887 21.8966 -2.2162
-5.7158 -6.0574 -2.8406
-4.2243 -32.5546 -8.9548
-3.6297 -54.0161 -14.1414
-4.1764 -71.798 -19.596
-1.4237 -85.432 -23.2422
-61.0422 52.296 -48.3928
-64.5764 31.4047 -47.5233
-68.2297 -7.737 -51.7888
-68.4876 -26.8741 -53.1216
-55.2237 -59.2293 -46.8322
-42.6558 -81.6013 -45.0717
-26.8415 -102.8751 -43.6074
-28.2503 87.3464 -38.2222
-45.864 73.0384 -45.1714
-61.706 51.9872 -49.5797
-66.6352 24.5167 -50.4406
-68.8913 -2.8233 -53.5397
-69.1587 -27.9256 -53.6538
-61.8389 -50.2263 -51.1117
-30.5132 109.8548 -54.6524
-58.4151 89.4299 -63.8519
-76.1737 57.7891 -67.8511
-80.3959 26.0986 -66.5238
-83.0288 -2.6182 -71.6761
-86.8323 -32.4559 -73.4703
-87.6309 -65.8476 -70.2336
23.4601 106.9027 -36.6258
22.6759 99.2761 -34.1373
35.9778 58.282 -15.5054
39.3826 6.408 -9.57
36.3864 -44.5078 -19.4476
20.4246 -92.309 -26.9693
26.5598 -128.1111 -49.8708
31.3293 89.3337 -33.8984
42.9749 30.8656 -11.8842
46.8749 -19.2134 -19.2051
39.7649 -64.7399 -27.3914
36.4833 -114.6816 -46.1558
87.0387 34.9904 -49.6483
86.0871 -30.337 -55.2139
64.09 -79.8327 -49.6879
44.4378 90.9835 -40.0901
65.8765 84.4739 -48.8584
81.491 61.0827 -54.1013
88.6253 32.7652 -51.5197
90.578 4.2085 -56.0627
87.9126 -23.7913 -56.3189
85.6879 -50.4275 -57.5447
75.579 -72.4208 -52.7567
61.9053 -95.8029 -52.1773
43.5288 -114.1439 -50.1972
47.3135 111.2909 -47.3017
73.4122 98.3361 -57.8838
92.3777 71.6447 -65.8728
103.1579 38.032 -67.438
105.0816 6.6715 -69.392
103.6638 -23.7222 -72.0606
105.5411 -54.1582 -70.1068
96.4818 -85.4213 -65.6984
80.462 -111.1511 -58.532
59.2184 -130.8868 -56.5802
35.6069 -146.4699 -54.6566
7.3079 107.7178 -36.2247
6.9409 100.5339 -34.0505
-12.9357 60.7715 -14.4246
-21.1474 7.5903 -9.4596
-19.6239 -43.4728 -20.5884
-6.2862 -92.4127 -27.5746
-14.1886 -126.8284 -49.4916
-3.8911 91.1613 -33.8304
-23.3866 34.0572 -11.8993
-28.9968 -17.4103 -18.7659
-23.473 -63.8937 -27.9789
-24.1411 -113.6798 -47.3035
-64.2552 42.1646 -49.4362
-69.3955 -25.6473 -54.6178
-50.8755 -77.1647 -49.7771
-13.554 94.1325 -37.5809
-37.6821 90.0088 -48.9294
-57.2509 67.7318 -54.6384
-65.6041 39.8355 -50.4788
-69.87 10.8552 -54.3663
-70.4138 -18.0642 -55.372
-69.9785 -44.4114 -58.2095
-62.1147 -68.7418 -53.316
-49.0191 -92.0093 -51.9445
-31.4512 -112.7376 -50.9616
-14.7766 114.7685 -49.2073
-43.6061 103.6091 -58.5735
-66.9016 77.3538 -66.9433
-78.4376 44.2589 -66.9017
-81.4001 13.7802 -68.3781
-84.2139 -14.7459 -72.3831
-88.3769 -46.8144 -72.9556
-83.0821 -79.1667 -67.3908
-68.6994 -106.0085 -59.3527
-48.8562 -127.4244 -57.3574
-25.5725 -145.6072 -56.0144
4.6902 -138.2607 -44.7987
4.2009 -153.7516 -51.3883
ID=MCZR_46253$a

LM3=152
89.1288 105.8487 -40.1012
99.5333 74.9805 -34.7794
73.184 64.0708 -13.2411
74.2322 44.5693 -4.1114
71.6902 21.2333 -1.2636
67.6981 -5.1497 -1.1296
64.2358 -30.2791 -5.5228
62.3975 -53.5274 -12.5859
67.2233 -121.3594 -45.4762
56.1214 -135.3654 -50.0781
60.1768 -158.8674 -59.5824
78.108 40.5613 -4.6212
75.6688 16.0948 -3.7756
72.1557 -12.9999 -3.7609
68.5374 -37.3287 -9.7689
64.7715 -59.795 -15.8507
62.5659 -77.0394 -21.6695
58.1238 -89.7185 -26.205
134.2249 38.4767 -46.5744
135.9183 16.8429 -48.6681
133.9425 -19.5257 -54.9153
130.9214 -41.0616 -55.5183
113.9622 -69.3782 -49.6319
99.6987 -89.4397 -48.6065
81.8884 -109.4318 -46.3688
108.3054 73.4405 -38.7614
123.3221 60.3334 -45.6638
135.9296 37.2677 -49.7663
137.2901 9.3523 -51.9493
135.5621 -16.3267 -56.4364
131.3256 -41.6323 -56.7038
122.1359 -61.5997 -53.4871
116.1255 98.0303 -51.243
138.1914 75.2886 -61.7228
151.4264 42.8919 -66.1369
154.0076 10.3055 -67.9755
151.7002 -19.3806 -72.4191
150.0405 -49.3488 -73.2727
146.442 -80.5209 -71.144
49.1291 111.6457 -42.2606
29.7085 84.3618 -34.6502
56.3698 66.1396 -12.7353
51.4102 47.6701 -3.4562
48.3066 24.0061 -0.9265
46.9729 -3.3038 -1.3581
46.2059 -28.8155 -6.1633
44.2835 -52.2736 -13.7465
24.871 -117.3134 -46.5725
33.4884 -132.4015 -50.6166
26.1899 -156.5688 -60.4747
46.6702 44.3937 -3.643
42.8206 18.0064 -2.8624
41.5213 -9.6355 -4.2477
41.4825 -35.7619 -11.1768
40.8148 -57.6151 -16.6891
39.8968 -74.9328 -22.181
41.2256 -88.6833 -26.7015
-10.4173 52.8442 -48.1279
-15.0359 31.7656 -48.0638
-20.7437 -6.8392 -53.1446
-22.4391 -25.689 -55.0651
-10.8401 -58.7647 -49.6229
0.2997 -81.7374 -48.2669
14.9875 -103.9915 -47.54
24.4421 85.5967 -37.3056
5.7606 72.6662 -44.9324
-11.1574 52.3383 -49.5126
-17.8377 25.1681 -51.1774
-21.3113 -1.2652 -54.8454
-22.9435 -26.5715 -55.6576
-17.4812 -49.7975 -54.4543
23.2734 108.9075 -53.1739
-5.2059 90.2587 -63.003
-24.8733 59.8729 -67.6659
-31.3608 28.0564 -67.7116
-35.6384 -0.0736 -73.868
-40.6772 -29.5861 -75.9322
-43.6509 -62.8801 -73.4955
77.2474 102.0191 -35.0095
75.9756 94.4866 -32.8858
86.5305 52.8426 -15.0476
87.2836 0.6209 -10.4606
81.4746 -49.8437 -21.688
62.3809 -96.4787 -30.1769
66.7702 -132.2126 -54.0543
83.462 82.8143 -31.7263
91.872 24.6842 -12.1008
93.3637 -25.3444 -20.7798
83.5738 -70.2276 -29.9997
77.3901 -119.7824 -50.1214
136.733 27.1605 -49.6343
131.9727 -37.9605 -56.9818
107.2315 -86.1665 -52.5176
97.3598 85.2092 -38.9879
117.6938 78.151 -47.7746
132.5035 53.5199 -53.5947
138.1065 24.8719 -51.7453
138.4216 -3.7863 -56.8381
133.7763 -31.7324 -57.8261
130.2686 -57.7956 -59.639
119.0156 -79.3573 -55.4952
104.2332 -102.0599 -55.6856
84.987 -119.0312 -54.1173
100.8662 105.6728 -45.6102
126.6938 90.6003 -56.3705
143.8492 63.8912 -65.142
152.9809 29.8193 -67.3885
153.1585 -1.8594 -70.2391
149.6192 -31.425 -73.3011
149.2601 -62.8522 -71.6568
139.6007 -93.1921 -68.7764
122.1422 -117.6205 -62.2918
99.3291 -136.2446 -60.8817
75.0075 -150.9616 -59.4606
61.24 104.099 -34.9166
59.8541 96.653 -32.7194
37.8478 57.1166 -13.8126
27.139 5.0123 -10.4053
25.7962 -45.9987 -22.9655
35.8071 -94.396 -30.9841
26.7072 -128.984 -54.2546
48.4513 88.1418 -33.0027
26.5282 30.8228 -11.9729
17.8789 -19.379 -20.5127
20.7079 -65.7201 -30.6849
16.9307 -114.7476 -51.2612
-14.0984 42.6537 -49.5406
-23.2806 -24.381 -56.4899
-7.4732 -77.3927 -52.9814
38.7691 91.7588 -36.649
15.6556 89.3726 -47.5874
-5.39 68.2253 -54.1777
-15.4845 40.7668 -50.9033
-21.457 12.0904 -55.2799
-23.6163 -16.6385 -57.1822
-24.365 -43.2131 -60.4446
-17.908 -67.9733 -56.3568
-6.2976 -91.6838 -55.5574
9.6337 -113.6185 -55.1407
39.4727 112.5222 -47.226
10.5093 103.2064 -56.8437
-14.7451 78.8183 -66.7002
-28.0244 46.124 -67.0169
-32.4933 16.2065 -69.4019
-37.3073 -11.524 -74.4232
-43.0667 -43.9743 -75.324
-39.5082 -76.9454 -70.6202
-26.8702 -104.7057 -63.1739
-9.1151 -127.7793 -62.015
13.9519 -146.6615 -60.6868
44.6592 -141.2001 -49.2981
43.2583 -156.3767 -56.254
ID=MCZR_46253$b

LM3=152
-29.8981 -1.3704 -35.5135
-24.7835 -9.6747 -33.0641
-34.0486 -14.8755 -24.5137
-33.042 -21.8656 -21.0243
-31.647 -28.4488 -19.0494
-32.3565 -36.8475 -16.5124
-32.0873 -45.6873 -16.0656
-32.3843 -53.8775 -17.0488
-25.4103 -82.0352 -28.5588
-27.9839 -85.0316 -28.0686
-26.7105 -94.5555 -31.5413
-32.6739 -22.6611 -21.3513
-31.7422 -29.5696 -19.0697
-31.4468 -38.0326 -17.1143
-31.3505 -47.1682 -17.1659
-31.2611 -55.4628 -18.1137
-31.2216 -62.1398 -19.8809
-32.3943 -67.8552 -21.5084
-9.9389 -22.6752 -38.5391
-7.5534 -28.4669 -39.16
-6.5262 -39.9342 -37.6523
-7.2384 -46.4534 -36.3993
-11.3648 -59.3018 -32.9695
-15.2383 -66.5796 -30.9279
-20.479 -76.1835 -29.8727
-22.603 -9.6948 -35.0993
-15.7709 -13.5434 -37.6013
-9.8513 -21.438 -38.9152
-6.8079 -29.6307 -39.5558
-4.3616 -38.2457 -39.0224
-5.397 -47.1223 -37.7124
-9.2419 -55.5612 -34.514
-20.7345 -2.5248 -39.288
-11.9137 -8.133 -41.3814
-4.5505 -17.5958 -42.7179
-0.2945 -27.2789 -43.7682
2.1823 -37.814 -43.734
2.787 -49.1115 -42.0207
1.1442 -61.175 -39.7503
-45.375 -2.1021 -35.4575
-50.6636 -11.1162 -33.2388
-39.8981 -15.7397 -24.4339
-40.216 -21.8414 -21.1556
-40.1831 -29.1991 -18.8869
-38.9737 -37.2719 -16.6307
-38.8135 -45.6579 -16.0873
-38.0892 -54.1155 -17.4598
-42.2082 -82.1112 -28.0702
-39.1497 -85.7582 -27.9886
-39.8966 -95.0279 -31.4558
-41.2699 -22.6854 -21.7237
-40.5849 -30.4365 -19.0466
-39.9377 -38.8391 -17.1113
-39.3906 -47.6568 -17.188
-38.7744 -55.3886 -18.1254
-38.1263 -62.1279 -19.5379
-37.1495 -67.9081 -21.6893
-63.4933 -25.7939 -37.6219
-65.433 -30.846 -37.7443
-65.6876 -43.7618 -36.9135
-65.0123 -48.9652 -36.4661
-59.219 -60.9364 -32.6916
-54.4892 -67.7283 -30.9877
-47.7184 -77.0692 -29.4976
-52.7711 -11.7043 -34.5956
-58.0315 -16.0196 -36.4619
-63.4501 -23.1434 -38.1045
-66.3654 -31.614 -38.325
-67.3303 -40.5814 -38.0032
-66.2024 -49.6325 -36.8669
-61.6677 -57.5804 -34.5654
-54.7245 -3.9042 -38.9706
-63.1681 -10.8787 -40.8777
-69.1542 -20.9033 -41.631
-72.065 -30.6921 -42.3378
-73.8155 -41.5612 -42.8553
-73.6291 -52.729 -41.6388
-71.1788 -64.1912 -39.7263
-35.4613 -2.6055 -34.3356
-35.041 -6.058 -31.9115
-28.8871 -19.5574 -26.4847
-23.7358 -34.7724 -24.2373
-25.2397 -51.3852 -22.2708
-28.9611 -70.3195 -24.3167
-25.505 -82.7565 -29.1008
-29.7675 -9.0999 -31.6362
-22.8621 -26.5048 -28.3623
-20.2121 -41.3962 -26.5982
-21.9007 -59.5127 -25.4172
-22.9339 -79.1923 -29.9721
-8.9097 -24.3729 -38.918
-6.4677 -43.7217 -37.1688
-13.8044 -62.9783 -31.82
-26.5036 -8.7815 -33.7555
-19.9344 -10.2997 -36.6466
-13.3509 -15.7073 -38.5006
-7.9649 -24.8552 -39.3739
-4.9904 -33.1185 -39.594
-4.6912 -43.2442 -38.5024
-7.3114 -53.0563 -36.1676
-10.3809 -61.6622 -33.9512
-14.7412 -70.6397 -31.9104
-20.976 -79.0945 -30.1639
-26.8772 -1.336 -37.1444
-16.3133 -4.5649 -40.4987
-8.4782 -12.1149 -42.1493
-2.286 -22.0199 -43.1616
1.016 -32.2343 -44.0263
2.5451 -43.1219 -43.1099
2.2327 -55.6103 -40.9071
-1.4765 -66.4409 -38.53
-6.5736 -76.5219 -36.2773
-14.4821 -85.4171 -33.9065
-22.0837 -91.6507 -32.4287
-40.1357 -2.5535 -34.2966
-40.5669 -6.4542 -31.794
-44.8746 -19.8133 -26.3546
-48.0567 -36.3391 -23.2631
-45.1796 -52.4585 -21.8451
-40.3798 -70.3966 -24.1704
-41.9751 -85.0006 -29.2783
-45.7942 -9.6471 -31.6684
-50.4466 -28.0597 -27.9178
-51.5308 -42.9502 -25.24
-48.5156 -60.9178 -25.0204
-45.5051 -80.2372 -29.577
-64.266 -28.4994 -37.5316
-65.313 -47.1203 -36.1206
-55.6971 -64.9276 -31.0181
-49.7714 -9.6762 -34.203
-55.2466 -12.0889 -36.1052
-61.5857 -19.0878 -37.8753
-64.6284 -26.8113 -38.5161
-67.2531 -37.3536 -38.6306
-67.4544 -46.3408 -37.6333
-63.5823 -55.4636 -35.7237
-58.3078 -63.5937 -32.9682
-54.114 -72.717 -31.9687
-47.174 -80.2298 -30.1909
-49.2696 -2.8683 -36.9042
-58.902 -6.587 -40.2598
-65.8852 -15.4075 -41.95
-70.9354 -25.2309 -42.3724
-73.1576 -35.8492 -43.3374
-74.1265 -47.048 -42.3693
-72.2528 -59.2584 -40.6444
-68.289 -70.0568 -38.1999
-61.6541 -79.1925 -35.4622
-52.9948 -87.2388 -33.1713
-43.8836 -92.9601 -32.5587
-32.3268 -87.2019 -27.1474
-31.9591 -94.3639 -29.9868
ID=MCZR_46258$a

LM3=152
-17.9082 9.3799 -36.7335
-12.7073 1.7247 -34.4233
-21.1997 -4.2491 -25.8036
-19.653 -10.7949 -22.7342
-18.7735 -17.6643 -20.1111
-18.2862 -25.7912 -18.0399
-17.598 -34.6886 -17.6284
-17.4954 -42.9624 -18.5119
-9.9518 -70.852 -29.3309
-12.0662 -73.6386 -29.2456
-10.1304 -83.192 -32.7391
-19.324 -11.5315 -22.8811
-18.2576 -18.8486 -20.4438
-17.3642 -27.1628 -18.6172
-16.8453 -36.1673 -18.5037
-16.6419 -44.6058 -19.4303
-16.4529 -51.2167 -21.0211
-16.9458 -56.6811 -22.8717
3.3425 -10.8489 -39.7634
5.7176 -16.0668 -40.1839
7.5152 -27.9847 -38.9452
7.1165 -34.2502 -37.6938
3.6356 -47.3503 -34.3463
-0.0077 -55.1956 -32.3024
-4.6741 -64.5601 -31.2091
-9.5781 1.5503 -36.6645
-2.9737 -1.9359 -38.9867
2.8703 -9.2371 -40.3135
6.8396 -17.5507 -40.7774
8.4262 -26.0543 -40.2568
8.3518 -35.0149 -38.8972
5.1049 -43.7218 -35.6038
-8.5524 8.8437 -40.6584
0.7016 3.4667 -42.7894
8.186 -5.7132 -43.5843
12.8218 -15.0406 -44.9215
15.9771 -25.3563 -44.9958
17.0392 -36.9063 -43.0648
16.32 -48.6904 -41.1152
-33.6355 8.0736 -36.9903
-37.9342 -1.0333 -34.5861
-27.0078 -5.0794 -25.7412
-26.9125 -11.3334 -22.6083
-26.5926 -18.9393 -19.9783
-24.6467 -26.6141 -17.7934
-24.2935 -35.036 -17.3429
-23.2069 -43.2688 -18.6688
-26.6728 -72.2132 -29.9945
-23.0913 -74.696 -29.304
-23.0569 -84.8245 -32.7926
-27.7421 -12.3623 -23.1183
-27.2018 -19.9524 -20.5385
-25.7861 -28.2208 -18.4331
-24.7164 -37.003 -18.5432
-23.957 -44.8758 -19.4127
-22.824 -51.4738 -20.8375
-21.4927 -57.2871 -23.0092
-49.9356 -16.3208 -38.8942
-51.7995 -21.656 -39.1699
-51.0708 -34.636 -38.3749
-50.2073 -39.7505 -37.9205
-43.5804 -51.5349 -34.0596
-38.9319 -58.0282 -32.2164
-31.517 -66.8477 -30.8123
-39.4236 -2.134 -35.928
-44.7423 -6.4373 -37.812
-49.325 -14.2482 -39.0898
-52.053 -22.7128 -39.8223
-53.1301 -31.7804 -39.562
-51.5671 -40.621 -38.2804
-46.3937 -48.5163 -35.8852
-42.2581 5.5812 -40.2166
-49.8334 -1.4231 -42.4355
-55.5892 -12.0107 -43.1752
-58.3951 -21.8573 -43.9168
-59.4896 -32.9799 -44.517
-58.9618 -44.4499 -43.098
-55.7504 -55.5852 -41.4489
-23.1703 7.9368 -35.7909
-22.4288 4.1228 -33.1007
-15.865 -8.7351 -27.8561
-10.0987 -23.6196 -25.5433
-10.5143 -40.2981 -23.5812
-13.7705 -58.9687 -25.2003
-9.1771 -71.9286 -30.5023
-16.9773 1.6283 -33.2292
-9.0302 -15.1434 -29.9594
-5.832 -30.0929 -27.9907
-6.6715 -48.2183 -26.9353
-6.3276 -67.9772 -31.3845
4.613 -12.4222 -40.6345
8.1519 -31.5165 -38.9231
2.1698 -50.3371 -33.4345
-14.2682 2.2567 -35.182
-7.1089 0.6732 -38.2793
-0.4431 -4.6072 -39.8584
4.4849 -12.6565 -40.6661
8.1465 -21.4048 -41.1009
9.5261 -30.91 -39.9696
8.1333 -41.0595 -38.0128
4.3752 -49.5206 -35.097
1.7018 -58.4675 -33.8492
-4.5566 -67.7272 -31.7895
-14.7112 9.7254 -38.7983
-4.2322 6.885 -41.951
4.2537 -0.2125 -43.6998
10.6593 -10.0705 -44.4771
14.7138 -19.5764 -45.4858
16.5722 -30.4323 -44.4559
17.0103 -43.0693 -42.1954
14.0842 -54.1759 -39.9382
9.4935 -64.3751 -37.6635
2.0879 -73.7371 -35.0824
-5.0866 -80.126 -33.9987
-28.1668 7.886 -36.2856
-28.7021 3.8357 -33.6655
-31.8993 -9.6801 -28.1558
-34.5066 -26.6371 -24.7545
-30.6031 -42.3927 -23.117
-24.5949 -60.0822 -25.4929
-23.4768 -72.7086 -29.4631
-33.03 -0.0139 -33.2394
-36.6209 -18.6119 -29.4415
-36.8039 -33.5037 -26.942
-32.3109 -51.0416 -26.4242
-27.9657 -70.209 -31.2327
-50.7156 -19.5387 -39.3626
-50.0739 -38.5824 -37.915
-40.2524 -55.9027 -33.4381
-36.749 -0.3947 -35.5595
-42.1173 -3.4503 -37.8282
-47.9467 -9.5302 -39.8874
-50.9309 -19.1514 -39.92
-52.7127 -28.3608 -40.115
-51.3648 -38.048 -38.9068
-47.789 -46.9323 -37.1635
-42.672 -54.3175 -34.6046
-37.8458 -62.8333 -33.6496
-30.1396 -69.02 -31.4279
-36.9877 7.1751 -38.6874
-46.0366 2.5469 -41.8088
-52.6297 -6.4982 -43.6897
-56.853 -16.9322 -43.8676
-58.6471 -27.5778 -44.9157
-58.566 -38.8042 -43.781
-56.4579 -50.5272 -42.2549
-51.7225 -61.1565 -39.5654
-44.3041 -70.2031 -37.097
-35.3744 -77.626 -34.3787
-25.7897 -82.3868 -33.5889
-14.5338 -76.5934 -28.5249
-14.17 -83.024 -31.1781
ID=MCZR_46258$b

LM3=152
24.5286 97.5983 4.2304
39.4824 72.2934 10.2701
20.0109 58.2532 25.6048
22.2125 37.5224 28.6968
22.2884 18.995 29.0496
20.7671 -1.0544 26.4593
21.6979 -17.9091 21.7132
21.3708 -33.1948 17.4765
29.1968 -80.5955 -14.3659
24.0984 -87.7171 -18.3893
24.3568 -105.0821 -33.9944
25.298 36.2364 27.7238
25.9515 15.5609 27.2221
26.3404 -5.328 22.9343
25.1448 -22.3543 19.2956
23.7066 -37.9022 14.5427
22.5202 -49.1122 8.7123
20.0351 -58.5395 4.6773
77.2029 48.2285 -6.3902
82.0483 27.0402 -9.3396
83.8908 -0.578 -15.3327
77.8552 -22.7675 -13.4814
66.8039 -43.4089 -13.4046
55.7961 -56.9225 -14.1732
43.7229 -68.834 -14.1661
49.8272 72.1015 2.8706
64.7224 66.8003 -3.2669
79.6165 51.4771 -9.9503
85.5286 27.789 -13.7106
87.1755 2.8861 -17.0369
85.8565 -19.1492 -19.2058
75.7824 -38.6005 -16.4727
52.6204 99.3712 -3.4769
76.8293 84.5777 -10.5285
90.1915 59.3851 -18.622
97.5469 31.2352 -23.9279
100.3007 3.6414 -26.7181
103.7866 -25.2888 -27.8024
96.6693 -52.9737 -26.8123
-0.7633 97.9288 0.3345
-14.223 72.0924 7.7749
5.7679 59.3926 23.6272
4.2489 39.2911 27.0321
3.9286 20.223 27.1481
5.0141 0.7596 25.346
3.6507 -16.6293 20.6678
6.2552 -32.2748 16.5974
-3.2901 -79.5293 -14.001
3.5058 -88.0105 -18.5997
3.8748 -106.2836 -33.908
1.0719 37.2482 25.9264
-0.0971 16.8415 25.645
0.3623 -4.3633 22.6551
0.9037 -20.4845 17.8939
2.8435 -36.9842 13.2576
5.0689 -48.8327 8.245
7.6556 -56.9158 4.9265
-52.2508 47.8309 -7.9749
-57.007 26.1226 -11.293
-58.6859 -2.5821 -16.3981
-51.1589 -23.1077 -14.4879
-39.6343 -44.006 -13.8356
-30.145 -55.7555 -14.7999
-15.4149 -69.5785 -14.3027
-25.9618 71.0862 2.7694
-39.8438 64.9654 -3.126
-54.4615 51.21 -10.313
-60.1259 27.8071 -14.0093
-61.9672 1.9537 -18.717
-57.8849 -20.6488 -19.088
-48.0103 -38.2091 -16.5331
-28.9287 97.6356 -3.5233
-51.9272 82.5072 -10.6007
-64.4746 58.0872 -19.4622
-71.8702 30.4985 -23.9187
-73.6016 2.7478 -28.123
-76.3254 -26.5201 -29.0191
-69.966 -53.162 -27.6941
13.0144 96.2636 3.2934
18.6218 80.1834 9.4615
31.6718 50.7112 20.8256
35.7618 6.3832 20.7269
33.6405 -29.2147 13.7579
23.0297 -61.9605 0.9107
28.369 -88.1419 -21.7386
31.0706 75.3251 7.9774
42.0107 27.9383 19.408
41.1331 -10.2936 12.8435
37.6934 -43.1025 4.7105
41.2535 -75.3236 -17.9631
80.798 39.9681 -10.5711
81.9771 -14.8557 -17.0651
67.9631 -48.3232 -16.6874
33.0498 75.8562 7.5322
56.0655 76.9083 -1.5649
72.2566 64.239 -7.6173
82.179 42.4462 -11.0118
87.6335 15.5002 -16.3844
84.2057 -13.649 -17.8865
79.4844 -33.8725 -17.5181
68.4348 -49.9862 -17.6953
56.814 -67.0731 -19.912
38.9452 -80.3693 -20.9631
34.4099 100.7172 0.2372
63.0536 95.1806 -6.0549
82.4589 75.479 -13.499
93.5734 48.8714 -20.9037
98.1249 19.7993 -25.1265
101.2621 -7.1497 -26.6509
101.3378 -36.8553 -27.4412
89.7781 -62.1693 -25.8961
71.0287 -79.7314 -25.3801
51.6334 -92.0904 -27.1068
34.7987 -99.6306 -32.0615
10.02 96.8306 3.2627
6.3117 80.9612 9.2664
-6.6188 48.9152 20.5355
-9.9821 5.6219 19.8317
-6.4505 -29.3034 11.3872
4.4182 -61.8661 0.6536
-0.5498 -87.6564 -21.5363
-7.4506 74.622 8.0335
-15.9795 27.8031 18.3022
-15.5214 -11.1868 11.7431
-10.6349 -43.522 2.8595
-11.5444 -78.287 -19.3614
-57.1154 36.2332 -11.5499
-55.2133 -17.2002 -17.6373
-39.4592 -51.4996 -17.9987
-8.7338 75.0076 7.2249
-31.9777 75.2682 -1.4187
-47.7997 63.3156 -7.9018
-56.5363 41.0159 -11.5744
-61.3625 15.3176 -16.8481
-58.4811 -15.3984 -19.2171
-52.47 -32.9484 -17.9291
-40.5439 -50.1394 -18.1144
-30.2162 -66.8204 -20.5179
-11.8256 -77.3715 -19.0431
-12.1666 99.7337 -0.5613
-39.6947 92.301 -6.3473
-57.251 74.1474 -13.274
-67.8003 47.1867 -21.1733
-72.1831 18.4198 -26.1091
-74.616 -8.1786 -28.1268
-73.9319 -37.5215 -28.0488
-62.4161 -62.9832 -26.801
-43.2695 -79.5368 -27.1201
-24.0552 -91.6223 -28.2138
-8.0923 -100.0656 -32.1046
14.0073 -94.4056 -18.7746
13.8601 -105.7219 -27.5413
ID=MCZR_6397$a

LM3=152
23.6439 98.6586 1.6664
39.5249 73.4883 7.9959
19.2738 59.7258 23.8647
21.7919 38.9555 27.1639
21.7538 20.163 27.8421
20.5226 0.289 25.4256
21.5213 -16.8582 20.8131
21.0077 -32.5144 16.6374
28.8676 -79.8786 -14.767
23.4402 -87.2406 -18.779
23.7249 -104.584 -34.2428
25.3522 37.1881 26.367
25.5331 16.2915 26.4183
26.1645 -4.7866 22.0004
24.7961 -21.5744 18.6361
23.1915 -37.1446 14.0023
22.0877 -48.1638 8.0508
19.8354 -57.827 4.0414
77.6557 48.8001 -7.6816
82.2863 27.1047 -10.2651
84.308 -0.455 -15.8223
77.7617 -22.7679 -13.9542
66.5441 -43.4751 -14.0746
55.4732 -56.9343 -14.9501
43.5227 -69.2806 -15.5044
50.3833 72.1307 3.1682
65.1096 66.7437 -2.823
80.109 51.9656 -9.8722
85.2808 28.7641 -13.5045
86.383 3.0287 -16.9428
82.5005 -18.5212 -17.9281
74.7922 -38.9199 -16.635
52.5181 99.5336 -2.7108
76.9718 84.4088 -9.8945
90.1936 59.2679 -18.0776
97.6076 31.5579 -23.8036
100.3568 3.8238 -26.8231
103.4669 -25.0994 -28.0501
96.5974 -52.7033 -27.4878
-0.5004 97.9664 1.2882
-14.2917 72.3706 8.129
5.4409 59.3004 24.0582
4.2477 39.097 27.2309
3.5525 20.173 26.9818
5.1168 0.4819 25.3417
4.1578 -17.018 20.5668
6.0831 -32.581 16.2111
-3.2641 -79.4605 -14.9494
2.9432 -87.6243 -19.957
3.5372 -105.7636 -34.7646
1.0016 36.9785 26.0384
-0.2458 16.7582 25.5716
0.013 -4.11 22.3532
0.5899 -19.9572 17.7422
2.6434 -36.7892 12.8024
4.6696 -48.4999 7.6293
7.4596 -56.7864 4.1935
-52.1456 47.9171 -7.8957
-57.2715 26.2078 -11.4492
-59.1835 -1.9146 -16.967
-50.7641 -22.6417 -14.5232
-39.6642 -43.6943 -14.6154
-30.2745 -55.271 -15.5702
-15.6045 -68.9993 -15.1468
-25.8745 71.401 3.2842
-39.7523 65.3625 -2.905
-53.8851 51.8213 -10.2183
-60.3374 28.514 -13.917
-61.8356 2.6479 -18.9055
-57.2519 -20.1412 -19.0205
-46.2191 -35.887 -15.637
-28.6028 98.378 -2.8677
-51.6219 82.822 -10.0282
-64.5446 58.0964 -18.9296
-71.4538 30.2518 -24.0231
-73.8649 3.1892 -28.4275
-76.7883 -25.9843 -29.2744
-70.367 -52.5115 -28.6482
13.4178 95.7711 4.1228
19.2939 80.144 9.9285
32.2252 50.5661 20.826
36.0164 6.9852 20.5449
33.5539 -29.3131 13.2209
22.8333 -61.5075 0.3606
28.6482 -88.0758 -23.1139
31.9568 75.0301 8.7623
41.8032 27.632 19.6968
41.1901 -11.1333 12.5791
37.6628 -43.0336 4.2346
40.6945 -75.1592 -18.5684
80.4065 40.9552 -9.7168
81.5375 -13.9971 -16.8313
68.1826 -48.1653 -17.3727
33.4763 75.7335 7.7531
55.6566 76.9755 -1.0787
71.7835 64.8366 -7.3496
81.3729 42.1305 -10.4421
86.5396 15.6086 -15.8163
83.0913 -13.8347 -17.9255
79.3256 -34.0065 -17.9987
68.3552 -50.1932 -18.4227
56.6156 -67.0404 -20.6334
38.3769 -80.2458 -21.7
35.01 100.6961 0.8592
63.1575 95.0725 -5.2494
82.3067 75.54 -12.9303
93.4395 49.0046 -20.584
98.1506 20.3161 -24.9247
101.3848 -6.895 -26.9802
100.8119 -36.8703 -27.598
89.9293 -61.8975 -26.6466
70.5894 -79.4127 -25.9839
51.2751 -92.1725 -28.3433
34.1793 -99.5068 -33.3596
10.138 96.8982 4.0703
6.7025 80.9241 9.7613
-6.6764 48.8596 20.8386
-10.2308 6.0899 19.7089
-6.5715 -29.3935 11.2195
3.9831 -61.1954 0.2281
-0.9326 -87.2911 -22.229
-7.458 74.5419 8.3618
-15.836 27.83 18.6648
-15.5901 -11.4059 11.6669
-10.6905 -43.7235 2.2397
-12.0555 -77.1854 -19.523
-57.1856 36.5749 -11.3277
-55.4724 -16.3137 -17.912
-40.1411 -50.6843 -18.6644
-10.4219 75.2684 7.2235
-31.4182 75.3983 -0.6187
-47.2742 63.3529 -7.2791
-56.581 41.7388 -11.1789
-61.3977 15.735 -16.6308
-58.7862 -13.65 -19.2446
-52.2709 -34.0479 -18.3897
-41.0954 -50.2186 -19.0535
-30.4473 -66.0616 -21.067
-11.85 -77.7777 -20.101
-11.8244 99.902 -0.1581
-39.7592 91.9492 -5.4511
-57.1276 74.2657 -13.1877
-67.7382 48.1301 -21.1282
-72.4113 18.8257 -25.822
-74.7563 -8.6422 -28.2562
-74.2854 -37.0658 -28.4973
-62.5242 -61.9414 -27.2189
-43.6094 -79.3198 -27.9601
-24.1885 -91.0598 -29.0844
-8.5833 -99.8002 -33.0522
13.9527 -94.119 -19.5313
13.5919 -105.514 -28.4261
ID=MCZR_6397$b

LM3=152
-12.2596 110.2307 0.7658
2.7448 77.2664 12.8903
-21.9975 61.3807 35.062
-20.8873 32.9433 42.1186
-18.2176 2.8224 46.7095
-18.1905 -31.7675 47.6577
-15.2002 -59.3997 44.9993
-14.5489 -84.2474 39.7692
5.9327 -143.5562 -13.072
-9.5038 -156.0891 -20.0393
-6.2041 -166.6582 -34.737
-16.6904 25.8665 43.3035
-15.1512 -1.742 46.4921
-12.8911 -25.463 46.3006
-10.6903 -54.2637 44.3786
-7.9062 -77.5465 40.1237
-7.7734 -100.1275 32.0268
-9.3284 -117.7373 22.8243
45.2155 37.576 -1.2922
51.9097 10.0944 -2.1208
57.4069 -18.4875 -7.1741
59.162 -46.8432 -12.2136
51.5804 -81.4182 -17.06
42.7162 -101.5999 -17.4071
22.4035 -128.5228 -14.0596
17.4011 71.4721 8.428
32.6999 61.6402 1.1407
45.1395 37.5368 -1.1982
51.9332 10.3797 -2.2968
57.0975 -18.2167 -7.3515
59.4279 -46.5786 -12.9598
51.4206 -81.6521 -17.2273
20.2399 101.5999 -12.638
43.386 77.2636 -21.1967
57.4578 46.5561 -26.5313
65.2832 17.3172 -33.0253
68.9339 -12.6182 -39.4952
71.0511 -48.6002 -45.0344
69.9199 -86.576 -51.2025
-60.1738 108.9531 6.0362
-71.8685 73.7567 17.8315
-43.2515 58.848 37.3217
-40.0303 29.4066 43.9593
-39.7756 0.3603 47.448
-37.0386 -33.7857 47.4253
-36.5189 -60.9449 45.2709
-35.363 -86.7293 40.0186
-51.9568 -149.3844 -13.1402
-35.6926 -158.5058 -21.199
-37.9191 -168.8003 -35.7262
-44.6209 23.8356 44.6668
-42.591 -4.2474 47.397
-42.6467 -27.7101 46.4354
-40.7832 -57.3373 44.75
-42.2113 -81.3459 40.5759
-40.8037 -102.2089 33.3682
-36.3721 -118.6088 24.9899
-111.3571 31.8793 5.8723
-116.0727 3.8515 4.1485
-117.8101 -28.3142 -0.2987
-114.351 -59.0861 -4.6997
-103.3814 -91.365 -11.9883
-91.5966 -110.5681 -11.6017
-70.9134 -135.2775 -13.0635
-87.3403 67.0671 13.277
-100.9312 56.8856 8.1059
-111.3397 31.51 5.9967
-116.3134 3.5817 3.7416
-117.7291 -28.1453 -0.5277
-114.5651 -59.46 -5.0798
-103.4 -91.1189 -12.2791
-93.0636 99.1458 -5.9979
-115.972 72.3505 -13.4693
-127.1888 40.4705 -19.2569
-133.2733 12.1113 -24.9177
-134.8877 -23.8743 -32.1144
-130.7447 -60.129 -37.4738
-125.1991 -96.9677 -45.7812
-33.3807 108.3736 11.6064
-29.5303 90.5689 15.7687
-10.648 36.7788 39.5174
-3.3965 -27.0399 43.3435
2.1263 -84.2506 33.76
-6.0554 -126.3382 13.9671
3.6408 -147.7224 -19.4631
-13.7081 81.9516 16.6782
-1.4135 13.8039 40.631
3.8912 -42.7246 39.6086
8.1509 -93.1342 27.1812
6.8126 -142.948 -15.4553
52.4224 19.9714 -5.2509
60.2323 -36.3723 -14.1256
46.4806 -93.5252 -18.7903
7.0259 82.5246 6.9451
24.795 73.4005 0.9866
41.7349 56.5104 -5.8186
52.1911 28.0098 -7.2393
59.3325 -4.6322 -11.8545
61.2239 -39.0569 -15.6939
55.593 -77.4497 -20.8665
48.2599 -97.3659 -23.1675
37.7495 -117.9956 -25.5631
22.7117 -135.0929 -23.8591
-0.1004 107.3915 -1.693
30.7952 93.1343 -14.9467
49.1663 68.2114 -21.6463
62.0032 35.1392 -27.4216
66.6625 5.9073 -33.0427
70.7112 -29.7212 -41.5753
70.2822 -65.984 -48.686
66.3406 -98.7798 -52.4821
53.5529 -127.5376 -47.1292
32.1076 -146.3388 -41.4163
5.6855 -160.2351 -36.9107
-37.4541 108.5575 12.3385
-39.9951 90.1391 17.257
-52.8923 34.207 40.8592
-52.405 -28.2587 43.5979
-51.8838 -88.3883 35.2182
-39.8706 -129.9718 14.7047
-50.9589 -151.6885 -18.4704
-57.8714 80.3903 18.6058
-58.972 9.9133 41.7726
-58.8764 -46.4921 39.7452
-58.4789 -96.6126 29.0685
-54.8441 -147.9946 -15.9703
-117.82 13.1006 0.9564
-119.7312 -46.851 -7.2348
-100.7907 -103.5263 -17.0222
-77.1339 79.0215 12.1668
-95.7111 69.2421 5.8461
-110.9948 51.5497 0.5595
-117.6675 20.4638 0.2017
-122.9622 -13.442 -5.2876
-119.5843 -50.2292 -8.1608
-110.6668 -85.4075 -15.4045
-100.0226 -105.4992 -18.0899
-88.3902 -124.3349 -21.523
-70.0876 -142.264 -21.9909
-73.6453 104.9407 3.7903
-104.1888 90.2678 -8.7371
-120.4362 63.2101 -13.7424
-130.2098 28.6603 -20.0566
-134.1411 -1.6107 -26.9402
-134.6584 -36.4578 -33.4201
-128.9651 -74.8166 -41.2152
-120.5351 -109.0635 -46.936
-103.8027 -137.0345 -42.9199
-80.9043 -153.3351 -38.4114
-53.038 -163.9763 -36.2268
-22.8779 -158.6187 -21.0944
-21.9842 -167.6138 -34.5945
ID=MCZR_29550$a

LM3=152
-14.7771 108.5935 12.6633
3.3309 75.5988 22.0645
-20.4017 55.4364 43.1384
-16.4833 26.6531 47.3361
-11.7174 -2.8898 48.9651
-7.9031 -36.864 46.7732
-3.1586 -63.5881 42.1208
-0.5404 -88.11 34.9205
24.4565 -140.7191 -23.0218
9.9811 -154.0557 -31.0519
13.8287 -163.115 -46.5057
-12.3019 21.3475 47.5502
-7.8003 -6.6473 48.2231
-3.766 -29.8769 46.249
0.2183 -58.4006 42.1107
5.2107 -80.5517 35.9367
7.0027 -101.8286 26.1462
7.0556 -118.6971 15.5568
48.3636 41.7885 4.0178
56.4661 16.8596 1.688
65.0688 -12.3571 -6.4086
69.067 -40.9398 -13.105
64.5225 -74.8567 -21.4777
57.5 -95.5177 -23.541
39.6417 -123.8979 -21.6573
18.0578 72.477 16.0195
34.008 64.2883 8.4064
48.3906 41.4629 3.8545
57.6067 14.9292 0.6557
65.2266 -12.3108 -6.6275
69.4225 -39.6425 -14.0046
64.8413 -74.9226 -21.6238
18.1652 104.2505 -2.7322
43.7182 82.2326 -13.129
59.6 54.1607 -20.5034
70.3028 25.79 -29.5322
76.157 -3.0052 -38.1707
81.2562 -38.1952 -46.3669
83.3039 -75.808 -55.3563
-62.4587 102.8754 16.4269
-71.04 66.6742 25.3411
-40.8736 52.9739 43.8911
-35.2854 22.8608 48.0706
-32.6232 -6.2645 49.0763
-26.8027 -39.8481 46.5861
-24.415 -66.2339 42.4727
-21.5083 -91.0823 35.383
-32.3823 -150.9556 -22.2911
-15.8445 -158.1586 -30.651
-16.9095 -167.7243 -45.9971
-39.6198 17.3099 48.1344
-35.1301 -10.5602 48.7185
-33.15 -33.6883 46.1535
-28.7924 -63.0642 42.4189
-28.9124 -86.2678 36.5233
-25.4172 -107.1347 27.8734
-19.3574 -121.7547 18.3942
-107.0046 22.3913 10.1732
-109.3045 -5.4924 6.1541
-108.1083 -37.0483 -0.1883
-102.5744 -67.2429 -7.1947
-89.4859 -97.3715 -16.4814
-75.8615 -115.6251 -17.2614
-53.0161 -138.0723 -20.5406
-85.7518 59.3043 19.5793
-98.8039 48.3822 13.5093
-107.0839 22.3846 9.7505
-109.7401 -5.799 5.7005
-108.3321 -37.2083 -0.4971
-102.7773 -67.602 -7.412
-89.2937 -97.0659 -17.2677
-94.871 91.9173 2.1791
-115.4989 63.8032 -7.0423
-123.9254 31.0746 -14.4729
-127.63 2.9466 -22.1469
-126.1143 -32.0879 -31.2746
-119.2561 -67.4588 -40.0073
-110.3731 -102.8948 -50.6607
-36.4644 105.041 20.6115
-29.7739 86.2139 24.0278
-6.4463 33.2289 43.6656
5.189 -29.3187 43.1432
15.7761 -85.3153 29.7935
11.4352 -126.2545 7.0429
23.0809 -144.1521 -27.8801
-14.0329 79.5693 24.2194
3.3062 11.5891 43.4854
13.9667 -43.758 38.4465
21.8681 -92.9526 23.1007
25.1806 -140.8264 -24.2762
56.2908 25.5807 -1.1158
69.8214 -29.022 -14.922
62.0324 -87.1272 -24.7458
6.0631 83.3136 14.159
24.3559 76.4163 7.3905
42.9224 61.3599 -0.4629
55.7428 33.5995 -3.3036
65.9113 2.2299 -10.905
70.572 -31.5335 -16.3681
68.2173 -70.5473 -23.9123
62.3927 -89.0725 -26.5583
53.8707 -110.2972 -30.9063
40.5788 -129.683 -30.8155
-3.1782 108.3714 6.8275
28.7245 97.7704 -7.4455
50.0973 72.5596 -15.8439
64.6172 43.7814 -22.8853
72.5812 16.4263 -32.1131
79.2023 -19.6444 -41.038
82.1622 -56.4986 -50.5371
80.9012 -88.1449 -55.9447
70.6026 -118.1042 -52.8792
51.1901 -138.9638 -48.3638
26.0543 -155.3064 -44.9831
-39.3484 104.8867 20.6037
-41.0252 85.6676 24.5637
-49.0253 27.9932 44.057
-43.0136 -34.346 43.0097
-37.8336 -93.2849 31.0136
-21.6843 -132.298 8.1899
-31.3495 -152.7346 -26.4214
-58.047 74.4573 25.5223
-52.9755 3.2528 43.6471
-47.5769 -53.1202 38.2552
-43.1872 -102.2998 24.1911
-34.8866 -149.5931 -22.3041
-112.4917 3.3663 2.5866
-109.0119 -55.6799 -8.9299
-84.9729 -109.2819 -22.184
-77.2696 72.4444 18.194
-94.4431 61.5913 11.512
-108.732 42.6719 4.9983
-112.8146 11.5831 2.4769
-115.1101 -22.1994 -4.5277
-108.6944 -57.9171 -9.8477
-96.423 -91.8165 -19.0647
-84.0926 -111.6375 -23.3162
-70.3445 -128.697 -26.9404
-50.7413 -144.5994 -27.7207
-75.6864 99.759 10.3359
-105.3278 82.3353 -2.4897
-118.9114 54.7586 -8.9086
-126.002 20.6662 -16.9921
-126.9572 -10.061 -25.2709
-124.5332 -45.0686 -33.8661
-115.8154 -81.8682 -43.9982
-104.4676 -115.274 -51.9298
-85.3133 -141.4558 -49.1018
-60.242 -156.2236 -45.6299
-31.7703 -164.4681 -43.8326
-2.2644 -157.7367 -29.1227
-0.5972 -165.5282 -42.2708
ID=MCZR_29550$b

LM3=152
-44.4867 65.7526 -52.4846
-37.2697 53.633 -44.4976
-50.0894 40.7086 -33.8792
-50.1965 32.3232 -32.5169
-47.4069 18.3723 -31.1288
-47.6137 6.8536 -30.6147
-46.9845 -4.9997 -30.5849
-47.2756 -16.0603 -31.6838
-48.1437 -48.954 -40.8874
-48.132 -57.2842 -46.4092
-45.4663 -71.7505 -51.383
-47.0136 28.3266 -32.7081
-46.8187 19.3852 -31.7243
-46.3077 5.0574 -31.3123
-46.0246 -6.279 -31.156
-46.4124 -17.8928 -32.3367
-46.6298 -27.3367 -33.5576
-47.8261 -34.0942 -35.3904
-14.447 38.3709 -48.0657
-10.5216 24.7373 -49.1176
-7.9812 8.9833 -49.7607
-7.9569 -6.8073 -50.9335
-13.2078 -21.6687 -49.1881
-21.4914 -35.4844 -47.6785
-31.3443 -45.0224 -45.0403
-31.6951 53.05 -46.4493
-20.6308 48.4609 -49.357
-11.7313 40.7711 -51.2751
-4.738 27.7341 -52.6587
-0.8907 13.4268 -53.579
-0.83 -2.47 -54.4992
-4.118 -17.1378 -54.8262
-29.4618 64.595 -53.7397
-16.2991 57.6174 -53.2443
-6.3487 44.8115 -53.5403
-1.4959 29.5442 -54.6771
1.6507 14.5144 -55.9297
1.9857 -1.3325 -56.5781
1.1934 -18.8932 -57.1783
-63.2386 65.5645 -53.233
-70.0102 52.6111 -45.276
-56.6804 40.9278 -34.099
-56.2216 32.3647 -32.7718
-59.1944 19.1705 -31.4139
-57.6811 7.6019 -30.7516
-58.3488 -4.7587 -30.487
-58.1223 -15.9641 -31.6726
-57.1686 -48.9616 -41.1544
-58.0496 -57.8497 -47.1234
-61.2104 -71.614 -52.3648
-59.1696 29.2104 -32.984
-59.2593 18.832 -31.6147
-59.6739 4.9593 -31.1215
-59.6731 -6.5217 -31.4627
-59.1075 -17.8743 -32.3496
-58.3227 -26.7961 -33.1268
-57.0226 -33.6789 -35.1945
-92.7815 36.312 -49.8814
-96.0747 24.1275 -50.0326
-97.623 8.8394 -49.8454
-98.0015 -6.8628 -50.6995
-92.4573 -21.6391 -48.5898
-84.5653 -35.9234 -46.3754
-75.1502 -45.306 -44.7072
-76.0486 53.5282 -48.2412
-86.2725 48.2433 -49.9333
-96.2598 39.9565 -53.1615
-101.3488 26.695 -53.6115
-104.8121 12.4101 -54.579
-104.5918 -1.8034 -54.0539
-100.6886 -17.3887 -54.1668
-78.0078 64.0177 -54.5261
-90.6832 55.8903 -53.0596
-100.0268 42.5777 -54.0943
-104.2246 27.858 -55.3699
-107.1328 12.515 -56.1304
-108.1674 -2.3269 -56.1735
-107.0032 -19.3973 -55.2541
-50.1723 64.3747 -52.1955
-50.3044 58.2374 -46.7178
-42.0654 36.5543 -37.3317
-38.526 12.7 -35.1363
-38.1555 -12.3126 -35.453
-43.4296 -38.7557 -38.2051
-42.9108 -59.0495 -49.0003
-39.3526 55.2392 -46.093
-33.3897 26.2518 -38.396
-31.0787 0.1254 -38.1661
-31.794 -26.5699 -40.1715
-35.4777 -50.4505 -45.7347
-11.9983 31.8569 -49.0253
-7.3378 0.295 -50.2838
-17.476 -29.927 -48.8776
-38.6541 55.3981 -46.2299
-25.0973 54.3154 -49.8199
-14.3193 47.7389 -51.754
-7.1825 36.1129 -53.2067
-2.4756 23.0608 -54.043
0.2654 6.5 -54.6006
-0.8488 -9.3391 -55.424
-6.9674 -24.8153 -54.1901
-16.6141 -37.6411 -50.9015
-31.5241 -52.2652 -48.2306
-38.9908 65.5335 -54.0336
-24.1104 62.0048 -53.8752
-12.3469 53.2283 -53.5499
-4.6777 38.4628 -54.437
-0.1144 24.9591 -55.6065
1.8944 8.0485 -56.2582
1.8075 -7.7534 -57.1297
-1.5072 -27.4984 -57.7641
-9.4529 -43.8084 -55.5113
-22.0486 -56.9747 -54.2437
-36.8071 -66.8655 -53.2552
-57.3347 64.6621 -52.7829
-57.6467 58.2677 -47.2178
-64.3839 36.0636 -37.3751
-67.8407 12.3089 -35.3112
-67.393 -13.1272 -36.1711
-63.0284 -39.6298 -38.4668
-61.0836 -58.6866 -48.7975
-67.5459 53.9502 -46.4393
-72.9909 25.7609 -38.186
-74.3859 0.4006 -38.3326
-74.2834 -27.2665 -40.3609
-70.1319 -49.8108 -43.9241
-93.7814 30.2758 -49.7344
-97.9868 -0.3335 -50.3271
-88.4526 -30.0901 -48.008
-68.903 56.0747 -47.8094
-81.7434 54.0743 -50.4998
-92.9645 44.4289 -52.3393
-97.4365 34.6752 -53.6971
-101.5989 26.3324 -53.9055
-105.0503 4.9897 -54.6295
-103.7887 -8.3105 -54.3295
-98.1082 -24.8764 -52.5607
-88.628 -39.7027 -49.6583
-74.0077 -51.7793 -47.6182
-68.2302 65.763 -54.7454
-82.9968 61.3758 -54.0051
-94.0606 51.6164 -53.7886
-100.033 42.3484 -54.2616
-105.3133 23.9556 -55.4985
-107.5722 8.0174 -56.0407
-107.9441 -10.8423 -56.2094
-105.6027 -26.3847 -55.0162
-97.1988 -43.8945 -53.787
-83.8115 -57.4206 -53.9344
-69.5183 -67.1627 -54.2445
-53.1132 -60.9757 -49.2326
-52.9017 -70.7624 -52.0148
ID=MCZR_182840$a

LM3=152
-44.4753 137.231 -54.0539
-36.7488 124.9238 -46.8059
-49.6694 111.8198 -36.5727
-50.1764 103.3708 -35.2178
-47.1024 89.2091 -34.31
-47.3562 77.6396 -33.9414
-46.484 66.0109 -34.1719
-46.4649 55.0765 -35.7049
-46.6713 22.6199 -45.8003
-46.0491 14.0704 -51.9302
-43.5023 0.5199 -57.0374
-46.7784 99.5548 -35.5788
-46.1712 90.256 -34.8139
-45.7094 76.4359 -34.703
-44.8499 64.8975 -35.1379
-45.16 53.3411 -36.5621
-45.5594 43.8194 -37.8342
-46.8605 37.1447 -39.7951
-14.1264 110.3097 -51.5774
-10.7316 96.8643 -52.2117
-7.827 81.0563 -53.9639
-7.0763 65.5337 -55.4505
-12.1255 50.5594 -53.8196
-19.9876 36.6332 -52.8291
-30.3294 26.6603 -49.9229
-31.8609 124.6047 -48.9352
-20.5553 120.5893 -52.2446
-11.3856 113.5651 -54.6549
-4.3365 100.0611 -56.3897
-0.4759 85.5855 -57.726
-0.5011 69.8397 -58.9524
-3.3071 55.2341 -59.6188
-30.0644 136.7402 -56.2562
-16.846 130.0643 -56.2949
-6.4656 117.0936 -57.0903
-1.6784 102.2824 -58.265
1.5667 85.9939 -59.9972
2.4345 70.6207 -61.1674
1.6324 53.282 -61.9926
-63.1454 137.1031 -55.1629
-70.1377 124.2966 -47.6055
-56.4509 111.8629 -36.8789
-56.1581 103.505 -35.5776
-58.3001 90.3372 -34.3642
-56.3594 78.43 -33.9924
-57.192 66.2771 -34.0686
-56.6537 55.1661 -35.5473
-55.8464 22.7434 -45.7171
-57.0381 14.2062 -51.7108
-59.3503 0.1092 -57.272
-58.7954 100.3795 -35.9069
-58.613 90.098 -34.7412
-58.6905 76.0824 -34.4946
-58.5232 64.6392 -35.0363
-57.8164 53.6444 -36.1645
-56.8122 44.4301 -37.026
-55.3757 37.4966 -39.112
-92.7063 107.1375 -51.6961
-95.693 94.9738 -51.6125
-96.7934 79.5978 -52.1478
-97.2278 63.8692 -53.5383
-91.2706 49.3325 -51.7505
-83.2057 35.1766 -49.9421
-72.8663 25.8087 -48.1244
-75.643 123.3126 -49.2062
-86.6249 119.16 -51.7647
-95.5295 110.3688 -54.561
-101.238 97.6082 -55.4941
-104.5569 83.2704 -56.5314
-104.2383 68.8892 -56.4491
-99.5944 53.7906 -56.6395
-78.2948 135.3519 -56.246
-91.2422 126.5871 -54.5344
-100.0424 113.2725 -55.6059
-103.6658 98.695 -56.9042
-106.8347 83.5813 -58.1624
-107.4458 68.8114 -58.4622
-105.9038 51.555 -57.9056
-50.9569 136.2286 -54.5157
-50.4651 130.2045 -49.3446
-41.7501 108.315 -40.2055
-37.8728 84.6992 -38.5608
-37.3947 59.219 -39.0403
-41.6844 31.9531 -42.4786
-41.4763 12.7734 -53.5679
-37.3698 125.6299 -48.1765
-32.1978 98.6575 -42.0769
-29.89 72.7736 -42.2072
-30.3135 45.7005 -44.4316
-33.8845 21.1323 -50.3756
-12.9397 103.9542 -51.7196
-6.8509 72.8408 -54.517
-16.2129 42.3065 -53.6869
-39.4063 127.9391 -49.4093
-26.065 127.7844 -53.2166
-14.8718 120.3263 -55.0779
-7.6321 109.6554 -56.9972
-2.6227 96.6656 -57.7152
0.4644 79.621 -59.0466
-0.5842 63.3007 -60.1056
-5.8449 48.0705 -58.7985
-13.0735 33.998 -56.6222
-29.6364 20.6996 -52.5089
-39.6149 137.8785 -56.7518
-24.4285 134.3603 -56.8824
-12.9535 125.6016 -56.8034
-5.1583 113.3497 -57.9181
-0.1575 98.6565 -59.5751
2.362 81.9992 -60.3982
2.3195 64.9226 -61.5635
-0.3633 46.0367 -62.1385
-7.8895 29.163 -60.3525
-20.702 15.648 -58.658
-34.6303 5.766 -57.4547
-58.256 136.2646 -55.1695
-58.5452 129.9317 -49.5839
-64.2036 107.5491 -39.7589
-66.9791 83.8142 -37.8045
-66.4418 58.639 -39.1759
-61.1623 31.7685 -42.05
-60.676 13.0672 -52.4341
-68.3149 125.4815 -48.6759
-72.9921 96.9073 -40.8744
-73.6201 71.6424 -41.1799
-72.8577 44.3034 -43.389
-68.0672 21.5352 -47.7227
-93.5819 101.4078 -51.7243
-97.275 71.2935 -52.8234
-87.0168 40.8807 -51.1336
-68.4056 127.437 -50.0703
-81.9794 126.4418 -53.1122
-92.7471 115.6463 -54.494
-97.9054 105.8993 -56.0428
-102.1058 91.4005 -56.3926
-103.5616 76.4239 -56.477
-101.5174 62.1021 -56.6869
-97.3842 45.3937 -55.1512
-88.322 30.6241 -52.6887
-73.8257 18.9037 -51.4736
-68.9746 137.0857 -57.237
-83.3178 132.4957 -56.1016
-93.9299 121.7909 -55.308
-100.61 108.7347 -56.6184
-104.7363 93.9489 -57.402
-106.9843 78.3271 -58.2017
-106.7502 62.5328 -58.3086
-103.8938 44.5375 -57.2245
-95.271 26.9598 -56.3284
-81.8537 13.9978 -56.7561
-66.601 4.7129 -57.7343
-50.9673 11.0252 -52.7494
-50.3473 1.6478 -55.7162
ID=MCZR_182840$b

LM3=152
18.7965 75.2299 -27.338
28.4735 59.8851 -19.7482
13.2698 44.8214 -6.7539
16.0433 32.5486 -3.0123
16.3573 14.0104 -0.1352
17.5678 -0.0974 -0.0567
17.6959 -19.1882 -1.8019
18.0932 -30.7895 -4.5025
24.037 -77.5788 -29.697
18.2601 -81.8217 -32.9425
20.7 -95.8207 -43.0339
17.8532 30.6985 -2.946
18.8719 18.2761 -1.4482
19.2951 -2.0764 -0.6484
19.4958 -16.4035 -2.1732
20.2299 -33.3808 -5.8184
19.8179 -46.8015 -9.9277
16.8553 -56.4559 -14.4508
60.8312 42.8391 -27.5267
68.3023 25.5635 -27.8139
72.1503 4.1501 -29.1829
72.9034 -10.1685 -30.9856
65.3011 -33.5408 -29.2634
54.436 -51.6585 -28.2146
41.3217 -65.9727 -29.1703
36.0941 60.6606 -22.3205
48.8664 54.9171 -25.5626
60.8333 44.2923 -28.5932
68.3764 27.9884 -28.8163
72.1381 10.4068 -30.1077
74.2639 -7.8264 -32.0831
71.2894 -25.6851 -33.1262
36.4758 75.5197 -30.9659
53.7975 65.9126 -33.542
67.0349 48.7731 -33.9872
74.2535 30.3178 -34.1837
78.1718 11.5501 -36.7472
81.2357 -8.2579 -38.8756
81.9531 -30.065 -39.871
-5.2376 74.6763 -26.8501
-13.7376 58.2304 -19.7384
1.7346 44.2937 -6.8805
-0.0371 32.3391 -2.9655
0.3808 14.0623 -0.1042
-0.0783 -0.0374 -0.0069
0.6473 -19.3833 -1.9375
1.1536 -30.886 -4.7779
-4.0657 -77.9482 -29.8666
2.8084 -83.0249 -33.7883
0.7523 -96.1486 -43.6647
-1.7545 30.8123 -3.2977
-2.1428 18.0237 -1.0416
-2.0462 -2.4399 -0.8826
-1.8869 -16.6915 -2.3465
-1.2836 -33.8331 -6.1618
0.2895 -47.0877 -10.0239
3.3183 -57.1188 -14.343
-45.5598 37.9477 -27.6302
-51.3911 22.4869 -27.8478
-54.3959 1.8827 -29.1845
-52.7831 -15.9542 -30.9995
-45.6207 -36.3834 -29.4495
-34.3943 -54.1455 -28.545
-21.4274 -67.1965 -29.6797
-21.1867 57.7862 -22.2997
-33.9193 51.1317 -25.6483
-44.7391 40.7385 -28.7613
-51.437 25.202 -28.7423
-54.7249 7.3139 -30.2873
-55.1837 -10.4787 -32.1334
-51.0865 -28.5769 -33.0426
-23.404 72.2414 -30.4217
-39.5612 60.7984 -32.9864
-50.5306 44.6155 -33.5665
-56.5648 28.2299 -33.6585
-60.0917 7.8437 -36.1374
-61.5316 -11.314 -38.6626
-61.4451 -31.2745 -40.0894
11.5248 73.8771 -24.2051
11.536 65.6783 -20.2528
23.0907 39.7277 -8.4528
29.7291 7.1527 -4.6007
30.2353 -26.2259 -7.7438
21.8828 -63.3348 -19.6491
26.6092 -83.0038 -36.6093
27.0794 61.4385 -20.5538
34.4561 25.2776 -8.4966
37.8917 -9.7068 -8.3962
36.9258 -41.8466 -14.4438
33.2525 -73.8593 -30.7737
65.2609 31.877 -26.7012
72.087 -6.7491 -29.9681
60.1182 -45.3265 -29.641
28.6374 62.3281 -21.4779
41.2344 62.1668 -26.0256
55.5625 52.5038 -29.0286
65.6858 36.5607 -28.8467
71.788 17.486 -30.4172
73.9667 -0.8951 -31.5234
73.074 -19.1854 -33.3536
66.718 -38.1303 -32.3751
58.7184 -56.7894 -33.6963
41.8567 -72.7297 -33.5684
25.6432 75.9437 -28.8587
43.2453 72.3776 -31.8308
58.343 60.0051 -33.8536
69.4401 43.0446 -34.415
75.9101 23.5747 -35.633
78.7908 4.0435 -37.2753
81.6123 -16.6473 -40.2169
78.5177 -40.0331 -40.1034
67.9348 -61.1912 -39.9452
51.7568 -78.277 -40.7191
32.5546 -90.2182 -42.284
1.9227 73.7553 -24.2164
0.9566 65.4885 -20.4655
-8.4428 38.8304 -8.7929
-12.6317 6.172 -4.5656
-12.4587 -26.8282 -8.4338
-1.9581 -61.7072 -18.0768
-4.4444 -82.8531 -35.9293
-12.7572 59.6345 -20.4468
-18.6126 23.7258 -8.0965
-19.1562 -11.1066 -8.648
-16.5778 -43.9368 -15.1247
-13.2127 -75.6251 -31.8505
-50.4417 26.8941 -27.5058
-53.5421 -12.1803 -30.3944
-40.9794 -48.954 -31.125
-13.9265 59.9688 -20.9299
-26.9753 59.087 -25.7318
-40.535 49.1951 -29.4205
-49.4011 32.7126 -28.8836
-54.6378 15.5826 -30.179
-55.9387 -2.8691 -31.9114
-53.3728 -21.8562 -33.3568
-47.7076 -40.93 -33.4064
-38.5426 -59.7937 -34.7427
-20.3828 -74.4806 -33.6698
-12.5026 74.8047 -28.5213
-30.3736 69.2444 -31.4626
-44.0365 55.8428 -33.7664
-52.7448 38.9033 -33.2807
-58.4092 20.1753 -34.5292
-60.9445 0.6089 -37.0339
-61.7617 -19.4549 -39.5909
-57.5124 -42.9248 -40.7261
-46.6893 -63.5934 -40.803
-30.0118 -80.7222 -41.7188
-11.0375 -91.2558 -43.6681
11.6494 -87.004 -38.1201
10.8076 -95.213 -44.2535
ID=MCZR_1863$a

LM3=152
21.333 103.2624 -32.503
31.9823 88.7097 -24.5549
17.7386 73.5541 -11.124
20.445 61.6624 -7.0536
21.548 43.1829 -3.5328
23.5695 29.1691 -2.9887
24.4526 10.198 -4.2747
25.3928 -1.4485 -6.5641
33.1712 -49.0991 -30.0204
27.4376 -53.3294 -32.8951
30.692 -67.7121 -42.6959
22.5496 59.6982 -6.9576
24.2144 47.5317 -5.1268
25.3827 27.3449 -3.5461
26.3862 12.9573 -4.6091
27.9476 -4.1342 -7.6947
28.0166 -17.8097 -11.5122
25.5124 -27.7274 -15.7361
65.0841 72.7653 -32.3726
73.0141 56.2357 -32.1616
78.0574 34.9733 -32.8164
79.2387 20.6945 -33.9794
72.9547 -3.1884 -31.5619
63.1592 -21.6243 -30.0067
49.9486 -36.9218 -30.1352
39.4597 89.6093 -27.3527
52.2728 84.588 -30.5001
64.2693 74.6232 -33.26
72.9004 58.3222 -33.1462
77.5568 41.2821 -33.9657
80.6296 22.7438 -35.0766
78.1579 4.6097 -34.9801
39.2569 104.2165 -36.5883
57.0467 95.213 -39.1258
70.4171 79.2071 -38.7656
78.8644 60.9138 -38.9343
83.9952 42.1523 -40.7058
87.7268 22.8489 -42.3604
89.053 0.5432 -42.4162
-2.3431 101.8389 -32.257
-9.8633 85.441 -24.6967
6.0293 72.6171 -11.1887
4.6101 60.626 -6.9739
5.5856 42.5124 -3.385
6.109 28.4813 -2.8485
7.705 9.0139 -4.2476
8.8732 -2.7244 -6.5849
5.4637 -50.5775 -29.9044
12.6165 -55.1503 -33.7895
11.0955 -68.8615 -43.2634
3.0278 58.9389 -7.1347
3.1811 46.4965 -4.7223
3.7504 25.9359 -3.6246
5.2867 11.6046 -4.5766
6.6681 -5.6314 -7.9326
8.6186 -18.7148 -11.203
12.071 -29.0319 -15.2312
-41.3262 63.2125 -31.3784
-46.5565 47.609 -30.7508
-48.1845 26.8021 -31.7371
-45.8923 9.1263 -33.2697
-37.9442 -10.8162 -30.8625
-25.6821 -27.9801 -29.4343
-12.5059 -40.6264 -30.0116
-17.9339 84.4752 -26.9216
-30.1397 77.3154 -30.0084
-40.6819 66.0982 -32.6573
-46.5541 50.4018 -32.1227
-48.9783 32.3376 -32.9165
-49.0248 14.5774 -34.3475
-43.8886 -3.5069 -34.5484
-20.5352 98.9834 -35.7358
-36.5771 86.5653 -37.659
-46.2711 69.9082 -37.622
-51.7077 52.6279 -37.0982
-54.6305 32.0682 -39.1648
-54.9699 13.4282 -40.7951
-52.233 -7.7087 -41.7869
14.6071 101.9073 -29.7271
14.8853 94.1307 -25.737
27.5624 68.9993 -12.8493
35.4767 36.7683 -7.8744
37.8595 3.7093 -9.9459
30.5733 -33.3153 -19.7812
36.6953 -55.0329 -37.4547
30.2667 90.6326 -25.8824
39.298 55.3962 -12.4814
43.4655 20.4987 -10.8026
44.4519 -12.4991 -16.1706
42.1363 -45.1311 -31.2814
70.2542 61.9001 -31.3864
78.5666 23.4316 -33.4386
67.947 -15.417 -31.4505
31.6873 91.0582 -26.2691
43.9938 91.7485 -31.2517
59.2622 82.4824 -33.8075
69.1097 68.0261 -33.3681
76.1404 50.4603 -33.9665
79.6797 31.1663 -34.6535
80.2111 12.805 -36.2825
75.7014 -7.335 -35.3922
67.6395 -26.9228 -35.5564
51.2134 -43.4107 -34.373
28.1802 104.2991 -34.3473
46.0918 101.6012 -37.6001
61.8235 89.7867 -39.1876
73.3772 73.2567 -39.1453
80.8206 54.5648 -39.7004
84.478 34.8932 -40.8004
87.8794 14.289 -42.6151
86.3952 -8.9616 -42.2316
76.6304 -30.5435 -41.116
61.0855 -48.9191 -41.4198
42.5429 -61.5251 -42.4453
4.5034 101.5923 -29.8808
4.7191 93.1677 -25.5557
-4.63 66.2079 -13.0915
-6.6238 34.0438 -7.6463
-4.6952 0.6103 -10.4943
6.9087 -33.7408 -18.8364
4.7466 -55.0391 -35.8474
-9.0488 86.5063 -24.797
-13.0276 51.5539 -11.851
-12.4867 16.0862 -11.3975
-8.8535 -16.6999 -16.7022
-3.4495 -49.6856 -32.546
-45.3487 52.6315 -30.6715
-46.3475 13.1922 -32.3814
-32.7351 -23.6738 -32.4822
-10.4685 87.1569 -25.8558
-23.9608 85.4417 -30.8204
-36.8179 74.0137 -33.4126
-44.9644 58.2545 -32.586
-49.21 40.9833 -33.2031
-49.6339 21.9843 -33.9767
-46.5928 3.4315 -35.3904
-39.8259 -15.7221 -34.6249
-28.9317 -34.4285 -35.1194
-11.3763 -47.5767 -34.0598
-9.7527 101.4551 -33.451
-27.2894 94.941 -36.2243
-40.376 81.0782 -38.0094
-48.7151 63.8107 -37.415
-53.1276 45.0621 -37.7957
-54.6161 25.7868 -39.5722
-54.9487 4.2547 -41.6933
-50.1881 -18.371 -41.7018
-37.618 -39.0721 -41.368
-20.6573 -54.6403 -41.5243
-0.9495 -64.617 -43.6247
21.0992 -59.2166 -38.307
20.601 -67.8981 -44.1818
ID=MCZR_1863$b

LM3=152
-5.7666 21.6108 -35.8691
-0.4729 14.4758 -30.9495
-10.0659 4.3512 -21.1084
-7.6224 -5.3074 -18.1198
-7.4896 -14.8957 -15.3378
-6.5499 -24.6358 -14.1434
-5.7472 -34.8857 -13.3265
-5.7768 -44.5983 -13.5524
1.6578 -76.4363 -24.0146
-1.8028 -82.0818 -25.6247
0.6031 -91.7773 -26.1346
-6.9097 -5.8747 -18.2966
-6.3114 -13.6303 -16.116
-6.0665 -25.2237 -14.1975
-5.9004 -35.2731 -13.2847
-4.7257 -45.4889 -13.764
-4.7882 -53.5309 -14.4637
-3.6454 -60.4015 -16.5916
19.1669 0.841 -32.1493
24.3075 -12.8129 -33.4986
25.4581 -21.1307 -33.4598
26.5107 -34.9645 -32.3279
24.2952 -47.7443 -29.8957
16.4834 -59.9128 -26.8986
9.435 -68.5428 -25.3779
4.9818 12.1019 -31.279
13.2597 7.6708 -31.9556
19.2342 0.7711 -32.2985
23.541 -9.3223 -33.4808
25.921 -19.203 -34.268
26.6532 -30.5829 -33.2378
26.9291 -41.9926 -31.644
6.0563 21.0104 -37.4468
17.477 13.4865 -34.8814
24.7168 2.9639 -33.0191
28.3869 -7.4975 -34.1685
29.9684 -18.4708 -35.5882
32.2794 -30.4433 -34.8553
33.584 -43.4973 -32.1045
-24.4104 20.8975 -36.4455
-27.7858 10.9267 -30.0502
-16.181 4.223 -21.2326
-16.3201 -4.8675 -18.0139
-15.9113 -15.6374 -15.2972
-15.6141 -25.2049 -13.9797
-15.416 -36.0712 -13.565
-14.6497 -44.5884 -13.912
-17.6797 -78.4664 -24.1268
-13.1891 -82.9627 -25.4604
-14.7969 -93.3496 -26.5684
-17.9004 -6.552 -18.0943
-17.2767 -13.4605 -16.2765
-16.1922 -26.46 -14.1526
-15.7342 -35.5687 -13.5847
-15.4027 -46.1576 -13.9828
-14.6258 -54.1378 -14.6789
-13.0361 -59.6737 -15.889
-45.0653 -3.9854 -32.1311
-48.2038 -17.1245 -32.0291
-49.0198 -26.418 -32.5318
-48.1786 -38.4896 -31.2224
-43.656 -49.8027 -27.7619
-36.2264 -62.4803 -25.6275
-27.5731 -70.7977 -24.487
-31.0615 10.1367 -31.0457
-39.6794 3.8041 -31.944
-44.7923 -4.129 -32.1484
-47.773 -14.8699 -32.2833
-49.6368 -24.5114 -32.7803
-49.6399 -34.7726 -31.9675
-47.3316 -46.993 -29.791
-35.3207 17.6102 -36.6818
-43.3457 9.79 -35.4385
-50.0035 -2.2652 -32.588
-52.0641 -13.4255 -33.4899
-53.6832 -23.8547 -34.4156
-55.0142 -35.4955 -34.1613
-54.3711 -48.9824 -30.7883
-10.3865 20.4664 -34.3978
-10.2243 16.6645 -31.1746
-4.6229 0.6295 -22.3684
0.8526 -19.0569 -18.1691
1.7351 -40.6222 -16.4065
-2.467 -63.2064 -17.7678
1.4028 -81.3267 -26.3324
-1.4306 13.1394 -30.7449
4.2193 -7.4526 -22.8621
6.9702 -28.4638 -20.5132
7.4493 -51.3978 -19.4342
5.8668 -74.7247 -25.4736
21.0949 -4.7329 -32.442
24.8865 -27.8595 -32.7573
20.3481 -54.0443 -28.8045
0.6313 14.0467 -31.3608
8.1921 12.7328 -33.2173
16.7937 5.2104 -32.629
21.1756 -4.9869 -32.5017
24.4884 -13.0908 -34.1858
25.7622 -25.2249 -33.8154
27.1142 -36.5026 -32.8903
23.7934 -49.2443 -30.1294
19.0771 -63.0853 -29.0912
8.7706 -73.712 -26.6405
-0.5926 21.2555 -37.3413
11.297 17.8997 -36.6219
20.2333 10.0987 -34.4578
26.6907 -0.9553 -34.0283
28.6822 -12.1116 -35.4467
30.7109 -22.8589 -36.2972
33.1077 -35.5077 -34.676
31.843 -50.4127 -31.92
25.9814 -64.663 -30.7616
17.1391 -77.1581 -29.5486
7.2383 -87.5011 -28.629
-17.8007 20.0855 -34.3691
-18.7566 16.0359 -31.3473
-21.6978 -0.3025 -22.0779
-23.9299 -20.906 -17.8932
-22.7106 -41.8483 -16.7424
-16.358 -64.1352 -17.805
-18.0898 -81.8397 -26.1526
-26.0259 11.7424 -30.3768
-29.4294 -9.7705 -22.3281
-29.3079 -30.8378 -20.2711
-26.7774 -52.9705 -19.2759
-22.7413 -76.9781 -25.1705
-46.2799 -9.6833 -31.775
-48.5108 -32.855 -31.8871
-40.1086 -56.9832 -27.2251
-26.0672 12.088 -30.5459
-36.9137 8.9054 -33.1155
-43.6385 0.7328 -32.5803
-46.4719 -8.2722 -32.109
-49.4603 -18.9026 -32.8963
-49.0005 -29.723 -32.633
-48.7919 -40.9564 -31.4478
-43.5268 -54.1137 -28.2804
-38.7354 -67.3832 -28.0841
-26.4879 -75.8882 -26.1098
-27.9314 19.9481 -36.9739
-38.5949 14.7965 -36.9869
-46.7759 5.3661 -34.1076
-51.0896 -6.4616 -33.3468
-52.9795 -17.3004 -34.3872
-53.9095 -28.2613 -35.1661
-54.9932 -40.5328 -33.6933
-52.1611 -55.2026 -30.7394
-44.6931 -69.4624 -30.4027
-33.7382 -80.5902 -29.9377
-22.323 -89.5531 -29.245
-7.3337 -84.0873 -26.1055
-7.009 -92.5225 -27.7869
ID=MCZR_182819$a

LM3=152
-17.5592 9.0144 -30.7549
-12.633 -0.9456 -25.6406
-22.5549 -9.5548 -16.7468
-20.2902 -19.0955 -14.2821
-20.9395 -28.8416 -11.7778
-19.7432 -38.6811 -11.0503
-19.0066 -49.097 -10.7017
-18.4305 -58.3758 -11.6943
-11.5013 -89.5213 -23.1576
-14.4951 -94.9629 -24.9059
-11.7062 -105.1375 -26.427
-20.4554 -19.6229 -14.3222
-19.5661 -27.3145 -12.5676
-18.7338 -39.023 -11.3994
-18.4593 -48.7401 -10.9662
-17.6419 -59.2675 -11.767
-18.0324 -67.2021 -12.6284
-18.9674 -72.8339 -14.2228
5.7395 -12.0124 -27.4331
11.514 -25.3866 -29.8668
12.2524 -33.247 -30.1104
13.7801 -46.634 -29.8104
11.9328 -58.7793 -27.4606
4.1965 -72.6473 -25.4787
-2.5672 -81.3793 -24.452
-8.4553 -0.6494 -26.4641
-0.0384 -4.8864 -27.3662
6.3711 -12.448 -27.966
10.5116 -21.7583 -29.4435
12.9801 -31.7429 -30.7946
13.8437 -42.6259 -30.3463
14.3644 -54.1207 -29.2951
-6.5745 8.2661 -32.2797
4.4668 0.6562 -29.9415
11.7451 -8.8478 -29.022
15.0979 -19.6028 -30.2347
17.0039 -30.7761 -32.3385
19.3944 -42.1352 -32.1158
21.2609 -55.7925 -29.9185
-36.6436 7.6971 -31.0606
-41.1519 -2.3909 -25.59
-28.8186 -9.604 -16.8187
-29.3503 -18.7231 -14.3244
-29.2235 -29.3327 -12.0963
-28.4498 -39.1891 -11.2459
-28.14 -49.8167 -11.1093
-27.5538 -58.2219 -11.9571
-29.7427 -91.82 -23.5683
-25.4442 -95.9785 -25.2369
-27.0039 -106.457 -27.0097
-30.7452 -20.3178 -14.4176
-30.8594 -27.8516 -13.2349
-28.9898 -40.1642 -11.5251
-28.7767 -49.272 -11.4085
-28.1912 -60.0421 -12.2357
-27.1228 -67.9876 -13.3009
-25.2719 -73.6008 -14.8601
-57.6814 -17.2698 -28.6013
-60.2043 -32.1867 -28.0439
-60.877 -39.2698 -28.7249
-60.5492 -52.3334 -28.6564
-55.6542 -63.4843 -26.1734
-48.2253 -75.7821 -24.6263
-40.0444 -83.9597 -23.955
-44.6063 -3.1375 -27.0489
-52.7731 -9.3871 -28.1521
-57.9958 -17.8643 -28.8143
-60.8636 -28.2412 -29.4114
-63.0167 -37.8059 -30.4414
-62.5965 -47.9079 -30.1552
-60.6855 -60.2747 -28.594
-48.0154 4.7378 -32.332
-56.8468 -3.5908 -31.7101
-62.8343 -15.3771 -29.1689
-65.2341 -26.824 -30.3456
-66.2238 -37.2784 -32.0317
-67.5594 -49.0417 -32.0615
-66.6817 -62.6337 -29.3036
-23.7463 7.3017 -29.5337
-23.4113 3.4401 -26.6603
-17.7602 -12.8586 -18.5709
-11.9585 -32.682 -15.2533
-11.2459 -53.9622 -14.3272
-14.913 -77.133 -16.9878
-10.6419 -94.5886 -26.4717
-14.5971 0.4096 -26.4049
-8.4566 -20.5284 -19.5664
-6.0464 -41.7531 -17.7448
-4.7628 -64.2563 -17.978
-6.2537 -87.8138 -25.1615
8.09 -17.5899 -28.708
12.7754 -40.234 -30.4563
8.3789 -66.7937 -27.4815
-14.2617 0.4264 -26.5067
-4.922 0.0635 -28.8126
3.1572 -6.7729 -28.5783
8.3436 -16.33 -28.8502
12.3242 -26.4753 -31.0648
13.2244 -36.8328 -31.1974
14.3091 -48.563 -30.5903
11.723 -61.8879 -28.7277
7.372 -75.3528 -28.2397
-2.8347 -86.8952 -26.357
-13.3137 8.5253 -32.6863
-1.9846 5.3274 -31.9955
7.2967 -2.8171 -29.7987
13.4776 -13.5019 -30.0235
16.0153 -24.3767 -32.0518
18.0443 -35.8249 -33.5226
20.6958 -47.4146 -32.6128
19.6771 -62.7229 -30.5578
13.672 -77.0901 -29.9938
4.7856 -89.9163 -29.4502
-4.633 -100.185 -28.7686
-30.9299 6.8197 -29.8274
-31.8743 2.696 -26.8357
-34.5922 -14.1192 -18.4689
-37.3642 -34.7889 -15.2159
-35.2192 -55.4018 -14.8682
-29.043 -77.8946 -16.9095
-29.21 -95.55 -26.1451
-39.0122 -1.5233 -26.3825
-42.2162 -23.7029 -19.2914
-41.7725 -44.5904 -17.6906
-39.1364 -66.8445 -17.9127
-34.8331 -90.1542 -24.6736
-59.231 -23.1948 -28.4368
-60.7304 -46.3839 -29.6029
-52.6425 -70.5189 -25.9715
-39.2278 -1.4378 -26.2474
-48.2898 -3.3626 -28.8228
-55.8749 -11.2213 -29.1354
-59.4362 -21.757 -28.8645
-62.1848 -32.3364 -30.1953
-61.5794 -42.4361 -30.2868
-60.9892 -54.7469 -29.5642
-55.6245 -68.0423 -26.982
-50.6638 -80.8142 -27.2296
-38.8086 -89.2407 -25.8262
-41.3508 6.9173 -32.5817
-52.216 1.3906 -32.6967
-59.7478 -7.5891 -30.4581
-64.2001 -19.6354 -30.0435
-65.6831 -30.8336 -31.3096
-66.3984 -41.6559 -32.7989
-67.4835 -54.079 -31.8434
-64.4184 -69.0614 -29.6574
-56.5542 -83.1835 -29.8971
-45.5534 -94.3587 -29.8075
-34.4723 -102.5145 -29.2797
-19.9617 -97.192 -25.9694
-19.3341 -105.5448 -28.0907
ID=MCZR_182819$b

LM3=152
-81.8072 -23.9221 -28.3841
-77.6291 -32.5335 -25.9693
-86.3484 -38.7212 -15.54
-85.3876 -46.0043 -12.7859
-85.7635 -53.5691 -10.6191
-85.2319 -61.6871 -9.7948
-85.3225 -70.0856 -8.605
-85.7684 -76.2583 -9.1928
NA NA NA
-85.341 -106.1075 -22.6038
-83.3979 -114.507 -21.4342
-85.6571 -46.4095 -12.8007
-85.3699 -53.5821 -10.7378
-84.6827 -62.5905 -9.9763
-85.1222 -70.3274 -8.7354
-84.9945 -78.2589 -9.0159
-84.7769 -85.4686 -10.0285
-86.0948 -90.6625 -11.4692
-70.1289 -44.3286 -26.4609
-71.0932 -52.8963 -23.8058
-70.9377 -61.6754 -22.3211
-67.4505 -70.5207 -23.1017
-65.7934 -79.3991 -23.5899
-71.7365 -86.7146 -20.9762
-77.1974 -94.7121 -19.2864
-74.6366 -33.6946 -26.8805
-68.5651 -36.8559 -28.9876
-62.7432 -41.6994 -30.6765
-60.2885 -49.8993 -30.2926
-59.0344 -58.8883 -30.2567
-57.8069 -68.1149 -29.9498
-58.4035 -77.5271 -28.5175
-72.6086 -25.5746 -29.8348
-65.0161 -31.4798 -32.0428
-59.5456 -40.1229 -30.5399
-58.0073 -49.2869 -29.9844
-56.0714 -58.9875 -30.4624
-54.1746 -67.9366 -31.2571
-52.7218 -79.517 -29.716
-99.0779 -24.4158 -27.607
-102.8481 -33.5223 -24.9834
-93.2296 -39.2639 -15.1453
-93.6706 -46.3463 -12.8877
-92.6592 -53.7385 -10.2871
-93.2874 -62.2571 -9.5966
-93.5388 -70.16 -8.7364
-93.2487 -77.5486 -9.255
NA NA NA
-92.9144 -106.6047 -22.9859
-95.8793 -114.9255 -22.7273
-93.8511 -46.1218 -13.0437
-92.6983 -53.8271 -10.1277
-94.2241 -62.0443 -9.8162
-94.0141 -70.8662 -9.0588
-93.7821 -78.6385 -9.4273
-93.7905 -86.0789 -10.3633
-92.6002 -91.3882 -11.8301
-111.4108 -45.7799 -25.2461
-108.9418 -53.4776 -21.9088
-110.1789 -63.2042 -21.6763
-111.9849 -71.0666 -21.5945
-113.3573 -80.2246 -22.5237
-107.4221 -87.3775 -18.9921
-101.4588 -95.0622 -19.1196
-106.6765 -35.0447 -26.2314
-111.9925 -37.402 -27.7407
-118.3374 -43.2266 -29.1611
-119.7816 -51.7223 -28.8239
-121.6825 -60.0369 -28.3514
-121.9215 -68.9301 -28.384
-120.9686 -78.7808 -27.0482
-109.7498 -27.4706 -28.9913
-116.6395 -34.2333 -29.8451
-121.5168 -42.1062 -29.4929
-122.3566 -51.332 -29.3808
-124.6434 -60.456 -28.8901
-125.4623 -70.001 -29.4849
-126.5236 -80.9355 -28.304
-87.3702 -24.5969 -27.6304
-87.8868 -28.5963 -25.0065
-81.8386 -42.7846 -18.2377
-78.0173 -60.4448 -15.5673
-79.5314 -77.1898 -13.1958
-83.877 -94.169 -15.1108
-81.423 -105.4924 -23.673
-79.3318 -33.3216 -25.5979
-75.1512 -50.3852 -20.9546
-74.5973 -68.6182 -18.5461
-76.1451 -85.5763 -17.043
-77.031 -102.6954 -24.163
-62.0899 -49.3831 -30.3036
-59.1655 -67.8929 -30.1225
-63.1957 -85.6701 -27.019
-78.4393 -31.9587 -26.3103
-72.445 -33.2798 -28.0918
-66.3269 -36.8672 -30.2289
-61.508 -43.8368 -31.0455
-59.6165 -53.1631 -30.4771
-58.0886 -63.22 -30.639
-57.905 -72.0929 -30.0915
-60.2059 -82.9678 -27.7233
-65.4358 -92.1174 -26.2941
-74.1298 -100.3377 -24.6775
-78.3533 -24.6041 -29.3686
-69.4746 -28.4003 -30.6086
-63.0775 -33.8394 -31.8126
-58.9465 -42.9312 -30.4991
-57.3721 -52.0064 -30.4792
-55.3984 -61.8308 -31.315
-53.2026 -72.3348 -31.6858
-53.6376 -84.3576 -28.8429
-59.0131 -95.7624 -26.3577
-67.1522 -104.8848 -25.0713
-77.0765 -112.0979 -24.5826
-95.2761 -24.8616 -26.9103
-94.9032 -29.2433 -24.7816
-99.4939 -43.9378 -17.5469
-102.0692 -61.2527 -15.1241
-100.1721 -77.1839 -12.8238
-95.041 -94.547 -15.4211
-97.4551 -107.0538 -23.4261
-102.0303 -33.6085 -24.8135
-105.7243 -52.5916 -19.6847
-105.9662 -69.5435 -17.9643
-103.7717 -87.1571 -16.7474
-101.305 -103.9634 -23.3676
-118.6179 -51.0002 -28.9855
-120.7768 -70.9753 -28.2745
-113.8948 -89.2632 -24.0723
-103.555 -33.2383 -25.2924
-110.2098 -34.6665 -27.0629
-116.3191 -38.5982 -28.755
-119.632 -45.451 -29.2326
-121.4388 -55.5744 -28.764
-121.8699 -65.6763 -28.5914
-121.449 -73.722 -28.2098
-118.8022 -83.9741 -25.7437
-113.7026 -93.2658 -23.5465
-104.7772 -102.097 -23.4184
-104.2279 -25.9544 -28.0165
-112.4082 -30.2022 -28.9968
-119.1772 -36.6827 -29.6905
-121.8832 -42.5907 -29.6499
-122.9105 -51.3876 -29.2944
-124.5813 -64.0995 -29.2875
-126.1471 -74.2624 -29.6315
-125.1587 -85.9369 -26.9032
-119.2186 -96.9662 -23.0048
-110.2765 -105.9447 -22.4543
-101.4417 -113.0202 -24.1126
-89.0944 -108.9053 -23.9812
-89.1313 -115.3457 -22.9094
ID=MCZR_182817$a

LM3=152
-42.1306 3.5852 -28.5806
-37.0132 -4.8703 -26.4012
-45.2664 -12.5589 -16.8902
-43.8929 -19.8146 -14.768
-42.8067 -27.594 -13.3957
-42.1601 -35.6159 -12.9698
-41.8783 -43.9829 -12.4791
-42.0218 -50.54 -13.3733
NA NA NA
-39.8269 -78.519 -29.0174
-37.1337 -87.0459 -28.3772
-43.3747 -19.6097 -15.3269
-42.2038 -27.1346 -13.6554
-41.9729 -36.2858 -13.0391
-41.9194 -44.3435 -12.5098
-41.4393 -51.3071 -13.5
-40.7225 -59.4067 -14.6949
-41.8601 -64.3604 -16.7774
-27.8302 -16.3143 -27.6976
-28.5447 -25.0388 -25.5997
-27.492 -33.6502 -25.2151
-23.9126 -42.1548 -26.1526
-22.1062 -50.7915 -27.0127
-27.3388 -58.542 -25.3699
-32.1814 -67.2297 -24.3111
-32.9314 -4.2116 -27.9001
-25.4019 -7.3384 -30.3605
-20.7914 -12.2596 -31.625
-17.7034 -20.6812 -31.6423
-15.2919 -29.88 -32.3479
-14.1731 -38.8204 -32.6024
-13.991 -48.3139 -32.0767
-31.0994 2.8759 -30.1553
-23.0106 -2.8448 -32.0793
-17.0006 -10.5734 -31.4697
-14.69 -20.0877 -31.3638
-12.7427 -29.3681 -32.3162
-10.5558 -38.3193 -33.6854
-8.2359 -49.4359 -33.0799
-58.0609 2.1752 -28.4253
-60.9411 -7.2093 -26.6762
-51.5565 -13.4331 -17.0377
-51.7407 -20.912 -14.7686
-51.4085 -27.6969 -13.4603
-50.6777 -36.0768 -13.1364
-50.2477 -44.4192 -12.7621
-49.432 -51.0374 -13.6112
NA NA NA
-47.2509 -79.6849 -29.4942
-48.8645 -88.1032 -29.9446
-51.9431 -20.38 -15.562
-51.1423 -27.8644 -13.423
-51.1298 -36.7669 -13.5828
-50.083 -44.8471 -13.0339
-49.9051 -52.3508 -13.9976
-49.4173 -60.1458 -15.2476
-47.7305 -64.9872 -17.1637
-68.6432 -19.787 -28.0807
-68.0222 -26.1121 -27.0748
-66.511 -37.5155 -25.5095
-68.3829 -45.4035 -26.421
-66.7738 -54.3183 -25.9649
-62.4438 -61.4424 -25.6474
-56.1641 -69.0191 -25.1424
-64.6599 -8.2123 -27.9766
-72.9969 -10.5965 -30.6606
-76.0831 -17.7404 -31.8549
-77.1858 -25.9948 -32.1214
-78.0818 -34.1289 -32.273
-78.1463 -43.1216 -33.0913
-76.0306 -52.591 -32.1634
-67.8394 -1.5297 -30.2234
-74.5748 -7.785 -32.0012
-78.3111 -15.0042 -32.5137
-79.574 -25.4911 -32.8
-80.7453 -34.7795 -33.031
-81.5032 -44.0237 -34.3547
-81.8355 -55.2815 -33.9786
-45.5482 2.8427 -28.2448
-45.9102 -1.3819 -25.8866
-39.1172 -15.4342 -20.043
-35.511 -32.5278 -17.8462
-35.7882 -49.8614 -16.8104
-38.3073 -67.2919 -20.4012
-35.6777 -78.9524 -29.5334
-38.1609 -4.541 -26.6183
-32.5534 -22.5885 -22.9732
-30.9159 -40.7411 -21.7968
-31.7072 -57.8961 -21.4133
-31.9565 -74.5085 -29.6627
-18.9291 -19.5419 -32.1091
-15.3223 -39.1089 -33.0604
-18.9623 -57.0747 -31.1263
-36.5758 -2.946 -27.4209
-29.2976 -5.1324 -29.4379
-23.4634 -8.6497 -31.3731
-18.7219 -15.6571 -32.4488
-16.3597 -24.1802 -32.52
-14.7584 -34.3077 -33.3094
-13.7673 -43.4021 -33.2783
-15.6441 -53.3019 -31.7925
-20.8802 -63.2846 -30.8336
-27.4661 -72.9358 -30.4757
-36.7134 3.6012 -29.8921
-26.9479 0.1274 -31.3578
-20.8578 -5.2733 -32.3556
-16.0067 -13.6402 -31.9766
-14.04 -22.9152 -32.4436
-11.732 -32.8473 -33.8008
-9.323 -42.9977 -34.6988
-9.3323 -54.9051 -32.4165
-14.2739 -67.0667 -31.0612
-22.2098 -76.3126 -30.413
-31.2282 -83.9673 -30.8368
-53.5973 2.279 -28.063
-52.7922 -2.0305 -26.2273
-56.3338 -17.2403 -19.7797
-58.9236 -35.4767 -18.6543
-56.1366 -51.0708 -17.718
-49.9807 -67.9677 -21.0483
-51.9452 -80.1246 -30.0436
-59.3847 -6.5221 -26.5306
-62.4438 -26.1939 -22.9414
-62.3265 -43.5042 -22.19
-58.9681 -60.3828 -22.0885
-55.1408 -75.8475 -29.8161
-75.8859 -24.6383 -32.3837
-76.9948 -44.0731 -33.0727
-69.0285 -62.0677 -29.9235
-60.7764 -4.663 -27.4498
-67.9036 -7.7068 -29.5326
-73.1259 -11.896 -31.2709
-76.393 -20.3591 -32.6765
-77.6339 -29.467 -32.578
-77.7603 -38.5395 -33.1741
-77.1451 -47.917 -33.2713
-73.8258 -57.6809 -31.2259
-68.0337 -66.6536 -29.7301
-59.8312 -74.4286 -29.7869
-62.0133 1.2943 -29.58
-70.0431 -3.1582 -31.1318
-76.2885 -9.758 -32.5097
-79.1656 -18.9576 -32.6445
-79.9686 -27.732 -32.9031
-81.275 -37.4378 -33.4488
-81.6256 -47.7482 -34.978
-80.3973 -59.6328 -32.4702
-73.7874 -70.4193 -29.5204
-64.8818 -79.1661 -29.205
-55.3473 -85.622 -31.4818
-44.0413 -79.9026 -30.3012
-43.5513 -87.7014 -29.6387
ID=MCZR_182817$b

LM3=152
15.9344 76.6292 -21.1498
24.6501 54.3511 -15.1693
12.2331 44.0635 -4.7146
12.7455 30.4674 -1.554
12.8106 15.9402 0.0071
14.089 7e-04 0.1623
15.5766 -12.1617 -1.1963
15.9728 -24.3698 -3.7891
26.105 -60.5229 -31.1708
14.8547 -71.9973 -34.3434
15.1276 -79.5797 -42.8123
14.8917 27.6423 -1.3518
15.1207 13.8938 -0.6252
15.8916 -1.6656 -0.2942
16.8029 -14.1408 -2.0453
17.7269 -26.4603 -4.7209
17.7677 -36.7046 -8.7088
14.4361 -46.3165 -13.6984
52.7113 30.7933 -21.3045
56.0166 16.4502 -21.2935
58.0572 3.1607 -22.9131
56.8396 -10.7661 -23.3018
51.2417 -23.8618 -24.844
41.7452 -42.5145 -26.1364
32.6737 -54.4098 -28.8173
34.6996 51.7026 -18.8747
45.0128 44.7491 -22.4222
52.7967 35.0055 -23.0806
56.8962 18.6888 -22.5166
58.8353 1.2076 -23.7333
57.9997 -13.8776 -25.347
51.2585 -31.6428 -28.6363
39.3661 75.1838 -27.9231
55.7877 60.5173 -33.8292
64.9609 39.5715 -35.8756
68.7505 20.0016 -37.8023
71.9325 1.6648 -39.474
71.8551 -19.1134 -42.8772
68.2091 -41.0557 -44.6716
-7.2953 76.6681 -20.3785
-14.4154 52.6878 -13.667
-0.6405 44.1295 -4.3927
-0.1104 29.3955 -1.4212
-0.5061 15.2829 -0.1003
-0.8959 -0.4938 -0.1873
-1.3959 -13.2508 -1.6987
-1.912 -25.7987 -4.48
-10.1001 -60.3284 -30.7354
0.9335 -71.5752 -34.7021
1.1805 -79.4974 -43.4496
-3.0508 27.046 -1.3245
-2.5348 12.9933 -0.5114
-2.7936 -1.3928 -0.4296
-2.4907 -14.6489 -2.2868
-1.8824 -26.3428 -4.7804
-1.9143 -37.4047 -8.8999
0.3468 -48.062 -14.661
-40.3731 27.8532 -21.1168
-43.0985 13.417 -21.7543
-43.9797 1.0343 -22.4622
-42.7559 -14.4021 -23.3692
-36.1066 -26.0366 -24.2061
-25.062 -44.245 -26.2507
-16.453 -54.9713 -29.0868
-22.9231 50.3554 -17.5543
-32.8905 43.5194 -21.4612
-40.6153 32.6657 -23.1825
-43.7416 15.9123 -22.5955
-44.8233 -1.1911 -23.2008
-42.8126 -15.7985 -24.1837
-35.9233 -33.2608 -27.9636
-29.7824 73.5243 -26.2296
-45.4306 58.4498 -32.9512
-52.9491 37.5273 -36.2709
-56.2413 18.2472 -37.1839
-57.8464 -0.5522 -39.1941
-57.0742 -20.8517 -42.0827
-52.4129 -42.5777 -44.4723
5.3888 74.3816 -17.7536
11.0271 62.4478 -14.7973
13.2783 36.0221 -3.592
11.7517 7.4548 0.0317
12.7394 -20.5529 -2.6785
12.9747 -44.7577 -12.6218
24.4213 -63.9904 -34.8792
19.2702 58.6502 -16.0597
21.4127 23.3038 -2.7665
22.7146 -5.5822 -2.4382
24.8306 -32.8653 -10.0006
27.6066 -61.7317 -34.8954
56.333 23.9775 -24.0013
59.8437 -8.9806 -27.1193
49.9864 -41.0202 -32.152
23.7455 59.4931 -18.2412
38.4654 55.4626 -23.273
50.1302 45.8243 -27.129
56.6353 24.5245 -24.3167
61.326 10.2582 -28.1299
60.4922 -10.291 -27.9429
58.3106 -27.3638 -32.9214
50.8665 -40.6234 -32.7588
41.9876 -51.7681 -35.2038
32.0754 -59.9275 -36.5993
25.6543 78.6373 -24.4921
45.867 70.3291 -30.2794
60.4138 51.9034 -34.7259
66.8885 33.0654 -37.1731
70.6354 12.9015 -38.9801
72.5846 -8.2176 -41.663
71.4701 -28.686 -44.6493
61.7875 -48.7232 -42.76
49.9126 -59.3607 -42.376
38.4846 -68.189 -44.523
25.222 -74.5249 -46.214
4.4425 74.7294 -17.4686
-0.8944 61.7898 -13.6482
-1.7059 35.3583 -3.1442
-0.4563 7.2531 -0.4727
1.4605 -19.9146 -2.7372
2.4097 -45.5289 -13.0062
-8.4156 -64.1424 -34.8572
-10.49 58.249 -15.3629
-7.9938 21.4778 -2.4268
-7.7941 -6.5083 -2.5418
-9.6446 -32.6303 -9.641
-12.454 -61.1804 -34.9377
-44.3975 23.0053 -24.7918
-46.0048 -11.4611 -26.9895
-34.8363 -42.1761 -32.0094
-13.3958 58.571 -16.4807
-27.5501 54.3025 -21.9723
-38.4415 44.8962 -26.2886
-44.9281 26.3204 -25.9703
-48.5291 8.3174 -27.9707
-46.3987 -12.4303 -27.2953
-43.8825 -29.1569 -32.4552
-36.3196 -41.2503 -32.6042
-26.9594 -52.4059 -35.1212
-16.6121 -59.9986 -36.5208
-16.1979 78.132 -22.7751
-35.4912 69.9306 -28.8464
-49.2673 50.5293 -34.0043
-54.4314 30.1381 -36.5098
-57.6621 10.9795 -37.9749
-58.4526 -9.7051 -40.6105
-55.948 -30.6011 -43.6081
-45.9591 -50.3744 -42.474
-34.8141 -60.6941 -42.3804
-22.3254 -68.6641 -43.2923
-10.7119 -74.7308 -45.5437
6.9574 -67.6684 -29.0235
7.9553 -80.6726 -41.8764
ID=MCZR_29498$a

LM3=152
21.8342 65.3249 -21.9779
30.0842 42.0724 -14.3805
19.7131 31.6077 -5.0075
21.2362 18.2257 -2.2741
23.0336 2.9755 -1.1542
25.2186 -11.3288 -1.1815
27.0784 -23.5448 -2.4489
28.7217 -35.9159 -5.3625
42.0222 -70.2024 -32.7319
31.3788 -83.2535 -36.8105
31.9815 -90.3576 -44.9724
24.2035 15.9851 -2.4391
25.3631 2.1787 -1.8156
27.192 -12.9479 -1.614
28.6533 -25.9925 -3.4124
30.4996 -38.0458 -6.3056
31.8383 -47.924 -10.5948
29.526 -58.6084 -16.0845
60.7646 22.5537 -22.4886
65.2229 8.412 -22.9388
68.3677 -5.0146 -24.6109
67.6133 -18.7127 -24.4518
63.8648 -32.3425 -26.8799
55.6572 -51.9357 -28.326
48.1455 -63.5484 -30.5779
40.9655 41.549 -19.54
52.0934 36.1314 -23.4547
60.983 26.3125 -24.3878
65.9343 10.6731 -23.9534
69.5754 -6.5547 -25.6294
69.7836 -21.778 -27.2195
64.5559 -39.9285 -30.6703
44.0797 65.5571 -28.6096
61.5474 52.0199 -35.0568
72.4573 32.467 -37.4935
77.6881 13.248 -39.4073
82.4036 -4.9639 -41.6908
83.7234 -25.2096 -44.7048
82.3067 -47.5081 -47.2447
-2.7493 63.2344 -20.671
-6.0112 38.3744 -13.276
6.6346 31.375 -5.1206
8.3388 16.7921 -2.2148
9.6737 2.526 -0.984
10.5344 -13.1068 -1.3423
11.4159 -24.5532 -2.3998
12.8833 -37.5193 -5.2263
5.5903 -73.0407 -32.306
17.6502 -83.6553 -36.6803
18.1209 -91.211 -45.4823
6.3541 14.0746 -2.1377
7.9891 0.0712 -1.5792
9.4126 -14.4417 -1.5973
10.3699 -27.663 -3.6015
10.542 -39.3589 -6.1601
11.4324 -50.0108 -10.2852
15.5321 -59.7761 -15.7035
-31.7252 12.1989 -21.5918
-33.1766 -2.3378 -22.2234
-33.2384 -15.1672 -22.9354
-30.5897 -30.3888 -24.2667
-22.935 -41.2157 -25.2767
-10.8332 -58.2822 -27.4382
-0.9695 -68.4844 -30.2508
-16.4263 35.8225 -18.0151
-25.9581 27.3687 -21.9086
-32.2649 17.1241 -23.1852
-34.1982 -0.0137 -23.4903
-33.9735 -16.7137 -24.0096
-30.79 -31.7513 -25.027
-22.4427 -48.0296 -28.8236
-24.6957 58.5649 -26.2225
-39.601 41.9094 -33.2041
-44.809 20.188 -36.021
-46.7891 1.1388 -37.2692
-46.9501 -17.408 -39.7172
-44.6316 -37.2425 -42.5763
-37.6948 -58.9231 -45.6275
10.3635 60.7354 -18.2601
17.0515 48.8931 -15.3007
21.9816 22.6873 -4.6811
23.0638 -5.8761 -1.4859
26.2235 -33.7232 -4.3946
28.2344 -57.3871 -14.3352
41.0277 -75.5363 -36.7156
26.0795 46.3478 -17.3319
31.5367 10.6564 -3.9623
34.978 -18.1619 -3.9121
39.4097 -44.7414 -11.8893
44.5021 -72.9552 -37.1132
65.2595 15.0197 -25.5363
71.7046 -17.422 -29.2061
64.9753 -50.451 -34.3841
30.4316 47.1757 -19.3754
44.9847 44.7718 -24.6648
56.8573 36.0364 -28.2499
65.9763 18.9405 -27.6417
71.4826 1.7159 -29.9329
72.0212 -18.4626 -29.474
71.8536 -35.7333 -34.9731
65.7275 -49.5319 -35.0458
57.8618 -61.5921 -37.3829
48.589 -70.5411 -38.7283
30.2686 66.9132 -25.4191
50.7402 60.44 -31.0677
66.3441 43.9864 -35.7667
75.222 23.5192 -38.7083
80.1558 5.0837 -40.6187
84.0373 -15.4807 -43.2041
84.432 -35.9533 -46.5916
77.2069 -56.6901 -45.3953
66.351 -68.2327 -44.5353
55.2078 -78.5431 -46.6981
43.5275 -85.7784 -48.5615
9.1939 60.9815 -18.3922
5.3222 47.3909 -14.4203
6.8414 20.4588 -3.8931
11.2836 -7.4925 -1.5879
15.0477 -33.9621 -4.0522
17.9458 -59.2855 -14.8103
8.6045 -78.5965 -36.7405
-3.1616 43.5644 -15.8205
1.5802 6.2961 -3.4189
3.9091 -20.8614 -3.7438
4.8359 -47.6285 -11.0541
4.6423 -76.3449 -36.3874
-34.7536 4.5116 -24.9615
-33.5236 -29.9517 -27.8343
-20.1627 -58.7143 -33.3097
-6.9787 43.1654 -17.3963
-21.0841 37.524 -22.5264
-31.0214 26.9537 -26.9312
-34.7465 15.1479 -26.6725
-37.6102 -10.1154 -28.7836
-33.5128 -30.7107 -28.2253
-30.1277 -46.5859 -33.2798
-21.1087 -58.4445 -33.5366
-11.1051 -68.6315 -36.6542
0.0805 -75.2152 -38.0343
-11.3777 62.4336 -23.2903
-30.3945 52.2603 -29.109
-42.1936 32.3561 -34.179
-44.6477 17.9836 -36.4229
-47.1862 -8.5012 -38.5497
-46.0784 -28.3266 -41.0793
-41.8071 -49.0379 -44.4231
-30.0533 -68.0782 -43.1033
-17.5136 -77.5004 -43.7454
-5.1224 -84.125 -45.0914
7.2687 -89.4147 -47.2111
24.745 -80.5928 -31.0653
26.6068 -93.6749 -43.9337
ID=MCZR_29498$b

LM3=152
48.0273 61.1093 -22.654
58.1958 38.4314 -16.225
45.9581 27.2636 -5.6611
47.4127 13.6376 -2.8432
49.3023 -1.7258 -1.7725
52.5843 -16.7522 -2.1193
54.4996 -28.5393 -3.5278
55.8897 -40.3611 -6.3642
69.6928 -73.9224 -33.9861
58.9022 -87.1406 -38.0431
59.009 -94.7847 -46.4024
49.9618 11.5569 -3.0014
51.3163 -2.3896 -2.3547
54.1311 -17.8798 -2.5394
56.0436 -30.5744 -4.5454
57.9375 -42.1589 -7.4558
58.6744 -52.3795 -11.6773
57.3653 -62.3306 -16.9141
86.7282 18.5534 -23.1434
91.5807 4.7866 -23.6387
95.2403 -8.847 -25.7748
94.2002 -22.6619 -25.6909
90.8622 -35.694 -28.0637
82.9449 -55.3313 -29.4726
75.6522 -67.4145 -32.0201
66.6636 37.7433 -20.1872
78.1137 31.0015 -23.5287
86.9971 22.9031 -25.4783
92.1933 6.644 -24.9155
96.1174 -10.1151 -26.6019
96.1318 -25.8228 -28.5627
91.3861 -43.5524 -31.7632
69.2009 61.2191 -28.7572
86.7845 48.3814 -35.2844
98.2328 28.7064 -38.1605
103.4483 10.1365 -40.4298
108.5952 -8.2681 -42.514
110.3655 -28.7917 -45.9833
109.1729 -50.8131 -48.432
22.4955 58.3978 -20.8468
19.3372 33.4917 -13.7704
32.3821 26.5822 -5.6385
34.6409 11.9686 -2.7158
36.3288 -2.2316 -1.7255
37.0987 -18.3383 -2.1656
37.7516 -30.8241 -3.6779
38.4395 -42.7174 -6.752
33.2786 -77.7058 -33.3286
45.5425 -88.0296 -37.5571
46.5604 -95.5299 -46.7073
32.1674 9.3133 -2.9188
34.3342 -4.6701 -2.2682
36.2542 -19.5183 -2.3595
37.3994 -32.2813 -4.4754
38.6072 -43.9308 -7.3458
38.8723 -54.6779 -11.3689
42.9013 -64.0905 -16.9237
-5.2147 6.6708 -22.0778
-6.7947 -7.929 -22.9705
-6.6739 -20.3162 -23.9752
-3.712 -35.4962 -25.126
4.1727 -46.385 -26.2883
16.3343 -63.5613 -28.6508
26.5007 -72.9699 -31.2924
9.3245 30.5693 -18.5875
0.1362 22.3363 -22.3092
-6.324 11.5427 -23.9173
-7.8997 -5.4114 -24.1983
-7.1129 -21.977 -24.8385
-3.7366 -36.9207 -26.0061
4.6659 -53.0468 -30.0619
1.0039 53.372 -26.6447
-13.4553 36.8097 -33.5277
-18.5685 15.2503 -36.7442
-20.2059 -4.2973 -38.0095
-20.0463 -22.8301 -40.1752
-17.3912 -43.3922 -43.519
-11.282 -63.1246 -46.5246
35.2394 57.7056 -18.5965
41.8997 46.238 -15.7195
47.0765 20.0914 -5.0986
48.7308 -8.4515 -2.0974
52.2749 -36.4063 -5.2134
54.727 -60.2464 -15.5702
67.8274 -77.6342 -36.6614
51.5167 43.8463 -18.0113
56.6167 8.0952 -4.7216
60.3683 -20.8751 -4.7885
65.8517 -46.868 -12.788
70.9485 -75.0932 -38.2031
90.9774 13.0451 -26.4636
97.6125 -19.689 -29.9889
91.3075 -52.3327 -35.4648
55.2443 44.6524 -19.8425
69.927 42.5296 -25.2425
82.6855 33.7259 -29.1793
89.7185 15.2442 -25.5957
97.9949 -3.5032 -30.6641
98.2623 -20.6916 -30.5884
97.7161 -38.1729 -36.1003
91.7792 -52.0003 -36.027
84.1589 -64.0047 -38.6303
75.1278 -72.9544 -39.8254
55.7566 64.4855 -25.9895
75.8612 58.0589 -31.7706
91.5474 41.5903 -36.4921
100.7024 19.8564 -39.0995
106.0429 2.8254 -41.2753
109.6911 -17.0888 -43.8515
110.7771 -37.8908 -47.5557
103.5515 -58.3954 -46.2811
92.867 -70.2382 -45.702
81.5358 -80.3543 -47.7056
68.236 -88.5892 -48.8892
34.2322 57.8067 -18.474
30.389 44.4413 -14.9911
32.313 17.6927 -4.7351
37.2019 -10.6933 -2.5423
41.4167 -37.309 -5.1223
44.6075 -61.9667 -15.7102
35.1203 -81.0557 -37.671
21.7419 39.3853 -15.9092
27.2707 3.3919 -4.2435
30.4416 -24.5238 -4.6571
31.1978 -50.5248 -11.9854
31.272 -78.9198 -37.5915
-9.0947 1.3223 -25.7876
-7.4148 -32.972 -28.7652
6.3373 -61.6102 -34.1096
18.2938 40.5131 -17.8722
4.5696 34.6762 -23.205
-5.6064 23.7806 -27.7009
-10.1992 4.9394 -27.3205
-12.037 -13.0835 -29.5008
-7.8116 -32.9942 -28.8323
-4.0745 -49.0522 -34.0966
5.2907 -61.2709 -34.5178
16.0351 -71.7449 -37.5634
26.4855 -77.9656 -38.8842
13.6411 59.1294 -23.6936
-5.3039 48.7922 -29.5674
-16.4427 29.0502 -34.8065
-20.0731 8.2313 -37.4509
-21.4011 -11.1509 -39.4582
-19.8407 -31.7727 -42.0467
-15.4488 -52.4867 -45.5603
-3.8903 -71.0307 -44.802
8.6629 -80.1567 -44.6789
21.864 -86.4047 -45.8349
33.9507 -91.7702 -48.3476
51.1768 -82.988 -32.0893
53.0359 -95.9585 -44.7144
ID=MCZR_29498$c

LM3=152
17.5216 104.8588 -15.6372
25.4986 84.6673 -10.62
13.7234 74.0549 -1.371
14.6222 55.1838 7.1776
13.8195 33.5038 9.0822
15.2516 13.8659 9.9198
15.3986 -1.8785 7.9455
18.2843 -13.4562 5.5054
26.6724 -57.6749 -24.9371
21.1596 -66.2059 -29.8226
18.8845 -77.415 -41.9891
18.2663 52.7953 6.2819
17.367 37.8971 8.0725
19.2449 19.3105 9.0141
20.1254 2.9649 7.8654
21.5026 -15.051 4.0066
20.5031 -28.6165 -0.6921
18.3296 -39.7797 -5.1735
56.014 62.3777 -21.5362
60.6934 40.6128 -20.6359
61.6677 24.0391 -22.5836
61.6636 4.3921 -23.1894
57.0599 -8.6539 -20.8149
48.7464 -31.8762 -20.2296
36.5596 -48.3032 -21.6501
36.8848 83.1765 -15.0731
48.9505 74.9636 -20.8064
57.4813 61.7887 -23.7156
62.4751 44.3812 -24.1319
62.7823 26.5122 -24.5478
63.9492 8.4642 -26.4146
59.1665 -10.6637 -23.2524
41.638 100.6304 -23.5026
56.5325 85.6339 -30.9878
66.0896 65.4493 -33.0878
71.231 45.4954 -34.1694
73.3864 26.6649 -37.5674
75.8265 5.2979 -38.1194
75.9361 -18.8779 -36.2131
-10.9303 104.1679 -15.3537
-17.9091 83.2424 -9.7113
-4.7427 73.87 -0.9005
-3.9558 55.0195 7.3439
-2.3584 32.8725 8.9371
-3.0853 13.6216 9.7721
-3.3536 -2.1415 7.3539
-3.7635 -16.6597 4.3455
-10.3007 -56.935 -26.4424
-2.4776 -66.9048 -31.4412
0.4849 -77.799 -43.4578
-7.4912 52.2196 6.9666
-5.9226 37.302 8.2228
-6.9087 19.307 8.8749
-6.9788 2.297 7.1278
-8.2251 -12.8756 4.1615
-6.0524 -29.0672 -1.0666
-3.1597 -40.3501 -6.0817
-46.3279 58.5431 -20.1549
-48.6647 38.509 -19.9935
-50.1816 22.3473 -21.3524
-48.5223 2.9703 -22.7801
-43.6653 -9.9719 -21.5615
-33.4645 -32.7773 -22.0944
-20.7787 -48.4701 -23.0912
-28.9185 80.6243 -13.5294
-40.006 72.4007 -19.3837
-46.7513 60.6386 -21.9338
-50.7291 41.5132 -23.009
-51.0426 24.2009 -23.9492
-50.8134 5.9288 -25.8304
-44.9496 -13.8612 -24.1137
-33.5743 99.4556 -22.4459
-47.905 82.9136 -29.0522
-55.6055 62.818 -31.6344
-59.1416 43.3108 -33.0592
-60.5972 24.7188 -37.1155
-61.5566 3.4581 -38.2917
-61.0044 -22.2832 -37.6772
3.4428 103.3256 -13.4789
5.3023 97.6005 -11.7218
20.6761 62.6196 2.7029
23.8724 25.1967 7.6741
28.3991 -5.8274 3.8941
17.2734 -42.6397 -6.8333
24.021 -66.2985 -33.3954
25.6394 93.4007 -14.6909
28.0253 45.3659 4.1755
29.759 13.4291 5.9064
34.9343 -20.5143 -3.877
33.5084 -56.9215 -30.7538
63.0224 48.9792 -26.8106
66.009 12.3418 -31.027
57.3697 -28.2818 -28.7295
28.8942 93.8336 -16.7419
43.5672 86.8503 -22.3712
55.6346 73.0455 -28.3172
63.904 54.9225 -27.9913
66.0261 33.2205 -29.6981
67.1406 14.3171 -31.3638
65.847 -5.6832 -32.5094
59.3634 -25.8643 -28.9107
48.7416 -44.9097 -30.4355
34.3377 -56.5235 -31.0665
28.0375 105.1402 -19.4046
50.5365 93.2285 -28.5388
61.9793 75.6273 -31.7231
68.9411 56.3478 -33.0492
72.3167 37.1477 -35.9776
74.5694 16.6517 -37.8656
76.0861 -6.4977 -36.7743
73.4377 -30.1313 -35.1343
54.8533 -48.4838 -33.0375
43.1321 -65.7624 -38.3912
28.8241 -74.4343 -42.7125
1.8433 102.9372 -13.2397
0.7175 97.1529 -12.0939
-10.2566 59.8802 4.2347
-11.1355 25.0135 7.9297
-14.357 -6.9077 3.1258
-2.2534 -42.7118 -7.9267
-6.7365 -66.0647 -35.4253
-19.2671 91.4612 -14.7987
-17.077 44.5877 4.7538
-16.7738 11.5854 5.7937
-20.9122 -21.2552 -4.6516
-16.6501 -57.332 -32.1815
-51.8118 45.8775 -25.3715
-53.433 10.0271 -30.5516
-41.5075 -30.0404 -29.8713
-21.2533 91.6805 -15.6153
-35.3926 84.472 -21.218
-46.6052 70.3719 -27.0215
-53.898 51.8067 -27.5677
-54.648 31.0137 -29.0925
-55.2478 12.7701 -30.2665
-53.0105 -7.3484 -33.264
-44.3157 -28.1539 -30.5948
-33.7984 -46.6687 -33.143
-18.8309 -56.9201 -32.7924
-21.4779 103.0392 -18.2012
-42.8143 91.524 -27.0439
-52.7109 72.0179 -30.7504
-58.0809 53.0776 -32.0313
-60.1542 35.0013 -34.1459
-61.3172 15.1436 -37.5424
-62.0681 -7.8274 -38.3907
-57.586 -33.5723 -36.4524
-42.1704 -53.1187 -36.7063
-25.3095 -66.2559 -40.4805
-10.4331 -74.254 -44.7313
9.2712 -72.451 -32.3423
8.8235 -80.2194 -39.9781
ID=PCHP4071$a

LM3=152
16.2602 108.8677 -15.8687
24.0541 88.5821 -10.6331
12.7548 77.8745 -1.6678
13.8403 59.192 6.803
13.4208 37.3471 8.6206
14.6196 17.916 9.4937
14.7625 2.2615 7.477
17.3983 -9.5785 5.0292
25.0808 -53.7577 -25.3049
19.7907 -62.3706 -30.4213
17.5746 -73.6236 -42.6601
17.92 56.69 5.8478
16.585 41.7519 7.671
18.3724 23.3122 8.7252
18.8451 6.5562 7.4632
20.5338 -11.3494 3.6025
19.5964 -24.6065 -1.2148
17.441 -36.0069 -5.6748
54.8933 66.6174 -22.1526
59.823 44.3465 -21.6717
60.4815 27.8937 -23.4123
60.507 8.147 -24.0811
55.9813 -4.6559 -21.7232
47.521 -27.7935 -20.8839
35.3383 -44.2509 -22.3642
35.6334 87.018 -15.519
47.616 78.5411 -21.2535
56.2831 65.6865 -24.3968
61.0882 47.8861 -24.9623
61.5507 29.8421 -25.6359
62.8481 12.3436 -27.0394
57.7021 -7.0733 -23.9234
40.435 105.109 -24.2671
55.4428 89.5876 -31.6635
65.2839 69.9427 -33.9825
69.9926 49.7389 -34.7436
72.2165 30.891 -38.6501
74.5493 9.3311 -39.0271
74.6427 -14.8276 -37.3171
-11.9332 108.0453 -15.203
-18.7276 87.4049 -10.1852
-5.4036 77.3112 -0.5465
-4.7206 58.9228 7.2144
-3.1074 36.6345 8.7856
-4.1759 17.2946 9.4725
-4.1123 1.5849 7.0683
-4.6073 -13.0005 4.0305
-11.3389 -53.2122 -26.7972
-3.6435 -63.1657 -31.7721
-0.7727 -73.8865 -44.0554
-8.2525 56.1011 6.9189
-6.7309 41.4441 8.2232
-8.0641 23.1176 8.7347
-7.6665 6.3446 6.8735
-9.0106 -9.2345 4.0076
-6.8798 -24.7766 -1.2277
-4.3651 -36.5314 -6.226
-47.7011 62.2789 -19.701
-50.0915 42.4946 -19.8381
-51.43 26.0296 -21.3957
-49.6526 6.6157 -22.4307
-44.4795 -6.2411 -20.7652
-34.4077 -28.9628 -22.0605
-21.479 -44.772 -23.155
-29.7776 84.724 -13.3102
-41.1608 76.6746 -19.1959
-47.79 64.8134 -22.222
-52.0105 45.1612 -22.7119
-52.3424 28.0823 -23.7307
-51.9878 9.7879 -25.4901
-46.1451 -9.939 -23.855
-35.0349 103.1921 -22.0091
-49.5261 87.0916 -29.0365
-56.7312 66.5353 -31.1209
-60.0077 46.8423 -32.1639
-62.115 28.2039 -36.6353
-62.7005 7.4178 -37.712
-62.1186 -17.7968 -36.8385
2.6407 106.9577 -13.3395
4.2013 101.3769 -11.7836
18.8236 64.6303 3.3835
22.9408 29.03 7.3522
28.1174 -2.0724 3.1057
16.3002 -39.4368 -7.9877
22.3071 -62.6762 -34.2491
25.5549 96.4734 -15.724
26.9304 48.8433 3.8414
28.8953 16.9997 5.2901
34.1483 -16.4806 -4.518
32.1078 -53.0686 -31.4196
62.0302 53.0067 -27.8802
64.5645 16.0444 -32.0524
55.6283 -24.5516 -29.0504
27.8303 97.3791 -17.0572
42.9167 91.0054 -22.8782
54.3568 77.6781 -28.4168
63.0405 57.7066 -29.0635
64.9833 36.9739 -30.6205
66.0376 18.0294 -32.3615
64.616 -1.8479 -33.5608
58.3566 -22.1493 -29.9537
48.5171 -41.9513 -32.2028
32.2703 -53.0372 -31.9926
27.1607 108.9478 -19.7504
49.2621 97.0157 -28.7428
60.6285 79.2897 -32.4079
67.8026 59.7838 -33.75
71.087 40.8502 -36.8058
73.3722 20.6182 -38.8141
74.8164 -2.5805 -37.8032
72.2413 -26.0459 -36.4217
53.513 -44.5715 -33.8086
41.7948 -61.9419 -39.263
27.4953 -70.5616 -43.4363
1.4145 106.834 -13.0537
-0.4519 100.597 -11.748
-11.6214 65.4867 3.2719
-13.2951 28.5313 7.3229
-15.6479 -3.3309 3.0671
-3.3333 -38.9699 -8.3497
-8.1665 -62.1414 -35.9878
-20.1931 95.263 -14.3457
-17.7523 48.3283 4.9188
-17.6681 15.3852 5.7128
-21.927 -17.8839 -4.6992
-18.3362 -53.5093 -32.5169
-52.9058 49.6789 -24.8877
-54.144 13.1213 -30.0931
-42.7744 -26.3095 -29.8922
-22.1044 95.4859 -15.4357
-36.6266 88.8433 -20.9072
-47.977 75.0978 -26.3731
-55.1992 56.2627 -26.934
-56.245 35.0463 -28.5399
-56.6608 16.2778 -30.303
-54.9483 -3.6718 -32.9385
-45.8395 -24.2749 -30.6814
-34.9782 -42.3713 -33.0642
-19.2754 -53.2328 -32.885
-23.3881 107.5145 -18.3269
-43.692 95.9024 -26.4282
-54.0774 76.5458 -30.4046
-59.4132 56.6765 -31.0369
-61.4679 38.6778 -33.5954
-62.5051 19.368 -37.0995
-63.238 -4.5299 -37.4183
-59.1717 -29.6974 -36.6799
-43.4982 -49.2028 -37.1479
-27.4263 -62.3037 -40.573
-11.8341 -70.4067 -45.0735
8.2425 -68.6015 -32.7623
7.5013 -76.3499 -40.5644
ID=PCHP4071$b

LM3=152
41.3379 188.4615 -82.3003
61.8564 156.7057 -62.1198
26.4665 139.7224 -37.7828
23.3389 95.1512 -18.589
27.381 48.4138 -5.176
23.1562 -0.4473 -0.9483
21.9781 -47.798 -2.6684
22.26 -87.4385 -11.337
45.7012 -209.3062 -51.5711
34.4878 -223.7298 -56.6724
30.3435 -257.0426 -74.1948
32.5323 85.9966 -17.7231
34.2664 41.6489 -5.9796
31.7023 -8.3973 -2.8624
27.7563 -54.1175 -5.1792
30.9455 -95.8139 -16.0238
26.5816 -117.8067 -18.3073
24.0144 -145.2276 -22.1606
126.6558 91.0834 -80.9415
138.5049 40.6155 -74.2832
145.2938 -15.2078 -72.9624
140.6438 -70.0931 -70.0373
126.075 -113.863 -71.7096
108.1538 -151.9073 -68.5231
81.8012 -183.0479 -61.7199
90.0022 145.5414 -72.8439
119.5138 118.2487 -84.4113
137.8371 77.5276 -90.3183
157.1601 25.35 -90.9752
161.4744 -28.6462 -86.2901
152.3069 -78.8222 -81.5972
129.7935 -120.6574 -76.5891
88.8148 175.8737 -99.2187
132.003 140.6344 -120.0758
159.2837 88.0171 -125.8016
182.1063 27.8907 -124.2473
193.6016 -35.1384 -121.1111
188.416 -98.1491 -117.2014
170.1406 -150.4571 -110.1009
-18.5451 188.5114 -84.2379
-40.2992 156.3086 -62.8678
-3.6011 139.4859 -37.2552
-2.4054 94.1901 -18.6916
-2.6398 46.5393 -3.6999
-0.6111 -0.2871 -0.2513
-1.1941 -48.2268 -2.9893
-1.3517 -88.154 -10.8952
-23.0557 -209.6226 -51.9237
-9.2273 -226.2959 -57.97
-6.5269 -257.7095 -74.2893
-9.7391 86.7414 -18.0303
-10.3474 38.9417 -4.0672
-9.1847 -8.2619 -1.7953
-7.0316 -55.8856 -6.0325
-9.9617 -95.6777 -13.9041
-5.4915 -118.7207 -17.6871
-4.3373 -147.0025 -22.3331
-104.9807 91.0253 -80.0666
-118.0158 39.7207 -71.06
-125.7319 -15.3981 -67.0289
-121.9877 -69.1268 -67.2248
-105.6033 -113.7748 -68.9803
-86.8206 -155.0447 -67.6256
-59.9962 -186.7956 -60.6412
-66.764 145.4307 -72.7566
-96.0418 117.6651 -83.0461
-117.7193 79.0713 -90.5037
-136.3308 26.7253 -89.137
-141.4994 -29.1646 -83.8135
-132.6084 -79.0437 -80.0976
-109.9963 -119.5856 -75.6219
-65.1543 176.1888 -101.0519
-106.9334 142.0154 -121.377
-137.6335 88.2371 -126.4527
-164.6622 25.2926 -123.061
-174.8551 -36.9685 -119.3763
-171.3807 -97.2812 -116.5025
-150.2801 -150.6966 -108.4438
18.2633 189.4913 -75.9875
18.5349 180.8172 -61.7011
46.7553 102.0173 -27.4061
47.6354 17.4771 -9.7665
43.7724 -74.2983 -15.9406
31.1558 -151.0073 -26.4189
43.838 -230.5115 -62.6807
62.7131 159.9819 -65.0607
63.5571 60.9776 -24.0605
57.0028 -28.7543 -13.9884
56.8109 -109.1905 -27.7339
73.5398 -196.6149 -60.0186
132.9624 65.2694 -76.3389
145.1307 -34.5116 -70.2958
124.4293 -130.4293 -74.3477
69.7061 160.5361 -70.474
109.5907 138.9588 -85.2133
133.8452 97.204 -91.0371
153.2132 43.458 -92.0031
161.0451 -11.6389 -87.5423
156.0788 -64.9444 -82.0417
134.8766 -113.4271 -78.0552
121.817 -150.0588 -77.04
99.8277 -183.4924 -69.4244
69.0462 -206.119 -60.3581
64.1848 181.414 -87.1631
112.071 159.4249 -109.6276
148.3139 112.8997 -123.2725
172.517 56.1617 -123.6549
191.0943 -7.005 -121.853
193.7916 -70.1468 -119.7572
180.5614 -127.3209 -114.9106
157.2314 -172.2285 -103.0972
125.8889 -207.3601 -86.8399
91.5768 -234.4437 -75.5581
51.7094 -254.0652 -75.308
4.684 190.0766 -73.9103
2.6355 180.2114 -61.9262
-23.7192 102.075 -27.2968
-25.956 17.6358 -8.368
-20.629 -75.5981 -13.1519
-11.6551 -152.8881 -26.3965
-19.047 -230.2881 -62.861
-39.6709 159.4855 -65.1304
-40.8938 59.6668 -22.6778
-39.3203 -27.8775 -11.5548
-36.2774 -109.8209 -24.9711
-50.425 -199.5052 -59.7683
-111.6628 62.3761 -73.7381
-125.1913 -38.94 -65.6049
-102.1319 -132.8837 -72.3842
-47.5942 160.2966 -70.7378
-86.4485 135.6595 -84.7608
-111.7687 98.3079 -91.8988
-130.8687 46.4207 -90.6145
-141.938 -10.4833 -85.4002
-136.5916 -63.8848 -79.42
-116.6814 -110.0391 -76.4585
-101.7721 -150.0841 -76.0224
-79.6602 -183.666 -69.7692
-46.7445 -207.3092 -60.799
-41.1406 182.3023 -91.1159
-89.1756 160.218 -112.7252
-126.2158 113.1915 -122.435
-152.6379 57.3955 -123.4138
-170.9199 -5.5205 -118.9509
-174.4342 -68.0586 -116.8957
-162.8406 -123.5541 -113.687
-137.1459 -170.5776 -103.1226
-103.3034 -208.4305 -88.3607
-67.3332 -235.5876 -78.1264
-29.1479 -254.4556 -76.902
13.2146 -230.4288 -58.0244
12.8395 -255.5471 -72.5136
ID=PCHP6502$a

LM3=152
42.0254 188.3537 -82.0956
60.9394 161.0293 -65.2744
26.6238 140.1181 -37.8705
24.0966 95.2111 -18.9232
27.9262 48.6221 -5.8573
23.4472 0.2708 -1.3235
21.6996 -47.4622 -3.0452
21.7219 -87.5297 -11.2032
45.3906 -209.4305 -52.4134
34.5957 -223.4759 -57.1942
31.0705 -257.7104 -75.5919
32.1576 87.0045 -18.6165
34.1265 42.2513 -6.4118
32.0736 -7.694 -3.5546
28.6749 -53.2348 -6.2347
31.3472 -95.1791 -16.3217
26.8679 -117.2205 -18.9723
24.4405 -145.1484 -22.7022
126.4325 90.6513 -80.1064
138.7575 40.5039 -74.2142
145.4487 -14.6793 -71.9559
140.7441 -70.3314 -68.3679
125.6316 -113.9087 -71.1578
108.0408 -152.1255 -68.9632
81.5589 -183.0001 -61.9013
89.9518 145.5772 -72.8902
119.7309 118.2484 -84.5931
139.0383 78.1214 -90.7526
157.1562 24.6516 -91.0834
161.0025 -28.6562 -86.5959
151.7391 -79.2 -81.6765
128.6355 -120.2285 -76.556
88.8787 175.6566 -99.3578
132.4062 140.4102 -120.0619
159.7211 87.9589 -126.1847
182.351 27.943 -124.9784
193.3986 -36.1942 -120.1325
188.1239 -98.6155 -117.7637
169.4865 -150.3813 -110.4176
-19.2156 188.474 -83.4764
-39.2012 160.343 -65.6981
-3.6302 139.1544 -37.3261
-2.5725 94.368 -18.7499
-2.9531 46.9742 -3.6015
-0.7048 0.2705 -0.3107
-1.2984 -47.5566 -2.6136
-1.8174 -87.7237 -10.6485
-22.8102 -209.4553 -51.0067
-8.7424 -226.0097 -57.4491
-5.7501 -258.0445 -74.6049
-9.5664 86.6606 -17.9557
-10.7234 38.6063 -4.2415
-8.9413 -8.2626 -2.3284
-7.2149 -56.0917 -5.7228
-10.0519 -95.6545 -13.9942
-5.4912 -118.7414 -17.2989
-4.086 -146.7132 -21.8573
-105.1807 90.9829 -81.211
-118.4834 39.9824 -72.9153
-125.4633 -15.111 -66.7695
-121.7887 -68.9659 -67.8455
-106.1638 -113.6297 -69.782
-86.4433 -155.1292 -67.709
-59.9871 -186.6908 -60.8649
-66.6206 145.5971 -72.8788
-96.0182 118.0536 -83.348
-118.5061 79.409 -91.2259
-137.7857 26.655 -90.1072
-142.4016 -28.7209 -84.4787
-132.8901 -79.0351 -80.2287
-109.9735 -118.9748 -75.5033
-65.3355 176.266 -100.8784
-107.2758 141.3662 -121.9975
-137.5041 88.0933 -125.6659
-163.1295 29.8285 -123.9797
-174.938 -34.9932 -118.6253
-171.4428 -96.0593 -115.9328
-150.5169 -150.5175 -108.2524
18.0256 189.6658 -75.5698
18.6498 181.1403 -61.9925
47.4815 102.9958 -28.2989
47.9029 17.7434 -9.9069
43.8772 -73.9138 -15.9714
31.9308 -151.3319 -26.5675
44.86 -229.3305 -62.1716
62.5666 160.369 -65.5236
63.4061 61.2988 -24.6245
58.0286 -28.4073 -14.7674
56.5499 -109.3021 -28.4011
73.0068 -196.8324 -59.9042
132.4027 65.11 -76.0934
144.8687 -34.5266 -69.763
124.2877 -130.6998 -74.2147
69.1006 161.0031 -70.55
108.9928 138.3968 -85.1756
133.2825 97.2207 -91.1599
153.1002 43.3221 -92.2949
161.218 -12.0091 -87.8807
156.562 -64.7437 -82.3755
135.6509 -113.6272 -78.6406
121.755 -150.7069 -77.2713
99.7415 -183.175 -70.0217
69.5707 -205.6534 -60.8966
63.4017 181.7168 -89.8111
112.9036 159.4618 -109.6598
148.7381 113.736 -121.3114
171.6846 56.351 -124.4728
190.3498 -6.5323 -121.1834
193.2027 -69.6063 -119.7151
180.0759 -127.086 -114.1306
156.9268 -171.3854 -102.78
125.6292 -206.775 -85.3602
91.7083 -233.7835 -74.431
52.8487 -253.3118 -74.0973
3.9515 189.856 -74.8399
0.8859 179.1693 -61.9257
-23.5116 103.4218 -28.4887
-26.0534 17.8169 -8.1471
-21.3403 -75.5513 -13.8597
-12.4777 -152.8558 -26.0594
-18.7695 -230.217 -63.0056
-39.7595 160.104 -64.7842
-40.7952 59.544 -22.6421
-39.2739 -27.92 -11.6648
-36.5934 -109.3868 -25.3587
-51.1143 -199.2897 -59.8561
-111.556 62.8911 -74.1025
-125.5019 -39.1915 -65.6042
-101.9441 -132.8884 -71.8433
-47.9661 160.2851 -70.5829
-86.9908 135.6418 -85.0448
-111.7598 99.0594 -92.2725
-132.2302 45.6588 -91.0232
-142.0811 -11.2388 -85.9237
-136.5509 -63.5339 -79.5382
-117.7963 -109.8938 -77.1928
-101.4658 -149.915 -76.0802
-80.0551 -184.6475 -70.2229
-47.0763 -207.1145 -60.9582
-41.4202 183.0703 -91.563
-88.7568 160.7486 -113.3772
-125.4014 114.6005 -123.2436
-153.6244 55.7428 -125.0498
-171.3007 -5.8105 -119.905
-174.5447 -67.6458 -117.6105
-162.7355 -123.2666 -113.053
-137.0933 -170.3771 -102.915
-103.3327 -208.4854 -88.9356
-67.5275 -236.164 -78.9325
-28.8437 -254.4727 -79.2638
13.3324 -230.9029 -58.6689
12.2573 -256.1373 -73.5574
ID=PCHP6502$b

LM3=152
6.9221 101.0887 10.5738
24.7374 76.0353 16.6217
-4.221 63.7869 34.55
-2.1462 42.106 41.4888
1.3436 17.6289 46.9166
6.8462 -14.831 48.7942
10.913 -39.9441 45.4608
12.6854 -63.6247 40.0783
NA NA NA
28.1964 -145.3616 -11.6629
32.5246 -160.9973 -16.4155
3.3178 35.2539 42.3828
8.1735 10.5542 46.9652
11.0372 -19.0782 48.0618
14.4609 -44.5513 43.8687
17.3622 -69.0088 37.4039
18.0586 -87.1473 31.3587
18.2239 -102.7367 24.8678
51.4667 42.7787 15.974
54.5895 17.2676 21.9009
58.1483 -12.7975 22.9384
62.8971 -42.4288 17.8343
66.3239 -67.4244 9.2652
62.3223 -86.883 5.7218
51.3643 -107.4681 4.5919
29.717 74.343 14.9502
46.0504 63.3179 7.3395
63.7807 45.1887 -0.7738
74.4323 19.2261 -3.2755
81.6866 -9.2487 -5.513
83.522 -39.2896 -5.0874
78.744 -67.6929 -2.1556
34.3638 96.6874 3.7264
56.8407 79.8591 -6.7218
73.7547 52.9836 -13.8184
84.4357 23.7655 -15.8789
93.3444 -7.6676 -17.6823
98.9634 -40.7807 -17.2453
101.9195 -71.1504 -15.4965
-35.9811 95.5683 10.1216
-48.5461 66.204 16.8558
-17.1935 62.4604 34.7402
-13.1764 40.0073 42.0789
-10.4176 15.6422 47.555
-7.4838 -16.8319 48.9773
-3.9139 -42.1461 45.6223
-1.4543 -65.7062 39.988
NA NA NA
3.0431 -148.7859 -10.7111
2.4279 -165.0024 -16.5752
-17.1098 32.3004 42.7191
-15.1229 6.7878 47.6823
-11.0561 -22.1107 48.1224
-7.8569 -48.4903 44.3394
-4.9345 -72.3341 37.7227
-1.1053 -90.2719 31.0977
2.7605 -105.3985 24.1124
-64.6641 27.1202 15.8722
-62.1536 2.2193 22.851
-58.9589 -28.4174 22.8585
-55.9465 -56.7132 18.073
-53.3684 -82.0705 10.18
-43.8342 -101.3035 6.2254
-27.3866 -118.3133 4.6936
-53.0569 62.8873 13.7333
-64.2064 49.999 6.5676
-77.642 26.7626 -1.6428
-82.7649 -2.3694 -4.1702
-82.8917 -31.4065 -5.3899
-78.1422 -60.1001 -4.7824
-66.0063 -86.025 -1.8384
-63.4273 83.8849 1.8539
-80 61.2364 -9.0182
-87.8734 31.3903 -14.4611
-92.1552 -0.9018 -17.3486
-92.8365 -32.1149 -17.9917
-92.3475 -65.0658 -17.156
-87.2281 -95.0844 -15.0748
-9.7449 97.1485 15.4612
-2.6142 87.0589 21.1456
12.3753 48.6716 36.8637
19.0543 0.8209 46.1808
23.607 -51.0031 40.9288
23.6414 -93.4134 28.3216
NA NA NA
10.0382 82.8476 20.6934
21.4392 29.6126 40.1571
30.4513 -24.4021 42.6327
32.3323 -74.3762 32.2336
41.2869 -121.5267 4.0348
59.4192 35.4854 12.3354
72.1562 -26.8338 11.6991
66.0959 -75.4813 8.4256
21.7806 81.952 16.1219
39.9086 75.7336 8.1969
56.9437 58.0528 3.1075
69.8903 31.0404 -0.1081
78.9938 2.2757 -2.247
82.6113 -27.9208 -1.6651
81.2081 -57.0314 -0.8392
75.8936 -80.6249 -0.7129
68.2618 -102.9958 -2.2222
53.9731 -122.6131 -3.4167
18.9286 99.872 6.7047
45.9011 89.7192 -2.098
65.5542 66.2816 -11.1725
78.9755 37.7884 -16.2134
88.755 7.6387 -17.3404
95.4638 -23.9308 -17.7125
100.7974 -55.2027 -17.5813
99.2945 -85.6737 -13.7832
89.4631 -112.9053 -11.7309
69.991 -137.674 -10.9847
45.8837 -155.0633 -14.5937
-19.8024 95.9121 15.4117
-23.824 84.9034 20.7616
-29.2626 44.5941 36.9096
-23.6055 -6.4445 47.3199
-14.559 -53.9218 41.646
-3.4129 -96.8208 27.7569
NA NA NA
-36.9594 75.2058 19.804
-34.9018 21.2808 40.8189
-28.0158 -32.005 42.8306
-17.7548 -81.6648 32.0216
-14.0542 -128.4654 4.4424
-70.9238 18.5538 12.4166
-67.8727 -43.1286 13.4838
-52.0411 -90.3093 7.4705
-47.7807 73.9144 14.0997
-62.523 63.9887 6.9175
-75.7662 40.7077 0.1712
-82.4826 10.5108 -3.2627
-84.8953 -17.5434 -6.7463
-80.9051 -48.5289 -4.7242
-75.0103 -77.2324 -5.0669
-63.2676 -102.1445 -4.0029
-48.627 -120.0748 -4.0807
-27.9793 -135.8726 -5.9621
-49.745 91.4885 7.2837
-72.2733 74.387 -3.376
-84.5743 47.0698 -12.7606
-90.5751 16.735 -17.1919
-92.9394 -14.803 -19.3898
-93.0572 -47.7443 -18.1895
-90.7451 -79.2954 -17.2081
-79.9069 -107.7429 -13.7938
-62.9863 -130.9027 -12.1458
-37.875 -149.2278 -12.5015
-11.4382 -161.8847 -15.1405
14.4539 -143.7789 -6.3391
18.3142 -164.2 -16.9304
ID=PCHP3392$a

LM3=152
21.4802 103.1867 11.3328
38.5393 78.3721 17.873
8.959 66.6963 34.3127
10.3724 44.8139 41.3601
13.4594 20.2935 46.7732
18.9234 -11.9256 48.5154
22.3025 -37.8142 45.3741
23.6237 -61.3617 40.0565
NA NA NA
40.363 -142.7136 -11.6758
44.7874 -158.6977 -15.9591
16.1488 38.3146 42.3083
20.0837 13.543 47.0232
22.5609 -16.2149 48.0016
25.4601 -42.1458 44.0679
28.4131 -66.4061 37.5729
29.7428 -84.6027 31.3791
29.5318 -100.1017 24.7619
65.1276 44.8095 18.0843
67.5899 19.6008 23.596
70.8473 -10.623 24.6145
75.5064 -40.0339 20.0406
78.6827 -65.0746 11.4818
73.979 -84.7843 7.9042
63.2054 -105.1577 6.0389
43.5491 76.308 16.2991
60.2387 65.535 9.1355
78.3284 47.1471 1.7862
88.6913 20.6577 -0.2826
95.3824 -7.3189 -2.2353
97.4439 -37.4976 -2.1138
91.4543 -65.3787 0.2765
49.1724 99.3944 5.3709
72.4284 82.0257 -4.9061
88.8179 54.4579 -10.8474
99.2122 25.3726 -12.5616
107.6795 -6.2102 -14.0638
112.9626 -38.6329 -13.6973
115.5797 -68.5775 -12.0934
-21.5813 98.4308 9.2044
-34.4443 69.5085 14.9052
-4.2792 65.4136 33.9874
-1.1796 43.9532 41.1675
1.3273 19.4723 46.5978
3.4566 -12.9951 48.1806
6.7337 -38.7664 44.9357
9.3511 -62.3728 39.2597
NA NA NA
14.8045 -145.755 -11.5979
14.3183 -162.2086 -17.3058
-4.7251 36.3109 41.5596
-3.2479 10.7325 46.3025
0.2403 -18.4473 46.9265
3.3881 -45.0298 43.2318
6.1148 -68.9053 36.8247
9.9098 -87.2016 30.4218
14.0169 -102.2391 23.1854
-51.5121 31.2127 13.0218
-49.3853 6.0313 19.7305
-46.7287 -24.4453 19.5656
-43.6404 -52.5325 15.4932
-41.2157 -77.7063 7.5217
-31.9875 -97.7404 3.9528
-15.7623 -114.8254 2.7941
-39.0276 65.8805 11.5007
-50.8054 53.6147 3.8241
-63.1992 30.7788 -4.5737
-68.7305 2.0579 -7.4502
-69.3448 -27.0167 -8.661
-65.1266 -55.6315 -8.436
-53.8123 -82.3293 -5.029
-48.2666 88.1653 -0.1011
-65.4314 65.2395 -11.9392
-73.4258 35.7294 -18.6115
-77.7998 3.4159 -21.5632
-79.1197 -27.3726 -22.3071
-78.2065 -60.6022 -21.1717
-74.4621 -90.8312 -19.2525
4.6523 100.3448 15.2324
10.5115 90.097 21.042
25.0808 51.1977 37.2924
30.4735 3.7452 46.8027
34.3445 -48.5934 41.3905
34.7366 -90.5282 28.8126
NA NA NA
24.7416 84.8621 21.3193
33.2635 31.5855 41.0126
41.7731 -22.1853 43.6701
43.4632 -72.3644 33.0336
53.7821 -119.5644 3.9243
73.0293 36.9024 15.2957
83.6032 -23.4301 15.1726
78.101 -73.6891 10.5949
35.7212 84.8693 16.3322
54.4085 77.4993 10.0227
71.294 60.3586 5.0706
84.7619 33.4134 1.7341
93.4369 4.1387 -0.6235
96.9117 -25.6103 0.5098
95.0784 -55.7516 1.1439
95.1893 -81.888 -2.2027
80.414 -102.1993 -0.5616
67.7859 -123.24 -3.5199
34.1977 102.3452 9.1004
61.3948 91.3481 0.7662
80.7233 67.6098 -7.7238
94.0717 39.2491 -12.6706
103.3307 9.5706 -13.9049
109.6304 -22.4593 -14.1736
114.1547 -54.2202 -13.78
112.0687 -84.2947 -10.1527
101.9196 -111.2185 -8.9757
82.0933 -135.8892 -8.9572
57.8824 -152.5852 -13.7121
-5.8723 99.13 14.4868
-9.0154 88.3832 20.0251
-16.5424 47.6831 35.8028
-12.3971 -2.8939 46.121
-3.0715 -51.0541 40.5493
7.7187 -94.3249 27.065
NA NA NA
-22.1786 78.3601 18.0893
-21.5493 25.119 38.7547
-16.7929 -28.4017 41.1393
-6.9599 -79.1622 30.7905
-2.1469 -123.9563 5.286
-55.6596 21.9426 11.6946
-50.9264 -37.5415 15.3118
-37.1093 -86.5703 8.5104
-28.7902 75.8586 12.9754
-44.6741 64.4734 4.3751
-57.9041 43.3348 -3.0769
-65.0264 14.1092 -8.2254
-67.8628 -15.9094 -10.3496
-63.983 -46.4979 -7.6641
-58.9826 -75.0984 -8.996
-47.577 -99.536 -7.6347
-32.6968 -117.2591 -6.6074
-10.8942 -131.2393 -5.6663
-32.5935 93.5078 5.0282
-55.018 76.1394 -6.0135
-66.9203 49.1512 -16.4722
-72.633 18.659 -21.13
-75.496 -12.1671 -23.3664
-75.8362 -45.8728 -22.348
-73.193 -77.582 -21.5755
-63.4545 -105.4084 -17.3043
-46.4171 -128.5539 -15.635
-21.784 -147.0527 -15.0915
4.7701 -159.6574 -16.6105
30.2044 -142.0906 -6.6612
34.3243 -162.247 -17.3774
ID=PCHP3392$b

LM3=152
-8.6766 72.5956 -8.74
0.8052 48.2497 -3.2892
-12.0821 33.0545 6.0215
-10.2203 15.4348 10.7071
-8.5364 0.3893 12.3818
-7.2643 -17.6708 11.3846
-5.3006 -31.9478 7.9712
-3.6344 -48.8406 2.9661
4.3651 -96.2542 -19.9704
-1.492 -106.5647 -25.9582
-0.1399 -115.9214 -37.147
-6.1718 12.6802 10.9346
-4.2542 -3.2928 11.306
-3.0508 -22.0312 9.1505
-0.6595 -36.5507 5.2512
0.3593 -52.3708 0.4837
-1.0698 -61.1571 -2.2608
-2.5482 -72.0911 -5.9135
34.0151 23.8002 -13.4606
39.1941 6.714 -15.931
41.1835 -9.692 -18.9012
43.1801 -30.2972 -24.0412
39.7089 -47.2091 -24.962
26.9468 -74.2508 -21.764
15.957 -86.1492 -20.0861
14.0963 47.9195 -9.0972
26.9325 40.7158 -14.5152
34.874 26.2895 -15.5001
40.6497 5.1268 -18.3619
43.4961 -14.7619 -23.4226
44.0739 -34.6772 -26.3868
40.0294 -50.7132 -27.4038
16.333 70.0653 -19.3714
34.3972 52.8846 -28.2547
44.2826 30.195 -33.4983
48.5543 8.9823 -37.4669
49.0119 -11.8551 -40.7608
50.7525 -33.03 -44.1319
50.034 -56.9291 -42.7723
-35.2908 70.2285 -9.4468
-41.2745 45.4499 -5.5686
-25.3919 31.0058 5.9927
-26.0743 14.7246 10.096
-26.5765 -0.2064 11.326
-25.4688 -18.9066 10.3322
-25.9244 -34.2126 7.0242
-25.4346 -49.7782 2.0345
-25.9484 -97.4667 -21.6143
-19.1971 -107.7216 -26.5684
-19.0986 -117.1104 -37.1935
-29.5228 10.8578 9.1076
-30.1963 -4.0348 9.779
-29.8623 -22.8943 8.0966
-28.9474 -38.2371 4.4054
-28.1194 -53.9944 -0.3553
-27.0541 -62.6136 -3.0438
-23.512 -73.3611 -6.0452
-68.3697 16.7113 -16.3813
-71.3644 0.7183 -19.0821
-71.9591 -17.447 -22.6115
-70.7862 -36.7435 -27.2536
-66.0751 -52.9466 -28.5639
-51.321 -78.0391 -24.0103
-39.46 -89.0023 -21.9272
-53.1326 42.2322 -11.1945
-64.7271 34.0077 -17.8713
-69.4315 19.1442 -18.8776
-73.2623 -2.0979 -22.3166
-73.8467 -21.7339 -27.1269
-71.1746 -41.5421 -29.7107
-65.1481 -57.4868 -30.7154
-57.8698 63.8295 -21.7295
-72.6768 44.7815 -30.5776
-77.6606 21.2866 -37.0462
-78.7349 0.8594 -42.8153
-78.9254 -18.4613 -45.8563
-77.5067 -40.977 -48.635
-75.4737 -64.2266 -49.1811
-20.8008 69.3139 -6.268
-18.4824 61.7252 -3.4719
-3.51 20.9476 8.2531
1.4388 -14.5903 9.2708
7.5346 -45.9737 0.0772
-2.5866 -76.3671 -6.7855
7.9549 -102.049 -28.546
0.4345 54.3339 -6.0003
4.6672 6.7054 8.3878
8.2702 -28.4201 4.2325
11.9644 -59.2284 -6.0389
13.9072 -94.5905 -25.7258
40.6422 17.4555 -20.6546
46.6 -23.6801 -29.6014
36.6717 -65.224 -27.8192
5.6597 56.7708 -9.1954
20.7546 53.3701 -16.6975
35.3936 39.4178 -22.8882
41.0764 16.9751 -21.1794
45.9434 -2.9891 -28.0595
46.9117 -25.5388 -30.9941
46.0115 -45.7067 -34.3463
39.7994 -62.9734 -30.4921
31.8701 -82.4355 -30.8598
17.6041 -93.6414 -27.7596
3.6342 73.6122 -13.8784
24.5015 63.9695 -23.7277
38.0872 45.4913 -30.3251
46.3401 22.8914 -35.9217
48.6426 1.9805 -38.9014
49.6012 -19.5311 -42.5536
50.1312 -44.696 -45.5691
49.9409 -68.6643 -41.8978
40.4712 -87.7501 -38.816
24.1911 -102.4498 -39.9626
9.0823 -110.546 -39.9582
-22.2376 69.0798 -6.3006
-25.1074 60.386 -3.8796
-33.7081 18.4965 6.0045
-33.1637 -15.5597 7.4331
-35.6882 -47.573 -1.024
-23.3521 -77.5601 -7.3674
-20.4884 -106.1408 -26.1908
-41.8146 50.8225 -8.2166
-38.6832 4.0527 5.8971
-39.2146 -30.4946 1.7664
-39.242 -60.8852 -7.0007
-35.9355 -97.18 -27.3906
-74.1546 9.3384 -24.7345
-75.3787 -31.2555 -33.0051
-61.8428 -70.2026 -31.7563
-47.2235 52.1099 -12.0331
-58.1963 48.2654 -18.1499
-71.1846 31.7934 -25.921
-74.3566 9.1683 -24.9349
-77.0335 -11.6748 -31.5175
-75.5434 -31.9309 -33.4136
-71.5444 -52.1161 -37.3846
-63.2156 -69.6234 -33.1039
-54.3307 -87.459 -33.4395
-39.3506 -96.4206 -28.8555
-46.2197 68.7733 -15.5896
-65.8878 56.2546 -26.7115
-74.9237 36.7437 -33.663
-78.2926 13.8006 -37.4727
-78.9406 -4.9638 -42.3527
-78.3797 -27.434 -46.3501
-76.3345 -50.1034 -49.4717
-72.8146 -76.3793 -45.5082
-61.0785 -94.3786 -42.2281
-44.2048 -105.8138 -41.1728
-29.1437 -112.2082 -40.1845
-9.601 -109.3868 -25.14
-9.1997 -116.824 -31.721
ID=PCHP12188$a

LM3=152
-11.9152 93.392 -8.9289
-3.7292 68.1182 -3.577
-17.6465 53.8799 5.7507
-17.1075 36.2419 10.2559
-15.9769 21.3576 11.6899
-16.6144 3.1032 10.7423
-15.6568 -11.7747 7.4151
-14.8402 -28.3504 2.372
-10.3289 -76.3932 -20.623
-17.0138 -86.3005 -26.7042
-16.1827 -95.3002 -37.7972
-13.7377 32.9468 10.7079
-12.5037 17.2672 11.0157
-12.649 -1.8763 8.7346
-11.2235 -16.1646 4.7508
-11.2982 -32.0421 -0.0256
-13.1444 -40.7018 -2.9644
-15.5895 -51.834 -6.4691
27.3721 41.2957 -13.9294
31.7033 24.1771 -16.5377
32.2651 7.7975 -19.2374
32.833 -12.9907 -24.6493
28.1794 -29.6304 -25.1815
21.3567 -45.6797 -24.2574
6.7418 -65.508 -23.5115
9.0099 66.9241 -9.2898
21.5529 58.8427 -14.7057
28.34 44.0469 -15.9669
32.8658 22.5724 -18.9372
34.2953 2.4028 -23.9205
33.4562 -17.5342 -26.9067
28.3322 -33.2262 -27.9741
13.2203 88.8071 -19.711
29.9327 70.3293 -27.9235
38.3286 48.3786 -35.8992
40.8027 26.5737 -40.219
40.2899 5.4256 -44.0299
40.45 -15.639 -45.8592
37.9095 -40.0134 -44.301
-38.3039 92.8626 -9.8083
-45.7961 67.8068 -5.5062
-31.2811 53.0361 5.5371
-32.9148 36.4904 9.6475
-34.7709 21.5813 10.8927
-34.8847 2.8676 9.9615
-36.1193 -12.217 6.4195
-37.1838 -27.9802 1.588
-40.7145 -75.3647 -22.1551
-34.9996 -85.9737 -27.5878
-35.3095 -94.9408 -37.4439
-36.5929 32.838 8.7977
-38.0439 17.7112 9.5264
-39.383 -0.8927 7.5682
-39.8665 -16.1407 3.941
-39.8829 -32.1296 -0.9858
-39.4005 -40.6274 -3.59
-36.5065 -51.7326 -6.7571
-74.8168 41.4819 -16.785
-79.396 25.3331 -19.4881
-81.0547 7.5094 -22.9835
-81.1063 -11.585 -27.666
-77.7141 -28.3983 -29.2077
-64.4169 -53.9675 -24.6876
-53.155 -66.0211 -22.5653
-57.9022 66.2585 -11.3473
-70.7441 59.0113 -18.2525
-75.89 44.133 -19.1846
-81.2998 23.2866 -22.4917
-83.159 3.7443 -27.5663
-81.8661 -16.0657 -30.2842
-76.9963 -32.6175 -31.4684
-61.6183 87.9873 -22.1567
-77.0568 69.9703 -30.6525
-84.1833 46.8162 -38.0529
-86.7223 26.4149 -41.6847
-87.9053 6.4343 -44.3121
-88.0077 -14.8549 -48.5672
-87.3273 -38.9979 -48.7462
-23.8447 90.7368 -6.4572
-21.9077 82.5165 -3.5619
-10.1565 41.9527 8.0076
-7.5272 5.2001 8.842
-3.8654 -26.2096 -0.3617
-16.0224 -56.0614 -7.4409
-7.1385 -82.2207 -29.4076
-3.8185 74.2924 -6.2789
-2.6769 26.5571 7.9572
-1.1591 -8.6103 3.3932
-0.2237 -39.7504 -6.4488
-0.7413 -75.0374 -26.5564
33.9429 34.871 -21.0701
36.7518 -6.3448 -29.8752
23.8723 -47.5186 -28.3812
1.5664 76.7302 -9.4028
16.3943 72.074 -17.0629
29.9844 57.0344 -23.206
34.2747 34.3965 -21.6378
37.561 13.6525 -28.2153
36.9476 -8.674 -31.6314
34.4766 -28.74 -34.9347
27.1984 -45.4136 -31.057
18.1193 -64.3827 -31.5158
2.5939 -74.753 -28.5289
0.359 93.5035 -14.1728
21.0191 82.5556 -23.951
33.3478 63.4277 -30.6772
39.7723 39.5468 -36.2098
40.6441 18.8297 -39.2019
40.0435 -2.3475 -43.5606
38.9447 -27.7956 -46.9609
36.9941 -51.7892 -42.1772
25.9666 -70.3591 -39.5188
8.8119 -83.6892 -40.3015
-6.5549 -90.2904 -40.4485
-25.5796 90.4896 -6.5715
-29.179 82.0304 -4.1225
-41.3817 41.244 5.1649
-42.7374 6.6501 6.6644
-46.7848 -25.0356 -1.5926
-37.0452 -56.1917 -8.5523
-43.7829 -81.4962 -30.6142
-46.2924 73.9553 -8.5823
-46.436 26.6145 5.453
-49.2741 -7.7404 1.2336
-51.2582 -38.0015 -7.8175
-50.963 -73.7188 -28.0274
-81.5753 34.7567 -25.2563
-85.0888 -5.5364 -33.1324
-74.7032 -45.684 -32.5455
-51.5387 75.6505 -12.1415
-63.406 72.038 -18.7517
-77.0085 56.7281 -26.6455
-81.0028 34.6475 -25.0242
-85.5208 14.3869 -32.0014
-85.2644 -6.4069 -33.9201
-82.4525 -27.2057 -38.0261
-75.909 -45.146 -33.7007
-68.1393 -63.0017 -34.0081
-53.6761 -73.184 -29.5231
-49.3642 91.8448 -15.6131
-70.0839 80.6421 -27.2359
-80.0631 62.753 -34.5241
-85.1807 39.2946 -37.9337
-86.7039 20.7126 -44.0758
-88.0641 -1.2314 -46.9293
-87.5987 -24.7498 -50.1474
-85.9444 -49.8309 -46.0632
-75.0521 -69.5491 -42.8253
-59.4919 -82.4278 -42.1908
-44.6216 -90.0816 -41.3186
-25.1201 -88.7199 -25.9892
-25.3926 -95.8885 -32.8421
ID=PCHP12188$b

LM3=152
4.6377 84.5944 -6.506
15.2796 59.4809 -0.3752
-3.6071 47.0726 13.1339
-0.0243 25.2881 18.8788
-0.1428 8.1195 21.371
-0.3089 -12.3053 22.0185
1.2822 -29.7741 19.9184
2.3621 -47.2737 16.0734
15.1845 -100.0455 -14.8228
7.8689 -113.1403 -22.7249
6.4206 -122.8985 -35.933
1.8555 24.0065 18.5781
2.4363 6.2574 21.0801
2.9151 -14.6749 21.066
3.8171 -32.0065 19.0934
5.2831 -49.7136 14.8881
6.0456 -63.0124 10.3699
4.0541 -74.9682 4.5987
51.1856 31.6167 -14.931
56.2524 11.4656 -14.252
56.5316 -7.7402 -17.0677
54.8044 -29.9354 -17.989
50.3642 -45.1545 -17.4254
40.2788 -69.7787 -14.0336
29.9642 -86.9115 -13.119
28.7582 56.4546 -6.4001
40.9082 47.4861 -13.5009
51.1101 33.3425 -16.3696
56.0046 14.8568 -15.1199
56.8099 -7.1641 -17.7426
55.9887 -28.3627 -18.6778
50.6564 -47.0769 -17.7187
31.9629 81.2345 -16.9747
51.0381 63.3516 -27.5526
62.3713 39.6783 -31.6771
67.3982 17.3449 -32.7032
66.8484 -5.369 -36.36
68.8439 -29.5076 -37.2656
68.3316 -55.1289 -37.4049
-30.3655 84.6558 -6.9677
-39.543 57.7359 -1.9405
-19.7538 46.6632 13.0538
-20.5818 25.0412 18.4006
-20.2937 7.6472 20.7399
-18.61 -12.9007 21.4358
-19.4293 -32.3381 19.0575
-18.9006 -47.9048 15.2766
-27.7202 -101.2175 -15.6002
-18.6941 -114.3833 -22.6225
-17.1623 -123.5622 -36.0998
-22.7951 22.5694 17.8954
-22.5448 5.3424 20.1942
-21.3744 -15.4485 20.3153
-20.8394 -30.0616 18.652
-21.2915 -50.1446 13.9596
-21.1449 -63.848 8.8082
-18.5024 -75.3125 3.4562
-71.3112 26.5757 -17.9824
-75.0763 6.0158 -17.4117
-74.5423 -12.8113 -19.6598
-71.58 -35.0326 -19.6134
-66.0105 -48.4107 -18.3272
-54.6076 -71.8415 -15.6693
-43.7124 -88.0574 -14.785
-52.2885 52.8217 -8.0816
-62.0951 43.1442 -15.333
-71.2209 28.883 -18.9387
-75.291 9.5561 -18.1887
-75.1001 -11.3853 -19.9707
-72.9412 -32.4582 -20.6489
-65.976 -50.5488 -19.1452
-56.7784 77.7437 -19.4066
-72.8168 57.459 -30.4405
-81.9404 33.8013 -34.9132
-85.3422 10.5795 -36.0893
-83.9541 -9.5534 -39.5061
-83.8029 -35.013 -40.172
-81.9398 -60.4802 -40.5134
-9.4636 85.0735 -3.3899
-9.0629 77.0754 -1.4189
6.0473 32.5518 14.9387
8.0522 -7.893 19.5589
12.2022 -45.0277 13.5246
8.7111 -80.7455 0.4238
14.0648 -105.9314 -18.9665
15.4761 60.9815 -2.3219
12.3314 15.9711 16.6338
14.8012 -23.4192 16.2369
20.857 -60.4078 4.654
21.4896 -97.111 -15.7544
54.7546 18.9264 -13.9844
56.471 -18.675 -17.31
44.0117 -65.173 -15.7568
20.5116 62.9519 -5.3081
34.4713 56.1747 -11.1531
46.1483 43.2592 -15.8554
54.977 22.6622 -15.2692
57.7222 2.989 -16.7677
57.369 -20.8555 -18.4694
53.8418 -41.6764 -21.0955
46.8906 -60.6405 -17.6449
39.2351 -79.9501 -16.7407
25.8088 -95.3268 -16.2849
19.1461 83.3981 -10.5021
42.0812 73.5496 -22.1383
55.733 53.3813 -28.9299
64.8708 30.0338 -30.4849
66.5666 6.6771 -33.6616
67.1225 -15.7881 -35.8442
68.8498 -41.259 -37.4141
67.1682 -66.2104 -35.7518
59.5017 -89.1598 -32.3185
41.9883 -109.0906 -32.1555
22.2469 -119.6955 -35.5945
-16.4931 84.2746 -3.0682
-18.353 75.7653 -1.6903
-28.9701 31.4735 13.7271
-27.8926 -8.6993 18.6598
-28.4576 -44.9092 12.9648
-22.324 -81.6671 -1.1971
-25.6373 -107.6815 -19.8643
-39.7577 59.8653 -3.5031
-33.3596 13.2771 15.1106
-32.9879 -25.017 14.5202
-35.2348 -63.8289 1.5627
-34.3058 -97.9994 -16.6975
-73.4365 14.1174 -16.3335
-74.8403 -24.2586 -20.3671
-58.7491 -67.0351 -17.1828
-44.5898 60.3308 -5.9901
-56.8116 53.3449 -12.2631
-67.7054 38.7967 -18.0782
-75.4649 17.4392 -18.593
-76.8677 -3.5758 -19.9209
-74.7606 -24.815 -20.6989
-69.6444 -45.5417 -22.6303
-62.0836 -64.2713 -19.3292
-52.461 -82.7876 -18.8382
-38.8748 -97.199 -17.2942
-45.8172 81.4994 -12.2556
-65.19 68.355 -24.5098
-75.9446 48.1052 -33.3777
-84.059 23.3064 -34.3801
-84.9389 2.614 -38.6645
-83.5232 -20.9018 -39.4483
-83.1684 -45.9189 -40.7384
-80.2788 -69.6005 -38.0981
-71.6199 -92.9428 -34.6916
-53.0995 -110.0123 -34.188
-32.4194 -120.8273 -36.7465
-5.4576 -115.8725 -19.8139
-4.5973 -124.9883 -31.7244
ID=PCHP11189$a

LM3=152
8.6602 90.279 -9.7596
17.4444 65.4486 -2.4741
-2.0176 53.957 11.2705
-0.0988 32.4982 17.9074
-1.1272 15.5925 21.1427
-2.2389 -4.6793 22.5965
-1.5055 -22.5016 21.3517
-1.1769 -39.9343 18.4074
10.2425 -94.6724 -9.5218
2.9536 -107.8845 -17.5191
1.5911 -117.7743 -29.9065
1.8461 31.0585 17.7301
1.3263 13.5886 21.1082
0.6111 -7.4978 21.9328
1.0785 -24.6495 20.7209
1.7193 -42.6254 17.413
2.2382 -55.9406 13.5977
-0.3242 -68.3535 8.3192
52.6128 34.9625 -13.9181
56.628 14.6941 -12.1033
56.2987 -4.3536 -14.1568
53.6226 -26.7446 -13.9528
48.3257 -41.7224 -13.1853
36.9607 -65.4842 -9.0526
25.8753 -82.0961 -7.9871
30.9071 61.289 -7.4268
43.3677 51.4901 -13.5291
52.9857 36.5552 -15.4774
56.8636 18.5807 -13.101
56.8281 -3.9698 -14.7011
54.8699 -25.4071 -15.0754
48.6546 -43.4806 -13.4062
36.4963 85.1744 -18.9595
54.7018 65.7795 -27.6294
64.9921 40.8406 -29.8374
68.9723 18.411 -30.2649
67.5896 -2.6277 -33.2471
68.1412 -26.4579 -32.2884
66.7986 -53.6389 -32.0345
-25.9822 92.1216 -11.7926
-36.651 65.9415 -5.8789
-18.2686 54.9311 10.0342
-20.4119 33.3473 16.5627
-20.5319 16.1875 19.642
-20.2641 -4.1983 21.2312
-21.908 -23.8424 19.6912
-21.8519 -39.8809 16.6501
-32.3177 -94.0927 -12.0488
-23.5973 -107.4701 -18.2225
-22.3469 -117.3672 -30.7106
-22.5998 31.1146 16.0083
-23.3467 13.9881 19.0518
-23.0382 -6.8082 20.1632
-23.4817 -21.4167 19.3273
-24.6438 -42.0888 15.3327
-24.6489 -55.6688 10.7555
-22.5917 -67.5598 6.1678
-69.1226 35.6547 -22.2275
-74.2019 15.266 -20.5949
-74.556 -3.6743 -22.1002
-72.4244 -25.761 -21.0609
-67.7922 -39.1276 -18.9814
-57.8365 -63.2771 -14.6766
-47.641 -80.0181 -12.6346
[truncated: 680,845 more chars]
