# Supplementary material for: Estimating the phylogeny of geoemydid turtles (Cryptodira) from landmark data: an assessment of different methods
Source: PeerJ. 2019 Aug 22;7:e7476. doi: 10.7717/peerj.7476 (PMC6708579; doi:10.7717/peerj.7476)
Supplement: Supplemental Information 7 — Each specimen is referred to by its collection number, and replicate measurements of the same specimen are indicated by the character ‘$’ followed by the letter ‘a’ or ‘b’. [file peerj-07-7476-s007.zip › raw_landmarks/plastron.tps]

LM3=52
-4.4138 205.4949 30.6895
5.3247 -156.6282 4.9353
-1.6877 187.4981 39.4594
-3.5597 157.7679 43.5083
2.4157 30.6175 36.5584
2.4027 30.4304 36.6691
4.299 -90.9624 15.5308
13.5114 169.0255 42.365
42.7996 171.0294 35.4301
66.313 122.2917 30.3388
107.6366 34.9171 21.5715
107.7453 34.9728 21.5729
85.8041 -45.0808 6.5672
63.8734 -97.7202 8.1523
41.9908 -164.1553 3.8775
-2.6202 186.0059 40.2136
-4.3176 157.1851 43.7385
2.6387 28.5078 36.576
2.7638 28.3849 36.5501
2.8829 -95.7982 14.7163
-22.4251 167.6117 41.4506
-51.1957 168.173 34.1695
-74.2526 119.5444 25.3584
-105.3393 25.2316 16.4409
-105.4887 25.2678 16.473
-82.2663 -51.3106 2.6283
-55.2211 -101.6343 5.8858
-27.9658 -168.8853 0.5791
-3.462 183.8807 40.5433
-4.7368 133.6001 44.9498
-0.13 63.5049 40.3637
1.3873 -27.9617 27.8466
4.3091 -105.4657 13.6616
29.9263 196.4535 28.356
50.5096 138.5652 40.5693
99.3828 56.8225 25.0337
81.8647 -45.3061 10.2389
58.7623 -122.7271 5.2366
-6.5275 183.3606 41.43
-8.4134 136.1995 45.5561
-3.2452 62.014 40.2854
-1.7015 -30.8276 27.0562
2.0974 -106.7084 12.7496
-43.3463 193.8028 27.3929
-63.4157 132.2262 37.3898
-103.6297 47.2859 19.7362
-81.1954 -52.9652 2.5056
-51.3135 -131.3885 1.1441
126.3781 112.9721 -16.538
148.3293 -95.3162 -40.7511
-136.9831 100.9326 -21.8788
-141.0227 -110.4422 -52.4503
ID=FMNH224097$a

LM3=52
36.2363 189.7773 25.4453
38.4578 -173.0534 7.9109
39.4614 170.131 36.2807
37.6982 141.9092 40.4234
40.1852 13.4795 35.8511
40.0403 13.4599 35.9673
37.6966 -107.4192 17.5145
53.8295 152.6202 38.5017
82.3776 154.1796 29.2957
104.4181 104.7085 24.031
143.5989 16.0141 14.873
143.7491 16.1307 14.8022
126.3737 -63.2523 -1.8065
97.4774 -116.8505 5.2147
73.9773 -182.1368 2.752
39.0637 169.3935 37.4526
36.786 139.7235 41.7905
38.7716 11.0007 35.9185
38.6476 11.0068 36.0206
35.1314 -113.8004 15.4132
18.7949 150.0491 40.6679
-10.4636 151.4602 35.0747
-34.5113 103.4273 29.1273
-70.636 8.8286 20.9557
-70.7819 8.7907 20.9207
-49.8586 -68.4075 5.6126
-23.7544 -119.0657 9.4547
2.4354 -187.0251 2.9178
38.1138 166.1052 38.9907
33.651 114.5797 44.0083
36.3171 44.3244 39.4437
35.25 -45.0351 28.0562
36.1095 -124.4175 13.7346
69.1248 177.0486 25.8998
89.415 118.009 36.3839
135.446 35.0138 19.0393
114.69 -66.9559 4.7912
89.9629 -142.7628 2.4674
35.4201 163.9621 40.2399
31.6237 117.8823 44.5036
34.7496 43.7027 39.6073
32.8959 -48.9591 26.8807
34.3382 -125.3359 13.1186
-2.1465 178.1623 28.5981
-24.2063 116.0835 39.3186
-66.6457 31.68 25.1218
-46.721 -69.5566 8.4832
-20.5461 -148.7173 4.7901
162.3497 90.437 -24.1106
177.1429 -119.0635 -49.4346
-100.2085 86.082 -14.8458
-112.8956 -125.7599 -44.3056
ID=FMNH224097$b

LM3=52
-64.6594 193.3931 -37.0843
-62.9041 -201.7707 -43.5835
-65.1302 177.0866 -22.9198
-64.0909 128.0477 -7.9548
-59.9381 -6.6022 -2.1637
-59.8381 -6.5382 -2.1885
-61.488 -135.8386 -23.6669
-40.1382 145.4109 -10.7262
-2.1282 152.8469 -25.4437
21.3169 98.0043 -27.5167
52.9234 3.1846 -27.4679
52.8557 3.201 -27.4841
30.0324 -91.5555 -44.9548
4.7692 -150.6017 -38.9877
-34.0357 -214.8179 -49.4921
-64.2368 176.749 -22.8391
-63.4185 127.7252 -7.9151
-62.8051 2.9278 -2.0583
-62.6166 2.9723 -2.2221
-63.0736 -142.9131 -25.6702
-91.1661 144.241 -15.2914
-125.6964 150.7019 -31.5971
-147.1983 96.5536 -35.3743
-175.8286 -0.32 -36.1395
-175.8269 -0.176 -36.4192
-151.7934 -88.2061 -50.8925
-124.8544 -149.1674 -43.2118
-89.6861 -214.5177 -50.5
-65.2737 170.5171 -19.6464
-62.9192 104.2566 -4.1749
-60.5027 34.2942 -0.5342
-61.201 -84.3044 -14.2351
-63.3114 -151.9204 -27.8025
-27.4385 183.2386 -44.7744
7.1859 119.2257 -17.5141
45.5574 23.7193 -22.5656
22.4687 -92.0234 -37.1295
-11.6966 -181.468 -42.6234
-66.8285 171.9239 -20.3365
-67.0247 105.8156 -4.4862
-64.2841 33.1436 -0.7006
-66.1874 -81.8789 -13.8833
-66.0581 -153.2265 -27.965
-104.4709 180.6612 -49.9672
-136.113 120.1502 -27.4892
-171.0506 21.6671 -32.328
-144.6145 -89.163 -40.7474
-115.7053 -178.8457 -46.9625
76.2839 103.1426 -74.7017
93.0922 -136.6512 -92.7907
-200.5135 101.0491 -88.7909
-213.868 -134.6564 -97.0201
ID=FMNH224099$a

LM3=52
26.4098 255.6255 -48.5239
34.9756 -138.4611 -26.3896
26.1606 240.4037 -32.643
27.9319 192.5951 -14.2613
33.7609 58.3546 1.3185
33.6595 58.4527 1.3365
34.5711 -71.6803 -11.4103
51.2575 210.0148 -17.8441
89.2046 217.3572 -32.4684
114.1135 162.8383 -31.154
146.9232 68.4559 -22.9835
146.7518 68.3408 -22.9037
126.4091 -27.5592 -34.5799
98.7148 -85.2979 -21.9023
61.9123 -150.7394 -29.1796
24.9 240.6083 -33.1702
26.129 193.1709 -14.8184
28.4653 68.8018 0.584
28.3922 68.7557 0.6672
30.7585 -78.7085 -12.3424
-0.698 208.6447 -23.6904
-35.087 213.7653 -41.6447
-56.2707 158.3116 -41.1166
-83.1594 61.3981 -35.8063
-83.103 61.3978 -35.7558
-56.6842 -26.0619 -40.7421
-30.0118 -84.2459 -29.8384
5.6728 -151.8424 -31.4601
24.4009 234.6815 -29.7075
26.476 170.3019 -8.8931
29.8347 100.2635 -0.007
30.8973 -18.9005 -4.5031
30.3574 -87.2307 -12.7644
61.2844 245.91 -54.8066
97.0803 183.1979 -20.6994
136.1734 90.0518 -17.6065
115.428 -26.5892 -24.1208
81.9793 -117.3882 -24.208
22.0064 235.3327 -30.2092
20.7952 171.732 -10.0844
24.3489 99.4766 -0.2413
24.3134 -16.0802 -4.3194
26.0009 -88.2428 -12.7312
-15.0485 242.1929 -62.0538
-46.784 183.2679 -35.9616
-81.3647 84.4517 -34.9622
-52.6699 -25.9315 -32.5938
-22.8873 -115.9489 -32.1599
166.695 165.9151 -75.014
186.7567 -75.1264 -72.4143
-108.7926 159.3595 -98.7293
-119.9019 -76.9072 -88.6143
ID=FMNH224099$b

LM3=52
99.5644 104.9977 -79.1176
94.0748 -191.957 -68.385
96.7179 91.3071 -72.9327
99.2036 58.315 -62.4788
98.67 -40.4688 -53.4478
98.4059 -40.6578 -53.2692
92.5363 -142.0994 -60.681
110.9388 64.6347 -63.0627
143.9454 69.3322 -69.871
158.6834 27.5458 -69.4703
187.3929 -45.9443 -72.5514
187.3559 -45.9286 -72.4715
164.0933 -106.69 -76.2842
140.1071 -146.3117 -65.9791
110.4412 -201.355 -71.758
93.8098 91.7304 -72.5996
94.4792 56.6455 -61.645
92.39 -44.588 -53.9397
91.7888 -44.6468 -54.0745
87.1029 -145.1683 -63.3034
74.9284 65.5212 -66.003
46.4944 71.6081 -76.5047
31.2679 25.1583 -75.4506
5.3197 -44.0924 -80.9855
5.3017 -44.1027 -81.2122
20.3445 -103.6853 -86.0212
40.1546 -147.3673 -72.6316
66.7377 -202.1021 -76.4597
92.7233 81.7502 -68.4914
93.2042 37.3298 -56.8098
91.8866 -22.2634 -53.1909
91.1069 -100.8276 -58.5587
86.1466 -154.7372 -64.8675
121.4711 96.4408 -82.5202
144.2658 43.8586 -59.8304
179.6405 -31.2235 -66.6233
150.9674 -110.5212 -68.6383
122.7011 -177.3761 -66.5643
92.1075 77.4401 -66.9033
90.547 36.3266 -56.7087
90.3856 -26.8431 -53.4263
87.9181 -106.9523 -59.5305
84.6427 -154.586 -65.1359
62.7375 96.2198 -88.2632
39.7479 44.5893 -68.59
7.2847 -25.5976 -78.2443
24.8132 -105.7869 -81.7908
46.4608 -175.4847 -73.8754
202.4699 17.7717 -102.0939
209.5069 -149.0232 -108.1578
-10.5672 30.649 -116.905
-26.9486 -152.6851 -131.4335
ID=FMNH224096$a

LM3=52
89.3589 101.0762 -75.009
82.2445 -195.6055 -75.802
89.7386 88.0116 -69.7965
89.174 54.2734 -60.2779
87.5879 -44.8231 -54.8061
87.405 -44.8489 -54.6623
82.4146 -146.1532 -66.0102
103.5114 61.4052 -60.2503
137.1925 66.2142 -65.5998
151.6045 24.1197 -65.2918
179.8163 -49.4473 -68.5366
179.8521 -49.3473 -68.5314
157.7617 -109.6495 -76.3053
131.9095 -148.9942 -67.6454
102.7593 -204.0257 -76.4204
87.5428 89.0083 -70.2753
88.8045 53.9829 -60.2716
85.4212 -47.0751 -55.1353
85.146 -47.0399 -55.0845
80.4642 -147.7372 -66.647
69.8861 63.4187 -65.4533
42.0793 70.0101 -76.4248
26.3884 23.9949 -77.8218
0.3606 -45.4681 -85.661
0.3228 -45.4987 -85.5638
14.3373 -104.4507 -90.9302
34.4047 -148.6874 -78.129
60.8365 -203.3854 -80.975
88.201 78.8772 -66.7701
87.9817 35.6157 -56.2175
86.6077 -24.2786 -53.5154
85.9205 -102.7532 -60.3401
80.9725 -156.3511 -67.8221
117.2251 95.6937 -79.8895
140.8374 33.9646 -56.7471
174.1398 -31.6609 -64.0008
146.6252 -111.4807 -68.5462
117.5225 -179.3401 -68.8477
86.6647 80.2368 -67.062
85.6816 34.7475 -56.2529
85.354 -25.5845 -53.9142
83.5306 -102.3061 -60.551
79.9637 -156.5221 -67.9021
59.7337 95.2094 -88.2463
35.6222 43.9504 -70.0154
3.0294 -28.1154 -81.475
20.9198 -106.7241 -84.7563
42.5546 -177.0014 -77.5424
195.3882 27.827 -99.722
206.8741 -151.1816 -107.078
-12.7628 28.2836 -120.1623
-28.3339 -151.1072 -133.5137
ID=FMNH224096$b

LM3=52
-61.9482 60.5194 -8.8893
-61.2403 -52.2485 -22.3944
-62.0044 48.8682 -5.6864
-61.8785 31.041 -6.0009
-60.966 7.3573 -8.2068
-61.2517 7.4795 -8.4918
-61.9238 -27.9418 -15.4626
-54.0116 40.3985 -5.6326
-39.7945 47.7854 -9.1285
-30.7937 29.5773 -12.4099
-25.5682 6.6945 -17.4624
-25.526 6.5766 -17.479
-33.1933 -11.7051 -19.3591
-36.7127 -33.5986 -18.0422
-51.6529 -56.5382 -24.1883
-62.1246 48.893 -5.7878
-62.0437 31.0086 -6.0499
-61.795 5.9146 -8.7969
-61.52 5.777 -8.7833
-62.6231 -27.824 -15.5863
-70.1834 40.2575 -6.336
-84.3447 46.5261 -9.3786
-92.5777 29.3348 -13.2009
-96.44 5.7529 -17.4086
-96.319 5.9571 -17.5431
-89.7893 -11.8895 -21.5195
-86.961 -33.4033 -19.0402
-71.3612 -56.9607 -25.4283
-61.6702 46.8184 -5.4374
-61.9194 34.0961 -5.671
-61.4193 12.8612 -7.7081
-61.4881 -15.6451 -13.0457
-61.9256 -37.8772 -17.6101
-49.1767 58.0781 -11.3942
-36.6588 38.2257 -7.8683
-25.3611 8.0329 -16.8803
-33.6542 -13.9488 -15.3421
-42.3466 -43.0441 -20.3743
-61.9877 46.2185 -5.4642
-62.7251 34.5881 -5.6082
-62.0563 12.9822 -7.6693
-62.0179 -16.9141 -13.2843
-62.2499 -38.0937 -17.6639
-74.9264 57.2871 -10.8212
-86.5767 38.6536 -8.3944
-96.8398 7.8771 -17.3682
-88.923 -13.4943 -15.6932
-80.5447 -43.6852 -21.5283
-21.5524 34.675 -25.7159
-17.2623 -18.8522 -31.069
-102.1013 33.5672 -26.169
-104.5877 -20.0206 -31.255
ID=FMNH6736$a

LM3=52
-32.9191 70.1502 -9.2328
-33.9011 -42.5694 -22.7496
-33.6338 58.7348 -6.2031
-33.329 41.1171 -6.5236
-32.8426 16.785 -9.0204
-33.0575 16.7056 -8.9421
-34.3684 -18.0594 -15.9231
-25.0068 50.0712 -6.0006
-11.1882 57.3411 -8.939
-2.0604 38.6497 -11.5745
2.3931 15.8377 -16.5797
2.5316 15.794 -16.6446
-4.386 -1.6482 -19.2951
-9.3901 -24.2552 -17.54
-24.7346 -47.004 -24.0665
-33.6058 59.6681 -6.7429
-33.9865 41.6906 -6.8265
-34.4093 16.5764 -8.821
-34.261 16.3791 -8.787
-34.8826 -16.8565 -15.5463
-41.662 50.8641 -7.4158
-55.671 57.6852 -10.9626
-64.2039 40.2635 -14.727
-69.0315 17.3819 -19.8425
-68.7872 17.4501 -19.8885
-61.1326 -1.1998 -24.0655
-59.5072 -23.0634 -19.879
-44.1904 -46.4466 -25.4417
-33.2077 57.8715 -6.3891
-33.631 45.0567 -6.5552
-33.2981 23.4652 -8.1876
-33.9137 -5.0117 -12.8936
-34.2721 -27.2404 -17.32
-20.3499 68.2366 -11.8266
-8.7172 49.2376 -7.9518
2.2131 17.9314 -15.7045
-6.4094 -3.9638 -14.4882
-15.3389 -33.2377 -19.3562
-33.8196 56.8068 -6.4358
-33.9768 43.2825 -6.7326
-33.9473 23.8488 -8.2021
-35.0296 -6.6012 -13.1501
-35.1038 -27.4566 -17.3186
-46.3491 68.2658 -12.5086
-58.4352 49.8977 -10.1927
-69.1058 18.3639 -19.654
-61.7559 -2.7094 -17.3751
-53.6847 -33.0356 -21.9534
7.1911 44.2936 -25.1315
10.9005 -9.1084 -28.9982
-73.1128 44.4723 -28.6313
-76.6448 -8.7804 -32.9279
ID=FMNH6736$b

LM3=52
-7.3117 31.6296 -6.2264
-9.3516 -93.352 -13.3741
-7.9834 17.8231 -2.1366
-7.8769 -5.1978 -2.3164
-8.621 -21.6427 -6.123
-8.6342 -23.0656 -5.9779
-8.9562 -60.8984 -5.3471
4.1815 4.6192 -2.361
19.9301 13.7117 -6.3201
22.8073 -6.1472 -6.2427
21.7857 -22.8526 -6.7066
21.785 -22.8543 -6.7063
23.812 -48.2841 -9.0474
25.6878 -63.6807 -8.429
-8.279 -93.5467 -13.5141
-7.9007 17.8379 -2.1415
-7.7033 -5.2141 -2.3003
-8.7323 -22.3606 -5.9977
-8.5995 -23.0274 -6.39
-8.9638 -61.2755 -5.342
-19.6816 5.417 -1.0524
-36.0157 13.4632 -4.3099
-39.7504 -6.5841 -4.3785
-39.9702 -23.4976 -5.0635
-39.9489 -23.5643 -5.1639
-42.1302 -49.3902 -8.4238
-43.4939 -63.4699 -6.6416
-9.9608 -93.6333 -13.8663
-8.0565 7.9746 -0.8298
-8.4469 3.5998 -1.0626
-8.6306 -22.632 -6.4097
-8.9822 -58.9031 -5.4774
-9.2407 -64.6406 -5.4106
3.9369 27.5943 -9.3329
23.2427 -2.689 -4.166
21.0347 -22.6948 -6.1518
24.8045 -47.55 -6.8361
16.3375 -80.0958 -10.1925
-9.1768 8.6629 -0.8757
-9.4962 4.3254 -1.0778
-9.901 -22.7075 -6.5141
-9.1792 -58.7554 -5.5305
-10.2754 -66.1362 -5.3268
-22.038 27.0311 -8.6133
-40.0476 -3.4495 -3.1733
-39.5794 -23.42 -5.1005
-43.3851 -47.5272 -5.741
-35.4305 -79.7655 -9.0231
36.9387 2.1368 -18.0343
37.5249 -65.2073 -21.5319
-53.6956 4.353 -14.9183
-57.6088 -65.5249 -18.7136
ID=FNHM224016$a

LM3=52
-4.118 23.9935 -5.5305
-3.6401 -100.5716 -16.891
-4.8863 10.1592 -1.9034
-3.9287 -13.1126 -2.829
-4.4363 -29.1834 -7.5016
-4.4662 -30.3703 -7.5656
-3.8821 -68.6884 -7.8089
8.1562 -2.6383 -2.4684
23.9253 6.0073 -5.7112
27.0927 -13.2942 -6.3684
26.0543 -29.7254 -7.0587
26.0336 -29.6263 -7.0314
28.9546 -54.9278 -10.5003
30.4587 -70.9522 -10.0272
-2.9004 -100.9073 -16.6911
-4.0433 10.2831 -2.1655
-4.3609 -12.5826 -2.8459
-4.7977 -29.4881 -7.9992
-4.8831 -29.8744 -7.8434
-4.4269 -68.5244 -7.8435
-16.3102 -2.3475 -1.7639
-32.414 5.3451 -4.8576
-35.0558 -13.752 -5.7449
-35.4728 -30.5494 -6.6411
-35.3757 -30.5203 -6.7462
-37.0272 -57.2389 -12.0694
-38.0963 -71.3769 -9.5106
-3.9664 -100.7362 -16.8637
-4.2456 0.8413 -1.2355
-4.0319 -4.0234 -1.5949
-3.8693 -30.0952 -7.5795
-4.0704 -65.9955 -7.5363
-3.5813 -72.1529 -7.8676
7.1897 20.3829 -8.683
27.6248 -10.3715 -4.3125
25.8948 -29.9374 -6.9203
29.8701 -53.5755 -8.0302
22.5161 -86.7563 -12.4415
-4.8601 1.1617 -1.3565
-5.1789 -3.0859 -1.448
-4.8617 -29.5703 -8.017
-4.224 -65.7798 -7.5096
-4.5902 -73.2892 -7.7925
-18.179 19.5109 -9.0528
-35.3436 -11.6429 -3.8764
-34.4685 -30.7765 -6.7836
-38.3618 -54.9586 -7.9919
-29.8476 -87.4776 -12.0305
41.6472 -4.5045 -17.8623
43.0314 -71.3866 -23.1999
-49.0937 -3.081 -15.6821
-51.9576 -73.3653 -21.7358
ID=FNHM224016$b

LM3=52
-76.5191 58.1927 19.778
-78.2066 -95.8524 -3.1982
-77.3864 41.8981 20.8818
-77.4247 12.5083 21.1611
-77.7257 -7.1601 16.2679
-77.3369 -8.9214 15.9177
-77.3816 -54.1451 11.6102
-63.1408 26.8371 21.9412
-43.24 36.7652 20.6035
-38.9649 13.5007 16.6671
-40.9795 -7.5565 14.6391
-40.9215 -7.5474 14.5138
-36.3311 -39.8271 5.7098
-36.5979 -60.5072 5.841
-77.7191 -96.1511 -3.2156
-77.1742 42.0787 20.825
-77.533 12.5338 21.261
-77.6347 -6.7818 16.7397
-77.8053 -8.7173 16.0767
-77.3885 -54.2287 11.6907
-91.1078 27.0454 21.4055
-111.1436 37.4752 18.9318
-114.8737 15.4475 14.9493
-115.4924 -7.78 12.9388
-115.2456 -7.6511 12.8584
-117.9349 -41.4347 3.5716
-118.9764 -60.6563 4.2363
-79.5762 -95.9132 -3.351
-76.4842 32.5145 21.5225
-76.9245 21.4838 21.5452
-76.7429 -7.4248 16.6852
-77.1475 -47.3956 13.4581
-77.272 -57.1526 10.8076
-61.0659 53.9127 17.8251
-39.4834 17.6992 20.3497
-37.626 -5.6518 14.8453
-36.4355 -40.3643 8.5754
-48.5997 -80.3064 2.7117
-77.2821 30.5865 21.4062
-76.8058 21.3592 21.6055
-77.6521 -6.7496 16.6864
-77.6352 -50.4867 12.5437
-78.2784 -59.6797 10.2029
-93.9978 54.0373 16.7196
-115.2727 16.0414 18.1589
-116.9625 -5.5167 13.2559
-119.2073 -40.8502 7.7564
-106.8542 -80.0481 0.4135
-21.7094 25.0401 0.4513
-17.9919 -59.1558 -4.2529
-131.0845 25.2669 -3.3724
-136.8947 -58.9642 -7.6257
ID=FMNH224023$a

LM3=52
-90.6396 56.2037 17.5719
-91.2726 -98.0498 -1.4895
-91.1885 40.1871 18.8587
-91.0194 11.137 19.8546
-90.4242 -8.7131 15.8062
-90.723 -10.7129 15.3168
-90.3882 -56.5825 12.1628
-76.959 25.1544 20.3385
-56.9617 35.3325 19.0083
-52.6333 11.4903 16.0024
-53.5289 -9.9528 13.6422
-53.3682 -10.043 13.5516
-49.8874 -42.5029 6.2943
-49.7189 -62.4255 6.7359
-90.7381 -98.4565 -1.5689
-91.0516 40.4909 18.6945
-90.9383 10.9524 19.8204
-90.7653 -7.9446 16.0067
-91.1119 -10.5221 15.1142
-90.7285 -55.8649 12.3321
-105.2408 25.5163 19.5382
-125.5785 34.8813 16.6533
-129.0392 12.9838 13.3732
-128.8733 -10.0632 12.0728
-128.7421 -10.0006 11.9649
-131.3347 -43.8544 3.4587
-132.0847 -63.1374 4.618
-92.3437 -98.4486 -1.425
-90.7744 30.9088 19.569
-90.9962 20.0225 19.9491
-90.2623 -8.3277 16.1202
-90.2097 -49.661 13.5891
-90.6239 -59.0301 11.4773
-75.0481 52.4803 15.0995
-53.3953 16.8267 19.4779
-51.4669 -7.1474 14.4774
-49.7984 -40.0502 8.9632
-61.182 -81.8213 3.6813
-91.6006 29.0554 19.6093
-91.2654 19.665 20.0457
-92.2088 -8.9133 16.042
-90.6072 -52.1901 12.879
-90.9562 -61.2709 10.7389
-108.7154 51.9192 13.8945
-129.4726 13.9729 16.4224
-131.848 -7.7152 11.8581
-132.7041 -42.9947 7.7555
-120.0034 -82.1745 1.1552
-35.6135 23.2171 -0.2257
-31.1433 -60.9143 -2.8978
-145.1384 22.3378 -5.491
-149.7031 -61.8842 -7.4807
ID=FMNH224023$b

LM3=52
-54.8761 36.5793 4.1708
-56.1952 -95.6308 -10.7362
-55.2675 22.445 6.5613
-55.2044 -4.8438 3.9407
-55.4284 -19.732 -1.3312
-55.7265 -19.6486 -1.2564
-56.102 -58.5064 -5.3789
-42.6325 9.9454 6.0799
-24.6482 15.1613 3.3118
-19.4826 -2.604 -1.3042
-22.2592 -18.1398 -0.8097
-22.2188 -18.0855 -0.8866
-19.9991 -45.7515 -8.5021
-19.9959 -63.5576 -6.7708
-55.1604 -94.9125 -10.0067
-55.7047 22.6774 6.1149
-55.9873 -4.1486 3.5169
-57.2533 -18.4395 -1.6533
-57.3006 -18.429 -1.6166
-56.3088 -58.0231 -5.3293
-68.443 11.0869 5.7406
-84.7939 19.2667 1.9378
-91.6612 -2.0153 -2.7266
-89.4836 -17.8564 -1.922
-89.115 -17.6963 -2.0469
-90.6757 -47.9709 -10.0061
-91.7554 -63.8266 -7.4094
-56.7932 -94.5985 -9.636
-55.4656 15.3605 5.8
-55.3229 8.507 5.5409
-55.8705 -18.6254 -1.5527
-55.8289 -52.9983 -5.3306
-56.1842 -63.1417 -5.2395
-38.0884 32.3966 0.6388
-21.0005 2.1528 2.9752
-19.4241 -15.6695 -0.8967
-19.3869 -46.4109 -5.1649
-29.6849 -79.3314 -7.6085
-55.9019 15.0147 5.6389
-56.1603 9.9353 5.4282
-56.7211 -18.5593 -1.3962
-55.9701 -54.045 -5.2541
-56.4138 -63.1832 -4.9055
-72.6485 33.2258 0.0821
-89.3294 3.344 1.7056
-91.7938 -15.5776 -1.6483
-92.5867 -47.1712 -6.0502
-83.1825 -79.1962 -7.7854
-7.4349 11.2991 -13.0935
-5.6379 -63.6414 -16.821
-103.1764 11.8115 -14.6962
-107.2376 -62.2749 -18.5985
ID=FMNH224112$a

LM3=52
-39.2146 54.1195 2.8114
-41.208 -78.587 -6.5913
-39.4121 40.1337 5.9205
-40.0194 12.5266 4.2349
-40.0817 -2.5506 0.1217
-39.9217 -2.4922 0.0777
-40.5377 -42.0401 -3.0372
-26.8286 27.3286 5.463
-9.4333 34.2711 1.5056
-2.9157 13.8512 -2.4572
-6.4909 -1.4717 -1.3508
-6.3575 -1.4084 -1.3622
-4.5699 -30.4797 -9.338
-4.9108 -47.7422 -5.9466
-39.7622 -78.2074 -6.4962
-38.8299 40.5955 5.5463
-39.5243 13.1114 4.0363
-40.9148 -2.0105 -0.5669
-41.0216 -2.0043 -0.5207
-40.7844 -41.7901 -3.1881
-51.2655 27.4419 6.4443
-68.5185 35.965 3.3519
-75.5694 15.1526 -1.002
-73.4096 -0.9407 0.7323
-73.5566 -0.9441 0.7494
-76.0484 -30.9349 -6.5861
-76.6174 -47.4549 -3.6275
-41.6042 -78.3834 -6.3167
-38.747 31.8233 5.7855
-38.5445 25.046 5.7231
-39.475 -2.2462 -0.244
-40.0464 -36.9672 -3.2323
-40.6344 -46.9575 -2.9702
-22.0077 48.8191 -1.1975
-4.9132 18.4656 1.8448
-3.3994 -0.176 -1.8197
-4.188 -29.5926 -4.7201
-14.4787 -63.9394 -6.4358
-39.1193 30.9721 5.8815
-39.7793 26.0978 5.9068
-40.3152 -2.6711 -0.2973
-40.5322 -38.0562 -3.3195
-40.5667 -46.8954 -2.9054
-55.9601 49.2932 0.8699
-73.2911 19.4853 4.0733
-75.2184 0.5345 1.0062
-77.0766 -30.9629 -2.2189
-67.8113 -63.1503 -3.809
8.2919 26.4858 -14.9264
9.2384 -48.722 -17.3039
-87.4382 27.9957 -12.1944
-92.1556 -46.55 -14.1346
ID=FMNH224112$b

LM3=52
-89.5513 56.1086 -52.7049
-84.9697 -114.8772 -68.3816
-89.2054 41.1694 -45.9543
-88.1585 3.5665 -37.1346
-86.9669 -29.2811 -39.579
-86.729 -29.3132 -39.6959
-86.0604 -72.6631 -48.2478
-69.1348 25.5145 -41.7661
-48.9385 33.0527 -45.1692
-39.0365 8.3929 -49.8592
-29.8913 -21.2977 -47.8505
-30.0026 -21.4972 -47.9604
-33.2494 -55.6297 -61.9787
-37.458 -82.3257 -56.7668
-74.4675 -119.3474 -70.9245
-89.3248 41.2613 -46.0629
-88.1968 4.1038 -37.5861
-87.5518 -29.3121 -39.9392
-88.0318 -29.3546 -39.4936
-87.0536 -71.6443 -48.4153
-108.0649 24.4024 -39.4241
-129.1891 30.3665 -40.9136
-136.7083 4.3195 -44.2841
-144.6723 -24.3562 -41.8068
-145.0272 -24.2122 -41.7101
-139.6475 -58.6533 -56.5472
-134.6933 -85.719 -52.3492
-96.095 -120.2146 -68.8982
-87.1885 36.8689 -44.617
-88.1423 19.9959 -39.3704
-86.8083 -28.0183 -39.1722
-86.8677 -61.6031 -46.114
-85.9924 -81.7913 -51.8365
-72.0487 52.1979 -53.5644
-46.5183 24.8421 -44.0388
-29.8659 -17.9861 -46.4081
-33.5771 -58.1376 -52.3888
-50.696 -100.4073 -63.1898
-89.3357 32.4638 -42.8166
-88.5581 20.3686 -39.6714
-87.5293 -28.6315 -39.4701
-87.5764 -61.4844 -46.2558
-86.6204 -84.291 -52.8518
-107.6509 50.9195 -51.6513
-129.9991 20.6714 -39.5931
-143.4486 -20.168 -41.6512
-139.6509 -61.138 -47.616
-121.4609 -102.2905 -60.0031
NA NA NA
NA NA NA
NA NA NA
NA NA NA
ID=FMNH224092$a

LM3=52
-43.2297 92.4655 -48.3693
-39.6442 -78.6361 -63.2682
-43.1682 77.5744 -41.2426
-42.5676 40.3993 -32.3342
-40.8484 6.1183 -34.8398
-40.8245 6.2718 -34.9416
-40.5582 -35.7987 -43.397
-23.0052 61.7968 -36.9947
-2.9052 68.8371 -40.1807
6.2254 43.673 -43.0196
16.0316 15.3486 -42.4311
16.0563 15.3201 -42.4876
12.9489 -19.4407 -53.7164
8.4775 -46.4163 -52.1054
-29.5269 -83.5627 -65.791
-43.1408 77.8338 -41.3296
-43.2266 40.1471 -32.5153
-41.83 7.1482 -35.3063
-42.122 6.8459 -35.4684
-40.5503 -35.9538 -43.6192
-61.7402 60.6696 -34.7643
-83.2436 66.5062 -36.1852
-89.8625 40.7 -38.8944
-98.2935 12.7593 -36.9207
-98.4752 12.7748 -36.8757
-94.6194 -21.8787 -48.8245
-88.267 -50.286 -47.811
-50.9814 -84.0018 -63.9165
-41.4657 73.0062 -39.8144
-42.4863 55.7315 -34.6935
-40.4209 7.5849 -34.6363
-40.8345 -25.614 -41.6732
-39.3273 -45.8227 -47.0727
-25.6859 88.1008 -48.8657
-0.1805 56.2544 -39.737
15.534 18.6951 -41.0943
12.7885 -22.1453 -47.5339
-4.4819 -64.0435 -57.9296
-43.1032 67.5489 -37.8463
-42.3484 55.6264 -34.7968
-41.5472 6.5577 -34.1416
-41.1888 -25.3639 -41.3741
-40.0106 -48.1114 -48.0395
-61.6353 86.9531 -46.9236
-84.1567 55.5304 -35.3641
-96.9089 15.3573 -36.5618
-93.5401 -25.5372 -42.8815
-75.2055 -66.2826 -54.9859
NA NA NA
NA NA NA
NA NA NA
NA NA NA
ID=FMNH224092$b

LM3=52
-56.649 87.7516 -41.0155
-54.7737 -82.9535 -58.1392
-57.033 72.5031 -35.6735
-56.6783 36.247 -31.288
-56.0515 3.0699 -35.7954
-55.6841 3.1488 -35.9008
-55.2384 -44.1183 -43.5198
-36.9588 54.3548 -32.2427
-19.5459 61.8089 -33.4137
-8.706 35.7957 -39.1939
-1.6771 7.7303 -42.5408
-1.834 7.7352 -42.3023
-5.8289 -26.0487 -53.653
-8.8638 -56.4081 -52.2349
-46.3596 -88.8668 -60.7856
-57.0072 72.1609 -35.8692
-56.4187 36.2284 -31.3696
-56.49 3.1899 -35.8376
-56.4402 3.18 -35.9055
-56.3449 -46.4113 -44.117
-76.4559 53.6544 -31.6499
-95.5145 60.0754 -32.8741
-104.5994 35.1052 -40.7469
-109.6342 6.5018 -40.6778
-109.4118 6.3513 -40.7185
-105.3597 -26.6441 -53.9679
-102.3326 -56.5617 -52.0545
-67.6759 -89.4003 -61.728
-57.3283 67.4883 -34.7409
-55.7177 48.4931 -31.8524
-55.7208 3.1935 -35.4546
-55.0386 -35.5687 -41.4012
-55.6248 -59.4306 -48.0729
-36.5835 82.8296 -43.2209
-18.0172 50.6287 -34.3494
-0.3913 8.827 -41.7589
-5.8358 -27.4104 -46.7406
-22.2288 -72.9883 -57.3001
-58.5607 66.1053 -34.4141
-57.9019 50.1639 -32.0946
-56.8363 1.9299 -35.3276
-56.0708 -34.9975 -40.9939
-56.6302 -57.7843 -47.7964
-76.5342 83.0701 -41.8738
-95.3127 50.1126 -32.9655
-109.7561 6.3119 -40.9839
-105.1101 -27.5096 -46.1973
-87.9611 -74.1485 -57.1601
NA NA NA
NA NA NA
NA NA NA
NA NA NA
ID=FMNH224083$a

LM3=52
-56.3271 86.8895 -42.2092
-53.985 -84.1953 -58.6191
-56.9428 71.2846 -36.2979
-56.0091 35.0292 -31.7227
-54.9207 1.734 -36.5063
-54.9063 1.7239 -36.4307
-54.2274 -45.5805 -43.7389
-36.44 53.0958 -33.0479
-19.06 60.5896 -34.1665
-10.0313 35.5679 -37.9871
-1.5967 6.1272 -42.0415
-1.4881 6.1925 -42.0847
-5.5688 -26.6703 -51.7679
-8.3767 -57.5148 -52.7361
-45.266 -89.8396 -61.7527
-56.8689 71.0517 -36.3364
-56.3121 35.123 -31.8128
-55.9179 0.8403 -36.7586
-55.9475 0.8328 -36.7556
-55.8148 -47.7899 -44.5725
-76.2187 52.3557 -32.0646
-95.4714 58.6336 -33.4054
-104.1527 33.4008 -40.8112
-109.6625 5.1404 -41.2764
-109.7589 5.1512 -41.2331
-104.9204 -27.8324 -54.4974
-101.8451 -57.3043 -52.4606
-66.9958 -90.5894 -62.2869
-57.0093 66.0984 -35.1528
-55.4665 46.9098 -32.0352
-54.6544 1.7731 -36.4295
-54.6656 -36.6856 -41.8261
-54.4806 -60.121 -48.6252
-36.5198 81.5425 -43.6895
-17.3971 49.1376 -34.9953
-0.2785 8.2349 -41.9091
-5.8518 -28.2542 -47.2693
-21.6941 -73.9869 -57.6598
-58.3352 64.9364 -34.962
-57.9128 49.0598 -32.5877
-56.1523 0.7255 -35.992
-55.8648 -36.7363 -41.7002
-56.4917 -59.4703 -48.1859
-76.3419 82.0867 -42.4836
-95.6314 48.3598 -33.8924
-109.8085 4.6916 -41.7451
-104.7571 -29.3604 -46.9427
-87.5292 -75.4351 -57.1379
NA NA NA
NA NA NA
NA NA NA
NA NA NA
ID=FMNH224083$b

LM3=52
-39.0686 24.3722 -47.4762
-32.3079 -54.1631 -45.7023
-39.1436 20.1608 -45.2635
-37.9627 6.3793 -41.8816
-36.2023 -15.0152 -43.4008
-36.0375 -14.9085 -43.4544
-34.1555 -33.4777 -44.8565
-31.5394 14.2527 -42.2175
-23.688 19.7536 -45.3821
-14.5082 4.7971 -43.2125
-6.1081 -9.4348 -48.1539
-6.2606 -9.6076 -48.0906
-9.0748 -20.3453 -47.9475
-11.2164 -37.3382 -46.6809
-20.0717 -57.7049 -46.6924
-38.8231 19.9219 -44.763
-38.3055 6.609 -42.1767
-36.5335 -15.2207 -43.6321
-36.7099 -15.3618 -43.5414
-34.6761 -33.3799 -45.0169
-46.222 12.7852 -43.5786
-54.1975 16.678 -47.1968
-60.6467 0.5387 -46.6375
-66.0416 -15.5885 -52.3933
-66.1326 -15.6197 -52.4777
-59.154 -27.3306 -53.9928
-54.73 -43.0314 -49.9468
-42.6127 -60.397 -48.4234
-38.9172 19.7448 -44.7503
-38.032 10.0053 -42.1495
-36.1462 -7.9333 -42.951
-34.5824 -26.1097 -44.5459
-33.1027 -42.5605 -44.7109
-28.3844 25.0147 -49.385
-22.1113 16.3797 -43.4241
-7.0579 -3.5491 -47.6131
-10.4172 -22.962 -45.6116
-15.7857 -46.0409 -45.5602
-39.4134 19.0544 -44.505
-38.0741 9.9352 -42.3085
-37.125 -9.4618 -42.7715
-35.3179 -26.6234 -44.7364
-33.7148 -42.7179 -44.7826
-49.8569 23.2407 -50.1474
-55.1605 13.7049 -45.7724
-65.9344 -8.927 -50.5293
-59.1329 -28.9429 -48.815
-49.2041 -49.8792 -48.1388
-7.3264 8.9343 -53.7456
-0.2304 -35.8571 -57.2119
-68.4392 2.0386 -57.2742
-66.77 -39.3037 -62.3719
ID=FMNH260381$a

LM3=52
-10.4642 14.1493 -49.1341
-3.8684 -64.592 -41.6727
-10.2544 9.9008 -46.103
-8.9012 -3.9383 -41.6683
-7.3966 -25.5411 -41.9837
-7.3173 -25.5553 -41.9355
-5.5375 -43.8974 -42.2364
-2.1188 3.3793 -42.6789
5.3297 8.8542 -46.3031
14.5344 -5.7439 -43.844
22.1522 -20.1754 -48.1628
22.2313 -20.3726 -48.1362
18.9493 -32.0321 -46.8257
16.9645 -48.2411 -44.6239
7.5574 -68.7444 -42.8658
-10.0294 9.3563 -45.6752
-8.6459 -4.1431 -41.5538
-7.2354 -25.8373 -42.1336
-7.1487 -25.7448 -42.1148
-5.8181 -44.1068 -42.3705
-15.9252 1.8036 -43.1931
-25.1931 6.0894 -46.9871
-32.231 -9.8866 -45.2176
-37.2442 -26.5297 -49.0163
-37.4765 -26.6601 -49.1143
-32.8569 -37.5904 -49.5476
-26.2897 -52.9226 -45.8848
-13.8543 -70.8329 -43.4659
-9.9286 9.3654 -45.7402
-9.3984 -0.5772 -42.1959
-7.8063 -18.6254 -41.8962
-6.0151 -36.5384 -42.2195
-5.001 -52.7451 -41.7041
0.5807 13.9506 -50.8387
6.8719 5.7775 -44.5292
21.8285 -14.8568 -48.1577
17.9737 -33.558 -43.9119
12.8108 -56.843 -42.9258
-10.1938 9.2747 -45.9743
-9.6748 -0.549 -42.1146
-8.7277 -19.5493 -41.5772
-6.9801 -37.2437 -42.787
-5.7678 -53.0587 -41.4976
-21.132 12.4472 -50.9944
-26.5224 3.037 -45.334
-37.3253 -19.7031 -48.3786
-31.0737 -39.1472 -45.6685
-21.1441 -60.3431 -43.5009
21.3093 -2.9093 -54.6768
28.155 -47.5748 -55.6033
-40.0729 -9.4621 -55.8147
-38.4809 -51.063 -58.11
ID=FMNH260381$b

LM3=52
-15.1239 157.4613 -36.3346
10.4273 -166.5507 -30.4251
-14.7506 137.8262 -27.697
-8.5732 83.6483 -13.9607
3.8963 -6.2273 0.4395
3.8401 -6.4182 0.4535
6.5112 -102.5494 -13.1512
17.193 106.8808 -20.1366
45.4438 116.5598 -19.8097
60.6712 83.9245 -22.1206
82.1424 4.4532 -18.4788
81.9376 4.4631 -18.47
73.843 -64.9962 -23.2019
58.6952 -113.2949 -13.6295
29.8477 -179.9214 -28.8429
-14.193 138.4458 -28.5919
-8.3554 84.1874 -14.3553
-5.459 1.7228 0.4998
-5.2591 1.9784 0.2444
4.7482 -104.067 -12.9533
-39.1968 103.5018 -20.8728
-66.7963 107.6481 -19.5386
-78.0787 72.5673 -23.4964
-85.333 -8.0007 -16.8205
-85.2392 -8.0587 -16.8932
-65.5862 -76.8603 -21.6452
-44.4979 -119.4575 -12.1526
-5.5758 -183.4105 -26.5008
-13.2476 126.5917 -25.247
-7.1159 78.9335 -12.9241
-3.1809 24.5336 -2.6182
5.8055 -64.1721 -2.5349
8.7071 -127.8317 -19.3588
15.4571 153.6637 -39.4542
57.6121 86.6916 -20.8187
81.9613 17.6452 -19.1766
68.707 -63.8779 -14.8405
49.3609 -139.8073 -18.9733
-13.1835 126.0823 -25.1506
-7.5499 77.6781 -12.5114
-6.349 25.4388 -2.9127
2.702 -65.2219 -3.2106
7.5133 -129.994 -19.5364
-44.7417 146.8762 -37.1408
-74.6951 74.4944 -20.3123
-86.6581 8.9955 -16.7436
-62.3858 -73.595 -15.5152
-33.4454 -146.2005 -18.5121
99.4943 84.4837 -63.2349
129.9315 -94.1533 -42.9027
-116.9979 65.3275 -58.6666
-116.9781 -116.436 -40.8353
ID=FMNH224153$a

LM3=52
-6.5837 173.357 -35.7834
28.9426 -149.6824 -30.9502
-5.4955 153.2603 -27.0325
0.9975 99.4906 -13.7781
14.9774 8.8986 0.9592
15.2606 8.8296 0.8167
21.6643 -86.2756 -13.1639
26.2356 123.5465 -18.7098
54.3202 133.6974 -16.6103
70.4017 102.3356 -20.5427
93.6377 23.2293 -14.1501
93.6655 23.2455 -14.1631
86.4004 -46.4225 -17.5076
73.7344 -95.5464 -11.0787
47.3769 -162.9023 -28.2081
-6.3502 154.388 -28.3138
0.4916 99.9667 -14.1888
5.0645 18.6105 0.3037
5.1787 18.4882 0.3693
18.655 -88.0012 -13.4502
-30.5987 118.1185 -22.0292
-57.9685 122.1826 -22.041
-68.6414 85.8601 -25.984
-73.4926 5.2481 -21.2365
-73.3349 5.3635 -21.2731
-53.4829 -61.9374 -24.823
-30.0818 -105.0356 -15.3085
11.1754 -167.5187 -27.9727
-6.0615 142.321 -24.7233
0.8791 93.5777 -12.6653
6.4149 40.0444 -2.4586
17.5492 -48.0384 -2.8268
23.421 -112.092 -19.4885
22.4348 169.8893 -36.708
66.1766 104.2957 -17.0874
91.415 35.7713 -13.7693
81.1543 -45.1892 -11.046
64.9763 -121.9178 -17.066
-6.6563 141.8968 -25.0723
-0.1963 93.9909 -12.4027
3.6065 40.2862 -2.7009
14.4571 -48.9799 -3.1182
22.3013 -113.5107 -19.8185
-38.4737 161.2477 -38.9672
-65.9377 88.3028 -22.9506
-76.7442 20.4596 -21.8584
-49.0772 -59.7099 -19.2201
-17.1483 -131.439 -20.9999
109.5154 103.7005 -57.1414
145.1006 -72.9229 -35.395
-106.2582 77.4905 -65.1504
-99.368 -104.6839 -48.0262
ID=FMNH224153$b

LM3=52
-109.3463 6.5248 -48.0937
-104.2135 -80.965 -50.7423
-109.2464 -1.0832 -45.5658
-107.6065 -16.561 -46.4172
-105.3355 -35.324 -47.6757
-104.7673 -36.0926 -47.9792
-104.2758 -60.6402 -50.0133
-101.0374 -9.5893 -45.305
-89.524 -1.5471 -46.8219
-84.0606 -18.1703 -45.1838
-74.1314 -34.7628 -53.2869
-73.9472 -34.9027 -53.4059
-79.755 -47.4422 -55.6635
-83.3597 -63.1574 -49.2126
-92.3586 -85.819 -53.9271
-109.2297 -1.1575 -45.6367
-107.8075 -16.242 -46.5212
-107.6284 -36.1765 -47.9941
-107.1721 -37.1512 -48.2641
-105.724 -60.4208 -50.3602
-114.991 -9.7268 -44.7313
-127.8539 -6.2481 -45.2267
-131.6377 -21.2997 -45.8733
-138.389 -37.961 -52.6121
-138.3983 -38.194 -52.5057
-132.0348 -50.7167 -50.9941
-125.8276 -65.8478 -48.2359
-115.0718 -87.1977 -53.1111
-108.4788 -1.108 -45.7146
-107.3955 -16.9682 -46.6612
-105.4342 -31.9688 -47.717
-104.9132 -52.2851 -50.1806
-103.7642 -69.6481 -50.1549
-97.1855 6.8183 -50.3598
-86.3802 -10.8462 -44.5543
-75.7259 -31.9267 -50.9467
-82.3624 -48.8794 -49.3371
-87.742 -71.5156 -50.7769
-108.7553 -3.2105 -45.4022
-107.8736 -15.2972 -46.3565
-107.1195 -33.3314 -47.8175
-107.0929 -53.5373 -50.1819
-104.7005 -70.3689 -50.0909
-122.652 3.4111 -49.7861
-128.2132 -13.8376 -43.8056
-136.3623 -35.4795 -48.9856
-127.3786 -54.1553 -47.5998
-121.1076 -74.4234 -49.6649
-71.1072 -12.446 -56.9498
-67.1369 -57.714 -57.5412
-142.5872 -16.6295 -55.5682
-142.7434 -62.2316 -56.6892
ID=FMNH224189$a

LM3=52
-108.4513 6.4398 -48.2508
-103.288 -81.149 -51.0796
-109.0081 -1.504 -45.7009
-107.2803 -16.8263 -46.5005
-105.1656 -35.052 -47.5546
-104.9252 -36.1459 -47.8255
-103.6292 -60.1364 -50.2943
-100.6076 -9.3763 -45.6091
-88.6762 -2.6213 -46.1251
-83.3096 -18.4308 -45.8535
-73.9079 -34.6666 -53.6484
-73.979 -34.6921 -53.8629
-79.9896 -47.7595 -52.1705
-83.527 -63.0123 -49.2521
-92.0297 -85.8177 -54.0254
-108.8813 -1.2919 -45.8875
-107.5817 -16.3822 -46.647
-107.4061 -36.1905 -47.9007
-107.1274 -37.1722 -48.3806
-105.8618 -60.395 -50.2136
-115.0843 -10.3016 -45.1017
-127.5021 -6.5213 -44.61
-131.1115 -21.7297 -45.3609
-138.5917 -38.3385 -52.2545
-138.6608 -38.2518 -52.3453
-130.9733 -51.0745 -51.4227
-125.8659 -65.928 -47.9715
-115.0755 -87.3154 -52.8688
-107.9314 -1.2565 -45.7989
-107.198 -16.9637 -46.8445
-104.9501 -32.1829 -47.824
-104.6469 -52.0191 -50.1446
-103.7053 -69.703 -50.1345
-96.6377 6.384 -50.3137
-86.1392 -10.5096 -44.7703
-75.9143 -32.3918 -50.3035
-82.4127 -48.8473 -49.1042
-87.8385 -72.1147 -50.9466
-108.8418 -1.2337 -46.0648
-108.6743 -15.6381 -46.4891
-107.2793 -32.0472 -47.8008
-107.0737 -53.3049 -50.2045
-105.1941 -70.4481 -49.9646
-121.9089 2.5163 -48.995
-127.7888 -13.6737 -43.8865
-136.3108 -35.3618 -49.023
-127.7281 -52.045 -47.5484
-121.1787 -74.021 -49.737
-71.1159 -12.3409 -56.7008
-67.3327 -58.0136 -57.2023
-142.4414 -16.828 -55.4114
-142.92 -61.8394 -56.5752
ID=FMNH224189$b

LM3=52
49.3976 147.9728 -44.6975
46.6046 -63.3413 0.2402
49.8512 131.573 -30.5922
49.8657 88.0891 -13.4805
50.6745 51.1627 -8.4714
50.7268 51.1104 -8.4794
48.98 -16.1432 -3.0397
69.5197 114.2656 -23.1617
92.7926 122.3782 -34.8715
109.8751 95.59 -30.0143
129.9892 38.1807 -33.1355
129.9701 38.1707 -33.2298
111.1429 -3.1653 -24.8426
96.5294 -32.3655 -4.6645
64.1308 -78.6257 -2.4737
49.7927 132.2747 -31.3608
49.969 88.3952 -13.9539
49.5595 51.1719 -8.649
49.4447 51.2537 -8.5747
47.7268 -14.0003 -3.0899
30.6896 115.5541 -20.1178
7.6759 125.1154 -24.5044
-10.5339 101.1971 -20.3844
-35.8195 44.5164 -13.6267
-35.7879 44.6395 -13.8204
-16.8665 1.5525 -9.1174
0.2282 -29.6743 7.2016
27.179 -75.1763 2.3721
50.1661 122.4202 -24.0759
50.2211 105.0356 -16.8938
50.7576 57.9428 -9.1084
48.0659 -2.0232 -4.7716
47.749 -43.6592 0.3807
73.8959 141.2598 -50.3601
106.5673 99.9925 -26.6206
125.4821 42.0394 -27.4971
106.3666 -1.0592 -11.1323
82.7312 -52.7736 -2.8975
49.8931 122.0847 -23.8979
50.3792 104.1408 -16.4969
50.1203 57.2051 -9.3125
48.188 -2.0957 -4.8451
47.6398 -44.3181 0.7529
23.6596 141.9611 -45.9363
-7.4408 102.3667 -14.3232
-29.8905 47.7544 -9.6334
-9.9777 4.457 2.2986
11.9875 -48.9563 6.5685
130.3639 90.1674 -62.8818
133.7295 -26.2272 -33.6987
-35.6776 98.2002 -44.4804
-43.8782 -17.9936 -14.4315
ID=FMNH224039$a

LM3=52
17.6703 164.6575 -33.5885
18.6511 -49.2008 -4.8415
17.0253 147.1121 -20.4426
18.1278 102.4081 -7.0853
20.1283 65.4874 -4.7615
20.1167 65.111 -4.608
20.5543 -2.1649 -4.6097
38.3354 129.9197 -12.9838
61.3009 139.8329 -22.0963
78.1768 113.3566 -19.5178
101.3074 56.3146 -23.4877
101.0284 56.4538 -23.2794
82.405 13.3043 -21.0941
68.2078 -17.5978 -3.7757
37.3238 -64.5081 -8.1219
17.5415 147.3976 -20.6867
18.0957 102.1184 -6.8524
18.9152 64.5135 -4.7316
19.1038 64.5479 -4.8537
18.6284 -1.1249 -4.8229
-1.2631 129.1666 -12.2703
-24.609 137.4792 -17.6611
-41.1738 113.5331 -14.9283
-65.4382 55.2756 -17.4988
-65.5605 55.2348 -17.5127
-45.5852 13.4439 -15.4021
-28.8041 -18.4895 -0.4105
-0.6855 -63.1498 -6.359
18.0282 137.0386 -14.1472
19.068 118.5708 -8.2793
20.302 71.6021 -4.6309
19.78 10.7324 -5.4766
19.7896 -31.4511 -3.7873
42.1031 158.6303 -36.2541
75.0895 116.1552 -13.6277
96.615 58.9821 -18.0955
77.464 13.3682 -7.1696
54.9459 -38.6991 -5.4157
17.0587 136.928 -14.2101
17.8454 119.4982 -8.491
18.3506 70.9278 -4.8743
18.6389 10.8975 -5.6998
18.7072 -31.147 -3.9651
-6.8559 157.198 -35.794
-39.2361 113.8381 -10.4815
-60.1415 59.3256 -13.0263
-39.7152 14.4753 -2.7306
-16.4069 -37.8745 -1.7548
101.711 111.8928 -48.254
107.1624 -8.3039 -29.1472
-65.2459 111.9859 -43.7621
-70.1952 -6.9167 -23.2988
ID=FMNH224039$b

LM3=52
31.5005 132.2129 -28.6411
34.8605 -107.3601 -11.9643
31.3035 115.7722 -16.8351
32.0764 60.7948 -3.975
34.91 16.7677 -2.9543
34.9874 16.7586 -3.0145
35.9591 -52.5635 -8.498
53.9414 94.8566 -6.9832
77.7827 102.2965 -10.102
94.891 76.247 -11.0707
116.7554 16.1586 -16.4623
116.6588 16.2435 -16.5106
104.0722 -31.1093 -18.4063
87.6372 -65.0378 -5.7997
54.8142 -118.3414 -14.9846
31.3509 116.3897 -17.5136
32.3072 60.806 -4.3795
34.2827 21.063 -3.3773
34.4153 20.9721 -3.4248
35.3713 -52.794 -8.5189
8.4904 94.2692 -8.7804
-15.3392 101.2784 -12.9101
-33.3103 75.8912 -15.5453
-49.6795 15.6939 -20.1432
-49.795 16.053 -20.185
-31.8058 -31.229 -19.0866
-16.3972 -64.1861 -6.3758
14.2824 -119.3223 -15.1103
31.5687 108.39 -12.6792
32.6579 81.8823 -4.6734
34.2271 24.9775 -3.323
35.8935 -30.9175 -6.6528
35.2875 -82.0014 -7.6775
56.6203 127.7646 -28.8826
86.7312 83.8416 -8.2532
113.9351 18.6078 -14.689
96.0495 -33.5952 -7.1981
76.6491 -86.0092 -10.0714
31.3872 108.2031 -12.7595
31.4029 83.7232 -5.3092
32.5831 27.6437 -3.5985
35.8515 -31.3817 -6.8917
35.1395 -83.8238 -7.8204
4.8152 126.6511 -31.0723
-25.5444 81.4283 -11.8484
-46.7604 16.2039 -17.9724
-24.4529 -35.6201 -8.1343
-6.1366 -86.0639 -10.1377
123.7876 74.9754 -38.3454
129.5046 -54.3468 -31.7072
-61.7583 73.6923 -45.98
-58.5355 -56.2537 -32.7229
ID=FMNH224040$a

LM3=52
31.6203 133.0281 -30.4328
35.0135 -106.55 -11.9712
31.6676 116.245 -18.2002
32.1521 61.518 -5.1153
34.8636 17.6533 -3.8361
34.9189 17.6238 -3.9814
35.7358 -52.5475 -8.6318
53.7125 95.6254 -8.1383
78.1053 102.9143 -11.5797
94.7325 76.8946 -12.184
116.7831 16.9309 -17.1373
116.6872 16.6377 -16.9529
102.5724 -30.5371 -17.2624
87.3191 -64.2757 -5.712
54.5235 -118.0023 -14.8174
31.5495 116.4545 -18.5379
31.9991 61.5635 -5.1516
34.2981 21.5085 -4.1753
34.1412 21.5363 -4.0782
35.3289 -52.6978 -8.6391
8.3607 94.4064 -9.6433
-15.1886 101.9753 -14.1043
-33.5103 76.4948 -17.3874
-50.0326 15.8412 -20.6923
-49.7572 16.0158 -20.8442
-33.2599 -30.8444 -19.2118
-16.7727 -64.2663 -6.4119
14.0015 -118.9623 -15.2509
31.7157 108.6864 -13.7778
32.3808 82.1615 -5.4905
34.0643 25.8342 -3.8704
35.8871 -30.3153 -7.0659
35.0374 -81.6043 -7.6822
56.5023 127.8123 -29.9496
86.5807 84.1472 -8.7353
113.9216 18.7374 -15.1339
95.9226 -33.5592 -7.5868
76.6592 -85.8456 -10.4233
31.1455 108.7497 -13.7459
32.0587 83.39 -5.865
32.9199 27.5641 -4.2738
35.9224 -31.1915 -7.1895
35.771 -83.3749 -7.7958
5.1377 127.7455 -31.0307
-25.8202 81.5839 -13.031
-46.7668 16.7258 -18.3094
-23.9323 -29.2741 -7.1265
-6.136 -86.0999 -10.0907
122.8089 76.9037 -39.3457
129.6988 -54.0147 -31.9939
-61.862 73.8646 -46.8829
-58.4768 -56.1364 -32.6769
ID=FMNH224040$b

LM3=52
-6.3469 103.4696 -6.8578
-6.7985 -115.9042 10.4753
-7.6663 80.7747 0.8993
-6.306 24.3864 3.8692
-4.5609 -1.901 4.9852
-4.6964 -1.9065 5.1183
-4.2001 -64.9035 8.1087
9.2113 65.0659 2.6203
42.6521 73.2535 1.2963
62.426 47.6479 -3.051
70.7236 -7.286 2.7975
69.9475 -6.6503 3.1896
58.5852 -45.1224 0.4065
39.9238 -78.6401 9.65
10.7031 -127.2845 12.1955
-8.0439 80.2568 0.9325
-6.4486 26.3713 3.4594
-8.0202 5.167 4.6852
-7.8265 5.166 4.5936
-7.3246 -60.6138 7.723
-27.7902 64.3827 1.437
-55.5248 73.5493 -0.7694
-71.0234 49.609 -2.0106
NA NA NA
NA NA NA
-73.5291 -44.0181 -2.3806
-53.5452 -81.8602 8.6324
-26.0014 -125.3345 11.8209
-7.6392 68.5524 1.4729
-6.1086 61.5692 2.0297
-6.8642 5.6344 4.8576
-8.4354 -45.2204 6.645
-8.1141 -95.335 10.9387
21.1653 96.8552 -3.5278
59.9719 42.4318 2.2107
71.5847 0.4077 1.8858
48.5663 -52.4871 7.086
27.0047 -102.5864 11.7925
-8.175 68.5451 1.195
-8.5825 64.6023 1.4296
-9.5886 7.1517 4.5581
-9.8456 -44.7192 6.6132
-9.6865 -92.7741 10.246
-34.9275 97.7477 -5.4627
-72.3469 48.9498 -2.014
-86.834 3.3512 -1.2301
-65.7799 -45.4317 5.5372
-43.1821 -102.4089 10.8275
85.5492 54.7164 -27.3106
87.3924 -82.5863 -10.002
-96.31 55.9454 -30.2939
-101.5703 -80.5425 -11.8569
ID=FMNH259432$a

LM3=52
4.2603 117.5181 -2.0502
18.1332 -101.7169 8.274
4.1838 94.1799 5.089
9.3425 39.4953 5.7904
13.519 11.9911 6.4756
13.7803 12.0744 6.2422
17.2892 -51.1831 7.3122
26.5196 78.7711 4.9488
55.6869 89.9694 2.3114
77.8734 65.8131 -3.2254
88.9164 11.966 -0.9314
88.7461 12.6934 -1.1336
82.1482 -26.3806 -5.9675
63.6125 -60.9686 5.4722
37.7088 -111.681 8.4341
5.9108 94.6674 4.6045
10.5704 39.8969 5.5839
11.2906 12.5475 6.3855
11.1221 12.575 6.3499
15.1856 -46.928 7.3429
-12.4764 76.9176 6.2542
-41.9794 81.6126 7.1914
-55.8284 59.5397 4.7455
NA NA NA
NA NA NA
-51.8434 -33.1141 4.8659
-27.4184 -72.3031 10.5334
4.9107 -112.9588 10.923
8.02 82.2394 5.3025
10.1893 75.1929 5.3884
13.7976 19.1342 6.0016
15.3768 -32.2579 6.1986
19.2459 -81.3923 8.2744
33.3858 113.0621 -1.5301
76.5035 60.775 -0.2573
90.9337 18.7124 -3.0966
71.293 -33.2198 3.2926
54.1619 -86.8389 6.4551
7.4587 81.3103 5.2727
8.5968 71.8362 5.2743
10.854 18.6758 6.0709
13.7447 -31.8119 6.2507
17.7781 -80.3586 8.1521
-21.1062 109.629 1.0828
-52.8533 57.9634 7.703
-66.8308 11.4337 6.2749
-41.8719 -35.0057 9.2887
-15.7298 -91.8103 10.6505
99.8437 73.1877 -31.094
110.991 -62.21 -19.3582
-82.0674 66.2656 -21.3162
-80.0637 -70.3963 -7.1424
ID=FMNH259432$b

LM3=52
109.8662 56.3931 -9.6514
114.4034 -108.2813 -9.6936
110.4858 45.0592 -3.337
111.2274 17.028 4.3068
113.2555 -23.316 8.6329
113.6901 -24.9557 8.5004
115.0742 -74.9194 -0.4153
124.201 29.1935 0.9112
142.5735 36.5902 0.5436
151.0455 13.8205 -0.6539
164.0525 -20.764 -0.9763
164.4511 -21.5877 -1.149
156.4918 -52.6898 -4.6794
149.528 -81.9542 -3.7424
128.1014 -115.2377 -12.5874
110.0808 45.2535 -3.432
111.4837 17.4046 4.0272
111.1968 -22.8179 8.7678
111.183 -24.5101 8.2461
110.9999 -72.9764 -0.0151
96.6 28.4073 0.6124
77.8251 35.3091 -1.0095
72.5078 12.0575 -2.6555
58.3919 -22.1437 -5.1048
58.4151 -23.7832 -5.4421
68.7096 -54.7587 -7.6158
76.5897 -82.7896 -5.6448
99.2727 -115.6615 -11.8021
110.6153 42.4438 -2.4669
113.0216 15.5059 4.5402
112.4165 -16.6046 8.972
113.2054 -53.6901 4.4676
113.3205 -85.9786 -2.8583
125.6565 55.9484 -10.8309
146.4134 21.9314 2.188
162.5254 -15.4985 -0.1151
154.2666 -53.7203 0.393
143.3632 -94.3616 -7.4703
109.0901 43.2592 -2.7638
109.1123 13.6204 4.7166
109.628 -16.3967 8.8542
110.2398 -53.1316 4.7877
111.8338 -85.6132 -3.1421
93.0503 54.5049 -10.9803
74.7615 20.6771 0.8013
60.088 -16.3258 -2.9915
70.3302 -55.3733 -2.3763
83.914 -95.5752 -9.1944
170.1418 16.2946 -19.0718
175.5186 -76.9325 -19.0974
52.036 12.3873 -22.9723
52.6916 -80.4185 -25.6497
ID=FMNH224185$a

LM3=52
84.1425 47.5849 -11.0992
99.8225 -115.8832 -8.448
85.387 36.5714 -5.2706
87.9387 8.7981 2.9178
93.3003 -31.3124 8.2846
92.8656 -33.1489 8.0672
97.5587 -82.7574 -0.1868
99.7937 21.75 -0.3441
117.0574 31.0592 -0.2672
127.8496 8.6362 -1.0571
143.0976 -25.5056 -0.2558
143.6528 -25.9963 -0.5922
137.2824 -58.1189 -3.6232
132.5547 -87.412 -2.3445
113.8014 -121.8111 -11.0977
84.9511 36.7245 -5.2694
87.7782 8.969 2.7433
90.1377 -30.9348 7.9678
89.8874 -32.774 7.8532
93.6641 -81.1028 -0.0293
72.1072 18.9816 -1.3923
53.4515 24.4958 -3.5322
48.3959 0.52 -4.7501
37.8275 -33.8116 -7.6335
38.2103 -35.9188 -7.3491
50.0348 -65.6062 -9.3265
59.8701 -93.4952 -7.034
84.6019 -124.7122 -11.6529
85.2028 33.7712 -4.1332
88.3738 6.8026 3.4308
91.0113 -24.8811 8.2323
94.2698 -62.072 4.2078
96.6903 -93.9588 -3.0075
99.7681 48.1251 -12.9616
122.2742 15.6955 2.4767
140.8126 -20.8774 0.8626
135.312 -58.8872 1.8093
126.936 -100.8193 -5.9053
84.0444 34.0771 -4.2059
85.1732 4.9781 3.5054
88.4046 -24.9183 7.7698
90.588 -62.3082 4.1961
95.0689 -94.1464 -3.0582
66.9315 44.446 -13.8718
50.6384 9.3268 -1.497
38.8335 -29.2608 -5.8518
51.0799 -65.1671 -3.7095
67.2841 -106.1108 -10.2773
145.9986 11.2785 -17.8137
157.6845 -81.4372 -16.3485
29.0177 -0.8748 -26.4079
36.0507 -93.0913 -28.1536
ID=FMNH224185$b

LM3=52
15.7206 77.9483 -28.527
24.1905 -61.4908 -23.6776
16.4513 68.6257 -21.1668
17.9282 42.4564 -12.3597
20.2005 9.3376 -9.8704
20.8217 5.8819 -9.6662
23.1102 -36.0977 -16.9366
29.0204 56.6693 -15.9564
42.8328 63.3497 -23.6933
50.4657 40.881 -18.2357
62.6495 13.2467 -20.654
62.6513 12.0823 -20.3391
55.0323 -13.3023 -23.7808
52.267 -39.8683 -19.9778
34.8159 -68.4622 -26.1455
16.3074 68.8514 -21.3427
17.8691 42.484 -12.506
18.7659 9.337 -9.5962
19.0664 6.0045 -9.794
21.3682 -35.4453 -16.8315
4.7756 55.1143 -16.1043
-10.301 59.6177 -21.8789
-15.3358 36.8832 -17.5271
-24.5744 8.8136 -19.4884
-24.2577 7.1527 -19.2323
-13.9036 -16.822 -20.3637
-7.7322 -44.0394 -19.8884
13.8817 -69.7092 -26.3586
17.3531 63.8616 -18.4788
18.6439 42.6129 -12.5465
20.222 16.1104 -9.502
22.1606 -17.6287 -13.5686
24.1322 -43.646 -18.5724
29.364 75.822 -31.434
47.0368 50.0391 -17.1079
62.1862 15.8496 -19.4678
54.5914 -14.2716 -17.8806
48.3944 -52.3744 -22.4914
16.8246 63.5119 -18.0731
18.0147 42.7197 -12.4398
18.1472 15.6712 -9.5888
20.0305 -17.8862 -13.3521
22.087 -44.4003 -18.5596
2.5711 74.3413 -29.1412
-11.6984 47.4303 -16.0898
-24.471 11.301 -18.6165
-12.686 -19.8285 -16.7838
0.1493 -56.5489 -22.744
65.5257 42.916 -35.4037
73.7404 -30.3822 -34.0032
-30.8108 37.0099 -34.4496
-30.2253 -38.3695 -33.8825
ID=FMNH2659430$a

LM3=52
57.1218 18.2794 -29.4958
59.9141 -121.4693 -22.8645
57.5491 8.7874 -21.9852
58.0846 -17.2735 -13.051
58.921 -50.5484 -9.8829
59.4691 -53.648 -10.3255
59.7637 -95.8697 -16.7143
68.8158 -4.0264 -16.3353
84.0617 1.8065 -23.7392
90.3256 -20.1126 -18.3903
101.5378 -49.1873 -20.3958
100.9902 -49.3499 -20.2294
92.8533 -74.4043 -23.5392
89.5301 -100.6088 -19.7393
70.6688 -129.0493 -25.3273
57.1359 9.0063 -21.9934
58.0474 -17.2596 -12.937
57.1131 -50.3326 -9.6664
57.4615 -53.8029 -10.0545
58.3521 -95.2249 -16.7598
44.8782 -4.2049 -16.915
30.4232 0.6354 -23.1522
24.9452 -21.918 -18.2139
14.1095 -49.5368 -20.3342
14.48 -51.2806 -20.2215
24.0257 -75.4166 -21.1776
28.6462 -102.9634 -20.4573
50.4121 -129.5105 -25.7636
57.5401 3.647 -19.0138
57.4702 -17.215 -12.9297
58.4015 -43.7041 -10.0865
59.1816 -77.4664 -13.759
60.336 -103.2025 -18.2605
70.3972 15.3474 -31.802
86.6366 -10.6547 -17.2761
100.215 -45.3791 -18.6364
91.7384 -74.861 -16.8629
84.3653 -112.8522 -20.9319
57.4038 3.741 -18.9275
57.8588 -17.5525 -13.0302
57.7182 -44.0614 -10.1174
57.4271 -77.7461 -13.4756
58.4285 -104.47 -18.3339
43.4405 14.8925 -29.9594
28.178 -11.9649 -16.8785
14.2016 -47.1493 -19.4461
24.5885 -78.8474 -17.1619
36.2159 -115.7315 -22.6621
105.3252 -18.6593 -35.8053
111.15 -92.1194 -33.3691
9.1362 -20.9637 -35.7375
7.6088 -96.1703 -34.3595
ID=FMNH2659430$b

LM3=52
24.6582 84.3326 -9.1474
40.7904 -115.1536 3.715
24.8063 72.0182 -1.9469
27.6698 36.8651 10.3778
34.1438 -13.5607 16.8779
34.1935 -13.3005 16.792
39.3559 -75.4862 11.5257
44.9499 53.2888 5.2138
63.691 62.8314 3.7621
75.7333 36.2909 7.3886
92.9717 -5.4839 6.1959
92.9558 -5.3325 6.1758
84.2733 -46.5126 6.5319
79.6246 -78.7964 10.1212
59.1068 -121.8973 0.1284
25.2028 72.1896 -2.2101
27.5333 37.1709 10.2462
30.5466 -10.5208 16.5979
30.5682 -10.7921 16.603
34.8352 -71.7201 12.0574
7.9071 51.6257 4.8165
-10.9488 58.1445 4.1646
-19.149 28.5365 7.4165
-29.2372 -14.3957 7.1757
-29.4671 -14.4451 7.2661
-15.909 -53.6144 7.9535
-4.995 -85.9473 10.4726
24.8699 -124.8915 0.99
25.9842 64.7528 1.5287
29.2223 31.8322 12.2588
31.853 5.2772 16.6546
35.7678 -47.6476 15.6707
39.6681 -91.7016 10.0219
45.2932 82.9894 -11.0756
70.1174 42.5897 9.0966
86.2814 11.0988 10.4742
83.4092 -46.3468 11.4551
74.5513 -96.4317 7.5109
25.25 65.5749 1.2665
26.9579 32.2291 12.1207
29.3192 6.5973 16.5553
33.8279 -48.8996 15.2893
39.0433 -91.58 9.8039
4.6958 78.1021 -9.2569
-14.8013 36.0247 8.9449
-27.1496 1.6032 9.1654
-13.8472 -54.462 11.0097
4.9514 -103.8153 7.1805
95.1449 36.8013 -17.4002
109.1308 -71.0156 -12.1234
-38.8304 24.5163 -17.347
NA NA NA
ID=FMNH259433$a

LM3=52
23.8606 85.1123 -9.9939
41.5259 -114.8867 4.038
25.1535 71.2383 -2.2141
28.318 36.5271 10.207
34.3865 -13.2734 16.8787
34.2496 -13.3257 16.973
39.6422 -75.4114 11.7025
45.1584 52.855 4.788
64.1246 62.3628 3.6034
76.6061 36.2984 6.9671
92.9218 -4.8287 6.2501
92.6789 -4.8686 6.4205
85.5571 -46.3155 6.5008
80.3657 -78.8789 10.2828
59.7889 -122.4107 1.2938
25.47 71.3726 -2.3396
27.9582 36.0443 10.1425
30.7736 -11.332 17.0684
30.777 -11.27 16.9958
35.5721 -71.1904 12.4663
8.5177 50.8815 4.7822
-10.3057 57.4001 3.8785
-18.9409 27.9423 7.0749
-28.448 -14.7885 7.4519
-28.4864 -14.9453 7.4272
-15.3724 -54.0247 8.2267
-4.6812 -86.3056 11.1327
25.6406 -125.5354 1.9016
26.5246 64.3006 1.201
29.8792 31.6119 11.9921
33.0047 4.0255 16.8167
36.4618 -48.1455 15.7029
40.3309 -92.2525 9.95
45.5406 82.7094 -11.2172
70.8464 42.401 8.6644
88.3791 8.7994 9.4801
84.3875 -46.3523 11.4882
75.4564 -97.3111 7.0483
25.9603 64.9618 1.0089
27.3746 31.8246 12.0063
30.1907 4.2427 16.6988
34.588 -49.843 15.508
39.3548 -91.7482 10.1985
5.9796 77.7989 -9.5795
-14.4117 35.6125 9.2934
-26.5558 1.3809 9.2643
-13.316 -55.5874 11.1022
5.839 -104.5833 7.315
95.4804 36.5319 -17.4681
109.272 -72.6527 -12.409
-38.5137 23.2366 -17.4157
NA NA NA
ID=FMNH259433$b

LM3=52
44.4829 71.9087 -10.8846
36.1911 -65.3341 -11.5484
44.0145 61.6773 -4.9944
42.4816 41.8488 1.1167
40.7776 0.6012 2.2897
40.5501 0.4503 2.395
37.2097 -39.2832 -5.791
53.8686 47.7034 -0.6826
69.2539 52.4872 -2.5281
75.1179 31.6897 -0.924
83.1643 1.7667 -6.8786
83.1163 1.8736 -6.7402
73.493 -26.1497 -9.7097
66.1818 -48.9266 -7.834
46.7792 -73.0361 -14.0425
43.7155 61.3464 -4.8535
42.4167 41.5333 1.2072
38.8909 3.1159 2.4712
38.736 3.128 2.4481
35.7057 -40.3818 -5.8476
31.0104 48.6724 0.189
16.5054 54.2173 -0.9588
8.1992 35.8861 1.0398
-4.2181 7.3381 -3.9335
-4.0124 7.6651 -4.1107
4.4264 -22.2971 -9.7876
7.7949 -45.378 -6.486
23.1727 -71.5092 -12.691
44.1064 58.8927 -4.0475
41.2057 33.8569 2.9897
40.3125 12.9585 3.3885
38.2551 -20.9281 -1.4481
36.4235 -44.533 -6.9171
57.31 67.0916 -12.3346
71.2998 37.8215 0.6509
82.2419 8.9089 -4.5624
71.7014 -27.4221 -5.272
59.2696 -58.9165 -11.1218
42.8179 56.3188 -3.0703
40.8327 33.7842 3.2456
38.0104 13.2022 3.6768
36.3037 -20.7385 -1.2797
35.8658 -44.4001 -6.8111
29.6119 68.5095 -10.5026
12.0258 41.5097 2.7104
-2.7021 13.8606 -2.2922
4.1953 -23.3232 -3.5633
12.554 -56.0366 -10.2944
89.0531 28.6985 -21.4906
89.1974 -46.2283 -23.1967
-7.7259 34.6003 -19.0205
-15.7147 -41.0792 -20.7175
ID=FMNH260386$a

LM3=52
55.046 54.4147 -11.1465
57.1941 -83.2633 -14.3743
55.4185 43.9567 -5.4934
55.2291 23.9703 0.3084
56.9015 -17.4297 0.7049
56.5919 -17.3533 0.7128
56.1371 -56.5593 -7.7323
65.9015 30.8513 -1.311
81.188 37.9638 -3.4923
88.3549 16.6814 -2.046
99.5716 -12.438 -7.7657
99.2962 -12.3904 -7.6524
91.4674 -41.098 -10.5671
86.0462 -64.2587 -9.6542
68.4702 -89.8531 -16.478
55.272 44.412 -5.7256
55.4704 24.0624 0.1843
54.5092 -14.4851 0.8851
54.5308 -14.4921 0.8158
55.1901 -57.6741 -8.1045
43.6739 30.3917 -0.874
28.8196 35.9655 -2.7267
22.5671 16.125 -1.1538
11.7451 -13.1739 -6.1804
11.7659 -13.0509 -6.2949
20.5407 -41.8642 -9.5359
27.3445 -65.4212 -9.2788
45.5638 -90.0534 -15.7296
55.7502 41.5697 -4.7629
55.7093 16.4422 1.8094
55.8489 -4.7193 1.9433
56.6233 -38.3758 -3.2743
56.3071 -62.1628 -9.1343
68.9759 50.8465 -11.9524
84.9454 22.425 0.3951
97.7062 -5.5899 -5.2322
90.0715 -42.0288 -6.5207
79.89 -74.6412 -13.1941
55.1166 38.8618 -3.9069
54.3276 16.2998 2.1224
54.0931 -4.5392 2.2445
55.0942 -38.2747 -3.2809
55.3915 -62.042 -8.7852
41.0757 50.0347 -11.5474
25.6216 22.1928 0.8098
13.2365 -6.5253 -3.9533
22.3654 -42.847 -5.5213
33.6293 -75.4761 -13.18
103.5188 15.1328 -20.9913
109.0266 -60.023 -25.6382
6.9007 13.6666 -21.222
4.4524 -62.4224 -23.3599
ID=FMNH260386$b

LM3=52
60.2144 58.2063 -2.2412
54.0047 -101.6785 -8.9259
59.1637 49.4812 1.737
58.8962 23.8226 3.6855
59.2913 -24.4451 1.9458
59.1075 -24.3581 2.0045
56.1125 -75.0293 -4.7194
72.0259 34.4903 3.4472
84.105 36.4634 2.157
93.045 11.957 -1.4635
101.1601 -22.8998 -4.4784
100.902 -22.8611 -4.4357
87.1842 -51.3364 -5.8649
79.6177 -77.4143 -5.3591
65.5703 -109.9369 -9.9657
59.3982 49.6388 1.4765
58.4683 23.8438 3.6234
56.1732 -19.0436 2.538
56.4688 -18.9299 2.4685
54.5932 -72.6078 -4.461
47.1306 35.6061 3.5682
33.5454 39.2988 3.222
24.4666 14.9557 1.4244
12.692 -19.0522 -2.4026
12.5691 -18.9328 -2.5173
25.9639 -49.2761 -3.4757
29.8366 -74.1139 -4.0342
39.2751 -108.4696 -10.1262
59.7302 44.1441 2.525
58.7056 19.0372 4.3623
58.6636 -8.1783 3.6698
56.7356 -45.3487 -0.487
55.0511 -86.948 -6.1108
77.1913 56.0093 -4.3386
89.1999 18.3886 3.4591
95.7029 -14.153 -2.2595
83.119 -53.6425 -2.491
75.5447 -92.9734 -8.8707
59.7688 42.2322 2.7038
58.278 18.9603 4.3363
57.3272 -7.5702 3.717
55.4366 -45.1623 -0.4189
53.8064 -87.627 -6.466
43.2875 56.0665 -4.6994
28.9482 20.2926 5.7183
16.3204 -10.781 -0.8367
27.9283 -51.1313 -1.9128
31.9723 -90.6983 -8.5348
115.8938 13.441 -20.7399
121.0815 -81.6391 -29.2467
-0.2797 16.8525 -17.1174
-12.3986 -75.4252 -25.8626
ID=FMNH224106$a

LM3=52
-3.6762 76.4565 -11.6901
7.6289 -83.2218 -3.4752
-3.8334 68.2841 -7.6382
-1.5859 42.8484 -3.0479
4.1641 -4.9634 -0.1379
4.0942 -5.0688 -0.0484
6.6937 -55.8365 -2.0764
10.0399 54.7487 -3.6291
22.1631 57.949 -4.5968
33.5069 34.1533 -4.3479
45.4139 0.4685 -4.6592
45.323 0.6202 -4.7672
34.6124 -29.5053 -4.0605
30.0273 -55.9107 -1.2682
19.6819 -90.57 -3.6047
-3.9463 68.0284 -7.5915
-2.3425 42.8785 -3.0848
0.3251 -0.0642 -0.273
-0.0055 -0.1708 -0.119
4.3745 -53.7911 -2.0022
-15.0782 52.603 -4.6106
-28.8877 54.9093 -6.0632
-34.8219 29.894 -5.8371
-42.9738 -5.379 -7.4422
-42.7944 -5.3994 -7.328
-26.0419 -33.8435 -5.6511
-19.0107 -58.161 -2.8241
-6.3024 -91.9167 -5.1674
-3.5473 62.8395 -6.1164
-1.3913 37.9496 -1.6832
1.7014 11.4737 0.057
3.6326 -26.0423 -0.636
6.5783 -68.2673 -2.6428
11.0828 76.2646 -12.3186
28.7363 40.4085 -1.115
39.6665 8.5946 -3.5421
31.3871 -31.951 -0.7973
27.8558 -72.3665 -3.4802
-3.3318 60.68 -5.6681
-2.2385 38.1853 -1.9464
0.0755 11.764 -0.097
2.5654 -26.5155 -0.7784
5.8339 -68.7896 -2.6449
-21.2269 71.6621 -14.4934
-31.8456 35.9472 -2.542
-40.6722 1.6785 -6.293
-24.4667 -35.1244 -2.8413
-15.2597 -75.1349 -5.35
57.0456 36.6547 -23.7264
73.0632 -57.7377 -22.9751
-58.7164 27.6125 -26.4525
-60.2636 -66.305 -26.747
ID=FMNH224106$b

LM3=52
91.5495 227.446 -3.1157
97.7241 -206.5853 -43.2232
88.1007 207.4977 3.5197
87.9877 147.4196 8.0514
91.7451 20.5394 1.5703
91.6925 20.454 1.5205
96.8617 -129.6531 -19.7238
115.1367 173.0032 10.4885
147.9833 176.0823 12.2752
176.9678 124.1037 3.8122
203.2251 25.4937 -1.3854
203.3084 25.4989 -1.4296
181.6495 -83.3627 -23.5785
152.2602 -134.9104 -17.2074
123.3837 -215.9331 -44.8635
87.077 207.9264 3.2994
86.7057 147.9287 7.7284
87.9967 13.2027 0.4835
88.1053 13.2677 0.4393
88.5136 -123.2183 -19.1591
50.3283 173.3029 0.3503
27.4102 180.3816 -4.9902
1.715 124.087 -20.8317
-28.5604 8.5565 -39.8673
-28.8516 8.5077 -39.7668
3.1695 -86.5352 -49.4316
32.8927 -137.8258 -33.1513
70.0853 -217.2197 -51.706
85.8531 187.6681 4.1773
88.1733 108.459 8.2708
86.1237 53.4217 4.4016
86.189 -59.3207 -7.5483
91.5438 -151.2994 -25.3703
130.1147 218.0622 3.4977
173.9427 120.9082 7.6879
198.5923 40.915 2.8176
164.8097 -88.6962 -12.5262
146.7189 -160.2547 -21.8531
83.0787 191.4834 3.4756
81.9108 113.6805 7.1593
89.0114 54.7141 5.161
86.9348 -49.5033 -6.3345
90.3966 -151.1801 -25.4159
41.4268 219.0407 -10.8715
9.5211 132.1665 -9.783
-18.7309 42.0716 -27.2196
16.353 -91.9783 -31.8787
39.6966 -166.0372 -39.1184
250.0382 110.713 -43.6412
259.3955 -145.1198 -65.8012
-62.0936 112.0493 -85.2943
-59.1411 -152.5851 -110.5234
ID=FMNH224152$a

LM3=52
85.2896 227.5471 -2.7086
96.6349 -206.5199 -43.6791
82.501 207.2696 2.8584
82.546 147.7017 7.4825
87.9622 20.3028 1.1128
88.0971 20.2269 1.0604
94.9993 -129.717 -19.8286
109.6397 173.2304 10.5866
142.9905 177.7585 12.5624
172.2876 124.9485 5.1003
214.7432 19.5309 -5.6668
214.7154 19.3645 -5.6468
179.4405 -82.657 -22.2815
151.1742 -134.4885 -16.7564
122.2855 -215.5349 -43.684
82.3265 207.4435 2.8723
82.6058 147.4032 7.4664
85.1583 13.195 0.1443
85.2301 13.0829 0.143
87.335 -123.658 -19.1923
54.2756 172.3658 0.4567
20.786 169.7385 -6.1626
-1.6215 123.2924 -22.4186
-30.4017 7.1699 -41.4735
-30.4837 7.1586 -41.439
6.3953 -87.4673 -46.1643
32.0266 -138.7751 -34.399
71.448 -216.4296 -49.4778
83.4966 187.6887 4.0584
85.9239 108.0986 8.0947
85.0018 54.4005 4.6076
85.9072 -57.9765 -7.5684
92.5302 -151.14 -25.1832
116.9896 223.9198 1.1544
176.6598 120.1321 5.4622
195.6544 41.5636 3.9738
165.8082 -86.4255 -12.2041
146.1623 -164.241 -22.7358
80.2611 191.449 3.0883
79.9448 114.263 7.0444
84.4951 53.9103 4.413
86.8817 -70.3018 -8.7392
91.8628 -151.7584 -25.5178
41.4245 220.9327 -10.9879
3.4517 121.1442 -11.8622
-20.4002 40.0618 -28.1165
15.1854 -91.8007 -34.0418
43.067 -170.6631 -39.7525
245.1306 123.9533 -44.1003
259.5403 -144.7006 -65.8252
-54.1023 132.0801 -83.7865
-59.0932 -152.7206 -110.8035
ID=FMNH224152$b

LM3=52
-59.7238 61.9078 -43.2456
-56.5913 -108.4723 -40.0199
-59.5628 48.4604 -38.1342
-59.7326 15.7395 -36.1025
-58.0266 -20.7195 -36.3519
-58.1823 -20.7576 -36.4225
-56.4398 -68.0533 -38.7356
-44.2779 32.7802 -35.7786
-28.9803 39.912 -38.7465
-15.9038 15.4674 -42.1569
-6.455 -18.1908 -45.6519
-6.6472 -19.1248 -46.1986
-14.4362 -49.7876 -47.5846
-17.2092 -76.368 -40.1869
-38.9102 -120.989 -39.1833
-59.4774 48.2428 -38.1822
-59.4796 15.6739 -36.307
-58.5861 -19.0488 -36.8256
-58.5259 -19.1148 -36.8517
-56.759 -69.2749 -39.0022
-76.2344 31.8132 -36.7981
-91.8136 38.0541 -41.894
-102.9354 12.8675 -44.4083
-110.2234 -20.3827 -51.6568
-110.0548 -22.1662 -52.2345
-99.1407 -50.6081 -51.4016
-95.2718 -76.2318 -43.7902
-72.7759 -120.3623 -40.764
-59.0948 43.6111 -37.9619
-59.1761 23.0017 -37.1437
-58.5597 -5.3503 -35.972
-56.5236 -50.6052 -38.135
-56.3452 -91.4083 -38.4825
-41.4313 57.9905 -43.801
-21.9215 23.257 -34.5965
-6.6648 -12.4155 -45.3291
-15.9475 -48.3234 -40.7147
-28.1148 -100.2804 -40.335
-60.449 42.2563 -37.9973
-60.726 23.9543 -37.3579
-60.2733 -4.4451 -36.3102
-60.7024 -46.2367 -38.229
-57.8098 -90.9279 -38.7328
-79.9364 56.5044 -44.938
-98.3091 21.9101 -39.3075
-109.3225 -9.4188 -49.049
-98.3391 -47.6026 -44.1318
-85.2821 -99.4618 -43.3782
NA NA NA
NA NA NA
NA NA NA
NA NA NA
ID=FMNH19714$a

LM3=52
-59.9293 62.3504 -44.5076
-56.1509 -108.4343 -41.1943
-59.7589 48.4397 -38.5235
-59.9018 15.6389 -36.6572
-58.511 -21.0143 -36.838
-58.4642 -20.9432 -36.9168
-56.8434 -68.4059 -39.1424
-44.8077 32.6992 -36
-29.0562 39.7784 -38.7992
-15.6634 15.1814 -42.1235
-6.3658 -18.4429 -45.6015
-6.5086 -19.2711 -46.2202
-14.4423 -49.6225 -47.0976
-17.9723 -76.6758 -40.1844
-40.0869 -120.8654 -39.607
-59.8718 48.3325 -38.5119
-60.1313 15.6008 -36.6856
-59.0061 -19.0941 -37.2207
-59.1979 -19.1717 -37.2325
-57.9435 -69.5529 -39.2225
-76.3216 32.1244 -37.2213
-92.5129 37.9415 -42.0509
-103.2023 12.9224 -44.9424
-110.3656 -20.1075 -52.4442
-110.2142 -21.0718 -53.0455
-99.6219 -50.1555 -51.3356
-95.564 -76.3847 -44.1372
-73.8293 -120.3603 -41.5608
-59.8842 43.2134 -38.134
-60.0918 22.8806 -37.4711
-59.4199 -4.832 -36.2728
-57.255 -49.9874 -38.4467
-57.5065 -91.0814 -39.1213
-41.8108 58.4415 -44.9939
-22.3844 23.8532 -34.6175
-7.1076 -12.5147 -45.1817
-16.3833 -48.509 -41.0603
-28.4804 -100.0836 -40.54
-60.7118 42.3129 -38.2411
-60.9847 23.9208 -37.6032
-60.6091 -5.6111 -36.45
-60.2404 -46.2289 -38.7309
-58.5408 -90.5843 -39.0911
-80.3303 56.0252 -44.9382
-98.0868 22.7843 -38.8705
-110.107 -9.0682 -49.9133
-98.4556 -48.2121 -44.1911
-85.9656 -99.7643 -44.4164
NA NA NA
NA NA NA
NA NA NA
NA NA NA
ID=FMNH19714$b

LM3=52
-71.6713 95.2041 3.1671
-71.3515 -50.8585 -14.1343
-71.8799 84.5498 8.7048
-71.9818 56.6256 11.1783
-71.5663 22.908 7.655
-71.3427 22.9594 7.6307
-70.6004 -18.7524 -2.8562
-59.2183 70.0142 11.8985
-43.0136 79.051 6.839
-33.1541 57.8928 6.3994
-23.8422 23.8623 -1.9351
-23.9352 23.7254 -1.782
-30.2291 -1.5573 -8.3096
-35.0225 -25.9105 -7.7751
-60.5284 -58.6656 -18.8671
-71.7105 84.2581 8.7876
-71.9491 56.3084 11.1668
-71.2144 22.5827 7.3232
-71.4425 22.6342 7.382
-71.7953 -19.3323 -3.2441
-84.4816 69.5633 11.6411
-100.5371 78.4211 7.3701
-110.1791 57.2662 7.1752
-118.3816 22.7632 -1.7382
-118.5781 22.8147 -1.6523
-110.1253 -2.3824 -7.3758
-106.9768 -27.2478 -7.111
-83.1944 -57.6837 -18.2828
-71.4577 78.1402 10.8352
-71.9132 63.3824 11.4989
-70.8372 27.1856 8.4928
-70.5454 -10.2356 -0.9155
-71.0344 -29.1215 -5.2155
-55.4994 93.2935 1.7723
-37.4264 65.0009 9.2764
-26.151 30.1021 0.4553
-31.1973 -1.988 -1.7429
-43.1815 -41.9394 -12.775
-72.4179 77.9558 10.7205
-72.2973 63.8219 11.4674
-72.0394 26.7714 8.7192
-72.1908 -11.0417 -0.8165
-72.434 -30.5066 -5.1712
-87.2068 94.3978 2.0508
-105.4156 65.8144 9.4762
-117.3006 28.6986 -0.0571
-110.4778 -1.6982 -0.5996
-98.7136 -42.6621 -12.1361
-17.354 58.8789 -11.2272
-15.8899 -21.5457 -20.989
-126.0258 59.7785 -10.1131
-128.0996 -20.5658 -19.7734
ID=FMNH224247$a

LM3=52
2.694 73.0962 -14.0017
-2.7168 -73.9123 -11.5716
1.9873 63.0062 -6.8489
0.4216 35.4391 -0.6072
-0.3264 2.3473 0.1952
-0.2021 2.4348 0.1053
-0.5659 -40.9817 -4.9893
13.9219 48.7524 -1.1216
30.5663 56.6386 -6.478
39.6231 34.9603 -3.3285
47.2116 0.0431 -6.4653
47.2121 0.1106 -6.5399
38.9294 -26.5204 -10.7751
34.6416 -49.9014 -6.7638
8.1442 -82.4127 -14.6557
1.6464 62.9674 -6.9746
0.3424 35.3472 -0.6399
-0.291 1.5672 -0.0734
-0.2326 1.493 -0.0689
-1.5684 -41.5787 -5.1235
-12.3821 49.5534 -2.8219
-27.3264 57.8463 -8.9269
-37.5206 37.3509 -6.8494
-46.4193 2.4063 -11.3877
-46.1542 2.2844 -11.4601
-39.3284 -24.0287 -15.3852
-37.1823 -48.1177 -9.781
-13.6698 -81.2203 -15.6637
2.0876 56.9795 -3.8557
1.6334 43.0249 -1.2106
0.7668 5.9843 0.8598
-0.0719 -32.1696 -3.694
-1.3938 -51.1102 -5.592
18.6685 70.5523 -14.2565
35.2997 42.5279 -2.0853
45.7772 6.6518 -5.3628
38.4707 -25.8706 -3.7028
25.7361 -66.0261 -9.8704
0.3685 56.7557 -3.9349
0.2278 42.6169 -1.296
-0.7561 5.5955 0.5161
-2.0671 -33.0312 -3.8257
-2.5423 -53.1024 -5.7317
-12.9906 72.6766 -15.9334
-33.1345 45.6933 -5.4671
-45.2802 9.4672 -10.1281
-39.6036 -22.2933 -6.5492
-29.1142 -64.6309 -12.4705
55.8442 33.388 -20.119
54.6813 -47.8106 -19.0567
-52.8724 37.6972 -25.3192
-57.1321 -43.0292 -24.2832
ID=FMNH224247$b

LM3=52
51.4547 63.5707 -11.9492
51.016 -94.0679 -0.4825
51.0626 50.4674 -3.9651
49.9488 20.9175 1.8824
51.4777 -17.9253 4.3818
51.4689 -17.9237 4.3635
51.4394 -62.9257 1.8401
64.4391 34.9262 2.4047
83.324 44.4089 -2.2944
91.9241 20.3324 0.4589
100.5156 -15.6729 -0.4988
100.6373 -15.8362 -0.528
93.3899 -44.4184 -6.1322
89.5646 -70.2442 1.3841
60.9348 -102.5775 -2.6532
50.9256 50.8913 -4.2199
49.7174 20.5697 2.0178
49.4393 -14.8839 4.4803
49.2613 -14.8587 4.4086
50.2252 -60.7392 1.8565
36.4804 36.9039 -0.8688
17.7955 45.1464 -7.4748
9.4102 21.1102 -7.2539
0.5535 -16.4173 -8.7151
0.8541 -16.4247 -8.8352
7.5984 -42.4528 -11.0012
12.6856 -68.6583 -4.2348
40.8332 -101.8299 -3.7129
51.1146 45.8384 -1.6466
50.7677 27.0361 1.3686
51.4506 -17.7535 4.3799
50.8993 -47.9271 1.0719
51.3014 -70.0029 1.9974
66.8684 62.7826 -12.6131
87.8979 30.5401 2.474
99.1296 -11.4678 -0.0526
93.5174 -42.5868 2.3356
81.1847 -85.9474 0.2171
50.501 44.5646 -1.5171
49.0533 28.823 1.0535
49.6108 -14.4069 4.1168
49.0906 -47.4614 1.1709
49.46 -69.0918 1.7018
33.5822 60.4892 -14.93
12.9409 31.8983 -3.2962
3.0836 -8.1757 -7.4725
8.104 -40.0707 -3.402
22.0312 -85.5297 -3.32
108.0592 25.2356 -15.7692
110.5528 -59.7682 -9.7236
-3.2163 26.7279 -24.1562
-6.7348 -58.2102 -16.9197
ID=FMNH224248$a

LM3=52
47.3831 41.4312 -11.1749
46.157 -117.2373 -4.0354
46.2793 27.7213 -2.5781
45.1969 -2.1204 2.4265
46.2754 -40.4551 3.6968
46.4207 -40.4849 3.709
46.3493 -85.7362 -0.596
59.2461 11.7784 3.6747
78.5574 21.1269 0.0052
87.0426 -2.6943 1.4794
96.5832 -39.2504 -0.5488
96.4764 -39.1819 -0.5726
89.4163 -66.9429 -7.0148
84.4196 -93.2009 -0.1695
55.9108 -125.757 -6.0452
46.74 27.8669 -2.5743
45.4184 -2.3893 2.4586
45.0511 -38.1592 3.5795
45.0817 -38.1121 3.4548
45.459 -83.6181 -0.7831
31.8932 13.5251 0.0765
13.3419 21.9041 -6.6632
5.0608 -1.8313 -7.3599
-3.8065 -39.7624 -10.8497
-3.9433 -39.7494 -10.9529
3.9959 -65.322 -13.8626
8.1787 -91.8831 -7.4405
36.4338 -125.0573 -7.7901
46.526 23.0206 -0.5875
45.4815 3.8987 2.0549
46.5036 -41.2392 3.5684
46.9709 -71.3979 -0.7424
46.8003 -93.449 -0.7112
62.7765 39.7932 -10.1408
82.7468 7.0351 4.2444
94.0466 -35.0451 0.5118
88.8068 -67.0993 1.376
76.2735 -109.5784 -2.4371
45.9294 21.7855 -0.2814
44.7963 5.7794 1.81
44.8212 -37.7971 3.2219
45.3118 -71.1762 -0.9512
44.885 -92.7018 -1.0113
31.1606 39.8891 -13.0803
8.5326 8.1839 -2.6033
-1.5114 -31.6315 -8.9635
3.3385 -63.7477 -6.0331
17.4947 -108.3188 -7.106
104.0112 2.2361 -13.6519
106.035 -83.2324 -10.7334
-7.1648 5.3167 -24.2387
-10.5748 -81.2307 -20.4412
ID=FMNH224248$b

LM3=52
-8.6348 95.4455 -63.2391
-18.1454 -107.2348 -52.3117
-11.7465 74.4197 -55.1003
-13.3423 35.8171 -53.0775
-14.948 -7.5641 -53.5861
-14.8896 -7.3693 -53.5846
-14.4908 -66.5385 -51.6167
5.5462 54.6392 -50.5161
28.1834 66.9472 -51.6835
39.2093 37.2002 -45.5588
NA NA NA
NA NA NA
40.5817 -46.9501 -50.6562
29.6054 -74.9655 -43.8604
-1.5759 -118.6043 -51.2001
-11.7085 73.8965 -55.0252
-13.2043 35.1943 -53.3052
-16.0709 -4.9591 -53.9578
-16.1581 -5.0113 -53.8398
-17.3058 -61.6831 -53.0662
-32.6116 55.2318 -55.9806
-51.9558 70.1036 -63.6394
-65.4552 42.7074 -61.5104
NA NA NA
NA NA NA
-70.8303 -42.3227 -69.7905
-66.0453 -69.0978 -58.276
-37.0367 -116.2886 -56.1889
-11.371 73.1122 -55.2066
-12.4763 48.0105 -52.5655
-13.8852 -0.246 -53.6894
-15.9746 -49.048 -53.2932
-16.1717 -81.5458 -51.3749
11.3872 89.9784 -62.9089
32.0728 44.0068 -45.5078
NA NA NA
40.544 -43.1666 -45.7438
20.6011 -94.3083 -45.1219
-13.6318 70.4784 -55.0304
-14.4607 49.6239 -53.0206
-16.4373 2.5266 -53.8071
-19.4121 -47.0185 -53.7772
-18.7765 -79.8698 -51.7468
-30.471 90.8378 -67.8501
-60.0059 47.5789 -59.9065
NA NA NA
-72.3143 -39.6694 -62.1506
-56.7288 -90.5942 -56.7222
NA NA NA
NA NA NA
NA NA NA
NA NA NA
ID=FMNH224054$a

LM3=52
-9.012 95.22 -63.3061
-18.1857 -107.113 -51.9126
-12.1875 73.8009 -55.2268
-13.6376 35.5904 -53.3541
-14.341 -6.885 -53.1415
-14.3479 -7.0365 -53.0533
-14.5195 -67.024 -51.551
6.1609 54.1214 -50.5304
28.3158 66.42 -51.791
38.6657 37.0203 -45.831
NA NA NA
NA NA NA
41.9678 -44.8392 -48.5442
30.0452 -75.2992 -43.8503
-2.0119 -118.9099 -51.1558
-12.0976 73.9282 -55.3484
-14.0941 35.7347 -53.0155
-16.4065 -5.6824 -53.7695
-16.3671 -5.7593 -53.8687
-17.5834 -62.2353 -52.8512
-32.3454 55.2564 -56.2667
-51.7821 69.7879 -63.5797
-65.1395 42.7174 -60.8923
NA NA NA
NA NA NA
-73.0293 -40.5239 -67.8239
-66.4319 -69.3507 -58.2573
-37.0146 -116.2818 -55.9844
-11.8556 72.8736 -55.2537
-12.462 47.8314 -52.8173
-14.2954 0.3513 -53.8641
-16.5229 -48.9253 -53.6236
-15.8618 -81.5911 -51.5375
11.1749 89.9778 -63.0251
31.7643 43.9675 -45.6278
NA NA NA
40.0881 -44.1077 -45.8754
20.3289 -93.9189 -44.5369
-13.0865 70.474 -55.5834
-14.6892 49.6168 -53.2737
-16.5319 2.6817 -53.9572
-19.0992 -46.8898 -53.976
-18.4039 -79.881 -51.7312
-30.6018 90.4491 -67.5494
-59.234 48.9753 -59.8946
NA NA NA
-72.5887 -37.8416 -62.4038
-56.783 -90.4557 -56.5256
NA NA NA
NA NA NA
NA NA NA
NA NA NA
ID=FMNH224054$b

LM3=52
58.9468 15.3818 -30.1496
52.383 -65.6815 -31.3404
57.6526 8.0476 -25.8753
56.026 -7.4078 -21.5131
54.5685 -25.3796 -20.1791
54.4941 -25.1569 -20.1581
52.7257 -50.3089 -24.7634
64.0174 0.6784 -22.5416
74.4242 4.0189 -22.1893
80.5485 -10.5528 -24.2048
83.6523 -29.0045 -25.1627
83.7039 -28.9023 -25.1535
75.8398 -44.1642 -26.116
70.2348 -57.2825 -20.0689
56.6655 -69.1535 -31.7057
58.428 7.9777 -25.7701
56.2243 -6.9532 -21.5899
53.71 -25.109 -20.2412
53.6634 -25.215 -20.1839
51.8361 -50.7264 -24.9143
50.8545 2.3747 -24.317
40.1002 5.8937 -25.1811
32.4219 -5.7949 -29.384
26.5116 -23.9528 -31.8164
26.3226 -24.0565 -31.7962
31.5177 -39.1694 -30.7983
33.852 -53.2968 -24.3543
45.1041 -68.0492 -32.7839
57.9274 6.2447 -24.9997
55.9674 -7.7167 -21.4743
54.4792 -25.4557 -19.7519
53.237 -43.1128 -22.6761
52.1629 -52.3607 -25.6712
69.1992 11.167 -29.1032
77.0632 -6.5574 -19.9968
83.0303 -26.0146 -23.5553
73.1997 -46.0013 -20.6476
66.2839 -63.3649 -25.6449
58.0237 6.415 -25.152
55.8693 -7.5835 -21.4115
53.8997 -25.8795 -19.8727
52.4216 -42.8383 -22.5305
51.6358 -52.0296 -25.6633
49.7624 13.0341 -31.6712
35.7152 -3.0055 -24.3
27.1725 -21.2589 -30.6279
33.9672 -41.5275 -24.8061
37.8749 -60.3074 -28.7411
89.9207 -4.7917 -37.392
90.2253 -51.927 -31.9526
27.8923 1.48 -44.2258
18.7276 -43.5037 -39.5233
ID=FMNH224150$a

LM3=52
64.4163 18.2844 -25.9332
57.3171 -62.3457 -33.4534
63.5513 10.9166 -22.8246
61.5096 -4.792 -19.4072
59.9588 -22.796 -18.7754
59.9156 -22.9488 -18.8902
57.9151 -47.0172 -25.5392
69.83 3.6071 -20.3068
80.1818 6.4727 -19.8784
86.0883 -7.4998 -23.6464
90.3124 -24.407 -26.0483
90.3946 -24.3845 -26.1412
81.4154 -40.9128 -27.2733
75.5452 -54.54 -21.9071
62.6423 -65.3093 -33.6847
63.4454 11.377 -23.1143
61.8016 -4.3755 -19.6764
59.7302 -22.426 -19.0183
59.3227 -22.3855 -19.101
57.0701 -47.2896 -25.6368
56.067 5.5826 -21.6245
45.5843 9.0722 -21.8557
38.45 -2.1668 -26.333
31.49 -20.0536 -30.1246
31.6171 -20.0352 -30.1354
37.6522 -35.7933 -29.4776
38.6399 -49.1492 -24.175
49.6861 -63.8647 -34.2216
63.4094 9.3904 -22.3718
61.5617 -4.3206 -19.6937
59.806 -22.2774 -18.9386
58.2336 -39.9741 -22.9435
57.4885 -48.6751 -26.1295
74.5497 14.7235 -26.2781
82.5668 -3.3301 -19.1225
88.965 -23.1496 -24.8524
78.4038 -42.7182 -21.4462
71.4202 -59.5709 -27.3517
63.3102 9.7701 -22.5649
61.2678 -5.1677 -19.5446
59.189 -22.4817 -19.4572
57.7336 -39.1789 -22.7778
56.6985 -48.4035 -26.2437
54.4805 16.7996 -28.4554
42.0227 1.5146 -21.253
31.9232 -17.4318 -29.5386
38.8192 -38.146 -25.1891
42.9675 -56.3698 -28.8887
94.8646 -0.7245 -36.5621
95.1099 -47.3435 -33.6906
32.3491 6.1517 -41.2265
23.0644 -38.246 -38.897
ID=FMNH224150$b

LM3=52
-1.0933 34.2628 -24.0517
-13.719 -95.7653 -14.2734
-4.8605 23.3435 -17.5954
-8.5696 1.8312 -9.7763
-12.6379 -31.7931 -6.3844
-12.4913 -31.8373 -6.4245
-11.8152 -69.641 -10.6919
5.1336 10.7684 -10.5746
20.8138 13.7354 -10.597
24.731 -6.1832 -9.2183
30.1684 -35.5595 -9.2069
30.2765 -35.5375 -9.2184
20.9756 -58.5745 -12.4871
15.3374 -75.9499 -7.3127
-8.5201 -99.7219 -15.6948
-4.9379 22.7383 -17.107
-8.4744 1.4503 -9.856
-13.8737 -30.6363 -6.6608
-13.8803 -30.6425 -6.5585
-12.8545 -67.4379 -10.7354
-18.8704 13.0413 -14.8561
-32.6845 19.8714 -19.995
-42.3114 0.5283 -20.6811
-50.1562 -28.1812 -21.5183
-50.0678 -28.2526 -21.5223
-43.2164 -53.9504 -19.9435
-41.709 -71.7091 -14.1437
-21.0053 -98.5509 -17.5988
-5.6427 17.8772 -15.0301
-8.5109 -2.8805 -9.0061
-13.3762 -31.2582 -6.5514
-12.2786 -60.5501 -9.5829
-12.9137 -79.2998 -11.932
12.7035 27.6288 -22.5171
22.3497 -5.0279 -6.2674
29.4503 -35.8854 -8.7942
16.567 -59.4163 -6.0894
8.4093 -89.5146 -11.8997
-6.2976 15.7856 -14.2873
-9.7075 -2.126 -9.5216
-13.7371 -31.0565 -6.5542
-13.3093 -59.4029 -9.5889
-13.466 -76.5697 -11.6319
-17.6993 31.8814 -26.0006
-40.0124 2.0385 -15.9578
-50.1039 -25.856 -21.6537
-41.747 -53.9266 -13.1497
-34.5893 -86.9745 -17.3231
41.1301 -6.2342 -25.994
38.1767 -78.3166 -20.0401
-50.4772 3.667 -41.7582
-60.1487 -68.5555 -33.9169
ID=FMNH260377$a

LM3=52
52.3274 67.5543 -13.6791
39.7299 -62.4545 -14.667
49.5036 55.5982 -8.0702
46.0722 34.0369 -2.5702
41.6652 0.7597 -1.6163
41.8357 0.8038 -1.6845
42.2274 -36.6199 -9.1777
59.6192 43.4496 -3.417
75.4453 46.3562 -4.4553
80.296 26.1112 -5.2743
84.7319 -2.718 -7.7303
84.9002 -2.7184 -7.7288
74.4043 -25.5926 -12.5833
69.7301 -43.2291 -8.1332
45.0444 -65.722 -16.6117
49.4299 56.1902 -8.6478
46.1577 34.2992 -2.7868
41.082 2.3891 -1.8807
41.0653 2.411 -1.8806
41.0502 -34.1303 -8.5232
36.0194 46.4655 -6.2054
21.6413 54.033 -10.242
12.1587 35.0215 -12.5764
3.0386 5.6338 -14.6505
3.2294 5.5625 -14.5704
10.9736 -20.0939 -15.3383
11.8529 -37.6868 -10.5902
32.1985 -64.3241 -16.7129
48.7687 51.5747 -7.1453
46.3998 30.3673 -2.4143
41.9247 1.2627 -1.8151
42.1912 -27.0922 -7.1376
41.8876 -44.1512 -10.3024
67.0251 61.7502 -14.1504
77.5438 28.447 -3.0869
84.5405 -2.1012 -7.5672
71.2945 -26.2225 -5.5149
62.3072 -56.0225 -12.9069
48.4452 51.0037 -7.0982
45.5962 31.1226 -2.9074
41.3169 2.3825 -1.759
40.6769 -25.0546 -6.5554
40.8578 -42.1577 -10.0534
37.0484 66.7937 -16.7882
13.82 35.7339 -8.5913
3.8651 9.0815 -14.0648
11.9687 -19.9486 -8.0242
18.529 -52.0239 -14.7407
94.9063 27.9645 -23.4111
91.4677 -44.093 -22.2498
2.4009 39.782 -31.5626
-7.6976 -32.5656 -27.8674
ID=FMNH260377$b

LM3=52
11.7172 114.7736 -48.9723
16.1526 -77.6733 -15.713
12.8743 100.1234 -39.0033
13.5912 69.395 -27.802
16.5678 25.423 -19.0864
16.7586 25.2081 -19.0798
16.7961 -32.4304 -12.7968
28.1066 87.2886 -33.6249
54.6072 91.2559 -38.9034
67.1074 62.5178 -38.1935
75.3584 29.4077 -31.1985
75.1211 26.7671 -31.4058
70.2629 -11.2913 -29.5789
59.2954 -42.863 -17.2554
25.0082 -80.5043 -17.1109
12.063 99.9765 -39.106
13.1105 69.5667 -28.1256
15.2316 26.8606 -19.2421
15.3213 26.8261 -19.297
14.6863 -34.9872 -12.8104
-2.1859 87.1702 -33.2158
-30.121 88.2198 -35.4468
NA NA NA
-47.3843 25.2957 -30.1713
-47.8079 24.71 -31.1709
-42.6288 -13.1304 -26.4797
-26.683 -44.451 -14.3513
6.1587 -80.0149 -16.6683
13.0639 94.6656 -36.0404
13.6945 72.1943 -28.7361
15.6862 27.6003 -18.6637
16.2399 -10.8822 -14.4775
16.2025 -32.2518 -12.9077
36.0008 109.5621 -50.4035
57.244 74.6117 -34.8491
75.2349 29.6076 -31.3638
65.8949 -13.6976 -23.091
49.3322 -58.2606 -18.7888
12.4995 94.0821 -35.8518
11.7192 75.2464 -29.5134
14.2479 27.6696 -18.9582
14.7935 -10.893 -14.2701
14.1902 -33.9989 -12.929
-12.6084 109.5837 -49.9333
-32.6053 73.1545 -33.466
-47.1817 26.7841 -29.6414
-36.2245 -16.1203 -18.8081
-17.7705 -60.4256 -15.9163
NA NA NA
NA NA NA
NA NA NA
NA NA NA
ID=FMNH260385$a

LM3=52
68.5639 116.7886 -50.6237
65.1001 -75.3058 -14.4333
68.3792 102.2665 -40.5709
67.7959 71.9009 -29.0417
69.3621 27.8014 -19.5357
69.3854 27.8237 -19.4911
67.0464 -30.0023 -12.2572
83.0199 89.1497 -34.5395
110.2657 92.0335 -39.1499
122.0562 62.6239 -37.5348
128.9652 29.5857 -30.7436
127.9562 27.6641 -30.7814
122.2211 -10.6067 -27.8771
109.4575 -41.506 -15.0827
74.1009 -77.9369 -15.7924
67.851 102.4212 -40.8262
67.6255 71.7828 -29.0703
68.3289 29.526 -19.6935
68.4068 29.4876 -19.7095
64.9515 -32.3268 -11.9515
52.91 90.2685 -35.1741
25.32 92.8981 -38.6146
NA NA NA
5.6557 30.1568 -32.2499
4.9525 28.2037 -31.0206
10.4021 -8.2371 -26.8783
23.4913 -39.984 -14.3321
55.7187 -76.6844 -14.9729
69.083 97.0668 -37.7876
68.1101 75.1146 -29.8889
69.1199 28.3771 -19.6826
68.4502 -8.5367 -14.0747
66.9828 -29.7173 -12.0151
92.6954 111.202 -52.0734
112.2848 75.5344 -34.987
128.502 30.1091 -30.237
117.4983 -13.3269 -21.5529
99.5757 -56.6738 -16.6499
68.3663 96.5527 -37.5815
66.3008 78.0821 -30.7756
67.1537 30.4983 -19.3693
67.2659 -7.949 -14.1999
65.5781 -31.0446 -11.9304
43.6507 112.8269 -52.0059
22.3997 77.0847 -35.8474
6.4017 31.4493 -30.8754
15.6176 -11.4527 -20.0509
32.9322 -56.1189 -15.1418
NA NA NA
NA NA NA
NA NA NA
NA NA NA
ID=FMNH260385$b

LM3=52
-43.0747 116.955 -38.571
-33.3103 -96.5948 -14.2826
-42.3833 99.108 -30.6355
-39.6383 59.9114 -23.1108
-36.906 14.9994 -20.3001
-37.008 15.1198 -20.2452
-31.8413 -47.3593 -16.0325
-20.9951 80.2155 -24.9012
10.7177 87.3913 -25.445
25.1786 54.847 -27.0423
32.9887 22.7606 -21.512
32.7433 22.787 -21.3364
28.6035 -22.7823 -21.7434
23.3111 -58.9977 -17.5993
-12.2847 -103.3231 -13.7512
-42.1245 98.7886 -30.6812
-39.066 59.8074 -23.6122
-37.3905 14.2262 -19.9376
-37.3583 14.3265 -19.9856
-34.9547 -45.2617 -17.0308
-61.4998 78.8063 -25.7841
-91.9555 80.3791 -25.1082
-105.1393 47.718 -27.0364
-107.8862 15.0376 -21.493
-107.9287 15.1126 -21.4883
-99.8412 -28.627 -22.6811
-89.4057 -63.3992 -18.5385
-55.6995 -105.4552 -15.219
-41.8475 84.049 -26.1287
-39.0935 65.1443 -23.4127
-36.4849 15.6348 -20.1788
-35.0805 -31.0984 -17.0147
-34.2044 -49.1634 -16.6767
-10.6389 112.0688 -41.3851
11.3455 66.8469 -20.138
31.6766 23.3227 -21.2297
26.5083 -25.3195 -20.0497
8.0719 -78.2056 -16.6283
-41.8901 83.2821 -25.8593
-40.5217 67.918 -23.7966
-36.6986 14.5091 -20.4827
-36.1226 -32.4832 -16.8644
-34.9464 -48.9829 -16.6194
-75.3879 107.7102 -40.9747
-89.352 60.1425 -19.993
-107.5516 14.961 -21.1234
-97.2143 -30.1258 -20.97
-75.2271 -81.4836 -17.241
53.2309 67.0192 -37.7592
65.4924 -42.7145 -28.8165
-131.3966 57.5815 -39.5161
-132.1666 -51.5421 -29.7211
ID=FMNH224049$a

LM3=52
-70.5603 124.9263 -35.6829
-48.4847 -88.1874 -16.9804
-68.9915 106.287 -28.0205
-63.4444 67.6681 -22.0705
-57.8637 22.9471 -20.3115
-57.8165 22.9222 -20.204
-49.898 -39.0618 -18.1677
-45.9938 90.1355 -23.6145
-15.2484 98.2272 -24.554
2.0442 66.2911 -27.7552
9.5222 35.0118 -22.2412
9.6372 35.069 -22.3594
8.772 -10.9526 -23.7061
5.2502 -47.7663 -20.5245
-26.6413 -93.6706 -18.0744
-68.5879 106.6627 -28.4778
-63.2496 67.7911 -22.355
-58.9846 22.7149 -20.2261
-59.1358 22.6147 -20.1282
-53.4447 -37.1207 -18.6446
-86.2276 85.4327 -23.7674
-117.2232 85.5087 -22.4989
-126.7264 52.8889 -22.8208
-128.8464 19.2937 -19.678
-128.8517 19.4849 -19.8289
-119.2583 -23.6442 -22.6888
-107.3122 -57.9869 -19.5682
-70.9648 -98.0355 -18.0985
-66.6842 91.8736 -24.0105
-63.4368 72.3843 -22.1913
-58.1269 23.3553 -20.1819
-54.2729 -23.0849 -18.5286
-52.1581 -40.7543 -18.2562
-37.4249 121.6848 -39.9932
-13.2394 78.2309 -20.0743
10.5316 35.6941 -22.9321
6.4948 -13.6328 -22.182
-8.7296 -67.3784 -20.1024
-67.2433 91.5936 -24.2245
-64.5402 74.6992 -22.5072
-59.1744 23.7619 -19.8985
-55.0455 -23.4466 -18.5527
-52.8982 -40.7741 -18.4554
-103.1516 113.9123 -38.089
-113.8026 66.773 -18.2017
-130.232 20.2068 -20.3557
-116.4929 -24.1868 -20.895
-91.4757 -75.094 -19.4054
28.5658 80.0476 -38.0979
46.0825 -26.448 -32.3058
-156.3599 60.1387 -36.0618
-151.1012 -48.3614 -29.4449
ID=FMNH224049$b

LM3=52
24.7711 90.7616 -28.5866
24.9531 -78.3525 2.6926
25.4608 79.4702 -19.5098
25.4089 50.2418 -7.5551
30.4857 12.8951 -1.7331
30.783 12.8008 -1.8443
25.7139 -39.6175 3.0775
37.8109 67.4118 -13.6054
61.9871 69.6703 -17.8122
72.8976 43.4663 -7.4602
76.3711 14.4676 -4.4828
76.4266 14.4145 -4.5435
75.9932 -23.6409 -1.5257
65.3539 -52.3838 2.2546
39.0826 -82.4403 1.1228
25.3911 79.6992 -19.7267
25.8968 50.047 -7.7093
22.7914 13.5529 -1.6551
22.8926 13.5727 -1.6955
25.1292 -40.1762 3.4713
12.1481 66.9299 -13.9922
-10.9484 68.8404 -17.4424
-20.2702 43.1339 -7.6122
-25.3373 13.894 -5.3422
-26.0529 12.5426 -5.2785
-22.7689 -23.2479 -2.2634
-14.7125 -51.2202 0.5915
9.3639 -81.8672 0.9063
25.4883 71.6478 -15.3024
25.3 49.7393 -7.8574
29.695 12.8739 -1.7641
26.516 -24.2264 2.0747
25.3382 -43.5609 3.6977
47.215 80.764 -29.1736
65.2494 56.0729 -8.4138
76.1498 14.4045 -4.3802
70.1737 -27.6874 2.1107
55.5774 -65.3141 3.1426
24.4152 70.0273 -14.498
23.7962 49.9836 -7.5295
21.8324 13.9865 -1.9804
24.9256 -26.642 1.9143
25.0762 -44.0089 3.7496
2.2232 80.5426 -28.5068
-15.3465 54.9429 -8.8256
-25.4351 14.3123 -5.544
-18.0231 -26.6967 1.3355
-5.0761 -64.69 1.6276
87.9839 55.9878 -12.5918
99.4894 -30.9016 -4.0445
-37.3707 55.0458 -14.9865
-48.6643 -31.8387 -4.0477
ID=FMNH224052$a

LM3=52
-20.0594 52.9619 -21.8146
-18.3279 -117.2153 2.8863
-19.5926 41.1941 -13.4078
-18.9842 11.5614 -3.017
-13.3364 -25.7513 1.5613
-13.4175 -25.8452 1.4917
-17.3469 -78.6202 4.5794
-6.6151 29.3533 -8.1597
17.5636 31.8307 -12.4068
29.3092 5.2908 -3.689
32.3003 -23.5333 -1.3665
32.7129 -23.9985 -1.61
31.7984 -62.0013 -0.0769
21.6507 -90.6068 3.2037
-3.0168 -120.6481 0.5126
-19.1036 40.9633 -13.7829
-18.7875 11.8707 -3.0983
-21.3022 -24.3388 1.4071
-21.485 -24.3066 1.4206
-18.438 -78.911 4.8426
-31.6882 29.1727 -8.6353
-55.3241 30.1459 -11.3141
-63.3681 5.1748 -3.2399
-64.9657 -24.0956 -0.6957
-64.6406 -25.0516 -0.6142
-66.5093 -61.446 0.9374
-58.1844 -89.3279 2.2382
-34.2171 -120.4714 0.8938
-18.7194 32.9463 -9.7821
-18.0242 11.4639 -3.1238
-13.2664 -25.4245 1.3815
-17.1646 -62.8023 4.1375
-18.5404 -81.3855 5.07
2.5133 43.9039 -23.8041
21.2923 18.2637 -4.1455
32.7069 -23.1106 -1.7478
26.5039 -65.3621 3.8134
12.414 -103.3408 3.7394
-20.1812 32.1588 -9.3675
-19.1161 11.9955 -3.3302
-21.7635 -24.6685 1.5574
-17.8818 -63.5784 4.171
-18.2574 -82.2862 5.229
-41.7539 42.8995 -24.2645
-59.238 17.132 -4.2313
-69.9472 -24.0504 -2.0191
-61.7888 -64.8759 3.7347
-48.8576 -103.1014 2.5301
43.9135 18.3568 -8.669
55.4726 -68.8535 -2.658
-81.4751 17.2603 -10.4216
-92.3109 -70.7713 -1.7325
ID=FMNH224052$b

LM3=52
88.891 166.7587 -39.2154
119.357 -214.9186 -51.7642
90.5898 145.181 -29.54
94.0628 76.8745 -20.8974
102.7097 -19.6883 -21.1872
102.6455 -19.6312 -21.2034
113.7862 -136.8967 -31.7264
124.7551 103.8143 -21.9725
165.3024 118.5845 -25.4735
181.6181 70.8578 -28.1408
209.8622 -13.0861 -28.4632
209.6012 -13.081 -28.2616
192.8655 -89.7687 -37.0527
178.2715 -141.0184 -30.0646
148.6707 -237.2572 -52.1704
90.1551 146.263 -31.2699
93.5367 78.1469 -21.9192
101.8896 -19.5313 -21.974
101.9969 -19.9579 -21.7349
111.5509 -132.6401 -30.8635
58.0439 101.6976 -25.677
18.0429 106.3163 -32.1932
6.3672 57.6066 -42.7139
-4.4228 -30.6 -42.3126
-4.5034 -30.6438 -42.2755
26.0297 -101.6128 -46.2143
47.2361 -150.0549 -36.5083
87.4936 -234.1481 -50.2827
92.259 127.063 -28.276
102.423 70.3448 -22.8017
101.3827 -3.1723 -21.9347
107.8941 -95.0087 -27.1169
115.0363 -173.7005 -37.4328
136.1489 163.3701 -47.2185
171.7004 74.3349 -23.3002
207.5292 -1.9489 -27.732
183.9522 -92.2998 -29.5528
164.6089 -188.3179 -36.3615
89.4924 125.5659 -28.7533
97.1269 77.016 -23.9145
98.7532 6.0724 -22.3129
105.4032 -93.1923 -26.7912
114.3885 -171.0851 -36.5299
43.723 157.2422 -48.366
12.9601 65.708 -33.4433
-7.0934 -12.988 -42.9544
31.3249 -103.0431 -37.555
64.7359 -193.3921 -39.3286
238.815 86.7487 -69.3876
254.4052 -128.9457 -56.5158
-46.8106 61.6505 -89.3205
-31.0764 -149.2865 -73.7653
ID=FMNH224004$a

LM3=52
92.4486 184.1868 -34.135
95.239 -199.1969 -59.2263
92.4676 161.0251 -23.7281
91.3526 92.2088 -17.5805
93.3373 -4.9655 -21.7751
93.3055 -5.1729 -21.7357
95.5942 -122.4057 -36.9871
123.9418 116.0494 -17.6722
164.9368 128.2759 -20.7067
177.4006 77.747 -23.6769
200.1975 -6.9287 -29.9329
200.401 -6.7414 -30.0991
178.6123 -82.6394 -44.0294
159.61 -132.7307 -37.3188
122.8772 -225.7253 -64.0921
92.2281 159.6644 -22.6546
90.9897 90.9732 -16.8867
92.5551 -7.6141 -22.1185
92.4093 -7.7828 -21.9668
93.748 -120.3586 -37.3772
57.1598 116.1143 -18.2339
17.9353 123.9559 -23.381
3.1161 76.484 -35.669
-14.5315 -10.501 -41.1282
-14.989 -10.6059 -41.1085
10.0795 -83.0332 -49.6151
28.5943 -133.8969 -43.5121
63.0127 -219.9984 -63.7703
93.5438 137.0867 -18.175
99.9327 79.845 -16.802
93.172 6.2595 -20.3979
93.2563 -85.2685 -32.2233
95.0138 -164.5759 -48.5421
139.6714 171.0397 -34.8241
169.403 78.9746 -18.0741
199.4221 0.3211 -28.4376
169.5661 -87.6227 -35.6872
143.1519 -181.3394 -49.6177
90.4941 134.1401 -17.4529
95.1696 85.5006 -16.474
91.8072 14.878 -20.1908
91.4693 -84.441 -32.3686
94.2291 -162.0389 -48.2263
47.6291 170.6575 -33.3906
11.0756 82.9803 -23.8085
-15.6665 3.8285 -39.9626
15.6282 -87.2595 -42.8751
44.3732 -180.1232 -51.5115
236.6177 87.4797 -63.2887
237.2205 -128.2267 -69.0567
-50.3012 84.321 -77.8474
-49.6299 -127.7907 -81.2933
ID=FMNH224004$b

LM3=52
27.7885 44.6332 -23.1284
26.3278 -71.8043 -8.0977
27.5223 34.8748 -19.2211
26.9316 18.0884 -15.03
27.9677 -12.4732 -11.497
27.9677 -12.4732 -11.497
27.5745 -48.5591 -9.2643
36.773 26.779 -17.2154
54.2003 34.2603 -22.2298
62.9971 15.0115 -19.4636
69.9618 -11.5388 -18.0176
70.079 -11.2754 -18.2395
61.4804 -31.9627 -15.9621
56.9059 -53.1899 -9.3318
34.7222 -78.965 -9.7644
27.9972 35.174 -19.456
27.3111 18.1992 -15.3917
26.3078 -9.2116 -11.774
26.2227 -9.2057 -11.7699
26.561 -47.1278 -9.4049
18.1254 26.8795 -17.9439
1.4342 34.5823 -22.4514
-7.507 15.6964 -19.6474
-17.9277 -8.8103 -20.5415
-18.0621 -8.9683 -20.5202
-8.4866 -32.9936 -18.7626
-3.8229 -53.1684 -10.1661
19.0908 -79.0312 -10.3649
27.9348 29.1441 -17.3102
27.6077 25.4271 -16.5066
27.352 -2.4346 -12.4406
27.2114 -31.5047 -11.1047
26.9895 -53.5679 -9.4137
42.7448 41.9987 -28.0622
54.3738 30.7016 -20.1837
69.5164 -3.417 -18.7461
60.3244 -31.4721 -11.1792
49.3891 -63.1908 -10.0972
27.0753 28.0067 -17.0568
26.4328 24.3606 -16.3329
26.4467 -2.4465 -12.5973
26.5211 -32.3214 -11.0576
26.9421 -53.0978 -9.3714
13.0769 43.2116 -27.2177
0.8599 31.0182 -20.8978
-15.5286 -2.2542 -19.7927
-6.8873 -31.1674 -12.0008
3.5312 -62.8654 -10.4308
78.5734 15.143 -35.8488
80.8905 -58.1643 -25.432
-24.4204 14.0442 -36.8881
-27.8228 -56.0682 -27.7179
ID=FMNH224061$a

LM3=52
7.3898 40.1025 -21.6079
5.683 -76.3356 -9.6577
6.7743 30.819 -18.3733
6.1667 13.6293 -14.5306
6.9702 -17.0852 -11.8061
6.8804 -17.0773 -11.6746
6.039 -52.9327 -10.0682
15.7118 22.3661 -16.5125
33.3225 29.7779 -21.6701
42.1732 10.667 -19.3185
49.1858 -18.1116 -18.4784
49.4258 -17.9255 -18.5855
40.2182 -37.0555 -16.6268
35.9914 -57.8227 -10.7193
13.6422 -83.5508 -11.4711
7.0886 30.3979 -18.4297
6.3807 13.5952 -14.7103
5.4192 -13.9619 -11.852
5.7912 -13.8591 -12.004
5.7553 -51.837 -10.2589
-2.2902 22.2788 -17.0787
-19.315 30.1241 -21.2267
-28.3108 11.3806 -18.4535
-38.8053 -13.4963 -20.3776
-38.7449 -13.4831 -20.5258
-28.5909 -37.2862 -18.1928
-24.3041 -57.357 -10.8618
-2.191 -83.5911 -12.1914
7.0477 24.2728 -16.2558
6.766 20.3628 -15.5791
7.1268 -7.5296 -12.1853
6.5906 -36.2901 -11.791
6.2019 -57.6845 -10.2318
22.3659 37.6953 -27.6094
33.6332 26.3855 -19.5366
49.1189 -8.3353 -19.1371
40.0873 -36.6639 -12.4512
28.3778 -68.2602 -11.6534
6.8839 22.4631 -15.9806
6.7602 19.3204 -15.4997
5.7316 -7.4555 -12.3255
5.4858 -37.4532 -11.5629
5.9742 -58.1175 -10.2919
-7.3039 39.0131 -26.1
-19.6298 27.5939 -20.3555
-36.3791 -6.9201 -19.2968
-27.462 -36.5622 -12.5778
-17.1167 -67.6071 -11.6921
57.8588 9.8233 -35.4832
60.5238 -63.0459 -27.0057
-44.6725 11.1182 -35.6485
-48.3302 -61.4882 -28.2636
ID=FMNH224061$b

LM3=52
19.9113 46.6606 -13.9407
19.7937 -79.8107 -1.5119
18.7845 36.9491 -9.5607
19.9301 15.4264 -2.8891
19.7068 -16.2361 -3.4055
19.8401 -16.227 -3.3978
20.9384 -51.9489 -2.3545
31.2633 27.5723 -5.7497
49.4804 35.138 -9.1587
58.3166 14.6603 -5.5167
71.0546 -12.2641 -11.9733
70.6978 -11.9026 -11.8619
57.3378 -39.1582 -9.0107
52.1008 -60.2431 0.293
29.2178 -88.2226 -2.2529
19.7003 37.5205 -10.3135
19.6258 15.2037 -2.8141
18.1576 -12.1663 -3.1013
18.2481 -12.0681 -3.1095
19.6949 -51.1614 -2.4707
8.002 27.788 -5.6184
-10.9248 34.9996 -8.8643
-18.7065 14.9906 -4.8584
-30.356 -12.4807 -9.5968
-30.3047 -12.4315 -9.3366
-17.3267 -38.2764 -6.38
-11.1669 -59.4907 1.9783
10.7973 -87.6033 -1.2921
19.4866 30.0692 -5.8272
19.1668 28.2464 -5.2048
19.1505 -3.2691 -2.1904
21.3813 -30.8707 -3.5486
19.9957 -57.0303 -1.6494
38.8503 45.145 -16.656
50.0287 34.5532 -9.0495
66.1425 -9.3959 -7.6924
56.611 -35.1961 -3.7889
46.3534 -70.3507 -1.5051
18.8587 30.8432 -5.9122
18.8109 27.9357 -5.0851
19.1308 -3.5273 -2.3278
21.1496 -29.7879 -3.77
20.2749 -57.6764 -1.5414
-0.2228 45.5925 -15.4031
-12.6546 31.4795 -6.518
-25.8942 -5.0334 -5.2608
-15.3778 -35.094 -1.0294
-5.5954 -69.2518 0.5923
75.7918 19.2488 -30.0458
80.6596 -63.4075 -24.5004
-36.1123 18.5054 -26.9979
-39.8923 -65.0728 -19.1115
ID=FMNH224077$a

LM3=52
31.5499 49.4855 -15.9642
31.4839 -76.1052 1.2536
31.0009 40.0095 -11.4804
31.5094 18.1042 -3.6277
30.7313 -13.2269 -3.1627
30.8878 -13.116 -3.2384
32.4387 -48.8677 -1
42.1551 30.4731 -6.2507
60.7468 38.2115 -9.062
69.2188 17.9131 -4.2478
82.0622 -8.9095 -8.8032
81.8515 -8.8671 -8.8404
68.402 -36.3787 -5.4358
63.5792 -57.1522 3.6265
40.588 -84.9998 0.5686
30.8233 40.2143 -11.7788
30.7699 18.1071 -3.5628
29.9175 -9.2125 -3.3306
29.8188 -9.4575 -3.2292
31.489 -48.0416 -1.2938
17.6659 29.8479 -7.3687
-0.4288 37.0358 -11.9452
-7.371 17.2717 -7.3716
-18.9605 -10.4844 -12.6205
-18.9094 -10.4084 -12.5106
-4.9296 -36.6441 -7.9999
0.1693 -57.1035 1.8415
22.031 -84.8942 0.4259
30.3301 32.8117 -7.0244
30.3127 31.0361 -6.3699
29.8565 -0.8316 -2.442
32.1965 -27.999 -2.8569
31.6367 -53.7348 -0.5313
50.4319 47.6907 -17.0488
62.3516 34.2685 -6.1583
77.3066 -6.7256 -4.9217
67.6517 -33.1 -0.8746
57.3613 -67.17 1.9032
29.6166 34.1066 -7.533
29.7233 30.72 -6.2284
29.92 -0.6898 -2.4998
31.0299 -26.7314 -3.1766
31.5912 -53.8803 -0.5846
10.8623 47.7359 -17.778
-1.9311 33.6294 -9.66
-14.6834 -2.9965 -8.5405
-4.586 -32.6653 -3.1308
5.3027 -65.9905 0.6331
88.1467 21.3383 -26.7241
92.7286 -61.5833 -19.1699
-24.3297 19.611 -31.2776
-27.2212 -63.1081 -20.9838
ID=FMNH224077$b

LM3=52
58.2467 9.7716 -9.9561
66.7494 -113.2281 2.3173
58.6741 1.4434 -7.1345
60.5673 -22.5287 0.9715
62.7014 -52.2059 -0.7144
62.7459 -52.1662 -0.6214
65.21 -91.2663 -0.0758
71.1428 -8.741 -1.6923
85.496 0.0745 -3.9387
98.5788 -19.1025 -4.5594
112.8537 -48.4748 -8.622
112.974 -48.3338 -8.5958
101.7787 -71.8338 -7.9148
97.242 -91.5757 2.9647
75.9061 -120.6225 2.4199
58.5695 1.3584 -7.1291
60.3146 -22.985 1.1985
61.485 -50.2471 -0.3217
61.5347 -50.1954 -0.3384
64.1366 -88.4427 -0.6206
46.2825 -10.6536 -1.1922
30.1285 -4.5386 -3.4239
20.6169 -24.2902 -5.1386
10.8382 -53.5517 -10.8828
10.7911 -53.4969 -11.0037
25.489 -76.7868 -7.8519
32.1228 -96.8458 2.2594
57.6215 -121.5871 1.7081
59.3962 -5.2542 -4.0309
59.1522 -11.4184 -1.4389
60.6669 -43.988 0.7627
63.0657 -69.9228 -1.8572
64.2764 -95.4282 0.3755
76.6207 8.8483 -11.3724
86.0448 -3.405 -2.0264
107.1477 -44.9282 -5.3906
98.8755 -68.0378 -1.5648
91.0782 -103.4232 1.9362
57.544 -7.4012 -3.1158
58.0913 -12.4734 -0.9842
60.1228 -44.0046 0.7344
62.6726 -70.2016 -1.8964
64.0975 -94.3875 0.2015
39.2546 6.9193 -10.827
29.5399 -7.8966 -1.7361
14.6764 -51.0651 -7.7609
26.5616 -74.43 -1.6172
39.08 -107.0868 0.7677
112.788 -9.2664 -22.2709
125.819 -90.7783 -17.9644
4.2633 -18.0007 -26.2821
4.5683 -99.4285 -20.3465
ID=FMNH224079$a

LM3=52
51.7807 16.5248 -12.9716
69.7427 -105.417 4.3643
53.1645 8.2148 -9.3921
56.8387 -15.4906 -0.2786
61.1988 -44.7466 -0.9253
60.9282 -44.7733 -0.9249
66.8526 -83.5168 1.0365
66.3046 -0.6237 -3.8762
80.2606 8.9695 -6.7651
94.6254 -8.9352 -6.7424
111.0012 -37.1171 -10.1818
111.0431 -37.1519 -10.2744
100.7639 -61.5996 -7.4914
99.0616 -81.2426 3.5515
79.9111 -111.6503 4.6406
52.7267 8.2824 -9.4268
56.672 -15.1756 -0.4232
59.8527 -42.7181 -0.7359
59.7972 -42.7428 -0.7048
65.726 -80.5775 0.5506
41.8306 -4.4906 -2.9582
24.9452 0.5842 -5.4072
17.3148 -20.4119 -5.8553
9.6369 -50.0087 -10.1817
9.4689 -50.1196 -10.1502
25.4299 -72.7262 -7.2043
34.4805 -91.5383 4.6017
62.2897 -113.9708 4.5298
54.5559 2.2064 -6.4116
54.5931 -3.9357 -3.4078
58.5275 -36.0629 0.1944
63.0859 -62.051 -1.5095
67.1695 -87.3268 1.9012
69.844 16.8558 -14.0542
81.1938 5.6985 -4.8229
105.5911 -33.9462 -7.0998
98.3364 -57.0276 -1.437
94.3609 -93.2148 2.8115
53.7433 -0.3378 -5.1478
54.6346 -5.2284 -2.9131
59.1594 -35.9503 0.1859
63.6214 -62.0704 -1.6272
66.5231 -86.0493 1.6909
33.3492 12.4986 -13.3621
25.1518 -3.6651 -3.0317
13.5594 -46.9358 -7.1319
28.083 -68.7799 0.0722
43.0966 -101.362 2.9545
107.7248 1.6155 -25.91
127.5786 -78.8759 -18.3705
0.3922 -15.689 -26.515
7.0626 -96.3448 -17.2653
ID=FMNH224079$b

LM3=52
4.6005 119.3648 -13.3262
-1.9496 -52.4006 -1.7117
3.4995 103.0273 -5.5319
1.2464 68.4488 -10.0907
1.5986 33.9791 -10.4996
1.6212 33.9965 -10.4379
1.2217 -2.7818 -6.8829
19.8057 87.2168 -5.0276
37.8867 97.1317 -7.8745
48.234 71.7981 -6.3214
64.4512 35.9675 -13.1428
64.6943 35.9729 -13.3219
54.37 6.2145 -15.9579
44.811 -18.2573 -6.7614
15.7962 -62.6758 -6.1926
3.6703 102.9497 -5.5879
1.1605 68.2799 -10.1511
0.7727 32.3988 -10.6484
0.9678 32.3037 -10.7079
-2.0726 -1.654 -7.4539
-14.15 88.8326 -4.5808
-30.7841 102.3177 -7.2444
-44.4458 77.3214 -6.0081
-63.1069 42.4767 -8.8932
-63.0361 42.3377 -8.8861
-55.3223 12.5031 -9.8997
-47.1936 -12.9367 -2.889
-25.5575 -61.2251 -5.1693
2.68 93.4406 -5.6447
4.2747 75.8926 -7.962
2.3468 43.4012 -11.0396
1.9531 11.6907 -10.1824
-0.0286 -18.1315 -3.9612
21.2799 114.1163 -15.7682
40.2883 85.1095 -5.0874
59.947 48.4392 -9.8376
51.494 7.3281 -7.4619
33.9487 -33.4764 -6.0384
2.2708 92.4115 -5.9856
-0.2147 77.6286 -7.7789
-0.3338 46.3077 -10.8906
-0.8542 12.6717 -10.2251
-3.7965 -18.5675 -3.6666
-12.189 116.9848 -15.6826
-35.7435 91.0742 -4.1547
-57.5418 54.3472 -5.7097
-52.0084 14.3807 -4.1597
-38.9239 -29.8578 -3.3765
73.008 76.0759 -29.0283
74.7127 -19.7161 -26.9464
-68.7619 84.5851 -26.0094
-79.3809 -12.5639 -21.9066
ID=MCZR166446$a

LM3=52
36.6945 118.1448 -8.7606
45.213 -53.8932 -6.4621
36.8966 101.9741 -2.0646
37.433 67.2286 -8.4284
40.713 33.1557 -10.6267
40.5977 33.2644 -10.6795
43.5954 -3.6539 -8.9588
54.2846 87.8337 -2.938
71.326 99.2467 -5.9601
84.2677 74.9611 -6.1798
102.9221 41.3313 -15.3205
103.1422 41.3447 -15.5057
95.048 10.7899 -17.5437
88.2654 -14.9119 -11.0064
63.931 -61.4131 -11.3851
36.9436 102.3119 -2.5869
37.4985 67.582 -8.7387
39.4615 32.2216 -10.1726
39.689 32.1619 -10.2187
40.8835 -2.4371 -9.4873
21.0874 86.5303 -1.362
2.8062 98.3761 -2.7327
-9.1776 72.2114 -1.6756
-23.8425 36.1661 -5.8946
-23.8077 36.4486 -6.0757
-13.1463 6.4593 -9.8999
-3.0335 -18.3086 -3.4916
22.7204 -63.6387 -8.8387
36.7444 93.1331 -3.7432
40.3861 76.0522 -6.9988
41.1214 43.525 -10.8911
43.5458 11.8276 -11.5506
45.0106 -18.0124 -6.4992
53.0081 115.4702 -13.0085
75.546 88.2725 -5.2416
97.7791 53.9172 -12.076
93.4545 11.1115 -11.5238
79.3999 -30.4267 -10.6734
36.4648 93.4456 -3.9992
34.9869 77.9673 -6.5214
38.4429 45.958 -10.9613
40.8814 12.361 -11.4815
41.0024 -18.8742 -5.9681
19.4459 115.7845 -12.4385
-1.4307 86.9378 -0.5939
-19.1472 48.982 -2.3098
-10.2726 9.424 -2.7604
6.1751 -33.2035 -4.8169
107.026 83.8593 -30.5733
117.5439 -11.8903 -32.2683
-34.2482 78.9049 -19.9982
-35.4642 -19.0815 -20.2554
ID=MCZR166446$b

LM3=52
-50.1586 -5.4041 -66.6493
-50.2644 -75.8635 -71.618
-51.08 -10.1274 -65.1844
-50.7318 -27.8984 -66.0477
-50.3071 -40.7129 -67.6751
-50.2683 -40.8656 -67.5698
-49.641 -59.4085 -69.3069
-43.2657 -18.2325 -65.2196
-34.2561 -14.0354 -66.9917
-29.1614 -26.3062 -68.0475
-23.2325 -39.4465 -71.44
-23.339 -40.2014 -71.6417
-28.1264 -49.0145 -72.2901
-30.3385 -61.258 -70.5765
-41.3244 -80.132 -74.8363
-50.7945 -10.1662 -65.3746
-50.9621 -27.9939 -65.9797
-50.2604 -40.5419 -67.7473
-50.3723 -40.4576 -67.791
-50.1797 -58.6886 -69.3587
-58.1851 -19.5638 -64.908
-68.0742 -15.3244 -65.5067
-72.7129 -27.2352 -66.6803
-78.3684 -40.5209 -69.5305
-78.6477 -40.8563 -69.6607
-73.0111 -49.6486 -69.9663
-69.9702 -62.8113 -69.1009
-58.6619 -80.3053 -73.4881
-50.6484 -17.0494 -65.0921
-51.1022 -28.1092 -66.2085
-50.7736 -37.2822 -67.3718
-50.0716 -52.8574 -69.1836
-49.8238 -64.2402 -70.0354
-41.1636 -6.4228 -69.504
-32.8203 -19.4756 -66.3651
-24.072 -36.3393 -71.0932
-28.7505 -50.2905 -69.9945
-33.7287 -70.7974 -71.6327
-50.8455 -17.475 -65.2218
-51.0026 -28.4515 -66.6521
-51.2773 -36.0123 -67.4143
-50.3819 -52.5836 -69.273
-50.5673 -65.2914 -70.1436
-61.4415 -6.0842 -68.6939
-69.5478 -20.558 -65.1768
-76.2845 -34.9588 -68.5298
-71.993 -50.5375 -68.4906
-66.5469 -71.3032 -70.2435
NA NA NA
NA NA NA
NA NA NA
NA NA NA
ID=MCZR1874$a

LM3=52
-50.981 -5.3247 -67.5526
-50.2242 -75.7714 -71.4075
-51.1427 -9.9921 -65.7944
-51.0822 -27.9955 -66.3724
-50.4307 -40.6224 -67.8948
-50.642 -40.6355 -67.7837
-49.6315 -59.2483 -69.504
-43.3346 -18.2301 -65.6074
-34.609 -14.0851 -67.1993
-29.5202 -26.0679 -68.6656
-23.8396 -39.2962 -71.5945
-23.9797 -39.873 -71.7334
-28.6863 -49.5093 -72.4657
-30.5064 -61.5458 -70.8207
-41.3134 -80.1092 -74.2405
-50.9279 -10.0044 -65.7831
-51.0034 -27.9476 -66.2791
-50.2452 -40.4571 -67.9769
-50.3208 -40.4105 -67.998
-50.2141 -58.4241 -69.5568
-58.3674 -19.4134 -65.0099
-68.2805 -15.2136 -65.772
-72.5623 -27.1494 -66.7224
-78.4837 -40.8133 -69.4874
-78.1816 -40.8888 -69.7334
-73.6851 -49.8103 -71.2298
-70.2254 -62.8104 -69.353
-59.4987 -80.0715 -73.4837
-50.7386 -17.0202 -65.0978
-51.4313 -28.1868 -66.1103
-50.7493 -37.2671 -67.5309
-50.1631 -53.052 -69.2428
-49.8758 -64.3124 -70.1068
-41.7125 -5.9498 -69.4824
-32.9301 -19.4879 -66.5849
-25.0706 -36.9893 -70.8671
-28.6815 -49.7832 -69.9332
-33.83 -70.6928 -71.5985
-51.6282 -17.5824 -65.1088
-51.422 -28.1512 -66.2226
-51.6207 -36.3655 -67.3779
-50.7991 -52.6944 -69.2788
-50.6533 -64.8695 -70.2034
-61.4972 -6.1704 -68.6157
-69.6622 -20.7196 -65.2681
-76.3806 -35.1301 -68.8081
-72.4125 -50.4122 -68.6757
-66.6314 -71.3248 -70.3085
NA NA NA
NA NA NA
NA NA NA
NA NA NA
ID=MCZR1874$b

LM3=52
-31.7145 39.2092 26.4304
-8.376 -122.4313 7.0728
-30.7911 31.8325 27.1025
-27.372 9.2325 24.0724
-20.1632 -34.0835 20.4197
-20.1484 -33.9296 20.4002
-14.2709 -78.0025 12.0399
-12.3115 20.5316 23.4135
6.3402 28.6339 19.6238
20.6131 4.7194 13.2753
37.0806 -22.3736 6.434
37.2511 -22.3405 6.4122
32.6891 -49.9783 2.3589
28.9461 -77.6921 6.5577
7.0386 -130.2382 1.9954
-31.7272 31.8762 26.8996
-28.1698 9.3531 23.8989
-20.4936 -31.8052 20.5053
-20.3729 -31.8591 20.5094
-14.6013 -77.8109 11.8909
-45.5181 16.2389 25.2975
-66.8959 15.8326 22.7023
-73.2858 -9.7642 19.2839
-82.3984 -38.5054 14.9016
-82.421 -38.2655 14.706
-68.922 -65.2657 10.2805
-56.1306 -91.975 12.5042
-23.5386 -133.8582 4.2107
-29.5371 19.5776 25.0028
-28.0026 4.6057 23.079
-24.0238 -18.0207 21.8935
-16.6881 -57.5437 15.2392
-12.8303 -90.3203 9.6566
-8.2039 42.1149 19.9222
15.4458 9.7766 18.4588
36.0017 -17.0133 7.3482
28.3188 -57.4249 8.4481
22.7289 -101.9604 3.3737
-30.5346 17.075 24.5171
-28.5134 4.1635 23.1672
-24.1139 -18.1982 21.7116
-19.5084 -56.0248 15.9448
-14.5287 -92.9217 9.4734
-59.1804 33.0553 20.3741
-70.9059 -3.1291 22.6664
-84.1499 -34.3049 14.3794
-63.7561 -70.6421 13.5394
-44.8418 -112.2468 7.5659
39.4875 18.8285 -2.6577
59.4714 -70.3583 -10.6102
-95.9417 2.7297 3.9788
-91.9478 -95.2297 -2.4237
ID=MCZR46278$a

LM3=52
-44.3122 28.4071 21.6346
-19.5474 -134.0354 12.0634
-43.9421 21.0078 23.0619
-40.1417 -1.6485 21.2886
-32.1525 -43.2662 20.3404
-31.9548 -43.1855 20.284
-26.2619 -89.4157 14.4559
-24.2657 9.1927 20.7298
-6.1203 17.6006 17.4136
9.5572 -7.3605 13.3167
25.9549 -34.2466 8.0458
26.1924 -34.1405 7.8947
21.3389 -62.249 5.0761
17.8485 -88.2114 10.685
-4.2297 -142.2611 6.9923
-43.7188 20.5958 23.171
-39.7904 -1.7437 21.2364
-32.5544 -43.5917 20.0647
-32.5544 -43.5917 20.0647
-25.7664 -89.3503 14.1388
-57.8481 5.1065 21.7913
-79.399 3.2273 18.5928
-85.143 -20.5466 14.8719
-93.086 -52.344 12.4613
-93.405 -52.4038 12.2476
-79.8505 -77.466 10.3964
-67.1887 -104.3847 13.5198
-34.8146 -146.6359 8.2903
-41.2745 7.8562 22.6266
-39.7538 -7.3072 21.5387
-35.1934 -29.6637 21.088
-28.4116 -69.7912 16.5775
-24.2523 -102.7403 12.5034
-19.5698 30.1368 17.4385
4.5474 -3.2108 18.4471
24.9978 -29.3731 8.8047
17.4613 -69.2882 11.1852
12.374 -114.4444 7.5496
-41.823 5.6632 22.217
-39.8488 -7.1498 21.6261
-35.1836 -29.9218 21.2512
-30.2174 -67.5205 17.1697
-24.8927 -104.7591 12.2529
-70.6834 21.2281 16.1782
-82.4518 -15.2723 19.7316
-95.4788 -46.3784 12.1675
-74.4053 -82.6895 13.7125
-55.3502 -124.528 10.6143
28.0505 7.7492 -1.7345
49.0996 -83.4798 -6.028
-107.1926 -9.5567 0.2334
-102.2205 -107.4965 -2.1656
ID=MCZR46278$b

LM3=52
68.5744 65.9488 3.8319
59.5095 -144.0106 -10.6613
68.5264 58.4517 3.8018
67.6239 29.8141 5.6007
65.6188 -31.6158 3.8674
66.0267 -31.482 3.5342
62.1426 -92.3424 -3.2606
89.247 39.8012 2.6079
111.2464 48.0337 -0.0823
126.1183 8.5675 -6.9137
136.96 -35.7218 -9.5894
136.9153 -35.8048 -9.5475
125.1848 -69.5949 -13.5277
113.7157 -106.7864 -5.3365
72.817 -158.3505 -14.7238
68.1661 57.9635 4.2907
66.8931 28.7265 5.9333
64.9071 -28.8394 3.5352
65.1164 -28.8045 3.4342
60.8143 -90.5992 -3.6835
44.4059 42.5569 4.3251
21.5758 49.8466 1.7484
4.8375 14.2479 -8.0508
-9.5706 -28.2309 -11.3427
-9.6321 -28.3771 -11.1635
2.0211 -63.6629 -13.7153
7.345 -98.7485 -7.5591
40.5359 -155.9835 -14.3058
67.3093 42.3626 5.3219
67.2772 15.3086 6.666
66.0925 -12.8972 5.1041
62.421 -64.4542 0.1503
59.8596 -102.7561 -6.0269
98.9688 65.3302 -0.1362
119.6474 21.1647 1.9668
138.6277 -26.4029 -8.1715
119.3652 -75.802 -7.5268
101.3291 -132.2522 -8.6023
65.1494 41.1908 5.5327
64.2959 17.6941 6.7978
62.274 -10.1099 5.0604
59.696 -66.2738 -0.3211
59.7847 -103.0935 -6.3447
36.5778 68.9055 -0.6998
12.9151 29.7357 2.5863
-12.3358 -18.6676 -11.4088
3.7181 -67.8098 -9.6759
16.2915 -127.6785 -10.4047
155.3535 20.1036 -24.3385
154.9833 -101.9497 -30.3802
-22.8352 31.4118 -29.392
-35.2252 -91.1402 -37.0954
ID=MCZR46252$a

LM3=52
79.2547 98.3549 2.1659
69.4398 -112.2246 -9.9337
79.5474 91.006 2.153
78.5052 62.3616 4.3969
77.3034 1.2467 3.3494
77.466 1.114 3.3307
73.378 -59.9658 -2.8864
99.8763 72.4137 1.0177
125.4866 74.9257 -2.07
137.2793 40.1542 -8.1842
149.0896 -4.7662 -11.5246
149.1853 -4.7304 -11.5486
135.1697 -39.1028 -14.5165
124.3386 -73.1059 -5.5625
82.8769 -126.5957 -14.2582
79.2464 89.6611 3.0823
77.9817 61.0316 4.9114
75.4421 1.0466 2.9935
75.5697 1.0398 2.9637
72.033 -59.6886 -3.8923
55.6072 74.8708 3.2256
30.1417 77.682 2.2221
15.3776 46.0241 -7.9551
-3.3697 0.3336 -14.4632
-3.371 0.3109 -14.4274
12.5374 -31.6582 -14.0092
17.3855 -66.5573 -7.4441
50.386 -124.2754 -13.8875
77.9943 74.7808 4.1415
77.5364 47.3969 5.7031
75.9727 19.2962 4.3096
72.5871 -32.6006 -0.0564
70.4511 -70.9202 -5.9
108.6693 97.996 -0.6865
130.3606 51.4865 0.731
149.1114 5.0397 -9.1359
129.4332 -44.5132 -7.7517
111.2064 -100.2986 -8.5592
76.5976 72.7391 4.2762
75.7518 49.4148 5.6776
73.4549 21.3521 4.4032
70.6778 -34.6817 -0.691
70.4426 -71.467 -6.4094
47.2328 101.263 -1.9407
22.8061 60.4127 1.8585
-2.0209 13.7688 -11.698
14.3812 -35.8045 -9.5074
26.3481 -95.4466 -9.8692
164.8369 53.3588 -26.0962
164.7594 -70.5748 -30.5523
-12.0801 63.9551 -30.4562
-25.2712 -58.9897 -36.9597
ID=MCZR46252$b

LM3=52
-2.5713 36.7589 -1.9295
-1.9255 -43.0673 -1.2819
-2.1223 33.97 -1.4407
-2.7211 23.2903 -0.7654
-2.1008 1.4264 -0.1556
-2.0612 1.5817 -0.1968
-1.3188 -22.0306 -1.827
4.4706 27.9902 -0.7138
12.9136 29.5468 -1.3762
19.5353 18.2322 -3.0031
26.7083 1.6812 -4.5946
26.5658 1.7016 -4.6082
22.0728 -10.849 -4.8818
17.7865 -24.2435 -2.1684
NA NA NA
-2.7581 33.5495 -0.8847
-2.9942 22.8008 -0.3619
-2.6948 1.6267 0.1159
-2.9241 1.7548 0.1416
-1.8715 -21.534 -1.5804
-9.0547 27.7544 -1.3787
-17.6338 30.1284 -2.9976
-23.8973 18.2358 -4.996
-30.3541 1.9646 -6.3933
-30.477 2.0352 -6.4494
-26.1473 -11.7041 -7.2095
-22.1204 -24.2806 -3.7661
-11.2218 -47.198 -3.3807
-3.0121 28.2914 -0.724
-2.879 20.6764 -0.4902
-2.765 8.245 0.1542
-2.442 -10.4921 -0.5556
-2.7023 -26.9605 -1.982
8.2686 35.4242 -2.5578
15.8019 20.8481 0.507
26.451 6.1941 -4.0529
19.575 -11.4524 -1.5832
14.2822 -33.8004 -2.8613
-2.9013 27.4677 -0.7408
-3.1922 20.0597 -0.3834
-2.9259 8.1926 0.1867
-2.1105 -10.6671 -0.5826
-1.899 -26.7106 -1.96
-14.2784 34.3831 -4.0172
-21.6467 20.8429 -1.4599
-30.7336 5.7173 -6.8786
-23.7295 -13.7746 -4.1922
-17.7439 -34.7114 -4.9024
30.2084 21.0832 -10.7351
35.007 -22.3005 -10.9144
-34.9647 20.2177 -14.2762
-38.307 -23.1893 -15.4036
ID=MCZR46258$a

LM3=52
-3.3721 36.2545 -1.2762
-2.1954 -43.088 -1.7075
-3.3429 33.3436 -0.597
-3.0689 22.3856 -0.3538
-2.2245 0.793 -0.1402
-2.2709 0.7359 0.0239
-1.9445 -22.6032 -1.8755
3.5805 27.4205 -0.0805
12.3063 28.9419 -0.5756
18.9644 17.2939 -1.3258
25.9245 1.3054 -3.5876
25.6936 1.2188 -3.5145
21.5783 -10.9153 -3.9439
17.1707 -24.8583 -2.2448
NA NA NA
-3.2087 33.3757 -0.6064
-3.2634 22.4663 -0.4597
-2.9039 1.3993 -0.0553
-3.2659 1.5549 0.04
-2.4453 -21.857 -1.9695
-9.1977 27.4596 -1.1204
-17.8732 29.7402 -2.9468
-24.6228 17.8315 -5.4493
-31.1678 1.6257 -7.2729
-31.1678 1.6257 -7.2729
-26.569 -12.1525 -7.7733
-22.2957 -25.1319 -4.3452
-11.8905 -47.5335 -3.9158
-3.5595 27.6634 -0.523
-3.5198 20.423 -0.1976
-3.2296 7.8791 0.1681
-2.3885 -10.7382 -0.8363
-2.1853 -27.3289 -2.3499
7.7775 34.9824 -2.0552
15.2413 20.5845 1.0623
26.2517 5.8768 -3.7773
19.1511 -11.9258 -1.3754
13.8723 -34.1093 -3.0238
-3.5983 27.3298 -0.5872
-3.8008 20.0847 -0.274
-3.3678 7.7356 0.1905
-2.7688 -10.8835 -0.9626
-2.2446 -26.726 -2.5006
-15.2897 33.4851 -3.5566
-22.1564 20.8731 -1.7758
-31.6838 5.577 -7.3932
-24.2802 -13.7196 -4.6093
-18.2791 -34.6787 -5.5652
30.1928 20.5506 -9.6047
34.6717 -22.5277 -10.5597
-35.1119 20.6103 -14.7258
-38.4514 -23.4023 -16.6686
ID=MCZR46258$b

LM3=52
48.2671 108.8811 -13.3925
53.052 -77.4784 -31.0852
48.715 96.5178 -12.7644
49.014 66.5675 -17.2025
50.6644 22.0876 -21.8375
50.5732 22.1227 -21.8369
52.5486 -30.747 -29.7557
65.6546 81.917 -14.2804
90.1492 89.5467 -13.5258
99.4438 60.1145 -17.8051
NA NA NA
NA NA NA
107.228 -4.0853 -30.2692
99.0476 -38.6679 -28.3882
67.5957 -84.8271 -29.8685
48.358 96.9371 -14.1018
48.7042 66.8446 -17.922
49.4111 20.9653 -22.2246
49.3801 20.9491 -22.1295
50.9452 -30.6788 -29.7728
30.6486 80.9902 -14.6691
6.7626 88.2244 -14.3333
-0.604 58.3623 -18.4854
NA NA NA
NA NA NA
-2.3201 -8.7322 -30.8973
3.8493 -40.9365 -30.7767
37.0974 -86.7467 -31.056
50.2748 84.8102 -15.9958
49.6757 65.3607 -18.9164
50.5465 36.971 -22.2496
52.8176 -6.1836 -27.4001
52.8452 -37.1246 -29.7947
74.4928 106.3883 -21.0569
94.3144 70.8887 -14.9138
NA NA NA
102.7839 -8.994 -25.9889
88.614 -59.2447 -29.2022
47.7503 80.81 -17.0072
48.6498 66.0063 -19.2141
48.852 36.7274 -22.2846
50.699 -7.1359 -27.6083
50.1017 -39.9936 -29.8775
21.972 105.1984 -21.0336
2.6523 69.1306 -14.4307
NA NA NA
-0.6969 -11.3646 -27.4923
16.0263 -61.9007 -31.4676
NA NA NA
NA NA NA
NA NA NA
NA NA NA
ID=MCZR6397$a

LM3=52
48.6882 109.0359 -17.7133
53.4411 -77.1741 -28.0769
49.0824 97.1625 -16.8448
49.3651 66.8598 -19.933
50.559 22.5215 -23.1544
50.4063 22.5593 -23.0807
52.3097 -30.5697 -29.0148
65.8138 82.7119 -17.5824
90.3447 90.1086 -17.2956
99.6892 60.5685 -21.067
NA NA NA
NA NA NA
106.5217 -4.383 -29.8634
99.2485 -38.3452 -27.3988
67.8363 -84.7426 -27.1056
48.7262 97.2666 -17.5387
49.0511 67.1864 -20.3271
49.6457 21.0694 -23.04
49.6839 21.1826 -23.1582
51.872 -30.8515 -28.8667
31.1718 81.4397 -17.3592
6.8218 88.8355 -17.6625
-0.5914 60.2225 -23.0788
NA NA NA
NA NA NA
-2.3512 -8.5292 -30.4264
4.2301 -40.4252 -29.7488
36.7722 -86.598 -28.6532
49.5327 85.0121 -18.6372
49.4128 65.7884 -21.181
50.3499 37.1456 -23.476
52.3839 -6.1827 -27.6705
52.2102 -37.4316 -29.0598
74.8625 106.498 -24.54
94.8498 71.0944 -17.3918
NA NA NA
102.9173 -9.1038 -26.0044
88.3605 -59.0386 -27.7472
47.7343 81.5685 -19.3836
47.6303 66.4797 -21.0158
49.0622 37.0392 -23.4844
51.0404 -7.1382 -27.4021
50.397 -39.5764 -29.0438
21.2678 104.9647 -23.7558
2.5424 69.7415 -16.6003
NA NA NA
-0.7308 -11.2113 -27.4223
15.9738 -61.7914 -30.1563
NA NA NA
NA NA NA
NA NA NA
NA NA NA
ID=MCZR6397$b

LM3=52
34.4178 261.3447 84.7705
41.6145 -87.7004 104.7682
35.493 224.6546 94.3142
38.9221 146.6547 98.1025
40.8406 98.2183 96.0205
40.8406 98.2183 96.0205
40.2157 4.1452 103.6709
73.3357 191.8922 99.9791
106.6691 218.2928 98.1458
136.4204 173.6423 102.4544
157.1744 98.4065 98.8854
157.5836 98.5258 98.535
146.0321 41.3602 99.1686
119.7632 -15.7088 111.233
68.0513 -114.1702 102.5528
35.9992 224.8127 94.1424
39.2668 146.4368 98.2848
39.3883 102.3251 95.8737
39.4853 102.3209 95.8478
38.1717 -3.4202 104.3643
0.902 192.5468 103.333
-33.8289 215.7138 105.2897
-62.2152 170.9231 109.8494
-82.224 96.6826 108.1945
-82.3175 96.5246 108.0081
-63.0328 39.0619 107.8503
-36.6094 -17.2708 119.2354
13.6025 -114.6968 106.2641
36.5598 207.9229 96.9104
39.0225 185.1564 99.1097
44.0105 107.8165 95.5733
43.7442 27.1217 101.348
40.3699 -53.7442 106.6429
72.4423 252.8683 84.2482
126.2053 179.5184 107.3169
152.5838 105.6622 100.113
132.7965 31.5935 106.1995
98.4709 -63.788 107.8433
35.4267 203.8563 97.104
36.5069 186.977 98.9808
37.7522 109.4212 96.2016
36.8097 29.3427 101.4806
39.1738 -52.9102 107.0583
-0.8264 252.2911 87.0235
-53.7469 172.7543 115.572
-71.1209 101.5423 112.5685
-49.347 32.0821 116.2907
-14.2329 -66.4726 114.2994
170.8028 187.0357 56.5898
191.6445 -1.7492 77.6806
-98.1373 183.1891 69.4911
-109.8504 -5.4627 96.5023
ID=MCZR29543$a

LM3=52
36.9786 261.4259 84.5766
44.1166 -87.7941 104.7162
38.0864 225.0071 94.0905
42.174 146.2693 97.9108
44.0241 97.9146 95.4451
43.9312 97.964 95.545
43.4122 4.4003 103.4678
75.7528 192.2269 99.0559
113.4677 211.9044 98.7349
138.9434 173.7224 99.8948
163.0874 99.5251 94.2095
163.1296 99.4903 94.1912
149.8067 39.7633 93.5398
121.9262 -16.254 109.8521
70.6038 -113.7975 102.1454
38.4661 224.9073 93.9742
41.5648 146.8144 97.9431
41.6643 102.0897 95.7
41.5662 102.1406 95.8637
40.6099 -3.2183 104.3249
3.296 192.7408 103.6229
-33.5258 211.1514 108.5946
-57.8155 170.9869 112.6562
-80.0546 96.8239 109.9354
-80.0265 96.882 109.8322
-61.1524 39.4985 109.7195
-33.9164 -17.9334 120.3119
15.9802 -114.8339 106.9147
39.0134 208.0396 96.4562
41.4579 185.0954 98.7638
46.8851 107.8043 95.3035
46.0777 27.3121 101.245
43.0089 -53.3069 106.6217
74.1292 252.7561 83.6536
128.1437 180.2664 105.5356
154.7366 105.8817 98.1689
135.0097 31.8657 105.1546
100.92 -63.4348 106.9067
37.1026 205.3535 97.1319
38.3998 187.2133 98.851
39.5573 109.5868 96.1495
38.7703 29.5855 101.5717
41.1044 -52.1737 106.8847
0.9042 252.2616 87.5888
-51.3304 173.2486 116.8848
-68.8015 101.8899 114.0676
-47.5571 30.6909 116.386
-12.1584 -66.3618 114.985
172.2143 186.8103 53.3403
193.3365 -1.8953 74.9388
-96.5719 183.8994 70.9262
-107.989 -5.8288 98.657
ID=MCZR29543$b

LM3=52
-34.4216 73.9881 -32.1865
-24.1702 -42.5698 -30.3874
-34.7669 65.0355 -30.7432
-32.2404 45.2798 -31.954
-27.2371 17.3302 -30.4855
-27.5003 17.5165 -30.5634
-24.271 -16.2335 -29.3692
-21.8166 57.6735 -33.0429
-10.1175 65.2948 -37.9636
7.4761 41.2569 -40.0644
17.8494 24.584 -45.4039
17.8701 24.7036 -45.4252
9.8555 6.5185 -40.9339
7.1559 -11.906 -35.5594
-15.1759 -47.2065 -34.2611
-34.2125 65.315 -30.7634
-32.4977 45.2581 -31.721
-31.1863 17.8043 -30.3201
-31.1515 17.7576 -30.4327
-29.0085 -15.4623 -29.279
-44.6459 56.7719 -32.253
-57.9518 62.2593 -36.1243
-70.233 35.9897 -34.7576
-79.1199 17.8617 -40.201
-79.3753 18.0339 -40.0736
-70.2397 1.7165 -38.5282
-61.5261 -17.2651 -32.9405
-34.9335 -48.6771 -33.7919
-34.0061 57.8932 -31.2426
-30.527 45.7964 -31.4673
-29.2855 26.6769 -30.9026
-26.6671 2.8944 -29.929
-25.8862 -19.0249 -29.1154
-20.5554 72.7062 -38.0801
-1.4027 54.7214 -36.604
17.265 27.8403 -45.2144
7.0673 5.854 -34.2773
-1.3315 -30.3064 -35.7963
-35.9157 59.4552 -31.2957
-34.2818 46.2784 -32.1789
-33.7391 28.3736 -31.1641
-30.8331 2.1306 -30.0642
-28.4391 -18.6022 -28.887
-51.1103 70.9955 -37.5953
-65.3565 51.0675 -34.9917
-79.1187 22.5594 -39.7436
-64.5233 0.4433 -32.2141
-51.4815 -34.0515 -34.6051
12.4804 55.5789 -60.8428
25.542 -5.7007 -55.8892
-81.2432 49.8872 -56.8741
-82.8728 -14.7596 -48.764
ID=MCZR182840$a

LM3=52
-55.9767 52.6425 -28.6919
-48.2577 -64.3577 -29.8359
-55.9702 43.72 -27.6397
-54.3576 24.0189 -29.0943
-49.9453 -4.2952 -28.4776
-50.055 -4.3467 -28.3992
-48.0582 -38.0775 -28.0025
-43.463 36.3436 -29.6525
-31.8078 43.8201 -33.8186
-14.4754 19.1203 -35.1466
-4.7239 2.737 -40.9834
-4.6672 2.7117 -40.9802
-14.6223 -16.1815 -36.268
-16.2184 -33.7614 -32.6096
-39.1279 -68.9459 -33.023
-55.9165 44.0723 -28.1072
-54.5484 24.3039 -29.3673
-54.2038 -3.3138 -28.3094
-54.2734 -3.2459 -28.3092
-52.4362 -36.1239 -28.3117
-66.8994 35.7659 -30.1439
-80.106 41.4452 -34.4809
-93.5436 15.6321 -35.6928
-101.5118 -2.783 -40.0057
-101.6079 -2.762 -40.1056
-90.4145 -19.9236 -36.8209
-84.186 -38.2394 -33.258
-58.2 -69.9687 -34.0202
-56.2989 36.4895 -28.6961
-52.9333 24.0965 -28.725
-51.3025 5.688 -28.8955
-49.2208 -18.5774 -28.4903
-48.9334 -40.6016 -28.1659
-41.973 51.6027 -34.6759
-23.4105 32.923 -32.6252
-4.6564 6.4386 -41.1647
-15.9258 -16.7051 -31.5299
-24.88 -51.9897 -34.0054
-56.8248 37.4334 -28.7578
-55.8495 24.6432 -29.8655
-55.3755 6.8958 -29.3201
-52.9978 -19.5818 -28.6215
-51.0822 -40.3593 -28.0352
-72.4273 50.153 -35.6712
-87.2431 30.676 -33.747
-101.4356 1.6157 -39.8475
-87.251 -20.7403 -32.4554
-74.3898 -54.9166 -35.0932
-9.0293 35.3627 -56.273
3.46 -26.8772 -52.5708
-103.777 25.048 -56.2694
-105.0946 -34.8371 -49.8994
ID=MCZR182840$b

LM3=52
-20.3219 49.2545 -57.3713
-10.8217 -104.8889 -36.5792
-19.3797 39.5622 -51.2238
-18.7036 12.231 -45.5915
-16.044 -20.4928 -39.2531
-15.9907 -20.5258 -39.3529
-13.9729 -64.46 -35.8886
-4.6652 27.0445 -49.0533
12.5417 35.6928 -53.2667
33.3936 7.4693 -47.9443
NA NA NA
NA NA NA
37.4748 -38.3974 -45.8541
27.1865 -66.2278 -37.6208
1.7466 -108.9011 -39.141
-19.6488 39.4559 -51.4532
-18.5764 12.2369 -45.8655
-16.4098 -20.5456 -39.6255
-16.4328 -20.5538 -39.6073
-15.098 -65.8809 -35.7836
-33.4528 25.26 -47.4433
-52.076 31.7597 -51.6567
-68.4545 1.5708 -46.5111
NA NA NA
NA NA NA
-65.3455 -45.5433 -45.0642
-55.2459 -70.6864 -37.5187
-25.9312 -111.6683 -40.1027
-18.4695 28.0834 -48.8538
-17.6405 8.3911 -45.0179
-17.2081 -8.8644 -41.4813
-15.5095 -43.3628 -38.0181
-14.0848 -71.6063 -34.9005
3.0011 43.7817 -59.738
22.6331 19.1236 -45.5901
NA NA NA
30.8458 -44.3276 -38.9586
18.2531 -86.8982 -35.1755
-18.9674 27.0376 -48.8526
-19.5495 10.3792 -45.4038
-17.942 -9.6288 -41.2278
-16.1734 -45.4433 -37.9137
-14.4317 -71.3844 -34.8898
-42.5841 41.8121 -58.6444
-60.0423 12.8455 -44.375
NA NA NA
-61.3092 -48.1995 -39.7997
-44.8077 -91.5094 -35.3852
NA NA NA
NA NA NA
NA NA NA
NA NA NA
ID=MCZR1863$a

LM3=52
-19.9695 49.3086 -58.1006
-11.5867 -104.5198 -36.7599
-19.4112 39.4914 -51.7972
-18.6482 12.484 -46.0861
-16.4648 -20.645 -39.6315
-16.4938 -20.691 -39.608
-14.2664 -64.5477 -36.183
-4.7364 26.8322 -49.4283
12.7132 35.5099 -53.5278
33.0107 7.4129 -47.7883
NA NA NA
NA NA NA
37.5915 -38.6405 -45.9032
26.9196 -66.6636 -37.5294
1.3867 -108.7294 -39.0515
-19.1561 39.5982 -51.8698
-18.63 12.1927 -46.1408
-16.4823 -20.4964 -39.7965
-16.6262 -20.5482 -39.8116
-15.4724 -65.7987 -35.8288
-33.3885 25.4215 -47.7967
-51.6174 31.9 -52.1022
-68.9599 1.0823 -46.2229
NA NA NA
NA NA NA
-65.5425 -45.1236 -45.1256
-55.8233 -70.8121 -37.769
-25.5995 -111.7434 -39.891
-18.2685 28.4787 -49.0996
-17.8089 8.3682 -45.3399
-17.2649 -8.366 -41.8183
-15.6715 -42.715 -38.1138
-14.6109 -71.0171 -34.8376
3.3441 43.5293 -59.9033
22.8598 18.7241 -46.1074
NA NA NA
30.5515 -44.3536 -38.5994
17.9365 -86.9116 -34.8222
-18.7743 26.8904 -49.0983
-18.5637 9.9308 -45.7034
-17.2996 -10.0423 -41.5014
-16.292 -45.098 -37.9464
-14.5332 -71.7146 -34.8067
-42.2301 41.8365 -59.3983
-60.1067 12.869 -45.0182
NA NA NA
-61.1865 -48.2229 -39.752
-45.152 -91.5938 -35.3332
NA NA NA
NA NA NA
NA NA NA
NA NA NA
ID=MCZR1863$b

LM3=52
1.3302 -0.8935 -15.2502
8.4191 -94.1616 -10.8985
1.6725 -7.5869 -13.8102
3.1401 -25.4581 -13.9262
5.2376 -45.5918 -12.3757
5.2828 -45.7808 -12.3745
7.3493 -72.8569 -11.2656
10.6027 -14.0102 -14.9054
19.7424 -7.0206 -19.1416
36.2915 -26.9588 -20.4719
44.1438 -41.3638 -22.5404
44.0872 -41.5979 -22.5507
40.2064 -54.7958 -21.2638
32.5692 -71.6968 -13.2738
18.1929 -97.6789 -11.8994
1.7709 -7.486 -14.0889
2.7385 -25.2756 -14.3374
4.3407 -45.2226 -12.7278
4.1388 -45.2297 -12.7575
6.662 -72.6945 -11.4225
-7.0994 -15.1422 -14.9004
-17.5678 -10.5308 -18.7623
-30.0287 -32.2968 -17.9188
-36.7661 -47.411 -20.7076
-36.9599 -47.4958 -20.5841
-27.1275 -59.2478 -17.0679
-20.3516 -74.605 -10.8763
-3.4006 -98.2212 -11.8538
2.5126 -14.2143 -14.5149
3.2019 -26.2998 -14.5408
4.3311 -38.5794 -13.3986
5.8136 -58.4229 -12.0518
6.7246 -74.7578 -11.3552
13.2719 -1.8977 -19.8133
27.3836 -18.6084 -16.9866
43.2885 -41.0971 -22.0309
33.5917 -58.2754 -13.0834
25.8772 -85.0195 -12.9815
1.3921 -15.4506 -14.6642
3.0176 -26.7612 -14.6723
4.0809 -39.391 -13.4481
5.7505 -58.6932 -11.989
6.2102 -75.6877 -11.1196
-12.899 -4.6781 -19.5267
-24.2045 -23.4271 -15.6782
-35.9328 -47.2535 -20.3696
-23.2576 -61.5306 -11.5636
-12.6465 -87.2429 -12.1832
39.5497 -19.4009 -38.4053
50.1222 -64.4894 -31.4183
-36.5098 -23.4828 -37.5146
-39.1991 -70.4867 -29.8442
ID=MCZR182819$a

LM3=52
15.3536 25.0665 -21.2031
21.7793 -67.6789 -12.2381
15.6041 18.762 -19.732
16.7435 1.027 -18.7932
18.8446 -19.3163 -16.2891
19.027 -19.2821 -16.3383
20.4091 -46.444 -13.8075
24.3587 12.1408 -20.0102
33.6316 18.8961 -24.0311
50.5092 -1.3142 -24.264
58.0196 -15.5528 -25.6628
58.0738 -15.56 -25.6306
53.1024 -28.98 -22.4452
46.1063 -45.6676 -15.0872
31.6978 -71.0562 -12.9641
15.3532 18.8247 -19.8818
16.5739 0.9684 -18.781
18.8049 -19.156 -16.42
18.5404 -19.1751 -16.4068
20.5492 -46.3278 -14.0501
7.3104 10.9269 -20.0768
-3.1769 15.3633 -24.4569
-14.7819 -5.3266 -24.3627
-22.32 -21.5319 -25.0627
-22.4845 -21.5337 -25.1394
-13.0595 -33.4678 -20.5532
-6.5112 -48.6929 -13.9977
10.9078 -71.9091 -13.6624
15.4756 11.4027 -19.3006
16.707 -0.9933 -18.7412
18.4701 -13.3778 -17.1434
19.4945 -32.3294 -15.0858
20.7675 -48.6025 -13.6696
27.7897 23.4949 -24.6183
41.6196 7.1795 -20.9183
57.3591 -15.8143 -24.8942
47.8673 -32.5498 -15.9172
40.5347 -58.82 -15.2203
15.7713 10.1685 -19.3571
17.0226 -0.4742 -18.8611
17.6647 -12.5364 -17.323
19.6636 -32.4956 -15.1219
20.3182 -49.5454 -13.733
1.9018 21.3101 -25.0619
-9.7207 2.6034 -20.7117
-21.0545 -20.5792 -24.217
-9.4468 -35.2105 -15.4105
1.1442 -61.1631 -14.741
53.7672 6.2798 -42.4122
64.2285 -39.1183 -33.7528
-21.9219 1.8804 -42.5858
-24.9032 -45.319 -33.1656
ID=MCZR182819$b

LM3=52
-71.4423 12.8419 -17.0101
-66.6741 -64.1542 -12.7928
-71.5337 7.6366 -16.6421
-70.7799 -4.8624 -17.4152
-64.4497 -23.6824 -16.4658
-64.4617 -23.7398 -16.364
-63.3653 -47.9373 -13.4462
-65.5169 2.6965 -18.1629
-57.5521 7.3588 -21.3481
-42.4465 -12.496 -24.0676
-37.5235 -23.8414 -25.7802
-37.7386 -23.8612 -25.8576
-40.573 -32.79 -23.6749
-47.6055 -45.8675 -14.2204
-59.439 -68.5632 -12.4094
-71.6149 8.0521 -16.6323
-70.4932 -4.9627 -17.5812
-74.9424 -23.8427 -16.2478
-74.9992 -23.6812 -16.2647
-73.2369 -46.4139 -14.0829
-77.2211 1.9031 -17.9583
-85.6169 5.4967 -21.3741
-96.953 -14.3429 -22.7855
-101.9452 -26.992 -25.2779
-101.8531 -27.0193 -25.2501
-98.3031 -34.8709 -23.5221
-91.2446 -48.0794 -13.9548
-74.8117 -69.1148 -14.1938
-72.2774 1.3509 -17.348
-71.418 -6.4642 -17.3828
-69.8039 -16.8333 -16.7454
-70.2529 -34.4674 -14.4655
-64.7 -50.009 -13.1293
-61.0261 11.2386 -21.8117
-51.3795 -2.2759 -19.1955
-38.3172 -22.6038 -25.4969
-47.1261 -33.9676 -15.459
-53.5769 -57.9245 -11.4883
-72.9539 0.5619 -17.6565
-72.5071 -6.0608 -17.5928
-72.5964 -17.3424 -16.8457
-70.5197 -34.1042 -14.4956
-73.3218 -51.2223 -14.3659
-84.5868 9.9007 -21.9624
-92.8088 -4.3849 -20.48
-103.6751 -26.1305 -27.8078
-94.0064 -36.2333 -15.8137
-84.7568 -61.4662 -13.7534
-39.5625 -4.6052 -35.812
-32.9041 -42.3848 -28.2479
-103.5418 -7.8988 -39.1611
-107.297 -46.8645 -31.7277
ID=MCZR182817$a

LM3=52
-22.9951 3.8923 -14.9937
-16.8519 -74.8234 -12.8366
-23.1231 -1.1315 -15.0908
-22.5047 -13.4561 -16.3104
-15.6539 -32.2648 -15.8659
-15.7353 -32.0884 -15.8351
-13.9444 -56.7604 -13.4697
-17.0327 -6.1501 -17.2418
-9.3671 -1.1998 -20.9717
6.0871 -20.6451 -25.5089
10.7737 -31.6119 -27.0533
10.7737 -31.6119 -27.0533
7.0525 -40.888 -23.4694
2.2805 -54.5592 -15.3161
-9.4076 -77.3983 -13.2075
-23.1932 -0.8695 -15.3358
-22.3962 -13.785 -16.4471
-26.2286 -33.0514 -15.1385
-26.333 -32.9563 -15.2244
-23.2142 -57.6278 -13.7769
-28.6008 -7.275 -16.2281
-38.1053 -4.4547 -18.9024
-48.6145 -23.0733 -20.478
-53.2775 -37.1381 -23.5013
-53.3445 -37.1344 -23.3467
-47.4139 -45.1719 -19.8633
-40.9712 -57.6749 -12.4082
-24.3131 -78.3897 -14.2409
-22.7362 -7.647 -16.2794
-22.4052 -15.6572 -16.7506
-20.3875 -26.3494 -16.251
-20.199 -44.1031 -14.2789
-15.2494 -59.4765 -13.4711
-12.5966 2.0252 -21.0056
-2.6262 -11.0411 -19.7682
10.0375 -30.3892 -26.8887
2.6856 -42.9407 -16.9483
-2.0628 -66.8302 -13.0254
-23.471 -8.5318 -16.7256
-22.4381 -15.7 -16.9365
-23.1824 -26.5444 -16.0932
-20.3582 -43.4253 -14.2732
-22.5353 -60.3488 -14.1153
-35.8448 0.9078 -20.0207
-43.8777 -13.9517 -18.1617
-53.3225 -35.3228 -24.1633
-43.9452 -46.4181 -14.3178
-33.8675 -71.2888 -12.7634
8.4024 -13.0755 -37.7236
16.6809 -50.8532 -31.0925
-54.7705 -16.8449 -36.5634
-57.6049 -56.5495 -28.1978
ID=MCZR182817$b

LM3=52
23.2618 31.4175 -5.3417
34.4392 -100.0447 -12.6058
23.7958 20.2009 -3.4975
25.6162 -2.9142 1.1731
27.4958 -31.7561 -0.7935
27.6274 -32.1516 -0.9061
33.5681 -76.1274 -7.3042
37.0622 11.0883 -1.4678
53.934 21.4159 -5.6639
65.8656 1.6103 -5.0794
78.0948 -27.3901 -10.2261
78.0386 -27.741 -10.2951
70.3294 -53.9013 -14.6971
66.2011 -76.1039 -7.798
44.1105 -106.9899 -17.2132
23.5044 20.6243 -4.5346
25.579 -2.3551 0.499
27.1362 -35.2952 -1.6008
27.1362 -35.2952 -1.6008
31.5249 -72.4638 -6.5967
12.6325 8.8927 -1.2768
-6.8245 15.7178 -3.9451
-14.1665 -5.7715 -3.2887
-21.5952 -36.4481 -7.2156
-20.1508 -37.6517 -6.3981
-8.9333 -62.326 -10.9994
-0.0787 -84.2059 -5.3844
28.3391 -109.5736 -16.2095
24.5293 12.0383 -2.502
25.5017 6.0831 -1.1809
27.5189 -22.5235 -0.4282
30.5679 -53.3685 -4.2502
33.0346 -78.4458 -7.8931
39.4062 31.8833 -11.001
54.9448 20.0496 -5.6658
73.2788 -16.2007 -8.3866
66.7743 -50.7733 -5.7936
60.2887 -87.5737 -10.0374
24.3998 13.6202 -3.0986
25.4758 6.1085 -1.3042
28.0807 -22.3438 -0.7028
29.641 -54.4641 -4.22
32.0965 -80.0144 -7.8067
5.5194 28.7516 -9.468
-7.1922 14.5958 -3.0585
-19.9553 -27.4522 -5.4615
-6.5896 -61.7066 -4.0233
7.9991 -93.844 -8.4607
NA NA NA
NA NA NA
NA NA NA
NA NA NA
ID=MCZ29498$a

LM3=52
-7.4664 56.3436 -5.1404
4.6878 -75.0612 -9.553
-6.3352 45.2721 -2.9409
-4.7281 22.2 2.1301
-2.6572 -8.4165 0.6002
-2.4584 -8.3561 0.5673
3.063 -50.6911 -4.5524
6.3477 35.9453 -0.4324
23.473 45.9074 -4.683
34.892 26.8251 -3.7653
43.4419 -3.8181 -5.775
43.1737 -3.9805 -5.6536
39.8563 -29.0689 -11.4921
35.695 -51.4905 -4.7936
13.3505 -82.1703 -13.48
-6.7423 45.8222 -3.5703
-4.4859 22.5767 1.9049
-2.493 -10.3966 0.0589
-2.5937 -10.3466 0.0929
1.2011 -47.5158 -4.2001
-18.4951 33.5077 0.2011
-37.1863 40.1951 -2.8162
-44.3727 19.0098 -2.0384
-48.0009 -12.0071 -3.6776
-48.1356 -12.1112 -3.5996
-39.4796 -37.8412 -9.255
-30.8101 -59.6954 -3.3727
-2.1464 -84.848 -12.8499
-5.8398 37.3722 -1.3269
-5.0928 30.6368 0.4501
-3.1767 2.5123 1.4079
0.1344 -29.0485 -2.1441
1.5135 -54.4822 -5.5943
8.351 56.5973 -9.933
23.8953 44.765 -3.9312
42.4905 8.1615 -5.5541
36.1045 -25.7994 -2.9887
29.5653 -62.8977 -6.8287
-6.4768 38.0203 -1.5329
-5.5375 30.6041 0.2532
-2.7661 2.2673 1.13
-0.1942 -30.2064 -2.2973
1.7676 -55.2392 -5.5485
-25.8542 52.9048 -8.591
-38.1277 38.7918 -1.8354
-50.2357 -3.3758 -4.1573
-37.7884 -33.9539 -2.2795
-22.4019 -69.1365 -6.3341
NA NA NA
NA NA NA
NA NA NA
NA NA NA
ID=MCZ29498$b

LM3=52
7.6451 100.7273 -13.7311
5.2567 -44.6969 -13.9726
7.6315 91.8597 -10.121
6.6885 61.1376 -8.3676
7.5847 31.6227 -13.2572
7.3443 31.3904 -13.2349
5.6449 -9.6692 -13.8332
22.2203 77.4392 -7.0216
37.0724 84.957 -8.2452
48.8171 61.2015 -6.4389
62.3759 31.1643 -13.9648
62.2932 31.1014 -13.7438
52.0821 2.4868 -16.4169
38.4522 -20.2244 -11.5767
18.5949 -57.1943 -15.9895
7.2486 91.8308 -9.8568
6.6891 61.1265 -8.419
5.4007 34.0281 -12.7649
5.6488 34.0444 -12.8025
4.6259 -9.9369 -13.8603
-8.2122 77.7307 -7.5761
-22.6504 86.5284 -10.13
-36.6002 63.4204 -9.5618
-48.8801 33.1302 -16.6489
-48.9571 33.092 -16.6492
-37.6038 3.1914 -16.5102
-27.8769 -19.1396 -14.7891
-8.0752 -57.0391 -17.9709
7.3592 82.3474 -7.328
7.8227 66.3902 -7.2349
7.2024 39.4794 -11.5064
7.0597 3.5608 -15.022
5.213 -30.1225 -12.7611
22.716 100.8582 -15.6832
40.9574 73.0765 -5.2556
59.141 39.8133 -10.4555
47.3701 -0.2773 -11.5402
31.5593 -36.9698 -12.0282
6.7287 82.4289 -7.5802
5.6543 65.6358 -7.1803
5.6616 39.5466 -11.4418
5.2164 2.2171 -15.011
4.8857 -30.2923 -12.5268
-8.6047 102.0029 -17.7069
-26.2194 74.5539 -7.2406
-46.3899 40.8798 -13.8305
-35.0122 0.3248 -14.1541
-21.7511 -37.1225 -13.9012
68.7505 67.2098 -31.3662
74.7825 -17.834 -30.6014
-53.7159 68.9284 -33.3897
-62.2926 -16.0911 -36.5268
ID=PCHP4071$a

LM3=52
2.0766 96.4514 -20.1033
12.3419 -48.6882 -9.7213
2.9122 87.9316 -15.7336
5.3994 57.9793 -11.4454
8.0821 27.603 -14.4633
8.2268 27.5656 -14.5057
10.2605 -13.4422 -11.7435
18.756 75.081 -11.9459
32.7772 83.5447 -13.4827
47.7521 61.5823 -11.3929
62.6731 31.3804 -16.4389
62.5985 31.4333 -16.3229
55.1991 2.4338 -16.8372
43.5698 -20.8333 -9.47
27.0881 -59.4774 -10.7492
2.4889 87.8032 -15.6381
4.7033 57.7564 -11.7448
5.9829 30.1239 -14.1057
5.9352 30.0538 -14.108
8.5657 -13.9405 -11.63
-11.4475 72.5943 -11.8021
-26.6283 79.8917 -14.6888
-38.6613 55.393 -11.7623
-48.5284 24.1611 -16.788
-48.3325 24.3503 -16.8772
-33.8659 -4.6802 -14.2665
-22.9744 -25.7681 -11.2429
-0.3563 -62.3967 -11.6031
3.8303 78.5817 -12.4294
5.0585 62.1464 -11.0032
7.3716 35.8694 -13.129
9.7863 -0.1812 -14.3205
11.1923 -34.0278 -9.1647
17.2155 97.9501 -22.6404
38.1101 72.4667 -10.4292
58.995 40.4244 -13.8058
50.5089 -0.802 -11.4321
37.9975 -38.4262 -8.8731
2.9168 78.2101 -12.2117
3.8269 62.2855 -10.8269
5.2129 35.7046 -13.1281
8.0689 -1.5579 -13.9666
9.6596 -34.5728 -8.7985
-13.4699 95.692 -23.0846
-28.3824 68.8518 -11.0335
-45.1472 33.072 -13.7341
-31.1426 -6.6213 -11.7039
-15.036 -42.5126 -9.2231
65.4754 67.8629 -36.2946
79.0033 -16.7725 -29.5444
-56.134 58.0533 -36.0851
-57.4096 -27.3763 -31.6816
ID=PCHP4071$b

LM3=52
20.7842 152.5692 -57.5413
-6.8598 -244.9991 -16.1782
20.0746 140.0211 -45.8947
11.9689 96.4327 -26.9022
8.8455 -32.3298 -3.4386
9.0595 -32.296 -3.6253
-1.4967 -172.9364 -2.6285
36.0891 114.0111 -32.4022
68.9298 112.4064 -35.9379
93.5551 65.2468 -28.8109
132.798 -43.5981 -10.7277
132.8824 -43.6405 -10.7706
91.6551 -127.1037 -17.8999
67.5566 -182.7659 -7.6785
23.2176 -262.5217 -16.8755
19.0933 140.0444 -45.7682
10.8612 96.582 -26.8466
4.0566 -25.5914 -4.0584
4.1672 -25.6816 -4.1571
-3.0126 -169.389 -3.4321
-6.0259 118.9543 -38.0807
-40.2244 114.4777 -49.1663
-67.3156 72.9072 -48.9867
-113.3698 -32.6352 -44.3748
-113.3587 -32.7195 -44.379
-86.8586 -114.8622 -43.046
-71.1969 -172.7808 -23.7313
-35.9185 -258.5992 -24.2633
16.7038 127.5465 -40.074
12.4502 78.2643 -21.3964
9.8854 -2.2813 -7.5065
2.5786 -106.892 -3.1867
-6.7751 -193.4237 -3.9031
61.1697 134.9785 -52.6056
77.472 80.622 -22.6662
128.558 -25.6428 -10.9735
90.1877 -127.4324 -15.5045
57.716 -215.5815 -9.1621
15.2231 127.9371 -39.8757
9.954 85.2605 -23.6198
6.2152 3.1235 -8.2236
1.315 -103.6116 -3.0025
-7.9563 -193.0415 -4.3623
-24.5053 142.0464 -62.2973
-51.4677 88.7635 -41.8109
-107.098 -8.9349 -45.166
-82.1996 -116.1774 -37.7113
-67.0556 -206.8539 -23.7916
164.67 37.5797 -60.4215
160.7525 -200.266 -35.0769
-130.0963 49.8949 -102.0105
-155.4698 -183.9843 -73.4228
ID=PCHP6502$a

LM3=52
19.1148 152.2326 -57.5426
-7.9587 -245.7614 -17.7566
17.8578 139.8326 -45.7327
10.1735 95.9929 -26.9808
5.5082 -32.4555 -3.503
5.553 -32.4336 -3.5045
-3.3789 -173.5688 -3.4063
34.4151 113.7691 -32.2881
67.8299 111.8996 -35.862
90.6936 66.0559 -25.9563
132.271 -43.6557 -10.7742
132.369 -43.6521 -10.8932
92.6983 -127.2231 -18.792
66.7127 -183.2231 -8.4971
22.2313 -262.7793 -17.523
17.532 139.5175 -45.4406
9.7171 95.5515 -27.0105
3.0423 -26.155 -4.1841
3.1214 -26.0864 -4.4518
-4.7546 -169.6984 -3.8432
-7.2916 118.16 -38.0842
-40.9327 114.1861 -49.4661
-68.1505 72.19 -48.6074
-113.9907 -32.8427 -45.4043
-113.9614 -32.9278 -45.3892
-84.4988 -115.853 -42.6207
-71.5636 -173.1237 -24.5945
-36.998 -259.2059 -25.3112
15.6709 126.8103 -40.059
12.1204 77.9527 -21.5655
9.1127 -2.8035 -7.723
1.4397 -106.699 -3.8678
-7.5396 -193.8399 -4.7696
59.942 136.3615 -51.009
76.4214 80.1215 -22.4285
127.7898 -25.8062 -10.9803
90.3745 -126.97 -15.1404
57.2368 -215.9408 -9.3741
14.7629 126.8433 -39.5036
9.0587 86.5727 -24.6644
6.963 2.9435 -8.5972
0.4666 -103.8619 -3.7285
-8.4695 -193.2472 -5.1791
-24.9363 141.9874 -62.0558
-51.6401 88.7668 -42.2485
-108.6392 -6.0055 -46.6466
-83.1395 -115.8026 -38.2564
-66.61 -208.1738 -23.5428
163.9239 37.3958 -59.942
160.3066 -200.4283 -34.8099
-129.9374 52.0139 -98.8636
-155.7252 -184.1746 -74.1258
ID=PCHP6502$b

LM3=52
-6.6923 95.9628 34.561
22.5707 -129.4041 26.5693
-5.3717 89.2883 36.4746
-1.9989 58.8273 38.2833
9.3589 -15.6737 37.6049
9.4159 -15.5538 37.6405
17.4951 -87.1777 30.9438
8.209 66.1738 38.5916
29.1504 72.3689 36.7177
50.4762 42.5966 31.3736
77.0185 -5.7588 13.7557
76.9403 -5.7269 13.7755
67.1401 -55.053 21.1335
53.8475 -90.0322 26.816
35.3372 -131.6071 23.776
-5.8951 89.1068 36.2596
-2.2182 58.4114 38.025
8.0457 -16.4497 38.0648
8.0457 -16.4497 38.0648
16.3292 -88.4075 30.8612
-15.1816 64.5947 37.9771
-34.2247 65.4827 35.4278
-49.9951 29.1787 29.5916
-60.3229 -25.1576 15.4108
-60.0671 -25.1684 15.3444
-37.7772 -67.8977 22.5459
-16.6563 -98.7851 27.7532
8.4754 -134.5168 24.0538
-3.5834 86.2125 36.0406
3.2736 38.9595 41.0649
6.4841 2.3614 40.2555
14.8551 -56.8823 35.5373
19.9719 -95.9257 31.2397
17.3538 96.115 31.8169
40.9158 53.1237 35.7739
72.1773 3.0133 19.8537
63.3607 -57.9965 25.691
50.4122 -105.0236 27.3844
-3.8003 86.081 36.1622
1.3797 39.7281 40.3323
4.6403 3.4336 40.3758
13.3765 -57.4487 35.5623
19.4537 -96.4336 31.4477
-24.9992 90.2147 31.3714
-40.1771 43.1138 36.869
-58.3644 -12.7311 20.6723
-33.9785 -68.0581 27.5707
-9.4768 -113.9948 26.93
81.5663 53.1734 -12.7328
110.7539 -70.0656 -16.9993
-81.058 34.318 -10.6057
-79.2836 -93.8097 -12.8557
ID=PCHP3392$a

LM3=52
-11.6709 101.8509 23.0375
58.7971 -114.3718 36.9085
-9.2104 94.7618 26.7683
-0.193 65.5484 31.4129
23.7773 -5.6602 37.6323
23.7554 -5.8561 37.6974
45.2046 -74.2964 37.3644
8.5942 75.6945 31.0735
27.5103 85.0081 29.2777
54.5883 59.0814 27.2662
89.7987 15.0861 15.0621
89.6903 15.0326 15.2291
88.4283 -34.3605 26.6235
82.0671 -69.9343 34.0425
72.2314 -114.4718 34.7324
-9.3241 94.6681 26.7549
-0.5128 65.5266 31.2035
23.01 -4.8658 36.8815
22.9808 -5.1016 36.9693
44.1297 -76.1263 37.2899
-14.6717 67.9466 30.2852
-33.8019 65.5773 27.1609
-41.5732 27.4991 24.2634
-41.0723 -29.2135 13.7993
-41.1827 -29.093 13.6238
-10.9712 -66.4505 24.7273
13.9377 -91.9955 33.3727
45.9884 -123.2701 33.9681
-6.7705 91.1509 27.4147
8.6241 46.3291 36.4231
18.7829 11.5464 38.5818
36.9552 -45.095 38.967
49.1116 -83.1933 38.3415
12.0186 105.3861 22.5905
43.1299 67.1871 31.069
83.4389 23.2345 20.0458
85.3354 -39.3876 31.8185
81.2395 -87.0761 35.4398
-7.7208 90.7927 27.5532
5.73 47.0021 36.0336
16.2989 11.7025 38.3303
35.5194 -46.3917 39.035
48.0511 -83.2456 38.3468
-32.2465 92.3618 21.4286
-35.7032 42.6871 29.7533
-42.5185 -17.1854 18.4157
-5.3882 -70.2456 30.5514
24.6388 -106.9231 34.3091
85.0245 71.1583 -15.9925
136.5831 -44.1206 -9.4001
-71.148 20.6126 -16.6021
-46.1856 -102.4317 -9.354
ID=PCHP3392$b

LM3=52
0.8143 118.1801 -19.1807
-1.2351 -48.7083 -15.9823
-0.7835 98.8819 -11.1908
-3.1728 70.4655 -7.9213
0.9601 35.8715 -6.7302
0.7084 35.6282 -6.5942
-0.865 -14.6978 -10.2872
14.2421 84.2355 -7.5228
34.3433 93.8311 -11.0019
44.0254 67.6081 -9.5904
50.1328 34.5093 -6.2465
50.1706 34.6925 -6.317
42.0487 5.2044 -9.2541
34.7872 -19.417 -8.8641
9.5125 -60.1774 -21.6403
-0.6202 99.6886 -11.1832
-2.7417 70.4597 -7.9817
-5.0081 41.5472 -6.9774
-4.9296 41.5763 -6.9925
-2.1294 -11.7201 -10.4523
-17.8357 85.4883 -10.7907
-37.1911 96.3872 -17.9913
-48.4146 69.7933 -18.0875
-52.6955 35.0461 -14.1545
-52.7173 35.0531 -14.23
-45.6104 4.0992 -18.9824
-38.1844 -19.3954 -15.5251
-11.2763 -60.3563 -23.4555
-1.0722 88.6279 -9.0465
-2.4932 81.8475 -8.5698
-3.5988 50.5179 -7.1324
-0.5359 7.0123 -8.6471
-1.4909 -29.9501 -11.4464
20.6015 111.7234 -19.2319
31.6337 79.9142 -7.2734
48.3833 38.2591 -5.7593
39.0378 3.3092 -7.23
25.842 -41.4277 -12.8961
-2.1185 88.2899 -9.3351
-3.1445 78.9415 -8.4221
-4.2028 50.6459 -7.0841
-4.183 5.5395 -9.1738
-2.5757 -31.2924 -11.3351
-19.7506 113.6309 -22.3366
-37.9627 81.2889 -13.225
-52.8165 38.5012 -14.3609
-43.098 2.892 -14.8743
-28.6681 -40.698 -17.595
60.971 69.7972 -25.6901
61.1681 -16.0319 -11.4903
-60.8938 72.4015 -38.0823
-62.8144 -14.8862 -24.2835
ID=PCHP12188$a

LM3=52
-5.6517 97.7071 -18.7021
-3.0836 -69.3486 -16.6274
-6.9522 78.4996 -10.8781
-8.1981 50.0246 -7.7193
-3.3213 15.2004 -6.653
-3.3958 15.2202 -6.5427
-3.9065 -34.9761 -10.4408
8.8617 64.0804 -7.2231
28.0608 74.1633 -10.7796
38.4647 48.3737 -9.3928
45.692 15.2702 -6.2278
45.9345 15.4339 -6.3738
38.6216 -14.5852 -10.8963
32.2858 -39.0246 -9.2642
8.1928 -80.5186 -21.93
-6.7638 78.497 -10.804
-8.0389 49.6194 -7.6069
-8.7075 21.0461 -6.8213
-8.6409 21.0912 -6.7758
-5.0246 -31.8467 -10.3551
-23.3898 64.4802 -10.4526
-43.1264 74.7739 -17.4314
-53.1845 48.1065 -17.6077
-57.7136 13.1198 -15.0843
-57.7136 13.1198 -15.0843
-49.0192 -17.6159 -18.6795
-40.8015 -40.895 -15.2982
-12.7428 -81.1462 -23.0322
-7.4276 67.0889 -8.7785
-8.2344 59.3664 -8.0193
-7.6567 29.3064 -6.7973
-4.1715 -13.3504 -8.6878
-3.241 -51.2977 -11.4172
14.2205 91.9959 -19.1113
26.23 56.4914 -6.7884
43.8061 19.1979 -5.8533
36.0875 -15.5583 -7.3947
23.8018 -60.9924 -12.9369
-8.838 68.8696 -9.7281
-9.1485 58.3681 -7.9508
-8.8075 29.969 -7.0251
-7.068 -14.4124 -9.0211
-4.4677 -51.1225 -11.7908
-26.1868 92.9156 -22.3152
-44.3653 60.8497 -13.4364
-56.8142 17.1439 -13.845
-46.6494 -18.3912 -14.6545
-31.1119 -62.094 -17.6079
55.3825 51.2889 -25.0349
58.2364 -34.9907 -11.7288
-66.5281 49.9616 -36.6815
-65.9208 -37.3825 -24.5479
ID=PCHP12188$b

LM3=52
-7.8787 89.9042 -8.6245
-0.3828 -90.846 1.3858
-9.432 72.4765 -1.7399
-7.4613 36.8408 2.1089
-3.3359 0.8788 1.2753
-3.1728 0.9434 1.2448
-1.1519 -52.6104 3.664
9.874 58.7055 1.4111
31.677 68.2022 -3.2932
44.2366 45.1792 -3.0427
56.1916 7.0669 -4.6438
56.0815 7.1248 -4.6561
47.4277 -26.5508 -6.816
39.9752 -54.7991 2.5824
18.5839 -97.2492 0.0822
-8.9995 72.4017 -1.7581
-7.4974 37.1166 1.9481
-5.9885 7.3011 1.484
-5.9769 7.2233 1.4077
-2.3393 -49.9201 2.9671
-25.6531 57.9373 -0.724
-47.4161 65.9597 -8.2012
-58.3895 40.8856 -7.44
-66.091 0.9907 -9.4343
-66.1055 0.9797 -9.613
-53.7955 -31.3063 -11.1385
-43.9001 -58.3314 0.1017
-18.7595 -99.5756 -1.4973
-9.0614 67.3103 -0.987
-7.4661 47.4878 1.8065
-4.9763 11.151 2.0276
-2.5297 -30.3276 1.4314
-1.1331 -64.0841 4.1578
15.8376 85.907 -11.3469
33.8385 61.7585 -1.2291
55.9841 7.6255 -3.6536
44.536 -27.4492 -2.0439
28.6644 -75.749 4.0446
-9.3669 68.5229 -1.1999
-9.5995 49.8019 1.4212
-6.5997 13.4571 2.2531
-3.4116 -29.8573 0.8534
-2.5843 -66.7312 3.7553
-32.5363 84.7435 -14.1046
-49.2049 59.6839 -5.8341
-66.2404 4.3704 -8.9448
-50.7944 -28.3066 -5.3899
-34.97 -72.9918 2.1098
66.3937 44.8539 -20.494
73.5291 -48.8176 -12.9401
-77.7757 40.321 -27.2195
-76.9701 -55.6486 -19.802
ID=PCHP11189$a

LM3=52
-14.7771 94.8728 -9.0118
-9.5574 -85.8337 0.3158
-16.0362 77.82 -2.2591
-14.2685 42.0341 1.551
-11.0627 6.2255 0.5144
-11.374 6.0107 0.5438
-9.8125 -47.5598 2.6832
2.9709 63.279 0.769
24.4681 72.5963 -4.1379
37.8018 48.7259 -3.8314
47.8772 10.834 -5.7435
48.0233 10.6472 -5.8518
39.0613 -22.0998 -7.7619
31.1538 -50.5495 1.063
9.5629 -92.6192 -1.2761
-15.9034 77.2398 -2.1262
-14.6823 41.6193 1.5955
-13.71 11.9809 0.8259
-13.8362 12.0173 0.855
-10.9907 -44.9538 2.1674
-32.7389 63.0854 -0.782
-54.3363 71.2625 -7.8361
-66.0396 46.8706 -8.0888
-73.8747 6.8064 -9.3665
-73.9625 6.8831 -9.3178
-62.2315 -25.3255 -10.189
-52.2492 -52.6518 0.1781
-27.632 -94.3794 -2.248
-15.8511 73.2908 -1.5002
-14.1984 51.5939 1.3769
-11.2458 16.22 1.1881
-11.1918 -25.3455 0.4939
-9.1805 -59.2267 3.1309
9.7404 90.4336 -12.4069
27.0404 66.0598 -2.0035
47.7222 11.7427 -4.7705
36.3637 -23.2779 -3.6259
20.0755 -71.3749 2.1554
-15.5462 73.3848 -1.645
-15.9044 54.8661 1.1223
-13.0798 16.9886 1.0914
-11.8449 -25.1106 0.2779
-10.8974 -61.9689 2.6499
-38.9354 90.2563 -14.9789
-54.3699 70.8095 -7.5718
-72.016 10.7696 -7.1324
-58.7495 -25.3355 -5.5832
-43.0271 -71.0601 1.264
58.9281 48.6653 -22.3205
64.5946 -45.5074 -15.0966
-85.3137 45.7315 -26.8182
-85.6615 -49.3006 -19.8992
ID=PCHP11189$b

LM3=52
0.646 54.0789 -34.2763
0.0473 -49.1091 -30.2395
0.8766 43.6085 -30.7547
0.45 22.2863 -29.1858
1.6681 4.2342 -28.5715
1.5402 4.0418 -28.5821
1.3709 -26.1824 -29.0101
10.0276 33.8883 -29.2751
21.8296 40.7258 -31.024
28.9749 23.7758 -28.295
37.3144 3.2235 -30.4485
37.3566 3.3617 -30.3914
30.026 -11.742 -30.9368
23.5587 -30.0917 -26.6897
8.6337 -53.4558 -30.1753
1.0518 43.5644 -30.7612
1.0027 22.0039 -29.2832
0.9392 4.7871 -28.7442
0.9893 4.7605 -28.801
-0.1219 -26.7065 -29.0533
-8.1363 34.0439 -29.3703
-20.2331 40.6944 -32.7153
-27.9612 23.3977 -30.915
-34.6734 3.0869 -34.6745
-34.4723 3.2177 -34.7068
-27.0191 -11.5604 -32.8559
-21.8855 -28.9413 -28.3551
-9.6059 -53.1423 -31.5594
1.6168 38.7596 -29.5797
1.4713 26.3078 -28.9807
1.4143 7.3375 -28.2169
1.2425 -14.349 -28.3731
0.7721 -36.9219 -29.0943
13.4194 52.3723 -34.8956
23.1705 31.0794 -28.6149
36.1337 4.1438 -29.6325
26.8286 -13.1454 -26.7177
17.822 -41.1392 -27.9406
0.1969 38.2066 -29.5723
0.2321 27.1708 -29.0036
0.492 8.1894 -28.3416
0.5676 -14.5115 -28.6184
-0.2509 -36.9805 -29.1346
-12.8377 50.7656 -35.7187
-17.7779 29.5523 -28.6702
-33.3945 5.9045 -32.2276
-24.7303 -13.9663 -28.9654
-16.3249 -40.2477 -29.5303
39.7542 30.5447 -37.7456
44.1114 -21.8971 -35.2886
-37.7104 29.5718 -43.3516
-41.25 -21.7367 -39.4621
ID=PCHP8372$a

LM3=52
3.6987 65.4506 -30.0358
5.1355 -37.8441 -34.4125
3.6869 54.5203 -27.2244
4.1435 33.4807 -27.3143
5.2838 15.144 -28.2746
5.3928 15.2139 -28.2416
5.8473 -14.8613 -31.2393
13.4693 44.8829 -26.6272
24.6433 52.0736 -28.1944
33.7563 34.5565 -27.0666
41.4253 14.8091 -31.4636
41.2828 14.7292 -31.5837
33.9482 -0.0206 -31.9495
27.8869 -19.0548 -29.7431
14.2984 -42.145 -35.2892
4.023 54.4837 -27.0594
4.0434 33.2504 -27.2187
4.5194 16.0815 -28.4873
4.2595 15.8996 -28.4021
4.1421 -15.7923 -31.3714
-4.9011 44.5626 -26.3196
-16.7495 50.9854 -28.3859
-24.4367 33.8336 -28.5349
-30.1635 14.1955 -31.9187
-30.1838 14.0581 -31.8985
-22.216 -1.1766 -33.9322
-16.7491 -18.4574 -30.4771
-4.0375 -42.1517 -36.15084
3.797 49.8142 -26.3813
4.9692 37.109 -26.8561
5.3903 18.2633 -27.7687
5.1405 -4.5205 -29.8598
4.8663 -25.8858 -32.4069
16.5396 63.6475 -31.3026
26.9816 41.7698 -26.4996
39.909 16.7221 -30.3494
31.5373 -2.8843 -28.8524
22.5854 -29.9675 -31.9364
3.8729 49.4833 -26.2853
4.7805 37.047 -26.7932
3.9294 18.4082 -27.5638
5.2397 -4.7437 -29.9912
4.8618 -26.0908 -32.525
-9.9374 61.3007 -30.4068
-17.6644 42.652 -26.6352
-29.6485 16.4469 -31.1928
-20.6113 -3.701 -29.7629
-11.2835 -29.7253 -32.5706
44.0674 42.8388 -38.1386
48.415 -9.5277 -38.2237
-34.5848 40.9186 -40.8056
-36.9347 -10.6822 -40.1199
ID=PCHP8372$b

LM3=52
11.3674 43.7739 16.2789
-20.1058 -152.2409 -0.205
9.0602 34.2176 19.5755
2.1261 -5.5134 22.9815
1.357 -50.2628 19.358
1.6172 -50.0197 19.2068
-10.344 -102.3965 13.7715
30.112 14.7548 22.391
53.0317 24.1477 19.0431
70.1107 -14.4041 12.4148
74.2061 -59.2659 4.875
74.1543 -59.3033 4.752
53.11 -90.0687 -1.5425
39.7348 -122.1036 4.7866
-6.8356 -163.9647 -1.1267
9.2043 34.0028 19.61
2.4232 -5.5457 22.8952
-3.2636 -39.9172 20.015
-3.2834 -39.9125 19.9864
-13.0909 -107.2493 12.5316
-17.3259 22.0209 20.3507
-40.2172 34.6674 16.2311
-64.0652 9.2708 7.5617
-79.0033 -34.5615 3.4357
-78.8538 -34.5811 3.5169
-67.2054 -70.9999 -0.6053
-65.8202 -104.9803 5.6387
-40.2932 -158.6326 -1.4562
8.1373 29.3448 20.725
5.1748 10.72 22.3524
1.4468 -32.8603 20.7112
-2.7215 -82.2117 15.9801
-17.4531 -123.4807 10.3263
43.613 39.1309 14.5896
58.7406 5.4525 19.7178
73.508 -54.1224 7.6057
51.838 -88.9495 4.4825
23.6936 -142.3389 4.2178
7.3983 29.1285 20.5513
3.9763 11.3281 22.0608
-5.7951 -28.1046 20.5284
-10.3253 -83.026 15.742
-17.7943 -123.3955 10.3873
-19.2906 51.6236 11.92
-47.825 22.1 16.6153
-78.271 -31.1778 4.7884
-65.6113 -69.5698 6.6841
-57.4613 -129.0966 4.6513
93.7965 -12.0323 -12.4687
79.7746 -126.2854 -21.1219
-85.2166 18.005 -16.2775
-106.6094 -97.6143 -21.6951
ID=PCHP4073$a

LM3=52
11.231 44.3591 15.5365
-19.9977 -152.3417 -0.5237
8.9575 34.1474 19.5252
1.9542 -5.1372 22.9531
1.4622 -50.0436 19.4367
1.621 -49.9306 19.404
-10.39 -102.145 13.8491
30.1908 14.8435 22.4338
53.0934 24.1119 19.0992
69.2914 -12.7307 11.5123
73.9826 -59.3305 4.8466
73.9895 -59.1798 4.83
52.0523 -90.6803 -1.9687
39.1287 -122.9625 4.6358
-4.5953 -163.4085 -1.1505
8.8639 34.1787 19.4327
1.9973 -5.3766 22.9666
-3.3681 -39.8488 19.8758
-3.5892 -39.9959 19.9572
-13.3228 -106.3375 12.6915
-17.5603 21.8319 20.36
-38.2042 36.6058 16.2147
-65.5972 8.8044 7.4269
-78.806 -34.2634 3.3459
-79.1144 -34.2494 3.4031
-67.7261 -70.8883 -0.6851
-66.2535 -104.9349 5.6551
-40.4563 -158.5123 -1.362
8.5588 29.664 20.6366
4.8067 10.8936 22.3626
-1.3284 -33.3732 20.5337
-2.625 -82.0591 15.9969
-17.3199 -123.2096 10.4344
42.9874 40.2321 14.5131
58.7514 5.5854 19.7646
74.1326 -53.9982 6.9161
51.6076 -89.0678 4.9999
23.6786 -142.3198 4.2733
7.8243 29.1986 20.5466
3.8936 11.5187 22.0088
-5.9582 -27.6419 20.3583
-10.2187 -82.7021 15.7632
-17.9388 -123.3452 10.2783
-19.7344 51.7828 11.7511
-48.5823 21.7464 16.1573
-78.362 -31.2242 4.7716
-66.5102 -69.9313 3.6584
-57.098 -129.3553 4.3794
93.6216 -12.2009 -13.5023
79.8738 -126.4158 -21.1486
-85.5163 17.7281 -16.1111
-106.7289 -97.652 -22.1287
ID=PCHP4073$b

LM3=52
-24.9242 65.2904 -46.8357
-11.4297 -94.833 -43.6925
-24.322 47.7214 -41.2298
-21.7623 18.2798 -41.9659
-16.703 -14.2731 -41.6955
-16.6299 -14.2493 -41.7674
-13.7644 -62.5607 -42.1951
-8.2697 34.4134 -41.8654
13.717 47.9027 -49.7249
27.0811 19.6755 -47.1962
36.6657 -12.2319 -50.0235
36.808 -13.5096 -50.0431
33.5705 -40.3182 -50.1494
26.7657 -67.5984 -43.9409
-0.5206 -102.2476 -44.1392
-24.2056 48.0997 -41.458
-21.7465 18.155 -42.2503
-18.047 -11.9579 -41.4859
-17.9844 -12.0115 -41.5955
-14.6398 -64.4093 -42.4486
-37.7826 30.9642 -42.6482
-60.4867 40.9457 -50.6416
-68.6296 12.4105 -50.5465
-71.8093 -23.7896 -51.4898
-71.9448 -23.8524 -51.4544
-64.2228 -49.0123 -52.3134
-53.7424 -74.6012 -44.8689
-21.816 -104.5793 -45.7614
-23.1738 37.1365 -40.8924
-22.1938 29.1186 -41.4818
-17.6461 -6.6164 -41.2594
-14.5333 -47.7324 -42.1159
-14.5397 -77.5068 -41.574
-2.6245 62.1292 -52.6945
18.4201 35.6829 -45.2912
37.9987 -9.2238 -50.7104
29.7988 -44.9173 -46.596
16.8207 -85.336 -43.2583
-23.7233 37.349 -40.9345
-23.3075 28.6419 -41.3781
-21.2336 -5.2065 -41.1464
-16.555 -47.9675 -41.5259
-14.6245 -77.5099 -41.8855
-46.4053 58.7321 -53.1764
-63.9147 27.2219 -47.3919
-73.8181 -18.8656 -51.4043
-59.958 -51.6729 -48.4091
-41.223 -89.3655 -45.8406
NA NA NA
NA NA NA
NA NA NA
NA NA NA
ID=PCHP4625$a

LM3=52
-14.7313 74.0536 -46.5983
-20.1226 -86.5408 -44.4699
-15.913 56.5479 -41.0909
-17.0097 26.91 -41.97
-16.1178 -5.4569 -41.3586
-16.1814 -5.655 -41.5062
-18.9715 -54.3238 -42.263
-1.3745 41.1037 -41.8249
21.5596 51.8736 -49.2809
30.7663 23.4202 -47.5431
37.0014 -10.4174 -49.8437
36.9667 -11.6181 -50.8555
31.2601 -37.0958 -49.6828
20.6705 -64.0346 -43.9072
-9.5312 -95.515 -44.4537
-15.9235 56.7503 -41.4896
-16.9731 27.195 -42.1208
-16.7925 -3.1582 -41.4925
-16.9796 -3.1865 -41.4177
-19.9113 -56.1661 -42.4677
-31.9852 41.8455 -42.6111
-52.9229 54.0326 -50.3383
-64.391 27.1805 -51.0246
-71.913 -9.1349 -51.4733
-72.0306 -9.1456 -51.5049
-66.4206 -35.3113 -53.5228
-59.6838 -61.3334 -44.9993
-31.6508 -94.9714 -46.0318
-15.899 45.8954 -40.8764
-16.7775 37.9025 -41.3806
-15.4495 1.489 -40.8849
-17.8335 -39.1056 -42.5048
-19.0901 -67.7406 -42.6463
7.0894 68.1421 -52.1807
24.6736 39.6017 -44.6891
38.9301 -7.486 -50.586
26.6599 -41.5937 -46.525
8.808 -80.8726 -43.9037
-16.5421 45.8777 -40.7421
-16.7772 37.2702 -41.2315
-18.8534 3.3302 -41.2892
-18.3831 -39.8494 -42.3059
-21.3174 -69.9567 -42.3538
-36.8725 69.9644 -52.4987
-57.7282 40.7906 -47.0055
-73.0128 -3.2657 -51.4454
-63.0916 -38.4188 -48.7553
-49.1133 -77.9802 -46.0052
NA NA NA
NA NA NA
NA NA NA
NA NA NA
ID=PCHP4625$b

LM3=52
-24.776 89.0685 -19.3978
-14.765 -59.1398 -13.3522
-20.9762 69.3108 -14.6568
-20.1471 44.4044 -11.0659
-18.0955 19.3686 -8.1891
-18.1542 19.4207 -8.1309
-17.5797 -31.1838 -9.7743
-6.5094 57.7447 -13.9237
10.2799 65.9657 -18.8757
20.8149 42.7246 -17.02
27.6208 14.5941 -16.2337
27.652 14.6055 -16.1739
19.09 -8.528 -16.0575
15.2965 -32.4222 -9.8779
-3.7577 -67.9744 -15.2935
-20.992 69.9768 -14.7012
-20.0202 44.0812 -11.1385
-20.5321 13.382 -8.3608
-20.6858 13.3105 -8.2608
-17.9881 -29.0893 -9.7769
-35.4763 55.6795 -13.3617
-51.6969 63.3937 -17.4864
-60.3209 38.614 -16.1723
-65.6832 10.107 -16.0442
-65.6251 10.0878 -16.0561
-55.2007 -13.4851 -15.0224
-50.7726 -36.1866 -8.6584
-25.9337 -69.04 -14.3431
-20.8183 60.5244 -12.9177
-20.0435 53.0786 -11.9572
-19.2082 25.9584 -8.8255
-17.7729 -12.7332 -9.5691
-17.288 -41.694 -10.1125
-3.0234 82.3777 -23.0203
13.6401 53.8974 -14.2171
25.8999 17.4216 -15.2485
17.2656 -8.8903 -12.5338
8.3222 -48.6698 -13.1841
-21.2726 59.5496 -12.5861
-20.8289 52.8578 -11.9137
-20.3057 24.7325 -8.431
-18.6335 -13.7345 -9.7049
-18.6305 -40.6276 -9.7595
-40.2844 79.7729 -21.8814
-54.2075 52.5495 -14.2002
-64.1671 13.932 -14.9336
-54.8533 -13.7991 -12.2288
-40.4556 -51.7856 -12.4296
30.9603 51.4808 -32.3955
38.8199 -20.4364 -22.3925
-70.8368 47.8583 -32.4192
-75.9071 -26.5254 -21.8672
ID=PCHP6148$a

LM3=52
-24.8801 88.7124 -18.8794
-14.9899 -59.5358 -13.7212
-20.8245 70.0087 -14.839
-19.9756 44.0353 -11.2789
-18.1886 19.1903 -8.1781
-18.1605 19.2904 -8.2934
-17.5679 -31.6625 -10.1153
-6.7546 57.405 -13.5644
10.3563 65.5396 -18.7397
20.2757 42.4504 -15.5782
27.6629 14.4309 -16.4449
27.5829 14.4389 -16.3802
19.7374 -8.4124 -17.4379
15.5146 -32.5222 -10.2326
-3.5909 -67.9886 -15.7029
-20.7362 69.2027 -14.6217
-20.0625 44.1591 -10.9874
-20.7843 12.9465 -8.3638
-20.611 13.0695 -8.4193
-18.4544 -28.9965 -9.9281
-35.3383 55.7126 -13.5266
-51.9373 63.3967 -17.6647
-60.7144 38.8262 -16.5624
-65.7103 9.8823 -16.0662
-65.7756 9.7891 -16.1062
-55.391 -13.9506 -14.3029
-50.7524 -36.3134 -8.9765
-25.9687 -69.1636 -14.5286
-20.1255 61.6778 -13.3011
-20.3955 53.4716 -12.1714
-19.3129 26.0127 -8.9794
-17.7433 -12.754 -9.8028
-17.2792 -41.5158 -9.9419
-3.2418 82.5984 -23.1759
13.4627 54.4908 -14.4096
25.9495 17.9181 -15.3585
17.1781 -9.1146 -12.3406
7.7863 -49.0259 -12.7945
-20.9579 59.3823 -12.6031
-20.4081 52.2855 -11.8092
-20.0029 24.4742 -8.5482
-18.7142 -13.3445 -9.8275
-18.3887 -40.7188 -10.1887
-39.5948 80.5397 -22.0164
-53.9327 52.6775 -14.1303
-63.9103 13.8051 -14.7705
-54.4338 -12.677 -11.8487
-40.2999 -52.9308 -12.7135
31.1154 51.0134 -32.2305
39.1634 -20.2166 -22.6001
-70.7737 47.6965 -32.3867
-75.8534 -26.4074 -21.9746
ID=PCHP6148$b

LM3=52
-48.2733 2.128 -55.8478
-42.3135 -89.7382 -57.1702
-47.8225 -5.8229 -54.0041
-45.9224 -25.6001 -56.1163
-44.9162 -35.9237 -57.203
-44.2726 -37.9993 -56.9015
-42.7039 -67.9977 -55.8914
-37.9462 -15.0367 -54.358
-24.6795 -8.0909 -56.4608
-19.1914 -23.5581 -58.2255
-18.2089 -36.6422 -57.8288
-18.1833 -37.5569 -57.2754
-17.9553 -57.1133 -59.8014
-16.6531 -71.7965 -56.2658
-36.3577 -91.5233 -57.1298
-48.6269 -5.6353 -53.9503
-46.3945 -25.8899 -55.6702
-46.5805 -36.4523 -57.0985
-46.287 -37.7843 -56.87
-44.0366 -67.6789 -55.6647
-57.0277 -15.6933 -54.4835
-69.9974 -10.9425 -57.2299
-72.4333 -27.2143 -58.2902
-72.9993 -39.7332 -58.9848
-72.8047 -40.3131 -58.7243
-68.0992 -60.7965 -61.9947
-68.5254 -74.1251 -56.8303
-47.8408 -91.8609 -57.4854
-47.2823 -14.1163 -53.6085
-46.5084 -20.6732 -54.1038
-43.6578 -37.3728 -57.5175
-43.4182 -61.9427 -55.6584
-42.8587 -65.2853 -55.2874
-38.0554 2.4892 -57.3192
-22.4949 -17.2705 -55.0053
-16.4283 -37.0425 -57.7912
-18.9707 -57.4375 -56.2395
-24.6383 -81.4582 -56.1646
-48.3141 -13.0055 -53.208
-47.0525 -20.4209 -54.2675
-46.7179 -36.8925 -57.2696
-44.0053 -61.8555 -55.5417
-43.5308 -65.2515 -55.4013
-58.7049 0.9034 -57.8079
-71.5537 -20.5362 -55.7935
-72.5859 -39.6949 -58.7496
-69.7658 -60.4136 -57.7991
-62.2773 -81.7719 -56.807
NA NA NA
NA NA NA
NA NA NA
NA NA NA
ID=PCHP11217$a

LM3=52
-10.974 -1.5568 -49.3934
-5.3187 -93.3636 -51.6611
-10.5337 -9.63 -47.6191
-9.0127 -29.9067 -49.7622
-7.2113 -40.7716 -50.9999
-7.2006 -41.936 -50.5249
-5.7298 -72.156 -49.9397
-0.8056 -18.883 -47.9632
12.5517 -11.8435 -50.2914
17.4886 -27.008 -52.0499
20.3936 -39.6507 -52.1761
20.4142 -40.94 -52.101
19.2951 -61.6426 -54.1956
20.1344 -76.2022 -50.5831
0.6674 -95.2214 -51.2176
-11.6312 -8.4458 -47.3344
-9.9912 -29.0329 -49.1669
-9.5397 -40.1862 -50.471
-8.8393 -41.4897 -51.156
-6.9888 -71.471 -49.5704
-20.0712 -19.8363 -48.2771
-33.0745 -14.744 -50.8271
-35.1753 -30.9384 -52.4066
-34.127 -44.1639 -52.5271
-34.4507 -44.327 -52.3663
-32.4795 -63.8829 -55.1611
-32.275 -78.3218 -50.7482
-11.6364 -95.677 -51.1527
-10.3776 -18.1465 -47.4465
-9.8567 -24.5717 -48.0286
-6.9433 -41.2321 -51.257
-6.4476 -65.7598 -49.7474
-5.9973 -70.2023 -49.4504
-0.8907 -1.1497 -51.0105
15.408 -21.6671 -48.6143
19.8919 -39.6684 -51.6332
18.1798 -61.6575 -50.2695
10.7811 -88.6806 -50.2865
-11.3244 -17.7719 -47.0396
-10.947 -23.5847 -47.8535
-9.6981 -40.7739 -50.9342
-7.0159 -65.9313 -49.5533
-6.8021 -69.5269 -49.2015
-20.456 -2.8801 -51.3687
-34.0922 -25.0819 -49.8851
-34.7649 -44.1883 -52.7505
-32.5655 -63.743 -51.4152
-26.1406 -85.2942 -50.7975
NA NA NA
NA NA NA
NA NA NA
NA NA NA
ID=PCHP11217$b

LM3=52
-55.3542 70.8865 -56.451
-48.3571 -58.198 -52.2623
-56.4614 58.8339 -51.5677
-54.8764 32.3677 -52.3442
-53.906 15.886 -55.4861
-53.3566 13.6478 -56.1384
-50.513 -23.8498 -50.7183
-43.1113 46.305 -49.8738
-29.3285 52.6949 -52.3051
-22.6475 33.6374 -55.5944
-21.6249 16.8403 -54.2296
-21.1089 14.8763 -54.7262
-19.1668 -10.0554 -58.1334
-17.2102 -28.5179 -48.5069
-45.3506 -60.441 -52.2226
-56.2428 59.0665 -51.6482
-54.9798 32.2822 -52.1652
-54.1186 15.6459 -55.7028
-53.4323 13.6471 -56.2176
-51.4562 -22.852 -50.8213
-67.8949 45.6611 -52.2945
-82.1175 50.8763 -58.0138
-85.4553 31.3205 -61.483
-84.7385 13.6425 -59.8906
-85.5078 12.1093 -58.5788
-85.1903 -12.369 -61.4465
-84.4206 -32.556 -52.3873
-51.8125 -60.6326 -52.1835
-56.0702 52.1041 -50.2523
-54.5719 43.308 -50.3797
-53.7894 16.2421 -55.2225
-50.9836 -15.1339 -51.3391
-50.8447 -26.2552 -50.4023
-44.1313 67.4219 -55.5224
-25.8829 42.9156 -51.2789
-22.1502 16.5687 -53.673
-16.8735 -7.8494 -52.4402
-24.8822 -42.4246 -48.5601
-55.9625 51.3368 -50.2408
-54.8543 43.6578 -50.4756
-53.9604 16.302 -55.4299
-52.1234 -14.1515 -51.5652
-51.54 -26.5786 -50.2841
-66.8648 66.2245 -58.6605
-84.9091 40.4762 -57.3045
-85.5317 13.2721 -60.3674
-86.2244 -10.3052 -56.3518
-75.3536 -45.3911 -51.2714
NA NA NA
NA NA NA
NA NA NA
NA NA NA
ID=PCHP4220$a

LM3=52
-38.3873 50.4548 -55.7654
-40.3823 -78.6204 -52.3404
-40.1775 38.4596 -50.9992
-40.0952 11.9253 -51.6977
-39.9916 -4.8691 -54.8548
-40.4908 -6.259 -55.2691
-40.1756 -44.3116 -49.9963
-27.8829 24.8219 -49.3839
-13.1275 30.817 -52.1963
-7.8566 11.1147 -55.1679
-7.6596 -5.4764 -54.1403
-7.6237 -7.8461 -53.4183
-5.9574 -31.2732 -57.7212
-7.038 -50.9024 -47.9082
-37.3727 -81.2356 -51.8978
-39.6766 38.8554 -50.9649
-40.0851 11.6718 -51.849
-40.3369 -5.2065 -55.7136
-40.5691 -6.3743 -55.9628
-40.6605 -43.1881 -50.0891
-52.1399 25.8794 -51.6115
-66.3236 32.0184 -56.9983
-70.422 12.5148 -60.8626
-72.6939 -4.3313 -59.6422
-73.256 -5.7908 -57.8454
-72.5392 -31.5496 -62.091
-74.7181 -50.9327 -51.8959
-43.581 -81.0283 -52.4639
-39.8718 33.5129 -50.1389
-39.1445 22.4762 -49.9444
-40.2298 -4.4768 -55.0846
-40.0959 -35.6435 -50.7482
-40.0627 -48.5249 -49.5928
-27.6073 46.372 -55.1637
-10.5989 20.6889 -51.3495
-8.2255 -5.7059 -53.7647
-5.3446 -30.7528 -51.3524
-16.0104 -64.3668 -47.8998
-40.1361 31.2782 -49.6859
-39.494 23.1243 -49.9367
-40.4511 -4.2493 -54.8116
-41.369 -35.0563 -50.9924
-41.2039 -46.8488 -49.9084
-49.7354 46.5922 -57.4894
-69.1811 21.8471 -56.1013
-71.0325 -4.314 -58.6559
-74.8628 -27.7826 -55.9179
-65.9924 -64.11 -50.9693
NA NA NA
NA NA NA
NA NA NA
NA NA NA
ID=PCHP4220$b

LM3=52
54.3544 55.8692 -39.8367
50.9959 -79.5932 -47.1201
53.5841 42.3077 -35.1933
52.393 10.8058 -41.0497
52.8751 -0.5496 -45.9645
52.5582 -1.4445 -45.6462
52.2753 -44.7685 -45.5022
68.4921 29.362 -35.3416
85.5793 38.4025 -38.1112
92.0062 14.7816 -44.3343
91.8306 -3.4417 -45.5334
92.8387 -5.5637 -45.1293
94.4795 -32.6481 -54.0452
92.857 -56.7687 -47.1073
60.0592 -83.2567 -48.0827
52.9932 41.9671 -34.9648
52.514 11.171 -41.028
52.4215 -0.4602 -45.8098
51.6857 -1.8595 -45.3133
51.2277 -41.2521 -45.4585
36.1976 29.7883 -35.791
21.1165 39.6522 -38.3722
14.6474 16.4475 -44.9999
10.9403 -1.1062 -47.9654
10.9849 -4.3623 -47.0669
9.3884 -29.1874 -56.9608
9.9051 -54.6106 -48.7426
41.8785 -82.3504 -47.707
53.2265 34.6456 -34.3662
53.0989 28.3319 -35.373
53.0395 -0.6094 -45.8112
51.5973 -37.1113 -45.3134
51.9694 -49.061 -45.15
67.5684 51.9611 -39.9518
89.8919 24.4039 -38.7855
91.3811 -3.774 -45.5613
97.0649 -31.7416 -47.6514
80.5251 -70.3329 -47.625
52.8823 33.3667 -34.3842
52.4974 28.4828 -35.1998
52.3787 -0.5148 -45.875
51.077 -37.0764 -45.217
51.1692 -49.4565 -44.8958
40.9147 53.136 -39.5636
17.1842 26.5111 -39.2118
12.0359 -1.4042 -46.5602
6.7768 -29.2374 -49.2231
21.5134 -68.7033 -48.0268
NA NA NA
NA NA NA
NA NA NA
NA NA NA
ID=PCHP5071$a

LM3=52
53.1113 58.3888 -39.6266
58.2791 -77.1887 -47.1047
53.0857 47.7637 -35.5808
53.9779 12.9146 -41.0513
55.0179 1.7059 -45.1702
55.1028 0.7895 -45.7849
57.3858 -42.3179 -44.9957
68.8289 32.6532 -35.375
85.0858 42.6316 -37.8749
93.1161 19.7218 -43.9742
94.8701 2.014 -44.4401
95.3141 -1.4077 -44.6293
99.4669 -27.8152 -52.7416
98.7135 -52.0607 -46.8664
67.7335 -80.3185 -47.8813
53.2471 47.7968 -35.6042
53.8708 13.0722 -41.06
54.7268 1.8162 -45.3394
53.7948 0.0478 -45.2474
56.0113 -38.9128 -45.2987
36.636 31.3363 -35.6624
20.8435 40.385 -38.5715
15.597 16.385 -44.996
13.7449 -1.1869 -46.8422
13.5348 -4.7713 -47.0924
13.3237 -29.5976 -57.0781
15.9396 -54.8885 -48.1648
48.8097 -80.6235 -47.4992
53.4593 37.077 -34.4311
53.6287 30.4879 -35.4591
55.4282 1.8113 -45.5847
56.5795 -35.0358 -44.9615
58.1683 -47.2309 -44.8602
66.226 55.0084 -39.1223
90.2734 29.2894 -38.7479
94.9903 1.8709 -45.3001
101.4392 -26.491 -47.5811
87.7028 -66.1042 -47.6484
53.2292 35.7029 -34.3634
53.2415 30.4422 -35.4051
54.3599 1.9054 -45.6007
55.1149 -35.1203 -45.0916
56.5686 -47.3952 -44.9758
39.7588 54.7112 -39.2553
17.3682 26.7905 -39.3778
13.7001 -1.3554 -46.8182
10.4853 -29.4555 -49.6085
27.8359 -68.2832 -48.2083
NA NA NA
NA NA NA
NA NA NA
NA NA NA
ID=PCHP5071$b

LM3=52
-4.9001 78.8776 -48.0547
5.3362 -33.3253 -51.0359
-4.0458 69.0269 -44.453
-2.3222 44.3761 -45.9559
-0.9666 33.2122 -49.0015
-0.3578 30.703 -48.9643
2.8905 -4.4767 -49.9255
8.444 59.2671 -43.0257
22.7762 67.7959 -46.2633
30.701 48.9939 -48.4144
31.6515 34.7386 -49.3254
32.8668 33.167 -48.4513
36.825 7.4527 -54.7409
38.3396 -10.4073 -48.812
11.2497 -36.6128 -50.8176
-4.1913 68.9961 -44.6018
-2.2002 44.5786 -45.9218
-1.0804 33.1679 -48.7962
-1.5585 31.7067 -48.9189
2.6466 -4.2812 -49.8225
-15.2331 56.7697 -44.3429
-29.5645 62.4044 -47.44
-33.2682 43.711 -51.0644
-31.5809 29.1741 -51.0188
-32.3006 27.7271 -50.6566
-31.9407 1.7106 -59.0525
-30.8801 -16.2592 -51.8387
-0.744 -38.1514 -51.6432
-3.2327 60.7549 -42.9235
-2.7282 57.9965 -42.9338
-0.4632 33.2063 -48.4284
2.5682 1.3106 -49.4345
3.6829 -9.1732 -49.6885
7.9607 77.9139 -47.3919
28.9202 55.2198 -44.6866
31.0975 34.9684 -48.8185
39.1557 9.6422 -50.2296
30.2219 -22.0983 -48.7006
-3.3077 59.043 -42.8151
-3.8207 57.8009 -42.9298
-1.1504 33.0102 -48.6927
1.7859 1.8613 -49.4218
3.0967 -9.3496 -49.6421
-15.9694 75.3915 -47.7882
-33.3428 49.382 -46.7459
-31.1197 29.4456 -50.2764
-34.4289 4.5753 -52.4076
-20.7073 -26.4735 -50.7043
NA NA NA
NA NA NA
NA NA NA
NA NA NA
ID=PCHP4217$a

LM3=52
4.4742 68.5336 -46.9795
8.2377 -43.6009 -50.7765
4.8324 58.7776 -43.742
5.2545 34.1851 -45.0065
6.0916 22.6712 -48.2662
6.5553 21.5385 -49.3137
7.533 -14.6889 -50.1015
16.9368 47.5804 -42.1677
31.5457 56.1003 -45.7657
37.8569 37.0066 -48.2504
38.124 22.5227 -48.8724
38.7245 21.3804 -49.0888
42.7713 -4.4852 -54.6324
42.4422 -22.2141 -49.6809
14.0268 -47.2018 -51.0171
4.4728 58.9311 -43.7741
4.7442 33.9298 -45.2727
5.1866 22.5768 -48.1687
4.9828 21.6608 -49.4321
7.0972 -14.2834 -50.0508
-6.513 46.9837 -43.4934
-21.4594 53.7814 -47.5198
-26.049 35.0016 -49.5715
-24.9052 20.4823 -49.8147
-26.2097 19.2335 -50.2213
-27.1167 -6.4228 -59.353
-27.0598 -24.5814 -51.4155
0.9504 -48.0841 -51.564
5.2307 50.5207 -42.2094
5.037 47.3825 -42.377
6.1409 22.4169 -48.2376
7.0142 -8.8647 -49.8003
7.7923 -19.0106 -49.9978
16.3306 66.6838 -46.5336
36.3972 42.6709 -44.2643
37.4246 22.395 -48.5232
44.0274 -4.2627 -49.6854
33.8295 -33.5052 -49.2917
4.5455 50.1544 -42.3133
4.4333 47.9788 -42.3202
4.9983 22.5484 -48.0634
6.1348 -8.6014 -49.6155
7.4779 -19.3508 -49.9397
-7.0638 65.8914 -47.2968
-26.5328 41.0094 -46.7479
-25.1128 20.5619 -49.806
-30.5166 -6.4833 -51.8721
-17.5178 -35.5152 -50.5128
NA NA NA
NA NA NA
NA NA NA
NA NA NA
ID=PCHP4217$b

LM3=52
41.9153 51.3148 -46.743
26.1145 -105.2242 -48.4752
39.9796 35.0041 -42.2328
37.0082 5.6925 -42.5641
35.7463 -14.5223 -46.128
36.2786 -15.396 -43.8792
30.4785 -61.503 -42.9308
53.7667 19.4595 -41.8265
74.366 22.8538 -44.7097
75.7718 0.1446 -46.9842
71.7953 -16.9531 -46.5649
70.533 -18.3219 -45.3637
71.1954 -52.3766 -50.5839
70.9469 -72.2052 -46.9195
43.7002 -100.3504 -48.0381
39.8903 34.4458 -42.0298
37.3387 5.6564 -42.5025
35.0615 -14.2649 -46.1795
34.995 -15.6387 -43.6595
29.7937 -61.0703 -43.0745
23.5455 22.7372 -42.6053
4.56 29.8542 -47.5062
-0.4818 7.638 -49.6028
0.5056 -10.2814 -51.1742
0.4259 -11.0917 -45.8701
-5.8713 -43.5571 -51.711
-8.9867 -62.675 -48.0591
10.2013 -97.0749 -48.5158
40.0425 26.5154 -41.1783
38.9553 17.2907 -41.3724
35.7771 -14.303 -45.9613
32.1066 -58.3841 -42.7033
31.3704 -70.9639 -43.3226
58.6376 44.0604 -47.8897
75.7375 4.9675 -43.7386
71.2197 -17.9492 -46.7198
72.8712 -53.1016 -46.7429
58.8809 -87.9187 -47
38.7023 25.0681 -41.0937
38.1178 18.3944 -41.2474
34.9012 -13.9076 -46.2749
30.5708 -58.5954 -42.6426
29.3554 -71.2161 -43.3449
25.2613 47.8012 -48.312
0.23 13.6083 -47.4301
0.7033 -10.7285 -49.6991
-7.9954 -44.0869 -47.5455
-0.9129 -82.6566 -47.4804
NA NA NA
NA NA NA
NA NA NA
NA NA NA
ID=PCHP5078$a

LM3=52
33.4943 57.0346 -46.2384
34.7134 -100.4231 -47.3795
33.6531 41.1259 -42.2111
33.6892 11.5564 -42.4248
35.7416 -8.6468 -46.3204
35.3387 -10.1137 -43.4088
34.2658 -56.3305 -42.6139
48.8432 27.0359 -41.7529
68.7104 32.347 -44.5546
72.5967 10.0135 -47.1729
69.8126 -7.6623 -46.4954
69.1653 -8.8011 -45.7599
74.4246 -42.3593 -50.5201
75.4223 -62.1935 -46.4831
49.1688 -95.1748 -47.2889
33.952 41.1578 -42.1892
33.3934 11.4321 -42.7311
32.9789 -8.682 -46.6034
33.1459 -10.2884 -43.9125
33.4382 -56.0135 -42.9268
19.1348 26.9969 -42.7548
-0.9365 32.461 -47.4661
-3.9479 9.6343 -49.7735
-1.5215 -8.9325 -50.7702
-1.7665 -10.1122 -47.0508
-3.5247 -42.846 -52.3193
-5.5444 -62.1238 -47.9378
18.4808 -94.2024 -47.6059
34.1757 32.5577 -41.3692
34.1756 22.9857 -41.5214
33.6744 -8.5294 -46.3679
34.6731 -53.3445 -42.2325
34.924 -65.4697 -42.9815
51.0141 52.1605 -48.3477
71.9269 14.9727 -43.883
69.5548 -7.8458 -46.3949
75.1882 -43.1349 -46.8283
63.1277 -81.5414 -46.7265
33.7186 30.9392 -41.29
33.6649 24.1143 -41.4473
32.9158 -8.5352 -46.2737
33.9312 -52.8504 -42.6422
33.64 -65.0826 -43.1558
17.4365 52.6008 -48.7684
-4.2771 15.7676 -47.6575
-2.5104 -7.8157 -49.8976
-6.0609 -43.9703 -47.4649
5.2166 -80.9731 -47.3027
NA NA NA
NA NA NA
NA NA NA
NA NA NA
ID=PCHP5078$b

LM3=52
5.8575 101.726 -49.9336
12.9831 -47.0442 -46.6301
6.2266 88.7998 -42.9949
7.4628 61.6313 -43.9852
9.035 40.1021 -48.6809
8.905 38.4292 -46.8968
10.8778 -7.7107 -45.6122
21.3009 75.0437 -42.7406
38.9348 84.3746 -45.5546
44.7992 60.866 -50.296
47.3951 42.4943 -49.2478
48.0068 39.9788 -46.1227
53.3801 7.5909 -51.2221
52.5382 -16.45 -44.4764
38.1428 -32.5983 -44.8159
6.2996 88.7928 -42.7935
7.259 61.6317 -43.7778
7.6406 40.167 -48.5017
7.6154 38.4019 -47.053
9.8561 -10.1243 -45.4329
-7.6526 73.7407 -42.381
-25.9702 81.1481 -45.0158
-29.0559 57.3693 -49.7377
-30.6863 38.5898 -48.8393
-30.7388 36.1904 -48.671
-30.6065 1.882 -55.0584
-29.1499 -21.4619 -47.5348
-10.1835 -38.0652 -46.8329
6.6299 81.1556 -41.0684
7.6384 70.192 -42.0749
8.5373 40.0554 -48.3745
10.5296 -1.2935 -45.4647
10.5825 -8.7076 -45.5092
18.2056 98.2729 -50.0185
44.0386 69.3594 -45.2455
47.7295 42.4163 -49.3607
55.4241 9.0324 -46.8928
41.0512 -29.5298 -44.0846
6.3425 79.5644 -40.837
6.6549 71.9584 -41.7979
7.6855 39.9342 -48.522
9.1067 -0.7754 -45.4128
9.7561 -10.3956 -45.4175
-6.8816 97.286 -50.0225
-29.4276 66.1181 -43.8017
-30.4151 38.305 -48.7253
-35.3167 4.4218 -49.9265
-15.9352 -33.3676 -46.378
NA NA NA
NA NA NA
NA NA NA
NA NA NA
ID=PCHP5473$a

LM3=52
4.2301 111.6258 -49.6062
4.2196 -37.3425 -46.4697
4.2804 98.147 -42.6024
3.9946 71.361 -43.8937
4.5565 49.7417 -48.6986
4.1014 48.0035 -47.4586
4.0173 2.1497 -45.7337
18.5047 84.1899 -42.5312
36.4633 92.3747 -45.1953
41.4442 68.3006 -50.15
43.116 50.0984 -48.9278
43.7278 47.8704 -46.6581
47.1426 15.182 -51.0712
45.1282 -8.9969 -44.7269
30.6128 -23.8529 -44.8854
4.0088 98.4714 -42.4701
3.8914 71.2908 -44.0621
2.802 49.7853 -48.5543
2.9844 47.9334 -47.0951
2.6671 -0.337 -45.747
-10.91 84.2143 -42.3447
-28.5557 92.3498 -44.835
-32.8929 68.8594 -50.0918
-34.9262 50.094 -49.2375
-34.6028 48.0309 -48.425
-38.1305 13.7757 -54.4454
-36.9504 -9.2937 -47.7696
-19.9523 -26.0678 -47.1305
4.1822 89.3076 -40.7288
5.0201 80.4081 -41.901
4.4327 49.7474 -48.6858
3.8781 8.2199 -45.6713
4.0364 0.8361 -45.7045
16.4345 107.8705 -49.8802
40.7804 77.3802 -45.0538
43.1354 50.5381 -49.2829
49.1819 17.0051 -46.7526
31.9663 -22.1377 -44.419
3.5988 89.7667 -40.8274
3.7672 81.7982 -41.6958
3.1099 49.9984 -48.6884
2.7618 8.9448 -45.6215
2.5716 -0.5239 -45.4883
-8.2839 107.6902 -49.5574
-32.6377 77.4827 -44.0452
-35.0634 49.8709 -49.445
-40.9937 17.7195 -49.7816
-24.0991 -22.0572 -46.9383
NA NA NA
NA NA NA
NA NA NA
NA NA NA
ID=PCHP5473$b

LM3=52
33.7622 91.6674 -45.9177
35.2335 -56.7403 -45.1428
33.6345 78.2648 -42.3394
33.7938 50.0004 -43.6933
34.1348 32.5525 -47.49
34.2143 31.169 -46.2478
34.3759 -12.1681 -44.9576
50.4456 64.5936 -42.071
67.3547 73.1572 -45.2763
73.9968 47.5055 -50.8127
73.9759 31.5766 -48.5212
73.5 29.8622 -47.5925
75.1784 0.9143 -53.9674
75.2829 -21.3705 -47.2018
62.3025 -42.355 -46.2143
33.8216 78.3523 -42.3734
33.581 49.7039 -43.6827
33.853 32.8138 -47.2531
33.865 31.1516 -46.3127
34.1259 -12.0632 -45.1294
16.6525 62.9357 -42.1044
1.0503 72.7743 -45.2896
-5.5949 47.3544 -51.4672
-4.9813 30.7991 -48.9441
-6.1197 28.8646 -46.8777
-6.6015 -0.3099 -52.0653
-6.1274 -22.2556 -45.7455
9.8141 -45.5855 -46.0725
34.2589 72.7255 -41.3887
34.6954 61.7191 -41.4711
34.4266 32.6297 -47.1442
34.5948 -3.1112 -45.0287
34.0972 -18.1553 -44.9112
46.5631 89.6632 -47.9687
73.1179 54.2412 -46.0541
73.9666 31.5701 -48.5848
77.5098 1.9691 -48.3292
63.7775 -39.8308 -45.5888
33.7158 69.44 -40.7969
33.7407 62.6284 -41.5935
34.0512 32.9054 -47.3135
33.5746 -4.4856 -44.9049
33.8394 -18.4864 -44.8914
22.3427 89.5005 -48.0066
-4.6695 57.2731 -44.7398
-6.1623 31.0718 -48.9504
-8.9586 0.6308 -47.0235
4.4432 -40.0891 -45.8412
NA NA NA
NA NA NA
NA NA NA
NA NA NA
ID=PCHP3818$a

LM3=52
33.6049 91.4461 -45.7475
34.9183 -56.7742 -44.999
33.7644 78.2243 -42.2786
34.0867 49.8317 -43.9278
34.3539 32.182 -47.2717
34.3518 31.3291 -46.4623
34.032 -12.004 -45.1764
50.5509 64.6214 -42.032
67.0067 73.1119 -44.9947
74.0265 47.6973 -50.8001
73.8754 31.5863 -48.6044
73.8779 29.0852 -48.2175
75.4942 1.2957 -52.9035
74.7705 -21.068 -46.7086
59.5229 -44.5638 -45.4526
33.8443 78.276 -42.3665
34.1245 49.7761 -43.6546
33.6987 32.7921 -47.2571
33.518 30.9983 -46.0917
34.0156 -11.9596 -45.1343
16.4098 63.1105 -42.047
1.0698 72.9439 -45.3201
-5.3285 47.5613 -51.3709
-5.4656 31.2167 -48.5986
-6.5322 28.8279 -47.5016
-6.3232 -0.1698 -52.1754
-6.1559 -22.3732 -45.9488
12.9695 -47.9413 -46.0314
34.2657 73.1966 -41.4173
34.7316 61.6555 -41.5598
34.2805 32.4182 -47.3529
34.863 -3.1608 -45.0462
34.4742 -18.3128 -44.8914
46.2518 89.4096 -47.7611
72.703 54.9245 -45.616
73.4355 30.8081 -49.0368
77.4417 2.2445 -48.8194
63.8298 -39.1473 -45.5719
33.5744 71.7783 -41.3074
33.9218 62.524 -41.4475
34.3419 32.9072 -47.2779
34.1219 -4.8785 -45.0059
34.3379 -18.6655 -44.8289
22.2925 89.415 -47.8239
-4.1902 56.9583 -44.844
-5.3776 31.035 -49.0516
-9.1669 1.5327 -47.7654
4.9083 -39.7584 -45.5945
NA NA NA
NA NA NA
NA NA NA
NA NA NA
ID=PCHP3818$b

LM3=52
14.8665 58.6475 -47.5272
20.6905 -43.4082 -43.9511
15.5279 50.0743 -44.4405
16.878 28.6648 -43.7351
18.4951 13.8076 -46.3435
18.169 12.4366 -45.8396
19.3967 -18.113 -42.9769
25.564 40.2108 -41.7805
40.1478 47.6338 -42.1258
45.3666 30.8952 -43.8677
46.3462 15.1289 -44.6819
46.5388 14.2999 -45.5135
49.7395 -7.5613 -47.703
47.3549 -25.0425 -45.0345
37.4946 -36.9746 -45.0344
15.2171 50.377 -44.3093
16.6717 29.0216 -43.5504
17.2891 12.9187 -47.184
17.5542 12.0035 -46.2561
18.8205 -18.0729 -42.9928
6.8315 39.4568 -43.4691
-8.7556 44.6054 -45.5669
-10.7389 27.0855 -48.4038
-9.753 11.6885 -48.9427
-10.364 10.2273 -47.7997
-10.9926 -10.9566 -50.2773
-7.308 -27.5959 -47.1781
4.4124 -39.1919 -46.4174
16.4239 38.1292 -42.8039
16.8105 33.5519 -43.0803
18.5211 14.073 -46.1763
19.463 -12.3616 -43.3412
19.0447 -18.446 -42.9591
25.6332 57.5661 -46.5992
44.4812 33.999 -41.4688
46.0958 15.2141 -44.4295
49.8784 -8.5723 -44.7586
39.6275 -34.3079 -45.1119
15.5464 37.429 -42.8274
16.0439 34.0037 -43.1358
17.8059 13.8078 -46.5217
18.9313 -12.1677 -43.2171
18.8866 -18.3551 -43.0035
3.6693 55.4407 -48.8554
-10.8329 31.0832 -45.5639
-9.678 11.454 -49.081
-10.7863 -11.1867 -47.0782
1.9133 -37.2928 -46.5509
NA NA NA
NA NA NA
NA NA NA
NA NA NA
ID=PCHP12211$a

LM3=52
20.8149 50.0663 -46.3618
16.0906 -51.6178 -44.0844
20.1291 41.5145 -43.2671
19.6542 20.0678 -42.8666
19.3417 5.3153 -45.6572
18.6246 4.2337 -45.0371
16.966 -26.2237 -42.7231
29.6149 30.417 -41.1229
44.7195 36.3784 -41.5354
48.2258 19.1999 -43.8978
47.0882 3.7673 -44.5033
47.1548 3.1344 -44.5422
48.2832 -18.6661 -46.1866
44.1848 -35.9728 -44.6857
33.1361 -47.1581 -45.0456
20.2476 41.5749 -43.3352
19.6915 20.2162 -42.759
17.8529 4.1357 -46.0992
18.3418 3.3288 -44.8896
16.8344 -26.3657 -42.6764
10.5177 31.823 -42.2352
-3.9747 38.6378 -43.6884
-8.1098 21.8169 -47.1544
-9.8949 6.7945 -47.638
-9.9554 4.97 -47.1144
-11.6617 -15.8873 -50.8888
-10.6751 -33.2594 -47.1964
0.1046 -45.7004 -46.6728
20.0048 29.778 -41.8681
19.8975 24.9594 -42.2862
19.6435 5.2712 -45.879
17.8331 -19.7761 -42.9844
16.5664 -27.2008 -42.6171
31.0562 47.68 -45.4862
46.7375 22.268 -41.2079
46.4318 3.3972 -44.6317
48.0389 -20.0271 -43.946
35.5893 -44.4407 -44.8899
19.7043 29.2893 -42.063
19.027 25.6335 -42.3546
18.7087 5.2131 -46.1124
16.6637 -20.4848 -42.7397
16.5318 -26.0361 -42.6404
9.2629 47.9746 -46.9689
-7.8953 25.4789 -43.9087
-8.949 5.7662 -47.7299
-12.822 -17.2885 -46.8134
-2.6848 -43.5688 -47.1142
NA NA NA
NA NA NA
NA NA NA
NA NA NA
ID=PCHP12211$b

LM3=52
-25.5607 124.3408 -30.9065
-38.0193 -72.0102 -39.9786
-27.8466 105.5867 -23.0009
-30.7773 60.3043 -24.2703
-32.6741 34.3939 -27.1136
-32.7228 32.0959 -27.6722
-35.0774 -21.1345 -29.6096
-7.6219 85.6558 -21.4571
12.9636 87.0467 -21.9731
22.3029 60.4391 -25.9263
22.1839 32.2226 -28.399
21.1303 28.7141 -27.5343
17.7577 -8.853 -33.6441
11.0201 -34.0803 -29.7518
-18.8668 -73.135 -39.3263
-27.9869 105.9868 -23.2151
-30.7352 60.2236 -24.3336
-32.9772 33.5161 -27.7593
-33.5391 31.7939 -27.9926
-35.7423 -22.7444 -29.7427
-51.0744 86.773 -23.197
-71.5644 92.7332 -25.0396
-83.3264 67.8142 -31.6208
-87.8191 37.1092 -33.9902
-88.4625 34.7946 -35.1001
-84.6202 -2.0612 -40.9938
-81.6826 -27.9096 -35.4102
-47.1716 -75.5841 -42.9638
-28.9302 97.2448 -21.4399
-29.3804 78.5803 -22.3482
-31.7506 33.7369 -27.3495
-33.9565 -10.149 -29.0656
-36.6963 -41.3311 -30.6471
-5.3034 119.0261 -31.4903
14.4868 78.8589 -21.5069
21.7439 32.0732 -28.3586
15.2992 -9.7938 -30.1375
0.2938 -53.2858 -31.9001
-29.8033 99.4038 -21.9404
-30.5573 79.9726 -22.2336
-33.3421 34.0845 -27.1027
-34.9367 -8.5139 -28.8623
-37.9431 -42.3748 -30.6513
-48.463 120.8818 -34.4944
-74.5805 84.989 -25.0023
-89.5941 38.121 -34.2399
-83.1791 -3.7993 -36.4714
-73.9261 -48.7783 -36.3599
NA NA NA
NA NA NA
NA NA NA
NA NA NA
ID=PCHP6139$b

LM3=52
-30.6577 109.1501 -31.9426
-40.4701 -87.3944 -40.7361
-32.6125 90.3083 -23.825
-35.1708 44.8539 -24.954
-36.3781 18.7672 -27.9781
-37.1479 16.0432 -28.0504
-38.4624 -36.3828 -30.2873
-12.0726 70.5181 -22.2337
8.2911 72.6401 -22.6081
17.7094 46.669 -28.8011
18.8031 16.4119 -30.6201
17.2925 14.2074 -28.2039
15.0201 -23.0189 -35.3108
7.9469 -48.238 -30.7757
-21.9704 -88.3891 -40.0711
-32.8666 90.7393 -24.001
-35.1664 44.861 -24.9443
-37.0809 18.3276 -28.139
-37.4606 16.4792 -28.3542
-39.2622 -38.272 -30.2298
-55.6909 71.1343 -23.8036
-75.7386 78.6461 -26.0157
-88.2472 52.4302 -34.2719
-93.2609 20.9307 -35.7548
-92.7981 18.4081 -36.2652
-88.6372 -17.4211 -40.8398
-84.676 -43.7689 -36.5347
-51.8572 -90.8137 -44.2296
-33.0944 85.4368 -22.88
-33.5086 63.3667 -23.1202
-34.9378 18.382 -27.9516
-37.4248 -25.0761 -29.5105
-39.5982 -56.6356 -31.4555
-10.4727 103.6809 -31.9258
10.2021 64.3469 -22.4171
17.6644 17.1169 -29.0769
12.32 -24.8556 -31.1233
-2.023 -68.3933 -32.9985
-34.0753 83.8919 -22.5514
-35.1323 64.6976 -23.0883
-37.479 18.4503 -27.9176
-38.5293 -23.9548 -29.4438
-40.6193 -57.8384 -31.4773
-53.0676 105.3563 -35.429
-79.396 69.1525 -25.7479
-94.1045 21.87 -35.2974
-86.5019 -19.7433 -36.9924
-76.7999 -64.6914 -37.5763
NA NA NA
NA NA NA
NA NA NA
NA NA NA
ID=PCHP6139$a

LM3=52
2.8667 105.7662 -28.089
4.8815 -44.9508 -31.7847
2.8813 93.8496 -23.1219
1.3838 56.5952 -20.4437
6.1944 33.8996 -21.4356
6.1837 32.802 -21.8644
4.8459 -4.1101 -25.9443
20.2228 77.2198 -19.2494
37.3363 85.1211 -20.6177
47.9491 63.508 -21.7948
47.4066 37.4623 -18.7635
48.1152 37.6008 -18.6647
51.3056 7.8406 -24.8679
45.5499 -15.854 -23.6436
17.7925 -50.6445 -32.3763
3.0861 93.7596 -23.2201
1.497 56.9102 -20.546
2.0016 36.1281 -21.9633
1.6763 34.5891 -21.8954
4.6911 -4.1307 -25.9316
-15.0251 77.6413 -21.1178
-31.2968 85.1324 -24.9036
-40.5122 64.0216 -26.2902
-40.6732 37.5589 -25.0169
-40.3353 37.335 -24.8224
-40.4791 7.9217 -32.4435
-36.2746 -14.4703 -29.8797
-9.4046 -49.8478 -34.1053
3.3482 87.7287 -21.3417
4.6032 74.4612 -19.3116
6.6045 34.0291 -21.4147
5.0186 4.5283 -24.9323
5.0357 -22.4889 -27.9982
19.2044 102.7812 -27.5684
42.3537 70.7971 -18.2447
49.7129 39.1182 -18.874
50.008 7.4592 -23.3759
35.4459 -32.6012 -27.9779
2.3344 85.4708 -20.4029
1.5794 74.2643 -19.6316
3.3682 35.3103 -21.8473
4.2665 4.553 -24.6866
4.4944 -22.2051 -27.9722
-14.1741 102.5506 -30.3352
-34.9061 73.0574 -22.9912
-43.932 39.5664 -25.8032
-40.1424 7.9228 -30.3351
-27.167 -30.6999 -32.3159
NA NA NA
NA NA NA
NA NA NA
NA NA NA
ID=PCHP11927$a

LM3=52
4.3632 109.9862 -28.0734
9.3863 -40.9191 -31.284
4.7889 97.6773 -23.007
4.2839 60.6659 -20.3956
9.6155 37.6806 -21.4515
9.3935 36.2947 -21.5308
9.191 -0.2641 -25.536
22.3239 81.7525 -18.9651
38.9922 89.7777 -20.4017
50.3285 68.3339 -20.665
51.3695 42.796 -18.8641
51.4079 42.3637 -18.8527
55.1223 13.1265 -24.2776
50.1758 -10.8525 -23.3437
23.193 -46.2285 -31.9929
4.3193 97.8247 -23.0727
4.3065 60.5419 -20.5941
4.9153 39.7778 -21.8122
5.2987 38.859 -21.9598
7.9628 -1.1591 -25.5845
-12.843 81.2159 -20.939
-28.9995 88.1874 -24.6671
-37.7425 67.184 -27.0573
-36.7983 40.6457 -24.6561
-37.5028 40.4045 -24.9113
-36.2156 10.3973 -32.1241
-31.7298 -11.7972 -29.4005
-4.2737 -46.1389 -33.5047
5.1843 92.9027 -21.5279
5.5071 77.5889 -19.3179
9.089 37.1297 -22.2694
9.3522 8.751 -24.5218
10.0135 -18.1063 -27.5931
20.1039 106.957 -27.6042
44.3285 75.5268 -18.1216
51.7395 44.2136 -18.7338
53.921 12.3512 -23.2815
39.6763 -27.1421 -27.1819
4.7365 88.6553 -20.1075
4.6013 78.0639 -19.3796
6.3274 39.1474 -21.8625
8.4711 8.8606 -24.5224
9.2345 -18.3773 -27.7031
-12.3425 105.7275 -29.9902
-33.2105 76.4258 -23.1457
-40.422 42.0975 -25.1709
-36.2806 10.7967 -30.4699
-21.915 -27.5371 -32.1754
NA NA NA
NA NA NA
NA NA NA
NA NA NA
ID=PCHP11927$b

LM3=52
-13.5032 126.8405 -12.9164
-6.4807 -41.8433 10.6193
-12.0686 111.3017 -5.9118
-11.5643 82.655 -2.3127
-8.7937 49.7483 -0.2368
-8.7589 49.7378 -0.2227
-7.0584 -8.8216 8.2888
6.2514 97.1382 -4.2421
24.8106 105.9792 -7.5331
36.5998 81.3158 -7.6814
39.4996 43.704 -3.8265
39.4234 43.6447 -3.8255
30.6868 16.7969 -1.6749
24.2744 -9.1537 8.1383
8.5643 -52.2857 10.7983
-12.1849 111.3998 -5.741
-11.4903 82.9774 -2.3781
-12.341 48.3398 -0.0565
-12.4624 48.2058 -0.0497
-9.4718 -5.6391 7.9287
-28.855 95.937 -2.4975
-48.6588 101.5622 -3.3658
-58.0796 78.7841 -4.3723
-59.4535 41.7618 0.4939
-59.3151 41.7065 0.441
-49.2319 13.563 0.6851
-40.9673 -12.8964 10.881
-22.1739 -52.3062 11.7784
-10.2203 100.0134 -3.3772
-11.4026 87.4985 -1.982
-10.0647 56.2063 -0.7783
-8.5724 15.3061 3.8876
-7.3917 -27.9641 11.0066
7.042 124.3202 -15.6646
31.3237 87.6335 -4.7859
38.1089 54.0027 -2.8145
27.683 17.6806 5.0425
20.0427 -30.9757 9.7285
-12.1633 98.5308 -2.8258
-11.9349 86.6523 -2.112
-10.9001 58.3194 -0.9025
-9.9267 14.0655 4.0737
-7.3838 -28.2047 11.0231
-33.7114 121.0965 -10.6378
-53.3675 84.5272 -0.8504
-57.3794 49.3143 1.7877
-45.8644 14.0287 7.1604
-34.4772 -33.1889 11.8685
49.1342 81.6794 -24.4979
56.3118 0.3729 -7.8058
-72.897 76.5146 -20.1586
-72.956 -7.1245 -3.654
ID=PCHP7598$a

LM3=52
-10.211 123.8248 -12.6734
-6.7091 -44.527 10.6021
-9.3543 108.6347 -6.251
-9.3262 80.3024 -2.7437
-7.1465 46.8157 -0.2712
-7.2034 46.9609 -0.5289
-7.4678 -10.2709 7.9801
8.5578 94.6902 -5.2153
27.496 102.7447 -8.9514
38.2048 77.897 -10.9936
40.7986 40.0971 -5.0757
40.7864 40.1029 -5.0617
30.838 13.023 -2.8407
24.5851 -12.597 7.5291
8.9478 -54.9724 9.9608
-9.6542 108.4084 -6.1584
-9.2633 80.3176 -2.8293
-9.2125 45.0486 -0.329
-9.1701 45.081 -0.2993
-8.7622 -8.5699 7.7663
-26.5803 93.7954 -2.378
-46.0589 100.0436 -3.1644
-56.9475 77.2566 -4.6591
-58.2537 40.1868 1.1986
-58.0027 40.1933 1.1898
-48.8733 11.4771 1.0176
-40.7298 -14.3488 11.1772
-22.2208 -54.812 11.834
-8.8999 96.814 -3.4229
-9.9037 85.2529 -2.3919
-6.8059 54.9123 -1.3128
-6.6248 11.4459 3.9384
-6.9694 -30.0509 10.988
9.6963 120.9304 -14.8513
33.175 83.4645 -5.3283
39.1199 48.4912 -3.8347
28.3575 14.1141 4.0713
19.4143 -33.9135 9.1463
-10.1792 96.1492 -3.2856
-10.7237 85.3794 -2.4081
-9.0849 55.742 -1.0514
-9.7793 12.6325 3.8906
-7.7875 -30.2695 10.9535
-30.5682 119.3614 -10.3848
-49.7475 87.7776 -0.2968
-56.0956 51.3762 2.4866
-45.3708 11.102 8.0167
-34.4542 -34.7344 12.2295
50.3077 77.4771 -24.6418
56.2598 -3.5132 -8.9136
-71.1641 77.9823 -20.0351
-72.7873 -8.4192 -2.3575
ID=PCHP7598$b

LM3=52
163.5389 2.4138 -92.1236
147.4526 -180.1545 -65.0389
162.4383 -20.3473 -82.7593
159.2478 -57.6249 -74.3327
157.1036 -112.99 -69.9992
156.7012 -113.4389 -69.8756
155.7728 -143.0018 -74.6418
181.5432 -35.6275 -76.4498
196.4043 -27.7036 -80.6078
210.0227 -52.9099 -71.2188
227.4237 -111.1388 -70.4653
227.5653 -111.1561 -70.5925
217.1347 -152.1174 -79.428
200.2497 -160.968 -70.7073
163.9162 -195.5786 -64.0859
162.461 -20.7098 -82.8164
158.6314 -57.0606 -74.736
152.8402 -110.2337 -71.9916
152.7012 -110.2895 -71.8257
149.1204 -143.4601 -76.1153
139.6011 -31.5703 -81.8759
127.0116 -21.6176 -89.9126
106.3981 -44.2322 -85.65
80.6271 -98.3884 -88.4126
80.6086 -98.4822 -88.493
89.19 -144.1562 -96.1557
102.9655 -154.453 -79.0527
130.5619 -194.1331 -69.1875
161.9906 -27.6896 -79.9954
159.1176 -62.4805 -73.9662
158.9349 -81.3163 -72.6551
156.6122 -142.7083 -74.7134
152.2036 -166.3558 -70.4109
182.9029 -14.0122 -90.008
206.984 -46.5152 -69.2044
230.8829 -92.7861 -73.6631
206.5136 -153.5387 -71.1958
179.0754 -179.4537 -62.2749
161.7842 -27.5714 -80.3478
157.91 -62.8361 -74.3859
155.9887 -79.1025 -73.5001
148.3152 -142.8682 -76.0977
149.8916 -166.2092 -70.5813
142.6767 -10.8337 -96.1044
109.0995 -39.7086 -80.453
82.1236 -80.4883 -89.9954
97.3161 -147.2169 -85.6472
119.6202 -176.6079 -68.7055
238.7434 -52.1854 -102.4447
235.3499 -164.3429 -83.0655
85.1438 -40.8028 -119.9508
71.5427 -155.0484 -102.806
ID=PCHP3600$a

LM3=52
163.4973 5.3138 -89.9947
149.3526 -178.3045 -67.9202
163.1283 -17.6065 -81.4293
159.1621 -53.9705 -74.2596
158.4078 -110.7206 -70.688
158.4641 -110.6994 -70.6132
157.579 -140.4329 -76.1853
182.0494 -33.1182 -75.0136
196.5807 -24.7795 -78.5942
211.4557 -50.8812 -69.8833
228.8022 -108.3888 -70.6187
228.8775 -108.2264 -70.7151
219.6599 -147.5868 -78.4106
201.1509 -158.5788 -71.622
168.4317 -193.7236 -66.8458
163.0588 -17.2813 -81.4714
159.498 -55.4492 -73.9093
154.0125 -108.3032 -72.4779
153.9639 -108.3412 -72.5282
151.3011 -140.5822 -78.0459
139.7735 -29.4493 -80.927
127.5666 -19.0389 -88.6484
107.7093 -41.8194 -84.3303
82.5027 -96.4583 -89.5863
82.6359 -96.4171 -89.6293
92.3552 -140.6445 -95.3189
104.8943 -151.5601 -80.7515
132.6856 -192.0114 -72.3798
163.2625 -23.6549 -79.2685
160.5739 -60.0298 -73.4871
160.1723 -79.4225 -72.4544
158.2832 -140.1172 -76.3045
153.7969 -163.8981 -72.8053
183.7734 -10.5475 -88.0452
206.5481 -42.4817 -67.784
230.7559 -88.8305 -71.6446
207.8472 -149.8347 -71.2069
180.5986 -177.6262 -64.4069
161.9931 -24.0992 -78.9778
158.4788 -60.654 -73.9695
156.8862 -76.7324 -73.8016
150.9101 -140.2929 -77.8889
150.754 -165.1494 -72.4585
143.4548 -7.8583 -94.3536
110.3037 -36.8268 -80.4116
83.4178 -78.3719 -90.7106
99.3908 -144.8387 -87.0822
120.8941 -174.4917 -72.094
239.79 -48.2253 -100.5641
237.7522 -160.377 -83.9998
86.4774 -38.524 -120.3262
73.8608 -153.0222 -105.8678
ID=PCHP3600$b

LM3=52
0.9273 80.5353 -5.5224
-1.5757 -94.7385 -15.9778
0.3285 69.1783 -1.4692
0.6896 45.8833 0.0901
0.9881 0.514 0.62
0.8268 -0.3384 0.3865
-1.4412 -51.7158 -5.5181
14.857 55.6476 0.7706
37.0752 62.1029 -2.3449
47.1335 33.4528 -7.4841
62.0216 0.8856 -9.5412
61.9867 0.8417 -9.5992
48.2053 -27.8262 -8.2659
42.1057 -57.9208 -6.1753
13.0462 -99.8581 -15.5645
0.6663 69.3702 -1.5611
0.0182 45.2906 -0.0445
-2.8102 -2.6654 -0.7463
-3.0335 -2.7585 -0.6738
-3.0839 -51.8939 -5.9069
-15.4564 55.2911 -0.9302
-37.2542 62.039 -5.1619
-46.0236 35.2726 -10.8748
-61.9692 1.9319 -14.0729
-62.1474 1.8322 -14.1845
-48.1164 -28.8534 -14.9945
-45.8814 -57.5751 -11.8647
-18.5103 -99.7327 -18.1566
1.1434 56.5841 0.9327
0.7451 43.0226 0.8136
0.9212 16.3122 1.0886
0.9777 -31.1365 -2.6536
-1.6645 -59.5235 -5.8552
22.6461 77.1338 -8.1955
41.8368 47.211 -0.7064
62.1492 6.6802 -8.2337
46.5092 -28.7489 -4.4197
31.2336 -76.7644 -8.1912
0.2043 54.4964 0.8783
-0.8044 42.247 0.7716
-1.2564 15.4577 0.8571
-2.1699 -34.2857 -3.1571
-2.8671 -58.5741 -6.114
-21.5023 77.1202 -9.4574
-41.2681 48.6841 -3.8426
-61.8206 8.6879 -12.5337
-48.7228 -27.125 -10.0815
-35.1535 -76.2974 -13.0216
67.8684 45.7839 -20.2056
79.0962 -53.1115 -16.5392
-66.5144 48.203 -26.2734
-80.7351 -49.6902 -32.9131
ID=PCHP1176$a

LM3=52
-12.8349 36.3719 -12.2337
-28.0741 -138.3161 -5.4801
-14.5379 25.3237 -7.1235
-16.0864 2.4735 -3.0721
-19.2688 -42.9243 1.4657
-19.2828 -42.7451 1.455
-25.2996 -94.8395 0.9197
-1.3219 11.6154 -3.514
21.3007 15.4992 -6.9624
28.5533 -13.5705 -8.3515
41.9942 -47.5521 -7.313
41.9395 -47.4638 -7.3972
27.4628 -75.5912 -5.9413
17.8367 -103.8117 1.2243
-14.0078 -144.5189 -4.3373
-13.8341 26.1363 -7.5291
-16.1418 1.7711 -3.1404
-22.9355 -45.3024 0.6465
-22.8979 -45.1892 0.6371
-26.6477 -94.6038 0.5269
-31.2254 12.8953 -5.4506
-52.2254 20.8222 -10.7255
-64.1846 -7.0295 -11.6845
-81.6668 -38.1155 -13.6963
-81.6084 -38.1009 -13.8168
-70.788 -68.9166 -11.5257
-69.7675 -98.4389 -5.5494
-44.8379 -142.4355 -7.3301
-15.1046 12.4479 -3.6326
-16.4395 -0.3114 -2.7075
-18.1567 -26.4035 0.3852
-21.5313 -74.0164 1.3541
-25.7768 -102.3168 1.0878
8.8474 30.9489 -14.4254
25.2312 0.659 -3.6519
42.3568 -41.8432 -6.9533
24.3479 -75.0711 0.3159
5.3433 -121.9672 1.2669
-16.0703 11.2485 -3.4817
-17.532 -1.0282 -2.9923
-19.7094 -27.4145 0.1722
-24.1817 -77.1445 1.2291
-26.6567 -101.7021 0.9613
-35.6 34.1306 -16.2549
-57.6674 8.3064 -8.3217
-80.6666 -31.0292 -12.6894
-69.8852 -67.6662 -6.3583
-60.6539 -117.9303 -4.5091
51.3867 -4.2162 -22.7033
55.2843 -103.0964 -9.042
-82.4616 6.8469 -30.3627
-103.7115 -89.7162 -27.5844
ID=PCHP1176$b

LM3=52
6.3568 84.2275 -24.8511
10.861 -67.8297 -18.7523
6.2066 75.5159 -21.9957
6.2618 53.899 -17.6194
9.5928 13.8512 -14.0467
9.6167 13.8475 -14.031
10.7289 -32.7613 -14.7353
18.6898 65.199 -20.4632
36.8586 66.412 -23.5315
45.8209 44.9313 -25.7639
59.5864 18.3517 -26.9415
59.5126 18.1974 -26.8478
50.4735 -10.5001 -24.2795
45.7191 -34.0198 -16.7684
24.7443 -72.5574 -19.6218
6.2041 75.443 -21.8582
6.1908 54.013 -17.6369
7.1328 16.5594 -14.174
7.3955 16.6472 -14.2899
9.1037 -33.4541 -15.0111
-7.2452 64.9062 -19.0404
-23.4512 67.026 -22.8001
-32.6771 42.289 -21.4707
-44.5562 14.3734 -22.3874
-44.5548 14.42 -22.4771
-31.1187 -12.1288 -19.0582
-25.4595 -35.9389 -13.1941
-3.1255 -72.5255 -17.9961
6.7575 63.8031 -19.4037
6.6878 50.9512 -17.1469
9.2591 26.0421 -14.575
10.8354 -14.5753 -14.0284
10.8656 -38.679 -14.7266
27.3252 80.0354 -29.3327
42.2172 52.9495 -20.4982
57.8853 21.0108 -25.0007
47.9667 -12.4839 -18.9523
38.4286 -52.9933 -17.0599
5.7638 63.4765 -19.2212
6.2728 51.4549 -17.2744
5.95 27.4387 -14.5665
8.0708 -13.6015 -13.91
9.5033 -38.2459 -15.1846
-15.2296 78.263 -28.8282
-28.7795 52.5366 -18.7344
-42.7505 19.6203 -20.5996
-28.5873 -13.3202 -14.2735
-17.3377 -53.8559 -15.6179
63.5202 51.3506 -40.7008
74.0348 -30.4376 -38.0188
-49.8428 48.179 -38.9231
-55.8594 -33.4192 -30.565
ID=PCHP7718$a

LM3=52
5.6491 85.3086 -24.3225
9.723 -66.9755 -19.2721
6.3542 76.495 -21.4664
5.9316 54.8583 -17.162
9.1262 14.7375 -14.1068
9.2443 14.8158 -14.0896
10.1457 -31.8589 -15.2548
18.6195 66.0813 -20.4804
36.3417 67.4024 -23.7016
45.7357 45.5239 -26.4912
58.7919 19.2467 -28.1593
58.5645 19.1814 -28.1758
49.9969 -9.2543 -25.6009
44.9911 -33.5072 -17.856
24.016 -71.1079 -20.2975
6.1085 76.542 -21.506
6.1442 55.0005 -17.2848
7.0304 17.4197 -13.8993
6.9506 17.417 -13.9653
8.4964 -32.6791 -15.3714
-7.6278 66.0815 -18.3191
-23.9086 68.0068 -21.6008
-32.3917 43.5938 -19.5932
-45.4757 15.4249 -20.8295
-45.5171 15.4593 -20.89
-31.05 -11.4686 -17.9533
-25.5202 -35.1968 -12.1926
-4.0432 -71.8112 -18.2688
6.5203 64.7394 -18.9576
6.38 51.7872 -16.8838
9.3152 26.9308 -14.5416
10.3497 -13.6965 -14.1756
10.1535 -36.8567 -15.1478
26.8457 81.1061 -29.3815
42.0281 53.5109 -21.524
57.5258 21.659 -26.8507
47.5363 -11.5901 -20.3985
37.8789 -51.8962 -18.3386
5.985 64.0234 -18.7233
6.2471 52.0668 -16.8696
6.2796 28.4513 -14.4555
7.3236 -12.641 -13.9358
8.7719 -37.4736 -14.8472
-15.757 79.442 -27.5537
-28.9306 53.3487 -17.2184
-43.9805 20.7602 -19.5944
-29.0011 -11.53 -12.9033
-18.1648 -52.4831 -14.8277
62.004 52.6731 -42.3813
72.286 -29.4474 -40.1879
-50.5925 49.3501 -36.0945
-56.409 -32.6979 -28.8833
ID=PCHP7718$b

LM3=52
39.2862 88.0864 -42.6194
38.3287 -29.2317 -34.0465
38.1535 82.3854 -39.2847
38.3641 64.8255 -35.6989
39.7631 32.4651 -32.2411
39.8267 32.4761 -32.2145
38.919 -1.955 -32.7918
48.163 72.975 -37.6777
61.1354 75.9013 -42.1191
69.9763 57.5574 -40.5529
81.1837 35.1481 -43.0337
81.2096 35.0516 -43.0099
74.0223 12.3812 -41.0829
67.255 -6.8335 -34.617
49.0154 -34.9892 -36.2817
38.4065 82.4956 -39.5346
37.7744 64.2647 -35.8079
38.2339 34.7529 -32.4272
38.2233 34.7999 -32.4056
37.6967 -1.9381 -32.6917
29.3965 73.2299 -36.9704
16.0485 75.9661 -41.0465
6.6514 56.9939 -38.6722
-3.8657 34.3303 -40.7763
-3.3315 34.0122 -40.1752
3.1974 14.059 -37.7522
10.0414 -5.7784 -32.6198
28.0934 -35.2368 -36.6341
39.603 72.3779 -36.1191
39.0142 61.5251 -34.9481
39.3859 41.6829 -32.3648
39.6959 12.2715 -32.0173
39.0556 -6.0804 -32.0617
53.4847 83.5158 -45.5173
65.7085 63.1065 -37.5574
79.9542 39.5232 -42.1149
71.5706 10.3426 -36.5105
60.0556 -20.3301 -33.8161
38.899 73.2664 -36.2788
37.4637 61.0405 -34.8251
38.1812 41.4811 -32.8009
38.1073 12.4539 -32.1763
37.8413 -7.0178 -32.2109
23.2349 84.1712 -44.8225
11.228 62.5978 -36.6338
-2.0607 39.5443 -39.7674
6.8782 11.9538 -34.0359
17.438 -20.2243 -33.0964
85.3689 56.7091 -58.5602
91.4813 -6.4623 -54.54
-8.3751 58.6231 -54.0789
-14.955 -5.7253 -51.1902
ID=PCHP11909$a

LM3=52
38.2053 81.9239 -47.5989
39.213 -34.7287 -31.7776
37.7781 76.1919 -43.6609
37.0667 58.6817 -39.1673
39.1217 26.8359 -33.6394
39.1584 26.926 -33.7191
38.6068 -7.8177 -32.0121
47.0361 67.2853 -41.2644
60.0895 69.8321 -45.1002
68.8194 51.7831 -43.6984
80.9504 29.6912 -43.4669
80.8801 29.4098 -43.3817
73.1402 7.3487 -38.9599
67.3166 -12.0873 -32.7155
49.4475 -40.4399 -32.9918
37.5843 76.4342 -43.7401
36.7772 58.6855 -39.0143
37.0652 29.0503 -34.1075
37.1846 29.1411 -34.1653
37.8591 -7.2671 -31.9902
28.1658 67.2415 -41.2863
14.7992 69.2558 -45.9342
6.069 50.5535 -42.5252
-3.9498 27.4713 -43.4698
-3.8969 27.4935 -43.5859
4.8554 7.0741 -38.4153
10.3564 -11.9549 -32.4363
29.3878 -40.6838 -34.8919
38.5435 66.8349 -39.9337
37.7473 55.8977 -38.2641
38.7199 36.4429 -34.3856
39.3203 7.2457 -32.1279
39.1271 -11.407 -31.0426
52.5441 77.5727 -49.8387
64.5197 58.3793 -40.1007
80.7386 30.3062 -43.2031
71.3922 5.601 -35.3403
60.3358 -25.4434 -31.4637
37.5676 68.1429 -40.3154
36.6467 55.8088 -38.1789
36.9533 35.7148 -34.2146
37.5215 6.4215 -32.1081
38.251 -12.4578 -31.1052
22.5546 77.6196 -49.5029
10.5898 55.3249 -39.4542
-2.9197 32.2885 -42.7611
6.4481 5.6877 -35.421
17.7955 -26.7631 -31.8797
84.8755 51.2836 -59.8701
92.4361 -12.048 -52.0481
-8.3529 51.324 -58.6431
-14.1817 -13.3138 -51.3084
ID=PCHP11909$b

LM3=52
17.7584 116.5454 -29.1761
22.4713 -29.9616 -15.5037
17.44 107.5159 -23.0058
18.2588 84.0361 -15.3767
21.9838 44.4232 -8.5918
21.8907 44.1697 -8.4617
22.0838 -1.1224 -10.6852
29.6869 94.0472 -18.9948
45.2227 97.5539 -23.6857
50.9472 77.7147 -20.695
58.9709 44.4949 -19.5157
59.0264 44.5334 -19.6342
48.9844 19.8966 -16.9038
45.2548 -4.6446 -15.2452
35.0346 -35.4099 -20.3473
17.8736 107.4192 -22.9216
18.8052 83.9403 -15.4462
19.7613 46.7167 -8.6986
19.3463 46.5284 -8.7315
21.1606 0.4677 -10.4645
7.0101 94.1127 -17.9277
-8.5993 97.0892 -19.2505
-15.3441 75.874 -18.717
-19.1586 43.0556 -14.5544
-18.9765 43.0369 -14.5837
-6.2365 18.2057 -12.2728
-2.8957 -5.7261 -10.6772
9.5996 -35.5851 -18.6766
18.4634 99.5132 -19.3153
19.1789 78.2578 -13.4364
20.2678 56.9291 -9.3341
21.4751 21.0828 -8.0453
22.0473 -13.1622 -12.3944
31.8041 110.8983 -31.3333
48.3039 83.9704 -18.5932
58.3365 50.2908 -18.9012
46.9188 20.02 -14.103
40.4971 -18.4715 -17.2839
17.521 99.643 -19.3799
19.0248 77.6098 -13.51
20.0971 56.2946 -9.4007
20.7896 20.7714 -8.1222
21.518 -13.0488 -12.6078
2.7989 110.997 -29.4187
-11.1662 77.1284 -14.1442
-17.3249 49.5623 -13.7826
-5.5228 18.7073 -9.5609
5.0936 -19.0883 -14.372
69.3869 76.9195 -40.3956
73.5021 1.7014 -31.1556
-32.462 75.3423 -34.8271
-35.6996 -1.0591 -25.7546
ID=PCHP2730$a

LM3=52
15.3131 117.5299 -28.5405
25.5186 -29.1029 -17.8215
15.5539 108.1831 -21.9269
17.2886 84.643 -14.8616
21.7147 44.6191 -8.7685
21.7649 44.6761 -8.8113
24.2652 -0.0698 -12.1218
27.893 95.3055 -18.29
43.4229 99.7708 -23.0055
49.6813 79.3216 -19.234
59.2356 46.7843 -19.579
59.2395 46.8517 -19.5383
49.0014 21.0317 -17.0718
47.3447 -2.8661 -16.3976
38.402 -33.6941 -22.2461
15.6723 108.0865 -21.946
17.7495 84.2729 -14.7389
19.2027 47.1041 -9.0529
19.2254 47.1828 -9.0229
23.0359 1.3493 -11.7162
5.6445 94.3859 -17.1478
-10.3718 96.6989 -18.6795
-14.4292 75.5483 -17.0064
-18.7516 42.302 -15.4936
-18.7194 42.4212 -15.5974
-4.5615 17.8638 -12.979
-0.4981 -5.5696 -12.3147
12.9972 -35.3 -20.4563
16.9114 100.1502 -18.581
18.9458 78.0365 -12.866
20.115 56.8519 -9.3643
22.7351 20.9265 -9.07
25.0758 -11.7922 -14.0439
29.9966 112.0208 -29.9153
48.196 81.0806 -17.4619
57.2872 50.756 -17.9912
47.5937 21.4634 -13.2332
42.6011 -16.8598 -18.414
15.4125 100.0703 -18.4905
17.8731 78.5222 -13.1089
19.4178 57.7864 -9.5576
21.8794 21.5953 -9.0323
24.3502 -12.0381 -14.0575
0.7534 111.4831 -27.973
-10.9542 78.1269 -13.5895
-17.3184 49.5185 -14.489
-3.9209 17.6355 -10.9331
8.1488 -18.2835 -16.0693
68.1265 80.1389 -40.0627
75.7519 4.635 -33.1033
-33.3738 73.8658 -34.6486
-33.6949 -2.5147 -27.0575
ID=PCHP2730$b

LM3=52
12.5904 106.1234 -30.233
24.218 -38.6704 -14.0153
13.6328 97.6793 -22.9922
16.2211 74.815 -14.5304
19.2073 38.429 -9.3861
19.3043 37.611 -9.3599
22.0401 -10.1401 -10.8313
25.9437 84.6322 -17.6157
42.4054 89.03 -21.7043
49.3866 69.056 -20.2882
58.2268 39.6869 -19.7053
58.2771 39.0693 -19.9881
47.8217 12.7648 -16.8996
47.8124 -12.4277 -13.1654
33.3279 -44.6469 -15.7446
13.5696 97.5798 -22.9771
16.3306 74.4685 -14.4585
18.7909 38.4477 -9.2928
18.3463 35.8842 -9.0016
21.5519 -9.3418 -10.6528
4.6665 82.5859 -16.9267
-12.0716 86.5668 -18.5197
-15.7701 64.3819 -18.4895
-19.9627 34.206 -15.7927
-20.1814 33.5971 -15.8443
-6.3243 8.904 -14.0253
-3.3921 -15.9449 -10.2097
15.5225 -45.9607 -14.1871
14.8781 91.327 -19.2833
16.1246 72.3273 -13.9121
19.0838 47.6571 -9.8764
20.8335 8.1854 -9.4023
22.4398 -19.8235 -11.2455
26.3911 103.1644 -29.2391
45.2928 73.7722 -17.2758
57.2552 43.9056 -19.2635
47.4774 12.6166 -14.0512
41.6524 -26.6334 -14.4975
14.7577 91.4877 -19.4088
15.4618 73.1633 -13.8012
18.3115 46.0204 -9.8137
20.4722 8.2324 -9.2654
21.9143 -18.9446 -11.1147
-1.397 101.2186 -28.4996
-13.8209 67.5382 -15.0211
-20.0986 38.0448 -15.6271
-5.581 10.2526 -10.2374
4.4624 -29.0877 -12.583
65.12 70.717 -40.0007
76.9979 -1.778 -30.4464
-33.9432 63.8085 -34.8952
-35.2496 -9.9219 -23.4529
ID=PCHP3221$a

LM3=52
13.9362 108.1389 -28.9595
22.2244 -36.6501 -14.7083
14.8992 99.7848 -22.7805
17.0745 76.6737 -14.6144
19.4656 41.0588 -9.4943
19.3058 39.6227 -9.6225
20.6024 -8.366 -11.4196
27.0527 86.4897 -17.9127
43.7041 90.4973 -22.2218
49.965 70.4816 -21.8428
58.2931 40.8539 -21.1051
58.3096 39.9521 -21.4692
47.4832 14.6575 -17.0486
46.4768 -11.1663 -14.4652
31.4393 -43.0078 -17.0324
14.8979 100.0348 -22.98
17.1231 76.6289 -14.6404
18.5145 39.7693 -9.7201
18.7415 38.0144 -9.4435
20.3436 -7.7046 -11.452
5.7288 85.0086 -16.7434
-10.6711 89.5186 -17.8816
-15.6303 67.0754 -17.045
-20.8212 37.0329 -15.1341
-20.6882 36.2825 -15.5704
-7.2479 12.2134 -12.2169
-4.6884 -13.6145 -10.2584
13.8568 -43.9838 -14.9897
16.1732 93.0287 -19.0506
17.8041 72.8885 -13.7228
20.0197 48.4386 -9.9155
20.5572 10.4759 -9.9845
22.0357 -17.918 -12.0758
28.0001 105.3727 -30.6523
47.8326 72.7529 -18.9339
56.9812 45.2217 -20.2784
46.7771 14.4503 -14.9279
40.2098 -25.1158 -16.0805
15.4916 94.2109 -19.5641
16.9342 73.9368 -13.8487
18.583 48.1972 -10.1378
20.3238 10.1523 -10.1468
20.7587 -16.6683 -11.9506
0.1937 104.1591 -29.3592
-12.849 69.9208 -14.2129
-20.6084 40.2692 -15.0748
-5.9232 13.6704 -9.6116
2.7595 -26.5849 -12.9309
64.4987 73.3777 -40.854
75.6389 -0.9405 -32.4663
-33.3542 67.3093 -33.1132
-36.4274 -6.6016 -22.798
ID=PCHP3221$b

LM3=52
21.9212 107.6106 -9.8268
42.8346 -104.1451 8.9124
23.5992 92.0628 0.2192
29.1812 45.423 12.3354
34.287 6.9559 14.4965
34.1912 6.7913 14.5636
37.8673 -49.7521 11.7016
45.6332 73.4305 7.9605
66.0187 86.2947 5.336
83.3148 57.5811 9.6664
NA NA NA
NA NA NA
97.2505 -25.3303 3.8255
90.7066 -56.0656 12.7026
65.4239 -112.164 6.3948
23.1614 91.8708 0.2673
28.8732 44.8224 12.1766
31.2118 8.1759 14.4756
30.9849 8.2067 14.5706
36.6863 -51.7323 13.2639
5.4925 70.0916 11.4596
-15.4991 78.4077 11.6832
-27.7485 48.5313 16.9757
NA NA NA
NA NA NA
-27.6555 -37.768 13.4684
-12.6391 -67.0618 21.2696
19.717 -118.0394 11.4869
24.6686 92.0652 0.2288
27.2809 62.1609 10.9775
32.1419 21.4125 14.4747
38.226 -36.7784 10.6637
40.5503 -79.4253 12.3206
44.5353 104.8795 -10.6485
75.671 66.4515 10.618
97.1692 28.7214 6.693
95.9734 -24.6626 7.9862
81.7024 -81.967 9.1622
24.4293 90.615 1.136
26.6711 60.3303 11.4895
29.211 21.9412 14.92
35.9197 -36.8794 11.425
39.2641 -79.4804 12.355
0.5779 101.479 -9.4949
-20.6025 55.6247 18.4807
-36.0533 16.7741 16.0072
-24.6323 -37.3853 17.9842
1.5402 -92.0585 17.8367
NA NA NA
NA NA NA
NA NA NA
NA NA NA
ID=PCHP7570$a

LM3=52
22.2758 107.5055 -9.216
43.0724 -104.2252 9.0136
23.6304 91.7753 0.3237
29.3522 44.7483 12.2884
33.9945 7.2312 14.55
34.3281 7.0092 14.4391
37.9455 -49.6418 11.8342
45.6609 73.2687 7.9562
65.8873 86.1224 5.3691
83.1182 58.2834 8.6602
NA NA NA
NA NA NA
97.2656 -25.4178 4.5073
91.0964 -55.7328 12.6339
67.8084 -112.0003 6.3709
23.4751 91.8863 0.2505
29.2783 45.5032 12.2714
32.15 8.4633 14.5277
32.3948 8.6503 14.3725
36.5618 -51.5774 13.5359
5.7048 70.1489 11.3671
-15.2074 78.2341 11.5758
-26.59 48.9364 16.6403
NA NA NA
NA NA NA
-28.5012 -37.692 12.5527
-12.1803 -67.0108 21.8246
20.1859 -118.334 11.1711
24.5468 91.4081 0.5198
27.3724 61.4617 11.1871
31.8128 21.5759 14.3951
37.8559 -36.9982 10.7782
40.1461 -79.4942 12.3411
45.2732 104.9854 -10.8507
75.538 66.4428 10.6768
97.2491 28.8356 6.6624
95.9041 -25.2302 7.8898
81.1405 -81.9416 10.095
24.2499 90.3627 1.2983
26.6282 60.4018 11.4512
29.596 21.9833 14.8909
35.307 -36.9993 11.5859
39.2472 -80.2307 12.3822
0.1811 101.1057 -9.2298
-19.9558 55.6367 18.8134
-35.9227 16.4063 16.2035
-24.726 -37.9734 17.6141
1.2799 -92.195 17.724
NA NA NA
NA NA NA
NA NA NA
NA NA NA
ID=PCHP7570$b

LM3=52
1.0658 160.8352 -1.1268
21.4004 -121.4758 44.2607
2.2232 135.7661 16.8694
8.2779 68.7089 24.7968
13.4854 28.5078 27.0671
13.4017 28.4159 27.0616
17.129 -53.9708 35.1532
33.106 112.2081 24.5808
64.2532 127.2603 17.4751
86.8076 97.0215 19.3019
117.3998 27.427 13.655
117.3057 27.3537 13.803
98.8029 -28.3991 22.2101
84.8744 -62.6859 38.3508
48.2418 -137.3127 40.3171
2.6834 135.8018 16.9195
8.3748 68.6873 24.9156
10.3609 28.1889 27.4093
10.309 28.031 27.3833
11.3092 -53.8037 35.3245
-23.5836 108.8376 26.5252
-56.4683 118.1577 23.1477
-72.0011 88.8131 26.5627
-95.3232 16.1214 23.6468
-95.2189 16.1271 23.7916
-64.907 -40.6135 34.3194
-48.5053 -69.2632 39.7395
-3.4173 -142.458 41.7629
4.2108 122.3915 23.656
7.5796 92.9356 27.4311
12.4557 39.4538 26.5525
15.9238 -25.7085 29.2144
19.4598 -92.1822 44.6485
31.387 157.0523 -0.5504
83.4128 98.584 23.1704
115.1947 28.0192 17.4772
95.1399 -26.3305 33.9994
71.3966 -99.7001 40.9987
3.3125 121.8969 23.9452
6.5054 92.5658 27.553
9.8282 39.1432 26.3815
11.317 -28.0285 29.6593
17.2299 -93.7611 45.0821
-30.286 151.3679 0.6446
-68.8318 91.4118 30.1367
-92.9373 17.9712 27.2398
-64.3502 -39.9313 38.617
-32.8696 -100.6016 46.0783
113.0204 93.7447 -18.0419
132.8055 -65.5373 9.3093
-106.8126 69.1852 -6.8649
-97.9714 -80.6074 22.6882
ID=PCHP7543$a

LM3=52
-34.444 197.8426 -2.7138
-10.4242 -83.7402 41.5488
-32.6183 173.0357 14.6055
-25.8418 106.0745 22.4226
-20.3823 65.7898 24.477
-20.2299 65.9081 24.3946
-15.4663 -16.5132 32.2681
-1.5733 149.5123 22.3467
29.6202 165.4679 14.912
52.0624 135.2703 17.8467
83.8366 65.962 10.8282
83.7405 66.0501 10.8964
65.3049 10.6681 22.1501
52.1856 -24.2585 35.2509
13.7906 -99.6576 37.7656
-32.5019 173.0787 14.3828
-25.9535 105.7269 22.2831
-23.281 65.1802 24.3824
-23.5837 65.0853 24.5916
-21.25 -16.5068 32.3186
-57.9579 145.7545 24.1527
-91.2267 154.4366 20.6476
-107.3643 124.5813 23.6654
-129.1327 52.0671 20.7865
-128.906 52.0746 20.7845
-106.5979 -3.7944 24.0771
-80.9252 -32.0417 36.8615
-34.5835 -104.3721 39.4716
-30.4831 159.6945 20.9196
-25.5489 130.1084 24.5866
-21.0831 76.7937 23.716
-17.6839 11.0004 26.1994
-13.4283 -54.7913 41.7646
-3.8011 194.7809 -2.9898
47.818 137.3401 21.3736
82.6664 64.9832 12.9065
62.1549 11.7662 31.0385
40.2893 -55.9853 37.5921
-31.776 160.0294 20.877
-28.9908 130.2808 25.1517
-24.0719 76.967 23.7176
-21.4591 9.9369 26.5957
-15.0984 -56.4145 42.0695
-64.4192 188.6446 -0.2949
-105.6164 125.1434 25.9415
-125.9367 53.6884 25.1512
-97.4501 -1.2098 37.3114
-64.6439 -64.7527 43.1287
84.0178 126.5835 -19.9042
100.5775 -26.4661 6.6679
-140.7399 109.5989 -10.3414
-130.782 -44.6098 20.0662
ID=PCHP7543$b

LM3=52
-2.9408 120.0898 -15.5948
12.9931 -46.7232 10.1484
-0.8648 106.3528 -6.2969
3.6988 63.9833 -0.0605
8.6304 40.7821 -0.9475
8.8643 40.9964 -1.0606
10.4405 0.3675 1.1531
17.816 93.9884 1.1477
39.9184 109.4866 2.7746
51.5291 85.2582 9.001
83.8281 51.5426 -1.4435
83.7301 51.5868 -1.3891
70.1485 20.7192 4.7351
62.6426 -15.2791 14.1887
33.9298 -63.6465 10.6178
-0.6561 106.0835 -5.9696
3.4565 63.8944 -0.0081
7.2223 43.1931 -1.5112
7.337 43.1052 -1.5252
8.1859 -4.4142 2.7657
-15.5695 90.5955 1.2104
-39.9305 102.1547 2.314
-50.0924 75.762 8.0448
-69.0918 35.9182 -1.4336
-69.0278 35.91 -1.4595
-53.0996 11.0428 -0.4184
-39.6135 -23.4444 12.6237
-5.9072 -66.2308 10.65
0.1342 100.039 -3.2452
2.4069 84.1749 -0.1375
7.6549 45.6001 -1.196
11.1978 3.7286 -0.1619
11.3465 -26.8817 9.3021
20.2727 126.8211 -13.2186
44.1388 95.634 7.7581
73.0108 61.6264 5.8526
67.9196 19.1001 10.5087
48.8809 -34.1096 13.2285
-0.5503 100.4831 -3.5853
1.3675 84.6375 0.1604
5.4067 49.666 -1.0281
9.3694 2.227 0.3278
11.2983 -27.1132 9.3246
-27.1784 117.869 -12.5399
-41.8285 86.3938 8.1822
-69.5142 43.3626 -1.6539
-47.9452 9.4337 8.997
-25.0668 -38.9212 11.779
75.9403 98.2534 -14.7558
96.2324 7.0395 -10.151
-72.8399 85.0295 -15.5321
-72.6975 -8.0868 -10.9989
ID=PCHP5467$a

LM3=52
34.9935 88.8655 -35.6013
43.4151 -44.8052 -21.6018
35.7775 77.2243 -27.7831
38.4241 41.8639 -20.9051
40.1947 23.2211 -19.6579
40.2578 23.305 -19.726
40.6468 -10.9403 -21.5026
48.3657 65.0996 -23.1115
68.2753 76.1595 -28.8303
80.5964 56.5617 -25.4077
101.086 25.1476 -33.036
101.086 25.1476 -33.036
89.0775 0.302 -32.0744
78.7072 -24.9356 -22.0701
56.4549 -56.7598 -25.4906
35.8947 77.343 -27.9487
38.5144 41.6755 -20.9161
38.5721 23.6646 -19.583
38.6274 23.7063 -19.585
40.9581 -10.7114 -21.492
24.9313 64.344 -22.1987
3.5478 72.0321 -26.3862
-5.5151 51.2442 -22.291
-21.584 16.4134 -28.7617
-21.7988 16.1724 -28.6848
-8.097 -4.9686 -29.1826
4.6051 -28.2688 -19.1502
30.9967 -57.5915 -24.3493
36.7838 72.0155 -25.7027
37.5706 60.5637 -23.2818
39.8895 25.5759 -19.6554
41.2271 -7.0118 -21.3593
42.8121 -33.6659 -20.3666
52.0358 90.0332 -35.7339
73.2257 66.8107 -24.1758
99.4708 26.9367 -30.6043
87.0393 -2.8034 -23.5194
67.736 -37.34 -22.6949
36.1024 70.774 -25.4151
36.885 60.9281 -23.386
38.5686 25.4254 -19.7353
40.2436 -6.6727 -21.3103
41.9111 -33.3213 -20.4111
16.7796 87.015 -34.4414
-0.0749 61.3956 -20.9181
-20.9634 20.1141 -26.9007
-4.3352 -8.5325 -20.2987
19.0032 -41.4307 -20.7388
100.7305 62.5641 -46.5413
107.7892 -14.2135 -42.9624
-23.9503 54.703 -40.8493
-22.9515 -22.7988 -37.542
ID=PCHP67$b

LM3=52
-11.9771 40.4431 -26.0697
11.6173 -124.5862 -19.7838
-10.4347 31.1252 -19.0233
-8.1409 5.1268 -11.1272
-1.045 -43.0624 -5.8649
-1.055 -43.2006 -5.9046
7.6657 -91.5082 -9.1053
3.1435 15.6326 -12.9237
20.6137 25.1451 -16.7211
28.9741 2.6348 -13.4763
46.6548 -31.1534 -14.1801
46.814 -31.109 -14.2589
45.1595 -66.4069 -16.7974
41.2028 -93.4922 -11.3207
25.7933 -129.7682 -21.8589
-10.6511 30.9266 -19.033
-8.1172 4.8012 -11.1422
-4.9624 -38.3576 -6.1941
-5.1156 -38.4872 -6.1217
4.8302 -88.4071 -9.1674
-21.7951 12.7716 -14.7489
-39.6829 17.0439 -20.1358
-43.795 -7.0198 -17.9234
-50.0281 -44.9247 -17.8965
-49.8354 -44.7008 -18.0649
-35.4114 -77.83 -21.434
-26.3812 -102.8004 -15.2345
0.5233 -132.8845 -22.7385
-9.3439 23.6063 -15.4194
-9.153 -1.4763 -9.4065
-5.4415 -26.2919 -6.7418
1.3176 -63.5848 -6.5497
5.8077 -96.6236 -9.7465
4.1806 38.6479 -27.0077
23.7335 11.9465 -11.0851
40.3627 -21.4806 -10.969
42.9875 -65.3454 -11.7236
37.5691 -107.328 -14.077
-10.1904 22.2579 -15.0412
-9.2546 -2.1565 -9.2234
-6.2646 -26.5966 -6.6443
0.3094 -63.1683 -6.7057
5.4668 -96.8548 -9.9674
-27.9371 33.9921 -27.6841
-40.6997 3.5829 -15.6072
-47.7417 -31.5498 -16.1909
-34.7257 -79.6169 -17.427
-18.7497 -115.4171 -17.4063
50.4478 0.0132 -29.4892
64.2298 -89.6976 -33.7287
-61.3401 -15.1012 -36.2756
-47.0563 -105.552 -38.0092
ID=PCHP2936$a

LM3=52
-13.6688 39.1233 -22.9234
22.7322 -124.2107 -23.925
-11.4989 28.9466 -15.8302
-6.6911 2.9414 -9.3482
3.7713 -44.0801 -6.343
3.8656 -44.1066 -6.2742
16.3223 -91.6063 -11.576
3.5702 14.7431 -10.853
20.0995 24.9608 -13.6179
30.4306 3.3529 -10.7591
50.529 -28.8914 -14.1144
50.4439 -28.6084 -14.1379
51.4209 -63.7576 -17.7452
49.7893 -91.2562 -14.0727
36.1962 -128.1987 -26.2524
-11.4678 29.0858 -15.8165
-6.7289 3.1329 -9.1551
-1.0611 -39.8899 -5.1544
-0.9808 -39.7349 -5.1706
13.1269 -88.8932 -11.3926
-21.4353 9.8493 -12.3735
-39.4329 12.5313 -17.3717
-41.856 -11.5335 -15.5651
-44.5367 -49.1964 -17.434
-44.763 -49.3332 -17.3996
-28.5763 -81.07 -22.6851
-17.2811 -105.167 -17.8276
11.7973 -133.306 -27.0373
-9.6316 21.4581 -12.5523
-7.1116 -3.0057 -7.6876
-0.6133 -28.491 -6.308
8.0791 -64.7745 -7.661
14.8444 -97.6977 -12.3778
2.7216 38.3351 -24.2427
24.7953 12.7735 -9.4922
43.5425 -19.1451 -10.6808
49.9683 -64.2081 -14.4177
47.2044 -105.0952 -17.2286
-10.1725 20.1623 -12.358
-7.2154 -3.8397 -7.8573
-2.4912 -28.4086 -6.1707
6.592 -64.5459 -7.7217
14.7803 -97.4131 -12.708
-28.8217 31.2634 -25.073
-39.6873 -1.0023 -13.793
-43.079 -36.4348 -15.8989
-28.5294 -80.891 -18.0817
-8.0332 -117.4324 -20.2113
51.8747 3.4568 -28.109
72.5302 -85.3508 -35.1284
-58.6403 -20.7286 -34.5364
-38.8799 -109.0051 -40.6201
ID=PCHP2936$b

LM3=52
20.9933 48.8993 -29.6339
51.9693 -105.1718 -25.93
23.0059 39.9781 -23.445
28.3803 15.8389 -15.5299
36.5172 -26.5714 -12.9526
36.4993 -26.8248 -12.9139
45.7281 -74.1343 -17.8121
37.993 28.0238 -19.3447
54.4556 37.745 -23.1069
64.9022 15.61 -20.9793
81.3743 -13.7954 -21.8058
81.2041 -13.6514 -21.8564
79.1437 -47.5696 -24.3724
78.9141 -75.4248 -21.4301
65.9332 -109.4686 -29.7645
22.7644 39.9352 -23.5749
28.2726 15.5067 -15.5077
33.8378 -24.0939 -13.4674
33.8314 -24.2068 -13.3619
44.7729 -75.7565 -18.0374
12.5807 22.5981 -18.2666
-5.4859 25.1522 -20.8431
-7.4377 2.3955 -18.8724
-10.5822 -33.6985 -19.5338
-10.6537 -33.5858 -19.5572
6.1824 -64.0663 -23.0115
14.6619 -86.3416 -20.2779
38.5328 -114.4641 -29.9456
23.7774 36.3236 -21.9115
29.3721 11.7515 -14.5778
33.3327 -11.8449 -12.8828
41.5325 -50.0035 -14.7644
46.4669 -80.7638 -18.2661
33.2569 50.6536 -31.6452
59.2051 25.559 -19.5302
76.2435 -6.2114 -19.5675
77.409 -45.9146 -19.6011
76.3911 -87.4214 -24.5572
23.1107 35.4635 -21.7872
27.8754 9.8398 -13.9242
31.963 -11.5974 -12.897
40.0596 -50.3951 -14.705
45.5671 -80.8723 -18.1804
6.6734 44.2806 -30.0502
-5.9216 11.131 -17.4939
-9.5136 -18.9402 -18.2592
5.2537 -63.0614 -19.4192
21.5296 -98.3745 -23.1607
79.2845 20.9179 -39.3907
101.592 -61.4996 -40.8985
-23.2266 -0.2726 -37.0298
-10.5274 -83.8973 -38.364
ID=PCHP2934$a

LM3=52
17.6116 48.8908 -28.5836
51.0051 -104.8906 -26.233
19.607 39.7664 -22.464
25.2122 15.3248 -14.5717
33.8356 -26.5699 -12.4412
33.8828 -26.4657 -12.4613
43.9051 -74.1296 -17.6025
34.9712 27.9731 -18.1265
51.1624 37.8579 -21.0512
61.7094 16.5589 -19.9984
78.6257 -13.1887 -20.3089
78.8784 -13.1916 -20.4385
77.2485 -47.2871 -23.4104
77.4277 -74.4961 -20.7913
65.7092 -108.9987 -29.8637
19.8054 39.8927 -22.4897
25.4098 15.546 -14.6174
31.4332 -24.1956 -12.6415
31.4365 -23.939 -12.7611
42.9342 -75.5264 -17.7241
9.908 22.4765 -17.7089
-8.1789 26.3584 -21.216
-9.9631 2.2702 -19.4516
-12.8281 -34.4892 -20.4371
-12.7251 -34.5105 -20.472
4.8558 -64.3896 -24.211
13.2317 -86.6323 -21.1877
38.8807 -114.0501 -30.6544
20.7048 36.2255 -20.7459
26.6392 11.2826 -13.8003
30.954 -11.898 -12.1938
39.4253 -50.5595 -14.471
44.0288 -80.9592 -18.2275
30.4086 50.9676 -30.5963
57.1023 23.0899 -17.7906
74.1547 -6.5789 -18.5782
75.6631 -46.2477 -19.0916
75.088 -87.4528 -24.0943
20.1437 35.2017 -20.7777
25.0293 8.5704 -13.1146
29.1433 -12.2866 -12.3162
37.9016 -50.5975 -14.4051
44.1325 -80.755 -18.105
3.7899 43.6878 -29.2394
-8.3091 10.9079 -17.1103
-12.3502 -20.3923 -18.2729
3.4296 -62.9754 -19.5957
20.4871 -98.5977 -24.6145
76.4611 21.6239 -38.4407
100.2557 -60.5293 -39.6003
-25.5959 -1.0016 -36.9955
-11.197 -83.9768 -39.5835
ID=PCHP2934$b

LM3=52
39.2429 74.5436 -3.8676
88.6655 -94.5115 -10.121
41.8499 63.5205 -0.7708
50.058 35.3076 0.5418
64.5094 -10.3349 -0.9768
64.4118 -10.45 -0.945
81.0479 -66.0146 -5.7411
60.0968 51.15 -1.3886
75.6353 59.4654 -4.6765
89.5332 37.0534 -7.564
110.5633 1.8924 -12.7085
110.3939 1.8694 -12.6635
106.4961 -34.639 -10.8079
107.7607 -59.514 -8.8371
102.0868 -98.8787 -13.0767
42.1543 63.541 -1.034
50.1586 35.2579 0.4951
61.4938 -7.8836 -0.2754
61.5599 -7.7483 -0.428
78.0865 -64.859 -4.9137
32.232 44.5039 -0.9244
16.1566 43.4067 -3.4668
14.0932 15.9708 -5.07
17.4861 -25.6883 -7.1753
17.5299 -25.5769 -7.2188
41.4221 -53.7951 -8.5921
54.6144 -75.0938 -4.9641
77.2682 -104.971 -11.4464
44.9933 55.6773 -0.6094
51.9889 31.0409 0.6607
61.1666 2.6173 0.3909
74.1887 -43.0456 -2.8891
83.567 -78.3682 -6.228
57.8995 78.2643 -7.216
86.5836 40.4193 -4.2514
104.1536 10.6039 -9.788
105.1769 -37.4304 -9.3994
107.2158 -79.3366 -9.7511
44.5981 55.6948 -0.6411
50.9833 30.353 0.9586
60.4132 1.7813 0.2031
72.3713 -42.2702 -2.8636
82.873 -77.9035 -6.0053
20.4073 65.8074 -7.804
16.15 21.1174 -1.7638
16.5823 -14.3836 -5.1887
42.9575 -54.349 -6.6991
65.3588 -90.9739 -7.0355
112.5263 43.9147 -31.9652
149.9214 -53.8591 -30.8415
-9.2531 10.954 -25.057
12.6278 -92.7935 -21.4987
ID=PCHP3458$a

LM3=52
41.6579 73.6424 -4.1675
93.0656 -94.3489 -9.459
45.1307 63.2426 -1.1878
53.1676 34.8586 0.455
67.8232 -10.774 -0.8329
68.045 -10.606 -1.0281
84.9479 -66.4602 -5.5732
62.9049 50.9364 -1.4814
77.9917 59.5492 -5.0546
93.2078 36.2803 -8.2749
113.89 1.9245 -12.9086
114.0916 1.9092 -13.0092
109.5333 -35.4309 -10.8965
111.3308 -60.024 -8.7354
106.5364 -99.0069 -13.0908
45.0544 62.9741 -1.1942
53.2324 34.73 0.3064
64.8169 -8.5234 -0.2959
64.8341 -8.5315 -0.3781
81.8724 -64.715 -4.8891
35.3603 42.8765 -0.8073
18.6619 41.7555 -3.4116
17.0086 14.9931 -5.3737
21.1741 -26.8034 -6.9387
21.2622 -26.7198 -7.0061
44.9868 -54.5525 -8.4233
58.5712 -75.5218 -5.0028
81.8136 -105.5898 -11.1009
47.7482 55.3943 -0.7666
55.4706 30.1516 0.6144
64.0454 1.9799 0.4051
77.711 -44.105 -2.7759
87.9341 -78.3404 -6.3642
60.999 77.5903 -7.9409
88.8022 40.1289 -4.1788
106.8752 10.1934 -9.8139
108.3935 -37.2269 -8.958
110.6777 -79.7728 -9.6143
47.3064 54.7244 -0.7366
55.2626 30.8796 0.5744
64.5493 2.2587 0.1916
76.3021 -42.3856 -2.9366
87.1292 -77.4626 -6.4991
22.058 63.3346 -8.0266
20.3082 20.4312 -1.8418
21.0101 -14.4997 -5.452
46.5885 -55.1711 -5.8472
68.7997 -91.4225 -7.1389
115.3447 44.171 -31.9801
153.0384 -53.8217 -30.4538
-6.2984 10.0378 -25.592
17.4314 -94.2495 -21.6329
ID=PCHP3458$b

LM3=52
11.6902 82.814 -22.8826
19.2307 -76.4248 -17.3667
12.2534 74.0988 -18.7864
13.3394 47.4228 -14.9014
15.6256 3.6589 -13.3697
15.8445 3.7381 -13.4463
16.855 -46.9639 -14.2433
24.6975 59.0643 -16.0505
38.9764 62.4604 -16.8846
47.8495 39.804 -18.7483
58.2645 3.3484 -19.2368
58.2174 3.4121 -19.197
46.9633 -26.4334 -16.7793
40.8542 -50.2648 -13.3222
30.2606 -82.9958 -18.176
11.7032 73.6781 -18.878
12.8726 46.5544 -14.7851
14.0055 5.1178 -13.6314
14.2892 5.2145 -13.6887
15.3269 -48.9148 -14.5839
0.4275 58.9565 -17.2397
-13.4262 61.6281 -18.8195
-21.4522 35.8204 -18.799
-27.672 0.9522 -19.1731
-27.406 1.0411 -19.2332
-13.1572 -29.6475 -17.4573
-6.5598 -52.2699 -13.9499
7.4922 -84.3123 -18.4388
12.9001 65.3919 -16.9525
13.537 41.2133 -14.1124
15.1811 16.0723 -13.8223
16.5007 -25.8355 -13.2833
16.6344 -62.0529 -15.6205
27.1291 81.1091 -23.8839
42.7004 47.5379 -14.1055
53.7937 13.8347 -17.3436
45.2211 -27.3197 -14.6894
37.3428 -64.6217 -14.4879
12.3451 65.4616 -17.2032
13.5608 41.1131 -14.2615
14.5174 16.494 -13.8887
15.5513 -25.4747 -13.3846
16.4814 -62.0263 -15.6528
-3.4303 79.5478 -25.9608
-16.7563 46.9332 -16.0609
-23.2653 12.4708 -18.3466
-13.4232 -29.4044 -15.3313
-1.9379 -67.1896 -15.4532
68.8865 41.7008 -34.86
80.1072 -49.0744 -33.2319
-42.2443 37.4809 -34.9996
-47.1804 -54.6147 -34.2104
ID=PCHP3944$a

LM3=52
-1.3808 92.8405 -23.0075
-0.5031 -66.4439 -17.6479
-1.2861 84.1691 -19.0259
-1.5217 57.1615 -15.0633
-0.6538 13.5165 -13.5892
-0.6 13.5388 -13.6399
-1.5314 -36.8394 -14.4127
10.6361 68.6241 -16.3954
24.2126 74.1368 -18.0952
33.0093 48.6917 -18.9321
41.6754 12.0122 -19.1831
42.0197 12.3133 -19.326
29.3158 -17.1914 -16.5712
22.7518 -40.7899 -13.4005
10.1223 -73.1897 -18.1204
-1.5562 84.4332 -19.0918
-1.5045 57.2784 -15.0674
-2.3619 14.9065 -13.9857
-2.1049 15.0697 -14.0516
-3.5615 -39.1539 -14.6299
-14.3608 70.1552 -17.6347
-27.2539 73.2147 -18.9744
-36.0532 48.0184 -19.3833
-44.4684 12.873 -19.2955
-44.4029 12.9772 -19.4551
-31.1754 -17.8309 -17.1695
-25.1199 -41.271 -14.1001
-12.6478 -73.1847 -18.2844
-0.3791 78.7306 -17.7829
-0.7553 51.4499 -14.3537
-0.4009 26.4395 -13.9918
-0.9803 -15.6377 -13.4605
-2.524 -51.7226 -15.7017
14.0889 90.9668 -24.246
28.5823 56.4874 -14.1729
37.8738 23.2488 -17.3465
27.6574 -18.3323 -15.1865
18.4192 -54.98 -14.6199
-1.1002 75.5501 -17.1033
-1.1752 51.3145 -14.4361
-1.4972 27.1193 -13.7194
-2.2783 -16.1224 -13.8622
-2.7142 -52.3472 -15.6742
-16.9953 90.5199 -25.8706
-29.9224 57.033 -15.7734
-38.9475 24.6073 -18.3756
-30.8927 -18.2012 -15.8406
-20.6935 -56.36 -15.6844
54.0687 49.4175 -34.9004
62.5414 -40.8383 -32.8377
-57.0827 49.6304 -35.4053
-66.2803 -42.4655 -34.0659
ID=PCHP3944$b

LM3=52
17.1944 83.4657 -23.5657
30.1069 -80.7822 -9.3101
18.4398 73.3861 -16.4546
22.3238 49.0392 -6.9359
26.1907 5.3075 -2.0924
26.3756 5.4264 -2.1598
29.0612 -46.699 -5.7083
34.9028 59.1233 -10.1478
51.2698 69.7173 -14.8485
60.5137 45.0255 -11.0123
77.1054 10.643 -13.0833
77.1086 10.8279 -13.233
68.7984 -23.2049 -15.365
65.509 -52.5718 -9.1958
43.2855 -88.285 -12.4664
18.6996 73.2367 -16.3012
21.8227 49.116 -6.9201
24.9756 6.2734 -1.46
24.9456 6.4555 -1.4914
27.4844 -43.704 -5.7089
5.0974 56.5247 -9.7194
-12.7118 64.9477 -12.1515
-20.0181 37.53 -7.7196
-29.8079 2.7971 -8.7352
-29.9273 2.7021 -8.7763
-15.74 -27.7947 -12.4452
-8.3793 -56.0381 -6.5762
16.1379 -90.3728 -11.4252
19.1403 69.4389 -13.7924
22.0017 42.746 -5.0423
24.7217 17.8841 -1.5963
26.2985 -24.4877 -3.3703
27.2542 -60.3069 -6.219
34.8078 82.4047 -25.8923
57.3332 51.8804 -9.2678
73.3783 21.2999 -10.6603
67.3976 -22.6764 -11.2191
58.1415 -68.8497 -8.8249
18.646 68.754 -13.7471
20.9251 43.0866 -5.2664
22.7397 19.138 -1.8117
25.317 -22.3597 -3.1432
26.1337 -61.7422 -6.2622
1.6912 79.3979 -25.35
-16.1709 47.3339 -7.2984
-26.6906 16.3238 -8.1069
-14.4875 -29.7249 -9.0424
-0.6695 -72.2217 -7.2082
76.0654 46.8809 -32.5881
93.2439 -40.0011 -33.8575
-36.1716 39.8479 -28.9505
-40.566 -49.9406 -26.4234
ID=PCHP2941$a

LM3=52
41.2545 78.3325 -26.2544
42.6886 -85.931 -9.7034
42.3121 69.1905 -19.1676
42.5986 43.8005 -8.8707
44.4842 -0.5086 -3.4055
44.385 -0.56 -3.299
43.225 -52.0765 -6.3264
57.1073 53.0519 -12.5285
74.404 61.9725 -17.5286
82.3213 36.3331 -12.6369
95.7018 1.8517 -15.267
95.6446 1.8905 -15.2202
85.1517 -31.7208 -16.5216
79.8047 -60.3826 -10.1498
55.793 -94.7987 -12.9217
42.2154 68.8078 -19.0375
42.5197 43.6168 -8.8579
42.6199 -0.2244 -2.92
42.8713 -0.1136 -3.0477
42.1375 -49.2434 -6.5377
27.3079 53.5611 -11.8361
10.3426 61.9574 -14.1427
1.1218 35.2742 -9.3034
-10.6555 1.7057 -9.8005
-10.7327 1.7033 -9.8033
1.3236 -30.559 -12.9303
5.9608 -58.7624 -6.787
27.5596 -94.4614 -11.6216
42.2259 64.1572 -16.0714
43.1899 37.3918 -7.0024
44.0302 12.3601 -3.1997
43.0371 -30.0277 -4.4942
41.6329 -65.7797 -7.0091
58.5404 75.9206 -28.3521
79.027 44.2437 -11.8022
92.6319 12.4085 -12.7441
83.855 -30.7008 -12.455
72.2549 -76.7678 -10.0651
41.9178 63.9045 -16.0435
41.9765 37.9012 -7.3481
42.3572 13.7992 -3.2484
42.3188 -28.0798 -4.3844
40.6381 -66.5963 -7.0221
25.5462 75.0262 -27.7232
5.586 44.0006 -8.6168
-8.7467 13.8838 -8.6195
2.1833 -31.5251 -8.4205
12.9569 -75.9202 -7.3977
97.1743 37.3921 -35.1684
108.4509 -49.684 -36.2586
-14.9587 37.8436 -29.7111
-25.6567 -50.7738 -26.0929
ID=PCHP2941$b

LM3=52
12.0083 100.8713 -15.7358
18.7941 -59.2047 0.5117
13.4018 92.4221 -8.8318
13.9905 66.7375 -0.1874
15.8258 24.37 6.22
15.7162 24.328 6.2036
17.708 -26.3546 6.1913
27.0909 77.9472 -4.4061
44.3483 89.2908 -13.1452
53.96 61.5339 -7.442
67.663 29.1216 -3.5353
67.8262 29.1675 -3.6421
60.7087 -3.9935 -3.5835
55.607 -32.3982 2.6171
34.1783 -64.6464 -0.7353
13.1739 91.6959 -9.0085
14.0852 66.1569 -0.2666
13.9994 27.2459 6.2593
13.9678 27.2449 6.2627
14.7668 -23.8589 6.3656
-1.1887 75.7132 -3.6564
-20.7764 83.062 -8.896
-27.1394 58.6148 -3.2778
-36.2542 25.0052 -0.072
-36.5331 24.9675 0.0911
-27.0273 -6.4041 -1.484
-21.1935 -34.8114 5.3643
3.0136 -65.4785 0.2576
13.221 87.5974 -6.7958
13.2919 61.2737 1.2845
14.1343 36.7424 5.9599
16.2656 -4.045 6.9033
16.1991 -34.8951 5.667
29.1744 98.9554 -21.8259
49.4835 71.3004 -5.3853
64.0694 35.9321 -2.2213
58.7807 -4.8777 -0.7457
49.8142 -47.3562 0.4406
13.0609 87.1809 -6.5878
12.1046 60.403 1.6374
13.3717 37.6649 5.6725
17.0131 -4.0313 6.5366
17.5912 -35.0433 5.3057
-3.4559 97.1837 -20.017
-23.1478 67.2915 -3.0137
-35.5347 33.1109 0.2733
-26.212 -7.8577 3.38
-13.0585 -49.6043 3.0926
70.775 63.4495 -25.5945
81.5356 -27.6778 -17.6654
-44.8314 58.3662 -22.0668
-48.8526 -32.2241 -14.1551
ID=PCHP2940$a

LM3=52
16.297 74.9277 -14.3078
15.1826 -86.2497 -15.119
16.5501 63.9585 -6.8881
16.0097 37.6368 -1.2108
15.6949 -5.5237 0.3447
15.5587 -5.7698 0.1714
16.0407 -55.394 -6.1055
29.9466 48.9391 -3.4918
49.6384 56.1766 -7.3779
55.0244 32.2505 -6.7311
68.0947 -1.2394 -6.3769
68.265 -0.9901 -6.4613
59.2025 -33.7876 -10.6451
53.3142 -62.4132 -8.3538
30.6322 -92.7612 -16.8027
16.6464 64.195 -6.9818
15.8992 37.6439 -1.2833
13.4642 -2.2775 0.2295
13.5189 -2.1411 0.1974
13.2245 -52.1143 -5.8549
1.8915 48.0797 -4.5568
-17.6863 57.082 -9.6351
-25.3858 32.7745 -7.873
-36.4319 -0.4991 -9.0346
-36.3866 -0.4802 -8.9807
-27.327 -32.753 -13.1154
-23.7692 -61.5973 -9.9688
-0.7496 -92.9122 -17.5215
16.3414 59.9768 -5.3414
13.7122 32.1924 -0.3056
15.8082 7.8747 1.3348
14.7499 -33.4441 -2.8528
13.7639 -63.7898 -7.765
32.8485 72.4297 -16.6418
51.5927 41.601 -4.008
65.5448 5.6913 -4.4139
58.123 -34.1721 -7.9472
46.6758 -76.9115 -12.4416
15.7041 58.836 -5.1756
13.4779 31.44 -0.2651
13.8393 8.1902 1.1015
14.4327 -33.0685 -3.032
13.9781 -63.6841 -7.8849
0.7611 71.5511 -17.7867
-21.2465 40.8771 -5.8622
-35.0964 7.4493 -7.3557
-27.3352 -34.1392 -8.9096
-16.1247 -76.6424 -13.4607
73.4228 35.0822 -23.5522
80.4629 -56.545 -26.5492
-42.0688 34.8275 -27.4065
-49.9308 -55.3753 -30.723
ID=PCHP2940$b

LM3=52
10.6214 49.9492 -28.3843
8.4264 -102.2357 -28.3893
9.9971 39.5816 -22.8812
8.4466 15.8808 -14.3307
9.3904 -28.6467 -12.2952
8.7466 -30.2557 -13.6662
8.7032 -71.5131 -22.6935
21.2486 24.8771 -16.0342
38.2199 31.2947 -17.6031
44.8991 8.2369 -12.4597
58.7055 -24.5798 -19.3809
58.6735 -25.705 -19.4951
48.9226 -55.2322 -23.1365
39.8853 -80.2085 -20.1591
20.6352 -110.8991 -26.3687
10.0462 39.7034 -22.8653
9.053 15.9906 -14.4108
7.4459 -23.295 -12.0121
7.1842 -26.1502 -12.8919
7.8967 -73.8196 -23.2023
-2.991 25.9091 -18.705
-19.0223 33.8142 -23.2402
-27.6786 9.5347 -17.916
-40.3914 -23.2814 -23.685
-39.7894 -24.7764 -24.0904
-29.9301 -55.0469 -25.8748
-22.6603 -78.8774 -22.9566
-3.3976 -110.3365 -28.9975
10.5348 33.795 -20.484
8.5431 8.2265 -12.3733
7.5837 -17.5681 -11.7885
8.7006 -48.1269 -16.7273
9.1737 -79.2102 -23.9717
23.9304 46.2809 -29.2782
39.2093 18.5043 -12.6764
56.8714 -14.8176 -15.6979
47.8946 -54.4496 -19.5623
33.7844 -91.4955 -22.4413
9.3959 31.4127 -19.4604
8.2915 6.929 -12.1482
7.6745 -15.8069 -11.871
8.3007 -48.3315 -16.4855
8.2101 -79.1644 -24.1855
-3.5891 47.002 -30.3477
-22.323 18.7285 -17.2065
-39.2738 -12.4005 -21.7916
-30.0575 -54.9008 -23.7835
-16.5847 -90.0906 -24.725
65.2124 7.6466 -35.7128
68.9958 -76.4208 -41.1308
-44.5179 8.8916 -43.8283
-48.9689 -75.0777 -46.5785
ID=PCHP2371$a

LM3=52
13.3513 49.5115 -28.8821
5.6843 -102.2156 -27.3747
12.5655 39.7046 -23.8337
10.5569 15.9968 -15.1041
8.9388 -28.2702 -12.4048
9.5209 -30.8998 -13.687
6.7844 -70.7947 -22.1213
23.5883 24.4937 -16.8436
40.7708 31.0491 -19.3107
46.2288 7.2682 -14.2342
59.0399 -26.313 -19.9223
58.7219 -27.4473 -19.911
47.1173 -57.2478 -23.8008
37.7822 -81.571 -19.5721
17.4523 -111.1764 -25.5757
12.663 39.7277 -23.9104
10.6225 16.0413 -14.9857
7.3796 -23.0198 -12.3178
7.1806 -25.6018 -13.2051
6.2466 -73.4985 -22.6697
-0.7219 26.2971 -19.2902
-17.1295 34.4062 -23.8105
-25.6262 10.965 -17.9001
-40.0816 -21.3923 -23.8806
-39.6496 -22.6824 -24.3151
-30.8986 -53.6988 -25.2673
-24.5302 -77.6961 -22.354
-6.6797 -109.8285 -27.8887
12.6532 33.7781 -21.2007
10.2378 8.315 -12.9453
8.4988 -17.1668 -11.8976
8.3284 -48.3938 -16.5487
6.9775 -79.5431 -23.4066
26.2467 45.5802 -29.5238
41.179 17.1247 -13.1569
57.531 -16.6416 -16.2384
46.991 -56.243 -19.823
31.5771 -92.4198 -21.796
11.4045 31.5331 -20.3613
9.063 7.4441 -12.7269
7.3906 -15.6056 -11.8402
7.227 -47.6759 -16.272
6.3552 -79.8026 -23.7053
-0.3818 47.218 -30.6029
-20.4421 19.9234 -17.7841
-38.4275 -11.0116 -21.5581
-30.4411 -50.8564 -20.3635
-19.0238 -88.8545 -23.8615
66.5491 5.7512 -35.8421
67.1928 -78.3834 -40.7798
-43.131 10.4788 -44.3047
-51.1001 -73.0811 -45.8666
ID=PCHP2371$b

LM3=52
9.503 25.6698 -23.3685
8.6907 -144.0349 -34.6284
8.9708 16.0944 -18.311
8.6497 -16.1972 -14.0339
9.3428 -59.0209 -16.5925
9.3661 -58.8459 -16.5399
9.5077 -106.3025 -21.4963
26.3414 2.6463 -15.4077
44.2222 8.2338 -20.3473
58.4291 -26.9173 -19.635
70.2125 -52.3227 -30.4066
70.0696 -52.4383 -30.3019
57.4039 -84.1703 -25.1026
51.4968 -107.4176 -22.9649
24.4383 -148.7453 -34.639
8.7821 16.3676 -18.2838
8.3727 -15.8032 -14.145
7.0194 -53.6708 -16.4867
6.9954 -53.5686 -16.3956
7.3289 -102.4065 -20.7575
-8.7426 3.3459 -16.2832
-25.3759 9.3011 -21.9498
-39.8918 -24.7484 -20.8446
-52.7719 -50.6215 -31.9174
-52.9164 -50.7458 -31.9051
-43.2702 -80.9182 -28.6778
-35.0343 -106.2008 -23.1331
-6.0128 -148.7247 -34.8029
9.1331 4.4098 -14.6284
6.6051 -18.6718 -13.6218
9.0986 -41.4196 -14.6722
8.83 -83.1619 -17.8506
8.8134 -106.6867 -21.3805
30.576 21.8251 -25.2722
52.5825 -13.3484 -16.0143
70.5496 -50.9256 -30.3014
55.6454 -86.2793 -22.4687
40.7795 -129.852 -26.9861
9.0412 4.3038 -14.6801
6.1351 -18.5861 -13.5353
7.6978 -41.6399 -14.659
7.8362 -83.2588 -17.8685
7.5921 -106.3639 -21.1767
-12.9667 21.6704 -26.0214
-34.4175 -12.4678 -17.2878
-51.9101 -44.8803 -30.364
-39.2741 -85.5503 -23.5967
-22.9856 -131.0297 -27.5093
71.9104 -10.6072 -48.3867
80.9586 -100.9576 -45.9138
-54.1093 -10.8116 -47.7596
-63.7945 -101.2446 -47.1696
ID=PCHP7996$a

LM3=52
6.0631 31.3086 -16.2957
11.3873 -136.8509 -39.4818
5.7479 21.8407 -12.3225
6.6964 -10.2514 -10.3757
8.779 -52.9155 -15.727
8.7237 -53.0439 -15.7261
10.6041 -100.1583 -23.9858
23.5139 8.8706 -10.0135
41.142 15.7871 -14.2415
57.4376 -20.2066 -14.9299
69.5861 -43.6779 -28.3191
69.6988 -43.6172 -28.2573
57.6626 -76.3135 -25.2402
52.7553 -99.9856 -24.7985
27.0533 -140.9403 -39.8143
6.1089 22.0578 -12.458
6.5876 -10.1446 -10.4992
6.4109 -47.8282 -15.4345
6.4213 -47.9305 -15.5124
8.428 -96.12 -23.0878
-11.0779 8.5167 -11.7789
-28.3294 13.9444 -17.2065
-41.2411 -20.3484 -18.6005
-53.1797 -45.7368 -32.2248
-53.1607 -45.8654 -32.2948
-41.6972 -76.4674 -29.6983
-33.8508 -101.1692 -26.8512
-3.0734 -141.8878 -40.4472
6.3257 9.8544 -9.6131
4.6988 -13.4641 -10.2769
7.9615 -35.766 -12.819
8.8635 -77.2825 -18.7401
10.3086 -101.5585 -24.2056
27.1822 28.507 -17.8207
49.9766 -6.0236 -10.9669
69.7103 -42.5965 -27.0659
56.1419 -78.3331 -22.4576
42.896 -122.0566 -30.189
6.0014 9.5972 -9.5429
4.3286 -12.9105 -10.2015
6.227 -36.2269 -12.8705
7.9817 -77.5903 -18.8651
8.9643 -100.4426 -23.859
-15.7363 27.1068 -19.8488
-36.5554 -8.274 -14.6286
-53.0846 -43.8049 -30.7795
-38.8727 -80.9983 -25.5236
-20.7854 -125.607 -32.7014
70.7206 -1.0076 -42.0873
82.3058 -90.9674 -46.2824
-55.4237 -5.0583 -44.7876
-62.144 -95.1053 -51.5581
ID=PCHP7996$b

LM3=52
22.3764 86.5031 7.7614
22.7036 -154.9788 2.7568
21.2781 61.571 18.8788
19.9656 16.5695 21.5784
20.9843 -33.9111 18.1322
20.5464 -35.6571 17.4964
21.9565 -106.9128 12.5584
42.9018 37.9156 24.9341
67.6124 50.8585 20.8406
77.1185 22.5142 23.2766
92.4819 -37.2007 19.4899
92.2962 -38.0936 19.4245
80.4767 -73.6826 18.8826
74.1917 -111.5432 20.9902
40.364 -163.5761 -1.0639
20.6785 61.7259 18.8826
19.8786 16.8521 21.6311
19.6593 -33.1969 17.9615
19.9118 -35.6207 17.4936
19.8903 -109.2894 12.5274
-3.7181 36.4165 20.8143
-26.716 50.5923 14.7045
-41.0771 22.9456 12.9091
-50.5005 -38.2224 10.6527
-50.8524 -39.0854 10.1599
-39.8634 -75.6792 11.2574
-32.1683 -113.9104 13.8453
4.2069 -163.9197 -3.4073
18.6454 55.366 20.8668
20.8628 22.2534 23.4125
20.2598 -26.7043 19.2836
21.8657 -81.2217 14.0717
21.7502 -113.7262 13.1779
46.1673 79.7992 8.3562
70.2861 34.585 25.289
91.3901 -28.8489 20.7289
77.2238 -69.322 22.0682
66.7517 -130.5748 17.5461
18.4943 55.3316 20.9487
18.9085 24.2234 23.4348
18.7148 -26.8139 19.2715
19.7818 -81.0257 13.8199
20.3627 -113.6321 13.1824
-3.0645 80.8411 5.7129
-30.4507 34.2443 18.1437
-50.1118 -28.3349 11.5799
-37.7256 -71.6509 15.1218
-22.915 -132.3734 10.9926
107.1629 26.4569 3.0061
116.1931 -102.5197 -0.9347
-63.2974 24.7446 -10.5716
-71.7523 -101.9063 -12.924
ID=PCHP4944$a

LM3=52
11.0249 54.4372 12.5171
28.739 -186.0444 -2.6741
12.1436 28.8689 23.5445
14.26 -15.975 24.4084
18.9884 -65.8239 18.4414
18.6091 -67.7869 17.9905
25.3118 -138.019 10.0497
35.4884 6.606 27.5062
58.7622 21.8272 23.2448
71.9911 -6.6918 24.7408
90.0558 -64.2642 17.4362
90.0438 -64.6614 17.1499
80.5671 -102.1232 14.7504
77.9511 -139.7221 15.5219
47.3071 -193.0443 -7.3067
11.8176 29.0089 23.3876
14.5 -15.5756 24.3465
16.9991 -65.5527 18.8625
17.5429 -67.8225 17.8375
22.7322 -141.0765 9.4813
-10.9521 2.1796 25.1097
-34.9343 14.4846 20.5994
-45.7622 -13.6094 18.4185
-52.2721 -75.3721 13.2437
-52.1548 -76.111 12.7458
-38.6402 -112.667 10.8711
-28.3259 -148.9678 12.222
11.7418 -196.1557 -8.4484
12.1063 26.4936 24.317
14.9137 -10.1239 26.1331
18.6822 -58.689 19.9625
23.0997 -112.8432 12.3132
25.4835 -145.2082 9.7383
35.6925 49.1774 12.3299
63.3466 5.3112 27.3708
88.8161 -55.9761 18.534
78.3941 -97.187 18.4343
72.0192 -158.718 11.4268
10.5218 22.9477 24.9086
12.9044 -8.5407 26.2744
16.2157 -59.0177 19.6938
20.4428 -112.6958 12.0477
23.7347 -145.1039 9.8867
-14.1744 47.0818 11.79
-37.5754 -2.6943 23.6335
-52.1936 -64.8683 14.8342
-36.8893 -107.1084 16.1161
-17.9306 -167.071 8.2381
99.9068 1.1925 2.4954
118.2137 -126.2144 -7.3795
-70.4228 -12.7444 -4.5747
-69.4747 -139.4471 -12.5055
ID=PCHP4944$b

LM3=52
NA NA NA
35.2726 -155.5842 -31.9091
NA NA NA
NA NA NA
38.5078 -63.5533 -6.5608
38.6723 -65.0164 -7.5796
37.6552 -118.7218 -18.4836
NA NA NA
NA NA NA
NA NA NA
95.9998 -62.8819 -17.1533
95.9998 -64.6 -17.8267
88.2812 -97.1368 -21.2176
82.6742 -126.7191 -24.5583
49.2612 -163.2222 -38.5419
NA NA NA
NA NA NA
36.4559 -59.8312 -6.4035
35.8434 -62.1181 -6.6114
35.6079 -117.2566 -18.3575
NA NA NA
NA NA NA
NA NA NA
-21.5323 -61.4213 -20.2383
-21.1829 -61.8332 -20.6554
-14.599 -96.1644 -25.0132
-10.5677 -124.2554 -25.5736
20.5017 -162.4338 -39.6445
NA NA NA
NA NA NA
37.2995 -53.6094 -6.0305
37.3433 -104.6147 -15.932
34.8189 -132.016 -21.3574
NA NA NA
NA NA NA
90.9412 -61.6447 -10.8891
87.4772 -98.0182 -19.0181
72.0989 -143.3219 -27.0609
NA NA NA
NA NA NA
36.6446 -55.0739 -6.3262
36.5874 -104.4096 -15.9228
34.9702 -131.5848 -21.4097
NA NA NA
NA NA NA
-17.029 -62.3649 -13.131
-12.2481 -92.6534 -18.6457
0.1561 -141.8935 -27.582
105.2931 -16.9698 -30.2684
106.6929 -120.4177 -32.6678
-29.6948 -14.3952 -34.3166
-32.0055 -117.8197 -33.6826
ID=PCHP3330$a

LM3=52
NA NA NA
39.4053 -158.8638 -28.5694
NA NA NA
NA NA NA
38.9056 -66.1117 -6.9927
39.0005 -67.6226 -7.6737
39.6982 -121.6295 -16.4102
NA NA NA
NA NA NA
NA NA NA
96.3486 -63.6961 -17.1459
96.0909 -64.7778 -17.9136
90.2432 -98.1296 -20.1599
86.5911 -127.1144 -22.0224
54.4324 -166.6266 -34.3752
NA NA NA
NA NA NA
36.79 -62.5077 -6.8857
36.0683 -63.9162 -7.4127
37.8974 -120.3589 -16.3827
NA NA NA
NA NA NA
NA NA NA
-21.3062 -66.7918 -21.5943
-20.5965 -67.3657 -22.2314
-12.7948 -100.2744 -22.7584
-7.7131 -129.2522 -23.9616
25.0528 -166.868 -35.9561
NA NA NA
NA NA NA
36.9098 -56.1864 -7.0835
39.5179 -107.6555 -14.547
37.9537 -134.7198 -18.8208
NA NA NA
NA NA NA
91.6378 -62.3187 -11.5098
89.4414 -98.9479 -17.7849
75.6695 -145.4335 -23.9289
NA NA NA
NA NA NA
36.9304 -58.2072 -6.8908
38.418 -107.1948 -14.5546
37.6257 -134.7824 -18.7411
NA NA NA
NA NA NA
-16.4598 -65.339 -14.2978
-11.4798 -101.6307 -19.858
3.2434 -146.4594 -24.9599
104.1933 -17.9497 -32.0498
109.4416 -121.3536 -30.1374
-30.4061 -20.6765 -36.9464
-28.5976 -123.9204 -32.0303
ID=PCHP3330$b

LM3=52
9.8529 31.8712 -30.3964
7.445 -115.0761 -28.1554
8.96 18.1784 -23.4281
8.697 -10.6766 -21.4815
9.4798 -39.8192 -21.6472
9.4248 -39.6716 -21.6447
9.3638 -84.8714 -24.8411
25.15 3.3236 -20.8634
44.8394 13.5251 -25.4449
54.3357 -11.3455 -22.689
63.9246 -41.0906 -27.5968
63.928 -41.0043 -27.5741
51.7261 -67.1139 -33.0643
47.3104 -90.0824 -26.4177
19.6677 -126.1541 -29.7542
9.0408 18.2618 -23.536
8.357 -10.5039 -21.913
7.6371 -39.098 -22.0064
7.6371 -39.098 -22.0064
7.8133 -82.4621 -24.6807
-7.8947 3.2442 -23.1997
-26.2628 15.1348 -29.3167
-38.0425 -10.7526 -28.6752
-45.8181 -40.0947 -32.7872
-45.9862 -40.2314 -32.8108
-33.0633 -65.7328 -37.825
-30.0186 -88.5208 -29.4632
-4.7643 -124.7955 -30.6636
9.5716 10.4321 -21.6216
9.0038 -10.7077 -21.465
9.2736 -32.3406 -21.4978
10.0325 -70.8729 -22.45
9.2202 -98.7533 -24.8833
34.809 27.3162 -32.5247
51.1484 -8.2897 -20.5839
68.5723 -38.7531 -30.2457
47.3969 -66.1166 -23.6824
36.0587 -108.1419 -26.9988
7.6871 8.6334 -21.5735
7.4308 -10.2624 -21.4346
NA NA NA
8.1306 -69.4169 -22.6979
7.2582 -98.566 -24.8256
-14.0894 27.8753 -37.0274
-34.2253 -7.8661 -25.0802
NA NA NA
-32.6179 -67.6038 -28.8504
-20.0947 -106.1054 -29.2702
76.1675 -5.3706 -41.1536
75.2206 -92.1503 -40.8671
-55.8627 -5.3565 -47.3973
-56.6751 -90.9039 -47.6978
ID=PCHP3442$a

LM3=52
9.7878 31.7008 -30.5156
7.4861 -115.0964 -28.2708
9.1421 18.5689 -23.7469
8.6554 -10.8863 -21.6071
8.9156 -39.5147 -21.7846
8.8875 -39.4434 -21.7168
9.1087 -84.8938 -24.9247
24.9896 3.321 -20.7949
45.1531 13.317 -24.6269
53.8564 -11.0073 -22.5704
63.8266 -41.0398 -27.5009
63.8275 -40.7299 -27.438
51.5159 -67.2308 -32.4695
47.1642 -89.956 -26.4486
20.0358 -125.9762 -29.6386
9.127 18.3196 -23.6084
8.3315 -11.1711 -21.5235
7.6202 -39.2904 -21.9589
7.6304 -39.3427 -21.9378
7.5855 -82.834 -24.8884
-8.1356 3.0898 -23.0404
-26.2548 15.2607 -29.5737
-36.4501 -10.3284 -27.6406
-45.7338 -40.3543 -32.8453
-45.7909 -40.3688 -32.9537
-32.108 -65.8849 -36.8026
-29.5075 -88.6828 -29.3563
-4.7124 -124.6323 -30.4425
9.0535 10.2622 -21.5405
9.0494 -10.4022 -21.2678
9.6421 -32.2732 -21.4854
9.8403 -70.6395 -22.3831
8.9262 -98.6807 -24.9383
34.9193 27.3142 -32.5244
51.6287 -8.9983 -20.8997
68.357 -38.8073 -30.2244
47.543 -66.0506 -23.7111
36.3106 -108.1491 -27.0816
8.6825 8.0552 -21.4968
7.1799 -10.4003 -21.5238
NA NA NA
7.9963 -70.1943 -22.9834
7.4424 -98.807 -24.9952
-14.0626 27.6313 -36.9237
-31.399 -0.5338 -24.2148
NA NA NA
-32.6332 -67.5447 -28.7958
-19.7144 -106.0114 -29.4497
76.2012 -6.1523 -40.9462
75.281 -92.0895 -40.9484
-56.0981 -5.6624 -47.1492
-56.7872 -91.1229 -47.3825
ID=PCHP3442$b

LM3=52
16.3064 20.9358 -46.0851
12.1275 -109.0079 -51.2473
15.9194 10.9668 -43.2266
15.127 -9.8713 -41.3808
15.1725 -43.4224 -41.5221
15.0869 -43.4457 -41.5832
13.8071 -78.9537 -44.3202
28.6295 2.5553 -42.5815
42.6088 8.7447 -46.5387
57.9543 -19.2166 -44.3595
67.1082 -40.7935 -51.9032
67.1778 -40.8877 -51.9496
58.2868 -59.8215 -47.4049
49.4947 -83.336 -46.8578
24.9841 -116.2305 -54.2039
15.8557 10.9792 -43.2396
14.8136 -9.9149 -41.33
13.539 -42.1709 -41.6242
13.653 -41.9957 -41.6759
12.5316 -78.6927 -44.0849
2.8296 3.6879 -43.082
-11.8465 9.3841 -48.5938
-28.6339 -18.8604 -49.018
-36.5048 -37.963 -56.0277
-36.2875 -38.0685 -55.8756
-27.697 -57.8023 -49.9254
-23.1457 -79.8741 -48.8636
-2.2702 -113.8792 -55.8838
15.6425 1.709 -41.1661
16.4358 -14.8617 -40.6028
15.3785 -31.1154 -41.0062
14.5262 -57.4362 -41.7054
13.4982 -82.7516 -44.5053
33.9789 16.9881 -51.306
51.4583 -8.5954 -41.2367
67.816 -36.0651 -51.4772
53.9885 -63.6086 -43.1238
40.5856 -100.6264 -49.1753
15.2496 1.5033 -41.2176
14.082 -14.4251 -40.6978
13.9473 -31.7238 -40.9382
12.1266 -61.0267 -41.8425
12.9617 -82.4742 -44.4712
-2.6559 17.6549 -51.972
-21.6046 -6.0619 -44.6509
-36.7587 -35.4015 -55.6171
-25.0857 -60.6693 -46.9358
-15.2601 -97.6406 -51.334
66.7584 -7.4895 -69.2158
71.9419 -78.0671 -66.619
-34.8343 -5.0428 -72.6226
-44.3128 -70.0232 -72.6974
ID=PCHP11959$a

LM3=52
10.9653 22.4103 -47.9455
7.3273 -107.7784 -51.4687
10.8436 11.7839 -44.9031
10.7601 -9.0966 -42.6356
11.2657 -42.509 -42.5652
11.3686 -42.3565 -42.6358
9.879 -78.119 -45.1312
23.6849 3.3009 -44.8919
37.9509 9.8799 -50.2717
53.2956 -17.8575 -49.2104
62.2894 -39.7494 -57.588
62.0579 -39.4625 -57.6616
52.4086 -59.7592 -50.5456
44.9851 -82.12 -50.2166
20.5723 -115.0564 -55.6634
11.218 12.2201 -44.795
10.7974 -8.8645 -42.6723
9.4834 -41.2722 -42.4504
9.7864 -41.0752 -42.4901
9.0732 -77.7132 -45.3759
-1.7481 4.216 -43.4743
-16.5157 10.1677 -47.7512
-33.0748 -17.9653 -46.5341
-41.568 -37.8316 -52.5368
-41.5519 -37.779 -52.6167
-30.4853 -58.2275 -46.5467
-27.1412 -79.0895 -46.7757
-8.2353 -112.6221 -54.4909
11.4937 2.8875 -42.5917
12.1154 -13.6155 -42.0404
11.4486 -30.5258 -42.2568
11.2569 -56.7802 -42.5072
9.7417 -81.4696 -45.0935
28.9908 18.0238 -54.4539
47.3595 -7.467 -45.8409
56.6247 -32.6546 -50.4727
49.6655 -62.3578 -47.3344
36.1456 -99.2339 -51.9577
10.9437 2.7545 -42.5972
10.2333 -13.4407 -42.0266
10.0835 -30.4193 -42.0728
8.3465 -59.9499 -42.691
8.763 -82.0367 -45.1517
-7.8551 18.6225 -51.9431
-25.4447 -4.4382 -42.7724
-40.7049 -34.7321 -51.193
-29.0978 -60.6838 -44.8481
-19.6087 -97.1202 -49.4308
60.6579 -6.2789 -74.5959
65.2064 -76.5247 -73.3645
-41.6887 -4.6082 -69.064
-50.5458 -70.0852 -67.8012
ID=PCHP11959$b

LM3=52
28.592 61.3741 -27.7063
23.0444 -81.8493 -33.2076
27.6477 54.4294 -23.2599
26.7021 25.4461 -20.7684
25.6596 -6.4607 -22.7082
25.7965 -6.4739 -22.807
24.3828 -53.2331 -27.0976
43.2603 37.0583 -22.3376
62.3253 47.133 -27.0221
69.4937 20.4241 -28.572
76.9424 -11.4201 -37.7479
76.8145 -11.4558 -37.7453
61.3984 -35.7055 -36.361
58.8558 -59.4005 -30.8444
34.3656 -89.7644 -36.5512
27.9936 54.5429 -23.5121
26.4622 26.1705 -21.1874
24.9287 -6.3605 -23.0895
25.0301 -6.314 -23.0774
23.4955 -50.5474 -27.1689
10.4855 38.5505 -22.2447
-7.0274 50.0872 -27.9661
-17.5896 24.5214 -32.272
-26.9252 -5.6937 -39.0311
-26.9205 -5.6656 -39.11
-11.2716 -32.9511 -39.7182
-12.3542 -56.4982 -31.3334
11.518 -87.9114 -36.5409
27.7586 49.4898 -21.85
27.0199 28.3725 -20.7034
26.3019 3.2857 -21.6399
24.9722 -38.347 -25.2188
23.6238 -59.5418 -27.3455
53.3824 57.1432 -35.7818
65.0419 34.7708 -24.0862
78.0442 -9.0708 -37.5298
61.3394 -39.7999 -31.1962
47.6814 -75.7285 -32.7661
27.4369 50.0488 -21.8308
26.0725 29.055 -20.6276
24.7503 3.2614 -22.0224
23.8544 -38.1677 -25.4294
22.9061 -59.2516 -27.0185
4.3629 61.3397 -35.2554
-10.5555 35.9924 -24.3105
-26.5415 -3.6399 -38.2336
-13.1735 -36.3446 -32.0558
-1.0385 -73.1491 -34.0845
85.5629 24.8617 -52.0863
86.5976 -53.8342 -54.3974
-32.3945 27.4509 -55.5872
-38.6013 -50.7664 -55.2131
ID=PCHP3446$a

LM3=52
29.871 61.9126 -27.0633
20.1415 -81.0331 -34.1175
29.3003 54.8595 -22.965
27.6668 25.8937 -20.568
25.3061 -6.1033 -23.1496
25.5202 -6.1397 -23.223
22.5986 -52.6612 -27.8634
44.2333 36.9559 -22.4299
63.7748 46.5246 -26.7801
70.992 18.8354 -29.5214
76.2574 -12.0957 -39.0094
76.0705 -12.1857 -38.8612
60.5936 -35.625 -39.0389
56.9216 -59.7393 -32.2378
31.1731 -89.4608 -37.6491
28.9787 54.6446 -22.8501
26.9315 26.0511 -20.7369
24.4421 -6.4344 -23.4009
24.2966 -6.56 -23.3105
21.674 -50.4461 -27.7362
11.2431 39.502 -21.7179
-5.888 51.5684 -26.9357
-17.4676 26.3969 -31.3704
-27.6372 -3.8114 -38.423
-27.3502 -3.7428 -38.4056
-13.6233 -30.9039 -39.1169
-13.987 -54.8173 -31.419
8.6794 -86.7758 -37.4249
29.0062 50.0561 -21.2995
27.0416 28.5632 -20.4728
26.4229 3.9217 -21.5827
23.7085 -37.5788 -25.7136
21.9446 -58.1203 -28.0739
51.8906 60.4646 -35.8269
65.2488 33.6742 -24.3488
77.4512 -9.8635 -39.077
59.6983 -39.194 -32.0582
45.5751 -75.2981 -34.3993
28.336 50.8521 -21.4716
27.0203 29.2047 -20.4572
24.5975 3.8324 -22.4146
22.6403 -37.2895 -26.0564
21.6622 -57.8175 -27.9203
5.0493 62.2226 -34.5975
-10.3577 37.9394 -24.1616
-27.4183 -1.6691 -37.8313
-14.4788 -34.8086 -32.736
-3.5641 -71.6754 -34.4069
85.0227 24.5203 -53.4597
84.2416 -54.3203 -56.5132
-33.2258 29.4984 -53.5261
-40.84 -48.1702 -54.9897
ID=PCHP3446$b

LM3=52
193.8408 118.0295 -80.1499
162.6179 -149.7433 -45.0494
190.8652 82.0458 -65.583
184.6396 33.9858 -55.2705
213.8051 -42.0581 -45.8322
214.7803 -42.6097 -45.7767
170.7321 -99.7481 -51.5135
211.9866 59.9418 -58.1973
256.1626 61.1112 -61.0738
261.6037 34.395 -53.8137
267.6724 -40.6273 -59.7237
267.5943 -40.6207 -59.6573
266.161 -100.8959 -62.9768
235.0535 -135.378 -49.4379
188.4826 -179.6014 -44.9935
190.0729 80.1479 -64.9401
182.7673 31.7648 -54.2023
140.3059 -36.9224 -49.595
140.2715 -36.788 -49.6727
168.8416 -100.5582 -51.5428
163.5902 64.562 -59.3264
121.3809 78.0294 -67.7058
106.6203 52.2133 -63.3367
83.6379 -24.559 -67.9535
83.6039 -24.5899 -67.9346
74.7394 -80.6855 -70.8159
96.982 -119.82 -54.5058
128.8803 -172.6054 -48.5279
191.1968 72.3948 -63.4355
186.1701 25.4825 -54.0843
186.1182 25.4914 -54.0345
171.7603 -91.8238 -52.1723
167.882 -118.3582 -49.164
228.1128 97.7975 -73.7898
261.4544 35.7604 -52.0831
279.7022 -10.5204 -64.4769
247.7216 -105.1643 -50.5352
214.626 -161.2307 -41.8531
188.7449 73.1594 -63.3971
183.2221 25.7425 -53.8095
183.4079 25.6292 -53.8979
168.2795 -91.9743 -52.2076
165.6387 -118.9484 -48.8014
156.1668 105.954 -77.6983
109.1125 57.3251 -60.0535
83.2669 12.6552 -70.8926
92.0985 -88.0294 -56.4868
108.9239 -150.0497 -47.5737
291.4321 40.6669 -83.4336
284.5172 -112.219 -79.9505
82.6054 63.0917 -91.9934
54.5955 -87.5065 -89.0977
ID=PCHP7542$a

LM3=52
194.3517 116.8943 -79.92
163.1832 -150.2424 -44.9168
191.9158 81.3569 -65.4127
185.6319 32.8326 -55.0569
214.483 -42.8767 -46.3953
214.527 -42.8334 -46.4004
169.9254 -99.9899 -50.987
212.1512 59.7113 -58.3953
256.2657 61.8719 -61.6742
261.376 33.5891 -52.3782
267.9548 -41.2013 -59.8414
267.874 -41.0891 -59.7243
264.2068 -102.8421 -66.4746
235.3967 -135.7335 -49.6627
189.2826 -179.7402 -45.2404
191.4231 80.6734 -65.4114
183.8698 31.4204 -55.1253
140.8959 -37.151 -49.7711
140.816 -37.1572 -49.7541
169.2336 -101.0091 -51.2114
164.4684 65.8049 -60.5258
121.5959 77.9683 -69.2518
107.6165 52.1098 -62.982
84.4034 -25.4255 -67.9725
84.6614 -25.4444 -68.0773
74.6644 -80.974 -72.2403
97.3917 -120.3719 -54.6139
130.1647 -173.2874 -47.4515
191.7484 72.3213 -63.6919
185.3114 24.869 -54.3733
185.3282 24.7552 -54.4358
172.433 -91.9666 -52.2354
168.1577 -118.6546 -49.2654
228.6006 98.0522 -74.85
261.554 35.6499 -52.2805
280.1617 -10.3578 -65.607
248.3896 -105.0706 -50.9513
215.7275 -161.502 -42.3202
191.0449 72.2769 -63.4574
184.4785 25.7661 -54.4513
184.2862 25.6878 -54.3693
170.6985 -90.3715 -52.336
167.5738 -117.8263 -48.9133
156.2934 105.3118 -78.4017
108.9854 54.2382 -58.8308
83.3146 12.0687 -71.2515
93.2943 -88.5778 -56.7364
109.8745 -150.685 -47.706
291.8076 40.7238 -83.8944
284.8853 -112.7416 -79.753
83.2202 62.3037 -92.6094
54.9362 -87.6315 -89.1228
ID=PCHP7542$b

LM3=52
35.3454   62.4910 -37.0559
15.2496 -102.4842 -49.3169
32.8681   49.8529 -30.1219
28.2447   18.6878 -26.0204
24.6297  -18.9315 -26.7451
24.3338  -19.0085 -26.6876
NA NA NA
46.3569   34.4347 -26.2206
69.1828   41.2963 -33.5653
72.3307   13.5294 -27.5054
78.6166  -23.1732 -33.3441
78.5723  -23.3464 -33.4173
73.0030  -53.8208 -36.7106
65.0363  -80.8111 -35.5948
28.5435 -114.9677 -51.6734
32.7908   49.9753 -30.1555
28.1347   18.2501 -26.1958
23.9193  -15.9869 -26.3444
23.7249  -16.0221 -26.2857
NA NA NA
15.3557   37.9634 -27.6825
-3.9110   50.4482 -36.3187
-16.1452   24.4317 -32.5112
-28.8891   -9.4452 -37.5285
-28.9839   -9.4743 -37.5100
-30.4875  -40.6361 -43.1046
-29.9449  -68.6750 -40.2745
-0.6044 -111.0217 -52.7790
32.6226   46.3509 -28.3691
29.7622   26.7989 -26.5474
24.9525  -10.0673 -25.9581
20.5334  -51.4389 -31.5746
16.9280  -80.7743 -39.0939
55.4291   60.8300 -41.2398
69.7750   25.5547 -27.7721
79.0688  -18.3377 -32.6856
71.7391  -56.1470 -34.4271
46.8494  -98.1548 -41.0319
31.8864   46.1790 -28.1961
28.8356   26.0569 -26.3127
24.3764  -10.3419 -25.9678
19.4535  -52.4018 -32.0274
16.2137  -80.5687 -39.1948
14.7700   65.7622 -43.6414
-8.9319   36.1196 -31.2598
-27.6255   -2.2450 -36.8124
-30.7908  -42.5077 -39.1873
-15.8297  -91.1741 -44.0062
89.4701   16.3380 -45.8209
87.0740  -73.4032 -49.7044
-29.0045   32.2141 -51.2025
-47.1729  -53.2102 -55.0391
ID=PCHP5376$a

LM3=52
32.5334 65.6621 -37.2958
30.8906 -100.0235 -48.9179
31.7932 52.9217 -30.3139
30.9868 21.368 -26.511
31.6152 -16.8511 -27.0065
31.5598 -16.78 -27.0232
NA NA NA
46.9907 38.9945 -26.8166
69.4448 47.9995 -33.8069
75.2103 21.1347 -29.4488
85.6634 -14.1011 -34.7442
85.5088 -14.1199 -34.7555
83.2108 -45.9383 -38.9801
77.979 -73.392 -37.2896
44.7251 -111.5902 -52.1548
31.7226 52.9164 -30.349
31.2996 21.3789 -26.5327
30.737 -13.5876 -26.6906
30.6467 -13.5981 -26.7062
NA NA NA
16.1668 39.0897 -27.5577
-4.7932 49.4187 -35.7834
-13.496 22.6146 -31.7999
-23.0244 -12.9902 -36.7036
-22.9124 -13.0254 -36.7995
-20.2776 -44.1186 -42.6187
-17.4769 -71.6121 -39.9121
16.477 -110.7033 -52.7008
31.7009 49.0266 -28.3292
31.9428 29.6174 -26.7427
32.0926 -7.4447 -26.2721
30.5309 -49.3154 -32.4187
30.1723 -78.7582 -39.6855
53.5746 66.1581 -42.2268
71.2244 32.9196 -28.9541
85.6413 -9.3397 -33.9632
82.0999 -49.2638 -36.2769
61.4215 -92.9662 -42.5414
31.5338 49.1757 -28.3621
31.368 29.2461 -26.7627
30.6393 -8.0909 -26.3524
29.7992 -50.3845 -32.4576
29.7255 -78.5938 -39.7761
10.6447 65.6512 -42.4517
-7.7943 34.9027 -30.6453
-22.2196 -5.4972 -35.6353
-20.2055 -45.3257 -37.7575
-1.0703 -92.8996 -44.0617
91.2271 27.252 -47.4292
99.2875 -63.458 -52.2637
-27.8781 28.5507 -49.9976
-36.7296 -58.2856 -53.4681
ID=PCHP5376$b

LM3=52
6.2384 66.6393 -24.8909
-11.1168 -96.2677 -40.3854
4.4667 49.605 -21.3036
1.8814 20.1589 -24.7589
-0.7308 -13.0307 -31.36
-0.7743 -13.0181 -31.3604
-5.6703 -60.5888 -38.9777
17.9788 33.9248 -21.3909
37.2473 41.2146 -23.0642
41.4237 15.0987 -23.6216
43.7227 -16.6178 -30.6967
43.8879 -16.4177 -30.7303
38.1815 -45.8859 -40.4007
34.144 -73.5664 -37.3506
-1.0757 -106.9445 -41.8081
4.7078 49.7269 -21.4227
2.1931 20.1737 -24.763
-2.8805 -9.2205 -30.8481
-2.6851 -8.9636 -30.9117
-7.9668 -58.158 -38.5958
-12.5714 36.9952 -21.9001
-29.8044 46.2154 -23.3507
-40.9898 22.4972 -27.24
-47.358 -7.6058 -32.6721
-47.431 -7.4781 -32.7751
-49.249 -36.4492 -42.8675
-51.3645 -64.9101 -39.0063
-23.0523 -103.9828 -42.1638
4.9516 45.5877 -21.0831
2.7048 30.2682 -22.6019
-1.0033 -8.9521 -30.7888
-5.6485 -47.764 -36.798
-10.4814 -77.23 -39.3465
22.4975 62.2786 -26.9436
40.5127 24.1003 -22.3939
44.4473 -11.8666 -29.9883
36.8441 -46.4175 -34.5481
19.2769 -89.2027 -39.696
3.7263 42.0582 -21.0137
2.1376 28.7859 -22.9812
-1.8914 -10.3388 -30.9553
-7.1905 -48.2636 -37.1825
-11.0933 -77.3332 -39.3446
-11.261 64.7721 -26.7359
-36.1106 29.9807 -23.2007
-47.0581 -2.3055 -32.3731
-47.8041 -37.3605 -36.0363
-39.9665 -83.1977 -40.9633
65.1319 14.6871 -38.3963
63.0531 -73.2158 -46.6065
-59.5761 31.0201 -40.2902
-76.3403 -56.9324 -50.6541
ID=PCHP4628$a

LM3=52
1.7727 64.227 -27.6722
-9.0648 -99.6704 -38.9134
1.0462 47.3493 -23.724
-0.179 17.8571 -26.409
-1.8762 -15.6568 -32.1763
-2.0176 -15.6788 -32.1826
-5.3152 -63.6968 -38.4345
14.8795 32.057 -23.4415
34.0397 41.0457 -25.372
39.7889 14.254 -26.0289
42.6963 -17.4741 -31.1678
42.8912 -17.1752 -31.2458
37.7345 -47.453 -38.4787
35.3426 -75.1164 -36.4872
0.8655 -109.6627 -40.0445
1.2051 47.4796 -23.8805
-0.5277 18.1506 -26.4988
-3.0007 -12.1777 -31.8821
-3.2666 -12.3593 -31.8594
-7.5004 -61.4724 -38.4832
-15.2957 34.3737 -24.1253
-33.1904 40.666 -25.6436
-42.794 18.3622 -28.4535
-48.453 -11.8831 -34.0903
-48.4174 -11.9173 -34.02
-49.8256 -40.7152 -43.1035
-50.7675 -69.8369 -38.7527
-20.7775 -107.7658 -40.4853
1.0055 43.0309 -23.5847
-0.024 28.505 -24.579
-2.5438 -11.698 -31.692
-5.3579 -50.6128 -36.8638
-9.0128 -80.6304 -38.5802
18.9157 60.4646 -29.949
38.0308 22.6329 -24.1291
43.6491 -12.7383 -30.7199
37.2315 -47.8529 -34.5417
21.3195 -91.0898 -38.4319
0.6309 39.9943 -23.4028
-0.7554 27.6803 -24.7562
-3.0668 -12.7078 -31.9498
-6.6199 -51.2516 -37.0089
-9.4609 -80.8102 -38.5749
-15.052 62.0861 -30.2861
-38.4836 26.4009 -25.5294
-48.3106 -7.1266 -33.5511
-47.8197 -42.5432 -36.9481
-37.9464 -87.5474 -40.0457
63.0783 14.4143 -40.2299
64.2515 -73.4228 -46.6398
-62.6349 23.7125 -43.0683
-75.3857 -62.8659 -51.059
ID=PCHP4628$c

LM3=52
1.7727 64.227 -27.6722
-9.0648 -99.6704 -38.9134
1.0462 47.3493 -23.724
-0.179 17.8571 -26.409
-1.8762 -15.6568 -32.1763
-2.0176 -15.6788 -32.1826
-5.3152 -63.6968 -38.4345
14.8795 32.057 -23.4415
34.0397 41.0457 -25.372
39.7889 14.254 -26.0289
42.6963 -17.4741 -31.1678
42.8912 -17.1752 -31.2458
37.7345 -47.453 -38.4787
35.3426 -75.1164 -36.4872
0.8655 -109.6627 -40.0445
1.2051 47.4796 -23.8805
-0.5277 18.1506 -26.4988
-3.0007 -12.1777 -31.8821
-3.2666 -12.3593 -31.8594
-7.5004 -61.4724 -38.4832
-15.2957 34.3737 -24.1253
-33.1904 40.666 -25.6436
-42.794 18.3622 -28.4535
-48.453 -11.8831 -34.0903
-48.4174 -11.9173 -34.02
-49.8256 -40.7152 -43.1035
-50.7675 -69.8369 -38.7527
-20.7775 -107.7658 -40.4853
1.0055 43.0309 -23.5847
-0.024 28.505 -24.579
-2.5438 -11.698 -31.692
-5.3579 -50.6128 -36.8638
-9.0128 -80.6304 -38.5802
18.9157 60.4646 -29.949
38.0308 22.6329 -24.1291
43.6491 -12.7383 -30.7199
37.2315 -47.8529 -34.5417
21.3195 -91.0898 -38.4319
0.6309 39.9943 -23.4028
-0.7554 27.6803 -24.7562
-3.0668 -12.7078 -31.9498
-6.6199 -51.2516 -37.0089
-9.4609 -80.8102 -38.5749
-15.052 62.0861 -30.2861
-38.4836 26.4009 -25.5294
-48.3106 -7.1266 -33.5511
-47.8197 -42.5432 -36.9481
-37.9464 -87.5474 -40.0457
63.0783 14.4143 -40.2299
64.2515 -73.4228 -46.6398
-62.6349 23.7125 -43.0683
-75.3857 -62.8659 -51.059
ID=PCHP4628$b

LM3=52
-5.4447 53.4564 -44.1623
-5.839 -98.0165 -41.2717
-5.3999 38.0516 -38.2784
-6.3 8.7058 -37.2706
-3.7815 -17.0928 -40.657
-3.8856 -17.1715 -40.6719
-5.7328 -58.1109 -41.1587
7.6143 25.9667 -35.4884
26.9374 35.291 -35.2969
37.173 12.1293 -34.5147
42.8522 -15.2693 -34.9199
42.7373 -15.3555 -34.9032
40.2001 -40.067 -37.6467
34.8812 -69.9523 -37.3098
5.5576 -104.8782 -41.7557
-5.5897 37.8892 -38.249
-6.0057 8.7817 -37.4587
-5.7608 -14.9824 -40.7728
-5.7647 -14.9893 -40.8312
-6.4286 -57.4887 -41.3059
-19.9482 25.4873 -36.9358
-37.7031 35.1924 -39.2482
-48.3792 12.4307 -39.8748
-53.9355 -15.1396 -40.1999
-53.8972 -15.1282 -40.3121
-51.5285 -39.8025 -44.3066
-46.7181 -68.426 -42.1332
-18.5743 -103.7771 -42.5362
-5.3801 30.7118 -36.6325
-4.8151 17.7925 -36.6057
-4.8548 -14.3361 -40.2906
-5.2947 -46.0333 -41.7463
-5.6577 -71.9009 -39.4988
10.3247 51.4171 -43.4781
32.845 21.2239 -31.6444
44.319 -12.5648 -35.0437
37.7827 -43.934 -35.63
23.9451 -87.4307 -39.7492
-5.6249 30.4846 -36.6205
-5.4721 18.114 -36.6319
-5.9601 -14.3334 -40.3063
-5.7042 -46.4078 -41.9555
-7.7438 -73.0132 -39.5982
-20.8938 51.5634 -45.1699
-43.5542 22.2826 -36.1766
-54.5037 -12.3824 -40.222
-48.8315 -42.1801 -40.1968
-35.7803 -86.5971 -43.3004
52.4482 13.2612 -44.2354
58.2703 -62.9778 -43.3975
-62.6422 13.7955 -51.0359
-69.2642 -61.8745 -50.9355
ID=PCHP3279$a

LM3=52
5.0992 36.621 -42.0842
5.3816 -114.3838 -47.7209
4.9323 20.9232 -37.3614
4.4931 -8.5128 -37.9377
7.0211 -34.1076 -42.8138
7.2721 -33.9716 -42.8405
5.507 -75.0413 -45.6563
17.9886 8.7877 -35.5166
37.6479 17.8467 -35.0754
48.6806 -4.7818 -36.0866
53.5903 -32.1916 -37.9807
53.6635 -31.9915 -37.9466
51.7074 -56.5648 -42.0498
46.1097 -86.5575 -43.3783
17.7602 -121.319 -49.2873
4.9073 20.8309 -37.3659
4.7249 -8.6155 -38.1024
5.0527 -32.0535 -42.8001
5.0572 -32.2048 -42.7919
4.7528 -74.0534 -45.8085
-9.5438 8.1491 -36.3718
-27.8851 17.5585 -37.8573
-37.4574 -4.622 -40.06
-43.3725 -32.6959 -41.3466
-43.3149 -32.6659 -41.4719
-40.6924 -56.6695 -46.5596
-35.8051 -85.8956 -46.5396
-6.7428 -120.7361 -49.4955
5.1311 13.7222 -36.1322
5.1684 0.5021 -36.8677
5.6091 -31.148 -42.2171
5.6976 -62.9878 -45.5959
5.6328 -88.8398 -44.9377
21.4691 34.7243 -42.4263
42.8418 4.6027 -32.4067
54.4986 -29.4822 -37.3797
48.9243 -60.4488 -39.9531
35.0305 -104.0014 -46.6173
4.7657 13.4321 -36.1074
4.874 0.6469 -36.7425
5.2165 -31.1179 -42.641
4.4937 -63.0298 -45.6622
3.3618 -90.0273 -44.9269
-10.761 34.2725 -42.9214
-33.0002 4.6624 -35.4738
-43.8568 -30.2352 -41.2043
-37.3304 -61.9768 -43.143
-24.7982 -103.6068 -48.8013
62.8895 -3.0726 -45.449
69.3985 -79.4064 -49.514
-52.002 -2.8451 -50.289
-58.144 -78.4959 -54.6215
ID=PCHP3279$b

LM3=52
38.8739 34.4431 -45.948
43.5811 -111.9281 -50.749
38.7059 22.8124 -39.5661
40.0203 -1.7036 -35.5362
41.267 -33.7664 -35.9605
41.185 -33.7632 -35.8794
42.4622 -78.5723 -40.7837
53.7597 10.5515 -36.6732
69.2219 19.6367 -41.3152
80.6833 -2.4213 -39.6012
89.0268 -32.5591 -46.0121
88.9743 -32.5887 -45.9408
82.5294 -57.9725 -48.0336
78.3166 -85.8068 -45.4425
54.1486 -120.4323 -54.9393
38.9896 22.8971 -39.6344
39.5633 -1.6157 -35.6791
40.3845 -32.7738 -35.902
40.4538 -32.736 -35.8907
41.7366 -79.0833 -41.0136
26.0016 9.9758 -37.5174
10.4545 18.5939 -44.0031
-0.8185 -4.6231 -43.6209
-6.3218 -34.2116 -48.9117
-6.5177 -34.1588 -48.8584
2.4421 -61.3034 -48.4745
7.0877 -88.0726 -46.7892
32.0356 -121.4212 -55.2005
39.9126 18.0322 -38.0129
40.0638 3.349 -36.46
40.6375 -23.732 -35.7263
41.9756 -63.2187 -38.4362
43.5049 -98.4286 -44.6909
55.0593 32.1724 -48.3292
74.3416 7.6041 -38.0219
88.4994 -29.3008 -44.2232
81.5931 -59.4676 -42.5649
66.8622 -103.4398 -48.1311
38.485 18.5969 -38.2832
39.6087 3.6415 -36.435
39.2576 -21.989 -35.3391
41.2099 -64.3697 -38.6166
42.0761 -98.8891 -44.8676
22.5914 30.8618 -50.7873
5.1502 5.5751 -41.0609
-6.8173 -30.4878 -47.1786
2.6117 -60.9923 -43.8825
19.884 -105.2118 -49.3819
92.5968 2.4575 -57.2
99.8241 -73.3481 -56.189
-10.9737 0.8954 -59.8838
-14.8193 -75.7617 -59.0012
ID=PCHP6068$a

LM3=52
40.944 38.2057 -42.1709
42.2768 -107.3936 -54.9102
40.5454 26.7616 -36.7904
41.5243 1.6556 -34
41.7511 -30.1803 -36.1031
41.8656 -30.1904 -36.1158
41.8867 -74.9174 -43.4241
54.9062 13.6094 -34.6528
70.5807 23.1841 -39.2103
81.202 0.5197 -38.0408
89.1247 -29.2577 -46.6237
89.2448 -29.2409 -46.6237
82.5885 -54.417 -49.4675
77.2625 -82.8346 -48.5485
52.9502 -115.9797 -59.7499
40.4453 26.5088 -36.7968
41.4505 1.6674 -34.0993
40.8876 -29.2841 -36.1587
40.6054 -29.4419 -36.1765
41.2166 -75.0345 -43.4951
27.4744 13.8556 -35.213
12.0678 23.2695 -41.0114
-0.0362 -0.0508 -41.5841
-5.9081 -28.9112 -48.521
-5.9375 -29.013 -48.4952
1.5298 -55.8236 -49.8634
6.3543 -83.2665 -49.4559
31.318 -116.3113 -60.1446
41.2101 20.3505 -35.44
41.7633 6.327 -34.5132
41.8165 -20.1042 -35.2054
41.9773 -59.7528 -40.1033
42.8107 -93.9416 -48.194
57.4313 35.8894 -45.4937
75.591 10.0894 -36.0648
89.1738 -26.2242 -45.0963
81.2029 -55.4631 -44.1667
66.3403 -99.393 -52.583
41.0882 21.9011 -35.5082
40.9619 7.1945 -34.5314
40.268 -18.5434 -34.9572
40.5728 -61.0098 -40.3611
41.2426 -94.6691 -48.3653
24.9289 35.4848 -48.0204
7.0036 10.1906 -38.1964
-6.7463 -25.8715 -47.7015
2.1659 -56.2632 -45.2028
19.1288 -100.7917 -53.1943
94.1779 5.7437 -54.6225
99.5591 -69.409 -59.6042
-9.7776 6.4905 -57.6996
-15.3282 -69.6025 -61.0905
ID=PCHP6068$b

LM3=52
44.6398 10.3019 -46.0513
47.0601 -121.6954 -54.3665
44.4767 -1.1857 -42.48
44.6087 -25.9922 -44.9836
45.6556 -49.3762 -48.8418
45.6007 -49.5614 -48.865
46.5109 -89.3011 -52.3382
57.7972 -14.2262 -42.6673
74.1135 -7.6627 -43.9978
81.0172 -23.8984 -45.3302
91.6367 -49.2503 -54.91
91.4223 -49.5775 -54.8506
84.0587 -72.6482 -55.8537
77.9904 -96.0295 -52.969
59.3041 -130.0574 -57.7579
44.2028 -1.4956 -42.4484
44.6374 -26.2234 -44.8334
45.2234 -51.3477 -49.1496
45.2125 -51.4534 -49.1612
45.9757 -90.6909 -52.3848
31.2707 -14.3311 -43.0982
17.5344 -4.0258 -45.5763
8.6344 -26.1404 -47.1523
-0.768 -50.4771 -55.7933
-0.7559 -50.5427 -55.7837
8.134 -73.9053 -55.4073
15.3457 -96.8526 -52.7147
35.1478 -131.1934 -57.9034
44.9897 -6.4891 -42.1083
45.2704 -18.568 -43.2397
46.3063 -42.9803 -47.1281
47.2672 -76.1202 -52.2481
46.6568 -109.0132 -53.0217
59.2788 8.7539 -48.7379
75.8907 -16.2843 -43.6421
91.7577 -45.8384 -53.6274
81.6486 -76.6884 -52.9871
67.3995 -112.9116 -54.0274
44.1915 -6.5302 -42.0027
43.6892 -18.415 -43.0836
45.0822 -43.1231 -47.3946
45.7819 -75.9239 -52.2214
46.4115 -108.791 -53.0402
28.6417 7.6727 -48.6772
13.7691 -17.6272 -44.0632
-0.6096 -47.8043 -54.8032
11.3918 -77.9384 -52.5018
25.326 -112.8303 -53.9234
96.6949 -15.5502 -60.3369
104.6927 -89.2495 -63.4711
-5.2776 -18.5886 -60.4969
-13.1869 -91.5566 -66.4182
ID=PCHP11117$a

LM3=52
44.912 9.8294 -45.5545
47.1848 -121.8747 -54.3899
44.4 -1.2719 -42.4438
44.5737 -26.0882 -44.7808
45.9278 -49.1111 -48.7115
45.8473 -49.0267 -48.71
46.4437 -89.435 -52.3867
57.4406 -14.1621 -42.5309
73.9243 -7.6256 -43.6248
81.2321 -24.1915 -45.9486
92.5266 -49.2132 -55.2973
92.5266 -49.2132 -55.2973
84.1303 -72.5456 -55.4771
77.8667 -95.7795 -52.7928
58.6788 -130.1723 -57.2884
44.2075 -1.3052 -42.2266
44.5562 -26.0262 -44.8079
44.9389 -51.5969 -48.9993
44.998 -51.5989 -49.0147
45.9068 -90.6409 -52.2778
31.7138 -14.288 -43.0516
17.2457 -3.9344 -45.5437
9.1088 -26.366 -46.6506
-1.4213 -50.9172 -55.2883
-1.475 -50.9491 -55.3857
9.2009 -75.0126 -54.3019
15.1055 -96.4475 -52.646
35.342 -131.1725 -57.3807
44.9104 -6.2435 -41.9233
44.8769 -18.5243 -43.1213
46.2715 -43.0621 -47.1517
46.6056 -76.1926 -52.2138
46.841 -108.9515 -52.9255
59.2904 8.5699 -48.0454
75.7853 -15.7469 -43.774
91.1645 -46.3122 -53.2836
81.5712 -76.5156 -52.9361
67.5092 -112.9238 -53.9712
44.0636 -6.5053 -41.95
44.0849 -18.1916 -43.1216
44.4268 -42.2894 -46.9913
45.6525 -76.0834 -52.1975
46.405 -109.6437 -53.0246
29.4875 8.2779 -48.8451
15.6392 -16.2781 -43.477
-0.0645 -47.7015 -54.3896
11.3807 -78.1208 -52.7823
25.2757 -113.6909 -54.0417
96.7371 -15.533 -60.104
104.9297 -89.0384 -63.5668
-5.0173 -18.1017 -60.8273
-13.1742 -91.629 -66.1447
ID=PCHP11117$b

LM3=52
18.2098 2.9277 -58.3962
24.4127 -94.028 -59.8959
18.0289 -3.8048 -56.0074
18.7384 -21.599 -55.873
20.7314 -41.5065 -56.868
20.4849 -41.5249 -56.8415
22.5666 -71.5355 -57.2684
28.6421 -11.6993 -55.0711
37.2734 -4.8479 -56.8345
48.5623 -21.0852 -57.2365
57.0605 -39.0772 -60.7694
57.0825 -39.1123 -60.8257
49.3387 -56.2115 -58.5115
46.655 -74.978 -56.4489
34.0491 -101.6372 -60.7181
18.1097 -3.7013 -55.8231
18.8233 -21.1092 -55.6749
19.6616 -40.905 -56.9388
19.8424 -40.9031 -57.0379
21.5608 -72.3522 -57.5646
8.7943 -12.7413 -55.8926
-0.64 -7.1777 -58.6317
-9.2471 -24.6097 -60.1502
-16.3438 -43.171 -64.3487
-16.266 -43.0995 -64.4707
-6.6473 -59.5674 -61.6428
-1.7773 -77.2299 -58.8804
15.3347 -102.7415 -61.9086
18.536 -7.8697 -55.3779
18.7684 -17.4382 -55.5827
20.7749 -36.9644 -56.4447
22.8615 -62.7582 -57.5486
24.7983 -87.4252 -58.3479
29.3363 2.6797 -59.6482
42.2952 -14.6895 -54.8882
56.79 -37.3988 -60.1125
48.2923 -58.3741 -56.0208
40.1135 -88.9677 -59.1782
17.8195 -6.9199 -55.3822
19.7605 -17.2936 -55.4379
19.5347 -36.2317 -56.6527
21.0589 -64.276 -57.9034
21.9127 -87.5643 -58.5171
7.1296 0.9416 -60.7793
-4.8443 -20.5395 -56.4016
-15.3777 -40.4903 -62.8675
-4.8849 -61.1632 -58.7301
7.6437 -91.3962 -60.761
57.3702 -12.454 -67.9519
66.114 -66.3492 -66.8669
-18.7371 -15.502 -72.6012
-21.6412 -71.3209 -72.3882
ID=PCHP2956$a

LM3=52
19.9481 2.562 -58.4002
24.2836 -94.6587 -60.1936
19.4208 -4.2862 -55.7364
20.4915 -22.1911 -55.6997
21.737 -42.2888 -56.8107
21.5952 -42.4417 -56.7457
22.5675 -72.3076 -57.4962
29.4328 -12.2052 -54.802
38.7802 -5.4318 -56.2248
49.5802 -21.9284 -56.8827
58.3946 -39.8689 -60.4971
58.408 -39.8346 -60.4748
50.5135 -57.0035 -58.4677
46.9253 -75.9305 -56.5684
34.2472 -102.3305 -60.8298
19.8357 -4.3782 -55.5708
19.8435 -21.9194 -55.5204
20.886 -41.4073 -57.067
20.9279 -41.3577 -57.0485
21.9565 -72.8116 -57.8564
10.6229 -13.3097 -55.775
0.9686 -8.2646 -58.0551
-7.3428 -24.4782 -60.3286
-15.5089 -42.9592 -64.8071
-15.4664 -43.0538 -64.8991
-5.9476 -59.3697 -62.1781
-2.0769 -77.4095 -59.4566
15.1699 -103.2243 -62.2549
19.925 -8.3853 -55.0899
21.4799 -16.2948 -55.2759
22.2531 -37.4067 -56.2453
22.8865 -63.0196 -57.8289
24.9824 -87.9602 -58.5574
30.9822 2.0176 -59.0862
44.3005 -16.8271 -54.3716
57.1035 -38.9942 -59.0637
48.9373 -59.2017 -55.9599
39.6904 -89.9725 -58.9213
19.9536 -8.5527 -55.1089
19.5985 -18.253 -55.3499
21.174 -37.1632 -56.3843
21.5409 -64.5992 -57.7927
22.7871 -88.0164 -58.628
8.7552 0.5607 -60.8279
-2.8367 -18.2552 -56.6838
-13.7469 -40.7503 -62.8222
-4.0331 -61.7681 -58.8578
7.7444 -91.3351 -61.5409
59.6298 -14.2221 -67.3204
66.6013 -67.8519 -66.3039
-17.1041 -15.4736 -72.9439
-21.0696 -71.2912 -72.6312
ID=PCHP2956$b

LM3=52
13.8308 41.5529 -40.8829
25.7275 -104.6535 -36.2214
15.1673 26.7806 -35.5965
16.2529 2.6525 -34.0629
20.1103 -26.4149 -33.9431
20.1169 -26.3648 -33.9911
22.8934 -70.8548 -33.9163
31.204 15.6721 -34.1299
42.8516 24.329 -36.693
57.2576 3.1764 -39.0637
68.2111 -22.0325 -41.6325
68.4206 -21.977 -41.565
61.7182 -50.322 -42.2002
55.7392 -74.723 -34.5669
40.141 -110.4697 -38.614
15.0591 26.7196 -35.6996
16.2704 2.617 -34.0977
17.3343 -23.4214 -34.0287
17.3649 -23.2435 -34.0114
21.6179 -69.0338 -34.0023
0.5597 13.7157 -34.2739
-12.6811 21.0177 -36.7953
-23.4147 -2.7739 -36.8981
-30.8065 -30.5518 -40.6666
-30.9268 -30.539 -40.6689
-19.5488 -55.7995 -40.8111
-9.8141 -79.5771 -34.6471
12.4184 -113.7586 -38.7734
15.6269 25.2475 -35.1728
16.2909 10.8024 -34.1327
17.9296 -11.9269 -33.6333
22.4233 -56.332 -34.2594
24.9022 -91.3496 -34.2432
29.6362 38.6966 -40.8045
49.9191 11.5699 -35.669
66.5191 -20.744 -39.847
59.8475 -52.7966 -37.1333
48.0575 -93.335 -35.4796
14.5636 24.7472 -35.0553
15.4905 10.8588 -34.0612
16.1382 -10.769 -33.5923
20.7965 -57.3594 -34.2228
23.977 -91.8977 -34.26
-1.241 37.8981 -41.2147
-18.1452 6.9174 -35.3952
-29.9733 -25.7603 -39.1477
-16.2763 -59.1163 -37.1515
0.9608 -97.7584 -35.8234
70.3493 6.8658 -57.39
80.9325 -70.0869 -54.5501
-37.4948 -0.3399 -54.6537
-34.2605 -77.9877 -53.4698
ID=PCHP4738$a

LM3=52
16.6887 33.4735 -42.3716
27.4755 -112.5999 -33.7551
17.4395 19.0847 -37.1333
18.4186 -5.0142 -34.8663
21.1816 -33.9563 -33.5296
21.3676 -33.8734 -33.6079
24.5946 -78.6979 -32.2069
33.5592 7.9821 -34.9631
45.8202 16.2013 -37.7876
59.6002 -5.342 -37.6263
70.7765 -30.2215 -40.3418
70.5271 -30.3862 -40.3397
63.6748 -58.2485 -39.4724
57.5035 -82.6112 -31.9699
41.818 -118.3909 -35.1559
17.6374 19.2445 -37.1471
18.5105 -5.1542 -34.8326
19.4854 -31.3204 -33.9621
19.4164 -31.3315 -33.9714
23.5093 -76.6764 -32.4009
2.8933 5.9774 -35.6617
-10.2437 13.6355 -38.9471
-21.5573 -9.6561 -39.9385
-28.8624 -37.6199 -41.4283
-28.7902 -37.6626 -41.4322
-18.0083 -62.8306 -40.1351
-8.3805 -87.1817 -33.2374
13.6796 -121.3454 -36.0079
17.8111 17.1794 -36.6557
18.424 2.9965 -35.2035
19.6316 -19.4549 -34.053
24.4968 -63.9907 -32.8869
26.3343 -98.8136 -31.8388
32.4527 30.9834 -43.2405
52.6944 3.6738 -36.0956
68.8386 -29.1087 -38.6549
61.6452 -61.2944 -34.871
49.6408 -101.2732 -32.5495
17.185 17.0201 -36.7132
17.6528 3.3221 -35.1564
18.2675 -18.1793 -33.8651
21.5187 -64.7151 -32.975
25.0382 -99.1102 -31.8367
1.6 29.7247 -43.813
-15.9581 -0.6547 -37.2069
-27.958 -33.4929 -40.1956
-14.5511 -66.6917 -36.7387
1.7087 -105.6511 -33.5642
73.1918 -2.1488 -56.6506
83.1381 -78.8208 -51.5321
-34.8412 -7.9117 -56.9874
-32.1697 -86.1865 -52.2434
ID=PCHP4738$b

LM3=52
8.4593 67.8423 -31.5376
13.8053 -99.7619 -43.8163
8.4773 52.024 -24.3347
9.5731 20.6716 -21.4031
11.1798 -11.9574 -22.3914
11.4369 -11.9478 -22.4426
12.4215 -61.0882 -33.3677
24.3008 39.7686 -22.1295
44.7867 50.9318 -28.5195
54.4434 26.4308 -25.919
65.5473 -8.3954 -32.1768
65.5473 -8.3954 -32.1768
62.0978 -38.3031 -36.3959
59.8835 -66.1184 -38.3555
30.6841 -109.1292 -47.1244
8.6259 52.035 -24.4032
9.8936 20.9938 -21.6284
10.1929 -9.0025 -22.3127
10.1645 -8.649 -22.3373
11.9216 -60.8761 -33.1045
-6.5068 39.4117 -21.9856
-27.2499 48.4237 -27.7783
-35.8308 23.9043 -25.6358
-43.4686 -11.7498 -30.9502
-43.6169 -11.7286 -30.9269
-37.655 -42.092 -36.3047
-34.176 -68.9917 -37.2445
-3.2202 -110.3543 -46.8061
9.5313 46.0979 -22.6714
10.3942 31.7685 -21.9938
11.2053 -2.5388 -21.4271
12.2352 -43.3359 -29.3533
11.5113 -76.777 -36.1426
27.614 65.7764 -35.4306
48.9905 36.583 -25.5323
63.0967 -1.3638 -30.0706
61.3846 -39.4036 -34.7542
47.5233 -87.0325 -42.6185
8.1658 48.0422 -23.035
9.0035 31.1451 -21.9216
10.2591 -1.8741 -21.3611
11.4316 -43.8765 -29.5913
11.4917 -76.7055 -36.1937
-10.7844 65.2905 -34.8012
-29.9259 34.7985 -25.171
-41.2628 -2.7912 -28.0192
-36.724 -42.9816 -32.4986
-20.1271 -89.3281 -40.8952
67.2328 34.8512 -44.3662
80.1859 -51.5878 -50.4854
-47.9241 31.5461 -43.3794
-55.7536 -55.3055 -47.766
ID=PCHP7435$a

LM3=52
14.3383 64.9692 -35.3778
6.707 -102.8625 -41.2666
13.0785 49.5162 -27.3108
11.9422 18.5143 -23.4152
10.7381 -14.6648 -22.9611
10.7511 -14.6549 -22.9935
7.6658 -63.9155 -32.173
27.7094 36.1418 -24.2866
48.9249 45.4966 -30.7293
56.8268 20.3011 -26.7024
65.5081 -15.532 -31.6404
65.5767 -15.5552 -31.6587
58.7612 -45.3867 -33.9076
55.0327 -72.4652 -35.7699
22.9768 -113.3879 -43.8536
12.9956 49.5819 -27.4412
11.749 18.5843 -23.4473
9.7649 -11.4616 -22.9977
9.9533 -11.3117 -23.0952
7.6627 -63.5296 -32.1199
-3.0922 38.4898 -25.0098
-22.5283 48.9726 -31.4306
-33.9217 25.1225 -28.608
-44.0639 -10.6151 -32.8123
-44.0133 -10.4626 -33.0218
-41.0367 -40.7926 -36.2736
-39.2315 -68.0924 -36.8272
-11.3888 -111.994 -44.1768
13.2132 43.9166 -25.551
12.5663 29.2535 -24.2163
11.0109 -5.2235 -22.3894
9.4382 -45.5052 -28.6431
6.2152 -79.1436 -34.464
31.9939 62.7178 -39.2186
52.421 30.947 -27.4279
62.8616 -7.6821 -29.6289
58.0354 -46.1619 -32.4519
40.9344 -92.5046 -39.2945
11.9092 45.2173 -25.7603
11.5089 28.9528 -24.1045
10.4604 -4.0847 -22.4261
8.6704 -46.896 -29.1478
5.2933 -79.3376 -34.3558
-5.0682 64.377 -38.3592
-26.7677 35.5165 -28.6093
-41.0679 -1.5823 -30.355
-39.9456 -39.0394 -33.2786
-26.914 -89.3509 -39.8504
70.6272 27.2442 -45.4565
76.4523 -60.1926 -47.5126
-44.5254 32.8697 -47.0183
-58.9881 -52.8106 -48.8228
ID=PCHP7435$b

LM3=52
30.2364 75.242 -30.871
27.5621 -67.5778 -33.4168
29.4325 61.8468 -24.7465
29.2196 36.2054 -16.4801
29.9632 4.3966 -12.4324
29.9685 1.6432 -12.3519
29.3486 -40.516 -21.735
43.5908 51.0234 -19.7692
57.2281 55.361 -21.1115
67.3421 34.3021 -19.8335
74.0593 2.3902 -21.6962
74.0593 2.3902 -21.6962
64.2358 -28.1377 -23.8646
61.4912 -46.1604 -22.4243
37.5172 -71.7499 -33.9724
29.8068 62.3002 -25.274
29.5979 36.3277 -16.6565
27.1052 5.3059 -12.2484
27.3697 2.64 -12.3437
28.1366 -39.0525 -21.7897
14.7665 51.7516 -21.9945
2.1692 55.9458 -25.0538
-8.675 36.2443 -23.0096
-17.367 3.4258 -25.5851
-17.3822 3.3203 -25.5446
-6.8427 -26.2991 -27.0668
-4.3827 -44.1503 -24.5194
18.1689 -70.4021 -34.2944
29.5797 63.4924 -25.6932
29.8436 35.5741 -16.4035
NA NA NA
29.3265 -28.5943 -18.4333
28.5161 -44.8636 -22.8432
44.7742 71.6485 -31.2557
61.9355 36.9298 -15.6122
73.0736 6.5216 -19.8467
63.0756 -27.8656 -19.1492
52.9914 -59.0436 -26.7235
29.3927 63.2699 -25.8335
28.7257 34.7393 -16.0068
NA NA NA
26.5981 -29.2512 -18.5065
27.2313 -44.4032 -22.7844
14.8704 70.5627 -34.2303
-2.6038 39.8252 -18.8407
-15.8428 11.1059 -24.282
-6.6011 -26.3244 -21.0262
2.8015 -57.1126 -28.161
79.2132 44.0136 -42.3861
85.8747 -35.3712 -34.0834
-17.5032 44.9316 -48.3394
-27.8248 -34.3554 -38.6656
ID=PCHP2624$a

LM3=52
46.6356 42.7622 -25.0685
40.8935 -98.9009 -40.3863
45.5275 29.149 -20.5594
44.9695 3.1942 -14.5725
44.3504 -29.5199 -13.3805
44.8979 -32.4207 -12.9766
43.2119 -72.9304 -26.5073
59.382 17.89 -16.9797
72.9268 21.2043 -18.4246
82.6875 0.3929 -18.825
89.5682 -31.1111 -24.2193
89.5997 -31.0616 -24.3038
78.3895 -60.9607 -28.3853
75.6459 -78.7242 -28.7117
50.072 -103.117 -41.2505
45.7793 29.3797 -20.6758
45.2207 3.2022 -14.5654
42.2827 -27.9183 -12.7771
42.2506 -30.9454 -13.1111
42.0046 -71.608 -26.1773
30.9817 19.0982 -18.3504
17.5277 23.8289 -20.8333
7.486 4.3749 -19.6476
-2.4902 -27.8292 -25.2482
-2.4506 -27.776 -25.2356
7.4239 -57.97 -29.2826
9.4547 -75.9263 -28.3126
30.0954 -101.3766 -40.8892
46.1742 31.5739 -21.3762
45.5049 2.3648 -14.429
NA NA NA
43.4103 -61.4327 -21.9024
42.1311 -76.9458 -27.679
61.7148 38.0176 -26.4809
77.6374 3.4651 -14.8749
88.6592 -24.1622 -21.7676
78.1627 -63.141 -24.4836
66.3696 -91.6593 -33.5228
45.0252 31.9355 -21.5237
44.5873 1.6046 -14.2042
NA NA NA
41.2536 -61.8164 -22.0584
41.1124 -76.83 -27.7532
31.8367 39.5178 -28.3593
13.5843 11.0073 -16.4402
-0.4389 -18.758 -23.0323
7.7886 -58.0861 -23.3004
16.5208 -88.3841 -33.3176
94.3118 12.3015 -40.9554
99.7488 -68.3641 -39.4929
-2.7571 15.4325 -42.9883
-14.2113 -64.3668 -41.1102
ID=PCHP2624$b

LM3=52
48.6887 39.9145 -28.9186
39.4171 -96.7076 -38.5929
47.7439 26.9787 -26.4808
46.349 2.5922 -23.6272
44.6431 -30.8501 -24.4828
44.64 -30.7527 -24.3962
41.4785 -68.3861 -32.4864
58.8654 13.0475 -23.9558
75.5697 17.5841 -24.6083
82.4719 -1.6231 -24.2687
89.1984 -33.3424 -29.6582
89.2996 -33.5031 -29.7157
76.2926 -59.0416 -33.5301
70.833 -77.0904 -29.3736
47.1269 -102.1811 -39.4039
47.5907 26.9163 -26.4538
46.2654 2.532 -23.7396
43.7512 -31.8281 -24.8508
43.6239 -31.9133 -24.75
40.8961 -68.4316 -32.4039
35.9904 14.5998 -23.7403
20.4131 21.7126 -24.6198
10.27 2.8063 -24.4498
-0.6666 -26.689 -28.5766
-0.8923 -26.8782 -28.5395
6.6704 -53.7096 -32.3722
10.7896 -71.5117 -29.7067
31.1902 -100.5784 -39.6878
47.7394 22.5033 -25.6487
46.7141 0.6656 -23.5839
44.9062 -28.3501 -23.3867
42.2732 -60.151 -30.7063
41.1494 -75.0001 -32.7697
64.458 33.3587 -31.1684
76.1309 4.8745 -20.1168
89.9149 -28.7075 -28.9274
74.6772 -60.265 -27.2985
62.7472 -90.9136 -33.9667
47.0832 21.7466 -25.5878
46.4634 0.2645 -23.2866
44.0939 -28.8876 -23.5842
42.0289 -59.7392 -30.4137
40.1653 -75.6165 -33.0628
31.9919 35.1836 -31.3454
16.9711 11.1071 -20.8407
0.1876 -24.7566 -27.3592
9.5893 -56.0376 -26.9577
16.7633 -87.6586 -34.4011
96.9961 9.8487 -46.5075
97.0686 -70.3029 -41.8477
-2.8442 15.6838 -44.4542
-15.0947 -63.7968 -41.0835
ID=PCHP2953$a

LM3=52
47.6255 39.1888 -28.235
40.2038 -96.6154 -39.0457
47.1595 26.9908 -26.3361
45.6395 2.7484 -23.8442
44.2607 -30.9627 -24.2757
44.1325 -30.8489 -24.1893
41.6033 -68.533 -32.679
58.1266 12.9961 -23.805
75.0468 18.8908 -24.5819
82.1035 -1.3556 -24.105
89.3798 -32.9023 -29.4896
89.0069 -32.9725 -29.4327
77.0202 -59.017 -32.7415
70.7112 -76.6671 -29.188
48.6094 -101.7901 -39.7205
47.1435 27.1496 -26.4228
45.5861 2.6584 -23.6535
43.7622 -32.0654 -24.7957
43.715 -32.0783 -24.8704
41.027 -68.5128 -32.7763
35.6038 14.4235 -23.7488
20.178 21.4558 -24.2495
9.2494 2.3906 -24.7403
-1.2197 -27.442 -29.0029
-1.3085 -27.4332 -29.004
7.4873 -54.1469 -32.301
11.1394 -71.4914 -30.094
31.776 -100.1964 -40.4032
47.2232 22.5055 -25.6122
46.2794 1.0173 -23.5413
45.05 -28.0537 -23.3624
42.9226 -60.0564 -30.5477
41.4637 -74.3856 -32.9465
63.8322 33.5988 -30.6776
77.8382 1.345 -20.4708
89.7652 -28.3419 -28.8298
74.9268 -59.8504 -27.2833
63.3453 -90.5418 -33.9484
46.95 21.6749 -25.4579
46.0168 -0.4061 -23.2591
44.31 -28.8692 -23.7711
42.051 -59.9064 -30.4088
40.4129 -75.6332 -33.1373
31.6712 35.2098 -31.2444
16.354 4.4279 -19.5597
-0.0323 -25.3047 -27.9249
9.9268 -55.4792 -26.9081
17.4411 -87.866 -34.5313
96.427 10.5647 -45.9964
97.3623 -70.0744 -41.6637
-3.2294 15.4622 -45.0754
-14.634 -64.3025 -41.0797
ID=PCHP2953$b

LM3=52
17.7492 46.9945 -14.0826
4.4201 -130.4259 -24.1969
15.4529 29.5157 -7.012
12.9236 -0.9644 -1.8554
11.6542 -45.1994 -5.2462
11.4177 -45.2749 -5.1772
7.8595 -94.1408 -12.717
30.0393 13.7816 -3.4636
50.78 24.2275 -9.6591
61.2209 -1.7756 -10.8143
69.3791 -45.6163 -20.0393
69.2518 -45.7117 -19.9648
53.9309 -81.1349 -20.5158
47.4917 -105.6522 -15.5263
14.5505 -136.7678 -26.134
15.6024 29.3595 -7.0444
13.3608 -1.275 -1.8611
9.6668 -39.7326 -4.8496
9.8452 -39.5864 -4.914
7.1156 -92.7178 -12.9254
-2.7708 16.7801 -5.7016
-18.8794 30.8004 -15.2281
-34.7388 7.8875 -18.329
-47.8021 -37.1148 -26.4351
-47.873 -37.0687 -26.4461
-33.5763 -74.3423 -24.3175
-34.5782 -97.024 -20.3654
-6.4057 -134.7198 -27.247
15.0019 22.8263 -4.8918
13.1294 -1.0165 -1.8097
11.6276 -38.2151 -3.4209
9.4918 -78.2714 -9.558
7.5964 -99.203 -13.1394
33.5417 39.2654 -16.5624
59.3907 -1.405 -7.9591
69.7475 -38.9502 -18.8861
52.3057 -83.5988 -14.6125
33.6316 -122.1789 -20.8864
13.8842 21.2566 -4.4657
12.6026 -0.4917 -2.1049
8.9905 -36.0218 -4.0673
8.2281 -79.2464 -9.8692
5.6084 -97.8049 -12.466
0.42 41.4362 -18.6255
-32.6661 7.8785 -13.7601
-48.3067 -26.3592 -26.2268
-34.495 -73.485 -18.6053
-22.9678 -116.1609 -23.1193
79.4925 4.5117 -33.422
80.4896 -98.9175 -33.421
-48.682 14.8772 -41.834
-60.4904 -86.9367 -45.3528
ID=PCHP4160$a

LM3=52
16.0905 47.81 -12.4429
4.7579 -129.2504 -25.9639
13.8671 30.0441 -5.7263
12.3291 -0.5267 -1.2666
11.2443 -44.631 -5.4779
11.1066 -44.5934 -5.4181
7.9959 -93.5645 -13.7905
28.9094 14.555 -2.9092
49.912 25.405 -8.9116
61.0659 -1.1241 -11.3066
68.9021 -43.7314 -22.2122
68.8808 -43.9773 -22.1521
53.692 -79.5009 -22.7187
47.9667 -103.9288 -17.873
14.5767 -135.5139 -28.7576
14.3427 30.0124 -5.7099
12.4763 -0.1137 -1.2746
8.9433 -39.0708 -4.7072
9.0294 -38.9605 -4.7199
6.5456 -91.6439 -13.6647
-3.5674 17.7032 -4.4151
-20.1711 30.8261 -12.5669
-35.2514 8.1147 -14.7291
-48.3453 -36.7902 -24.7605
-48.6208 -36.8768 -24.7135
-34.5525 -73.8124 -23.6415
-34.6815 -96.7322 -20.2846
-6.3675 -133.6381 -28.5675
14.6299 23.4307 -3.6037
13.2153 -0.8022 -0.8404
11.914 -37.1919 -3.3313
9.5695 -77.372 -10.3464
7.8169 -98.015 -14.0956
32.1001 40.3172 -15.3894
58.542 -0.2254 -8.3026
69.3393 -36.994 -20.6177
52.2388 -81.8237 -16.2349
33.5406 -120.9366 -23.3317
13.1546 21.8191 -3.3075
11.3398 0.1211 -1.4115
8.5133 -35.7353 -3.9229
8.4175 -79.2419 -11.0891
6.4135 -97.1565 -13.5746
-1.3359 42.0738 -16.4838
-33.5196 7.797 -11.2696
-49.0642 -25.6803 -24.6352
-34.2013 -73.1485 -17.847
-22.6683 -115.7258 -24.5582
77.9881 6.5045 -34.6097
80.1351 -97.2237 -36.5491
-50.6741 15.5636 -39.8411
-62.7033 -86.4575 -42.7258
ID=PCHP4160$b

LM3=52
-4.8302 49.8323 -64.9571
-6.8484 -116.0197 -68.9627
-4.2759 36.4601 -64.2767
-4.3668 8.4102 -67.0255
-4.6964 -31.0075 -72.399
-4.5264 -31.9787 -73.0632
-6.0926 -77.7757 -68.7943
7.6914 23.8569 -65.6931
29.3793 26.7416 -63.9287
38.0158 1.7825 -66.4962
44.4455 -28.0926 -70.1329
44.527 -28.4814 -70.8023
39.4445 -66.5816 -72.9038
32.1544 -89.9048 -70.1299
8.9128 -119.9274 -69.8176
-4.0853 36.45 -64.0111
-4.4546 8.6352 -66.9057
-5.7812 -30.6229 -72.2161
-5.7142 -31.6766 -73.1463
-6.458 -78.0119 -68.8191
-16.03 24.4403 -66.2094
-39.207 28.1617 -67.0526
-48.6036 3.0057 -70.5374
-54.2954 -25.1096 -74.4928
-54.6907 -25.7649 -74.8282
-52.3882 -64.7935 -77.4975
-46.2908 -88.6525 -70.5389
-24.45 -118.639 -70.5782
-3.685 30.4037 -64.8142
-3.3158 6.0274 -66.9818
-2.6644 -29.1934 -71.2529
-3.9044 -67.7645 -69.3277
-5.4777 -89.0262 -67.9025
14.1176 47.0912 -67.7811
32.9716 8.7055 -62.7246
43.5982 -28.5843 -70.2607
38.9662 -66.9871 -70.7347
21.3305 -106.1597 -70.4417
-4.9953 29.71 -65.0567
-4.9194 6.8889 -67.2203
-7.4706 -29.3293 -71.9368
-7.2371 -68.2274 -69.4077
-7.2668 -89.1929 -67.8585
-24.138 45.9099 -69.8069
-43.4306 10.2605 -66.1988
-57.0665 -27.7033 -75.6099
-51.3016 -69.5334 -72.7272
-35.7997 -104.4493 -71.7046
NA NA NA
NA NA NA
NA NA NA
NA NA NA
ID=PCHP2958$a

LM3=52
-4.5609 49.7934 -65.1921
-6.7739 -115.9873 -68.9334
-4.0812 36.4996 -64.4517
-4.5254 8.5134 -67.1702
-4.5948 -30.8442 -72.453
-4.8007 -31.8109 -73.2887
-6.0842 -77.8423 -68.7725
7.5556 23.6382 -66.0188
29.5714 26.89 -64.3397
37.7299 1.9539 -66.5716
44.7807 -27.8868 -70.3326
44.42 -28.2805 -70.6251
39.7736 -66.2837 -73.4452
32.3242 -89.7994 -70.1171
8.9017 -119.6615 -69.4717
-4.1614 36.6031 -64.5922
-4.7187 8.4575 -67.2651
-5.3186 -30.1776 -72.635
-5.3591 -31.6102 -73.0452
-6.6825 -78.0535 -68.608
-15.8686 24.46 -66.491
-38.9912 28.1361 -67.0668
-48.4021 3.2532 -69.855
-54.3908 -25.0258 -74.5741
-54.6534 -25.5388 -74.8031
-52.0378 -65.0063 -76.4443
-46.131 -88.8465 -70.3746
-25.6474 -118.2307 -70.2718
-3.3741 30.6298 -65.028
-3.2036 6.3858 -67.0285
-2.8698 -29.5289 -71.3752
-3.6554 -67.3026 -69.3165
-6.1497 -88.8366 -68.0797
13.9904 46.7541 -68.0861
32.9182 8.6272 -62.8452
46.8935 -30.1889 -71.227
38.5837 -66.4889 -70.165
21.2702 -105.9596 -70.3316
-5.1488 29.8333 -65.2852
-5.3745 7.7985 -66.8797
-7.1702 -28.9282 -71.6582
-7.3141 -68.2783 -69.331
-7.3491 -89.4347 -67.725
-24.512 45.6994 -69.9278
-42.92 10.1153 -65.9199
-57.1151 -27.0428 -75.7027
-51.1228 -68.9891 -72.3892
-35.66 -104.5816 -71.9616
NA NA NA
NA NA NA
NA NA NA
NA NA NA
ID=PCHP2958$b

LM3=52
7.2823 99.0031 -25.8059
12.7278 -69.7607 -21.2674
7.7887 87.1981 -18.0943
8.7705 57.9045 -13.7981
13.0592 17.3989 -13.9406
12.9264 17.2492 -13.9542
12.1567 -33.6991 -16.9494
25.9002 74.5902 -16.69
41.6393 84.1106 -25.1477
53.5605 57.3541 -22.9212
67.2862 21.9204 -30.1547
67.1685 21.8024 -30.1211
58.4644 -12.3684 -28.891
50.4506 -39.2301 -22.6887
26.1742 -78.2585 -29.562
8.1365 87.1562 -18.1506
9.1168 58.2146 -14.1544
6.872 23.6629 -13.1612
6.5795 23.5147 -13.0103
10.704 -35.156 -17.0272
-7.9318 73.8116 -14.312
-26.3728 79.2972 -18.1262
-36.5856 54.2536 -17.9146
-47.4639 19.856 -21.4647
-47.2033 20.0492 -21.6097
-36.8139 -14.7804 -22.1482
-28.2218 -42.6074 -18.2554
-2.7541 -79.7352 -27.7979
8.9931 84.421 -16.9279
9.9692 73.9389 -14.1978
10.5582 35.5755 -13.0442
11.9316 -14.4255 -16.0009
12.3636 -52.4971 -17.7539
25.5158 96.401 -32.3272
46.8784 69.6103 -20.9539
66.7789 29.3281 -29.4517
57.5187 -14.4696 -24.5432
40.2343 -57.4684 -21.8566
7.9512 83.2778 -16.5805
8.697 73.6869 -14.4479
9.434 36.016 -13.0145
10.4217 -15.0195 -15.7599
11.1955 -52.4114 -17.4933
-10.2801 96.0645 -28.1451
-29.1073 63.8393 -14.6271
-47.4823 28.0873 -21.5214
-34.8378 -17.3069 -18.3958
-16.634 -60.1745 -18.3728
65.185 61.0797 -48.277
75.0553 -22.2125 -46.8361
-49.5941 59.2685 -40.0269
-55.3129 -26.5221 -37.1507
ID=PCHP6190$a

LM3=52
11.7304 102.2814 -24.2328
11 -66.7777 -25.8838
10.7849 90.013 -15.4421
10.6887 60.8532 -12.4849
13.2989 20.0186 -14.4798
13.2934 20.1395 -14.5249
10.7268 -31.0358 -19.6584
28.0817 76.7527 -13.7911
45.3296 85.544 -20.8855
55.9227 58.9592 -20.7406
68.652 23.5661 -27.6007
68.6775 23.2534 -27.6705
60.0164 -10.2022 -29.2892
49.7417 -37.2704 -23.8276
24.4819 -75.0352 -33.6243
10.8271 89.9278 -15.3949
10.9551 61.108 -12.554
7.5895 26.3441 -13.5492
7.3647 26.2474 -13.5266
9.165 -32.5445 -19.7845
-4.8498 76.9976 -13.0616
-23.2924 83.5002 -17.4357
-34.4845 58.6195 -19.073
-46.4073 24.9279 -25.2361
-46.4051 24.8769 -25.2697
-36.811 -9.7306 -27.2022
-29.4613 -38.2726 -23.4765
-5.1198 -75.6254 -33.2856
11.5995 86.8805 -14.3385
12.2477 76.5441 -12.0362
12.3607 38.4669 -12.7496
10.9675 -12.0611 -17.7654
10.9864 -49.5778 -21.4608
30.174 98.9219 -28.5336
49.2256 71.3479 -17.1168
68.3425 32.0074 -26.686
57.1583 -12.8553 -23.9862
39.3479 -55.5167 -24.9372
11.1469 85.8025 -14.1116
10.9596 76.3224 -12.456
10.402 38.4516 -13.0483
10.0802 -12.5367 -18.2046
9.8464 -49.7633 -21.2248
-6.9115 99.9614 -25.9494
-27.1044 67.8089 -14.9373
-46.0741 32.7224 -24.1397
-35.0594 -12.7896 -22.4807
-18.4872 -56.5766 -24.0644
68.7708 62.9922 -44.2355
75.9561 -20.0459 -45.2793
-46.2243 65.0916 -40.9602
-54.518 -20.8217 -42.2146
ID=PCHP6190$b

LM3=52
56.2267 156.6377 -76.3355
48.4826 -189.6941 -34.8584
56.0601 133.6917 -60.5905
51.5932 73.3414 -41.1407
52.409 -3.5923 -32.7456
52.7443 -3.5044 -32.9637
49.0483 -115.6379 -27.6977
87.3205 99.9071 -46.8435
122.951 110.2118 -50.8445
141.1404 70.7207 -51.4788
149.0424 -14.554 -35.6314
149.1839 -14.4382 -35.729
128.5938 -86.1205 -37.5024
112.3767 -124.0129 -26.8434
75.406 -211.918 -31.8898
55.21 133.6954 -60.9147
51.99 71.4434 -40.8139
47.3159 -7.5088 -33.151
47.1339 -7.6864 -32.9972
47.4862 -112.727 -28.8066
21.2791 100.8435 -51.4922
-15.0607 112.9767 -62.3344
-33.6275 71.9172 -60.2621
-46.1062 -11.5901 -50.0046
-46.2825 -11.6257 -49.9099
-29.9369 -84.8201 -51.9844
-15.036 -125.0295 -37.4845
20.9479 -205.7834 -36.2957
58.289 120.7993 -54.8563
63.848 69.4539 -40.3868
51.677 5.7937 -33.2311
49.8051 -77.5877 -29.3857
49.5187 -155.5169 -27.5064
95.9393 147.4877 -75.1768
133.1732 74.6921 -41.2534
149.8936 5.3237 -36.8371
126.5154 -85.9892 -31.6987
99.4566 -166.9615 -27.3859
56.1898 119.4462 -54.2155
54.281 75.2594 -42.3941
50.9302 16.8308 -34.7629
48.7452 -77.5901 -29.9979
48.2923 -154.7784 -27.4255
15.6585 150.2621 -83.1775
-29.2692 75.721 -55.943
-47.0891 10.4625 -51.7478
-28.225 -84.0352 -46.3919
-2.4186 -166.1392 -35.5715
184.5327 61.9573 -86.0318
184.1658 -138.4348 -54.9039
-72.7588 62.837 -107.9088
-81.8765 -133.2713 -77.0483
ID=PCHP3366$a

LM3=52
55.72 157.2027 -77.0054
47.8439 -189.4321 -36.5542
55.1448 134.1227 -60.6796
51.9228 73.8762 -41.8569
51.5932 -3.04 -33.0234
51.5616 -2.9824 -33.0063
48.5488 -115.2753 -27.9752
85.0319 101.4626 -46.8154
122.7396 110.6737 -50.76
142.5285 68.6605 -48.8004
149.2842 -14.1662 -35.7478
149.1759 -14.2472 -35.7072
129.0254 -85.3757 -36.433
112.3038 -124.1418 -26.9897
75.0618 -211.9494 -32.8887
54.4054 134.0846 -60.749
51.1187 73.8206 -41.5214
47.012 -7.5522 -33.212
47.0256 -7.5182 -33.2502
47.2741 -112.5022 -28.9144
21.5062 101.3561 -51.9021
-15.1727 112.6907 -62.0979
-34.3538 71.193 -61.1297
-46.42 -11.3338 -50.0816
-46.6229 -11.4252 -50.1279
-28.7217 -85.0772 -50.8371
-15.1756 -125.0598 -38.1332
20.0293 -205.447 -37.4789
59.2507 121.3241 -54.6443
61.8459 67.8694 -40.8613
51.4225 6.465 -32.9691
48.8773 -77.4838 -29.0835
49.2382 -155.8258 -27.5585
95.5089 147.5256 -76.0386
133.5986 75.8212 -42.3546
149.9577 5.453 -36.5591
126.5945 -83.2996 -31.1343
99.2586 -166.0078 -27.2824
55.371 121.9892 -55.0691
53.4467 72.7873 -41.7182
51.148 16.3467 -34.3552
47.7164 -78.1478 -29.1546
48.8328 -155.5575 -26.8385
15.5626 150.7857 -82.7653
-29.5893 75.904 -55.6537
-47.0782 9.5895 -51.6693
-28.1829 -84.3604 -47.2031
-2.1504 -166.9244 -36.3007
186.0557 61.8903 -85.9704
184.5204 -138.5087 -54.7476
-73.3964 63.3831 -101.6696
-81.6946 -132.9912 -77.5138
ID=PCHP3366$b

LM3=52
2.7998 230.5722 -49.6171
-9.7431 -119.5633 -21.7717
-0.3011 207.7809 -36.5144
-1.9754 143.7014 -23.2842
-3.0116 54.9749 -10.6043
-3.0491 54.9798 -10.6529
-3.7454 -66.6102 -12.7323
32.8884 167.5183 -26.66
68.817 180.0619 -31.7319
89.568 131.6985 -26.6213
100.671 44.7338 -18.7351
100.5042 44.9681 -18.6472
77.4512 -25.8778 -18.6845
63.5381 -75.8099 -5.6265
28.9901 -137.8062 -12.2774
0.1198 207.51 -36.6449
-1.8749 143.8835 -23.44
-6.6581 49.9869 -10.9714
-7.0082 49.8919 -10.9444
-11.9079 -57.2598 -12.0292
-33.7838 168.2968 -31.4043
-70.5523 185.2206 -39.311
-94.5423 138.0237 -36.7757
-114.0723 55.5479 -32.6167
-114.4005 55.6222 -32.4017
-96.4557 -18.5531 -31.1918
-84.1188 -66.5083 -17.6063
-42.0904 -158.171 -29.4249
-0.0454 190.7193 -33.32
-1.2081 131.9311 -20.3906
-0.7427 68.2874 -10.4063
-5.4993 -25.2116 -7.5611
-5.8576 -103.0174 -20.1595
47.7285 216.9054 -52.6036
80.6159 148.133 -23.5795
99.9376 57.5382 -17.8094
75.6338 -24.1414 -13.1949
45.2967 -115.3391 -5.0492
-0.084 190.3565 -33.5666
-2.7776 133.3425 -20.8857
-6.013 72.3374 -11.2453
-13.912 -18.9541 -8.3141
-11.51 -90.657 -17.9353
-41.7516 222.595 -58.5412
-87.4417 146.1368 -32.6637
-109.1528 71.0407 -30.6446
-94.1121 -18.7245 -22.5607
-67.7492 -111.3825 -23.9812
136.2312 125.1243 -72.1612
124.8606 -85.2398 -42.8404
-134.3562 138.008 -85.6954
-151.5681 -69.2766 -59.6726
ID=PCHP7715$a

LM3=52
3.2606 230.7018 -48.9243
-9.3691 -119.3721 -21.8522
0.3833 207.7716 -37.1924
-1.5045 143.737 -23.8522
-2.8718 54.3335 -11.2984
-2.8464 54.2949 -11.326
-3.4523 -66.4627 -12.9867
33.496 167.5006 -27.2673
69.2743 179.933 -32.7074
89.2084 132.2301 -26.7569
100.9018 44.7779 -19.017
101.03 44.6781 -19.0947
81.3326 -20.9646 -18.2582
63.5903 -75.2984 -5.8438
29.4279 -137.7076 -11.7392
0.3277 207.6392 -36.9602
-1.2868 143.8804 -23.7971
-6.5848 49.936 -11.2862
-6.5975 49.9874 -11.2718
-11.7215 -57.5776 -11.952
-33.727 168.4105 -31.6457
-69.7499 185.842 -39.6047
-94.5538 138.2856 -38.1789
-113.9196 55.6305 -32.4295
-114.1041 55.6951 -32.4384
-97.2275 -17.6745 -31.6033
-84.0102 -66.5456 -17.7626
-43.0103 -158.0689 -29.647
0.1827 189.5238 -33.818
-1.4933 132.616 -20.9135
-0.4198 68.0254 -10.4284
-5.1434 -26.0246 -7.6477
-6.6202 -102.9122 -20.2974
47.6602 217.0459 -52.9501
80.9446 145.5632 -23.49
99.5021 56.9669 -17.6556
76.3691 -24.0894 -14.488
46.0768 -115.0254 -5.4118
-0.1652 190.6863 -33.8565
-2.6842 133.2291 -21.0844
-6.3537 76.2158 -11.8463
-14.9303 -19.7367 -8.3864
-12.0181 -90.8145 -18.2565
-41.1894 222.9023 -59.0385
-87.713 145.0728 -32.4975
-108.9725 71.0694 -30.6645
-93.9958 -18.9291 -22.5712
-67.6581 -111.5781 -23.829
136.1665 124.8366 -72.8302
124.7813 -85.1105 -42.7763
-134.1143 138.4951 -84.7711
-151.5275 -68.963 -59.7996
ID=PCHP7715$b

LM3=52
17.0304 74.6604 -27.5091
21.0627 -69.1079 -26.6407
16.5671 61.5659 -21.8642
18.0509 34.9061 -18.0801
19.4811 5.9528 -18.194
19.4538 5.8379 -18.2379
20.5648 -32.7207 -23.4381
28.6417 47.0582 -20.0185
49.0684 54.9331 -25.389
53.5657 39.1588 -25.5514
67.1386 3.7124 -28.8352
67.3636 3.7976 -28.8882
54.8364 -21.5282 -32.077
54.616 -36.2552 -26.5239
33.1306 -75.1988 -29.3601
16.773 61.7534 -22.0178
18.093 35.2979 -18.0999
18.2829 6.5578 -18.3367
18.1617 6.5393 -18.322
18.94 -33.2657 -23.6104
5.3215 46.9422 -19.0621
-15.0027 54.0507 -23.2145
-19.474 37.2119 -22.6335
-30.9352 2.0849 -26.0365
-30.8539 2.1932 -26.0175
-17.6407 -23.044 -28.1296
-15.2156 -38.219 -24.0122
12.1214 -75.9768 -28.1805
17.8398 55.6279 -20.2122
19.3811 47.2832 -18.7631
20.5291 16.8639 -16.8611
20.8583 -22.397 -20.7849
20.383 -49.2607 -23.3866
35.5666 73.2084 -30.4975
50.6574 45.7244 -24.189
66.1124 11.7941 -26.8319
54.9601 -20.3193 -25.9836
44.6509 -55.1152 -27.1455
17.0844 54.4516 -19.7546
16.7093 48.1608 -19.3947
17.0496 18.8914 -16.7797
18.122 -20.764 -20.8701
19.1463 -49.3116 -23.3188
-2.4221 72.0214 -28.4399
-15.5573 45.0804 -21.6177
-28.8368 11.0978 -22.9637
-16.6513 -21.8267 -23.3487
-5.3155 -57.5697 -25.0662
69.9498 42.0558 -42.0039
74.7182 -33.4439 -40.648
-34.5284 40.1134 -37.5522
-35.9615 -37.7822 -36.7884
ID=PCHP3826$c

LM3=52
-4.4631 108.9915 -26.2359
2.4199 -34.3656 -27.9982
-4.3966 96.4554 -21.8209
-3.053 70.1084 -18.0496
-0.8142 40.4433 -18.427
-0.6602 40.5586 -18.5297
0.7581 1.8022 -23.9988
7.5745 81.6743 -19.5902
28.3316 90.4501 -24.5996
32.9583 74.7635 -25.3637
47.3643 39.7377 -28.4973
47.0948 39.6793 -28.4366
36.9197 15.5573 -30.5506
35.5432 -0.7314 -27.0093
14.2171 -38.746 -30.804
-4.7622 96.2916 -21.5258
-2.6733 69.6628 -18.1386
-2.2188 41.5333 -18.542
-2.3839 41.4351 -18.4226
-0.3484 1.4502 -24.491
-15.7989 81.4396 -19.2324
-36.225 87.4882 -23.4008
-38.7381 71.6944 -22.6642
-50.4426 36.1516 -26.9851
-50.6327 36.1151 -26.9376
-36.8434 10.6917 -29.1605
-34.2413 -4.2467 -25.4225
-8.1182 -40.1468 -29.8605
-3.2723 89.8716 -19.9409
-1.9246 81.2724 -18.3347
0.0391 51.4965 -17.0483
1.235 12.466 -21.5006
1.6708 -14.6026 -24.4764
14.2105 108.3587 -29.9893
29.7379 81.0906 -23.7878
46.0141 47.3192 -26.476
35.8853 15.2404 -26.553
26.4335 -20.0517 -28.2082
-4.8307 88.7788 -19.7497
-2.8726 82.1586 -18.6382
-3.5358 53.4275 -16.8163
-1.3741 13.548 -21.4468
0.6475 -14.8446 -24.4634
-24.3453 105.0874 -27.1712
-36.6034 77.8749 -21.3961
-48.7089 43.3998 -24.0109
-35.7499 10.4923 -25.3885
-23.9007 -23.3459 -26.7396
49.5923 77.5429 -40.7261
55.6898 2.5124 -40.6986
-55.3882 73.1785 -37.3437
-54.9029 -3.6561 -37.72
ID=PCHP3826$d

LM3=52
26.6353 46.4046 -71.0958
42.4632 -91.1093 -65.264
27.7653 38.243 -61.8073
30.0462 13.2566 -53.1826
36.1161 -23.4845 -45.7831
36.126 -23.5009 -45.7772
40.5392 -58.0366 -52.6129
40.0393 25.2065 -55.131
59.5601 36.1294 -62.743
66.3043 16.4322 -56.8899
81.5759 -13.792 -55.8148
81.5165 -13.8421 -55.7785
78.1561 -45.2463 -61.3599
78.3118 -61.0186 -59.2019
51.3357 -96.1024 -68.1577
27.864 38.1327 -61.6807
30.1572 13.5491 -53.1771
33.3871 -20.8321 -45.9794
33.4521 -20.6274 -46.0418
38.2856 -56.4231 -52.7778
19.2105 22.9371 -55.0686
-2.334 29.653 -61.2808
-4.5393 7.7781 -55.1084
-13.0263 -22.8827 -53.3229
-12.6409 -22.7565 -52.853
-2.0683 -51.926 -61.7402
1.014 -69.1912 -55.8796
33.3294 -97.737 -67.2833
28.6174 30.3267 -57.7392
30.5322 20.1008 -55.04
35.2236 -20.8143 -45.4257
40.1209 -51.2053 -51.3587
41.9623 -72.2793 -56.6023
42.2312 46.684 -75.9327
64.2873 25.2544 -57.062
79.2314 -8.8596 -55.1169
77.917 -44.8591 -57.5921
68.1381 -82.7439 -64.5261
28.4011 30.3303 -57.6898
29.4333 21.4381 -55.4119
33.2484 -20.9183 -45.6677
38.3569 -50.937 -51.4141
40.4259 -72.008 -56.3107
11.7003 43.4674 -73.2846
-3.9467 16.5546 -55.2776
-11.9523 -18.8972 -52.6666
-2.3378 -53.5096 -56.4933
16.5657 -88.0972 -61.7248
NA NA NA
NA NA NA
NA NA NA
NA NA NA
ID=PCHP7597$a

LM3=52
-10.3288 74.8753 -30.7401
-8.9967 -62.6879 -16.7859
-10.8905 67.3397 -21.6013
-12.0593 43.2214 -11.3676
-10.0084 7.0946 -1.6182
-10.119 6.9948 -1.5629
-8.5646 -28.9615 -5.7085
-0.7978 53.7586 -13.2464
20.3446 62.222 -19.4045
24.4095 42.4094 -11.7989
36.7105 10.826 -8.0151
36.787 11.0461 -8.0787
30.1582 -20.5266 -13.6637
28.9612 -35.7356 -9.0335
-0.7094 -68.5177 -17.5071
-10.9934 67.4081 -21.4853
-11.9188 43.3835 -11.3732
-12.4503 9.3725 -1.9231
-12.4168 9.4213 -1.9327
-10.7811 -26.8879 -6.3398
-20.7282 53.2346 -14.9819
-41.2442 62.137 -23.3215
-46.1269 40.9182 -17.0118
-57.8944 11.4925 -12.7149
-57.8547 11.3593 -12.7334
-49.8358 -19.2913 -18.2808
-48.695 -36.4567 -11.6485
-19.0057 -68.3018 -19.0731
-11.0851 60.2861 -17.1049
-10.6252 49.6316 -13.6163
-10.9957 8.5817 -1.3213
-8.7015 -21.5977 -4.9856
-8.4777 -43.599 -8.6636
6.2305 73.2201 -34.446
23.2677 52.3566 -13.4755
34.7851 16.5971 -7.796
30.0748 -19.7612 -8.4893
17.1246 -56.5804 -13.8126
-11.5034 60.178 -17.0216
-11.9326 50.7652 -14.0101
-12.7766 9.2252 -1.6572
-10.3599 -21.4671 -5.2768
-9.7923 -43.2071 -8.9541
-25.2412 73.2896 -34.5123
-44.6369 50.4046 -16.5944
-55.7811 17.1471 -12.0369
-50.3041 -20.3711 -13.149
-34.813 -57.0759 -15.6879
NA NA NA
NA NA NA
NA NA NA
NA NA NA
ID=PCHP7597$b

LM3=52
-19.9576 29.5225 6.1107
-17.9989 -97.6637 22.6469
-20.7643 22.2025 13.9106
-20.288 -3.2985 22.1044
-18.7918 -29.8272 27.2252
-18.5883 -29.7479 27.2205
-18.7248 -62.1976 26.8783
-9.5033 9.3719 20.5764
9.053 17.2267 17.3949
14.0475 -1.0354 20.8154
24.7849 -28.7017 23.9898
24.8041 -28.4906 23.9238
19.57 -56.0858 19.9219
16.1502 -72.1924 27.32
-9.6205 -103.1909 22.3542
-20.8404 22.3269 13.9326
-20.2602 -3.4949 22.0073
-21.3166 -27.6582 26.2236
-21.3674 -27.6794 26.1235
-19.9151 -63.2098 26.0392
-31.0833 8.9235 19.2119
-48.9005 16.2227 13.1716
-54.5597 -2.4011 15.3975
-63.2736 -30.9488 17.7001
-63.3675 -31.0393 17.7009
-57.668 -57.613 14.5533
-53.988 -73.1982 22.0533
-27.0733 -103.4149 20.9633
-20.1419 14.9578 17.5362
-19.2453 6.3923 19.8383
-19.7319 -27.5653 26.2478
-19.5611 -55.1942 26.2819
-18.8138 -76.4222 26.6013
-4.0588 28.9651 7.0511
11.1747 4.5532 22.2349
22.9694 -27.7072 25.7457
18.7011 -57.8072 25.4487
4.7776 -88.531 26.1047
-21.3143 15.1061 17.4366
-20.8586 6.6152 19.4404
-21.547 -27.2644 26.24
-20.2928 -55.1963 26.0955
-20.7453 -75.3159 26.5377
-35.8001 28.0621 3.9379
-51.5331 3.4535 18.0526
-62.6799 -29.8496 18.5695
-56.8867 -59.5755 18.9208
-42.1332 -89.4386 22.5162
29.451 0.8844 10.3223
34.883 -64.7911 20.2029
-67.1609 -0.4542 2.7635
-71.8133 -67.0802 11.219
ID=PCHP11899$a

LM3=52
-24.4633 52.48 -6.3058
-15.8123 -73.7453 15.8827
-24.8826 45.4385 1.9884
-23.3423 20.0091 11.1683
-20.0927 -5.9812 17.5236
-20.15 -5.9602 17.5302
-19.3289 -37.9836 18.2968
-13.0711 33.1851 8.8111
4.754 42.149 4.0014
11.6925 24.0123 8.534
23.1078 -2.9092 12.8843
23.1975 -2.9701 12.7926
20.0069 -30.5158 11.3927
17.1269 -46.6951 17.6794
-6.6194 -78.7962 15.8813
-24.1155 45.2648 2.4345
-23.2066 19.7533 11.3586
-22.1495 -4.0121 16.4739
-21.9712 -3.8155 16.408
-19.2358 -39.5917 17.8773
-34.2565 31.8975 8.2836
-52.6427 37.465 3.1685
-56.9866 19.484 6.2511
-64.2396 -9.4203 10.0809
-64.236 -9.4575 9.9246
-58.0608 -35.5926 8.0734
-52.8496 -50.7215 15.7054
-24.1584 -79.7183 15.1788
-23.4919 38.2993 5.9153
-22.4065 29.7486 8.4015
-20.6589 -3.3141 16.4856
-19.2735 -31.551 17.7177
-17.3244 -52.2837 18.963
-8.9309 52.83 -6.447
8.1052 29.9569 9.7942
21.9516 -2.0936 14.1842
19.0043 -31.3752 15.1817
6.5293 -63.5503 17.9292
-23.8243 38.5253 5.6885
-22.8592 29.9963 8.4238
-21.9066 -3.6333 16.5758
-19.8456 -32.0556 17.9303
-19.441 -52.4683 19.2028
-40.1525 50.2504 -7.7009
-54.2123 25.6739 7.8522
-63.2348 -8.1126 11.3657
-56.7833 -36.8217 12.0847
-40.2362 -66.664 16.4924
26.6683 26.281 -2.5933
35.3934 -38.7158 9.5177
-69.8938 20.2565 -5.6214
-70.8342 -46.2142 5.05
ID=PCHP11899$b

LM3=52
-32.538 37.1784 3.5366
-24.7546 -102.264 13.9293
-32.0052 25.2934 13.1217
-31.2462 1.5101 23.5678
-28.7073 -32.4775 25.9268
-28.7107 -32.5449 25.9418
-25.8604 -70.2429 21.8071
-19.7757 10.2666 21.2367
0.5841 19.3807 16.2889
3.9032 3.6735 17.5872
19.5787 -31.0262 15.9505
19.5349 -31.1376 15.8649
11.0747 -59.3566 17.5775
10.5281 -74.8792 20.984
-11.6761 -108.7719 12.9728
-31.9185 25.35 13.0168
-30.833 1.098 23.6623
-29.8352 -30.9505 25.7676
-29.7033 -30.8988 25.768
-26.4767 -68.6619 22.0314
-43.605 9.1692 20.6098
-64.2654 16.0036 14.7931
-65.9194 -0.37 15.7502
-76.4746 -36.7506 14.186
-76.613 -36.7856 14.1253
-65.0222 -62.2171 14.481
-63.4849 -76.684 19.7961
-36.904 -110.0426 12.9072
-31.0385 23.9431 14.614
-30.9768 10.7329 21.3081
-28.9539 -25.4179 26.1139
-26.2049 -60.5101 23.4094
-26.6044 -80.8587 20.729
-14.3888 34.6216 1.8011
2.7675 8.2584 19.3213
17.6743 -29.2445 17.7713
10.5999 -57.7391 19.5417
0.9447 -93.0484 16.2488
-32.2054 22.8873 15.1848
-32.5767 11.3281 21.104
-30.5972 -23.9234 25.8575
-28.2255 -59.3578 23.6118
-27.6414 -80.3577 20.8346
-50.0156 33.0752 1.3641
-64.4711 1.7665 18.2286
-74.7942 -33.4395 15.9912
-64.3785 -62.4359 18.0029
-52.449 -94.8836 15.5815
21.7479 7.2547 0.7273
30.4301 -72.7999 7.5212
-82.4325 0.4561 -1.6457
-82.3194 -78.2306 4.4334
ID=PCHP2871$a

LM3=52
-35.2483 35.4983 0.8428
-24.0884 -103.3971 15.1523
-34.4527 23.763 10.9137
-32.9313 0.1475 22.1106
-29.7446 -33.8722 25.3878
-29.7381 -33.7764 25.3878
-26.0187 -71.1185 22.4354
-21.7343 9.3609 19.5282
-1.7044 18.5351 14.4555
2.5873 3.2767 16.8501
19.1437 -31.1251 15.6559
19.2024 -31.0393 15.4978
11.3005 -59.4893 17.295
10.7282 -75.3488 21.7587
-10.7066 -110.0327 14.5347
-34.132 23.8148 10.8655
-32.6824 -0.0058 22.2196
-30.4643 -32.1923 25.1125
-30.5845 -32.3167 25.1402
-26.4989 -69.7919 22.4137
-44.8324 7.6278 18.948
-66.118 13.894 12.595
-67.2834 -2.4511 14.0405
-77.4048 -39.4787 13.4049
-77.428 -39.5352 13.4358
-65.5246 -64.1982 14.1952
-63.4095 -78.3142 19.9301
-37.4606 -111.4305 14.4648
-33.1496 23.6593 11.3246
-30.5904 10.2098 19.232
-29.1947 -26.1672 25.1606
-27.2617 -61.6617 23.5306
-27.433 -81.1108 21.4011
-17.2477 33.106 -0.0637
0.9234 8.3887 18.0603
16.6015 -29.6297 17.5139
10.3422 -58.3777 19.9857
1.6507 -93.4396 17.4201
-34.3871 22.0208 12.6709
-33.7153 9.1111 19.7792
-31.5986 -26.3314 25.3885
-27.799 -59.973 23.6851
-27.3445 -81.0408 21.4687
-52.1401 30.5655 -0.1728
-66.2808 -1.9916 16.8458
-75.9408 -35.9428 15.1398
-64.7225 -63.9245 18.7537
-52.8855 -95.8129 16.9943
20.0871 6.5211 -0.3077
30.6494 -73.0653 8.2634
-83.5103 -2.413 -3.7433
-82.214 -81.1591 5.3449
ID=PCHP2871$b

LM3=52
-36.1048 66.6559 12.8657
-29.2882 -129.5473 33.6956
-36.2569 48.2096 26.1719
-34.1871 12.6721 39.8037
-32.9855 -30.2325 42.5234
-32.7004 -30.1623 42.47
-30.4039 -80.0452 40.2254
-19.7753 28.1995 35.7052
7.4669 33.7936 31.9427
13.7407 15.0812 31.9216
29.2148 -26.8757 34.4099
29.264 -27.1624 34.3943
24.8333 -62.5622 30.7085
21.6611 -85.2878 38.7223
-9.1756 -136.7929 30.3516
-36.1233 48.234 26.1041
-34.5303 12.5915 39.6937
-32.6517 -30.5523 42.5686
-32.8275 -30.6002 42.6578
-30.9047 -79.8823 40.3049
-52.0437 26.6923 35.3957
-79.2446 30.7259 29.9928
-84.0072 10.1613 30.0028
-95.0592 -32.6305 32.063
-94.9739 -32.698 31.9936
-88.9029 -64.2244 30.6037
-82.8581 -89.0323 37.2472
-47.3334 -138.4305 27.3588
-34.8692 52.2257 24.3355
-35.0095 30.515 35.1271
-32.1693 -16.0192 42.9289
-28.5999 -61.3713 41.4373
-30.3639 -96.1108 40.494
-14.1749 64.657 10.4464
9.2023 22.5967 34.0469
25.7295 -17.7066 35.8262
22.9966 -65.9122 35.6966
9.9443 -111.851 38.9076
-36.756 49.9943 25.276
-35.8361 30.6478 35.1294
-35.0426 -14.6694 42.4972
-30.9383 -63.4674 41.2536
-31.485 -96.2269 40.59
-58.7734 61.7705 12.3807
-78.7163 18.7152 32.9844
-92.7113 -23.8082 33.5767
-86.3197 -69.3982 33.9629
-69.9354 -114.606 37.5525
34.4727 23.8157 15.6378
47.7038 -72.5488 21.296
-105.1218 20.0603 11.8796
-108.237 -77.6742 18.5804
ID=PCHP3706$a

LM3=52
-34.9954 65.1023 13.3249
-27.8922 -130.363 34.3708
-35.2564 46.9053 26.2109
-32.8764 12.3638 39.5263
-31.3256 -31.3065 43.3483
-31.4223 -31.1326 43.2655
-29.1839 -80.6318 40.368
-18.7938 27.3679 35.7861
8.6774 32.4708 31.8035
13.9749 13.9781 33.0988
30.3574 -28.2327 34.3803
30.3425 -28.3747 34.3685
25.8354 -64.3864 30.1622
23.2782 -86.1023 38.2046
-8.0164 -137.9997 29.8252
-35.2066 47.0844 26.065
-33.7148 11.632 39.552
-31.503 -31.2619 42.8448
-31.4537 -31.1567 42.8611
-29.3728 -80.7516 40.2435
-50.7857 24.8321 35.4037
-78.1945 29.5267 30.341
-82.1563 9.0848 30.8428
-93.8756 -34.1584 32.3372
-93.8326 -34.1967 32.3327
-86.5417 -66.2791 30.88
-81.7484 -90.7908 37.3627
-46.718 -139.6111 27.4937
-33.9604 51.0238 24.403
-31.5658 28.5911 35.7409
-30.761 -17.1148 43.201
-27.4752 -62.4125 41.6734
-29.454 -96.9283 40.5466
-12.7706 62.5294 11.4214
9.9172 22.1142 34.1797
26.1816 -18.1332 36.1831
24.4961 -66.2473 35.6729
10.9372 -113.079 39.3293
-35.627 49.1558 24.9878
-34.968 30.3665 34.73
-33.6674 -14.99 42.3362
-29.5696 -64.8711 41.281
-29.9999 -97.1858 40.6279
-57.9284 60.3624 12.5857
-78.0965 15.9704 33.3116
-91.6456 -25.0232 33.5208
-84.3677 -71.8181 33.9939
-68.1584 -116.8804 37.1262
35.5036 23.0536 15.3441
49.0522 -73.6744 21.3107
-104.0408 18.3476 11.6316
-106.8914 -79.2219 18.8186
ID=PCHP3706$b

LM3=52
-42.4305 113.3028 19.956
-22.2323 -118.8369 61.0629
-41.0779 95.8347 40.8197
-36.4665 43.7618 53.1107
-31.3637 -0.2275 56.9315
-31.2724 -0.21 56.9261
-26.9447 -63.5185 59.4291
-17.5587 71.9485 50.5561
9.7969 81.4871 42.2585
17.0419 60.3561 45.5156
43.9142 2.3265 47.747
43.995 2.4131 47.6509
34.2938 -40.3912 52.3858
29.7629 -67.4653 61.333
-6.5466 -123.6804 58.2066
-41.2497 95.811 40.7767
-36.8161 43.0034 53.3193
-32.3386 2.0414 56.65
-32.3436 2.1407 56.6191
-27.4396 -62.0938 59.0593
-61.4818 67.9835 50.2149
-90.1692 73.0596 42.6717
-94.4278 51.5278 45.551
-108.6851 -10.7929 47.0747
-109.0141 -10.8604 47.1846
-88.6876 -51.7798 50.421
-82.9611 -75.6498 59.4661
-37.2435 -126.5681 57.9674
-39.5574 90.8966 44.6947
-38.658 70.998 50.1065
-31.1504 11.7222 56.3753
-27.512 -48.8007 59.4052
-25.1388 -86.6671 61.6902
-14.1845 110.4631 22.3084
13.3826 64.5397 46.7847
39.8338 8.9027 49.5968
31.8865 -42.6587 58.6503
20.0521 -96.6268 60.3287
-40.4937 90.1132 45.0922
-40.7085 71.2182 50.9576
-34.6503 14.271 56.4179
-30.0306 -45.9569 59.122
-26.1029 -86.4055 61.6929
-70.2227 106.3402 21.5762
-91.0113 56.8153 46.5057
-105.7344 -2.8726 49.0678
-87.5321 -53.3498 55.9724
-66.401 -105.9872 59.8554
45.3239 51.7092 17.566
58.3876 -59.4914 36.1431
-120.7104 38.4172 19.1881
-110.8373 -74.6099 37.7623
ID=PCHP348$a

LM3=52
-38.8829 108.099 14.9385
-25.9172 -122.756 66.1874
-39.393 91.315 36.6194
-36.6922 39.2569 51.0386
-32.6567 -4.2932 57.1495
-32.3803 -4.2307 57.131
-29.7309 -67.5282 62.257
-16.6567 67.1567 48.373
11.3118 75.664 40.791
19.141 53.7098 45.5978
43.1983 -3.8047 51.1069
43.3581 -3.7487 51.0421
33.5397 -45.263 56.3087
27.4182 -72.0678 66.38
-11.0798 -127.8679 64.454
-39.4995 91.2046 36.6491
-36.26 39.5811 50.9394
-33.12 -1.5203 56.2891
-33.3392 -1.527 56.2938
-29.6538 -66.1198 61.5706
-60.2308 64.3498 45.694
-88.6961 69.712 36.9901
-93.3731 48.7394 40.5162
-109.8603 -13.604 43.7807
-109.6598 -13.5226 43.7882
-89.0454 -55.5487 48.6207
-85.5981 -78.1818 60.4254
-42.4267 -130.1211 62.4835
-37.5877 86.5534 40.6453
-36.6253 67.7261 47.2476
-31.9479 7.0767 55.9558
-29.4134 -52.7409 61.4487
-27.8029 -90.594 65.4372
-11.4946 104.5944 18.3757
14.4313 59.3529 46.1734
39.3024 2.8302 52.5936
29.3793 -47.4417 63.4157
16.6194 -101.0551 66.8023
-39.223 85.1459 41.4542
-38.8874 66.2024 47.7089
-36.3577 13.3035 55.0022
-31.7778 -49.3635 60.9691
-29.2387 -90.1894 65.3848
-67.9643 101.6614 16.4004
-89.9046 52.8865 41.3125
-106.6435 -6.0554 45.361
-89.8072 -53.9773 56.6353
-71.3092 -108.1516 61.8263
47.3143 44.2107 19.5664
56.7178 -66.065 42.8487
-118.6957 34.8801 12.9973
-112.2982 -77.2858 36.419
ID=PCHP348$b

LM3=52
-56.6249 89.6744 33.4682
-36.9757 -124.0869 63.5609
-55.4637 71.2545 42.7418
-52.3089 28.1195 53.7007
-47.0745 -14.0468 57.3433
-47.3861 -14.2815 57.4599
-44.2146 -68.0743 60.477
-34.2316 49.2791 51.0596
-10.0303 61.4704 46.4016
0.2378 41.3551 48.5506
29.8395 -9.8754 43.67
29.8432 -9.9241 43.7023
20.1409 -52.2933 51.4161
11.3329 -76.4508 62.9599
-19.5821 -129.7807 61.3544
-55.0701 71.3169 42.4786
-51.8667 27.8955 53.6498
-48.4636 -15.8683 57.4008
-48.3587 -15.8622 57.3549
-45.1601 -69.1169 60.1296
-73.4566 45.9492 49.1824
-97.9865 52.643 44.271
-104.8749 30.9923 44.238
-122.6446 -24.4903 36.3536
-122.6438 -24.3357 36.3777
-104.8847 -67.9247 44.9285
-94.6584 -90.7986 59.1238
-50.8094 -133.7727 60.7726
-54.0157 59.6336 47.531
-52.7675 48.9209 50.1581
-50.19 8.0055 55.6186
-46.1281 -58.285 60.556
-38.7172 -95.2283 64.0564
-32.0278 88.8822 30.8726
-3.34 45.27 49.1317
20.489 -0.728 49.0976
14.5732 -56.7313 56.8029
-1.3108 -103.5317 63.4861
-55.5034 57.4569 47.9198
-52.9611 48.985 50.1346
-52.7837 8.7088 55.5593
-46.3767 -58.587 60.6646
-43.733 -93.6322 63.6795
-82.8872 83.2572 31.8458
-101.8458 35.4739 45.4634
-117.4972 -18.1592 43.1939
-101.1674 -70.5549 51.7106
-77.3466 -112.1947 61.6611
25.9262 41.2163 19.8119
39.7421 -69.4316 38.0569
-128.1048 23.0263 12.5642
-119.0437 -85.9568 30.4262
ID=PCHP7699$a

LM3=52
-53.958 95.4849 37.6925
-37.7478 -119.7275 58.0479
-53.3183 76.6005 45.8964
-50.7918 33.0726 55.0786
-47.4635 -10.1599 57.2171
-47.5119 -9.9827 57.1236
-44.2961 -63.2579 57.7107
-32.7568 54.0793 54.1237
-8.6777 65.8887 51.887
0.6742 46.1092 52.8779
31.02 -5.3362 46.1961
31.0676 -5.4936 46.1647
20.0403 -48.6757 49.4984
10.8303 -72.9799 61.9634
-21.914 -125.497 56.7471
-52.9994 76.6505 45.8669
-50.9136 32.9763 55.1908
-48.3672 -11.2534 57.0604
-48.4574 -11.2544 57.0705
-45.4597 -65.0333 57.2861
-72.3824 51.2786 50.5988
-96.8797 57.981 44.6113
-103.4968 36.8208 43.0382
-121.2664 -18.029 32.5371
-121.3855 -17.6023 32.4715
-103.3163 -62.6376 40.3279
-95.6001 -85.1268 52.6983
-52.1782 -129.0936 54.1211
-52.8458 65.7594 49.813
-51.5212 54.1004 52.2618
-49.5021 12.6529 56.1531
-43.7504 -50.943 58.3552
-39.5678 -91.0251 60.1579
-29.4155 95.1942 35.3261
-1.9232 49.7627 53.4403
21.0739 3.4334 52.377
14.1345 -53.1634 57.0309
-2.4186 -99.5988 60.7762
-54.0033 61.2623 50.991
-53.3822 55.0574 52.4772
-52.4949 13.914 55.9379
-46.68 -53.4146 58.0125
-44.2756 -88.6179 59.6801
-79.9696 89.982 33.9929
-100.4616 42.8979 44.9874
-116.6102 -12.0479 39.4895
-101.9566 -63.8696 46.6529
-77.4726 -108.22 54.3258
28.1489 47.1556 25.0541
39.9527 -64.9145 39.1482
-125.4412 30.8716 10.5165
-118.7979 -79.3593 23.4261
ID=PCHP7699$b

LM3=52
-35.7632 98.1336 33.0009
-26.083 -145.2603 70.6034
-35.0906 78.0224 47.7375
-34.1822 30.7225 56.496
-25.703 -21.1436 55.667
-25.5905 -21.1356 55.6888
-27.4262 -84.0294 64.1668
-13.875 54.1317 56.0895
13.8548 61.6254 52.337
21.1379 38.6118 57.2189
44.724 -16.8647 57.7106
44.6698 -16.9744 57.6973
36.1949 -61.2599 63.3941
27.6035 -89.7959 72.9404
-8.2396 -151.6663 71.5616
-34.8122 77.9933 47.7478
-34.0999 30.6951 56.4477
-36.8251 -14.0489 55.2009
-36.8759 -14.0118 55.1934
-29.3403 -83.2901 63.7077
-59.3149 53.2516 54.5944
-83.8889 57.6235 49.4793
-89.8423 33.749 54.9426
-107.8266 -22.1934 54.4801
-107.876 -22.2738 54.4633
-94.2488 -67.4845 58.5119
-85.8908 -95.7774 69.2671
-43.1399 -154.2397 69.834
-34.4241 67.9258 52.1741
-34.647 52.7013 55.4806
-32.3404 2.7636 55.0622
-28.9843 -61.3146 58.7063
-27.7092 -110.4482 70.274
-7.3914 95.4316 29.5171
17.0038 43.3563 57.1495
43.0428 -9.5207 59.2452
33.2234 -65.9995 67.7283
16.7902 -124.4507 73.25
-35.9229 63.9907 53.1508
-36.0734 52.9952 55.4342
-33.5525 3.6853 55.0932
-30.2001 -60.6426 58.2868
-29.122 -111.0488 70.1333
-64.4325 92.5722 29.1534
-85.9196 42.8387 53.7278
-104.4913 -10.2852 56.5829
-92.097 -71.4928 62.968
-71.1381 -129.6528 70.2296
52.226 25.7732 29.2858
62.4307 -92.3562 48.63
-118.6395 19.8326 24.4218
-116.1337 -101.904 43.3458
ID=PCHP2961$a

LM3=52
-35.7632 98.1336 33.0009
-26.083 -145.2603 70.6034
-35.0906 78.0224 47.7375
-34.1822 30.7225 56.496
-25.703 -21.1436 55.667
-25.5905 -21.1356 55.6888
-27.4262 -84.0294 64.1668
-13.875 54.1317 56.0895
13.8548 61.6254 52.337
21.1379 38.6118 57.2189
44.724 -16.8647 57.7106
44.6698 -16.9744 57.6973
36.1949 -61.2599 63.3941
27.6035 -89.7959 72.9404
-8.2396 -151.6663 71.5616
-34.8122 77.9933 47.7478
-34.0999 30.6951 56.4477
-36.8251 -14.0489 55.2009
-36.8759 -14.0118 55.1934
-29.3403 -83.2901 63.7077
-59.3149 53.2516 54.5944
-83.8889 57.6235 49.4793
-89.8423 33.749 54.9426
-107.8266 -22.1934 54.4801
-107.876 -22.2738 54.4633
-94.2488 -67.4845 58.5119
-85.8908 -95.7774 69.2671
-43.1399 -154.2397 69.834
-34.4241 67.9258 52.1741
-34.647 52.7013 55.4806
-32.3404 2.7636 55.0622
-28.9843 -61.3146 58.7063
-27.7092 -110.4482 70.274
-7.3914 95.4316 29.5171
17.0038 43.3563 57.1495
43.0428 -9.5207 59.2452
33.2234 -65.9995 67.7283
16.7902 -124.4507 73.25
-35.9229 63.9907 53.1508
-36.0734 52.9952 55.4342
-33.5525 3.6853 55.0932
-30.2001 -60.6426 58.2868
-29.122 -111.0488 70.1333
-64.4325 92.5722 29.1534
-85.9196 42.8387 53.7278
-104.4913 -10.2852 56.5829
-92.097 -71.4928 62.968
-71.1381 -129.6528 70.2296
52.226 25.7732 29.2858
62.4307 -92.3562 48.63
-118.6395 19.8326 24.4218
-116.1337 -101.904 43.3458
ID=PCHP2961$b

LM3=52
-25.3232 72.2726 13.3274
-19.169 -136.5281 21.9431
-24.7917 57.3649 28.9802
-25.3993 17.0136 38.1756
-23.1022 -28.0312 40.8426
-23.0617 -27.837 40.6912
-22.0222 -85.1304 33.3109
-4.7506 35.2133 36.6289
19.1633 43.2445 31.4067
23.4999 24.1974 34.4903
42.0506 -28.1692 34.4348
42.0184 -28.2142 34.4005
33.7702 -71.403 28.9954
30.2319 -92.9774 32.9902
-4.0309 -144.1778 18.5237
-25.2305 57.4724 28.7853
-25.3288 16.5286 38.2229
-24.4014 -22.644 40.896
-24.287 -22.5826 40.9021
-22.7232 -85.9624 33.1935
-44.9068 34.3054 35.1592
-69.9911 41.5365 29.4361
-75.1294 21.8333 31.4079
-90.4362 -29.137 30.1322
-90.2993 -28.9985 30.1316
-80.8614 -72.6931 25.7713
-74.0627 -95.6462 30.536
-39.606 -143.502 19.358
-26.366 49.4564 32.6651
-24.9763 33.6334 36.2331
-24.1801 -16.8926 40.8212
-22.3809 -67.7553 36.6358
-16.9329 -107.8972 31.2495
-1.0422 70.3344 10.5898
21.6224 27.327 34.9359
40.7746 -18.3396 36.1788
32.634 -73.2044 33.6413
17.8363 -120.2459 27.3412
-27.1118 49.3461 32.6032
-25.488 32.6909 36.5233
-25.0318 -17.599 40.8605
-23.4706 -67.2196 36.482
-17.7177 -107.7636 31.1214
-53.6201 64.3259 15.8903
-70.6109 27.2673 33.0271
-89.0073 -19.0926 31.8676
-78.3037 -75.8298 30.3887
-58.8012 -123.9203 25.9428
48.2838 10.049 14.3961
51.5152 -94.7329 14.9311
-96.3076 9.6471 9.2013
-93.3624 -96.8922 15.937
ID=PCHP2441$a

LM3=52
-25.5099 72.3216 13.9534
-19.1858 -136.6097 21.8883
-25.209 57.5956 28.7281
-25.0611 16.7862 38.2789
-22.8966 -28.3356 40.6534
-22.7912 -28.1484 40.6053
-22.1477 -85.1862 33.447
-4.5645 35.4096 36.5308
19.3717 43.2792 31.2472
24.2486 23.8884 34.0129
42.4637 -28.5383 33.7463
42.5362 -28.4016 33.6428
33.1697 -72.1782 29.429
30.1233 -92.8937 33.0504
-4.3642 -144 18.0279
-24.7392 57.4964 28.7418
-25.0287 16.1973 38.3994
-25.055 -23.2587 40.8904
-25.0044 -23.1288 40.8922
-23.0756 -86.0947 33.4074
-44.5235 33.5093 35.3303
-70.0306 41.9051 29.4369
-74.6975 21.6936 32.0728
-90.2036 -28.6973 30.8598
-89.9784 -28.6622 30.9184
-80.2973 -73.2259 26.5032
-74.7376 -95.9534 30.4466
-38.8912 -143.4654 19.2674
-24.3009 50.3249 32.3195
-24.6874 33.2984 36.3478
-23.7811 -17.3643 40.9109
-22.5682 -67.9147 36.6968
-17.4187 -108.0815 31.0525
0.9475 68.1393 13.837
21.3171 27.4444 35.1076
40.8963 -18.2628 36.0021
32.943 -72.6276 33.2959
17.5688 -119.8246 27.4376
-26.9579 49.3864 32.6079
-25.4443 32.9229 36.3649
-25.0293 -16.9285 40.7222
-24.2164 -67.4049 36.7069
-23.8771 -104.9981 31.3069
-52.2966 65.0117 14.3079
-70.5506 27.9254 32.4609
-88.6843 -19.4863 32.7464
-78.6888 -75.7941 31.1687
-59.4665 -123.843 25.9827
48.3806 9.3617 14.4683
51.515 -94.8047 14.7764
-95.7499 11.0188 8.955
-93.3452 -96.7493 15.3308
ID=PCHP2441$b

LM3=52
-8.1983 52.5673 3.4901
-3.565 -96.5085 14.8787
-8.2022 38.3138 10.792
-5.8697 11.3814 13.3112
-3.768 -21.9936 16.2463
-3.785 -22.1425 16.3205
-4.0764 -62.2766 18.156
5.0971 23.5165 13.0934
22.4443 28.5264 10.3893
29.3457 14.5843 11.1822
46.8216 -23.5976 11.9166
46.7194 -23.6724 11.9854
37.3883 -53.1321 13.6013
34.1669 -66.9085 18.5157
7.444 -100.9832 12.5926
-7.918 38.1485 11.0054
-5.9262 11.2272 13.3783
-5.0261 -18.7124 15.5021
-4.8286 -18.6192 15.5017
-4.6547 -63.099 17.9552
-19.853 23.7033 12.737
-36.7748 26.7301 9.7889
-43.444 13.0269 11.0458
-56.5736 -26.3893 12.663
-56.4985 -26.4998 12.8226
-43.0474 -54.7993 14.0714
-41.0354 -67.6212 18.9297
-16.3171 -101.6177 12.814
-6.1871 35.0924 11.885
-6.3781 20.3759 13.4497
-3.584 -16.0738 16.2088
-3.4326 -48.99 17.3766
-3.5673 -71.0532 18.1881
11.7827 49.4611 2.1672
24.1405 22.4685 11.9548
43.1625 -15.7082 13.3768
36.3847 -52.4081 17.2292
22.7399 -86.1619 18.1909
-7.9478 34.1422 12.4386
-6.937 21.9387 13.4346
-5.9428 -15.3418 15.5492
-4.3126 -48.8315 17.259
-4.1726 -71.7532 18.2914
-27.2987 48.433 0.7583
-38.1073 21.2686 11.3818
-54.4795 -19.2257 14.3074
-43.0499 -51.5652 18.1142
-30.2045 -87.3336 17.4059
50.4037 16.6394 -4.3795
55.4604 -65.5135 6.8348
-63.9331 11.9016 -6.1677
-60.7742 -69.1215 5.8761
ID=PCHP4198$a

LM3=52
-8.2642 52.44 3.1531
-3.4168 -97.074 14.3108
-7.9514 38.4539 10.8012
-6.2173 11.2294 13.2799
-3.7658 -21.9311 15.9083
-4.1162 -22.2213 15.9932
-3.904 -62.0522 17.9937
5.3065 23.8817 13.0625
22.6344 28.6762 10.1526
29.3059 14.7449 11.3152
46.7346 -23.5855 11.9088
46.7273 -23.6644 11.8977
36.819 -53.4819 14.9193
34.0155 -67.302 18.5095
7.6081 -100.7864 12.6269
-7.7849 38.2863 10.8363
-5.6056 11.9816 13.1167
-5.0818 -18.4615 15.2698
-4.9801 -18.3541 15.2541
-4.6961 -63.1887 18.0167
-19.8525 23.4799 12.6881
-36.7697 26.5143 10.1949
-43.7499 12.9269 11.0782
-56.4954 -26.5337 12.4651
-56.7688 -26.6043 12.5316
-42.828 -55.0452 13.3462
-40.8379 -67.7886 18.7481
-17.1101 -101.6158 12.9684
-6.1015 33.1019 12.4541
-5.1525 19.4842 13.4578
-4.0367 -15.9314 16.0334
-2.9088 -49.0493 17.4634
-3.5893 -71.8439 18.2021
11.6159 49.5439 2.5931
23.8008 22.1656 12.2183
43.1608 -15.8299 13.546
36.4903 -52.4748 17.0719
22.6646 -86.4898 18.2323
-7.548 33.7845 12.3166
-6.9585 18.6747 13.5822
-4.5345 -15.5988 15.969
-4.2561 -49.1531 17.4234
-3.8344 -71.7817 18.0661
-27.4577 48.2781 1.5702
-37.7827 21.7235 11.3016
-53.8423 -17.4245 14.5675
-43.0338 -51.075 18.1619
-30.3609 -86.9917 17.5842
50.5717 16.7356 -4.562
55.1358 -65.6605 6.7811
-64.0338 12.0673 -6.0433
-60.4762 -68.9695 5.6722
ID=PCHP4198$b

LM3=52
-40.1379 47.8983 13.6213
-37.8948 -117.979 29.3292
-39.5576 35.3973 24.7908
-39.012 -0.6654 32.2295
-38.2458 -32.256 29.9314
-38.3385 -32.1304 29.8699
-38.8799 -73.3656 29.812
-23.8002 18.5799 32.5585
-4.6397 31.6567 25.3558
4.9973 7.0787 32.8815
25.1795 -34.3603 28.4481
25.3167 -34.1216 28.3696
7.5205 -66.3878 27.4813
1.703 -84.0287 35.3335
-21.4594 -124.4695 27.2538
-39.4098 34.8083 25.1648
-38.9793 -0.9159 32.2306
-39.7955 -35.041 29.3753
-39.7702 -35.2636 29.5179
-40.5306 -75.4383 29.9282
-55.5924 16.2174 31.3331
-74.0779 30.079 22.9908
-84.6164 4.0467 27.77
-101.2584 -36.4385 21.7104
-101.5078 -36.6447 21.6095
-88.6583 -65.8014 20.6476
-79.0217 -87.0378 29.9514
-55.485 -125.679 25.2744
-39.5309 32.0805 27.1668
-39.1783 11.1644 32.4553
-38.0311 -24.5941 30.8985
-38.7404 -67.2765 29.27
-38.728 -93.9343 32.0003
-18.5285 47.2137 14.3876
-1.3557 14.7806 32.7633
20.6725 -25.7179 32.5925
4.3998 -67.581 33.987
-8.186 -104.5384 33.4961
-41.0243 30.348 28.0076
-40.0543 9.1436 32.4303
-40.0392 -27.0005 30.6082
-39.7432 -67.7925 29.3795
-39.3905 -94.5621 32.0201
-61.4875 44.5344 12.8893
-80.0319 7.268 30.7619
-98.8106 -31.6403 24.9967
-82.3904 -71.4936 28.4353
-68.8437 -106.7541 29.0063
23.9881 15.2421 9.4616
33.2269 -73.8264 15.5267
-100.3623 11.5277 3.744
-108.3637 -76.186 6.7828
ID=PCHP2962$a

LM3=52
-43.6283 43.0704 9.5037
-34.6902 -120.8471 34.6852
-42.2487 32.0853 20.4061
-39.702 -3.6068 30.5187
-38.3181 -35.3826 30.1586
-38.4136 -35.442 30.2795
-37.2321 -76.2677 32.5929
-25.2558 16.0883 29.0532
-7.2047 29.2429 20.8899
2.8429 6.106 29.4038
25.1974 -35.1938 26.8917
25.2736 -35.215 27.0588
7.4339 -68.6948 30.3402
3.5836 -85.3228 38.2848
-17.9787 -126.9104 33.016
-42.0663 31.5142 20.8475
-40.1439 -3.8574 30.4119
-39.3184 -37.7986 29.7619
-39.4269 -37.8129 29.8488
-38.4604 -78.1745 32.8421
-57.1602 12.7359 28.5979
-76.5386 24.8201 20.1824
-86.2133 -0.7044 26.6027
-100.93 -41.8424 24.3054
-101.2783 -41.9377 24.2894
-85.3733 -71.3928 25.4159
-77.2638 -91.3364 35.0974
-52.2369 -129.3161 31.7876
-41.7332 28.4204 23.2859
-39.5292 6.832 30.0536
-38.3313 -27.6722 30.6228
-37.2702 -69.9337 31.8643
-36.6503 -96.5152 36.0469
-21.8195 43.4301 10.047
-2.2531 13.0452 28.8118
20.5693 -26.2407 30.7832
5.587 -68.4869 35.7702
-5.6236 -105.9264 37.5712
-43.6037 27.1161 24.2105
-41.6614 6.1046 30.3043
-40.9345 -30.623 30.5541
-38.3641 -70.8091 31.8659
-36.9085 -97.2307 36.1882
-64.7048 38.9514 9.6257
-80.9815 4.4636 27.9661
-98.9355 -36.7773 26.7587
-81.0303 -74.9646 31.9612
-66.0477 -110.4418 34.8705
21.8188 12.6494 4.5742
34.4005 -75.2482 16.8129
-102.4135 4.4187 2.6839
-107.5636 -82.8037 11.9032
ID=PCHP2962$b

LM3=52
-51.9426 38.9871 8.8897
-52.6041 -130.2542 23.9769
-52.0446 28.1844 20.3761
-54.9255 -6.7225 31.8527
-51.6649 -42.4178 33.7227
-51.6745 -42.3664 33.6936
-51.3815 -86.7375 32.047
-36.0579 10.5666 29.4591
-15.502 20.0922 21.9329
-8.0245 -3.458 26.7174
10.2745 -46.3313 22.1056
10.3091 -46.2956 21.988
0.3924 -73.9015 24.9204
-8.7611 -95.0628 32.3749
-36.6605 -137.5493 20.0551
-51.5959 28.1214 20.2708
-54.9098 -6.9322 31.8468
-52.1011 -39.2992 33.6459
-52.2146 -39.3107 33.6246
-51.5623 -85.2111 32.2467
-69.0138 10.7433 27.5278
-88.1781 21.0581 18.1483
-97.2953 -3.6045 22.9734
-113.8544 -46.223 18.8855
-113.8936 -46.3071 18.8544
-101.2709 -75.7398 21.4028
-96.1826 -95.5229 30.0067
-71.0349 -136.9397 19.3724
-50.9999 27.2968 20.5282
-52.292 5.6286 29.3833
-51.1813 -28.7595 33.7854
-51.1145 -77.1143 32.6409
-52.8649 -99.2637 31.2598
-32.5043 36.5692 10.2105
-11.155 3.5407 28.0673
5.0524 -29.9982 26.6206
-4.2913 -76.6268 30.4801
-20.5986 -117.4801 29.5253
-52.8466 26.5019 20.9669
-53.2296 5.5962 29.4775
-52.9469 -28.7362 33.7243
-53.8392 -76.4966 32.4397
-55.4252 -101.0443 31.066
-73.0711 34.4669 9.0967
-93.7837 3.4912 24.9253
-109.1289 -28.5285 23.8879
-99.3183 -75.278 28.1355
-84.9279 -116.6087 27.428
8.7748 4.8653 2.7118
17.1287 -78.5285 9.7911
-112.1856 4.8631 0.2588
-120.3657 -79.273 6.5636
ID=PCHP1222$a

LM3=52
-56.8449 43.222 7.0648
-47.284 -125.5314 22.8048
-56.7507 32.6276 18.184
-56.5119 -1.7877 29.6812
-52.2151 -37.6582 32.0818
-52.3229 -37.6339 32.0895
-48.894 -81.4926 30.6878
-39.9008 16.2266 27.6413
-20.2083 27.4106 19.8941
-10.939 3.4311 26.2183
9.6063 -38.0607 21.647
9.5291 -37.8619 21.6875
-1.5011 -69.204 25.5993
-6.1991 -87.4858 31.684
-30.7323 -131.5858 19.1882
-56.3048 32.9013 17.5198
-57.1476 -1.6643 29.5411
-53.2958 -34.1988 32.0049
-53.3583 -34.4959 32.0683
-50.0886 -80.7314 31.363
-73.0412 14.4204 25.2674
-92.7507 23.3738 15.7808
-99.3229 -1.655 20.3872
-113.8949 -45.8208 16.666
-113.8563 -45.7848 16.5197
-98.4034 -74.6159 19.3615
-92.8478 -93.1704 28.2028
-65.0105 -133.4935 17.7012
-55.8721 32.1208 18.1118
-55.4685 10.4475 27.2069
-52.9844 -23.989 32.0875
-48.9384 -72.143 31.2361
-48.932 -94.5658 30.0869
-36.6854 41.897 8.4319
-14.7921 10.2151 27.1074
3.647 -22.0164 25.5342
-2.8111 -68.9496 29.9622
-16.4396 -110.4643 28.9191
-57.3742 30.642 18.9678
-57.1649 9.91 27.6878
-53.8496 -23.5613 31.8094
-49.9893 -72.0909 31.1232
-51.4149 -96.4326 29.3461
-78.2361 37.789 6.5084
-97.0826 5.0307 22.5175
-110.1419 -27.2275 20.9907
-97.9788 -75.909 25.0661
-80.897 -113.9255 25.7481
5.7654 12.6732 1.65
18.8566 -69.5956 9.2376
-115.4465 5.2408 -2.6528
-118.2545 -79.278 4.0688
ID=PCHP1222$b

LM3=52
-4.9588 17.0419 -1.2614
-15.1415 -119.7401 13.2462
-5.9092 7.8763 4.9089
-8.1268 -19.4309 9.8577
-8.2055 -47.9037 11.0108
-8.1065 -47.7965 10.8909
-10.3185 -85.6962 13.1428
5.4229 -5.6653 7.9454
22.1556 2.5521 3.1093
27.2315 -18.4225 7.0746
38.9088 -49.9398 7.3109
39.036 -49.757 7.2429
26.6972 -74.5698 10.8711
19.4479 -92.473 13.9186
-2.5061 -125.0852 11.6144
-5.887 7.7292 5.0321
-7.9498 -19.2747 9.7804
-10.4797 -45.2993 10.9171
-10.3134 -45.2923 10.9407
-12.8957 -82.683 12.7991
-19.0739 -4.1914 7.7677
-35.3803 3.4699 3.3245
-42.9893 -14.4553 5.3899
-57.3655 -43.949 5.8423
-57.2738 -43.9111 5.6708
-47.5846 -68.4796 9.0526
-43.5186 -86.1612 13.4712
-30.249 -122.0765 12.7294
-5.6474 7.9837 4.9967
-5.9275 -5.2185 8.4792
-8.2816 -37.8115 10.5132
-11.0363 -75.9572 11.9164
-13.0419 -99.5816 14.1677
11.5603 15.136 -3.4713
23.5259 -9.9626 7.0188
34.2959 -45.4262 9.2038
23.1084 -76.778 12.0555
10.1688 -109.1748 14.5874
-6.4103 6.7642 5.5483
-7.6491 -5.5515 8.5431
-10.0001 -36.2961 10.4665
-12.0684 -76.2013 12.0204
-14.23 -99.8813 14.1738
-21.0534 18.01 -3.0825
-36.5937 -6.0812 6.349
-52.5979 -38.4711 7.8812
-43.9385 -73.2386 11.6819
-38.0391 -104.1906 14.1292
44.847 -18.8795 -10.0832
43.8865 -94.6184 2.2798
-59.3956 -14.8987 -11.5624
-68.566 -87.0896 0.7825
ID=PCHP2443$a

LM3=52
-11.8387 27.4719 -3.504
-6.3739 -109.4909 9.1981
-11.3151 17.962 2.46
-10.7737 -9.1832 7.1107
-7.3113 -37.3573 7.8149
-7.2427 -37.3006 7.8242
-5.0613 -75.0877 9.5867
1.6403 6.1895 5.2049
17.1206 15.7487 0.8453
25.044 -4.3833 4.3589
43.0002 -38.7465 1.9279
43.1695 -38.651 1.9144
31.5634 -60.2448 5.6343
25.3573 -78.9974 10.0232
7.2101 -113.687 7.8179
-11.3954 18.4339 2.5483
-10.3929 -9.0261 7.2913
-9.927 -34.8551 7.7735
-10.0492 -35.1132 7.8822
-7.5567 -72.3989 9.2555
-22.8095 4.9197 5.3389
-39.8736 10.8051 1.433
-45.793 -8.2261 2.7309
-56.6952 -39.3445 3.0593
-56.6122 -39.2747 2.9235
-44.3261 -62.2386 5.8743
-37.9459 -79.2573 10.1216
-20.8876 -113.2393 8.8805
-11.0487 16.7524 3.3874
-9.9689 4.9975 6.0605
-8.6732 -27.8714 7.6876
-6.9334 -65.699 8.5804
-6.5168 -89.3513 10.5429
5.2727 27.3368 -5.7925
20.0828 3.5907 4.475
34.5105 -30.1462 5.8554
27.0264 -62.5376 8.4207
18.2244 -95.9011 10.5053
-11.9661 17.2196 3.179
-10.7561 5.0434 6.003
-10.2536 -26.2053 7.6479
-7.9515 -65.5661 8.4622
-7.1499 -88.9398 10.5854
-27.4996 26.3783 -5.1903
-39.8789 0.9611 4.1252
-52.4495 -33.7832 5.4042
-39.8122 -65.3921 8.7618
-30.784 -96.8656 10.5847
41.8205 -2.3362 -13.0242
49.3718 -78.1884 -1.6826
-61.6929 -8.4927 -13.5088
-63.1063 -83.0639 -2.1023
ID=PCHP2443$b

LM3=52
-35.3982 41.0185 -11.5869
-32.5435 -80.1881 0.0938
-35.8115 32.0076 -6.3047
-35.2202 10.7254 -2.0182
-33.5947 -13.0392 -0.178
-33.4323 -12.9218 -0.1517
-33.1045 -48.4759 -0.0155
-25.3698 22.1478 -3.0179
-9.2638 28.9389 -6.4682
-1.9839 12.2313 -3.828
13.3462 -12.4152 -4.4219
13.3235 -12.5398 -4.4321
2.0345 -35.1695 -2.0954
-2.3283 -54.0869 1.1955
-21.611 -84.1773 -0.6166
-35.5338 32.1932 -6.3598
-35.0672 10.4768 -1.9323
-35.2058 -14.5284 -0.2021
-35.1943 -14.3871 -0.2226
-34.5368 -50.2301 0.0131
-46.3357 21.4557 -4.7543
-61.3394 26.8429 -10.2084
-67.4567 9.8932 -8.552
-80.0336 -14.9505 -9.6299
-80.2892 -15.047 -9.672
-66.1422 -37.8362 -7.2468
-64.0022 -55.3353 -2.3189
-44.7429 -85.0257 -1.5937
-35.4167 29.0151 -5.1122
-34.9524 21.093 -3.2805
-34.0561 -4.5987 -0.6099
-32.9998 -39.3939 -0.2099
-32.9008 -62.9117 0.7373
-20.8554 41.0929 -12.951
-7.9829 22.6275 -4.5261
9.5338 -12.6256 -2.6707
-1.6875 -39.6443 1.012
-10.0005 -69.5791 0.2164
-36.2168 28.461 -4.9973
-36.2774 20.764 -3.3681
-35.4599 -4.1635 -0.6902
-34.4203 -39.3852 -0.2104
-34.4652 -62.6393 0.6393
-49.6435 39.1775 -15.3223
-62.3695 20.0767 -8.1236
-76.4564 -14.0939 -7.5888
-64.9207 -39.3866 -3.2144
-55.531 -69.9744 -2.0165
14.7359 15.4774 -18.8687
21.0226 -57.8973 -11.164
-81.5432 12.549 -24.751
-85.6398 -60.0038 -18.1028
ID=PCHP2442$a

LM3=52
-34.8631 35.8657 -13.8134
-30.1281 -84.4045 3.3162
-35.0362 27.2901 -8.4927
-34.438 6.0523 -3.0848
-32.4429 -17.4402 0.0765
-32.4759 -17.2328 0.0593
-31.4105 -52.8831 1.8453
-24.294 17.6267 -4.3372
-8.7897 24.5575 -7.4735
-1.2708 8.0738 -3.4852
14.1062 -15.8874 -2.2836
14.0199 -15.9601 -2.2639
2.4466 -39.1126 1.3545
-0.945 -58.1236 4.8806
-19.3323 -88.4761 3.7979
-35.2867 26.851 -8.3169
-34.414 5.8967 -3.0358
-34.0979 -18.9189 0.012
-34.2048 -18.9835 -0.0083
-32.9164 -54.602 2.0522
-45.8063 16.3852 -6.8605
-59.809 21.5972 -12.7386
-66.8734 4.1608 -10.5172
-78.2926 -20.5369 -11.0832
-78.4819 -20.7556 -11.1213
-67.2567 -41.727 -7.6278
-61.8773 -60.3482 -1.3278
-43.0721 -89.8057 1.4832
-34.4653 23.876 -6.9439
-34.0452 16.4609 -4.9325
-33.3443 -9.1308 -0.8381
-31.8376 -43.8628 1.4547
-30.9797 -67.2815 3.5465
-20.1574 35.9353 -14.9562
-7.3216 18.0398 -4.6983
9.9263 -11.7126 -1.3861
-0.5331 -43.1009 3.9346
-8.1292 -74.0176 4.0063
-36.0081 24.2425 -7.4128
-34.9488 15.5726 -4.8234
-34.2529 -8.6415 -0.9701
-33.1551 -44.0172 1.3375
-32.412 -66.4654 3.2706
-48.9386 33.7633 -18.3976
-61.1911 14.9024 -10.3635
-74.9947 -17.8635 -8.5965
-63.2416 -45.0473 -3.1031
-53.2171 -75.0804 0.1596
15.793 11.6177 -18.9743
23.4868 -61.827 -6.5353
-80.0954 5.6599 -27.1486
-83.1758 -66.0398 -17.7845
ID=PCHP2442$b

LM3=52
-31.2679 44.0694 -7.0927
-25.9848 -77.1129 4.7706
-31.3661 31.6054 0.4228
-30.3424 14.7123 4.0916
-27.6872 -15.694 5.686
-27.7369 -15.7066 5.7102
-26.8815 -43.7415 5.5992
-23.348 21.0302 3.8355
-4.5205 28.215 0.4237
-1.2651 15.2053 2.5474
11.7427 -14.0196 1.4965
11.5692 -14.0841 1.5212
4.7781 -34.5357 1.8934
4.3313 -46.5015 6.9969
-17.4292 -82.1094 3.2767
-30.9607 31.572 0.4944
-30.5517 14.268 4.205
-29.1934 -13.426 5.8482
-29.4206 -13.4568 5.9722
-27.926 -42.5527 5.2903
-38.2979 20.5148 3.3481
-56.3429 25.7694 0.8757
-60.0567 12.7898 2.0743
-68.2257 -17.2141 1.2619
-68.2224 -17.3623 1.3253
-59.8096 -36.2401 1.3497
-58.6486 -48.5486 7.1208
-36.5532 -82.7051 3.1242
-30.4657 32.4019 0.4334
-30.7068 22.4053 3.462
-28.8263 -1.9791 5.6437
-27.0201 -38.7842 5.1492
-28.0292 -57.2798 6.2695
-19.2508 41.5076 -9.0979
-4.5238 22.2007 2.9067
7.9866 -4.4777 3.6074
3.641 -33.5266 5.0859
-3.9669 -65.7772 5.8811
-31.5767 32.464 0.1722
-31.0507 21.0633 3.6101
-29.9333 -1.7248 5.7231
-28.1844 -38.1332 4.9972
-28.1418 -57.4732 6.1801
-42.6939 40.3702 -8.4241
-57.6249 17.7197 2.9103
-65.7457 -8.2758 3.4578
-58.2917 -36.3541 5.1662
-48.5774 -66.9797 6.2371
13.448 17.4333 -10.7761
21.2548 -44.5589 -1.9305
-73.7245 13.8864 -11.2529
-74.8214 -47.3826 -2.3387
ID=PCHP2963$a

LM3=52
-40.9419 31.6004 -6.2707
-38.9097 -89.821 5.3687
-41.3485 19.0343 1.5772
-41.0397 1.8839 5.1316
-39.3421 -28.7001 6.6709
-39.2642 -28.5985 6.6455
-38.9095 -56.1925 6.2474
-33.6451 8.2433 4.7171
-14.8427 14.9043 1.6478
-11.6172 1.5535 3.2991
0.4131 -27.512 2.1766
0.306 -27.4199 2.1041
-7.2388 -48.2282 3.2212
-8.0342 -59.7781 7.7909
-30.6233 -94.8538 3.6874
-41.2254 19.0972 1.4951
-40.7701 2.1738 4.9832
-41.06 -25.9759 6.8795
-41.064 -25.9796 6.7483
-39.951 -54.9975 5.9314
-48.1892 8.4875 4.1455
-66.6373 13.7024 2.1308
-70.6608 1.0831 3.0882
-80.0271 -29.3919 2.4432
-79.9947 -29.2287 2.3885
-71.8338 -47.396 3.1138
-70.9152 -60.646 7.9992
-49.313 -94.9681 3.7872
-40.4429 20.2416 1.4076
-41.1244 9.5196 4.3663
-39.8912 -14.644 6.4725
-38.8333 -51.5396 5.8203
-40.4198 -69.7336 6.9322
-29.3971 28.7062 -8.1155
-14.7174 9.0316 3.7856
-2.9932 -18.1806 4.3714
-8.1855 -47.5192 5.7014
-16.9699 -78.7557 6.7015
-41.5413 19.7616 1.0977
-41.7427 8.779 4.4999
-40.665 -14.3375 6.555
-40.264 -51.0333 5.9821
-40.7982 -69.9355 7.0318
-52.7652 27.6597 -6.854
-67.9013 5.8917 4.2559
-77.0937 -19.7387 4.8861
-70.5684 -48.281 5.7624
-61.388 -79.0026 7.0967
2.8583 3.7627 -9.9799
9.0164 -58.2754 -1.681
-84.3066 3.0907 -10.4431
-87.1433 -58.636 -1.3228
ID=PCHP2963$b

LM3=52
-34.0907 34.2974 -7.3749
-24.0387 -95.9117 8.4697
-34.0563 25.0384 0.8769
-32.4126 2.4114 5.3875
-29.4765 -27.3649 7.0445
-29.4958 -27.4955 6.9927
-26.7429 -61.5651 7.7767
-23.8388 10.3124 5.442
-7.5771 18.822 2.7034
-2.4992 6.2545 4.7725
11.5323 -27.8094 6.5102
11.383 -28.0422 6.3575
6.1856 -51.5486 5.388
3.7688 -64.0803 10.8579
-17.3161 -98.0502 8.2631
-33.9447 24.9755 0.804
-31.8588 2.5731 5.3152
-29.1506 -26.3978 6.9247
-29.1418 -26.2048 6.8704
-27.3 -61.3479 7.8911
-42.523 9.4311 3.7472
-58.7378 14.2127 -0.6131
-62.1284 1.8378 0.4007
-68.9874 -33.9443 0.9827
-68.7545 -33.8641 1
-60.0001 -55.928 0.323
-56.7689 -69.3312 5.0985
-31.435 -99.0006 7.5961
-33.5928 18.9343 3.1757
-32.3872 6.437 5.13
-29.1227 -21.5326 7.0971
-26.8085 -53.9382 7.7874
-25.5753 -74.1541 9.2122
-21.6655 33.0009 -7.8979
-4.0793 8.1031 5.236
9.5941 -19.3492 6.9242
4.9496 -51.5023 9.2879
-4.4476 -84.3462 10.3092
-34.3946 18.886 3.1082
-32.7441 5.0678 5.4695
-30.6285 -20.3418 6.7817
-27.8085 -55.2965 8.0141
-26.2706 -74.6603 9.1709
-45.909 30.7491 -9.507
-59.9661 6.8602 1.0342
-69.1655 -27.3449 1.4144
-59.1333 -56.7458 3.1868
-44.7705 -88.0452 7.0155
14.5018 10.103 -7.5443
22.0089 -57.4662 6.2013
-78.0929 2.001 -13.978
-76.1483 -64.7469 -0.129
ID=PCHP2775$a

LM3=52
-47.0729 27.3696 -6.8924
-36.5859 -102.7157 8.8694
-47.0569 18.0892 1.1594
-45.0301 -4.6415 5.6253
-41.8458 -34.2787 7.2969
-41.9384 -34.2762 7.2965
-39.5312 -68.2789 8.3198
-36.3147 3.797 5.6121
-20.6149 11.9996 3.0007
-15.6991 -0.2472 5.1394
-1.5637 -34.8612 6.8119
-1.335 -34.7616 6.6545
-6.815 -57.0985 7.2148
-8.8671 -70.7727 11.1175
-29.3173 -104.8104 8.9629
-46.9264 17.9284 1.1906
-44.5269 -4.1124 5.5647
-42.085 -33.2316 7.6553
-42.2464 -33.4881 7.6814
-39.6113 -68.3123 8.2229
-54.6804 2.3858 4.0597
-71.7493 7.4256 -0.3997
-75.2843 -5.2927 0.7971
-81.5684 -41.2618 1.4698
-81.2822 -41.2412 1.3891
-72.6051 -63.664 -0.1032
-68.7183 -76.0046 6.0574
-42.7882 -106.0293 7.9558
-45.6876 12.2226 3.5289
-44.979 -0.5122 5.5869
-41.8394 -28.5224 7.3557
-39.3075 -60.809 8.2186
-38.1453 -81.5216 9.8165
-34.601 26.0905 -7.6172
-17.1854 1.6834 5.623
-3.3362 -26.0813 7.0757
-7.5732 -57.9339 9.6318
-17.0696 -90.7436 10.8408
-46.5525 11.4331 3.6034
-45.2613 0.027 5.464
-43.6182 -26.75 7.041
-40.1348 -61.7623 8.2871
-38.7169 -81.8353 9.713
-59.0707 23.8794 -8.3511
-73.4075 -3.3022 1.692
-80.4862 -34.32 1.8482
-71.5088 -62.5308 3.9717
-58.1832 -93.7158 7.5718
1.8243 3.569 -7.6136
9.5679 -64.066 6.3055
-90.8231 -5.08 -13.8989
-88.5221 -72.0719 0.0433
ID=PCHP2775$b

LM3=52
-65.8345 51.7458 -2.2874
-54.3655 -130.6085 20.9618
-65.521 39.8989 12.5456
-64.2262 7.624 20.9643
-60.4017 -33.5557 26.6583
-60.5374 -33.7907 26.8068
-56.711 -85.3705 26.277
-53.6246 20.6787 20.7379
-25.192 35.7494 13.4866
-18.8585 11.859 20.2326
1.2636 -34.2492 16.3496
1.245 -34.2463 16.2737
-3.3673 -71.6581 17.9751
-6.1955 -92.7323 26.6518
-44.7202 -138.1636 18.4059
-65.5365 39.8985 12.2632
-63.7261 7.7565 20.7677
-61.0474 -36.2876 27.2397
-61.0803 -36.3384 27.2589
-57.8989 -81.3332 26.5173
-76.3372 19.8097 19.7518
-106.226 30.0095 10.1059
-108.724 5.6619 15.319
-122.9557 -44.5132 12.5347
-123.2299 -44.4901 12.5939
-112.2309 -79.1114 13.0961
-108.1415 -97.9201 22.5705
-66.5813 -138.82 17.3402
-64.551 32.6814 16.2342
-64.0382 18.1832 19.3905
-61.0282 -24.9859 26.5402
-57.7286 -73.3323 27.3246
-55.7995 -100.3776 26.3653
-47.1029 52.3521 -3.5152
-24.0187 25.2884 18.5889
0.595 -26.6709 16.2309
-3.8569 -72.7882 24.058
-16.9137 -117.4152 23.0647
-65.8398 30.4196 16.5881
-65.3199 17.7834 19.1393
-62.5207 -24.9692 26.5737
-61.815 -67.1721 27.0763
-56.6071 -101.9137 26.1588
-85.2652 49.0979 -3.2294
-105.6519 17.9197 15.2715
-123.3553 -34.5002 11.0311
-113.0675 -77.9529 19.6735
-92.2097 -121.4902 20.7414
3.6379 13.2025 -2.3332
16.328 -79.9888 8.6049
-129.0168 5.1233 -8.9934
-132.9406 -89.7087 0.3269
ID=PCHP207$a

LM3=52
-53.2741 53.5638 -1.4533
-46.906 -129.8372 20.7219
-53.4708 41.1603 12.9378
-53.0423 8.9238 21.3508
-50.5286 -32.7379 27.1793
-50.4112 -32.5284 27.0058
-47.6721 -84.4407 26.965
-42.1815 21.6413 21.1256
-13.2184 36.0878 13.9918
-7.8539 11.9352 20.6833
11.1395 -34.9017 16.8364
11.0364 -34.7582 16.7663
5.79 -71.5191 19.3584
2.1354 -92.9073 26.9808
-37.4487 -137.1015 18.8959
-53.2283 41.2615 12.6327
-53.2052 8.8186 21.3711
-51.1304 -35.2957 27.3285
-51.2362 -35.3469 27.3538
-49.4463 -80.2424 27.124
-64.4654 21.0184 20.0403
-94.4041 32.4457 10.1986
-98.1664 7.8824 15.9811
-112.9559 -40.8996 12.2096
-112.8559 -40.8448 12.0366
-104.3996 -75.5786 14.6755
-99.7541 -95.3618 22.795
-56.364 -138.0532 18.7255
-53.1319 34.0079 16.4723
-52.5064 18.6737 19.6673
-50.8419 -23.7314 26.8071
-48.8259 -72.1981 27.6413
-47.4011 -99.6932 26.8213
-34.4793 53.0109 -2.5664
-12.3402 26.1255 18.8036
10.7119 -27.219 17.3011
4.997 -73.4702 24.5256
-9.1776 -117.3191 23.3573
-54.675 32.3526 16.8884
-54.0994 19.0273 19.5466
-52.241 -24.1334 26.8452
-53.2175 -65.999 27.4886
-48.4359 -100.335 26.6205
-72.7718 51.0391 -3.5012
-93.9446 20.3233 15.4798
-112.8746 -30.9841 12.1311
-103.9222 -75.4662 19.8912
-84.8152 -119.3916 20.8616
15.2084 12.747 -2.0963
24.823 -80.9512 8.6683
-117.724 8.3772 -8.9652
-124.1856 -86.5148 0.7387
ID=PCHP207$b

LM3=52
-45.0661 21.634 -6.9891
-48.2107 -99.2866 13.4513
-46.6098 12.3119 -1.3566
-47.498 -8.1915 5.385
-46.7162 -33.6255 9.1437
-46.7108 -33.7344 9.169
-49.177 -67.7425 12.3137
-36.7307 3.2437 2.6654
-24.3928 6.554 1.5367
-18.9607 -7.9493 6.2947
-7.8137 -33.212 8.4155
-8.1836 -33.2497 8.4016
-15.1148 -51.6093 9.2767
-19.4819 -70.8606 13.466
-37.5544 -102.8602 11.7665
-46.9223 12.4923 -1.3238
-47.5403 -7.8436 5.2655
-48.4986 -36.9071 9.4908
-48.3158 -36.8477 9.4036
-49.7309 -66.8865 12.1962
-56.5963 4.1469 1.4983
-69.3189 7.1346 -1.1859
-77.4979 -8.0763 2.3118
-87.0742 -32.1494 3.6484
-87.0455 -32.2422 3.6684
-80.9228 -51.6966 5.0381
-77.4825 -70.7825 10.3127
-59.7229 -103.4715 10.9087
-46.8454 11.4283 -0.4993
-47.5066 -5.2844 4.6698
-47.1324 -22.2491 7.8384
-47.6581 -55.9157 11.6768
-48.452 -78.0732 12.5818
-30.9181 16.2776 -5.5012
-22.6581 -2.9969 5.0281
-9.4564 -27.6768 8.2854
-17.7833 -53.9432 11.3446
-25.787 -87.28 13.4877
-46.9456 11.2493 -0.3039
-47.8845 -5.146 4.5416
-47.9141 -22.2088 7.8285
-49.607 -56.3305 11.4943
-49.5437 -78.524 12.876
-61.1309 16.843 -7.3227
-71.7011 -1.8607 2.8076
-85.045 -26.7692 3.6995
-78.7329 -53.7251 8.1577
-71.0896 -87.7226 11.2716
-3.8503 -9.8391 -3.3321
-0.0611 -73.7956 7.0805
-90.0113 -8.9754 -8.913
-96.8327 -72.1325 1.981
ID=PCHP12202$a

LM3=52
-48.1077 16.5187 -6.3434
-48.7986 -104.5147 14.2589
-49.4542 7.1788 -0.5955
-49.6366 -13.0281 6.0378
-48.6108 -38.7703 9.9094
-48.4813 -38.8613 9.8643
-50.1834 -73.0798 13.0971
-39.1234 -1.7278 3.3931
-26.6894 1.8743 2.0975
-19.7072 -13.5235 6.3587
-10.165 -38.1569 9.4766
-10.1069 -38.1995 9.4809
-16.4093 -56.1414 9.8626
-20.3528 -75.1146 14.0676
-38.3059 -107.8731 12.1143
-48.6373 6.5949 -0.4068
-49.4371 -12.6796 5.8855
-49.8324 -41.6508 9.9821
-49.7387 -41.7551 9.9972
-50.8541 -72.0391 12.8382
-59.0631 -1.2961 2.3863
-71.942 1.1163 -0.0221
-79.6912 -13.6248 2.8992
-88.5791 -38.287 4.978
-88.2051 -38.1465 4.8826
-81.7397 -57.3284 6.1904
-78.5956 -76.7137 11.239
-59.9762 -108.6584 11.7934
-49.1524 6.5415 0.118
-49.6975 -10.3755 5.3246
-49.2995 -27.5822 8.5159
-49.4971 -60.8903 12.2889
-49.7555 -83.0806 13.2056
-33.6856 11.6848 -5.0619
-24.7844 -7.6652 5.6257
-11.5538 -31.6064 8.6971
-19.0247 -58.3485 11.8899
-26.5752 -91.8467 14.1284
-49.4629 6.0104 0.4137
-49.8209 -9.8778 5.1208
-49.4829 -27.2707 8.3365
-51.1122 -61.5678 12.1794
-50.8873 -83.4486 13.5483
-63.9622 11.2144 -6.8432
-73.8767 -7.2948 3.2667
-87.009 -32.3672 4.8818
-80.5325 -59.7503 9.0552
-72.0208 -93.1772 11.864
-5.8483 -14.8273 -2.2691
-1.311 -78.5272 7.3796
-92.0147 -14.5921 -7.8309
-98.0322 -78.096 2.9335
ID=PCHP12202$b

LM3=52
-27.8948 -9.5262 -18.1946
-27.0762 -118.7842 -6.0599
-27.6618 -16.4277 -14.7624
-27.9236 -36.5598 -9.6586
-26.7143 -58.2912 -7.5271
-26.6292 -58.2639 -7.6482
-27.581 -90.2492 -6.3938
-17.4499 -25.2685 -11.6681
-6.222 -22.0003 -13.9152
0.1549 -34.9545 -10.6058
9.0296 -59.0743 -8.0561
9.0296 -59.0743 -8.0561
3.3676 -77.5983 -8.4154
-1.8613 -94.2726 -4.637
-16.1698 -120.9957 -6.4174
-27.8851 -16.4188 -14.7621
-28.3078 -36.1957 -9.6729
-29.6389 -62.2229 -7.6326
-29.3579 -62.1059 -7.703
-29.9754 -92.4302 -6.2884
-37.9919 -24.9598 -13.1543
-49.3806 -22.7979 -16.4108
-57.253 -36.6636 -14.4641
-65.4863 -60.9588 -12.8621
-65.2991 -60.8671 -12.8505
-58.9797 -79.2366 -12.8624
-54.2197 -95.4403 -8.0307
-37.6606 -122.0618 -8.1526
-27.7667 -20.5495 -13.0395
-27.8665 -30.0263 -10.7032
-27.0227 -49.8454 -8.2542
-28.1751 -77.1722 -7.0426
-28.4229 -96.5762 -5.8065
-12.1824 -13.2367 -19.1695
-3.4767 -30.4541 -10.4471
8.3972 -55.0082 -7.9481
0.7398 -80.1278 -5.8391
-7.0225 -107.1552 -4.6893
-28.3651 -20.5996 -13.0349
-28.8014 -29.9145 -10.8696
-27.9435 -51.3684 -8.2929
-29.2273 -78.0669 -7.0036
-28.9869 -96.2911 -6.0435
-43.7436 -14.3373 -20.5826
-51.6719 -30.6139 -13.4669
-64.4812 -56.2267 -13.1055
-56.9399 -82.2175 -9.8418
-48.2417 -109.575 -8.1476
NA NA NA
NA NA NA
NA NA NA
NA NA NA
ID=PCHP2619$a

LM3=52
-30.953 5.2669 -20.5452
-25.8131 -103.813 -8.0111
-30.6376 -1.9121 -16.6951
-30.1519 -21.9776 -11.664
-27.9449 -43.5963 -9.6927
-28.1462 -43.698 -9.6158
-27.595 -75.6743 -8.3576
-20.1228 -10.3308 -13.541
-8.7138 -6.7328 -15.7482
-0.4366 -20.0811 -12.4691
8.8901 -42.525 -10.2318
8.8502 -42.4789 -10.2783
2.5622 -62.0066 -9.3736
-1.1952 -78.1455 -6.3246
-14.8017 -106.2112 -8.0292
-30.4912 -2.1106 -16.6668
-29.7587 -21.8119 -11.8763
-29.7046 -47.7856 -9.9197
-29.8901 -47.9455 -9.8008
-29.4201 -78.0583 -8.2762
-40.509 -11.7207 -14.9419
-51.8454 -9.4546 -18.227
-58.248 -23.1535 -16.1511
-65.9184 -47.6338 -14.8681
-66.0426 -47.7455 -14.8238
-59.2996 -66.1173 -15.1736
-53.3607 -82.2108 -10.1454
-35.6721 -108.5899 -9.8654
-29.8342 -5.9654 -14.9546
-30.0005 -15.2732 -12.6856
-28.3837 -35.5996 -10.1762
-28.4898 -62.6046 -8.7639
-27.9933 -81.5815 -7.9538
-14.9747 1.8052 -21.264
-5.5335 -15.2946 -12.1618
7.1402 -39.0533 -9.5389
0.412 -64.6021 -7.2262
-6.2808 -91.8773 -6.2937
-30.5657 -6.0411 -15.017
-30.3985 -15.3365 -12.602
-28.9219 -36.8064 -10.2542
-28.9017 -63.3092 -9.0585
-28.3449 -81.9722 -7.8545
-46.0999 -0.5848 -22.6723
-53.4064 -16.5511 -15.5748
-65.7424 -44.2058 -14.4566
-56.8124 -69.4939 -11.6333
-47.4664 -95.1368 -9.544
NA NA NA
NA NA NA
NA NA NA
NA NA NA
ID=PCHP2619$b

LM3=52
-88.1356 1.9341 -22.5639
-79.0863 -119.1084 -9.101
-88.0642 -6.486 -18.8038
-86.7549 -28.0966 -14.5761
-85.005 -53.3772 -12.6642
-85.0827 -53.5284 -12.6421
-81.5805 -91.1791 -9.4118
-76.84 -14.1333 -16.3438
-66.5746 -9.3469 -17.9284
-58.4552 -25.2615 -14.4381
-47.5488 -49.0898 -14.6783
-47.3953 -49.7668 -15.0544
-53.2014 -72.8391 -12.8047
-57.4035 -91.5207 -8.0954
-68.9602 -120.6259 -9.8006
-88.3888 -6.2696 -18.8256
-86.7782 -28.1066 -14.6213
-85.4548 -54.7615 -12.6176
-85.3578 -54.6313 -12.659
-83.0219 -89.3465 -9.5674
-98.4421 -15.8705 -17.8747
-108.1723 -13.8523 -20.6575
-115.281 -30.3496 -18.7665
-120.9972 -56.6927 -20.4645
-120.8514 -56.7216 -20.1971
-112.3548 -77.9725 -17.4868
-107.5395 -95.514 -11.1341
-88.3112 -121.7834 -10.5994
-87.9684 -7.6536 -18.3583
-87.0097 -20.4351 -15.3277
-85.1551 -40.8952 -13.1374
-83.0812 -76.5981 -10.5834
-82.0428 -98.7551 -8.6919
-75.4087 0.7365 -22.8863
-62.4285 -20.1627 -14.4562
-49.3811 -42.1586 -14.7839
-54.4534 -73.6962 -11.1393
-60.1741 -106.3383 -7.5565
-88.1451 -7.7418 -18.3641
-87.0044 -20.4148 -15.3856
-85.9147 -41.5489 -13.1298
-84.0974 -77.3971 -10.2836
-82.3729 -99.4593 -8.6055
-100.2199 -3.3623 -24.0656
-110.1565 -24.9314 -17.8752
-119.8262 -48.9361 -20.1929
-109.9402 -79.9024 -13.8676
-98.8076 -110.4672 -10.0956
NA NA NA
NA NA NA
NA NA NA
NA NA NA
ID=PCHP4656$a

LM3=52
-87.1677 -0.1693 -21.9827
-76.8738 -121.2522 -8.6585
-86.9439 -8.5181 -18.5428
-85.4562 -30.3126 -14.3509
-83.2378 -55.8189 -12.3505
-83.3506 -55.7547 -12.276
-79.5833 -93.6898 -8.8312
-75.6874 -16.5344 -15.9969
-65.7189 -11.5958 -17.0837
-57.0978 -27.2771 -13.6763
-45.715 -50.7511 -14.294
-46.0173 -51.49 -14.4213
-51.631 -74.9104 -12.3511
-55.4455 -93.2305 -7.8021
-71.3432 -122.5772 -8.6776
-86.7137 -8.4366 -18.5044
-85.4314 -30.3852 -14.2891
-83.7017 -56.8846 -12.2923
-83.7957 -56.9669 -12.1986
-81.3184 -91.7127 -9.198
-96.9035 -17.8775 -17.6938
-106.8804 -16.0315 -20.4238
-114.3117 -32.9396 -18.6342
-119.7815 -58.8683 -20.1658
-119.3324 -59.1819 -20.0075
-110.0892 -80.7057 -18.1102
-106.244 -97.8173 -10.9561
-88.0261 -124.1096 -10.8736
-86.4993 -9.2609 -18.2993
-85.4533 -22.4527 -15.116
-83.5227 -43.0064 -12.8566
-81.4999 -79.2488 -10.2057
-79.9124 -101.4862 -8.2145
-73.8912 -1.6631 -21.9316
-61.1909 -22.3246 -13.7562
-48.0508 -44.2812 -14.2399
-53.4673 -75.8042 -10.2283
-59.0433 -108.8088 -6.9744
-86.697 -10.2909 -17.9028
-86.0407 -22.7297 -15.0233
-84.3886 -43.7024 -12.8501
-81.7035 -79.8403 -10.1078
-80.2092 -102.1402 -8.3241
-99.4575 -4.4332 -23.8195
-109.6541 -26.3293 -17.6324
-119.991 -50.3119 -20.0697
-110.3277 -80.6332 -14.4101
-98.4858 -112.1829 -9.9243
NA NA NA
NA NA NA
NA NA NA
NA NA NA
ID=PCHP4656$b

LM3=52
-20.2979 24.1709 -1.2543
-18.6879 -86.6983 0.4592
-20.7481 17.2496 3.816
-20.9876 -1.5961 9.4421
-19.1372 -23.3663 10.8857
-19.3485 -23.3987 10.9263
-20.6023 -57.1341 7.365
-10.7472 9.8243 7.0636
-0.182 12.499 4.0955
5.7634 -3.3798 8.8082
15.6002 -24.3587 7.733
15.7303 -24.0948 7.6149
11.9463 -43.2476 6.8532
6.1468 -60.9562 8.6292
-7.8991 -90.3473 -0.5388
-21.0462 17.3114 3.8533
-20.9435 -1.6118 9.4053
-21.9181 -28.5179 9.6823
-21.9846 -28.51 9.5648
-21.875 -59.619 7.1904
-31.1104 8.8447 5.8892
-41.4842 11.2153 1.1853
-47.4198 -4.2496 4.4162
-56.2166 -25.7216 2.1475
-56.2746 -25.8677 1.9948
-51.7632 -44.8847 1.1908
-46.9194 -62.7516 3.8322
-31.5883 -90.6488 -3.0561
-20.7921 12.4577 6.0215
-20.4692 2.249 8.9909
-20.8007 -16.1181 11.0414
-22.043 -46.8319 9.1209
-16.09 -65.8528 6.6582
-6.8212 20.6538 -1.6626
2.3588 3.1077 9.0498
12.3062 -17.1343 9.1598
10.0664 -44.9512 8.76
0.806 -76.3161 4.8575
-21.6296 12.1783 6.0188
-21.5151 2.1995 8.8935
-21.3813 -15.8329 10.8705
-22.41 -46.7924 9.0534
-18.0292 -64.1189 6.8011
-34.326 19.0057 -3.158
-44.2403 -0.8625 5.928
-53.9494 -17.4176 3.304
-50.9522 -45.8962 3.2751
-40.7349 -77.5748 0.9915
19.2647 -2.846 -3.1539
26.0822 -56.3882 0.2253
-59.5075 -4.1747 -8.7827
-66.1677 -58.745 -8.0563
ID=PCHP8428$a

LM3=52
-13.9152 24.2769 -3.56
-17.0735 -86.4789 1.5631
-14.1141 17.4724 1.5177
-14.6068 -1.0652 7.783
-14.404 -23.3107 10.1025
-14.2004 -23.2337 10.0082
-16.5892 -56.7529 7.7316
-4.1791 9.8122 4.6507
6.5762 11.7973 0.8843
11.9071 -4.3126 5.3845
20.5305 -25.7757 5.2117
20.6838 -25.7042 5.1283
16.5615 -45.0625 4.0035
9.618 -61.6393 8.0173
-6.3468 -90.7631 0.0861
-14.0138 17.5189 1.5344
-14.8616 -1.0747 7.9808
-16.973 -27.9283 9.0961
-16.7455 -27.7511 9.0073
-18.1208 -58.5493 7.5347
-24.1893 8.7355 4.7825
-35.002 12.4376 0.1455
-42.1737 -2.9952 4.2138
-51.7183 -24.0417 3.4707
-51.0701 -23.8408 3.548
-47.2486 -43.2624 3.3962
-43.5621 -61.1982 6.0426
-29.9796 -90.161 -0.5483
-14.0566 12.745 4.0089
-14.1993 2.2891 7.3481
-14.6383 -15.8368 9.9838
-16.5483 -45.7877 9.1558
-12.673 -65.4177 7.0934
-0.3527 19.9132 -4.3603
8.8938 1.4044 5.8909
18.1307 -18.3264 5.9872
14.9105 -45.9335 6.829
3.3488 -77.2007 4.8153
-14.8647 12.2009 4.0708
-14.9546 2.4611 7.3081
-15.4295 -15.3309 9.8438
-17.2758 -47.2366 8.8266
-14.7239 -63.9672 7.1495
-27.8773 19.4478 -5.0264
-37.8992 0.6565 5.5734
-48.6624 -15.8592 4.1747
-46.7459 -44.2702 4.9794
-37.9707 -75.8773 3.6652
24.8768 -5.0177 -6.9058
29.2458 -58.5152 -1.9059
-54.1512 -3.1556 -8.283
-63.1851 -56.9347 -4.6598
ID=PCHP8428$b

LM3=52
-2.7646 67.1312 -25.5171
18.6818 -55.3811 -11.1392
-1.2035 57.8315 -21.5704
2.7653 37.9151 -15.7792
7.4284 6.4369 -15.1183
7.43 6.4491 -15.0067
14.0693 -30.1714 -13.238
12.261 49.8073 -16.9605
29.6134 59.7636 -19.8273
43.2969 43.9582 -18.9804
56.4258 16.7066 -20.1541
56.5656 16.9806 -20.2747
50.2264 -9.8258 -20.5833
46.3363 -29.7947 -10.1131
28.4407 -61.8352 -12.2246
-1.0548 57.6484 -21.2859
1.8492 36.8131 -15.4673
6.6449 7.6942 -15.1381
6.7036 7.5662 -15.06
13.1342 -29.6225 -13.1608
-10.6499 46.8218 -18.0401
-29.9576 50.0181 -22.8575
-38.4543 30.5558 -22.975
-40.7266 0.8742 -23.084
-40.5879 1.0238 -23.105
-25.1241 -22.3125 -24.2519
-15.7616 -40.5719 -11.4837
10.5451 -65.1076 -12.8179
1.4276 49.1578 -17.7686
1.4809 41.7449 -16.0341
5.8113 12.0434 -14.9159
10.898 -12.4892 -14.358
14.4321 -35.4842 -12.4541
17.3518 68.7377 -26.3547
32.8844 52.5215 -16.9491
53.6363 19.872 -18.5947
46.9379 -6.7032 -13.2624
41.6166 -41.7848 -10.8844
0.2761 48.7139 -17.656
1.2285 41.6018 -15.9745
5.5264 11.7735 -14.5548
10.5215 -13.9878 -14.2532
14.2329 -35.6234 -12.2807
-21.193 60.5934 -29.1447
-30.8823 41.3507 -19.1341
-40.2463 2.2565 -21.7914
-25.2171 -19.3562 -15.1245
-7.7621 -50.321 -12.2044
60.5841 47.7581 -36.0909
73.7338 -30.9809 -26.9905
-53.6475 28.4487 -40.8252
-40.9831 -51.0701 -32.2222
ID=PCHP2508$a

LM3=52
7.1194 66.4269 -23.9733
19.9643 -57.8778 -13.8231
7.6919 57.1237 -20.1807
9.5035 35.8402 -14.7318
12.8338 4.3322 -15.4449
12.7839 4.2426 -15.3404
16.6552 -32.4736 -14.8433
20.9461 47.8939 -16.221
38.6462 56.443 -19.214
51.3535 39.7782 -19.6058
62.1778 11.8857 -21.9452
62.2723 11.718 -21.9775
55.0103 -13.9167 -23.3086
49.5061 -34.1185 -13.075
29.3948 -65.5731 -15.5812
7.6995 56.7668 -20.0929
10.3008 36.3202 -15.0325
11.9611 5.9084 -15.1693
12.2091 5.9831 -15.34
16.3364 -31.4848 -15.1118
-2.0049 46.7637 -16.8507
-21.5629 50.8023 -20.6131
-31.2574 32.0693 -20.4801
-35.6923 3.1096 -22.0206
-35.5952 3.2598 -22.0081
-20.2714 -21.4113 -21.871
-14.5466 -40.2654 -12.5075
11.1512 -67.0399 -15.7343
10.1674 48.2515 -16.5518
9.7015 40.5525 -15.1473
11.8369 10.9043 -15.2075
15.1937 -13.8846 -15.7336
17.0686 -37.2715 -14.652
26.9476 66.3702 -24.8614
40.8693 48.6688 -16.3884
59.628 15.1831 -20.221
51.4194 -10.943 -15.6762
42.843 -46.0303 -13.9241
9.2043 47.711 -16.5971
9.2654 40.7336 -15.2722
11.854 10.7969 -15.2495
14.3625 -16.0054 -15.5235
15.9971 -37.9515 -14.2794
-12.388 61.2564 -26.7409
-23.1151 42.4075 -17.3126
-34.9759 4.1074 -20.7505
-21.1232 -18.5607 -14.7888
-6.222 -50.6667 -14.1351
71.5303 43.5206 -36.8476
80.3502 -37.7868 -31.1503
-43.6331 29.8312 -38.438
-35.3921 -50.0216 -32.6501
ID=PCHP2508$b

LM3=52
-27.1737 -0.1494 10.7807
-29.7871 -123.8565 28.5823
-28.1583 -8.9543 15.5405
-29.4178 -31.241 23.3861
-28.1332 -61.4338 25.6743
-27.9248 -61.318 25.6446
-30.032 -100.1696 26.7716
-15.7793 -19.4204 21.0464
3.233 -11.9 19.1068
9.7009 -31.2035 23.3911
19.67 -61.0371 21.8381
19.8161 -60.9723 21.7293
6.8985 -86.4487 25.5592
1.6845 -107.8365 31.0144
-18.7767 -132.3232 27.9271
-27.7655 -9.4457 15.7724
-28.8248 -31.5087 22.9711
-29.2346 -59.5395 25.4143
-29.4981 -59.6433 25.4994
-30.6328 -99.6263 26.7775
-40.0985 -19.3992 19.2574
-57.7489 -11.087 14.5694
-68.3341 -30.9109 16.4435
-76.8045 -59.5395 15.2265
-76.9158 -59.5479 15.3322
-64.1422 -86.0214 19.3803
-62.3108 -105.2165 26.097
-40.1311 -131.9065 26.4875
-27.8061 -18.1565 19.6754
-28.2519 -23.0805 21.1717
-27.6689 -53.1926 26.8304
-27.9553 -78.824 25.4816
-29.2497 -106.2471 28.6214
-6.5671 -3.5285 10.9721
4.7245 -20.2488 22.8348
18.241 -57.8413 22.7046
6.7096 -82.3261 29.0736
-3.8173 -116.2743 29.4796
-28.3699 -17.787 19.6801
-28.9833 -23.7288 21.3863
-29.4294 -52.5591 26.2661
-30.3955 -80.7005 24.9557
-30.8464 -106.0823 27.821
-47.2908 -3.4395 7.6037
-60.652 -19.8498 18.0812
-75.8282 -53.2506 16.5399
-65.8399 -81.1125 25.205
-55.8987 -116.7413 26.3929
28.5614 -29.5191 2.515
27.1279 -111.0095 14.5313
-81.6679 -27.3893 -4.7342
-87.3138 -111.0275 6.8086
ID=PCHP2509$a

LM3=52
-68.8101 1.1936 3.967
-95.8206 -119.1359 23.8247
-71.0245 -7.0077 8.77
-76.5499 -28.4172 16.8052
-81.4016 -58.3491 19.9378
-81.3905 -58.4166 20.0376
-91.097 -95.6167 22.1026
-61.0037 -19.7586 14.0873
-41.4709 -15.9986 11.1162
-37.0209 -38.0486 15.0172
-34.2793 -67.3416 14.4831
-34.3457 -67.3099 14.6216
-51.1828 -89.247 18.7541
-61.709 -110.0854 25.1437
-86.5785 -129.8111 22.9856
-71.4038 -7.4065 8.8563
-76.0821 -28.4704 16.5582
-81.8257 -56.5647 19.3607
-81.8036 -56.5888 19.355
-90.977 -95.2613 21.3272
-85.5596 -14.4156 12.5098
-100.7584 -2.8198 7.9293
-117.3641 -20.2136 8.8358
-128.7412 -46.6231 10.8354
-128.7884 -46.6104 10.8426
-122.3012 -75.1555 15.1293
-124.1325 -94.3663 22.3424
-108.0709 -125.1684 21.8519
-72.5502 -16.062 12.9714
-73.6958 -20.7227 14.7078
-79.395 -50.3372 20.8505
-84.7452 -75.5412 20.1726
-91.4873 -101.8404 23.6649
-49.079 -6.6019 3.8047
-41.1257 -24.3946 15.3059
-35.3873 -64.1644 15.7506
-51.638 -84.8998 22.9921
-68.6477 -116.6513 24.0267
-73.1624 -15.8955 12.9815
-74.6197 -21.6012 14.7789
-80.856 -49.7677 20.4545
-87.2425 -77.5925 19.7305
-92.8691 -100.81 22.5299
-89.3605 1.7253 1.9182
-105.1604 -11.0335 12.4671
-126.6501 -40.7867 11.8324
-122.0539 -70.1087 21.0516
-120.0036 -106.7935 22.9193
-20.0832 -38.4385 -4.9152
-37.3112 -118.0961 8.0211
-128.2227 -14.7337 -8.9464
-150.3902 -95.0832 4.2453
ID=PCHP2509$b

LM3=52
63.4092 94.1027 -55.8677
65.3905 -74.4195 -28.72
65.2828 82.5055 -47.4598
65.2132 50.0822 -44.1882
64.9607 25.4893 -46.4074
64.4577 22.9663 -42.2128
65.9831 -18.0305 -32.6759
76.8096 64.9454 -44.1428
103.9431 74.2895 -52.098
106.5815 48.9461 -52.696
109.4485 25.8386 -51.8724
109.1999 22.8411 -46.4986
111.8505 -14.1148 -46.7078
110.454 -41.2229 -38.4286
69.1845 -75.5059 -29.6959
64.6818 82.2871 -47.0177
65.0932 48.2116 -44.1773
65.145 25.2766 -46.4741
64.2539 22.8889 -41.0714
65.8008 -18.7429 -32.5717
50.9097 64.1166 -40.7732
26.7152 75.0886 -42.0684
23.3164 49.8441 -41.1962
20.5667 25.7118 -40.1121
21.0615 24.3259 -35.8347
18.1949 -13.0104 -36.4331
19.7929 -40.8844 -27.7149
60.6361 -75.1451 -28.7327
65.2308 71.478 -43.6667
65.5059 60.7158 -43.4961
65.2032 25.1753 -46.8399
65.4633 -17.3875 -33.4449
64.1669 -31.6307 -30.2114
79.2493 90.6188 -58.3395
107.6194 51.551 -49.9238
108.4465 25.9293 -51.753
113.1035 -12.3658 -42.7514
93.6612 -60.7989 -35.0719
65.1589 70.9412 -43.6346
65.3613 60.8426 -43.4004
65.0618 25.4751 -46.9923
65.4533 -17.4394 -33.4919
64.3993 -31.9495 -30.2688
48.5413 91.0311 -54.8028
23.6465 52.8529 -38.3692
21.2692 25.689 -40.1098
17.0312 -10.3873 -31.2127
36.4921 -60.9264 -28.8867
NA NA NA
NA NA NA
NA NA NA
NA NA NA
ID=YPMHERR17244$a

LM3=52
63.476 94.184 -56.3478
65.3451 -74.3732 -29.1919
64.8414 81.7973 -47.2084
64.9761 48.0162 -44.6825
65.2706 25.181 -46.8292
64.1687 22.8893 -41.0533
66.3929 -18.5625 -32.4601
72.4537 76.1719 -45.7799
103.8887 74.586 -52.0994
107.0988 48.6524 -52.8078
108.2772 25.4619 -52.2068
108.9961 22.8115 -46.2198
111.5437 -14.3823 -47.2308
110.1408 -41.3898 -38.5642
68.9783 -75.3856 -30.5032
65.3293 82.3576 -47.6281
65.2557 47.9891 -44.7968
64.756 24.8121 -47.5715
63.5988 23.1697 -41.3756
65.8632 -19.4192 -32.4578
51.8124 75.8713 -43.6508
26.8487 75.1352 -42.0365
23.453 49.7944 -41.5822
21.2053 26.0268 -39.8208
21.3304 24.6847 -34.7682
17.8454 -12.6838 -35.6726
20.0166 -41.1221 -27.9874
60.5627 -75.4666 -29.2275
65.1088 71.1207 -43.6936
65.4765 60.5001 -43.8491
65.0206 25.3677 -47.426
65.468 -17.4893 -33.3904
64.3426 -31.9771 -30.2484
79.2732 90.3805 -58.5535
107.71 51.3286 -50.2513
108.3149 26.039 -51.9528
113.0238 -11.997 -42.9496
93.6194 -60.7063 -35.0193
63.7645 74.0621 -43.7797
65.5808 60.5201 -43.6801
65.1888 25.087 -47.2618
65.6299 -17.2583 -33.5269
64.3739 -31.6982 -30.4474
48.0269 90.8894 -55.0557
23.0405 52.4257 -39.0141
21.1895 25.6895 -40.4536
16.7282 -10.4707 -31.4363
35.9289 -60.6093 -28.9501
NA NA NA
NA NA NA
NA NA NA
NA NA NA
ID=YPMHERR17244$b

LM3=52
67.9824 89.9201 -71.2672
70.5045 -72.0614 -60.0228
67.6506 77.5664 -64.9892
69.2588 44.4997 -56.6205
71.2879 21.2507 -57.9873
70.4804 20.2867 -58.5734
72.6886 -25.39 -57.5069
87.0818 61.1016 -58.6994
107.5239 70.8053 -62.5996
112.5407 44.2265 -61.5612
111.9746 22.5549 -60.0237
112.2656 21.6387 -59.8167
120.239 -8.5462 -63.9357
119.3103 -38.551 -61.5537
75.4996 -72.7658 -60.5319
67.9918 77.7163 -65.1771
68.9635 44.5937 -56.8574
70.7051 21.2187 -58.0883
70.6382 20.2539 -58.6035
69.8736 -29.6672 -57.0667
51.474 58.5713 -59.2794
29.8568 67.2764 -62.941
26.7381 41.272 -62.2747
29.1247 19.5881 -60.5108
29.0167 19.2255 -59.791
25.919 -9.755 -66.1771
24.0425 -38.2074 -63.1882
68.4731 -72.4554 -60.3113
68.7502 67.5344 -60.3535
69.2111 54.3095 -57.3089
70.6673 20.5663 -58.6614
71.9662 -23.1849 -57.4893
70.8453 -31.3828 -56.9751
86.3427 85.5637 -70.8798
112.6831 50.442 -58.6948
110.9556 22.4652 -59.5281
120.4017 -13.2061 -61.4247
100.09 -58.3454 -61.1691
68.0057 65.5003 -59.8487
68.4386 54.9742 -57.5382
70.4255 21.0797 -58.0996
71.6071 -22.9925 -57.4418
70.8337 -31.3443 -57.0324
49.4481 83.8408 -71.305
25.9439 46.5817 -59.4883
29.5948 20.1976 -60.1954
23.6993 -13.7632 -62.1911
42.5107 -58.9059 -62.3686
NA NA NA
NA NA NA
NA NA NA
NA NA NA
ID=YPMRHERR17230$a

LM3=52
67.6028 90.3197 -71.5663
70.3689 -71.9491 -59.9369
67.6048 77.6572 -65.1202
69.0568 44.637 -56.9219
70.5445 21.0485 -58.3993
70.6303 20.3814 -58.6318
72.404 -25.287 -57.591
86.6332 61.006 -58.8269
106.733 71.2938 -62.6458
112.6592 44.2109 -62.416
112.1298 22.4173 -59.6069
111.9548 21.5785 -59.6709
120.0944 -8.5142 -63.6151
119.3111 -38.6475 -61.5752
75.0016 -72.5762 -60.6937
67.5784 77.504 -65.2227
69.0353 44.7301 -56.9999
70.4348 20.9588 -58.392
70.3599 20.3361 -58.5694
69.8487 -29.6505 -57.2102
51.6393 58.7768 -59.604
29.7259 67.4584 -62.9483
26.8518 41.4304 -62.1171
29.3641 19.9615 -60.4793
29.2203 19.1736 -60.2322
25.6968 -9.7309 -66.4949
24.0373 -38.1567 -63.0816
68.4711 -72.607 -60.3618
68.6188 67.0043 -60.3933
68.9635 54.3884 -57.4274
70.6894 20.448 -58.5152
72.2675 -23.1477 -57.5805
71.1100 -31.3531 -57.1142
86.4578 85.6455 -71.0171
112.7347 50.3667 -58.7124
111.0491 21.7139 -59.9361
120.6847 -13.7739 -61.4964
100.1055 -58.7034 -61.2945
67.9612 65.3015 -59.9726
68.2965 55.1246 -57.6078
70.1332 20.7721 -58.492
72.2673 -23.2095 -57.6801
71.0898 -31.4534 -57.0909
49.3717 84.098 -71.6446
25.8376 46.9248 -59.5693
29.7834 19.9344 -60.3715
23.809 -12.5918 -62.1406
42.4711 -58.5465 -62.3622
NA NA NA
NA NA NA
NA NA NA
NA NA NA
ID=YPMRHERR17230$b

LM3=52
64.2589 89.6405 -73.1063
77.0036 -83.0248 -51.9581
64.5168 76.755 -64.3273
67.4031 40.4836 -59.5571
70.2228 17.3155 -62.6144
69.6771 15.9056 -59.921
73.0923 -36.4113 -53.1026
82.8327 57.7554 -57.5221
105.7405 69.8118 -59.5996
110.8983 45.6742 -59.382
116.9632 19.0583 -61.0425
116.6712 18.532 -59.3451
122.2248 -15.8105 -60.8714
120.8252 -42.7777 -57.1942
79.0307 -83.0017 -52.0706
64.8314 76.5255 -64.2662
67.1818 40.2418 -59.6513
70.0662 17.2166 -62.6142
68.538 15.603 -60.6309
72.7572 -35.6701 -53.1211
50.2011 55.2647 -59.5063
26.2139 63.0889 -63.3447
24.9685 39.0051 -64.3866
23.7782 13.2079 -63.8562
24.7773 11.2314 -60.8209
23.2253 -24.2537 -63.1322
28.8743 -54.2384 -57.2541
74.6725 -83.5766 -52.6977
65.4574 64.5836 -59.225
66.9795 51.0581 -58.3328
70.5919 17.4086 -62.6895
72.4385 -26.3169 -53.6752
74.9568 -39.5445 -53.5025
85.2586 85.4315 -71.7371
109.7291 51.2719 -56.6587
116.7819 19.2935 -61.0711
123.0173 -15.8613 -57.3093
105.5247 -66.5045 -53.3876
65.9894 64.5358 -59.2476
67.0497 51.4791 -58.4362
69.9731 17.0467 -62.9309
71.4618 -26.606 -53.6953
72.9658 -37.2967 -53.2558
46.1557 82.1395 -73.1264
24.4498 44.8628 -60.3858
24.3141 13.3372 -63.8726
20.8455 -24.1895 -59.0808
45.1039 -70.7707 -54.7338
NA NA NA
NA NA NA
NA NA NA
NA NA NA
ID=YPMR12106$a

LM3=52
64.3043 89.5082 -73.4866
77.0712 -83.2936 -53.104
64.5194 76.5414 -64.6922
67.3081 40.5172 -59.9312
70.2852 17.3059 -62.9359
69.1737 15.2498 -59.283
73.2029 -37.6989 -53.1567
82.6894 57.6945 -57.7017
105.6131 69.7821 -59.9542
111.157 45.4553 -60.5554
117.3324 19.2661 -61.1716
117.2487 18.5572 -59.1536
122.4232 -15.8833 -60.631
120.7612 -43.8132 -57.2059
79.658 -83.3155 -53.5868
64.7827 76.8347 -64.7441
67.6949 40.546 -59.9
70.104 17.1824 -62.7892
68.8483 14.7507 -59.0353
72.9064 -36.4557 -53.2238
49.9532 54.9665 -59.7339
25.9144 63.2738 -63.6521
24.6443 38.7459 -64.8912
23.5974 13.3805 -64.1832
25.1486 11.5241 -60.5718
23.1001 -24.6314 -63.2918
28.9017 -54.6344 -57.7008
75.1247 -83.855 -53.7218
65.7778 65.5472 -59.6166
66.6286 51.3143 -58.7495
70.3452 17.0261 -63.2352
72.7213 -26.7546 -53.776
74.9631 -40.5022 -53.714
84.4598 85.2383 -71.5982
109.7696 51.3683 -57.0262
117.2093 19.6463 -61.1121
123.0254 -15.5397 -57.0819
105.5495 -66.5892 -53.9909
65.8329 64.6306 -59.5059
66.8343 51.7324 -58.722
70.0605 16.8195 -63.1816
71.9069 -26.7556 -53.7936
72.5831 -37.8312 -53.4516
45.7726 82.0995 -73.384
24.5406 44.791 -60.8549
23.7353 13.1708 -64.4779
21.0791 -24.5297 -59.2702
45.4071 -71.1421 -55.448
NA NA NA
NA NA NA
NA NA NA
NA NA NA
ID=YPMR12106$b

LM3=52
18.5307 109.5934 -20.9443
16.834 -82.0671 6.4696
18.4249 100.2085 -13.326
17.8611 66.2538 -9.4903
19.0441 12.5499 -4.1072
18.8558 12.6363 -4.1381
19.3622 -37.944 -2.0027
34.7807 84.1953 -9.1638
62.7085 92.8789 -16.001
71.9379 51.768 -3.9526
90.0229 17.9156 -14.6838
90.0318 17.9202 -14.8333
80.8573 -15.4309 -17.256
69.8058 -50.2212 -0.5161
41.515 -94.34 2.6911
18.2888 99.4788 -13.2392
17.8963 66.1805 -9.8313
15.9045 10.7656 -4.2893
15.896 10.6099 -4.2056
15.5849 -35.0321 -2.1934
1.0915 83.3904 -9.7342
-27.0628 94.0385 -14.0504
-34.1328 54.2019 -2.1167
-57.7372 18.569 -13.0332
-57.9826 19.0173 -13.1551
-45.617 -13.9011 -9.8911
-36.1895 -49.2984 4.9134
-9.1424 -93.0881 4.1167
18.46 100.4066 -13.7746
19.0119 59.2597 -9.0422
18.0046 36.3225 -6.5902
17.2118 -17.9559 -2.1358
16.5934 -47.1734 0.1051
46.8365 104.2417 -31.3083
61.2992 70.7897 -6.2044
86.4931 24.166 -10.9614
70.415 -18.2635 -2.9492
54.6214 -67.5262 1.4006
17.7893 99.5182 -13.2616
17.1729 62.4314 -9.6117
17.0147 35.5018 -6.7948
16.4606 -17.7728 -2.2594
16.0701 -46.1124 -0.2722
-13.5896 103.9271 -28.2274
-26.586 71.8195 -5.3222
-52.6734 28.0835 -9.8047
-36.2267 -17.5713 0.79
-21.3591 -65.4547 4.8915
96.5328 57.4307 -34.9286
99.2224 -35.7686 -27.6559
-61.9661 59.6148 -31.6528
-68.5244 -31.8937 -23.0399
ID=YPMHERR17221$a

LM3=52
28.442 122.8633 -22.821
24.3427 -68.2073 7.1533
27.7743 113.5238 -15.8063
26.9371 79.6687 -11.4955
27.3825 26.1452 -5.3035
27.5856 26.1306 -5.3456
27.691 -24.3087 -2.055
43.7779 97.4768 -11.2315
71.9573 105.9378 -17.96
80.1028 65.0375 -5.2979
98.1182 31.2036 -14.6203
98.1333 31.0031 -14.6575
88.3397 -3.1236 -17.7043
77.5326 -37.2737 -0.2812
48.4815 -80.9677 3.6719
27.0623 112.5526 -15.1684
26.571 80.0604 -11.4742
23.7931 24.476 -4.952
23.8606 24.4827 -4.9622
23.0832 -21.3518 -2.0011
10.1407 97.0932 -11.7224
-17.9118 108.2682 -16.5326
-25.1728 68.5435 -3.5771
-49.0231 32.7507 -13.9853
-49.5252 32.7843 -14.1886
-36.444 -1.0769 -12.7751
-28.8926 -35.0423 4.5994
-2.3913 -79.053 4.5642
27.0442 113.8704 -15.9862
27.4481 73.5897 -10.5413
25.7465 50.0774 -7.8146
25.3005 -4.6145 -2.4287
23.9507 -33.5817 0.141
55.7881 117.4726 -32.297
69.8172 83.7334 -7.5349
95.003 38.0626 -11.9305
77.8658 -4.7684 -2.6995
61.4965 -54.2035 1.973
27.3038 113.6577 -15.3868
26.1979 76.3797 -10.926
25.3559 49.3069 -7.928
21.8832 -2.8844 -2.3816
22.2116 -32.3373 0.1701
-4.3147 119.0609 -30.4781
-17.2955 85.9445 -7.0013
-44.1562 42.4555 -11.3242
-29.3781 -1.8415 -0.6587
-14.7673 -50.9531 4.4899
105.2243 69.7634 -35.3294
106.7671 -23.6686 -26.5068
-53.2165 73.6984 -34.3004
-60.8672 -17.0147 -24.6405
ID=YPMHERR17221$b

LM3=52
-56.1737 108.943 -67.6337
-55.2914 -93.8057 -56.9093
-57.0808 92.3573 -64.8365
-56.1851 61.1987 -63.3313
-55.0406 21.2845 -68.0751
-55.7447 -3.2739 -38.8311
-55.2706 -51.9005 -45.7391
-42.6239 81.0902 -63.2661
-18.1089 82.3138 -63.4183
-8.5881 55.8962 -65.9271
3.0631 25.7779 -70.9557
1.5131 1.862 -43.4185
-1.1625 -36.1306 -55.9424
-13.3322 -64.9335 -49.5746
-43.6152 -97.2903 -58.8674
-56.819 92.8293 -65.0817
-56.0043 61.6955 -63.628
-55.3782 21.2593 -68.1972
-57.1003 -2.1608 -39.0704
-55.9215 -51.9268 -45.9306
-70.7853 80.6909 -64.1958
-94.6869 83.365 -64.6079
-102.7712 56.3961 -66.6216
-114.7773 24.9037 -72.6561
-115.8193 -0.5469 -40.7534
-108.3114 -38.9672 -49.7868
-99.3998 -67.653 -46.8335
-70 -98.3169 -59.7657
-57.2501 88.4526 -64.3822
-56.4639 65.2863 -62.8776
-55.0345 21.4588 -68.5573
-55.2293 -40.0684 -44.4724
-55.7972 -59.6536 -47.6179
-35.486 104.0998 -69.0321
-16.1757 66.6489 -62.2563
3.1901 26.1888 -71.2124
-7.452 -39.7298 -45.4274
-24.7002 -79.9823 -54.5361
-57.6416 87.037 -64.3974
-56.9607 66.871 -62.9736
-55.8 21.0858 -68.5102
-56.2498 -40.2603 -44.4183
-56.9946 -62.0021 -48.3851
-78.6484 103.0227 -70.4975
-97.074 66.3849 -63.4453
-114.06 24.7806 -72.7957
-104.5767 -42.7706 -44.985
-87.4234 -82.5474 -53.6237
NA NA NA
NA NA NA
NA NA NA
NA NA NA
ID=YPMR14678$a

LM3=52
-56.2516 109.1419 -68.4858
-55.4361 -93.7939 -57.5885
-56.9658 92.8294 -65.5363
-56.3529 61.3446 -64.1706
-54.7537 20.0335 -69.1238
-55.5201 -3.1362 -39.1091
-55.4913 -52.271 -46.2094
-42.2855 80.7485 -63.8467
-18.3116 82.5315 -63.9727
-8.5832 55.8738 -66.018
3.3681 25.9346 -71.4454
1.8607 1.4204 -43.5772
-2.1257 -35.5024 -52.9666
-13.0845 -64.9087 -50.0171
-43.1358 -97.5096 -59.681
-57.2395 92.7163 -65.4922
-56.2462 61.8001 -64.4501
-56.4694 20.9749 -69.239
-57.2622 -1.6886 -39.7813
-56.3006 -52.1325 -45.9245
-70.978 80.8373 -64.8102
-95.116 83.1115 -65.0041
-103.2775 56.3821 -67.2386
-114.8959 25.3281 -73.6505
-115.976 -0.032 -41.5452
-110.2004 -37.0511 -48.9754
-99.2531 -67.5596 -47.4188
-69.9959 -98.2045 -59.9744
-56.9432 88.4071 -64.9709
-56.3324 64.6383 -63.5046
-55.3415 21.0097 -68.9863
-55.1733 -39.8897 -45.0201
-55.9173 -59.6097 -48.2185
-35.5615 104.2012 -69.3597
-15.5418 66.7388 -63.4787
2.9491 25.9487 -71.4649
-7.4377 -40.0466 -45.8675
-24.7322 -79.9238 -54.8021
-57.5393 86.6801 -64.7908
-56.5588 66.7452 -63.3561
-55.7855 21.5536 -69.0632
-56.0953 -40.8755 -44.5386
-56.8559 -62.6278 -48.6634
-78.3476 102.9326 -70.8947
-97.4004 66.4306 -63.8226
-114.4029 25.2469 -73.076
-104.7744 -42.578 -45.3475
-87.5036 -82.1182 -53.8761
NA NA NA
NA NA NA
NA NA NA
NA NA NA
ID=YPMR14678$b

LM3=52
-0.4435 56.0496 -39.3946
2.3884 -52.1955 -28.9344
-1.7773 50.1103 -35.2621
-0.0689 33.1074 -32.4662
10.7441 2.6213 -28.1339
10.7899 2.45 -28.2705
7.837 -29.343 -28.8953
5.4187 44.3194 -33.1099
20.329 46.3055 -35.949
29.3327 28.5561 -31.2588
32.5848 4.1106 -28.5922
32.4444 4.2792 -28.5465
31.4192 -15.9108 -32.4502
25.8376 -33.1736 -28.027
13.8155 -56.653 -30.1636
-1.5574 50.1616 -35.4544
0.1073 33.3099 -32.8991
-13.1644 0.6657 -29.1559
-13.282 0.6251 -29.2903
-8.501 -30.4688 -30.1532
-7.7061 43.458 -34.3562
-22.1821 44.8891 -37.7601
-31.6098 25.3236 -33.7396
-34.8768 1.1154 -33.3591
-35.1857 0.9914 -33.2659
-33.2769 -20.5347 -35.7296
-25.2833 -36.375 -30.7916
-10.2856 -57.6747 -31.0178
-1.5961 49.9412 -35.2203
-0.203 30.0447 -32.2568
8.4068 10.0537 -29.4797
5.7663 -12.5965 -28.5139
4.1635 -34.8749 -29.6857
14.3063 53.8551 -42.0249
23.7172 39.2319 -31.8033
33.4946 8.4097 -29.5096
28.7001 -13.2276 -26.757
21.4007 -43.3361 -28.4748
-2.1932 49.5611 -35.5173
-1.678 29.117 -31.8667
-10.4445 6.8979 -30.2634
-7.56 -14.3539 -29.1913
-4.8515 -33.5677 -30.3711
-17.232 52.3945 -43.1863
-26.6503 35.9238 -33.6941
-35.9839 7.2196 -34.3273
-30.8453 -17.0503 -30.203
-22.5932 -42.9396 -31.3167
47.3236 38.7656 -47.1788
54.0707 -23.2644 -37.3019
-51.4164 31.3004 -51.0042
-53.6561 -30.6743 -46.3928
ID=YPMR12175$a

LM3=52
16.6315 59.0066 -7.7187
13.6066 -49.9199 -2.9488
15.92 53.3561 -4.5375
16.9178 36.3608 -2.5142
25.9145 4.8544 -0.3355
26.1607 4.9923 -0.3917
21.6739 -27.0207 -2.3493
23.2734 47.1608 -3.714
37.8556 47.8619 -6.9197
45.469 29.4872 -2.8755
47.691 5.7145 -2.0705
47.7323 5.6797 -1.9592
46.0104 -14.4777 -7.2899
38.5057 -31.8466 -2.3216
25.5075 -54.3778 -4.6777
16.0253 53.5135 -5.2272
17.0096 36.2237 -3.2407
1.3111 4.2047 -0.0529
1.3541 4.2602 -0.0816
4.8894 -27.0988 -2.8054
9.6465 46.9963 -4.027
-4.8831 49.3567 -6.3826
-15.2133 29.9168 -2.3643
-19.4589 6.3798 -2.7183
-19.7417 6.5224 -2.7778
-18.2859 -16.6185 -6.6915
-12.4915 -32.0121 -2.4243
0.6198 -54.1111 -4.8077
15.6614 52.4842 -4.8762
16.0208 32.8873 -2.6289
24.3264 10.3543 -1.1901
19.7849 -10.1407 -0.8443
17.3515 -31.9484 -2.3513
31.8285 55.9261 -11.7536
41.0256 39.8544 -2.8395
48.1582 9.042 -2.4678
42.9443 -14.129 -1.4089
33.1163 -42.1681 -2.8453
15.3561 52.3517 -4.6541
15.7957 32.2836 -2.3465
5.2592 10.5264 -0.8923
5.8725 -11.0343 -0.9384
7.4412 -30.5632 -2.72
-0.1693 57.0328 -12.0055
-9.5751 40.8221 -2.3312
-21.2281 12.4414 -3.6178
-16.7229 -11.8088 -0.5609
-7.6922 -40.3368 -3.2129
64.2806 35.5492 -19.0517
66.8845 -23.7386 -12.435
-35.8778 38.1656 -18.5746
-42.011 -23.4778 -15.8459
ID=YPMR12175$b

LM3=52
27.0189 25.7405 -13.5371
27.7528 -56.7711 -4.4722
26.9539 20.9294 -10.8245
27.334 7.9987 -6.2944
28.5554 -13.5829 -1.8094
28.4752 -13.5346 -1.7983
27.6966 -40.4035 -1.4106
33.8495 14.0384 -8.9029
45.9939 18.4752 -13.2666
53.1012 3.4684 -11.89
58.7171 -14.3307 -14.1415
58.8511 -14.3175 -14.4386
51.299 -29.5794 -12.7254
47.708 -43.3833 -3.2707
32.9626 -62.0468 -6.4587
27.0756 20.867 -10.8166
27.4189 7.8164 -6.3482
27.2284 -13.4021 -2.0182
27.2353 -13.4183 -2.0195
27.1276 -39.2972 -1.6657
19.7928 14.309 -7.6969
7.3584 18.2432 -9.1878
0.9473 3.6729 -7.4786
-5.4606 -14.1167 -8.2745
-5.6349 -14.226 -8.3437
3.9889 -29.0746 -6.0572
7.3561 -45.2136 -0.1192
20.9753 -62.1322 -5.7141
27.6537 16.6224 -8.9796
27.2201 10.7667 -6.9377
28.4398 -7.6568 -2.3801
28.1235 -25.7874 -1.4059
27.2671 -43.9646 -1.3849
38.7695 24.2597 -17.0005
47.3005 13.2451 -10.7703
58.2708 -12.025 -13.2513
48.8432 -26.371 -4.2203
43.4967 -49.1722 -4.1603
27.0182 16.8278 -9.1667
26.7622 11.6524 -7.2475
26.9472 -7.3282 -2.2867
26.3093 -26.5068 -1.6991
26.1107 -44.074 -1.4349
14.0312 24.975 -14.0602
7.0792 14.7331 -7.5271
-5.0034 -10.4888 -7.6097
5.993 -26.8797 -1.0958
11.0263 -49.3896 -1.7983
62.3489 2.9082 -28.2448
62.8428 -46.5968 -21.9821
-11.6242 3.0143 -19.9659
-10.5733 -47.5861 -15.2433
ID=YPMHERR17205$a

LM3=52
61.5986 55.33 -22.2407
66.4871 -26.8644 -9.498
61.7374 50.4191 -19.1672
62.6843 37.7256 -14.1602
65.1456 16.3824 -9.4997
65.0505 16.5033 -9.4968
65.8484 -10.0173 -7.6406
69.2332 43.948 -17.0789
80.9895 48.7278 -21.3921
88.2909 34.2297 -19.593
95.7979 16.6632 -21.692
95.5201 16.3871 -21.4453
89.008 1.6929 -18.6174
85.4953 -12.4791 -8.9913
71.6462 -31.9053 -11.5715
61.5799 50.4766 -19.1807
63.0202 37.4935 -14.1408
63.0187 16.4916 -9.1228
63.0123 16.456 -9.1222
65.1236 -9.2126 -7.5438
54.8121 43.642 -15.7033
42.0977 47.1424 -17.5275
36.5229 31.8623 -14.9013
31.1657 13.5389 -15.0424
31.2882 13.049 -14.8494
41.209 -0.6181 -12.492
45.5676 -16.062 -6.0039
60.4627 -32.476 -11.1251
62.3371 45.8474 -16.9671
62.7712 40.1298 -14.793
65.0078 21.7526 -9.4218
64.2192 4.0392 -8.1861
65.1617 -13.4587 -7.2617
73.2157 54.1415 -25.3078
81.9249 43.8671 -18.5736
94.3838 19.3334 -20.2913
85.5463 2.2759 -10.4186
81.0734 -18.6559 -9.5352
61.957 46.0006 -17.0473
62.2734 41.1885 -15.174
62.8988 21.7788 -9.2276
62.9003 3.6173 -7.6982
64.4688 -14.0533 -7.296
48.5649 53.4775 -22.4393
41.896 42.8855 -15.3735
31.7896 17.2372 -14.7089
43.6861 2.2797 -7.1895
50.0212 -20.1588 -6.7943
98.3083 33.3177 -34.812
100.8034 -15.6251 -27.8666
23.8725 29.8551 -27.9643
27.8725 -20.2895 -20.8306
ID=YPMHERR17205$b

LM3=52
1.1465 158.0942 -37.6743
10.6453 -60.4006 5.137
-0.1418 131.8415 -32.3652
4.8524 89.9306 -17.6372
8.2544 33.4387 -9.0961
8.6637 33.4408 -9.3081
10.7337 -20.2987 -5.3785
25.4646 119.1216 -23.9006
44.6887 132.5236 -29.9867
63.534 100.4977 -20.1428
88.9118 42.4208 -8.5085
89.0363 42.4817 -8.5471
98.1075 -5.8612 -17.7256
67.5895 -25.0743 1.332
31.9225 -76.3144 10.6297
-0.4001 132.7672 -33.6024
4.3067 91.2355 -18.8169
6.9211 31.2334 -9.3042
7.0177 31.4348 -9.4737
7.6638 -17.6368 -5.6161
-19.0087 119.8321 -28.0679
-37.7606 130.3814 -35.3595
-55.4088 96.5513 -25.1307
-72.3697 37.5763 -12.4586
-72.3393 37.5394 -12.4407
-77.0416 -16.0769 -24.4699
-50.0906 -30.7323 -4.3395
-14.0255 -77.7068 7.7384
2.5682 125.2692 -29.8538
4.9563 84.5153 -16.3549
5.9349 66.1783 -13.1827
8.7688 -6.9174 -5.8671
10.9483 -41.4899 3.295
17.6791 146.879 -40.4442
54.4999 111.0956 -22.9256
87.8955 71.559 -16.0612
73.3317 -11.9262 -2.1842
47.6261 -50.5412 8.2689
2.2852 126.0324 -30.5797
2.7859 84.7126 -17.006
4.162 66.2772 -13.4525
8.6821 -7.9021 -5.6439
9.8229 -42.7649 4.5144
-18.1483 150.0534 -47.9572
-52.6562 100.4796 -25.0301
-78.8016 61.4728 -22.5777
-57.0674 -19.6548 -8.8145
-28.5327 -55.244 3.9557
99.4447 99.1823 -52.1417
114.9097 -23.0223 -25.6147
-90.9503 86.5321 -57.606
-92.476 -38.0724 -36.7626
ID=YPM19103$a

LM3=52
-0.7851 160.2756 -42.1334
9.5967 -56.8219 7.2863
-1.6723 134.2167 -36.2894
3.8144 92.8208 -20.3593
6.8793 36.5206 -10.2691
6.9986 36.5032 -10.424
9.6822 -17.4273 -4.8133
24.1657 121.8436 -27.2339
43.0524 135.1539 -33.1502
63.0132 103.333 -23.306
88.0726 45.7839 -9.133
87.9352 45.7791 -9.0744
96.034 -3.5638 -18.5474
66.4198 -22.5589 2.5068
31.2452 -72.7812 12.4179
-1.4614 134.6357 -36.8018
3.3202 93.3931 -20.7897
5.7854 33.9958 -10.0364
5.7325 33.9397 -9.9907
7.7861 -15.1825 -5.4311
-19.7527 121.7956 -31.0785
-38.5377 131.8064 -38.1968
-55.7714 98.6935 -27.3713
-72.8093 39.6266 -13.6555
-72.8571 39.5995 -13.5904
-77.2556 -13.988 -24.5695
-51.1545 -29.1333 -5.6442
-14.1426 -74.8774 9.2249
2.0753 126.1315 -31.6536
4.0342 86.4352 -17.9614
4.465 68.6775 -14.7929
8.0603 -4.352 -5.6403
9.4569 -40.7185 5.159
17.3477 148.2795 -43.1126
54.2353 112.3777 -24.2141
87.3949 73.4275 -16.8028
72.6769 -10.566 -1.4222
47.2035 -48.8767 8.9346
2.2287 127.2545 -32.4409
3.338 85.9143 -18.4576
4.4984 66.8716 -14.0686
9.068 -5.7828 -5.7302
8.479 -40.034 4.3102
-17.992 150.8829 -49.3343
-52.61 102.2434 -26.1565
-78.7429 63.3233 -23.9077
-57.4697 -17.7571 -9.1966
-29.8165 -53.766 3.3394
99.8646 100.409 -52.0131
114.5183 -21.8963 -24.6047
-90.9701 88.2408 -59.3652
-93.1639 -36.8999 -36.7667
ID=YPM19103$b
