# Supplementary material for: Estimating the phylogeny of geoemydid turtles (Cryptodira) from landmark data: an assessment of different methods
Source: PeerJ. 2019 Aug 22;7:e7476. doi: 10.7717/peerj.7476 (PMC6708579; doi:10.7717/peerj.7476)
Supplement: Supplemental Information 8 — The scripts ‘carapace_average.R’ and ‘plastron_average.R’ produce TPS files with Procrustes-superimposed species configurations of the carapace, anterior lobe, and posterior lobe. Carapace abnormalities are corrected in 10 specimens by replacing the landmarks in the ‘dont_use’ column in the ‘abn_fix.csv’ file with their reflected lateral counterparts in the ‘use’ column in the same file. The file ‘utility_functions.R’ contains various functions that are called by the other scripts, as well as the functions ‘writecont.tnt’ and ‘writeland.tnt’, which can be used for producing TNT data files for linear parsimony and LAUP analyses. [file peerj-07-7476-s008.zip]

Archive with 4 entries (4 files):
- average_landmarks/abn_fix.csv
- average_landmarks/carapace_average.R
- average_landmarks/plastron_average.R
- average_landmarks/utility_functions.R
