# Supplementary material for: Estimating the phylogeny of geoemydid turtles (Cryptodira) from landmark data: an assessment of different methods
Source: PeerJ. 2019 Aug 22;7:e7476. doi: 10.7717/peerj.7476 (PMC6708579; doi:10.7717/peerj.7476)
Supplement: Supplemental Information 8 — The scripts ‘carapace_average.R’ and ‘plastron_average.R’ produce TPS files with Procrustes-superimposed species configurations of the carapace, anterior lobe, and posterior lobe. Carapace abnormalities are corrected in 10 specimens by replacing the landmarks in the ‘dont_use’ column in the ‘abn_fix.csv’ file with their reflected lateral counterparts in the ‘use’ column in the same file. The file ‘utility_functions.R’ contains various functions that are called by the other scripts, as well as the functions ‘writecont.tnt’ and ‘writeland.tnt’, which can be used for producing TNT data files for linear parsimony and LAUP analyses. [file peerj-07-7476-s008.zip › average_landmarks/abn_fix.csv]

call_code	label_lisu	lisu	abnormal_side	maturity	dont_use	use
YPMHERR17221	Leucocephalon yuwonoi	Leucocephalon yuwonoi
YPMHERR12109	Leucocephalon yuwonoi	Leucocephalon yuwonoi
YPMHERR17231	Leucocephalon yuwonoi	Leucocephalon yuwonoi
YPMHERR10930	Melanochelys trijuga	Melanochelys trijuga
YPMHERR14678	Notochelys platynota	Notochelys platynota
YPMHERR17205	Siebenrockiella crassicollis	Siebenrockiella crassicollis
YPMHERR17195	Siebenrockiella crassicollis	Siebenrockiella crassicollis
YPMHERR17252	Geoemyda spengleri	Geoemyda spengleri
YPMHERR17244	Cuora galbinifrons picturata	Cuora picturata
YPMHERR12105	Cuora galbinifrons	Cuora sp
YPMHERR17230	Cuora galbinifrons	Cuora sp
YPMHERR12106	Cuora galbinifrons	Cuora sp
YPMHERR12175	Notochelys platynota	Notochelys platynota		juvenile
YPMHERR13956	Geochelone pardalis	Stigmochelys pardalis
YPMHERR19103	Gopherus agassizii	Gopherus agassizii
MCZR_29498	Siebenrockiella crassicollis	Siebenrockiella crassicollis
MCZR_1863	Malaclemys terrapin terrapin	Malaclemys terrapin terrapin
MCZR_182819	Malaclemys terrapin terrapin	Malaclemys terrapin terrapin
MCZR_182817	Malaclemys terrapin terrapin	Malaclemys terrapin terrapin		juvenile
MCZR_15887	Deirochelys reticularia reticularia	Deirochelys reticularia reticularia
MCZR_46258	Graptemys barbouri	Graptemys barbouri
MCZR_6397	Graptemys geographica	Graptemys geographica
MCZR_29543	Heosemys annandalii	Heosemys annandalii
MCZR_46278	Graptemys barbouri	Graptemys barbouri
MCZR_46253	Graptemys barbouri	Graptemys barbouri
MCZR_166446	Glyptemys insculpta	Glyptemys insculpta
MCZR_182816	Malaclemys terrapin terrapin	Malaclemys terrapin terrapin
MCZR_182840	Malaclemys terrapin terrapin	Malaclemys terrapin terrapin		juvenile
MCZR_1870	Malaclemys terrapin terrapin	Malaclemys terrapin terrapin
MCZR_29550	Heosemys annandalii	Heosemys annandalii
MCZR_182835	Pangshura smithii	Pangshura smithii
MCZR_1874	Glyptemys muhlenbergii	Glyptemys muhlenbergii		juvenile	84,90	120,121
PCHP5071		Cuora mccordi
PCHP3926		Cuora mccordi
PCHP6190		Mauremys sinensis
PCHP12207		Geoemyda spengleri		adult
PCHP2958		Notochelys platynota
PCHP4710		Heosemys grandis		subadult
PCHP3186		Mauremys sinensis
PCHP3952		Cyclemys oldhamii		adult
PCHP11927		Cyclemys dentata		adult
PCHP6139		Cyclemys oldhamii
PCHP6148		Mauremys reevesii
PCHP7607		Mauremys reevesii		adult
PCHP4625		Mauremys reevesii		adult
PCHP12188		Mauremys nigricans		adult
PCHP11189		Mauremys nigricans		adult
PCHP8372		Mauremys nigricans		adult
PCHP4071		Mauremys annamensis		adult
PCHP11217		Cuora amboinensis		juvenile
PCHP3993		Cuora aurocapitata		adult
PCHP4220		Cuora aurocapitata		adult
PCHP4217		Cuora mccordi
PCHP3925		Cuora pani			125,120,125	89,84,90
PCHP4193		Cuora zhoui		adult
PCHP3460		Cuora amboinensis		adult
PCHP5078		Cuora amboinensis couro
PCHP5473		Cuora flavomarginata
PCHP3818		Cuora flavomarginata
PCHP3242		Cuora galbinifrons
PCHP12211		Cuora picturata		juvenile
PCHP1176		Graptemys geographica		adult
PCHP7718		Graptemys versa		adult
PCHP11909		Graptemys nigrinoda		adult
PCHP7598		Geoclemys hamiltonii		subadult
PCHP4063		Hardella thurjii		subadult
PCHP2730		Hardella thurjii
PCHP3221		Hardella thurjii		adult
PCHP5467		Heosemys spinosa		adult
PCHP5402		Heosemys spinosa		adult
PCHP67		Heosemys spinosa
PCHP7570		Heosemys depressa		adult
PCHP7543		Heosemys grandis		adult
PCHP2371		Pangshura tecta		adult
PCHP2624		Morenia petersi
PCHP2953		Morenia petersi
PCHP4160		Morenia ocellata		adult
PCHP3442		Malayemys subtrijuga		adult
PCHP11959		Malaclemys terrapin terrapin		adult
PCHP3446		Malayemys subtrijuga		adult
PCHP5376		Mauremys japonica		adult
PCHP4628		Mauremys iversoni		adult
PCHP3279		Mauremys iversoni		adult
PCHP6068		Mauremys caspica
PCHP11117		Mauremys rivulata		adult
PCHP2956		Mauremys sp
PCHP4738		Mauremys leprosa
PCHP7435		Mauremys japonica		adult	105,95	141,131
PCHP4944		Melanochelys trijuga indopeninsularis		adult
PCHP3330		Melanochelys trijuga thermalis
PCHP7996		Malaclemys terrapin centrata		adult
PCHP4073		Mauremys nigricans		adult
PCHP7715		Orlitia borneensis		adult
PCHP3826		Rhinoclemmys diademata		adult
PCHP1339		Rhinoclemmys diademata		adult
PCHP7597		Rhinoclemmys pulcherrima manni		adult
PCHP11899		Rhinoclemmys pulcherrima manni		adult
PCHP2871		Rhinoclemmys punctularia
PCHP3706		Rhinoclemmys punctularia		adult
PCHP348		Rhinoclemmys funerea		adult
PCHP7699		Rhinoclemmys funerea		adult
PCHP2961		Rhinoclemmys funerea		adult
PCHP2441		Rhinoclemmys melanosterna
PCHP2438		Rhinoclemmys melanosterna
PCHP2440		Rhinoclemmys melanosterna
PCHP4198		Rhinoclemmys melanosterna		subadult
PCHP2962		Rhinoclemmys annulata		adult
PCHP1222		Rhinoclemmys annulata		adult
PCHP2443		Rhinoclemmys nasuta
PCHP2442		Rhinoclemmys nasuta
PCHP2963		Rhinoclemmys areolata		adult
PCHP2775		Rhinoclemmys areolata		adult
PCHP207		Rhinoclemys pulcherrima rogerbauri			104	140
PCHP12202		Sacalia bealei		adult
PCHP2619		Sacalia bealei		adult
PCHP4656		Sacalia quadriocellata		adult
PCHP8428		Sacalia quadriocellata		subadult
PCHP2509		Siebenrockiella crassicollis
PCHP2508		Siebenrockiella crassicollis
PCHP3392		Batagur borneoensis		subadult
PCHP2936		Pangshura smithii smithii
PCHP2934		Pangshura smithii smithii
PCHP3457		Batagur dhongoka		adult
PCHP3458		Batagur dhongoka		adult
PCHP3944		Batagur dhongoka		adult
PCHP2941		Pangshura tentoria		adult
PCHP2940		Pangshura tentoria		adult
PCHP7542		Manouria emys phayrei		subadult	131,141	95,105
PCHP6502		Batagur baska		adult
PCHP3366		Orlitia borneensis		adult
PCHP3600		Gopherus polyphemus		adult
PCHP1086	Ocadia sinensis	Mauremys sinensis
FMNH6736	Chinemys reevesii	Mauremys reevesii
FMNH19714	Mauremys caspica caspica	Mauremys caspica caspica
FMNH22054	Melanochelys trijuga	Geoemydidae sp unk			122,127,123,118	86,91,87,82
FMNH63269	Notochelys platynota	Notochelys platynota
FMNH142680	Notochelys platynota	Notochelys platynota
FMNH224004	Orlitia borneensis	Orlitia borneensis
FMNH224016	Cuora amboinensis	Cuora amboinensis
FMNH224023	Cuora amboinensis	Cuora amboinensis
FMNH224039	Heosemys grandis	Heosemys grandis
FMNH224040	Heosemys grandis	Heosemys grandis
FMNH224049	Notochelys platynota	Notochelys platynota
FMNH224051	Notochelys platynota	Notochelys platynota
FMNH224052	Notochelys platynota	Notochelys platynota
FMNH224059	Siebenrockiella crassicollis	Siebenrockiella crassicollis
FMNH224061	Siebenrockiella crassicollis	Siebenrockiella crassicollis			33	72
FMNH224077	Siebenrockiella crassicollis	Siebenrockiella crassicollis			34	73
FMNH224079	Siebenrockiella crassicollis	Siebenrockiella crassicollis
FMNH224083	Cyclemys dentata	Cyclemys dentata
FMNH224092	Cyclemys dentata	Cyclemys dentata
FMNH224095	Batagur baska	Batagur baska
FMNH224096	Callagur borneoensis	Batagur borneoensis
FMNH224097	Batagur baska	Batagur baska
FMNH224106	Kachuga dhongoka	Batagur dhongoka
FMNH224112	Cuora amboinensis	Cuora amboinensis
FMNH224150	Morenia petersi	Morenia petersi		juvenile
FMNH224152	Kachuga kachuga	Batagur kachuga
FMNH224153	Hardella thurjii	Hardella thurjii
FMNH224185	Kachuga tentoria	Pangshura tentoria
FMNH224189	Heosemys silvatica	Vijayachelys silvatica		juvenile
FMNH224247	Melanochelys trijuga	Melanochelys trijuga
FMNH224248	Melanochelys trijuga	Melanochelys trijuga
FMNH251499	Callagur borneoensis	Batagur borneoensis
FMNH259430	Kachuga tentoria flaviventer	Pangshura tentoria flaviventer
FMNH259432	Hieremys annandalii	Heosemys annandalii
FMNH259433	Kachuga tentoria flaviventer	Pangshura tentoria flaviventer
FMNH260377	Morenia petersi	Morenia petersi
FMNH260381	Geoemyda spengleri	Geoemyda spengleri			40,72,115,140	1,33,79,104
FMNH260382	Heosemys spinosa	Heosemys spinosa
FMNH260384	Kachuga smithii	Pangshura smithii
FMNH260385	Notochelys platynota	Notochelys platynota
FMNH260386	Kachuga tecta	Pangshura tecta			72,130,131,140,141	33,94,95,104,105
FMNH260444	Kachuga smithii	Pangshura smithii
FMNH263052	Hieremys annandalii	Heosemys annandalii
