# Supplementary material for: Estimating the phylogeny of geoemydid turtles (Cryptodira) from landmark data: an assessment of different methods
Source: PeerJ. 2019 Aug 22;7:e7476. doi: 10.7717/peerj.7476 (PMC6708579; doi:10.7717/peerj.7476)
Supplement: Supplemental Information 8 — The scripts ‘carapace_average.R’ and ‘plastron_average.R’ produce TPS files with Procrustes-superimposed species configurations of the carapace, anterior lobe, and posterior lobe. Carapace abnormalities are corrected in 10 specimens by replacing the landmarks in the ‘dont_use’ column in the ‘abn_fix.csv’ file with their reflected lateral counterparts in the ‘use’ column in the same file. The file ‘utility_functions.R’ contains various functions that are called by the other scripts, as well as the functions ‘writecont.tnt’ and ‘writeland.tnt’, which can be used for producing TNT data files for linear parsimony and LAUP analyses. [file peerj-07-7476-s008.zip › average_landmarks/carapace_average.R]

library(stringr)
library(StereoMorph)
library(geomorph)
# Some custom functions of mine
source("utility_functions.R")

# Load carapace data from external tps file
carapace <- readland.tps("raw_landmarks/carapace.tps", specID = "ID")
# Load specimen details
specimens <- read.csv("specimens.csv", header = T, as.is = T)[, 5:10]

nb_landmarks <- dim(carapace)[1]
nb_replicates <- dim(carapace)[3]

# Load landmark definitions, which specify the laterality of each landmark.
landmark_definitions <- read.table("landmark_definitions_cara.txt", header = T, as.is = T)

land_left <- landmark_definitions[landmark_definitions$side == "left", "landmark_number"]
land_right <- landmark_definitions[landmark_definitions$side == "right", "landmark_number"]
land_medial <- landmark_definitions[landmark_definitions$side == "medial", "landmark_number"]
keep_lands <- c(land_right, land_medial) # Thes are the landmarks that are going to be kept for further analyses.

replicate_match <- match(sub("\\$\\w", "", dimnames(carapace)[[3]]), specimens$call_code)

# Load the abnormality data.
abnormals <- read.csv("abn_fix.csv", as.is = TRUE)[, c("call_code", "dont_use")]
# Sort the abnormality data by the carapace array.
abnormals <- abnormals[replicate_match, ]

for (i in 1:nb_replicates) {
  abn <- sort(as.numeric(unlist(strsplit(abnormals[i, 2], ","))))
  M <- carapace[, , i]
  land_names <- vector(mode = "character", length = nrow(M))
  land_names[land_left] <- paste0(1:length(land_left), "_L")
  land_names[land_right] <- paste0(1:length(land_right), "_R")
  land_names[land_medial] <- paste0(1:length(land_medial), "_M")
  rownames(M) <- land_names
  M[abn, ] <- NA
  M2 <- reflectMissingLandmarks(M, average=TRUE)
  carapace[, , i] <- M2$lm.matrix[match(rownames(M), rownames(M2$lm.matrix)), ]
}

# Excluding specimens with any NA landmarks
carapace <- exclude_specimen(carapace)
# Calculate the average between replicates of specimens
carapace <- average_replicates(carapace)

# Fetching the "species" names ("lisu": least inclusive systematic unit, can also be subspecies) and maturity data by matching the call_code (specimen voucher numbers)
specimen_match <- match(dimnames(carapace)[[3]], specimens$call_code)
dimnames(carapace)[[3]] <- str_extract(specimens$lisu[specimen_match], "(\\S+)(\\s)(\\S+)") # This will merge all subspecies into their parent species.
maturity <- specimens$maturity[specimen_match]

# Exclude juveniles
maturity[which(maturity=="")] <- "adult" # Specimens without maturity data will be assumed to be adults
carapace <- keep_adults(carapace, maturity)

# Calculate species shape by averaging specimens
carapace <- average_species(carapace)

# Discarding some unidentified and hybrid specimens
carapace <- carapace[, , - which(dimnames(carapace)[[3]] == "Mauremys iversoni")] # Remove Mauremys iversoni because it is a hybrid between Cuora trifasciata and Mauremys mutica mutica
carapace <- carapace[, , - which(dimnames(carapace)[[3]] == "Cuora sp")] # Remove Cuora sp
carapace <- carapace[, , - which(dimnames(carapace)[[3]] == "Mauremys sp")] # Remove Mauremys sp
carapace <- carapace[, , - which(dimnames(carapace)[[3]] == "Geoemydidae sp")] # Remove unidentified specimen
carapace <- carapace[, , - which(dimnames(carapace)[[3]] == "Gopherus polyphemus")] # This species won't be used
# carapace <- carapace[, , - which(dimnames(carapace)[[3]] == "Malaclemys terrapin")] # This species won't be used
carapace <- carapace[, , - which(dimnames(carapace)[[3]] == "Glyptemys insculpta")] # This species won't be used
carapace <- carapace[, , - which(dimnames(carapace)[[3]] == "Graptemys barbouri")] # This species won't be used
carapace <- carapace[, , - which(dimnames(carapace)[[3]] == "Graptemys geographica")] # This species won't be used
carapace <- carapace[, , - which(dimnames(carapace)[[3]] == "Graptemys nigrinoda")] # This species won't be used
carapace <- carapace[, , - which(dimnames(carapace)[[3]] == "Graptemys versa")] # This species won't be used
carapace <- carapace[, , - which(dimnames(carapace)[[3]] == "Deirochelys reticularia")] # This species won't be used

# Write the GPA superpositions of all the species (right side only)
writeland.tps(round(carapace[keep_lands, , ], 3), "superpositions/carapace.tps")

# Write
carapace_gpa <- gpagen(carapace)$coords
writeland.tps(round(carapace_gpa[keep_lands, , ], 3), "superpositions/carapace_gpa.tps")

# Write TNT matrices ####

# # Create matrices with all the configurations
# writeland.tnt(carapace[keep_lands, ,], "tnt_data/carapace.tnt", log = NULL)
# ant_lobe <- readland.tps("sup/all_spp/ant_lobe.tps", specID = "ID")
# pos_lobe <- readland.tps("sup/all_spp/pos_lobe.tps", specID = "ID")
# writeland.tnt(list(carapace = carapace[keep_lands, , ], ant_lobe = ant_lobe, pos_lobe = pos_lobe), "tnt_data/all_spp/shell.tnt", log = NULL)

# GPA carapace
writeland.tnt(carapace_gpa[keep_lands, ,], "tnt_data/carapace.tnt", log = NULL)

# # Create matrices with all the GPA configurations
# ant_lobe <- readland.tps("sup/all_spp/ant_lobe_gpa.tps", specID = "ID")
# pos_lobe <- readland.tps("sup/all_spp/pos_lobe_gpa.tps", specID = "ID")
# writeland.tnt(list(carapace = carapace_gpa[keep_lands, , ], ant_lobe = ant_lobe, pos_lobe = pos_lobe), "tnt_data/all_spp/shell_gpa.tnt", log = NULL)
