# Supplementary material for: Estimating the phylogeny of geoemydid turtles (Cryptodira) from landmark data: an assessment of different methods
Source: PeerJ. 2019 Aug 22;7:e7476. doi: 10.7717/peerj.7476 (PMC6708579; doi:10.7717/peerj.7476)
Supplement: Supplemental Information 8 — The scripts ‘carapace_average.R’ and ‘plastron_average.R’ produce TPS files with Procrustes-superimposed species configurations of the carapace, anterior lobe, and posterior lobe. Carapace abnormalities are corrected in 10 specimens by replacing the landmarks in the ‘dont_use’ column in the ‘abn_fix.csv’ file with their reflected lateral counterparts in the ‘use’ column in the same file. The file ‘utility_functions.R’ contains various functions that are called by the other scripts, as well as the functions ‘writecont.tnt’ and ‘writeland.tnt’, which can be used for producing TNT data files for linear parsimony and LAUP analyses. [file peerj-07-7476-s008.zip › average_landmarks/plastron_average.R]

library(stringr)
library(StereoMorph)
library(geomorph)
# Some custom functions of mine
source("utility_functions.R")

# Load plastron data from external tps file
plastron <- readland.tps("raw_landmarks/plastron.tps", specID = "ID")
# Load specimen details
specimens <- read.csv("specimens.csv", header = T, as.is = T)[, 5:10]

nb_landmarks <- dim(plastron)[1]
nb_replicates <- dim(plastron)[3]

# Load landmark definitions, which specify the laterality of each landmark.
landmark_definitions <- read.table("landmark_definitions_plas.txt", header = TRUE)

ant_lobe <- plastron[which(landmark_definitions$lobe == "anterior"), , ]
ant_lobe_side <- na.omit(landmark_definitions$side[landmark_definitions$lobe == "anterior"])
ant_lobe_side <- as.character(ant_lobe_side)
ant_lobe_names <- vector(length = length(ant_lobe_side))
ant_lobe_names[ant_lobe_side == "left"] <- paste0(1:sum(ant_lobe_side == "left"), "_L")
ant_lobe_names[ant_lobe_side == "right"] <- paste0(1:sum(ant_lobe_side == "right"), "_R")
ant_lobe_names[ant_lobe_side == "medial"] <- paste0(1:sum(ant_lobe_side == "medial"), "_M")

pos_lobe <- plastron[which(landmark_definitions$lobe == "posterior"), , ]
pos_lobe_side <- na.omit(landmark_definitions$side[landmark_definitions$lobe == "posterior"])
pos_lobe_side <- as.character(pos_lobe_side)
pos_lobe_names <- vector(length = length(pos_lobe_side))
pos_lobe_names[pos_lobe_side == "left"] <- paste0(1:sum(pos_lobe_side == "left"), "_L")
pos_lobe_names[pos_lobe_side == "right"] <- paste0(1:sum(pos_lobe_side == "right"), "_R")
pos_lobe_names[pos_lobe_side == "medial"] <- paste0(1:sum(pos_lobe_side == "medial"), "_M")

# Processing of the anterior lobe ####

for (i in 1:nb_replicates) {
  M <- ant_lobe[, , i]
  rownames(M) <- ant_lobe_names
  M2 <- reflectMissingLandmarks(M, average=TRUE)
  ant_lobe[, , i] <- M2$lm.matrix[match(rownames(M), rownames(M2$lm.matrix)), ]
}

# Excluding specimens with any NA landmarks
ant_lobe <- exclude_specimen(ant_lobe)
# Calculate the average between replicates of specimens
ant_lobe <- average_replicates(ant_lobe)

# Fetching the "species" names ("lisu": least inclusive systematic unit, can also be subspecies) and maturity data by matching the call_code (specimen voucher numbers)
specimen_match <- match(dimnames(ant_lobe)[[3]], specimens$call_code)
ant_lobe <- ant_lobe[, , -which(is.na(specimen_match))]
specimen_match <- na.omit(specimen_match)
dimnames(ant_lobe)[[3]] <- str_extract(specimens$lisu[specimen_match], "(\\S+)(\\s)(\\S+)") # This will merge all subspecies into their parent species.
maturity <- specimens$maturity[specimen_match]

# Exclude juveniles
maturity[which(maturity=="")] <- "adult" # Specimens without maturity data will be assumed to be adults
maturity[which(is.na(maturity))] <- "adult" # Specimens without maturity data will be assumed to be adults
ant_lobe <- keep_adults(ant_lobe, maturity)

# Calculate species shape by averaging specimens
ant_lobe <- average_species(ant_lobe)

# Discarding some unidentified and hybrid specimens
ant_lobe <- ant_lobe[, , - which(dimnames(ant_lobe)[[3]] == "Mauremys iversoni")] # Remove Mauremys iversoni because it is a hybrid between Cuora trifasciata and Mauremys mutica mutica
ant_lobe <- ant_lobe[, , - which(dimnames(ant_lobe)[[3]] == "Mauremys sp")] # Remove Mauremys sp
ant_lobe <- ant_lobe[, , - which(dimnames(ant_lobe)[[3]] == "Gopherus polyphemus")] # This species won't be used
# ant_lobe <- ant_lobe[, , - which(dimnames(ant_lobe)[[3]] == "Malaclemys terrapin")] # Remove Mauremys sp
ant_lobe <- ant_lobe[, , - which(dimnames(ant_lobe)[[3]] == "Graptemys geographica")] # This species won't be used
ant_lobe <- ant_lobe[, , - which(dimnames(ant_lobe)[[3]] == "Graptemys nigrinoda")] # This species won't be used
ant_lobe <- ant_lobe[, , - which(dimnames(ant_lobe)[[3]] == "Graptemys versa")] # This species won't be used


# Update the number of species
nb_species <- dim(ant_lobe)[3]

# A quick visual inspection to make sure the species names are correct.
plot(ant_lobe[, , which(dimnames(ant_lobe)[[3]] == "Sacalia bealei")], asp = 1)
# It looks OK!

# Load the landmark definitions table, which indicates which landmarks belong to each side. I am only keeping the medial and righ-side landmarks.

keep_lands_ant <- c(which(ant_lobe_side == "right"), which(ant_lobe_side == "medial"))

# Store unaligned configurations (only right side)
writeland.tps(ant_lobe[keep_lands_ant, , ], "superpositions/ant_lobe.tps")

# Procrustes superimpostiion
gpa_ant_lobe <- gpagen(ant_lobe)
writeland.tps(gpa_ant_lobe$coords[keep_lands_ant, , ], "superpositions/ant_lobe_gpa.tps")

# Processing of the posterior lobe ####

for (i in 1:nb_replicates) {
  M <- pos_lobe[, , i]
  rownames(M) <- pos_lobe_names
  M2 <- reflectMissingLandmarks(M, average=TRUE)
  pos_lobe[, , i] <- M2$lm.matrix[match(rownames(M), rownames(M2$lm.matrix)), ]
}

# Excluding specimens with any NA landmarks
pos_lobe <- exclude_specimen(pos_lobe)
# Calculate the average between replicates of specimens
pos_lobe <- average_replicates(pos_lobe)

# Fetching the "species" names ("lisu": least inclusive systematic unit, can also be subspecies) and maturity data by matching the call_code (specimen voucher numbers)
specimen_match <- match(dimnames(pos_lobe)[[3]], specimens$call_code)
pos_lobe <- pos_lobe[, , -which(is.na(specimen_match))]
specimen_match <- na.omit(specimen_match)
dimnames(pos_lobe)[[3]] <- str_extract(specimens$lisu[specimen_match], "(\\S+)(\\s)(\\S+)") # This will merge all subspecies into their parent species.
maturity <- specimens$maturity[specimen_match]

# Exclude juveniles
maturity[which(maturity=="")] <- "adult" # Specimens without maturity data will be assumed to be adults
maturity[which(is.na(maturity))] <- "adult" # Specimens without maturity data will be assumed to be adults
pos_lobe <- keep_adults(pos_lobe, maturity)

# Calculate species shape by averaging specimens
pos_lobe <- average_species(pos_lobe)

# Discarding some unidentified and hybrid specimens
pos_lobe <- pos_lobe[, , - which(dimnames(pos_lobe)[[3]] == "Mauremys iversoni")] # Remove Mauremys iversoni because it is a hybrid between Cuora trifasciata and Mauremys mutica mutica
pos_lobe <- pos_lobe[, , - which(dimnames(pos_lobe)[[3]] == "Mauremys sp")] # Remove Mauremys sp
pos_lobe <- pos_lobe[, , - which(dimnames(pos_lobe)[[3]] == "Gopherus polyphemus")] # This species won't be used
# pos_lobe <- pos_lobe[, , - which(dimnames(pos_lobe)[[3]] == "Malaclemys terrapin")] # Remove Mauremys sp
pos_lobe <- pos_lobe[, , - which(dimnames(pos_lobe)[[3]] == "Graptemys geographica")] # This species won't be used
pos_lobe <- pos_lobe[, , - which(dimnames(pos_lobe)[[3]] == "Graptemys nigrinoda")] # This species won't be used
pos_lobe <- pos_lobe[, , - which(dimnames(pos_lobe)[[3]] == "Graptemys versa")] # This species won't be used

# Update the number of species
nb_species <- dim(pos_lobe)[3]

# A quick visual inspection to make sure the species names are correct.
plot(pos_lobe[, , which(dimnames(pos_lobe)[[3]] == "Pangshura tentoria")], asp = 1)
# It looks OK!

# Load the landmark definitions table, which indicates which landmarks belong to each side. I am only keeping the medial and righ-side landmarks.

keep_lands_pos <- c(which(pos_lobe_side == "right"), which(pos_lobe_side == "medial"))

# Store unaligned configurations (only right side)
writeland.tps(pos_lobe[keep_lands_pos, , ], "superpositions/pos_lobe.tps")

# Procrustes superimpostiion
gpa_pos_lobe <- gpagen(pos_lobe)
writeland.tps(gpa_pos_lobe$coords[keep_lands_pos, ,], "superpositions/pos_lobe_gpa.tps")

# Generate TNT files ####
# writeland.tnt(list(ant_lobe = ant_lobe[keep_lands_ant, ,], pos_lobe = pos_lobe[keep_lands_pos, ,]), "tnt_data/plastron.tnt", log = NULL)
# writeland.tnt(ant_lobe[keep_lands_ant, ,], "tnt_data/ant_lobe.tnt", log = NULL)
# writeland.tnt(pos_lobe[keep_lands_pos, ,], "tnt_data/pos_lobe.tnt", log = NULL)

# writeland.tnt(list(ant_lobe = gpa_ant_lobe$coords[keep_lands_ant, ,], pos_lobe = gpa_pos_lobe$coords[keep_lands_pos, ,]), "tnt_data/plastron_gpa.tnt", log = NULL)
# writeland.tnt(gpa_ant_lobe$coords[keep_lands_ant, ,], "tnt_data/ant_lobe_gpa.tnt", log = NULL)
# writeland.tnt(gpa_pos_lobe$coords[keep_lands_pos, ,], "tnt_data/pos_lobe_gpa.tnt", log = NULL)
