# Supplementary material for: Estimating the phylogeny of geoemydid turtles (Cryptodira) from landmark data: an assessment of different methods
Source: PeerJ. 2019 Aug 22;7:e7476. doi: 10.7717/peerj.7476 (PMC6708579; doi:10.7717/peerj.7476)
Supplement: Supplemental Information 8 — The scripts ‘carapace_average.R’ and ‘plastron_average.R’ produce TPS files with Procrustes-superimposed species configurations of the carapace, anterior lobe, and posterior lobe. Carapace abnormalities are corrected in 10 specimens by replacing the landmarks in the ‘dont_use’ column in the ‘abn_fix.csv’ file with their reflected lateral counterparts in the ‘use’ column in the same file. The file ‘utility_functions.R’ contains various functions that are called by the other scripts, as well as the functions ‘writecont.tnt’ and ‘writeland.tnt’, which can be used for producing TNT data files for linear parsimony and LAUP analyses. [file peerj-07-7476-s008.zip › average_landmarks/utility_functions.R]

# General array operations ####

# Split an array along a given dimension. Function provided by StackOverflow user flodel.
split_along_dim <- function(a, n) setNames(lapply(split(a, arrayInd(seq_along(a), dim(a))[, n]), array, dim = dim(a)[-n], dimnames(a)[-n]), dimnames(a)[[n]])

# Custom logical functions ####

'%notin%' <- Negate('%in%')

notna <- Negate(is.na)

# Specimen management ####

# Exclude specimens with any NA landmarks
exclude_specimen <- function (dat, criterion = "NA") {
  nb_specimens <- dim(dat)[[3]]
  exclude <- rep(F, nb_specimens)
  exclude <- sapply(c(1:nb_specimens), function (x) {
    if (any(is.na(dat[, , x]))) exclude[x] <- T
    else exclude[x] <- F
  })
  dat <- dat[, , - which(exclude)]
}

# Exclude juvenile specimens
keep_adults <- function (dat, maturity) {
  nb_specimens <- dim(dat)[[3]]
  exclude <- rep(F, nb_specimens)
  exclude <- sapply(c(1:nb_specimens), function (x) {
    if (maturity[x] == "juvenile" | maturity[x] == "subadult") exclude[x] <- T
    else exclude[x] <- F
  })
  dat <- dat[, , - which(exclude)]
}

# Superimpose and average replicates of specimens. Each replicate name is composed of the voucher number, a delimitation character ($ by default) and a postfix replicate identificator (normally a lowercase letter).
average_replicates <- function(A, delim = "\\$", postfix = letters) {
  # Average species of the same genus in array A with configuration names in the format "Genus_species".
  # Does not allow multiple specimens per species.
  require(geomorph)
  require(abind)
  
  # Create vector of species names
  tags <- dimnames(A)[[3]]
  # Create vector with the postfix patterns
  postfix_patterns <- sapply(postfix, function (x) paste(delim, x, sep=""))
  postfix_remove <- vector("numeric", length=0)
  for (i in 1:length(postfix_patterns)) {
    if (length(grep(postfix_patterns[i], tags) == 0)) postfix_remove <- c(postfix_remove, i)
  }
  postfix_patterns <- postfix_patterns[postfix_remove]
  # Remove postfix patterns from tags
  for (i in 1:length(postfix_patterns)) { # Could be replaced by sapply?
    tags <- sub(postfix_patterns[i], "", tags)
  }
  # Do generalised Procrustes alignments of the replicates
  # replicate_gpa <- lapply(tags, function(x) if (dim(A[, , tags == x])[3] > 1) gpagen(A[, , tags == x])$consensus)
  replicate_gpa <- vector("list", length(tags))
  for (i in 1:length(tags)) {
    print(i)
    if (length(dim(A[, , tags == tags[i]])) > 2) replicate_gpa[[i]] <- gpagen(A[, , tags == tags[i]])$consensus
  }
  replicate_gpa <- array(unlist(replicate_gpa), dim = c(nrow(replicate_gpa[[1]]), ncol(replicate_gpa[[1]]), length(replicate_gpa)))
  dimnames(replicate_gpa)[[3]] <- tags
  # Return the resulting array
  replicate_gpa
}

# Superimpose and average specimens by species (or lower analytical unit).
average_species <- function(dat) {
  species_names <- unique(dimnames(dat)[[3]])
  nb_species <- length(species_names)
  species_average <- array(NA, dim = c(dim(dat)[1], 3, nb_species))
  dimnames(species_average)[[3]] <- vector("list", nb_species)
  
  for (i in 1:nb_species) {
    conspecifics <- which(dimnames(dat)[[3]] == species_names[i])
    if (length(conspecifics) < 2) {
      species_average[, , i] <- dat[, , conspecifics]
      dimnames(species_average)[[3]][i] <- species_names[i]
      next
    }
    species_array <- dat[, , conspecifics]
    mean_species <- gpagen(species_array)$consensus
    species_average[, , i] <- mean_species
    dimnames(species_average)[[3]][i] <- species_names[i]
  }
  # dimnames(species_average)[[3]] <- species_names
  return(species_average)
}

# Export a continous character matrix to TNT format.
# Species names should be given as row names. Character names (optional) are given by column names.
# `dec` is used to round the values.
writecont.tnt <- function(mat, file, dec = 3) {
  out_file <- file(file, "w")
  n_char <- ncol(mat)
  n_tip <- nrow(mat)
  writeLines("NSTATES CONT ;", out_file)
  writeLines("XREAD", out_file)
  tnt_comment <- paste0("\'TNT file generated with the R function `writecont.tnt` on ", date(), ".\'")
  writeLines(tnt_comment, out_file)
  writeLines(paste(n_char, n_tip), out_file)
  writeLines("&[continuous]", out_file)
  tip_names <- rownames(mat)
  tip_names <- gsub(" ", "_", tip_names)
  rownames(mat) <- tip_names
  cnames <- colnames(mat)
  write.table(round(mat, dec), file = out_file, append = TRUE, col.names = FALSE, quote = FALSE)
  if (!is.null(cnames)) {
    writeLines(";\n\nCNAMES", out_file)
    for (i in 0:(length(cnames) - 1)) {
      writeLines(paste0("{  ", i, " ", cnames[i + 1], ";"), out_file)
    }
  }
  writeLines(";\nPROC /;\n", out_file)
  close.connection(out_file)
}

# Write 2D or 3D landmark data to a file in TNT format. `A` can be either an
# array with landmarks from a single configuration or a list of arrays of
# different configurations. Some species may not be included in all the arrays.
# If that happens, `allow_missing = FALSE` will drop those species from the
# entire dataset. `allow_missing = TRUE` will keep all the species and fill in
# with question marks as necessary. A file name to write out a TNT log can be
# given with the `log` parameter. writeland.tnt will also add an ECHO command.
# `dec` is used to round the values
writeland.tnt <- function (A, file, dec = 3, allow_missing = FALSE, log = NULL) {
  .writearray.tnt <- function (A, n, global_names, file) {
    # Write an array of landmark data in TNT format to an open file connection.
    A <- round(A, dec)
    k <- dim(A)[2] # Number of dimensions
    p <- dim(A)[1] # Number of landmarks
    dimnames(A)[[3]] <- gsub(" ", "_", dimnames(A)[[3]]) -> item_names
    
    if (k == 2) {
      writeLines("& [landmark 2D]", file)
    } else {
      writeLines("& [landmark 3D]", file)
    }
    for (i in 1:n) { # Iterate over terminal items
      this_line <- global_names[i]
      if (global_names[i] %in% item_names) {
        for (j in 1:p) { # Iterate over landmarks
          coords <- sapply(A[j, , global_names[i]], function (x) ifelse ((x >= 0), paste0("+", x), x))
          coords <- paste(coords, collapse = ",")
          coords <- gsub("NA,NA,NA", "?", coords) # This is for missing landmarks
          this_line <- paste(this_line, coords, collapse = "  ")
        }
      } else {
        this_line <- paste(this_line, paste(rep("?", p), collapse = " "))
      }
      writeLines(this_line, file)
    }
  }
  
  file <- file(file, "w")
  if (! is.null(log)) writeLines(paste0("LOG ", log, ";\nECHO =;"), file)
  writeLines("NSTATES CONT;", file)
  writeLines("XREAD", file)
  tnt_comment <- paste0("\'TNT file generated with the R function `writeland.tnt` on ", date(), ".\'")
  writeLines(tnt_comment, file)
  if (class(A) == "list") {
    item_names <- vector(mode = "character")
    if (allow_missing) {
      for (a in A) {
        item_names <- c(item_names, setdiff(dimnames(a)[[3]], item_names))
      }
    } else {
      item_names <- Reduce(intersect, lapply(A, function (x) dimnames(x)[[3]]))
    }
    item_names <- gsub(" ", "_", item_names)
    n <- length(item_names) # Number of terminal items (sp, ssp, individuals, &c)
    cnames <- names(A)
    writeLines(paste(length(A), n), file)
    for (a in A) {
      .writearray.tnt(a, n, item_names, file)
    }
  } else {
    item_names <- dimnames(A)[[3]]
    item_names <- gsub(" ", "_", item_names)
    n <- length(item_names)
    cnames <- NULL
    writeLines(paste("1", n), file)
    .writearray.tnt(A, n, item_names, file)
  }
  if (! is.null(cnames)) {
    writeLines(";\n\nCNAMES", file)
    for (i in 0:(length(cnames) - 1)) {
      writeLines(paste0("{  ", i, " ", cnames[i + 1], ";"), file)
    }
  }
  writeLines(";\n", file)
  if (! is.null(log)) writeLines("LOG /;", file)
  writeLines("PROC /;\n", file)
  close.connection(file)
}

# Write a phylo or multiPhylo object in the TNT parenthetical tree format. TNT
# cannot read trees without a matrix in memory, so this function offers the
# option to create a dummy matrix. Trees can have diffent tip labels.
write.tree.tnt <- function(tr, out_file, dummy = TRUE) {
  require(ape)
  out_file <- file(out_file, "w")
  if (class(tr) == "multiPhylo") {
    n_tr <- length(tr)
    tip_labels <- Reduce(union, lapply(tr, function(x)
      x$tip.label))
  } else {
    n_tr <- 1
    tip_labels <- tr$tip.label
    tr <- list(tr)
  }
  
  if (dummy) {
    writeLines("NSTATES 8 ;", out_file)
    writeLines("XREAD", out_file)
    writeLines(paste("1", length(tip_labels)), out_file)
    mat <- cbind(tip_labels, 0)
    write.table(
      mat,
      file = out_file,
      col.names = FALSE,
      row.names = FALSE,
      append = TRUE,
      quote = FALSE
    )
    writeLines(";", out_file)
  }
  
  tr <-
    lapply(tr, function (x) {
      x$edge.length <- NULL
      x$node.label <- NULL
      x
    })
  
  writeLines("TREAD", out_file)
  for (i in 1:n_tr) {
    nwkstr <- write.tree(tr[[i]])
    tntstr <- gsub(",", " ", nwkstr)
    tntstr <- gsub(";", "*", tntstr)
    writeLines(tntstr, out_file)
  }
  writeLines(";\nPROC/;\n", out_file)
  close.connection(out_file)
}

# Custom presentation functions ####

# 3D plot optimised for my carapace data
plot_carapace <- function(A, what = NULL, title=FALSE) {
  if (is.character(what)) what <- which(dimnames(A)[[3]] == what)
  bone_links <- c(1, 2, 3, 42, 41, 40, 1, NA, 4, 43, NA, 5, 44, NA, 6, 45, NA, 7, 46, NA, 8, 47, NA, 2, 19, 20, 21, 22, 23, 24, 25, 9, NA, 12, 19, NA, 13, 20, NA, 14, 21, NA, 15, 22, NA, 16, 23, NA, 17, 24, NA, 18, 25, NA, 9, 10, 11, 50, 49, 48, NA, 49, 10, NA, 2, 26, 27, 28, 29, 30, 31, 32, NA, 26, 33, NA, 27, 34, NA, 28, 35, NA, 29, 36, NA, 30, 37, NA, 31, 38, NA, 32, 39, NA, 1, 33, 34, 35, 36, 37, 38, 39, NA, 51, 58, NA, 52, 59, NA, 53, 60, NA, 54, 61, NA, 55, 62, NA, 56, 63, NA, 57, 64, NA, 41, 58, 59, 60, 61, 62, 63, 64, 48, NA, 65, 72, NA, 66, 73, NA, 67, 74, NA, 68, 75, NA, 69, 76, NA, 70, 77, NA, 71, 78, NA, 40, 72, 73, 74, 75, 76, 77, 78, NA, 41, 65, 66, 67, 68, 69, 70, 71, NA, 39, 11, NA, 78, 50, NA, 3, 4, 5, 6, 7, 8, NA, 42, 43, 44, 45, 46, 47, NA, 3, 12:18, NA, 42, 51:57)
  scute_links <- c(79,80,86,81,87,82,88,83,89,84,90,85,NA,86,91,92,93,90,NA,87,91,NA,88,92,NA,89,93,NA,80,94,95,96,97,98,99,100,101,102,103,85,NA,79,104,105,106,107,108,109,110,111,112,113,114,NA,94,104,NA,95,105,NA,96,106,NA,97,107,NA,98,108,NA,99,109,NA,100,110,NA,101,111,NA,102,112,NA,103,113,NA,85,114,NA,115,116,122,117,123,118,124,119,125,120,126,121,NA,115,79,NA,116,80,NA,117,81,NA,118,82,NA,119,83,NA,120,84,NA,122,127,128,129,126,121,NA,123,127,NA,124,128,NA,125,129,NA,116,130,131,132,133,134,135,136,137,138,139,121,NA,115,140,141,142,143,144,145,146,147,148,149,150,NA,130,140,NA,131,141,NA,132,142,NA,133,143,NA,134,144,NA,135,145,NA,136,146,NA,137,147,NA,138,148,NA,139,149,NA,121,150,NA,121,151,85,NA,150,152,114,NA,151,152) - 78
  bones <- 1:78
  scutes <- 79:152
  if (length(dim(A)) == 3) {
    if (title) title <- dimnames(A)[[3]][what]
    else title <- ""
    see3d(A[bones, , what], links=bone_links, pcol="blue", lcol="blue", main=title, new_plot=T)
    see3d(A[scutes, , what], links=scute_links, pcol="red", lcol="red")
  } else {
    see3d(A[bones, ], links=bone_links, pcol="blue", lcol="blue", main="", new_plot=T)
    see3d(A[scutes, ], links=scute_links, pcol="red", lcol="red")
  }
}

# 3D plot optimised for my plastron data
plot_plastron <- function(A, what = NULL, title=FALSE) {
  if (is.character(what)) what <- which(dimnames(A)[[3]] == what)
  bone_links <- c(1,9,10,11,NA,12,13,14,15,2,28,27,26,25,24,23,22,1,NA,1,3,8,4,5,NA,6,7,2,NA,8,9,NA,5,11,NA,6,12,NA,7,14,NA,16,21,17,18,24,NA,21,22,NA,25,19,20,2,NA,20,27,NA,NA,NA,NA)
  scute_links <- c(1,34,35,36,37,38,15,2,28,48,47,46,45,44,1,NA,29,34,NA,39,44,NA,30,35,NA,40,45,NA,31,36,NA,41,46,NA,32,37,NA,42,47,NA,33,38,NA,43,48,NA,1,29,30,31,32,33,2,NA,1,39,40,41,42,43,2)
  bones <- 1:28
  scutes <- 29:52
  if (length(dim(A)) == 3) {
    if (title) title <- dimnames(A)[[3]][what]
    else title <- ""
    see3d(A[bones, , what], links=bone_links, pcol="blue", lcol="blue", main=title, new_plot=T)
    see3d(A[, , what], links=scute_links, pcol="blue", lcol="red")
    see3d(A[scutes, , what], links=NULL, pcol="red", lcol="red")
  } else {
    plot(A[bones, ], asp = 1, )
    see3d(A[bones, ], links=bone_links, pcol="blue", lcol="blue", main="", new_plot=T)
    see3d(A[1:52, ], links=scute_links, pcol="blue", lcol="red")
    see3d(A[scutes, ], links=NULL, pcol="red", lcol="red")
  }
}

# 3D plot of a configuration with links
see3d <- function (mat, links, pcol="black", lcol="black", main="", new_plot=F, ...) {
  link_matrix <- mat[links, ]
  asp <- apply(mat, 2, max) - apply(mat, 2, min)
  asp <- asp / max(asp)
  plot3d(mat, aspect=asp, box=F, axes=F, xlab="", ylab="", zlab="", type ="p", add=(! new_plot), col=pcol, main=main, ...)
  if (! is.null(links)) plot3d(link_matrix, aspect=asp, box=F, axes=F, xlab="", ylab="", zlab="", type ="l", add=TRUE, col=lcol, ...)
}

# Miscellaneous functions ####

# Prune down trees to match their tips, calculate the RF distance, and scale it by the maximum value
scaled_RF <- function(tr1, tr2) {
  common_tips <- intersect(tr1$tip.label, tr2$tip.label)
  tr1 <- drop.tip(tr1, which(tr1$tip.label %notin% common_tips))
  tr2 <- drop.tip(tr2, which(tr2$tip.label %notin% common_tips))
  dist.topo(tr1, tr2) / (2 * (length(common_tips) - 3))
}

# Calculates the matrix of scaled parwise Robinson-Foulds distances from a list of trees
tree_dist_mat <- function (trees) {
  n_trees <- length(trees)
  M <- matrix(NA, ncol = n_trees, nrow = n_trees)
  colnames(M) <- names(trees)
  rownames(M) <- names(trees)
  
  for (i in 1:(n_trees - 1)) {
    for (j in (i + 1):n_trees) {
      M[j, i] <- scaled_RF(trees[[i]], trees[[j]])
    }
  }
  diag(M) <- 0
  return(M)
}


# The following not used in the present script.

ild2 <- function (M1, M2) {
  sqrt(apply((M1 - M2) ^ 2, 1, sum))
}

euclid <- function(dat) {
  p <- dim(dat)[1]
  k <- dim(dat)[2]
  n <- dim(dat)[3]
  n_names <- dimnames(dat)[[3]]
  
  d_mat <- matrix(NA, ncol=n, nrow=n)
  rownames(d_mat) <- n_names
  colnames(d_mat) <- n_names
  
  for (i in 1:n) {
    for (j in i:n) {
      if (i == j) d_mat[i, j] <- 0
      else  d_mat[i, j] <- sqrt(sum(ild2(dat[, , i], dat[, , j])^2))
    }
  }
  return(d_mat)
}

# Write a phylo or multiPhylo object in the TNT parenthetica tree format.
# TNT cannot read trees without a matrix in memory, so this function offers the option to create a dummy matrix.
# Trees can have diffent tip labels.
write.tree.tnt <- function(tr, out_file, dummy = TRUE) {
  require(ape)
  out_file <- file(out_file, "w")
  if (class(tr) == "multiPhylo") {
    n_tr <- length(tr)
    tip_labels <- Reduce(union, lapply(tr, function(x)
      x$tip.label))
  } else {
    n_tr <- 1
    tip_labels <- tr$tip.label
    tr <- list(tr)
  }
  
  if (dummy) {
    writeLines("NSTATES 8 ;", out_file)
    writeLines("XREAD", out_file)
    writeLines(paste("1", length(tip_labels)), out_file)
    mat <- cbind(tip_labels, 0)
    write.table(
      mat,
      file = out_file,
      col.names = FALSE,
      row.names = FALSE,
      append = TRUE,
      quote = FALSE
    )
    writeLines(";", out_file)
  }
  
  tr <-
    lapply(tr, function (x) {
      x$edge.length <- NULL
      x$node.label <- NULL
      x
    })
  
  writeLines("TREAD", out_file)
  for (i in 1:n_tr) {
    nwkstr <- write.tree(tr[[i]])
    tntstr <- gsub(",", " ", nwkstr)
    tntstr <- gsub(";", "*", tntstr)
    writeLines(tntstr, out_file)
  }
  writeLines(";\nPROC/;\n", out_file)
  close.connection(out_file)
}

incomp.bp <- function(ref, trees) {
  require(phangorn)
  if (class(trees) == "phylo") trees <- c(trees)
  ref <- unroot(ref)
  trees <- unroot(trees)
  ref$edge.length <- ref$node.label <- NULL
  bpspace <- as.splits(c(ref, trees))
  bpref <- data.frame(t(as.matrix(as.splits(ref))))
  bptr <- lapply(trees, as.splits)
  bptr <- lapply(lapply(lapply(bptr, function (x) as.matrix(x)[, ref$tip.label]), t), data.frame)
  cmat <- as.matrix(compatible(bpspace))
  bpspace <- data.frame(t(as.matrix(bpspace)))
  bpref <- na.omit(match(bpref, bpspace))
  bptr <- lapply(bptr, function (x) na.omit(match(x, bpspace)))
  sapply(bptr, function(x) sum(rowSums(cmat[x, bpref]) > 0))
}

shared.bp <- function(ref, trees, normalise = TRUE) {
  require(phangorn)
  n_tips <- length(ref$tip.label)
  if (class(trees) == "phylo") trees <- c(trees)
  bpspace <- as.splits(c(ref, trees))
  bpref <- data.frame(t(as.matrix(as.splits(ref))))
  bptr <- lapply(trees, as.splits)
  bptr <- lapply(lapply(lapply(bptr, function (x) as.matrix(x)[, ref$tip.label]), t), data.frame)
  bpspace <- data.frame(t(as.matrix(bpspace)))
  bpref <- match(bpref[-(1:(n_tips + 1))], bpspace)
  bptr <- sapply(bptr, function (x) match(x, bpspace))
  cbp <- sapply(bptr, function (x) sum(x %in% bpref))
  if (normalise) return(cbp/(nrow(ref$edge) - n_tips))
  else return(cbp)
}
