# Supplementary material for: Estimating the phylogeny of geoemydid turtles (Cryptodira) from landmark data: an assessment of different methods
Source: PeerJ. 2019 Aug 22;7:e7476. doi: 10.7717/peerj.7476 (PMC6708579; doi:10.7717/peerj.7476)
Supplement: Supplemental Information 9 — ‘routines.R’ contains the functions for computing squared-change parsimony scores and conducting heuristic searches with the squared-change parsimony criterion. ‘mprod.cpp’ contains minimal C++ code that is used for calling the Eigen library in ‘routines.R’. Searches from random addition sequences were done with the script ‘ras.R’. Searches with stochastic NNI perturbations were done with the script ‘stochastic.R’ Bootstrap searches were done with ‘bootstrap.R’. [file peerj-07-7476-s009.zip › squared_change_parsimony/routines.R]

library(ape)
library(phangorn)
library(phytools)
library(Rcpp)
library(RcppEigen)

sourceCpp("squared_change_parsimony/mprod.cpp")

# Reconstruct ancestral states following Rohlf's (2000) description of squared-change parsimony
sqcpars <- function (tr, Z, safe = TRUE) {
  if (safe) {
    if (is.matrix(Z)) Z <- Z[match(tr$tip.label, rownames(Z)), ]
    else if (is.numeric(Z)) Z <- Z[match(tr$tip.label, names(Z))]
  }
  n <- Ntip(tr)
  nI <- Nnode(tr)
  N <- n + nI
  M <- matrix(0, ncol = N, nrow = N)
  M[tr$edge] <- 1
  M[tr$edge[, 2:1]] <- 1
  MA <- M[(n+1):N,]
  MAT <- MA[, 1:n]
  MAI <- MA[, (n+1):N]
  C <- -MAI
  diag(C) <- rowSums(MA)
  Cinv <- chol2inv(chol(C))
  CxMAT <- Cinv %*% MAT
  ZA <- eigenMapMatMult(CxMAT, Z)
  return(ZA)
}

ssc <- function (tr, Z, safe = TRUE) {
  Z <- Z[tr$tip.label, ]
  n <- length(tr$tip.label)
  nI <- tr$Nnode
  N <- n + nI
  M <- matrix(0L, ncol = N, nrow = N)
  M[tr$edge] <- 1L
  M[tr$edge[, 2:1]] <- 1L
  MA <- M[(n+1L):N, ]
  MAT <- MA[, 1L:n]
  C <- -MA[, (n+1L):N]
  diag(C) <- rowSums(MA)
  Cinv <- chol2inv(chol(C))
  CxMAT <- Cinv %*% MAT
  ZA <- eigenMapMatMult(CxMAT, Z)
  # Compute differences between all nodes in the order that they are numbered in phylo objects (tips, root, internal)
  ZZA <- rbind(Z, ZA)
  sum((ZZA[tr$edge[, 1], ]-ZZA[tr$edge[, 2], ])^2)
}

sqcpars.brlength <- function (tr, Z, safe = TRUE) {
  Z <- Z[tr$tip.label, ]
  n <- length(tr$tip.label)
  nI <- tr$Nnode
  N <- n + nI
  M <- matrix(0L, ncol = N, nrow = N)
  M[tr$edge] <- 1L
  M[tr$edge[, 2:1]] <- 1L
  MA <- M[(n+1L):N, ]
  MAT <- MA[, 1L:n]
  C <- -MA[, (n+1L):N]
  diag(C) <- rowSums(MA)
  Cinv <- chol2inv(chol(C))
  CxMAT <- Cinv %*% MAT
  ZA <- eigenMapMatMult(CxMAT, Z)
  # Compute differences between all nodes in the order that they are numbered in phylo objects (tips, root, internal)
  ZZA <- rbind(Z, ZA)
  tr$edge.length <- sqrt((ZZA[tr$edge[, 1], ]-ZZA[tr$edge[, 2], ])^2)
  tr
}

# Hill-climbing routine that will optimise parsimony score with NNI swaps until no further improvement
# is found or the maxswap number of swaps is reached.
ssc.nni <- function (tr, x, maxswap = 100L, verbose = TRUE) {
  p0 <- ssc(tr, x)
  t0 <- tr
  swap <- 0L
  if (verbose) cat("\rNNI hill-climbnig optimisation started with an initial score of", p0)
  while (swap <= maxswap) {
    tnni <- nni(t0)
    for (i in 1:length(tnni)) {
      pi[i] <- ssc(tnni[[i]], x, safe = TRUE)
    }
    minpi <- which.min(pi)
    if (pi[minpi] < p0) {
      t0 <- tnni[[minpi]]
      p0 <- pi[minpi]
      swap <- swap + 1L
      if (verbose) cat("\rNNI HILL CLIMBING - Best score:", p0, "  Swaps:", swap, "                                         ")
    } else {
      if (verbose) cat("\rLocal NNI optimum reached with score", p0, "at", swap, "swaps from the initial tree.")
      break
    } 
  }
  cat("\n")
  attr(t0, "pscore") <- p0
  attr(t0, "swaps") <- swap
  t0
}

# Hill-climbing routine that optimises parsimony score with random SPR swaps, or until maxswap number of
# swaps is performed. If a first sample of random swaps doesn't improve the score, the function will
# sample more swaps from the same tree until `tries` times. Optimisation is stopped when no further
# improvement is found.
ssc.spr <- function (tr, x, maxswap = 500L, samples = Ntip(tr)^2, tries = 2, verbose = TRUE) {
  tr <- unroot(tr)
  p0 <- ssc(tr, x)
  t0 <- tr
  swap_accept <- 0L
  nswap <- 0L
  same <- 0L
  if (verbose) cat("\rSPR hill-climbnig optimisation started with an initial score of", p0)
  while (swap_accept <= maxswap) {
    tspr <- rSPR(t0, moves = 1L, n = samples)
    nswap <- nswap + samples
    for (i in 1:length(tspr)) {
      pi[i] <- ssc(tspr[[i]], x, safe = TRUE)
    }
    minpi <- which.min(pi)
    if (pi[minpi] < p0) {
      t0 <- tspr[[minpi]]
      p0 <- pi[minpi]
      swap_accept <- swap_accept + 1L
      same <- 0L
      if (verbose) cat("\rSPR HILL CLIMBING - Best score:", p0, "  Swaps:", nswap, "Accepted swaps:", swap_accept, " Retries:", same, "             ")
    } else {
      same <- same + 1L
      if (verbose) cat("\rSPR HILL CLIMBING - Best score:", p0, "  Swaps:", nswap, "Accepted swaps:", swap_accept, " Retries:", same, "             ")
      if (same >= tries) {
        break
      }
    }
  }
  if (verbose) cat("\rSPR optimisation finished with score", p0, "at", swap_accept, "swaps from the initial tree with", nswap, "explored.")
  attr(t0, "pscore") <- p0
  attr(t0, "swaps") <- swap_accept
  t0
}

# Simple random addition sequences.
ssc.ras <- function (x, refine = TRUE) {
  tips <- rownames(x)
  n <- length(tips)
  tip_order <- sample(tips, n, replace = FALSE)
  t0 <- rtree(3, tip.label = tip_order[1:3], br = 1L, rooted = FALSE)
  for (i in 4:n) {
    pi <- Inf
    for (j in t0$edge[, 2]) {
      tj <- bind.tip(t0, tip.label = tip_order[i], where = j, position = .5, edge.length = 1L)
      # Make sure that all the branch lengths are unity
      tj$edge.length <- rep(1L, (2L * n) - 3L)
      pj <- ssc(tj, x[rownames(x) %in% tj$tip.label, ], safe = TRUE)
      if(pj < pi) {
        pi <- pj
        ti <- tj
      }
    }
    cat("\rRANDOM ADDITION SEQUENCE - Added species ", i, " (", round(i*100/length(tip_order), 2), "%)   ", sep = "")
    t0 <- ti
  }
  t0$edge.length <- NULL
  attr(t0, "pscore") <- pi
  if (refine) {
    cat("\nDoing quick refinement by NNI...")
    t0 <- ssc.nni(t0, x)
  }
  cat("\nFinal score:", attr(t0, "pscore"))
  t0
}

# Parsimony ratchet with NNI+SPR optimisation (uses ssc.sprnni). It seems more efficient than the two
# other ratchets.
ssc.ratchet <- function (tr, x, perturbations = 50, autostop = 10) {
  p0 <- ssc(tr, x)
  cat("RATCHET - Initial score:", p0, "\n")
  swap <- 0L
  same <- 0L
  t0 <- tr
  for (j in 1:perturbations) {
    xx <- x[, sample(1:ncol(x), ncol(x), replace = TRUE)]
    cat("RATCHET - Perturbation", j, ": Optimising on perturbed data (SPR)...\n")
    tj <- ssc.spr(t0, xx, verbose = FALSE)
    cat("RATCHET - Perturbation", j, ": Optimising on original data (NNI)... Best score:", p0, "\n")
    tj <- ssc.nni(tj, x, verbose = FALSE)
    cat("RATCHET - Perturbation", j, ": Optimising on original data (SPR)... Best score:", p0, " Current score:", attr(tj, "pscore"), "\n")
    tj <- ssc.spr(tj, x, samples = Ntip(tj), verbose = FALSE)
    pj <- attr(tj, "pscore")
    if (pj > p0) {
      same <- same + 1
    } else {
      if (pj < p0) {
        t0 <- tj
        p0 <- pj
        swap <- swap + attr(tj, "swaps")
        same <- 0
      } else {
        same <- same + 1
      }
    }
    if (same == autostop) {
      cat("Ratched stalled. Terminating...")
    }
  }
  cat("Ratched finished. Best score:", p0)
  attr(t0, "swaps") <- swap
  attr(t0, "pscore") <- p0
  t0
}

# Single-species placement
ssc.place <- function (x, tr, query) {
  tips <- rownames(x)
  # query <- tips[! tips %in% tr$tip.label]
  n <- length(tips)
  tr$edge.length <- rep(1L, Nedge(tr))
  tr$node.label <- NULL
  p0 <- Inf
  for (j in (1:(tr$Nnode+n-1))[-n]) {
    tj <- bind.tip(tr, tip.label = query, where = j, position = .5, edge.length = 1L)
    # Make sure that all the branch lengths are unity
    tj$edge.length <- rep(1L, Nedge(tj))
    pj <- ssc(tj, x)
    if(pj < p0) {
      p0 <- pj
      t0 <- tj
    }
  }
  t0$edge.length <- NULL
  # t0$edge.length <- rep(1L, (2L * n) - 3L)
  attr(t0, "pscore") <- p0
  t0
}


# Single-species placement
all.placements <- function (tr, query) {
  n <- length(tr$tip.label)-1
  tr$edge.length <- rep(1L, Nedge(tr))
  tr$node.label <- NULL
  t0 <- drop.tip(tr, query)
  tt <- vector("list", length = t0$Nnode+n)
  for (i in (1:(t0$Nnode+n))[-(n+1)]) {
    tt[[i]] <- bind.tip(t0, tip.label = query, where = i, position = .5, edge.length = 1L)
    # Make sure that all the branch lengths are unity
    tt[[i]]$edge.length <- rep(1L, n+2)
  }
  class(tt) <- "multiPhylo"
  tt
}

ssc.stochastic <- function(tr, x, pers = 0.5, nstop = 100, maxit = 300, trace = NULL) {
  ntip <- Ntip(tr[[1]])
  # Set number of random NNIs corresponding to the perturbation strength
  pers <- round(pers * (ntip - 3L))
  nbest <- length(tr)
  nfail <- 0L
  niter <- 0L
  # Compute SSC of initial candidate trees
  pcandidate <- sapply(tr, ssc, x)
  # Sort candidate trees from best to worst
  best <- tr[order(pcandidate)]
  # Rearrange `pcandidate` to match the new order of candidate trees
  pcandidate <- sort(pcandidate)
  while (nfail <= nstop & niter <= maxit) {
    cat("Candidate scores:", pcandidate, "\n")
    nfail <- nfail + 1L
    niter <- niter + 1L
    # Pick one candidate `tt` tree at random
    pick <- sample(1L:nbest, 1L)
    tt <- best[[pick]]
    cat("Perturbing candidate tree with SSC", pcandidate[pick], "\n")
    # Perturb `tt` with random NNIs
    tt <- rNNI(tt, moves = pers)
    # Optimise `tt` by hill-climbing
    cat("Optimising perturbed tree by NNI hill-climbing...\n")
    tt <- ssc.nni(tt, x)
    # Is the SSC of `tt` smaller than the best candidate tree's?
    if (attr(tt, "pscore") < pcandidate[1])
      nfail = 0L
    # Is the SSC of `tt` greater than the worst candidate tree's?
    else if (attr(tt, "pscore") >= pcandidate[nbest]) {
      cat("\nNumber of failed iterations:", nfail, "\n")
      next()      
    }
    if (! is.null(trace)) write.tree(tt, trace)
    cat("\nBetter tree found with SSC", attr(tt, "pscore"), "\n")
    # Replace the worst candidate tree with`tt`
    best[[nbest]] <- tt
    # Update the SSC of the candidate trees
    pcandidate[nbest] <- attr(tt, "pscore")
    # Sort candidate trees from best to worst
    best <- best[order(pcandidate)]
    pcandidate <- sort(pcandidate)
  }
  cat("Search finished after", niter, "iterations with SSC", pcandidate[1])
  # Return the best candidate tree
  return(best[[1]])
}


query.node.dist <- function (tr1, tr2, query, scale.dist = "diameter", plot = FALSE, return.tree = FALSE) {
  tr1$edge.length <- rep(1,nrow(tr1$edge))
  tr2$edge.length <- rep(1,nrow(tr2$edge))
  ntip <- length(tr1$tip.label)
  querynum1 <- which(tr1$tip.label == query)
  querynum2 <- which(tr2$tip.label == query)
  sib2 <- Siblings(tr2, querynum2)
  inodes <- 1:tr1$Nnode+ntip
  
  desc.tr1<-lapply(inodes,
                   function(x) {
                     foo <- extract.clade(tr1,x)$tip.label
                     foo <- foo[!(foo == query)]
                     foo
                   })
  names(desc.tr1)<-inodes
  desc.tr2<-lapply(inodes,
                   function(x) {
                     foo <- extract.clade(tr2,x)$tip.label
                     foo <- foo[!(foo == query)]
                     foo
                   })
  names(desc.tr2)<-inodes
  mnodes<-matrix(NA,length(desc.tr1),2,dimnames= list(NULL,c("tr1","tr2")))
  for(i in 1:length(desc.tr1)){
    mnodes[i,1]<-as.numeric(names(desc.tr1)[i])
    for(j in 1:length(desc.tr2))
      if(all(desc.tr1[[i]]%in%desc.tr2[[j]]) && all(desc.tr2[[j]]%in%desc.tr1[[i]]))
        mnodes[i,2]<-as.numeric(names(desc.tr2)[j])
  }
  mnodes <- rbind(cbind(1:ntip, match(tr1$tip.label, tr2$tip.label)),
                  mnodes)
  
  sib2intr1 <- mnodes[mnodes[, 2] == sib2, 1]
  sib2intr1 <- unique(sib2intr1[!is.na(sib2intr1)])
  if(any(sib2intr1 == Siblings(tr1, querynum1))) {
    ndist <- 0
    if (plot) {
      tipcol <- rep(1, nrow(tr1$edge))
      tipcol[querynum1] <- 2
      plot(tr1, tip.color = tipcol, cex = 0.6)
    }
  } else {
    query2 <- paste0(query, "_in_tree_2")
    tr12 <- tr1
    tr12$tip.label[querynum1] <- paste0(query, "_in_tree_1")
    tr12 <- bind.tip(tr12, query2, 0.5, sib2intr1, position = 0.5)
    query1num12 <- which(tr12$tip.label == paste0(query, "_in_tree_1"))
    query2num12 <- which(tr12$tip.label == query2)
    npath <- nodepath(tr12, query2num12, query1num12)
    ndist <- length(npath) - 4
    if (plot) {
      branchcol <- matrix(tr12$edge %in% npath, ncol = 2)
      branchcol <- (branchcol[, 1] & branchcol[, 2]) + 1
      plot(tr12, edge.color = branchcol, cex = 0.6)
    }
  }
  if (is.null(scale.dist)) {
    res <- (c("Node.distance" = ndist))
  } else if (scale.dist == "displacement") {
    maxndist <- sapply(1:ntip, function (x) nodepath(tr2, querynum2, x))
    maxndist <- max(sapply(maxndist, length)) - 3
    res <- c("Node.distance" = ndist, 
             "Max.displacement" = maxndist, 
             "Scaled.displacement" = ndist/maxndist)
  } else if (scale.dist == "diameter") {
    tr0 <- drop.tip(tr1, query)
    tr0$edge.length <- rep(1,nrow(tr0$edge))
    ndiameter <- max(cophenetic(tr0)) - 1
    res <- c("Node.distance" = ndist, 
             "Tree.diameter" = ndiameter, 
             "Scaled.node.distance" = ndist/ndiameter)
  }
  if (return.tree) return(list(res, tr12))
  else return (res)
}
