# Supplementary material for: Estimating the phylogeny of geoemydid turtles (Cryptodira) from landmark data: an assessment of different methods
Source: PeerJ. 2019 Aug 22;7:e7476. doi: 10.7717/peerj.7476 (PMC6708579; doi:10.7717/peerj.7476)
Supplement: Supplemental Information 9 — ‘routines.R’ contains the functions for computing squared-change parsimony scores and conducting heuristic searches with the squared-change parsimony criterion. ‘mprod.cpp’ contains minimal C++ code that is used for calling the Eigen library in ‘routines.R’. Searches from random addition sequences were done with the script ‘ras.R’. Searches with stochastic NNI perturbations were done with the script ‘stochastic.R’ Bootstrap searches were done with ‘bootstrap.R’. [file peerj-07-7476-s009.zip › squared_change_parsimony/stochastic.R]

args <- commandArgs(TRUE)
con <- file(paste0("squared_change_parsimony/", args[1], "_stoch.log"))
options(echo = TRUE)
sink(con, append = TRUE)
sink(con, append = TRUE, type = "message")
library(geomorph)
source("squared_change_parsimony/routines.R")

set.seed(322818)

# Load landmark data.
if (args[1] == "ant_lobe") {
  tr <- read.tree("squared_change_parsimony/ant_lobe_trace.tre")
  x1 <- readland.tps("superpositions/ant_lobe_gpa.tps", specID = "ID")
  spp1 <-  dimnames(x1)[[3]]
  x <- t(matrix(x1, dim(x1)[1]*dim(x1)[2], dim(x1)[3]))
  rownames(x) <- spp1
}
if (args[1] == "pos_lobe") {
  tr <- read.tree("squared_change_parsimony/pos_lobe_trace.tre")
  x1 <- readland.tps("superpositions/pos_lobe_gpa.tps", specID = "ID")
  spp1 <-  dimnames(x1)[[3]]
  x <- t(matrix(x1, dim(x1)[1]*dim(x1)[2], dim(x1)[3]))
  rownames(x) <- spp1
}
if (args[1] == "carapace") {
  tr <- read.tree("squared_change_parsimony/carapace_trace.tre")
  x1 <- readland.tps("superpositions/carapace_gpa.tps", specID = "ID")
  spp1 <-  dimnames(x1)[[3]]
  x <- t(matrix(x1, dim(x1)[1]*dim(x1)[2], dim(x1)[3]))
  rownames(x) <- spp1
}
if (args[1] == "plastron") {
  tr <- read.tree("squared_change_parsimony/plastron_trace.tre")
  x1 <- readland.tps("superpositions/ant_lobe_gpa.tps", specID = "ID")
  spp1 <-  dimnames(x1)[[3]]
  x1 <- t(matrix(x1, dim(x1)[1]*dim(x1)[2], dim(x1)[3]))
  rownames(x1) <- spp1
  x2 <- readland.tps("superpositions/pos_lobe_gpa.tps", specID = "ID")
  spp2 <-  dimnames(x2)[[3]]
  x2 <- t(matrix(x2, dim(x2)[1]*dim(x2)[2], dim(x2)[3]))
  rownames(x2) <- spp2
  x <- cbind(x1, x2)
}
if (args[1] == "shell") {
  tr <- read.tree("squared_change_parsimony/shell_trace.tre")
  x1 <- readland.tps("superpositions/ant_lobe_gpa.tps", specID = "ID")
  spp1 <-  dimnames(x1)[[3]]
  x1 <- t(matrix(x1, dim(x1)[1]*dim(x1)[2], dim(x1)[3]))
  rownames(x1) <- spp1
  x2 <- readland.tps("superpositions/pos_lobe_gpa.tps", specID = "ID")
  spp2 <-  dimnames(x2)[[3]]
  x2 <- t(matrix(x2, dim(x2)[1]*dim(x2)[2], dim(x2)[3]))
  rownames(x2) <- spp1
  x3 <- readland.tps("superpositions/carapace_gpa.tps", specID = "ID")
  spp3 <-  dimnames(x3)[[3]]
  x3 <- t(matrix(x3, dim(x3)[1]*dim(x3)[2], dim(x3)[3]))
  rownames(x3) <- spp3
  spp <- intersect(spp1, spp3)
  x <- cbind(x1[spp, ], x2[spp, ], x3[spp, ])
}

p0 <- sapply(tr, ssc, x)
best25 <- tr[order(p0)[1:25]]
tt <- vector("list", length = 10)

for (i in 1:10) {
  candidate <- best25[sample(1:25, 5)]
  tt[[i]] <- ssc.stochastic(candidate, x)
  tt[[i]] <- ssc.spr(tt[[i]], x, tries = Ntip(tt[[i]])/2)
  tt[[i]] <- ssc.nni(tt[[i]], x)
  write.tree(tt[[i]], paste0("squared_change_parsimony/", args[1], "_stochtrace.tre"), append = TRUE)
}

pscore <- sapply(tt, attr, "pscore")
best <- tt[[which.min(pscore)]]

cat("\nSearch finished with score", min(pscore))

write.tree(best, paste0("squared_change_parsimony/", args[1], "_stoch.tre"))
