# Supplementary material for: Estimating the phylogeny of geoemydid turtles (Cryptodira) from landmark data: an assessment of different methods
Source: PeerJ. 2019 Aug 22;7:e7476. doi: 10.7717/peerj.7476 (PMC6708579; doi:10.7717/peerj.7476)
Supplement: Supplemental Information 10 — The trees are organised in folders corresponding to each landmark dataset. Within each folder the trees are named as follows: ‘dyn’ for dynamic LAUP ‘gpa’ for LAUP on GPA alignment ‘lin’ for linear parsimony ‘ml’ for maximum likelihood ‘nj’ for neighbour-joining ‘sqcpars’ for squared-change parsimony ‘_bs’ and ‘_bscon’ denote bootstrap trees, and bootstrap consensus trees, respectively. [file peerj-07-7476-s010.zip]

Archive with 92 entries (87 files):
- trees/ant_lobe/
- trees/ant_lobe/._.DS_Store
- trees/ant_lobe/.DS_Store
- trees/ant_lobe/dyn.tre
- trees/ant_lobe/dyn_bs.tre
- trees/ant_lobe/dyn_bscon.tre
- trees/ant_lobe/gpa.tre
- trees/ant_lobe/gpa_bscon.tre
- trees/ant_lobe/lin.nex
- trees/ant_lobe/lin.tnt
- trees/ant_lobe/lin.tre
- trees/ant_lobe/lin_bscon.tre
- trees/ant_lobe/lin2.nwk
- trees/ant_lobe/ml.tre
- trees/ant_lobe/ml_bscon.tre
- trees/ant_lobe/nj.tre
- trees/ant_lobe/nj_bscon.tre
- trees/ant_lobe/sqcpars.tre
- trees/ant_lobe/sqcpars_bs.tre
- trees/ant_lobe/sqcpars_bscon.tre
- trees/carapace/
- trees/carapace/dyn.tre
- trees/carapace/dyn_bs.tre
- trees/carapace/dyn_bscon.tre
- trees/carapace/gpa.tre
- trees/carapace/gpa_bs.tre
- trees/carapace/gpa_bscon.tre
- trees/carapace/lin.nex
- trees/carapace/lin.tnt
- trees/carapace/lin.tre
- trees/carapace/lin_bscon.tre
- trees/carapace/ml.tre
- trees/carapace/ml_bscon.tre
- trees/carapace/nj.tre
- trees/carapace/nj_bscon.tre
- trees/carapace/sqcpars.tre
- trees/carapace/sqcpars_bs.tre
- trees/carapace/sqcpars_bscon.tre
- trees/plastron/
- trees/plastron/dyn.tre
- trees/plastron/dyn_bs.tre
- trees/plastron/dyn_bscon.tre
- trees/plastron/gpa.tre
- trees/plastron/gpa_bscon.tre
- trees/plastron/lin.nex
- trees/plastron/lin.tnt
- trees/plastron/lin.tre
- trees/plastron/lin_bs.tre
- trees/plastron/lin_bscon.tre
- trees/plastron/ml.tre
- trees/plastron/ml_bscon.tre
- trees/plastron/nj.tre
- trees/plastron/nj_bscon.tre
- trees/plastron/sqcpars.tre
- trees/plastron/sqcpars_bs.tre
- trees/plastron/sqcpars_bscon.tre
- trees/pos_lobe/
- trees/pos_lobe/._.DS_Store
- trees/pos_lobe/.DS_Store
- trees/pos_lobe/dyn.tre
- trees/pos_lobe/dyn_bs.tre
- trees/pos_lobe/dyn_bscon.tre
- trees/pos_lobe/gpa.tre
- trees/pos_lobe/gpa_bscon.tre
- trees/pos_lobe/lin.nex
- trees/pos_lobe/lin.tnt
- trees/pos_lobe/lin.tre
- trees/pos_lobe/lin_bscon.tre
- trees/pos_lobe/ml.tre
- trees/pos_lobe/ml_bscon.tre
- trees/pos_lobe/nj.tre
- trees/pos_lobe/nj_bscon.tre
- trees/pos_lobe/sqcpars.tre
- trees/pos_lobe/sqcpars_bs.tre
- trees/pos_lobe/sqcpars_bscon.tre
- trees/shell/
- trees/shell/dyn.tre
- trees/shell/dyn_bs.tre
- trees/shell/dyn_bscon.tre
- trees/shell/gpa.tre
- trees/shell/gpa_bscon.tre
- trees/shell/lin.nex
- trees/shell/lin.tnt
- trees/shell/lin.tre
- trees/shell/lin_bscon.tre
- trees/shell/ml.tre
- trees/shell/ml_bscon.tre
- trees/shell/nj.tre
- trees/shell/nj_bscon.tre
- trees/shell/sqcpars.tre
- trees/shell/sqcpars_bs.tre
- trees/shell/sqcpars_bscon.tre
