# Supplementary material for: Estimating the phylogeny of geoemydid turtles (Cryptodira) from landmark data: an assessment of different methods
Source: PeerJ. 2019 Aug 22;7:e7476. doi: 10.7717/peerj.7476 (PMC6708579; doi:10.7717/peerj.7476)
Supplement: Supplemental Information 10 — The trees are organised in folders corresponding to each landmark dataset. Within each folder the trees are named as follows: ‘dyn’ for dynamic LAUP ‘gpa’ for LAUP on GPA alignment ‘lin’ for linear parsimony ‘ml’ for maximum likelihood ‘nj’ for neighbour-joining ‘sqcpars’ for squared-change parsimony ‘_bs’ and ‘_bscon’ denote bootstrap trees, and bootstrap consensus trees, respectively. [file peerj-07-7476-s010.zip › trees/ant_lobe/dyn.tre]

(Malaclemys_terrapin:0.00000,(Mauremys_japonica:0.05273,((((Melanochelys_trijuga:0.06281,(((Notochelys_platynota:0.02022,(Morenia_petersi:0.04092,(Mauremys_leprosa:0.06122,((Pangshura_tecta:0.05677,((Hardella_thurjii:0.04150,(Pangshura_smithii:0.04749,(Batagur_kachuga:0.07406,(Batagur_baska:0.11550,Batagur_borneoensis:0.04643):0.10918):0.08218):0.04171):0.05651,(Heosemys_spinosa:0.04697,(Pangshura_tentoria:0.07121,Batagur_dhongoka:0.02129):0.01695):0.03663):0.03701):0.03429,(Mauremys_sinensis:0.05444,Leucocephalon_yuwonoi:0.26339):0.02675):0.03806):0.03869):0.06761):0.04380,(Cyclemys_dentata:0.04196,(Cyclemys_oldhamii:0.04171,(Cuora_aurocapitata:0.05347,(Cuora_amboinensis:0.07783,(Cuora_picturata:0.11110,(Cuora_mccordi:0.08835,Cuora_flavomarginata:0.03416):0.02478):0.03053):0.05661):0.07610):0.05213):0.08235):0.04491,(Orlitia_borneensis:0.05171,Rhinoclemmys_diademata:0.07421):0.03992):0.02292):0.02888,(Siebenrockiella_crassicollis:0.02354,Sacalia_quadriocellata:0.12020):0.03580):0.02562,((Mauremys_reevesii:0.08779,Mauremys_nigricans:0.03837):0.04072,(((Morenia_ocellata:0.07094,(Geoemyda_spengleri:0.17447,Malayemys_subtrijuga:0.07459):0.03331):0.04648,(Sacalia_bealei:0.08265,(Mauremys_caspica:0.02389,Mauremys_rivulata:0.11098):0.02712):0.03076):0.03123,(Rhinoclemmys_annulata:0.07417,((Mauremys_annamensis:0.12138,Rhinoclemmys_melanosterna:0.06412):0.05319,(Rhinoclemmys_areolata:0.03580,(Rhinoclemmys_nasuta:0.07290,(Rhinoclemmys_pulcherrima:0.05581,(Rhinoclemmys_punctularia:0.07219,Rhinoclemmys_funerea:0.05597):0.03567):0.02567):0.04496):0.03181):0.03521):0.02337):0.03112):0.02371):0.03795,(Heosemys_grandis:0.09810,Heosemys_annandalii:0.18085):0.04409):0.03431):0.19875);
