# Supplementary material for: Estimating the phylogeny of geoemydid turtles (Cryptodira) from landmark data: an assessment of different methods
Source: PeerJ. 2019 Aug 22;7:e7476. doi: 10.7717/peerj.7476 (PMC6708579; doi:10.7717/peerj.7476)
Supplement: Supplemental Information 10 — The trees are organised in folders corresponding to each landmark dataset. Within each folder the trees are named as follows: ‘dyn’ for dynamic LAUP ‘gpa’ for LAUP on GPA alignment ‘lin’ for linear parsimony ‘ml’ for maximum likelihood ‘nj’ for neighbour-joining ‘sqcpars’ for squared-change parsimony ‘_bs’ and ‘_bscon’ denote bootstrap trees, and bootstrap consensus trees, respectively. [file peerj-07-7476-s010.zip › trees/ant_lobe/dyn_bs.tre]

(Malaclemys_terrapin	(Morenia_ocellata	((Sacalia_bealei	(Rhinoclemmys_areolata	(((Orlitia_borneensis	((Pangshura_tecta	((Mauremys_sinensis	(Leucocephalon_yuwonoi	(Hardella_thurjii	(Pangshura_smithii	(Batagur_kachuga	(Batagur_baska	Batagur_borneoensis ))))))	(Mauremys_leprosa	(Morenia_petersi	(Notochelys_platynota	((Cyclemys_dentata	(Cyclemys_oldhamii	(Cuora_aurocapitata	(Cuora_amboinensis	((Heosemys_annandalii	Cuora_mccordi )	(Cuora_flavomarginata	Cuora_picturata ))))))	(Mauremys_japonica	Rhinoclemmys_diademata )))))))	((Geoemyda_spengleri	Pangshura_tentoria )	(Batagur_dhongoka	Heosemys_spinosa ))))	(Melanochelys_trijuga	(Siebenrockiella_crassicollis	Sacalia_quadriocellata )))	(Rhinoclemmys_pulcherrima	(Rhinoclemmys_funerea	Rhinoclemmys_nasuta )))))	((Mauremys_reevesii	Malayemys_subtrijuga )	(Mauremys_caspica	(Mauremys_rivulata	((Heosemys_grandis	Rhinoclemmys_punctularia )	((Mauremys_annamensis	Rhinoclemmys_melanosterna )	(Mauremys_nigricans	Rhinoclemmys_annulata )))))))));
(Malaclemys_terrapin	(Leucocephalon_yuwonoi	(Mauremys_sinensis	((Pangshura_tecta	((Hardella_thurjii	(Pangshura_smithii	(Batagur_kachuga	(Batagur_baska	Batagur_borneoensis ))))	(Heosemys_spinosa	(Pangshura_tentoria	Batagur_dhongoka ))))	(Mauremys_leprosa	(Morenia_petersi	(Notochelys_platynota	((((((Mauremys_reevesii	Mauremys_nigricans )	((Rhinoclemmys_annulata	((Geoemyda_spengleri	Morenia_ocellata )	(Melanochelys_trijuga	Malayemys_subtrijuga )))	(Siebenrockiella_crassicollis	Sacalia_quadriocellata )))	((Rhinoclemmys_diademata	(Heosemys_grandis	(Mauremys_annamensis	Rhinoclemmys_melanosterna )))	(Orlitia_borneensis	((Rhinoclemmys_pulcherrima	(Rhinoclemmys_nasuta	(Rhinoclemmys_punctularia	Rhinoclemmys_funerea )))	(Rhinoclemmys_areolata	Sacalia_bealei )))))	(Mauremys_caspica	Mauremys_rivulata ))	(Heosemys_annandalii	Mauremys_japonica ))	(Cyclemys_dentata	(Cyclemys_oldhamii	(Cuora_aurocapitata	(Cuora_amboinensis	(Cuora_picturata	(Cuora_mccordi	Cuora_flavomarginata ))))))))))))));
(Malaclemys_terrapin	(((Notochelys_platynota	(Leucocephalon_yuwonoi	(Morenia_petersi	(Mauremys_leprosa	(Mauremys_sinensis	(Pangshura_tecta	(Pangshura_tentoria	(Batagur_dhongoka	(Heosemys_spinosa	(Hardella_thurjii	(Pangshura_smithii	(Batagur_kachuga	(Batagur_baska	Batagur_borneoensis )))))))))))))	(Melanochelys_trijuga	(((Mauremys_reevesii	Mauremys_nigricans )	((Malayemys_subtrijuga	(Geoemyda_spengleri	Morenia_ocellata ))	((Rhinoclemmys_annulata	(((Rhinoclemmys_pulcherrima	((Heosemys_grandis	Rhinoclemmys_melanosterna )	(Rhinoclemmys_punctularia	Rhinoclemmys_funerea )))	(Orlitia_borneensis	Rhinoclemmys_diademata ))	(Rhinoclemmys_nasuta	Rhinoclemmys_areolata )))	(Sacalia_bealei	(Mauremys_caspica	(Mauremys_annamensis	Mauremys_rivulata ))))))	(Siebenrockiella_crassicollis	Sacalia_quadriocellata ))))	(Mauremys_japonica	(Heosemys_annandalii	(Cyclemys_dentata	(Cyclemys_oldhamii	(Cuora_aurocapitata	((Cuora_amboinensis	Cuora_picturata )	(Cuora_mccordi	Cuora_flavomarginata )))))))));
(Malaclemys_terrapin	(Mauremys_japonica	((Rhinoclemmys_diademata	((Orlitia_borneensis	((Rhinoclemmys_pulcherrima	(((Rhinoclemmys_nasuta	(Pangshura_tecta	(Heosemys_spinosa	(((Hardella_thurjii	(Pangshura_smithii	(Leucocephalon_yuwonoi	(Batagur_kachuga	(Batagur_baska	Batagur_borneoensis )))))	(Mauremys_sinensis	(Morenia_petersi	Mauremys_leprosa )))	(Batagur_dhongoka	(Pangshura_tentoria	Sacalia_bealei ))))))	(Rhinoclemmys_areolata	(Rhinoclemmys_annulata	(Mauremys_annamensis	Rhinoclemmys_melanosterna ))))	(Rhinoclemmys_punctularia	Rhinoclemmys_funerea )))	(Mauremys_caspica	(Heosemys_grandis	Mauremys_rivulata ))))	((Mauremys_reevesii	Mauremys_nigricans )	((Melanochelys_trijuga	(Malayemys_subtrijuga	(Geoemyda_spengleri	Morenia_ocellata )))	(Siebenrockiella_crassicollis	Sacalia_quadriocellata )))))	(Notochelys_platynota	(Cyclemys_dentata	(Cyclemys_oldhamii	(Cuora_aurocapitata	(Cuora_amboinensis	((Heosemys_annandalii	Cuora_mccordi )	(Cuora_flavomarginata	Cuora_picturata ))))))))));
(Malaclemys_terrapin	((Notochelys_platynota	(Morenia_petersi	(Mauremys_leprosa	((Pangshura_tecta	((Hardella_thurjii	(Pangshura_smithii	(Batagur_kachuga	(Batagur_baska	Batagur_borneoensis ))))	(Batagur_dhongoka	(Pangshura_tentoria	Heosemys_spinosa ))))	(Mauremys_sinensis	Leucocephalon_yuwonoi )))))	(Mauremys_japonica	(((Rhinoclemmys_diademata	((Rhinoclemmys_annulata	(Mauremys_reevesii	Mauremys_nigricans ))	(((Rhinoclemmys_areolata	(((Geoemyda_spengleri	Morenia_ocellata )	(Melanochelys_trijuga	Malayemys_subtrijuga ))	(Mauremys_caspica	Sacalia_bealei )))	(Orlitia_borneensis	(Rhinoclemmys_nasuta	(Rhinoclemmys_pulcherrima	(Rhinoclemmys_punctularia	Rhinoclemmys_funerea )))))	(Siebenrockiella_crassicollis	Sacalia_quadriocellata ))))	(Mauremys_rivulata	(Heosemys_grandis	(Mauremys_annamensis	Rhinoclemmys_melanosterna ))))	(Heosemys_annandalii	(Cyclemys_dentata	(Cyclemys_oldhamii	(Cuora_aurocapitata	(Cuora_amboinensis	(Cuora_mccordi	(Cuora_flavomarginata	Cuora_picturata )))))))))));
(Malaclemys_terrapin	(Mauremys_rivulata	((Mauremys_nigricans	(Mauremys_reevesii	(Sacalia_quadriocellata	(Siebenrockiella_crassicollis	((Rhinoclemmys_diademata	((Orlitia_borneensis	((Mauremys_sinensis	(Leucocephalon_yuwonoi	(Hardella_thurjii	(Pangshura_smithii	(Batagur_kachuga	(Batagur_baska	Batagur_borneoensis ))))))	(Pangshura_tecta	((Pangshura_tentoria	(Sacalia_bealei	((Mauremys_caspica	(Morenia_ocellata	(Geoemyda_spengleri	Malayemys_subtrijuga )))	(Rhinoclemmys_punctularia	(Rhinoclemmys_pulcherrima	((Rhinoclemmys_areolata	(Rhinoclemmys_annulata	(Mauremys_annamensis	Rhinoclemmys_melanosterna )))	(Rhinoclemmys_funerea	Rhinoclemmys_nasuta )))))))	(Batagur_dhongoka	Heosemys_spinosa )))))	((Notochelys_platynota	(Cyclemys_dentata	(Cyclemys_oldhamii	(Cuora_aurocapitata	(Cuora_amboinensis	(Cuora_flavomarginata	(Cuora_mccordi	Cuora_picturata )))))))	(Morenia_petersi	Mauremys_leprosa ))))	(Melanochelys_trijuga	Mauremys_japonica ))))))	(Heosemys_grandis	Heosemys_annandalii ))));
(Malaclemys_terrapin	(Mauremys_japonica	(((Notochelys_platynota	(((Sacalia_bealei	(Pangshura_tentoria	(Batagur_dhongoka	(Heosemys_spinosa	(Hardella_thurjii	(Pangshura_smithii	(Leucocephalon_yuwonoi	(Batagur_kachuga	(Batagur_baska	Batagur_borneoensis )))))))))	(Orlitia_borneensis	(Rhinoclemmys_pulcherrima	((Rhinoclemmys_areolata	(Pangshura_tecta	Rhinoclemmys_nasuta ))	(Rhinoclemmys_punctularia	Rhinoclemmys_funerea )))))	(Morenia_petersi	(Mauremys_leprosa	Mauremys_sinensis ))))	(((Mauremys_reevesii	(Mauremys_nigricans	Rhinoclemmys_annulata ))	((Melanochelys_trijuga	(Morenia_ocellata	(Geoemyda_spengleri	Malayemys_subtrijuga )))	(Siebenrockiella_crassicollis	Sacalia_quadriocellata )))	(Mauremys_caspica	Mauremys_rivulata )))	((Cyclemys_dentata	(Cyclemys_oldhamii	(Cuora_aurocapitata	(Cuora_amboinensis	((Heosemys_annandalii	Cuora_mccordi )	(Cuora_flavomarginata	Cuora_picturata ))))))	(Rhinoclemmys_diademata	(Heosemys_grandis	(Mauremys_annamensis	Rhinoclemmys_melanosterna )))))));
(Malaclemys_terrapin	(Mauremys_rivulata	(Mauremys_nigricans	(((((((((Notochelys_platynota	((Pangshura_tecta	(Leucocephalon_yuwonoi	(Mauremys_sinensis	((Hardella_thurjii	(Pangshura_smithii	(Batagur_kachuga	(Batagur_baska	Batagur_borneoensis ))))	(Pangshura_tentoria	(Batagur_dhongoka	Heosemys_spinosa ))))))	(Morenia_petersi	Mauremys_leprosa )))	(Cyclemys_dentata	(Cyclemys_oldhamii	(Cuora_aurocapitata	(Cuora_amboinensis	(Cuora_picturata	(Cuora_mccordi	Cuora_flavomarginata )))))))	(Orlitia_borneensis	Rhinoclemmys_diademata ))	(Melanochelys_trijuga	Mauremys_japonica ))	(Siebenrockiella_crassicollis	Sacalia_quadriocellata ))	(Heosemys_grandis	(Mauremys_annamensis	Rhinoclemmys_melanosterna )))	(Rhinoclemmys_areolata	(Geoemyda_spengleri	(Mauremys_caspica	Sacalia_bealei ))))	((Heosemys_annandalii	(Rhinoclemmys_nasuta	(Rhinoclemmys_funerea	(Rhinoclemmys_pulcherrima	Rhinoclemmys_punctularia ))))	(Morenia_ocellata	Rhinoclemmys_annulata )))	(Mauremys_reevesii	Malayemys_subtrijuga )))));
(Malaclemys_terrapin	(Heosemys_annandalii	(Mauremys_japonica	(((((Rhinoclemmys_annulata	(((Sacalia_bealei	(Mauremys_annamensis	((Pangshura_tentoria	(Batagur_dhongoka	(Heosemys_spinosa	(Hardella_thurjii	(Pangshura_smithii	(Batagur_kachuga	(Batagur_baska	Batagur_borneoensis )))))))	(Pangshura_tecta	(Mauremys_sinensis	(Morenia_petersi	Mauremys_leprosa ))))))	(Mauremys_caspica	Mauremys_rivulata ))	(Rhinoclemmys_areolata	(Heosemys_grandis	Rhinoclemmys_melanosterna ))))	(Rhinoclemmys_diademata	(Orlitia_borneensis	(Rhinoclemmys_pulcherrima	(Rhinoclemmys_nasuta	(Rhinoclemmys_punctularia	Rhinoclemmys_funerea ))))))	((Siebenrockiella_crassicollis	(Sacalia_quadriocellata	(Geoemyda_spengleri	Leucocephalon_yuwonoi )))	(Melanochelys_trijuga	(Malayemys_subtrijuga	Morenia_ocellata ))))	(Mauremys_reevesii	Mauremys_nigricans ))	(Notochelys_platynota	(Cyclemys_dentata	(Cyclemys_oldhamii	(Cuora_aurocapitata	(Cuora_picturata	(Cuora_amboinensis	(Cuora_mccordi	Cuora_flavomarginata )))))))))));
(Malaclemys_terrapin	(Mauremys_rivulata	((((((Mauremys_japonica	(Rhinoclemmys_diademata	((Orlitia_borneensis	(Pangshura_tecta	(Mauremys_sinensis	((Hardella_thurjii	(Pangshura_smithii	(Leucocephalon_yuwonoi	(Batagur_kachuga	(Batagur_baska	Batagur_borneoensis )))))	(Heosemys_spinosa	(Batagur_dhongoka	(Pangshura_tentoria	Sacalia_bealei )))))))	((Notochelys_platynota	(Cyclemys_dentata	(Cyclemys_oldhamii	(Cuora_aurocapitata	(Cuora_amboinensis	(Cuora_picturata	(Cuora_mccordi	Cuora_flavomarginata )))))))	(Morenia_petersi	Mauremys_leprosa )))))	(Heosemys_grandis	Heosemys_annandalii ))	(Siebenrockiella_crassicollis	Sacalia_quadriocellata ))	(Mauremys_reevesii	Mauremys_nigricans ))	(Rhinoclemmys_annulata	((Mauremys_annamensis	Rhinoclemmys_melanosterna )	(Rhinoclemmys_areolata	(Rhinoclemmys_pulcherrima	(Rhinoclemmys_nasuta	(Rhinoclemmys_punctularia	Rhinoclemmys_funerea )))))))	(Mauremys_caspica	(Morenia_ocellata	(Malayemys_subtrijuga	(Geoemyda_spengleri	Melanochelys_trijuga )))))));
(Malaclemys_terrapin	(Mauremys_sinensis	(Morenia_petersi	(Mauremys_leprosa	((Pangshura_tecta	(Pangshura_tentoria	(Batagur_dhongoka	(Heosemys_spinosa	(Hardella_thurjii	(Pangshura_smithii	(Batagur_kachuga	(Batagur_baska	Batagur_borneoensis ))))))))	(Rhinoclemmys_melanosterna	(Rhinoclemmys_areolata	(Orlitia_borneensis	((Rhinoclemmys_diademata	(Rhinoclemmys_annulata	(Morenia_ocellata	(Siebenrockiella_crassicollis	(((Mauremys_reevesii	(Mauremys_nigricans	Sacalia_quadriocellata ))	((((Cyclemys_dentata	(Cyclemys_oldhamii	(Cuora_aurocapitata	(Cuora_amboinensis	(Cuora_mccordi	Cuora_flavomarginata )))))	(Notochelys_platynota	(Mauremys_annamensis	Cuora_picturata )))	(Mauremys_caspica	Mauremys_rivulata ))	(Mauremys_japonica	(Heosemys_grandis	Heosemys_annandalii ))))	((Sacalia_bealei	(Geoemyda_spengleri	Leucocephalon_yuwonoi ))	(Melanochelys_trijuga	Malayemys_subtrijuga )))))))	(Rhinoclemmys_pulcherrima	(Rhinoclemmys_nasuta	(Rhinoclemmys_punctularia	Rhinoclemmys_funerea ))))))))))));
(Malaclemys_terrapin	(Mauremys_japonica	(((((Rhinoclemmys_diademata	(Orlitia_borneensis	(Rhinoclemmys_pulcherrima	((Rhinoclemmys_nasuta	(Rhinoclemmys_areolata	(Pangshura_tecta	((Batagur_dhongoka	(Heosemys_spinosa	(Hardella_thurjii	(Pangshura_smithii	(Batagur_kachuga	(Batagur_baska	Batagur_borneoensis ))))))	(Pangshura_tentoria	Sacalia_bealei )))))	(Rhinoclemmys_punctularia	Rhinoclemmys_funerea )))))	((Rhinoclemmys_annulata	(Mauremys_rivulata	(Mauremys_caspica	(Melanochelys_trijuga	(Malayemys_subtrijuga	(Geoemyda_spengleri	Morenia_ocellata ))))))	(Heosemys_grandis	(Mauremys_annamensis	Rhinoclemmys_melanosterna ))))	(Siebenrockiella_crassicollis	Sacalia_quadriocellata ))	(Mauremys_reevesii	Mauremys_nigricans ))	(Heosemys_annandalii	(Mauremys_leprosa	((Morenia_petersi	(Notochelys_platynota	(Cyclemys_dentata	(Cyclemys_oldhamii	(Cuora_aurocapitata	(Cuora_amboinensis	(Cuora_picturata	(Cuora_mccordi	Cuora_flavomarginata ))))))))	(Mauremys_sinensis	Leucocephalon_yuwonoi )))))));
(Malaclemys_terrapin	(Mauremys_japonica	((((Sacalia_bealei	((Notochelys_platynota	(Morenia_petersi	(Mauremys_leprosa	(Pangshura_tecta	(Mauremys_sinensis	(Pangshura_tentoria	(Batagur_dhongoka	(Heosemys_spinosa	(Hardella_thurjii	(Pangshura_smithii	(Leucocephalon_yuwonoi	(Batagur_kachuga	(Batagur_baska	Batagur_borneoensis )))))))))))))	(Orlitia_borneensis	(Rhinoclemmys_areolata	(Rhinoclemmys_nasuta	(Rhinoclemmys_pulcherrima	(Rhinoclemmys_funerea	(Rhinoclemmys_punctularia	(Cyclemys_dentata	(Cyclemys_oldhamii	(Cuora_aurocapitata	(Cuora_amboinensis	((Heosemys_annandalii	Cuora_mccordi )	(Cuora_flavomarginata	Cuora_picturata ))))))))))))))	(Rhinoclemmys_diademata	(Heosemys_grandis	(Mauremys_annamensis	Rhinoclemmys_melanosterna ))))	(Mauremys_caspica	Mauremys_rivulata ))	((Mauremys_reevesii	(Mauremys_nigricans	Rhinoclemmys_annulata ))	((Malayemys_subtrijuga	(Geoemyda_spengleri	Morenia_ocellata ))	(Melanochelys_trijuga	(Siebenrockiella_crassicollis	Sacalia_quadriocellata )))))));
(Malaclemys_terrapin	(Mauremys_rivulata	((((((Mauremys_japonica	(Rhinoclemmys_diademata	((Notochelys_platynota	(Morenia_petersi	(Mauremys_leprosa	(Pangshura_tecta	(Mauremys_sinensis	((Hardella_thurjii	(Pangshura_smithii	(Leucocephalon_yuwonoi	(Batagur_kachuga	(Batagur_baska	Batagur_borneoensis )))))	(Pangshura_tentoria	(Batagur_dhongoka	Heosemys_spinosa ))))))))	(Cyclemys_dentata	(Cyclemys_oldhamii	(Cuora_aurocapitata	(Cuora_amboinensis	(Cuora_picturata	(Cuora_mccordi	Cuora_flavomarginata )))))))))	(Melanochelys_trijuga	Orlitia_borneensis ))	(Siebenrockiella_crassicollis	Sacalia_quadriocellata ))	((Heosemys_grandis	Heosemys_annandalii )	(Mauremys_annamensis	Rhinoclemmys_melanosterna )))	(Mauremys_caspica	(Malayemys_subtrijuga	(((Geoemyda_spengleri	Sacalia_bealei )	(Rhinoclemmys_nasuta	Rhinoclemmys_areolata ))	((Morenia_ocellata	Rhinoclemmys_annulata )	(Rhinoclemmys_pulcherrima	(Rhinoclemmys_punctularia	Rhinoclemmys_funerea )))))))	(Mauremys_reevesii	Mauremys_nigricans ))));
(Malaclemys_terrapin	(Heosemys_annandalii	(Heosemys_grandis	(((Mauremys_japonica	(((Notochelys_platynota	((Mauremys_sinensis	((Hardella_thurjii	(Pangshura_smithii	(Batagur_kachuga	(Batagur_borneoensis	(Batagur_baska	Leucocephalon_yuwonoi )))))	(Batagur_dhongoka	(Pangshura_tentoria	(Pangshura_tecta	Heosemys_spinosa )))))	(Morenia_petersi	Mauremys_leprosa )))	(Cyclemys_dentata	(Cyclemys_oldhamii	(Cuora_aurocapitata	(Cuora_amboinensis	(Cuora_picturata	(Cuora_mccordi	Cuora_flavomarginata )))))))	(Melanochelys_trijuga	(Mauremys_annamensis	(Siebenrockiella_crassicollis	(Sacalia_quadriocellata	(Mauremys_reevesii	Mauremys_nigricans )))))))	(Orlitia_borneensis	Rhinoclemmys_diademata ))	((Sacalia_bealei	((Morenia_ocellata	(Rhinoclemmys_annulata	(Geoemyda_spengleri	Malayemys_subtrijuga )))	(Mauremys_caspica	Mauremys_rivulata )))	(Rhinoclemmys_areolata	(Rhinoclemmys_melanosterna	(Rhinoclemmys_nasuta	(Rhinoclemmys_pulcherrima	(Rhinoclemmys_punctularia	Rhinoclemmys_funerea ))))))))));
(Malaclemys_terrapin	(Mauremys_japonica	(((Rhinoclemmys_diademata	(Mauremys_annamensis	((((Pangshura_tecta	(Mauremys_leprosa	(Morenia_petersi	(Mauremys_sinensis	((Hardella_thurjii	(Pangshura_smithii	(Batagur_kachuga	(Batagur_baska	Batagur_borneoensis ))))	(Batagur_dhongoka	(Pangshura_tentoria	Heosemys_spinosa )))))))	((Rhinoclemmys_areolata	(((Geoemyda_spengleri	Leucocephalon_yuwonoi )	(Mauremys_caspica	Sacalia_bealei ))	(Malayemys_subtrijuga	Morenia_ocellata )))	(Rhinoclemmys_pulcherrima	Rhinoclemmys_nasuta )))	(Rhinoclemmys_melanosterna	Rhinoclemmys_annulata ))	((Rhinoclemmys_funerea	(Rhinoclemmys_punctularia	(Cyclemys_dentata	(Cyclemys_oldhamii	(Cuora_aurocapitata	((Cuora_amboinensis	(Heosemys_annandalii	Cuora_mccordi ))	(Cuora_flavomarginata	Cuora_picturata )))))))	(Heosemys_grandis	Mauremys_rivulata )))))	((Melanochelys_trijuga	(Notochelys_platynota	Orlitia_borneensis ))	(Siebenrockiella_crassicollis	Sacalia_quadriocellata )))	(Mauremys_reevesii	Mauremys_nigricans ))));
(Malaclemys_terrapin	((Notochelys_platynota	(Morenia_petersi	(Mauremys_leprosa	(Mauremys_sinensis	(Pangshura_tecta	(Pangshura_tentoria	(Batagur_dhongoka	(Heosemys_spinosa	(Hardella_thurjii	(Pangshura_smithii	(Leucocephalon_yuwonoi	(Batagur_kachuga	(Batagur_baska	Batagur_borneoensis )))))))))))))	(Mauremys_japonica	((Rhinoclemmys_diademata	((Rhinoclemmys_annulata	((((Mauremys_reevesii	Mauremys_nigricans )	((Melanochelys_trijuga	(Malayemys_subtrijuga	(Geoemyda_spengleri	Morenia_ocellata )))	(Siebenrockiella_crassicollis	Sacalia_quadriocellata )))	(Mauremys_caspica	Mauremys_rivulata ))	(Sacalia_bealei	(Rhinoclemmys_areolata	(Orlitia_borneensis	(Rhinoclemmys_nasuta	(Rhinoclemmys_pulcherrima	(Rhinoclemmys_punctularia	Rhinoclemmys_funerea ))))))))	(Heosemys_grandis	(Mauremys_annamensis	Rhinoclemmys_melanosterna ))))	(Cyclemys_dentata	(Cyclemys_oldhamii	(Cuora_aurocapitata	(Cuora_amboinensis	((Heosemys_annandalii	Cuora_mccordi )	(Cuora_flavomarginata	Cuora_picturata ))))))))));
(Malaclemys_terrapin	(Mauremys_japonica	(((Rhinoclemmys_diademata	(Orlitia_borneensis	((Rhinoclemmys_areolata	(Rhinoclemmys_melanosterna	(Pangshura_tecta	(Mauremys_leprosa	(Morenia_petersi	(Mauremys_sinensis	(Pangshura_tentoria	(Batagur_dhongoka	(Heosemys_spinosa	(Hardella_thurjii	(Pangshura_smithii	(Batagur_kachuga	(Batagur_baska	Batagur_borneoensis )))))))))))))	((Rhinoclemmys_annulata	(Morenia_ocellata	((Malayemys_subtrijuga	((Mauremys_reevesii	Mauremys_nigricans )	((Melanochelys_trijuga	(Mauremys_annamensis	(Geoemyda_spengleri	Leucocephalon_yuwonoi )))	(Siebenrockiella_crassicollis	Sacalia_quadriocellata ))))	(Sacalia_bealei	(Mauremys_caspica	Mauremys_rivulata )))))	(Rhinoclemmys_pulcherrima	(Rhinoclemmys_nasuta	(Rhinoclemmys_punctularia	Rhinoclemmys_funerea )))))))	(Notochelys_platynota	(Cyclemys_dentata	(Cyclemys_oldhamii	(Cuora_aurocapitata	(Cuora_picturata	(Cuora_flavomarginata	(Cuora_amboinensis	Cuora_mccordi ))))))))	(Heosemys_grandis	Heosemys_annandalii ))));
(Malaclemys_terrapin	(Leucocephalon_yuwonoi	(Notochelys_platynota	(Morenia_petersi	(Mauremys_leprosa	((Sacalia_bealei	(Mauremys_sinensis	(Pangshura_tentoria	(Batagur_dhongoka	(Heosemys_spinosa	(Hardella_thurjii	(Pangshura_smithii	(Batagur_kachuga	(Batagur_baska	Batagur_borneoensis )))))))))	((Rhinoclemmys_areolata	((Mauremys_caspica	(((Rhinoclemmys_annulata	(Mauremys_rivulata	(Mauremys_reevesii	(Heosemys_annandalii	Mauremys_nigricans ))))	((Rhinoclemmys_diademata	(Mauremys_japonica	(Cyclemys_dentata	(Cyclemys_oldhamii	(Cuora_aurocapitata	(Cuora_amboinensis	(Cuora_picturata	(Cuora_mccordi	Cuora_flavomarginata ))))))))	(Heosemys_grandis	(Mauremys_annamensis	Rhinoclemmys_melanosterna ))))	(Siebenrockiella_crassicollis	Sacalia_quadriocellata )))	(Melanochelys_trijuga	(Morenia_ocellata	(Geoemyda_spengleri	Malayemys_subtrijuga )))))	(Orlitia_borneensis	(Rhinoclemmys_pulcherrima	(Rhinoclemmys_punctularia	(Rhinoclemmys_funerea	(Pangshura_tecta	Rhinoclemmys_nasuta ))))))))))));
(Malaclemys_terrapin	(Heosemys_annandalii	(Mauremys_japonica	((Melanochelys_trijuga	(((Morenia_petersi	(Mauremys_leprosa	(Pangshura_tecta	((Leucocephalon_yuwonoi	(Mauremys_sinensis	(Hardella_thurjii	(Pangshura_smithii	(Batagur_kachuga	(Batagur_baska	Batagur_borneoensis ))))))	(Heosemys_spinosa	(Pangshura_tentoria	Batagur_dhongoka ))))))	(Notochelys_platynota	(Cyclemys_dentata	(Cyclemys_oldhamii	(Cuora_aurocapitata	(Cuora_picturata	(Cuora_flavomarginata	(Cuora_amboinensis	Cuora_mccordi ))))))))	(Orlitia_borneensis	Rhinoclemmys_diademata )))	(((Mauremys_reevesii	Mauremys_nigricans )	((Rhinoclemmys_annulata	(((Morenia_ocellata	(Geoemyda_spengleri	Malayemys_subtrijuga ))	(Sacalia_bealei	(Mauremys_caspica	(Heosemys_grandis	Mauremys_rivulata ))))	(Rhinoclemmys_pulcherrima	(Rhinoclemmys_nasuta	(Rhinoclemmys_punctularia	Rhinoclemmys_funerea )))))	(Rhinoclemmys_areolata	(Mauremys_annamensis	Rhinoclemmys_melanosterna ))))	(Siebenrockiella_crassicollis	Sacalia_quadriocellata ))))));
(Malaclemys_terrapin	(Mauremys_rivulata	((((((((Notochelys_platynota	(Morenia_petersi	(Mauremys_leprosa	((Pangshura_tecta	(Pangshura_tentoria	(Batagur_dhongoka	(Heosemys_spinosa	(Hardella_thurjii	(Pangshura_smithii	(Batagur_kachuga	(Batagur_baska	Batagur_borneoensis ))))))))	(Mauremys_sinensis	Leucocephalon_yuwonoi )))))	(Cyclemys_dentata	(Cyclemys_oldhamii	(Cuora_aurocapitata	(Cuora_amboinensis	(Cuora_picturata	(Cuora_mccordi	Cuora_flavomarginata )))))))	(Orlitia_borneensis	Rhinoclemmys_diademata ))	(Melanochelys_trijuga	Mauremys_japonica ))	((Heosemys_grandis	(Mauremys_annamensis	Rhinoclemmys_melanosterna ))	(Rhinoclemmys_areolata	(Rhinoclemmys_nasuta	(Rhinoclemmys_pulcherrima	(Rhinoclemmys_punctularia	Rhinoclemmys_funerea ))))))	(Siebenrockiella_crassicollis	(Heosemys_annandalii	Sacalia_quadriocellata )))	(((Geoemyda_spengleri	Malayemys_subtrijuga )	(Morenia_ocellata	Rhinoclemmys_annulata ))	(Mauremys_caspica	Sacalia_bealei )))	(Mauremys_reevesii	Mauremys_nigricans ))));
(Malaclemys_terrapin	(Mauremys_rivulata	((((((Melanochelys_trijuga	(Orlitia_borneensis	((Mauremys_sinensis	(Pangshura_tecta	(Pangshura_tentoria	(Batagur_dhongoka	(Heosemys_spinosa	(Hardella_thurjii	(Pangshura_smithii	(Batagur_kachuga	(Leucocephalon_yuwonoi	(Batagur_baska	Batagur_borneoensis ))))))))))	((Notochelys_platynota	(Cyclemys_dentata	(Cyclemys_oldhamii	(Cuora_aurocapitata	(Cuora_amboinensis	(Cuora_picturata	(Cuora_mccordi	Cuora_flavomarginata )))))))	(Morenia_petersi	Mauremys_leprosa )))))	(Mauremys_japonica	Rhinoclemmys_diademata ))	(Siebenrockiella_crassicollis	Sacalia_quadriocellata ))	(Rhinoclemmys_annulata	(((Morenia_ocellata	(Geoemyda_spengleri	Malayemys_subtrijuga ))	(Mauremys_caspica	Sacalia_bealei ))	(Rhinoclemmys_areolata	(Rhinoclemmys_pulcherrima	(Rhinoclemmys_nasuta	(Rhinoclemmys_punctularia	Rhinoclemmys_funerea )))))))	(Mauremys_reevesii	Mauremys_nigricans ))	(Heosemys_annandalii	(Heosemys_grandis	(Mauremys_annamensis	Rhinoclemmys_melanosterna ))))));
(Malaclemys_terrapin	((Mauremys_japonica	(Melanochelys_trijuga	((((Notochelys_platynota	(Morenia_petersi	(Mauremys_leprosa	(Pangshura_tecta	(Mauremys_sinensis	((Hardella_thurjii	(Pangshura_smithii	(Leucocephalon_yuwonoi	(Batagur_kachuga	(Batagur_baska	Batagur_borneoensis )))))	(Batagur_dhongoka	(Pangshura_tentoria	Heosemys_spinosa ))))))))	(Cyclemys_dentata	(Cyclemys_oldhamii	(Cuora_aurocapitata	(Cuora_amboinensis	(Cuora_picturata	(Cuora_mccordi	Cuora_flavomarginata )))))))	(Orlitia_borneensis	Rhinoclemmys_diademata ))	(((Mauremys_reevesii	Mauremys_nigricans )	(((Morenia_ocellata	(Geoemyda_spengleri	Malayemys_subtrijuga ))	(Sacalia_bealei	(Mauremys_caspica	Mauremys_rivulata )))	(Rhinoclemmys_annulata	((Mauremys_annamensis	Rhinoclemmys_melanosterna )	(Rhinoclemmys_areolata	(Rhinoclemmys_nasuta	(Rhinoclemmys_pulcherrima	(Rhinoclemmys_punctularia	Rhinoclemmys_funerea ))))))))	(Siebenrockiella_crassicollis	Sacalia_quadriocellata )))))	(Heosemys_grandis	Heosemys_annandalii )));
(Malaclemys_terrapin	(Mauremys_rivulata	(((((((((Notochelys_platynota	(Morenia_petersi	(Mauremys_leprosa	(Pangshura_tecta	(Mauremys_sinensis	((Hardella_thurjii	(Pangshura_smithii	(Leucocephalon_yuwonoi	(Batagur_kachuga	(Batagur_baska	Batagur_borneoensis )))))	(Batagur_dhongoka	(Pangshura_tentoria	Heosemys_spinosa ))))))))	(Melanochelys_trijuga	Mauremys_japonica ))	(Orlitia_borneensis	Rhinoclemmys_diademata ))	(Siebenrockiella_crassicollis	(Geoemyda_spengleri	Sacalia_quadriocellata )))	(((Cyclemys_dentata	(Cyclemys_oldhamii	(Cuora_aurocapitata	(Cuora_amboinensis	(Cuora_picturata	(Cuora_mccordi	Cuora_flavomarginata ))))))	(Heosemys_grandis	Heosemys_annandalii ))	(Mauremys_annamensis	Rhinoclemmys_melanosterna )))	(Rhinoclemmys_areolata	(Rhinoclemmys_nasuta	(Rhinoclemmys_pulcherrima	(Rhinoclemmys_punctularia	Rhinoclemmys_funerea )))))	(Malayemys_subtrijuga	(Mauremys_reevesii	Mauremys_nigricans )))	(Morenia_ocellata	Rhinoclemmys_annulata ))	(Mauremys_caspica	Sacalia_bealei ))));
(Malaclemys_terrapin	(Mauremys_rivulata	(((Heosemys_annandalii	((((Rhinoclemmys_diademata	(Orlitia_borneensis	((Notochelys_platynota	((Pangshura_tecta	((Hardella_thurjii	(Mauremys_sinensis	(Pangshura_smithii	(Leucocephalon_yuwonoi	(Batagur_kachuga	(Batagur_baska	Batagur_borneoensis ))))))	(Batagur_dhongoka	(Pangshura_tentoria	Heosemys_spinosa ))))	(Morenia_petersi	Mauremys_leprosa )))	(Cyclemys_dentata	(Cyclemys_oldhamii	(Cuora_aurocapitata	(Cuora_amboinensis	(Cuora_mccordi	(Cuora_flavomarginata	Cuora_picturata )))))))))	(Melanochelys_trijuga	Mauremys_japonica ))	(Siebenrockiella_crassicollis	Sacalia_quadriocellata ))	(Mauremys_annamensis	(Heosemys_grandis	Rhinoclemmys_melanosterna ))))	(Mauremys_reevesii	Mauremys_nigricans ))	((((Geoemyda_spengleri	Malayemys_subtrijuga )	(Morenia_ocellata	Rhinoclemmys_annulata ))	(Mauremys_caspica	Sacalia_bealei ))	(Rhinoclemmys_areolata	(Rhinoclemmys_nasuta	(Rhinoclemmys_pulcherrima	(Rhinoclemmys_punctularia	Rhinoclemmys_funerea ))))))));
(Malaclemys_terrapin	(((Morenia_petersi	(Mauremys_leprosa	((Pangshura_tecta	(Pangshura_tentoria	(Batagur_dhongoka	(Heosemys_spinosa	(Hardella_thurjii	(Pangshura_smithii	(Batagur_kachuga	(Batagur_baska	Batagur_borneoensis ))))))))	(Mauremys_sinensis	Leucocephalon_yuwonoi ))))	(Notochelys_platynota	(Cyclemys_dentata	(Cyclemys_oldhamii	(Cuora_aurocapitata	(Cuora_amboinensis	(Cuora_picturata	(Cuora_mccordi	Cuora_flavomarginata ))))))))	(Mauremys_japonica	(Heosemys_annandalii	((Mauremys_reevesii	Mauremys_nigricans )	(((Mauremys_rivulata	(Mauremys_caspica	(((Geoemyda_spengleri	(Morenia_ocellata	Rhinoclemmys_annulata ))	(Melanochelys_trijuga	Malayemys_subtrijuga ))	(Sacalia_bealei	(Rhinoclemmys_areolata	(Orlitia_borneensis	(Rhinoclemmys_nasuta	(Rhinoclemmys_pulcherrima	(Rhinoclemmys_punctularia	Rhinoclemmys_funerea )))))))))	(Heosemys_grandis	(Mauremys_annamensis	Rhinoclemmys_melanosterna )))	(Rhinoclemmys_diademata	(Siebenrockiella_crassicollis	Sacalia_quadriocellata ))))))));
(Malaclemys_terrapin	(Mauremys_rivulata	(Mauremys_caspica	((Sacalia_bealei	(Rhinoclemmys_areolata	((Rhinoclemmys_annulata	(((Siebenrockiella_crassicollis	((Rhinoclemmys_diademata	(Cyclemys_dentata	((Notochelys_platynota	(((Mauremys_sinensis	((Leucocephalon_yuwonoi	(Batagur_baska	Batagur_borneoensis ))	(Pangshura_smithii	(Hardella_thurjii	Batagur_kachuga ))))	(Pangshura_tecta	(Pangshura_tentoria	(Batagur_dhongoka	Heosemys_spinosa ))))	(Morenia_petersi	Mauremys_leprosa )))	(Cyclemys_oldhamii	(Cuora_aurocapitata	(Cuora_amboinensis	(Cuora_picturata	(Cuora_mccordi	Cuora_flavomarginata ))))))))	(Orlitia_borneensis	(Melanochelys_trijuga	Mauremys_japonica ))))	(Sacalia_quadriocellata	(Heosemys_grandis	Heosemys_annandalii )))	(Mauremys_reevesii	Mauremys_nigricans )))	((Rhinoclemmys_nasuta	(Rhinoclemmys_funerea	(Mauremys_annamensis	Rhinoclemmys_melanosterna )))	(Rhinoclemmys_pulcherrima	Rhinoclemmys_punctularia )))))	(Morenia_ocellata	(Geoemyda_spengleri	Malayemys_subtrijuga ))))));
(Malaclemys_terrapin	(Mauremys_japonica	(((((Rhinoclemmys_annulata	(Rhinoclemmys_melanosterna	(Rhinoclemmys_areolata	((Pangshura_tecta	(Mauremys_leprosa	(Morenia_petersi	(Hardella_thurjii	((Mauremys_sinensis	(Pangshura_smithii	(Leucocephalon_yuwonoi	(Batagur_kachuga	(Batagur_baska	Batagur_borneoensis )))))	(Heosemys_spinosa	(Pangshura_tentoria	Batagur_dhongoka )))))))	(Rhinoclemmys_pulcherrima	(Rhinoclemmys_nasuta	(Rhinoclemmys_funerea	(Heosemys_grandis	Rhinoclemmys_punctularia ))))))))	(Orlitia_borneensis	Rhinoclemmys_diademata ))	(Mauremys_annamensis	(Mauremys_rivulata	(Mauremys_caspica	(Sacalia_bealei	(Geoemyda_spengleri	(Malayemys_subtrijuga	Morenia_ocellata )))))))	(Melanochelys_trijuga	(Notochelys_platynota	(Siebenrockiella_crassicollis	Sacalia_quadriocellata ))))	(Mauremys_reevesii	(Mauremys_nigricans	(Heosemys_annandalii	(Cyclemys_dentata	(Cyclemys_oldhamii	(Cuora_picturata	((Cuora_amboinensis	Cuora_aurocapitata )	(Cuora_mccordi	Cuora_flavomarginata )))))))))));
(Malaclemys_terrapin	((Mauremys_japonica	((((Melanochelys_trijuga	((Notochelys_platynota	(Morenia_petersi	((Pangshura_tentoria	(Batagur_dhongoka	(Heosemys_spinosa	(Hardella_thurjii	(Pangshura_smithii	(Batagur_kachuga	(Batagur_baska	Batagur_borneoensis )))))))	(Mauremys_leprosa	Mauremys_sinensis ))))	(Siebenrockiella_crassicollis	(Sacalia_quadriocellata	(Geoemyda_spengleri	Leucocephalon_yuwonoi )))))	(Malayemys_subtrijuga	Morenia_ocellata ))	(Mauremys_caspica	(Mauremys_annamensis	Sacalia_bealei )))	(Mauremys_reevesii	(Mauremys_nigricans	(Mauremys_rivulata	(Cyclemys_dentata	(Cuora_picturata	(Cyclemys_oldhamii	(Cuora_amboinensis	(Cuora_aurocapitata	(Cuora_mccordi	Cuora_flavomarginata )))))))))))	((Heosemys_grandis	Heosemys_annandalii )	(Rhinoclemmys_annulata	(Rhinoclemmys_diademata	((Rhinoclemmys_areolata	((Pangshura_tecta	Rhinoclemmys_nasuta )	(Orlitia_borneensis	Rhinoclemmys_pulcherrima )))	(Rhinoclemmys_melanosterna	(Rhinoclemmys_punctularia	Rhinoclemmys_funerea ))))))));
(Malaclemys_terrapin	(Mauremys_rivulata	((Mauremys_caspica	(((((((Mauremys_japonica	(Pangshura_tecta	((Mauremys_sinensis	(Hardella_thurjii	(Pangshura_smithii	(Batagur_kachuga	(Batagur_baska	Batagur_borneoensis )))))	(Mauremys_leprosa	(Morenia_petersi	(Notochelys_platynota	(Cyclemys_dentata	(Cyclemys_oldhamii	(Cuora_aurocapitata	(Cuora_amboinensis	(Cuora_picturata	(Cuora_mccordi	Cuora_flavomarginata ))))))))))))	(Orlitia_borneensis	Rhinoclemmys_diademata ))	(Melanochelys_trijuga	(Siebenrockiella_crassicollis	(Sacalia_quadriocellata	Leucocephalon_yuwonoi ))))	(Pangshura_tentoria	(Batagur_dhongoka	Heosemys_spinosa )))	(Rhinoclemmys_areolata	((Heosemys_grandis	Rhinoclemmys_melanosterna )	(Rhinoclemmys_pulcherrima	(Rhinoclemmys_punctularia	(Rhinoclemmys_funerea	Rhinoclemmys_nasuta ))))))	(Sacalia_bealei	(Mauremys_annamensis	Rhinoclemmys_annulata )))	(Morenia_ocellata	(Geoemyda_spengleri	Malayemys_subtrijuga ))))	(Mauremys_reevesii	(Heosemys_annandalii	Mauremys_nigricans )))));
(Malaclemys_terrapin	((Mauremys_japonica	((((((Mauremys_sinensis	(Hardella_thurjii	(Pangshura_smithii	(Batagur_kachuga	(Batagur_baska	Batagur_borneoensis )))))	(Morenia_petersi	Leucocephalon_yuwonoi ))	(Heosemys_spinosa	(Pangshura_tentoria	Batagur_dhongoka )))	(Pangshura_tecta	Mauremys_leprosa ))	((Melanochelys_trijuga	((((Mauremys_reevesii	Mauremys_nigricans )	(Rhinoclemmys_annulata	(Mauremys_annamensis	(Sacalia_bealei	(Mauremys_caspica	Mauremys_rivulata )))))	(Malayemys_subtrijuga	(Geoemyda_spengleri	Morenia_ocellata )))	(Siebenrockiella_crassicollis	Sacalia_quadriocellata )))	(Notochelys_platynota	(Cyclemys_dentata	(Cyclemys_oldhamii	(Cuora_aurocapitata	(Cuora_picturata	(Cuora_amboinensis	(Cuora_mccordi	Cuora_flavomarginata )))))))))	(Rhinoclemmys_diademata	(Orlitia_borneensis	((Rhinoclemmys_pulcherrima	(Rhinoclemmys_nasuta	(Rhinoclemmys_punctularia	Rhinoclemmys_funerea )))	(Rhinoclemmys_melanosterna	Rhinoclemmys_areolata ))))))	(Heosemys_grandis	Heosemys_annandalii )));
(Malaclemys_terrapin	(Mauremys_japonica	(Heosemys_annandalii	((Sacalia_quadriocellata	(Siebenrockiella_crassicollis	((((Sacalia_bealei	(Rhinoclemmys_areolata	((Rhinoclemmys_melanosterna	(Mauremys_annamensis	(Mauremys_leprosa	((Pangshura_tecta	((Hardella_thurjii	(Pangshura_smithii	(Batagur_kachuga	(Batagur_baska	Batagur_borneoensis ))))	(Heosemys_spinosa	(Pangshura_tentoria	Batagur_dhongoka ))))	(Leucocephalon_yuwonoi	(Mauremys_sinensis	(Morenia_petersi	(Notochelys_platynota	((Cuora_picturata	(Cuora_amboinensis	(Cuora_mccordi	(Cuora_aurocapitata	Cuora_flavomarginata ))))	(Cyclemys_dentata	Cyclemys_oldhamii ))))))))))	(Heosemys_grandis	(Orlitia_borneensis	(Rhinoclemmys_diademata	(Rhinoclemmys_pulcherrima	(Rhinoclemmys_punctularia	(Rhinoclemmys_funerea	Rhinoclemmys_nasuta )))))))))	(Mauremys_caspica	Mauremys_rivulata ))	(Melanochelys_trijuga	Malayemys_subtrijuga ))	(Geoemyda_spengleri	(Morenia_ocellata	Rhinoclemmys_annulata )))))	(Mauremys_reevesii	Mauremys_nigricans )))));
(Malaclemys_terrapin	(Mauremys_rivulata	((Morenia_ocellata	(((Malayemys_subtrijuga	(((((Notochelys_platynota	(Morenia_petersi	(Mauremys_leprosa	(Mauremys_sinensis	(Pangshura_tecta	((Hardella_thurjii	(Pangshura_smithii	(Batagur_kachuga	(Batagur_baska	Batagur_borneoensis ))))	(Heosemys_spinosa	(Pangshura_tentoria	Batagur_dhongoka ))))))))	(Cyclemys_dentata	(Cyclemys_oldhamii	(Cuora_aurocapitata	(Cuora_amboinensis	(Cuora_picturata	(Cuora_mccordi	Cuora_flavomarginata )))))))	(Orlitia_borneensis	Rhinoclemmys_diademata ))	(Melanochelys_trijuga	Mauremys_japonica ))	(Siebenrockiella_crassicollis	(Sacalia_quadriocellata	(Geoemyda_spengleri	Leucocephalon_yuwonoi )))))	(Rhinoclemmys_areolata	(((Heosemys_grandis	Heosemys_annandalii )	(Rhinoclemmys_nasuta	(Rhinoclemmys_pulcherrima	(Rhinoclemmys_punctularia	Rhinoclemmys_funerea ))))	(Mauremys_annamensis	Rhinoclemmys_melanosterna ))))	(Rhinoclemmys_annulata	(Mauremys_reevesii	Mauremys_nigricans ))))	(Mauremys_caspica	Sacalia_bealei ))));
(Malaclemys_terrapin	(Geoemyda_spengleri	(Morenia_ocellata	(Malayemys_subtrijuga	((Sacalia_bealei	(Rhinoclemmys_areolata	(((Orlitia_borneensis	((Pangshura_tecta	((Mauremys_sinensis	(Leucocephalon_yuwonoi	(Hardella_thurjii	(Pangshura_smithii	(Batagur_kachuga	(Batagur_baska	Batagur_borneoensis ))))))	(Morenia_petersi	Mauremys_leprosa )))	(Pangshura_tentoria	(Batagur_dhongoka	Heosemys_spinosa ))))	((Mauremys_japonica	(Rhinoclemmys_diademata	(Notochelys_platynota	(Cyclemys_dentata	(Cyclemys_oldhamii	(Cuora_aurocapitata	(Cuora_amboinensis	(Cuora_mccordi	(Cuora_flavomarginata	Cuora_picturata )))))))))	(Melanochelys_trijuga	(Siebenrockiella_crassicollis	Sacalia_quadriocellata ))))	(Rhinoclemmys_pulcherrima	(Rhinoclemmys_nasuta	(Rhinoclemmys_punctularia	Rhinoclemmys_funerea ))))))	(Mauremys_caspica	(Mauremys_reevesii	(Mauremys_rivulata	(Mauremys_nigricans	(Rhinoclemmys_annulata	((Heosemys_grandis	Heosemys_annandalii )	(Mauremys_annamensis	Rhinoclemmys_melanosterna ))))))))))));
(Malaclemys_terrapin	(((Mauremys_japonica	((((Notochelys_platynota	(Morenia_petersi	(Mauremys_leprosa	(Pangshura_tecta	(Mauremys_sinensis	((Hardella_thurjii	(Pangshura_smithii	(Leucocephalon_yuwonoi	(Batagur_kachuga	(Batagur_baska	Batagur_borneoensis )))))	(Pangshura_tentoria	(Batagur_dhongoka	Heosemys_spinosa ))))))))	(Cyclemys_dentata	(Cyclemys_oldhamii	(Cuora_aurocapitata	(Cuora_amboinensis	(Cuora_picturata	(Cuora_mccordi	Cuora_flavomarginata )))))))	(Rhinoclemmys_diademata	(Orlitia_borneensis	(Rhinoclemmys_areolata	(Rhinoclemmys_pulcherrima	(Rhinoclemmys_nasuta	(Rhinoclemmys_punctularia	Rhinoclemmys_funerea )))))))	(Melanochelys_trijuga	(Siebenrockiella_crassicollis	Sacalia_quadriocellata ))))	(Mauremys_nigricans	(Mauremys_reevesii	(Mauremys_rivulata	(Mauremys_caspica	(Sacalia_bealei	((Geoemyda_spengleri	Malayemys_subtrijuga )	(Morenia_ocellata	Rhinoclemmys_annulata ))))))))	((Heosemys_grandis	Heosemys_annandalii )	(Mauremys_annamensis	Rhinoclemmys_melanosterna ))));
(Malaclemys_terrapin	(Mauremys_rivulata	(((((((Notochelys_platynota	(Morenia_petersi	(Mauremys_leprosa	((Mauremys_sinensis	(Hardella_thurjii	(Pangshura_smithii	(Batagur_kachuga	(Leucocephalon_yuwonoi	(Batagur_baska	Batagur_borneoensis ))))))	(Pangshura_tecta	(Pangshura_tentoria	(Batagur_dhongoka	Heosemys_spinosa )))))))	(Cyclemys_dentata	(Cyclemys_oldhamii	(Cuora_aurocapitata	(Cuora_amboinensis	(Cuora_picturata	(Cuora_mccordi	Cuora_flavomarginata )))))))	(Rhinoclemmys_diademata	(Orlitia_borneensis	((Rhinoclemmys_areolata	(Mauremys_annamensis	Rhinoclemmys_melanosterna ))	(Rhinoclemmys_nasuta	(Rhinoclemmys_funerea	(Rhinoclemmys_pulcherrima	Rhinoclemmys_punctularia )))))))	(Melanochelys_trijuga	Mauremys_japonica ))	(Heosemys_grandis	Heosemys_annandalii ))	((Mauremys_nigricans	(Mauremys_reevesii	Malayemys_subtrijuga ))	(Rhinoclemmys_annulata	(Siebenrockiella_crassicollis	Sacalia_quadriocellata ))))	(Mauremys_caspica	(Sacalia_bealei	(Geoemyda_spengleri	Morenia_ocellata ))))));
(Malaclemys_terrapin	(Notochelys_platynota	((Melanochelys_trijuga	(Mauremys_nigricans	((Orlitia_borneensis	(Heosemys_grandis	(Cyclemys_dentata	(Mauremys_caspica	(Mauremys_rivulata	((Sacalia_bealei	(Rhinoclemmys_melanosterna	((Batagur_baska	(Batagur_borneoensis	(Leucocephalon_yuwonoi	(Batagur_kachuga	(Batagur_dhongoka	(Heosemys_spinosa	(Pangshura_tentoria	(Pangshura_tecta	(Hardella_thurjii	(Pangshura_smithii	(Mauremys_sinensis	(Morenia_petersi	Mauremys_leprosa ))))))))))))	(Geoemyda_spengleri	Rhinoclemmys_pulcherrima ))))	((Rhinoclemmys_areolata	(Cyclemys_oldhamii	Malayemys_subtrijuga ))	(Rhinoclemmys_nasuta	(Rhinoclemmys_annulata	(Morenia_ocellata	(Rhinoclemmys_punctularia	Rhinoclemmys_funerea )))))))))))	((Cuora_aurocapitata	(Mauremys_reevesii	((Cuora_amboinensis	(Cuora_mccordi	Sacalia_quadriocellata ))	(Cuora_flavomarginata	Cuora_picturata ))))	(Siebenrockiella_crassicollis	(Heosemys_annandalii	Rhinoclemmys_diademata ))))))	(Mauremys_annamensis	Mauremys_japonica ))));
(Malaclemys_terrapin	(Mauremys_rivulata	((((((Melanochelys_trijuga	(Mauremys_japonica	(Notochelys_platynota	((Pangshura_tecta	((Hardella_thurjii	(Mauremys_sinensis	(Pangshura_smithii	(Leucocephalon_yuwonoi	(Batagur_kachuga	(Batagur_baska	Batagur_borneoensis ))))))	(Batagur_dhongoka	(Pangshura_tentoria	Heosemys_spinosa ))))	(Morenia_petersi	Mauremys_leprosa )))))	(Orlitia_borneensis	(Rhinoclemmys_diademata	(Cyclemys_dentata	(Cyclemys_oldhamii	(Cuora_aurocapitata	(Cuora_amboinensis	((Heosemys_annandalii	Cuora_mccordi )	(Cuora_flavomarginata	Cuora_picturata )))))))))	(Siebenrockiella_crassicollis	(Geoemyda_spengleri	Sacalia_quadriocellata )))	((Heosemys_grandis	(Mauremys_annamensis	Rhinoclemmys_melanosterna ))	(Rhinoclemmys_areolata	(Rhinoclemmys_nasuta	(Rhinoclemmys_pulcherrima	(Rhinoclemmys_punctularia	Rhinoclemmys_funerea ))))))	((Mauremys_reevesii	Mauremys_nigricans )	(Malayemys_subtrijuga	(Morenia_ocellata	Rhinoclemmys_annulata ))))	(Mauremys_caspica	Sacalia_bealei ))));
(Malaclemys_terrapin	(Mauremys_rivulata	(((Mauremys_caspica	(Sacalia_bealei	(Rhinoclemmys_areolata	((Orlitia_borneensis	(Pangshura_tecta	((Mauremys_sinensis	(Hardella_thurjii	(Pangshura_smithii	(Leucocephalon_yuwonoi	(Batagur_kachuga	(Batagur_baska	Batagur_borneoensis ))))))	(Pangshura_tentoria	(Batagur_dhongoka	Heosemys_spinosa )))))	(Rhinoclemmys_pulcherrima	(Rhinoclemmys_nasuta	(Rhinoclemmys_punctularia	Rhinoclemmys_funerea )))))))	(Morenia_ocellata	(Malayemys_subtrijuga	(Geoemyda_spengleri	Melanochelys_trijuga ))))	(Rhinoclemmys_annulata	((Mauremys_reevesii	Mauremys_nigricans )	(((Mauremys_japonica	(Rhinoclemmys_diademata	((Cyclemys_dentata	(Cyclemys_oldhamii	(Cuora_aurocapitata	(Cuora_amboinensis	(Cuora_picturata	(Cuora_mccordi	Cuora_flavomarginata ))))))	(Notochelys_platynota	(Morenia_petersi	Mauremys_leprosa )))))	(Heosemys_annandalii	(Heosemys_grandis	(Mauremys_annamensis	Rhinoclemmys_melanosterna ))))	(Siebenrockiella_crassicollis	Sacalia_quadriocellata )))))));
(Malaclemys_terrapin	(Mauremys_rivulata	(Morenia_ocellata	(((Rhinoclemmys_areolata	((Rhinoclemmys_annulata	(Rhinoclemmys_melanosterna	(Heosemys_grandis	((((Mauremys_japonica	(Rhinoclemmys_diademata	(Melanochelys_trijuga	(Orlitia_borneensis	(Notochelys_platynota	(((Pangshura_tecta	(Mauremys_sinensis	((Pangshura_smithii	(Leucocephalon_yuwonoi	(Batagur_kachuga	(Batagur_baska	Batagur_borneoensis ))))	(Hardella_thurjii	(Pangshura_tentoria	(Batagur_dhongoka	Heosemys_spinosa ))))))	(Morenia_petersi	Mauremys_leprosa ))	(Cyclemys_dentata	(Cyclemys_oldhamii	(Cuora_aurocapitata	(Cuora_amboinensis	(Cuora_mccordi	(Cuora_flavomarginata	Cuora_picturata ))))))))))))	(Siebenrockiella_crassicollis	Sacalia_quadriocellata ))	(Mauremys_reevesii	Mauremys_nigricans ))	(Heosemys_annandalii	Mauremys_annamensis )))))	(Rhinoclemmys_pulcherrima	(Rhinoclemmys_nasuta	(Rhinoclemmys_punctularia	Rhinoclemmys_funerea )))))	(Geoemyda_spengleri	Malayemys_subtrijuga ))	(Mauremys_caspica	Sacalia_bealei )))));
(Malaclemys_terrapin	((Morenia_petersi	(Mauremys_leprosa	(Mauremys_sinensis	(Pangshura_tentoria	(Pangshura_tecta	(Batagur_dhongoka	(Heosemys_spinosa	(Hardella_thurjii	(Pangshura_smithii	(Leucocephalon_yuwonoi	(Batagur_kachuga	(Batagur_baska	Batagur_borneoensis ))))))))))))	(Notochelys_platynota	(Melanochelys_trijuga	(((Mauremys_reevesii	((Rhinoclemmys_diademata	(Mauremys_japonica	((Heosemys_grandis	(Cyclemys_dentata	(Cyclemys_oldhamii	(Cuora_aurocapitata	((Cuora_amboinensis	(Heosemys_annandalii	Cuora_mccordi ))	(Cuora_flavomarginata	Cuora_picturata ))))))	(Mauremys_caspica	Mauremys_rivulata ))))	(Mauremys_annamensis	Mauremys_nigricans )))	(Orlitia_borneensis	(Rhinoclemmys_nasuta	(Rhinoclemmys_areolata	(Sacalia_bealei	((Rhinoclemmys_pulcherrima	(Morenia_ocellata	(Geoemyda_spengleri	Malayemys_subtrijuga )))	((Rhinoclemmys_punctularia	Rhinoclemmys_funerea )	(Rhinoclemmys_melanosterna	Rhinoclemmys_annulata ))))))))	(Siebenrockiella_crassicollis	Sacalia_quadriocellata ))))));
(Malaclemys_terrapin	(Mauremys_rivulata	(((((((((Notochelys_platynota	(Morenia_petersi	(Mauremys_leprosa	(Pangshura_tecta	(Mauremys_sinensis	((Hardella_thurjii	(Pangshura_smithii	(Leucocephalon_yuwonoi	(Batagur_kachuga	(Batagur_baska	Batagur_borneoensis )))))	(Batagur_dhongoka	(Pangshura_tentoria	Heosemys_spinosa ))))))))	(Cyclemys_dentata	(Cyclemys_oldhamii	(Cuora_aurocapitata	(Cuora_amboinensis	((Heosemys_annandalii	Cuora_mccordi )	(Cuora_flavomarginata	Cuora_picturata )))))))	(Orlitia_borneensis	Rhinoclemmys_diademata ))	(Melanochelys_trijuga	Mauremys_japonica ))	(Siebenrockiella_crassicollis	Sacalia_quadriocellata ))	(Heosemys_grandis	(Mauremys_annamensis	Rhinoclemmys_melanosterna )))	(Rhinoclemmys_areolata	(Rhinoclemmys_nasuta	(Rhinoclemmys_pulcherrima	(Rhinoclemmys_punctularia	Rhinoclemmys_funerea )))))	((Mauremys_reevesii	Mauremys_nigricans )	((Geoemyda_spengleri	Malayemys_subtrijuga )	(Morenia_ocellata	Rhinoclemmys_annulata ))))	(Mauremys_caspica	Sacalia_bealei ))));
(Malaclemys_terrapin	(Mauremys_rivulata	((Heosemys_annandalii	(((Rhinoclemmys_annulata	(((Mauremys_caspica	(Sacalia_bealei	(Pangshura_tentoria	((Mauremys_sinensis	(Hardella_thurjii	(Pangshura_smithii	(Batagur_kachuga	(Leucocephalon_yuwonoi	(Batagur_baska	Batagur_borneoensis ))))))	(Batagur_dhongoka	Heosemys_spinosa )))))	(Morenia_ocellata	(Geoemyda_spengleri	Malayemys_subtrijuga )))	(Rhinoclemmys_punctularia	(Rhinoclemmys_pulcherrima	(Rhinoclemmys_areolata	(Rhinoclemmys_nasuta	(Pangshura_tecta	Rhinoclemmys_funerea )))))))	(Heosemys_grandis	(Mauremys_annamensis	Rhinoclemmys_melanosterna )))	(((Mauremys_japonica	(Rhinoclemmys_diademata	((Cyclemys_dentata	(Cyclemys_oldhamii	(Cuora_aurocapitata	(Cuora_amboinensis	(Cuora_flavomarginata	(Cuora_mccordi	Cuora_picturata ))))))	(Notochelys_platynota	(Morenia_petersi	Mauremys_leprosa )))))	(Melanochelys_trijuga	Orlitia_borneensis ))	(Siebenrockiella_crassicollis	Sacalia_quadriocellata ))))	(Mauremys_reevesii	Mauremys_nigricans ))));
(Malaclemys_terrapin	(Mauremys_japonica	((Rhinoclemmys_diademata	((Notochelys_platynota	(Morenia_petersi	(Mauremys_leprosa	(Pangshura_tecta	(Mauremys_sinensis	((Leucocephalon_yuwonoi	(Hardella_thurjii	(Pangshura_smithii	(Batagur_kachuga	(Batagur_baska	Batagur_borneoensis )))))	(Batagur_dhongoka	Heosemys_spinosa )))))))	(Cyclemys_dentata	(Cyclemys_oldhamii	(Cuora_aurocapitata	(Cuora_amboinensis	((Heosemys_annandalii	Cuora_mccordi )	(Cuora_flavomarginata	Cuora_picturata ))))))))	((Melanochelys_trijuga	(Orlitia_borneensis	(Rhinoclemmys_pulcherrima	((((Mauremys_caspica	(Mauremys_rivulata	(((Rhinoclemmys_annulata	(Mauremys_nigricans	(Mauremys_reevesii	Malayemys_subtrijuga )))	(Rhinoclemmys_funerea	(Mauremys_annamensis	Rhinoclemmys_melanosterna )))	(Heosemys_grandis	Rhinoclemmys_punctularia ))))	(Pangshura_tentoria	Sacalia_bealei ))	(Geoemyda_spengleri	Morenia_ocellata ))	(Rhinoclemmys_nasuta	Rhinoclemmys_areolata )))))	(Siebenrockiella_crassicollis	Sacalia_quadriocellata )))));
(Malaclemys_terrapin	(Mauremys_rivulata	(Heosemys_annandalii	(((((((((Pangshura_tecta	((Hardella_thurjii	(Mauremys_sinensis	(Pangshura_smithii	(Batagur_kachuga	(Batagur_baska	Batagur_borneoensis )))))	(Heosemys_spinosa	(Pangshura_tentoria	Batagur_dhongoka ))))	(Morenia_petersi	Mauremys_leprosa ))	(Notochelys_platynota	(Cyclemys_dentata	(Cyclemys_oldhamii	(Cuora_aurocapitata	(Cuora_amboinensis	(Cuora_picturata	(Cuora_mccordi	Cuora_flavomarginata ))))))))	(Orlitia_borneensis	Rhinoclemmys_diademata ))	(Melanochelys_trijuga	Mauremys_japonica ))	(Siebenrockiella_crassicollis	Sacalia_quadriocellata ))	(Mauremys_annamensis	(Heosemys_grandis	(Rhinoclemmys_melanosterna	(Rhinoclemmys_areolata	(Rhinoclemmys_nasuta	(Rhinoclemmys_pulcherrima	(Rhinoclemmys_punctularia	Rhinoclemmys_funerea ))))))))	((Rhinoclemmys_annulata	(Malayemys_subtrijuga	(Geoemyda_spengleri	Leucocephalon_yuwonoi )))	(Morenia_ocellata	(Mauremys_caspica	Sacalia_bealei ))))	(Mauremys_reevesii	Mauremys_nigricans )))));
(Malaclemys_terrapin	((Morenia_petersi	(Mauremys_leprosa	(Mauremys_sinensis	(Pangshura_tecta	(Pangshura_tentoria	(Batagur_dhongoka	(Heosemys_spinosa	(Hardella_thurjii	(Pangshura_smithii	(Batagur_kachuga	(Batagur_baska	Batagur_borneoensis )))))))))))	(Notochelys_platynota	((((((Mauremys_reevesii	Mauremys_nigricans )	(((Malayemys_subtrijuga	(Geoemyda_spengleri	Leucocephalon_yuwonoi ))	(Morenia_ocellata	(Sacalia_bealei	(Mauremys_caspica	Mauremys_rivulata ))))	(Rhinoclemmys_annulata	(((Heosemys_grandis	Heosemys_annandalii )	(Mauremys_annamensis	Rhinoclemmys_melanosterna ))	(Rhinoclemmys_areolata	(Rhinoclemmys_nasuta	(Rhinoclemmys_pulcherrima	(Rhinoclemmys_punctularia	Rhinoclemmys_funerea ))))))))	(Siebenrockiella_crassicollis	Sacalia_quadriocellata ))	(Melanochelys_trijuga	Mauremys_japonica ))	(Orlitia_borneensis	Rhinoclemmys_diademata ))	(Cyclemys_dentata	(Cyclemys_oldhamii	(Cuora_aurocapitata	(Cuora_amboinensis	(Cuora_picturata	(Cuora_mccordi	Cuora_flavomarginata ))))))))));
(Malaclemys_terrapin	(Heosemys_annandalii	(Mauremys_japonica	((Melanochelys_trijuga	(((Pangshura_tecta	(Leucocephalon_yuwonoi	(Mauremys_sinensis	(Hardella_thurjii	(Pangshura_smithii	(Batagur_kachuga	(Batagur_baska	Batagur_borneoensis )))))))	(Heosemys_spinosa	(Pangshura_tentoria	Batagur_dhongoka )))	(Orlitia_borneensis	(Rhinoclemmys_diademata	((((Rhinoclemmys_annulata	(Mauremys_reevesii	Mauremys_nigricans ))	((Morenia_ocellata	(Geoemyda_spengleri	Malayemys_subtrijuga ))	(Mauremys_caspica	(Mauremys_rivulata	Sacalia_bealei ))))	((Heosemys_grandis	(Rhinoclemmys_pulcherrima	Rhinoclemmys_punctularia ))	((Rhinoclemmys_areolata	(Mauremys_annamensis	Rhinoclemmys_melanosterna ))	(Rhinoclemmys_funerea	Rhinoclemmys_nasuta ))))	(Siebenrockiella_crassicollis	Sacalia_quadriocellata ))))))	((Cyclemys_dentata	(Cyclemys_oldhamii	(Cuora_aurocapitata	(Cuora_amboinensis	(Cuora_picturata	(Cuora_mccordi	Cuora_flavomarginata ))))))	(Notochelys_platynota	(Morenia_petersi	Mauremys_leprosa )))))));
(Malaclemys_terrapin	(((Mauremys_japonica	(Melanochelys_trijuga	(((Notochelys_platynota	(Morenia_petersi	(Mauremys_leprosa	(Pangshura_tecta	(Mauremys_sinensis	(Pangshura_tentoria	(Batagur_dhongoka	(Heosemys_spinosa	(Hardella_thurjii	(Pangshura_smithii	(Leucocephalon_yuwonoi	(Batagur_kachuga	(Batagur_baska	Batagur_borneoensis )))))))))))))	(Orlitia_borneensis	Rhinoclemmys_diademata ))	(Siebenrockiella_crassicollis	Sacalia_quadriocellata ))))	(Malayemys_subtrijuga	((((Rhinoclemmys_melanosterna	(Mauremys_annamensis	(Heosemys_grandis	(Heosemys_annandalii	(Cyclemys_dentata	(Cyclemys_oldhamii	(Cuora_aurocapitata	(Cuora_amboinensis	(Cuora_mccordi	(Cuora_flavomarginata	Cuora_picturata ))))))))))	(Rhinoclemmys_areolata	(Rhinoclemmys_nasuta	(Rhinoclemmys_pulcherrima	(Rhinoclemmys_punctularia	Rhinoclemmys_funerea )))))	(Geoemyda_spengleri	Sacalia_bealei ))	((Mauremys_caspica	Mauremys_rivulata )	(Morenia_ocellata	Rhinoclemmys_annulata )))))	(Mauremys_reevesii	Mauremys_nigricans )));
(Malaclemys_terrapin	(Mauremys_rivulata	((((((((((Notochelys_platynota	((Pangshura_tecta	((Hardella_thurjii	(Mauremys_sinensis	(Pangshura_smithii	(Batagur_kachuga	(Leucocephalon_yuwonoi	(Batagur_baska	Batagur_borneoensis ))))))	(Batagur_dhongoka	(Pangshura_tentoria	Heosemys_spinosa ))))	(Morenia_petersi	Mauremys_leprosa )))	(Cyclemys_dentata	(Cyclemys_oldhamii	(Cuora_aurocapitata	(Cuora_amboinensis	(Cuora_picturata	(Cuora_flavomarginata	(Heosemys_annandalii	Cuora_mccordi ))))))))	(Orlitia_borneensis	Rhinoclemmys_diademata ))	(Melanochelys_trijuga	Mauremys_japonica ))	(Siebenrockiella_crassicollis	Sacalia_quadriocellata ))	(Heosemys_grandis	(Mauremys_annamensis	Rhinoclemmys_melanosterna )))	(Rhinoclemmys_areolata	(Rhinoclemmys_nasuta	(Rhinoclemmys_pulcherrima	(Rhinoclemmys_punctularia	Rhinoclemmys_funerea )))))	(Rhinoclemmys_annulata	(Mauremys_reevesii	Mauremys_nigricans )))	(Morenia_ocellata	(Geoemyda_spengleri	Malayemys_subtrijuga )))	(Mauremys_caspica	Sacalia_bealei ))));
(Malaclemys_terrapin	(Mauremys_japonica	(((Notochelys_platynota	(Morenia_petersi	(Mauremys_leprosa	(Mauremys_sinensis	((Hardella_thurjii	(Pangshura_smithii	(Leucocephalon_yuwonoi	(Batagur_kachuga	(Batagur_baska	Batagur_borneoensis )))))	(Pangshura_tecta	(Pangshura_tentoria	(Batagur_dhongoka	Heosemys_spinosa ))))))))	(Cyclemys_dentata	(Cyclemys_oldhamii	(Cuora_aurocapitata	(Cuora_amboinensis	(Cuora_mccordi	(Cuora_flavomarginata	Cuora_picturata )))))))	(Rhinoclemmys_diademata	((((Mauremys_reevesii	Mauremys_nigricans )	(Malayemys_subtrijuga	((((Geoemyda_spengleri	Morenia_ocellata )	(Sacalia_bealei	(Rhinoclemmys_areolata	(Rhinoclemmys_nasuta	(Rhinoclemmys_pulcherrima	(Rhinoclemmys_punctularia	Rhinoclemmys_funerea ))))))	(Rhinoclemmys_annulata	(Mauremys_annamensis	Rhinoclemmys_melanosterna )))	(Mauremys_caspica	(Mauremys_rivulata	(Heosemys_grandis	Heosemys_annandalii ))))))	(Siebenrockiella_crassicollis	Sacalia_quadriocellata ))	(Melanochelys_trijuga	Orlitia_borneensis ))))));
(Malaclemys_terrapin	(Mauremys_rivulata	((((Mauremys_annamensis	(Melanochelys_trijuga	(Mauremys_japonica	(Rhinoclemmys_diademata	(Orlitia_borneensis	((Pangshura_tecta	((Hardella_thurjii	((Batagur_kachuga	(Batagur_baska	Batagur_borneoensis ))	(Pangshura_smithii	Mauremys_sinensis )))	(Heosemys_spinosa	(Pangshura_tentoria	Batagur_dhongoka ))))	((Notochelys_platynota	(Cyclemys_dentata	(Cyclemys_oldhamii	(Cuora_picturata	(Cuora_amboinensis	(Cuora_aurocapitata	(Cuora_mccordi	Cuora_flavomarginata )))))))	(Morenia_petersi	Mauremys_leprosa ))))))))	(Siebenrockiella_crassicollis	(Sacalia_quadriocellata	(Geoemyda_spengleri	Leucocephalon_yuwonoi ))))	(Mauremys_caspica	((Sacalia_bealei	(Rhinoclemmys_areolata	((Heosemys_grandis	Rhinoclemmys_melanosterna )	(Rhinoclemmys_pulcherrima	(Rhinoclemmys_nasuta	(Rhinoclemmys_punctularia	Rhinoclemmys_funerea ))))))	(Rhinoclemmys_annulata	(Malayemys_subtrijuga	Morenia_ocellata )))))	(Mauremys_reevesii	(Heosemys_annandalii	Mauremys_nigricans )))));
(Malaclemys_terrapin	(Mauremys_japonica	(((Notochelys_platynota	(Morenia_petersi	(Mauremys_leprosa	(Mauremys_sinensis	(Pangshura_tecta	(Pangshura_tentoria	(Batagur_dhongoka	(Heosemys_spinosa	(Hardella_thurjii	(Pangshura_smithii	(Leucocephalon_yuwonoi	(Batagur_kachuga	(Batagur_baska	Batagur_borneoensis )))))))))))))	(Melanochelys_trijuga	(Siebenrockiella_crassicollis	Sacalia_quadriocellata )))	((((Mauremys_reevesii	Mauremys_nigricans )	(Mauremys_rivulata	(Mauremys_caspica	((Rhinoclemmys_annulata	(Malayemys_subtrijuga	(Geoemyda_spengleri	Morenia_ocellata )))	(Sacalia_bealei	(Rhinoclemmys_areolata	(Orlitia_borneensis	(Rhinoclemmys_nasuta	(Rhinoclemmys_pulcherrima	(Rhinoclemmys_punctularia	Rhinoclemmys_funerea ))))))))))	(Rhinoclemmys_diademata	(Heosemys_grandis	(Mauremys_annamensis	Rhinoclemmys_melanosterna ))))	(Cyclemys_dentata	(Cyclemys_oldhamii	(Cuora_aurocapitata	(Cuora_amboinensis	((Heosemys_annandalii	Cuora_mccordi )	(Cuora_flavomarginata	Cuora_picturata ))))))))));
(Malaclemys_terrapin	(Heosemys_annandalii	(Mauremys_japonica	(((Notochelys_platynota	(Morenia_petersi	(Mauremys_leprosa	((Leucocephalon_yuwonoi	(Mauremys_sinensis	(Hardella_thurjii	(Pangshura_smithii	(Batagur_kachuga	(Batagur_baska	Batagur_borneoensis ))))))	(Pangshura_tecta	(Heosemys_spinosa	(Pangshura_tentoria	Batagur_dhongoka )))))))	(Cyclemys_dentata	(Cyclemys_oldhamii	(Cuora_aurocapitata	(Cuora_picturata	(Cuora_amboinensis	(Cuora_mccordi	Cuora_flavomarginata )))))))	((Melanochelys_trijuga	(Mauremys_annamensis	(Siebenrockiella_crassicollis	(Sacalia_quadriocellata	(Mauremys_reevesii	Mauremys_nigricans )))))	(Orlitia_borneensis	(Rhinoclemmys_diademata	(Heosemys_grandis	(Rhinoclemmys_punctularia	(Rhinoclemmys_pulcherrima	((Rhinoclemmys_annulata	(Morenia_ocellata	(Geoemyda_spengleri	Malayemys_subtrijuga )))	((Sacalia_bealei	(Mauremys_caspica	Mauremys_rivulata ))	(Rhinoclemmys_areolata	(Rhinoclemmys_melanosterna	(Rhinoclemmys_funerea	Rhinoclemmys_nasuta )))))))))))))));
(Malaclemys_terrapin	(Mauremys_japonica	(Heosemys_annandalii	(Mauremys_reevesii	(Mauremys_nigricans	(Mauremys_rivulata	(Mauremys_caspica	((Sacalia_bealei	((((Pangshura_tecta	(Heosemys_spinosa	(Pangshura_tentoria	(Batagur_dhongoka	(Mauremys_sinensis	(Hardella_thurjii	(Pangshura_smithii	(Batagur_kachuga	(Batagur_baska	Batagur_borneoensis )))))))))	(Morenia_petersi	Mauremys_leprosa ))	((Rhinoclemmys_areolata	(Rhinoclemmys_melanosterna	(Heosemys_grandis	Mauremys_annamensis )))	((Orlitia_borneensis	Rhinoclemmys_diademata )	(Rhinoclemmys_pulcherrima	(Rhinoclemmys_nasuta	(Rhinoclemmys_punctularia	Rhinoclemmys_funerea ))))))	(Notochelys_platynota	(Cyclemys_dentata	(Cyclemys_oldhamii	(Cuora_aurocapitata	(Cuora_picturata	(Cuora_amboinensis	(Cuora_mccordi	Cuora_flavomarginata )))))))))	(((Malayemys_subtrijuga	(Geoemyda_spengleri	Leucocephalon_yuwonoi ))	(Morenia_ocellata	Rhinoclemmys_annulata ))	(Melanochelys_trijuga	(Siebenrockiella_crassicollis	Sacalia_quadriocellata )))))))))));
(Malaclemys_terrapin	(Heosemys_annandalii	((((((((Pangshura_tecta	((Hardella_thurjii	(Mauremys_sinensis	(Pangshura_smithii	(Leucocephalon_yuwonoi	(Batagur_kachuga	(Batagur_baska	Batagur_borneoensis ))))))	(Mauremys_leprosa	(Morenia_petersi	(Notochelys_platynota	(Cyclemys_dentata	(Cyclemys_oldhamii	(Cuora_aurocapitata	(Cuora_amboinensis	(Cuora_picturata	(Cuora_mccordi	Cuora_flavomarginata )))))))))))	(Heosemys_spinosa	(Pangshura_tentoria	Batagur_dhongoka )))	(Rhinoclemmys_pulcherrima	(Rhinoclemmys_nasuta	(Rhinoclemmys_punctularia	Rhinoclemmys_funerea ))))	(Rhinoclemmys_areolata	((Morenia_ocellata	(Geoemyda_spengleri	Malayemys_subtrijuga ))	(Mauremys_caspica	Sacalia_bealei ))))	(Mauremys_rivulata	Rhinoclemmys_annulata ))	(Heosemys_grandis	(Mauremys_annamensis	Rhinoclemmys_melanosterna )))	(((Melanochelys_trijuga	Mauremys_japonica )	(Orlitia_borneensis	Rhinoclemmys_diademata ))	(Siebenrockiella_crassicollis	Sacalia_quadriocellata )))	(Mauremys_reevesii	Mauremys_nigricans ))));
(Malaclemys_terrapin	(Heosemys_annandalii	(Mauremys_japonica	(((Notochelys_platynota	(Morenia_petersi	(Mauremys_leprosa	((Mauremys_sinensis	(Leucocephalon_yuwonoi	(Hardella_thurjii	(Pangshura_smithii	(Batagur_kachuga	(Batagur_baska	Batagur_borneoensis ))))))	(Pangshura_tecta	(Pangshura_tentoria	(Batagur_dhongoka	Heosemys_spinosa )))))))	(Cyclemys_dentata	(Cyclemys_oldhamii	(Cuora_aurocapitata	(Cuora_amboinensis	(Cuora_picturata	(Cuora_mccordi	Cuora_flavomarginata )))))))	((Melanochelys_trijuga	(((Mauremys_reevesii	Malayemys_subtrijuga )	(Mauremys_nigricans	(Rhinoclemmys_annulata	(((Sacalia_bealei	(Geoemyda_spengleri	Morenia_ocellata ))	(Rhinoclemmys_areolata	(Rhinoclemmys_nasuta	(Rhinoclemmys_pulcherrima	(Rhinoclemmys_punctularia	Rhinoclemmys_funerea )))))	((Heosemys_grandis	(Mauremys_annamensis	Rhinoclemmys_melanosterna ))	(Mauremys_caspica	Mauremys_rivulata ))))))	(Siebenrockiella_crassicollis	Sacalia_quadriocellata )))	(Orlitia_borneensis	Rhinoclemmys_diademata ))))));
(Malaclemys_terrapin	((Mauremys_sinensis	(Pangshura_tecta	((Batagur_dhongoka	(Heosemys_spinosa	(Hardella_thurjii	(Pangshura_smithii	(Leucocephalon_yuwonoi	(Batagur_kachuga	(Batagur_baska	Batagur_borneoensis )))))))	(Pangshura_tentoria	Sacalia_bealei ))))	(Mauremys_leprosa	(Morenia_petersi	(Notochelys_platynota	(Melanochelys_trijuga	(((Malayemys_subtrijuga	(Mauremys_reevesii	(Mauremys_caspica	(Mauremys_rivulata	((Cyclemys_dentata	(Cyclemys_oldhamii	(Cuora_aurocapitata	(Cuora_amboinensis	(Cuora_picturata	(Cuora_mccordi	Cuora_flavomarginata ))))))	(Mauremys_nigricans	((Mauremys_japonica	(Heosemys_grandis	Heosemys_annandalii ))	(Rhinoclemmys_diademata	(Rhinoclemmys_annulata	((Rhinoclemmys_pulcherrima	(Orlitia_borneensis	(Rhinoclemmys_nasuta	Rhinoclemmys_areolata )))	(Rhinoclemmys_punctularia	(Rhinoclemmys_funerea	(Mauremys_annamensis	Rhinoclemmys_melanosterna )))))))))))))	(Geoemyda_spengleri	Morenia_ocellata ))	(Siebenrockiella_crassicollis	Sacalia_quadriocellata ))))))));
(Malaclemys_terrapin	(Geoemyda_spengleri	(Leucocephalon_yuwonoi	(Sacalia_bealei	(Pangshura_tentoria	(((Mauremys_sinensis	(Hardella_thurjii	(Pangshura_smithii	(Batagur_kachuga	(Batagur_baska	Batagur_borneoensis )))))	(Pangshura_tecta	((Rhinoclemmys_areolata	((((Rhinoclemmys_annulata	(((Mauremys_reevesii	(Mauremys_caspica	Mauremys_rivulata ))	(Mauremys_nigricans	(Heosemys_annandalii	Sacalia_quadriocellata )))	(Mauremys_japonica	(Melanochelys_trijuga	(Malayemys_subtrijuga	Morenia_ocellata )))))	(Siebenrockiella_crassicollis	(Notochelys_platynota	(Cyclemys_dentata	(Cyclemys_oldhamii	(Cuora_picturata	(Cuora_amboinensis	(Cuora_mccordi	(Cuora_aurocapitata	Cuora_flavomarginata )))))))))	(Orlitia_borneensis	(Rhinoclemmys_pulcherrima	(Rhinoclemmys_nasuta	(Rhinoclemmys_punctularia	Rhinoclemmys_funerea )))))	(Morenia_petersi	Rhinoclemmys_diademata )))	(Mauremys_leprosa	(Heosemys_grandis	(Mauremys_annamensis	Rhinoclemmys_melanosterna ))))))	(Batagur_dhongoka	Heosemys_spinosa )))))));
(Malaclemys_terrapin	(Heosemys_annandalii	(((((((Notochelys_platynota	(Morenia_petersi	(Mauremys_leprosa	(Pangshura_tecta	((Mauremys_sinensis	(Hardella_thurjii	(Pangshura_smithii	(Batagur_kachuga	(Leucocephalon_yuwonoi	(Batagur_baska	Batagur_borneoensis ))))))	(Batagur_dhongoka	(Pangshura_tentoria	Heosemys_spinosa )))))))	(Cyclemys_dentata	(Cyclemys_oldhamii	(Cuora_aurocapitata	(Cuora_amboinensis	(Cuora_mccordi	(Cuora_flavomarginata	Cuora_picturata )))))))	(Orlitia_borneensis	Rhinoclemmys_diademata ))	(Melanochelys_trijuga	Mauremys_japonica ))	((((Rhinoclemmys_annulata	(Morenia_ocellata	(Geoemyda_spengleri	Malayemys_subtrijuga )))	(Rhinoclemmys_areolata	(Rhinoclemmys_nasuta	(Rhinoclemmys_pulcherrima	(Rhinoclemmys_punctularia	Rhinoclemmys_funerea )))))	(Mauremys_rivulata	(Mauremys_caspica	Sacalia_bealei )))	(Heosemys_grandis	(Mauremys_annamensis	Rhinoclemmys_melanosterna ))))	(Siebenrockiella_crassicollis	Sacalia_quadriocellata ))	(Mauremys_reevesii	Mauremys_nigricans ))));
(Malaclemys_terrapin	(Mauremys_annamensis	((Mauremys_japonica	(Melanochelys_trijuga	((Morenia_petersi	(Mauremys_leprosa	(Mauremys_sinensis	(Pangshura_tecta	((Hardella_thurjii	(Pangshura_smithii	(Leucocephalon_yuwonoi	(Batagur_kachuga	(Batagur_baska	Batagur_borneoensis )))))	(Heosemys_spinosa	(Pangshura_tentoria	Batagur_dhongoka )))))))	(Notochelys_platynota	(Cyclemys_dentata	(Cyclemys_oldhamii	(Cuora_picturata	(Cuora_amboinensis	(Cuora_aurocapitata	(Cuora_mccordi	Cuora_flavomarginata ))))))))))	(((Mauremys_reevesii	Mauremys_nigricans )	(((Malayemys_subtrijuga	(Geoemyda_spengleri	Morenia_ocellata ))	(Sacalia_bealei	(Mauremys_caspica	Mauremys_rivulata )))	(Rhinoclemmys_annulata	(Rhinoclemmys_areolata	((Rhinoclemmys_pulcherrima	(Rhinoclemmys_nasuta	((Heosemys_grandis	Rhinoclemmys_melanosterna )	(Rhinoclemmys_punctularia	Rhinoclemmys_funerea ))))	(Orlitia_borneensis	Rhinoclemmys_diademata ))))))	(Siebenrockiella_crassicollis	(Heosemys_annandalii	Sacalia_quadriocellata ))))));
(Malaclemys_terrapin	(Mauremys_japonica	(Notochelys_platynota	(((Mauremys_leprosa	(Mauremys_sinensis	(Morenia_petersi	(Hardella_thurjii	(Pangshura_smithii	(Batagur_kachuga	(Batagur_baska	Batagur_borneoensis )))))))	(Pangshura_tecta	(Pangshura_tentoria	(Batagur_dhongoka	Heosemys_spinosa ))))	(Orlitia_borneensis	((((Rhinoclemmys_diademata	(Mauremys_reevesii	Mauremys_nigricans ))	(((Rhinoclemmys_areolata	(((Geoemyda_spengleri	Morenia_ocellata )	(Melanochelys_trijuga	Malayemys_subtrijuga ))	(Mauremys_caspica	Sacalia_bealei )))	((Heosemys_grandis	Mauremys_rivulata )	(Mauremys_annamensis	Rhinoclemmys_melanosterna )))	(Rhinoclemmys_annulata	(Rhinoclemmys_pulcherrima	(Rhinoclemmys_punctularia	Rhinoclemmys_funerea )))))	(Siebenrockiella_crassicollis	(Sacalia_quadriocellata	Leucocephalon_yuwonoi )))	(Rhinoclemmys_nasuta	(Heosemys_annandalii	(Cyclemys_dentata	(Cyclemys_oldhamii	(Cuora_aurocapitata	((Cuora_amboinensis	Cuora_picturata )	(Cuora_mccordi	Cuora_flavomarginata )))))))))))));
(Malaclemys_terrapin	(Pangshura_tentoria	((Pangshura_tecta	((Mauremys_sinensis	(Hardella_thurjii	(Leucocephalon_yuwonoi	(Pangshura_smithii	(Batagur_kachuga	(Batagur_baska	Batagur_borneoensis ))))))	(Mauremys_leprosa	(Morenia_petersi	(Notochelys_platynota	((Orlitia_borneensis	((Rhinoclemmys_diademata	((((Rhinoclemmys_annulata	((Mauremys_nigricans	(Mauremys_reevesii	Malayemys_subtrijuga ))	(Mauremys_rivulata	(Mauremys_caspica	(Sacalia_bealei	(Geoemyda_spengleri	Morenia_ocellata ))))))	(Rhinoclemmys_areolata	(Rhinoclemmys_nasuta	(Rhinoclemmys_funerea	(Rhinoclemmys_pulcherrima	Rhinoclemmys_punctularia )))))	(Heosemys_annandalii	(Heosemys_grandis	(Mauremys_annamensis	Rhinoclemmys_melanosterna ))))	(Siebenrockiella_crassicollis	Sacalia_quadriocellata )))	(Melanochelys_trijuga	Mauremys_japonica )))	(Cyclemys_dentata	(Cyclemys_oldhamii	(Cuora_aurocapitata	(Cuora_amboinensis	(Cuora_picturata	(Cuora_mccordi	Cuora_flavomarginata ))))))))))))	(Batagur_dhongoka	Heosemys_spinosa ))));
(Malaclemys_terrapin	((Notochelys_platynota	(Morenia_petersi	(Mauremys_leprosa	(Mauremys_sinensis	(Pangshura_tecta	((Hardella_thurjii	(Pangshura_smithii	(Leucocephalon_yuwonoi	(Batagur_kachuga	(Batagur_baska	Batagur_borneoensis )))))	(Batagur_dhongoka	(Pangshura_tentoria	Heosemys_spinosa ))))))))	(Mauremys_japonica	((((Mauremys_reevesii	((Mauremys_nigricans	((Heosemys_annandalii	(Cyclemys_dentata	(Cyclemys_oldhamii	(Cuora_aurocapitata	(Cuora_amboinensis	(Cuora_mccordi	(Cuora_flavomarginata	Cuora_picturata )))))))	(Mauremys_rivulata	(Heosemys_grandis	(Mauremys_annamensis	Rhinoclemmys_melanosterna )))))	(Rhinoclemmys_diademata	Rhinoclemmys_annulata )))	(Orlitia_borneensis	(Rhinoclemmys_areolata	(Rhinoclemmys_nasuta	(Rhinoclemmys_pulcherrima	(Rhinoclemmys_punctularia	Rhinoclemmys_funerea ))))))	((Mauremys_caspica	(Sacalia_bealei	(Geoemyda_spengleri	Morenia_ocellata )))	(Siebenrockiella_crassicollis	Sacalia_quadriocellata )))	(Melanochelys_trijuga	Malayemys_subtrijuga )))));
(Malaclemys_terrapin	(Mauremys_japonica	(Rhinoclemmys_diademata	(((Mauremys_nigricans	(Mauremys_reevesii	(Sacalia_quadriocellata	(Siebenrockiella_crassicollis	(Melanochelys_trijuga	(Malayemys_subtrijuga	(Morenia_ocellata	((Geoemyda_spengleri	(Pangshura_tentoria	(Batagur_dhongoka	(Heosemys_spinosa	(Hardella_thurjii	(Pangshura_smithii	(Batagur_kachuga	(Batagur_baska	Batagur_borneoensis ))))))))	(Sacalia_bealei	((Rhinoclemmys_pulcherrima	(Rhinoclemmys_annulata	(Rhinoclemmys_melanosterna	(Rhinoclemmys_funerea	(Heosemys_grandis	Rhinoclemmys_punctularia )))))	(Rhinoclemmys_areolata	(Orlitia_borneensis	(Rhinoclemmys_nasuta	(Pangshura_tecta	(Mauremys_leprosa	(Mauremys_sinensis	Leucocephalon_yuwonoi ))))))))))))))))	(Mauremys_annamensis	(Mauremys_caspica	Mauremys_rivulata )))	((Cyclemys_dentata	(Cyclemys_oldhamii	(Cuora_aurocapitata	(Cuora_amboinensis	((Heosemys_annandalii	Cuora_picturata )	(Cuora_mccordi	Cuora_flavomarginata ))))))	(Morenia_petersi	Notochelys_platynota ))))));
(Malaclemys_terrapin	(Heosemys_annandalii	(Heosemys_grandis	((Mauremys_japonica	(Melanochelys_trijuga	(((Mauremys_sinensis	(Pangshura_tecta	((Hardella_thurjii	(Pangshura_smithii	(Batagur_kachuga	(Batagur_baska	Batagur_borneoensis ))))	(Heosemys_spinosa	(Pangshura_tentoria	Batagur_dhongoka )))))	(Mauremys_leprosa	(Morenia_petersi	(Notochelys_platynota	(Cyclemys_dentata	(Cyclemys_oldhamii	(Cuora_aurocapitata	(Cuora_amboinensis	(Cuora_picturata	(Cuora_mccordi	Cuora_flavomarginata ))))))))))	(Orlitia_borneensis	Rhinoclemmys_diademata ))))	(Mauremys_annamensis	(((Mauremys_reevesii	Mauremys_nigricans )	((Malayemys_subtrijuga	(Geoemyda_spengleri	Leucocephalon_yuwonoi ))	((Morenia_ocellata	(Sacalia_bealei	(Mauremys_caspica	Mauremys_rivulata )))	(Rhinoclemmys_annulata	(Rhinoclemmys_areolata	(Rhinoclemmys_nasuta	((Rhinoclemmys_pulcherrima	Rhinoclemmys_melanosterna )	(Rhinoclemmys_punctularia	Rhinoclemmys_funerea ))))))))	(Siebenrockiella_crassicollis	Sacalia_quadriocellata )))))));
(Malaclemys_terrapin	(Mauremys_japonica	((((Melanochelys_trijuga	(((Notochelys_platynota	(Morenia_petersi	(Mauremys_leprosa	(Mauremys_sinensis	(Pangshura_tecta	(Pangshura_tentoria	(Batagur_dhongoka	(Heosemys_spinosa	(Hardella_thurjii	(Pangshura_smithii	(Leucocephalon_yuwonoi	(Batagur_kachuga	(Batagur_baska	Batagur_borneoensis )))))))))))))	(Cyclemys_dentata	(Cyclemys_oldhamii	(Cuora_aurocapitata	(Cuora_amboinensis	(Cuora_picturata	(Cuora_mccordi	Cuora_flavomarginata )))))))	(Orlitia_borneensis	Rhinoclemmys_diademata )))	(Siebenrockiella_crassicollis	Sacalia_quadriocellata ))	((Mauremys_reevesii	Mauremys_nigricans )	((Mauremys_rivulata	(Mauremys_caspica	(Sacalia_bealei	(Morenia_ocellata	(Geoemyda_spengleri	Malayemys_subtrijuga )))))	(Rhinoclemmys_annulata	((Mauremys_annamensis	Rhinoclemmys_melanosterna )	(Rhinoclemmys_areolata	(Rhinoclemmys_nasuta	(Rhinoclemmys_pulcherrima	(Rhinoclemmys_punctularia	Rhinoclemmys_funerea )))))))))	(Heosemys_grandis	Heosemys_annandalii ))));
(Malaclemys_terrapin	((Mauremys_japonica	((((Notochelys_platynota	(Morenia_petersi	(Mauremys_leprosa	((Pangshura_tecta	(Pangshura_tentoria	(Batagur_dhongoka	(Heosemys_spinosa	(Hardella_thurjii	(Pangshura_smithii	(Batagur_kachuga	(Batagur_baska	Batagur_borneoensis ))))))))	(Mauremys_sinensis	Leucocephalon_yuwonoi )))))	(Cyclemys_dentata	(Cyclemys_oldhamii	(Cuora_aurocapitata	(Cuora_amboinensis	(Cuora_picturata	(Cuora_mccordi	Cuora_flavomarginata )))))))	(Melanochelys_trijuga	(Siebenrockiella_crassicollis	Sacalia_quadriocellata )))	(Rhinoclemmys_diademata	(Orlitia_borneensis	((Rhinoclemmys_areolata	(Rhinoclemmys_annulata	(Sacalia_bealei	((Mauremys_caspica	(Mauremys_rivulata	(Mauremys_reevesii	Mauremys_nigricans )))	(Morenia_ocellata	(Geoemyda_spengleri	Malayemys_subtrijuga ))))))	(Rhinoclemmys_pulcherrima	(Rhinoclemmys_nasuta	(Rhinoclemmys_punctularia	Rhinoclemmys_funerea ))))))))	(Heosemys_annandalii	(Heosemys_grandis	(Mauremys_annamensis	Rhinoclemmys_melanosterna )))));
(Malaclemys_terrapin	(Mauremys_japonica	(Heosemys_annandalii	((Mauremys_rivulata	((Mauremys_caspica	((Sacalia_bealei	(Rhinoclemmys_areolata	((Orlitia_borneensis	((Pangshura_tecta	((Mauremys_sinensis	(Leucocephalon_yuwonoi	(Hardella_thurjii	(Pangshura_smithii	(Batagur_kachuga	(Batagur_baska	Batagur_borneoensis ))))))	(Pangshura_tentoria	(Batagur_dhongoka	Heosemys_spinosa ))))	(Mauremys_leprosa	(Morenia_petersi	(Notochelys_platynota	(Cyclemys_dentata	(Cyclemys_oldhamii	(Cuora_aurocapitata	(Cuora_amboinensis	(Cuora_flavomarginata	(Cuora_mccordi	Cuora_picturata )))))))))))	(Rhinoclemmys_nasuta	(Rhinoclemmys_pulcherrima	(Rhinoclemmys_punctularia	Rhinoclemmys_funerea ))))))	((Geoemyda_spengleri	Morenia_ocellata )	(Melanochelys_trijuga	Malayemys_subtrijuga ))))	(Heosemys_grandis	(Mauremys_annamensis	Rhinoclemmys_melanosterna ))))	((Mauremys_reevesii	Mauremys_nigricans )	(Rhinoclemmys_annulata	(Sacalia_quadriocellata	(Siebenrockiella_crassicollis	Rhinoclemmys_diademata ))))))));
(Malaclemys_terrapin	(Mauremys_rivulata	((Mauremys_caspica	((Morenia_ocellata	((Sacalia_bealei	((Pangshura_tentoria	(Batagur_dhongoka	(Heosemys_spinosa	(Leucocephalon_yuwonoi	(Hardella_thurjii	(Pangshura_smithii	(Batagur_kachuga	(Batagur_baska	Batagur_borneoensis ))))))))	(Orlitia_borneensis	(Pangshura_tecta	(Mauremys_sinensis	(Mauremys_leprosa	(Morenia_petersi	Notochelys_platynota )))))))	(Rhinoclemmys_punctularia	(Rhinoclemmys_pulcherrima	(Rhinoclemmys_areolata	(Rhinoclemmys_funerea	Rhinoclemmys_nasuta ))))))	(Mauremys_reevesii	(Malayemys_subtrijuga	(Melanochelys_trijuga	(Siebenrockiella_crassicollis	(Geoemyda_spengleri	Sacalia_quadriocellata )))))))	(((Rhinoclemmys_diademata	(Mauremys_japonica	(Cyclemys_dentata	(Cyclemys_oldhamii	(Cuora_aurocapitata	(Cuora_amboinensis	((Heosemys_annandalii	Cuora_mccordi )	(Cuora_flavomarginata	Cuora_picturata ))))))))	(Heosemys_grandis	(Mauremys_annamensis	Rhinoclemmys_melanosterna )))	(Mauremys_nigricans	Rhinoclemmys_annulata )))));
(Malaclemys_terrapin	(Mauremys_rivulata	(Morenia_ocellata	(((((((((Pangshura_tecta	(Mauremys_sinensis	((Hardella_thurjii	(Pangshura_smithii	(Leucocephalon_yuwonoi	(Batagur_kachuga	(Batagur_baska	Batagur_borneoensis )))))	(Heosemys_spinosa	(Pangshura_tentoria	Batagur_dhongoka )))))	(Morenia_petersi	Mauremys_leprosa ))	(Orlitia_borneensis	Rhinoclemmys_diademata ))	(Notochelys_platynota	(Cyclemys_dentata	(Cyclemys_oldhamii	(Cuora_aurocapitata	(Cuora_amboinensis	(Cuora_picturata	(Cuora_mccordi	Cuora_flavomarginata ))))))))	(Melanochelys_trijuga	Mauremys_japonica ))	(Siebenrockiella_crassicollis	(Geoemyda_spengleri	Sacalia_quadriocellata )))	(Mauremys_reevesii	Malayemys_subtrijuga ))	(Mauremys_nigricans	(Rhinoclemmys_annulata	(((Heosemys_grandis	Heosemys_annandalii )	(Mauremys_annamensis	Rhinoclemmys_melanosterna ))	(Rhinoclemmys_areolata	(Rhinoclemmys_nasuta	(Rhinoclemmys_pulcherrima	(Rhinoclemmys_punctularia	Rhinoclemmys_funerea ))))))))	(Mauremys_caspica	Sacalia_bealei )))));
(Malaclemys_terrapin	(Mauremys_rivulata	(Mauremys_caspica	((Sacalia_bealei	((((Orlitia_borneensis	(Mauremys_sinensis	(Pangshura_tecta	((Hardella_thurjii	(Pangshura_smithii	(Batagur_kachuga	(Batagur_baska	Batagur_borneoensis ))))	(Heosemys_spinosa	(Pangshura_tentoria	Batagur_dhongoka ))))))	(Rhinoclemmys_diademata	(Mauremys_japonica	((Cyclemys_dentata	(Cyclemys_oldhamii	(Cuora_aurocapitata	(Cuora_amboinensis	(Cuora_picturata	(Cuora_mccordi	Cuora_flavomarginata ))))))	(Notochelys_platynota	(Morenia_petersi	Mauremys_leprosa ))))))	(Rhinoclemmys_pulcherrima	((Rhinoclemmys_punctularia	(Heosemys_grandis	Heosemys_annandalii ))	(Rhinoclemmys_nasuta	(Rhinoclemmys_areolata	(Mauremys_annamensis	(Rhinoclemmys_funerea	Rhinoclemmys_melanosterna )))))))	(Rhinoclemmys_annulata	(Mauremys_reevesii	Mauremys_nigricans ))))	(Morenia_ocellata	(Malayemys_subtrijuga	(Melanochelys_trijuga	(Siebenrockiella_crassicollis	(Sacalia_quadriocellata	(Geoemyda_spengleri	Leucocephalon_yuwonoi ))))))))));
(Malaclemys_terrapin	((((Mauremys_japonica	((((Mauremys_sinensis	(Pangshura_tecta	(Pangshura_tentoria	(Batagur_dhongoka	(Heosemys_spinosa	(Hardella_thurjii	(Pangshura_smithii	(Leucocephalon_yuwonoi	(Batagur_kachuga	(Batagur_baska	Batagur_borneoensis ))))))))))	(Morenia_petersi	Mauremys_leprosa ))	(Rhinoclemmys_diademata	(Orlitia_borneensis	(Rhinoclemmys_areolata	(Rhinoclemmys_pulcherrima	(Rhinoclemmys_nasuta	(Rhinoclemmys_punctularia	Rhinoclemmys_funerea )))))))	(Notochelys_platynota	(Cyclemys_dentata	(Cyclemys_oldhamii	(Cuora_picturata	(Cuora_amboinensis	(Cuora_aurocapitata	(Cuora_mccordi	Cuora_flavomarginata )))))))))	(Siebenrockiella_crassicollis	Sacalia_quadriocellata ))	(Mauremys_nigricans	(Mauremys_reevesii	(Mauremys_rivulata	(Mauremys_caspica	(Sacalia_bealei	(Morenia_ocellata	(Malayemys_subtrijuga	(Geoemyda_spengleri	Melanochelys_trijuga )))))))))	(Rhinoclemmys_annulata	((Heosemys_grandis	Heosemys_annandalii )	(Mauremys_annamensis	Rhinoclemmys_melanosterna )))));
(Malaclemys_terrapin	(Geoemyda_spengleri	(Sacalia_bealei	(Morenia_ocellata	(Malayemys_subtrijuga	(Mauremys_caspica	(((((Melanochelys_trijuga	(Siebenrockiella_crassicollis	(Notochelys_platynota	(Leucocephalon_yuwonoi	(Morenia_petersi	(Mauremys_leprosa	(Mauremys_sinensis	(Pangshura_tecta	((Hardella_thurjii	(Pangshura_smithii	(Batagur_kachuga	(Batagur_baska	Batagur_borneoensis ))))	(Heosemys_spinosa	(Pangshura_tentoria	Batagur_dhongoka )))))))))))	(Mauremys_annamensis	Mauremys_japonica ))	(Heosemys_grandis	(Rhinoclemmys_diademata	(Rhinoclemmys_annulata	((Orlitia_borneensis	Rhinoclemmys_areolata )	(Rhinoclemmys_pulcherrima	(Rhinoclemmys_nasuta	(Rhinoclemmys_melanosterna	(Rhinoclemmys_punctularia	Rhinoclemmys_funerea )))))))))	(Mauremys_reevesii	(Mauremys_nigricans	(Heosemys_annandalii	Sacalia_quadriocellata ))))	(Mauremys_rivulata	(Cyclemys_dentata	(Cyclemys_oldhamii	(Cuora_picturata	(Cuora_amboinensis	(Cuora_aurocapitata	(Cuora_mccordi	Cuora_flavomarginata ))))))))))))));
(Malaclemys_terrapin	(Mauremys_rivulata	(((Mauremys_nigricans	((Rhinoclemmys_areolata	(((Rhinoclemmys_diademata	(Orlitia_borneensis	(((Morenia_petersi	(Mauremys_leprosa	((Mauremys_sinensis	(Leucocephalon_yuwonoi	(Pangshura_smithii	(Batagur_kachuga	(Batagur_baska	Batagur_borneoensis )))))	(Pangshura_tecta	(Hardella_thurjii	(Heosemys_spinosa	(Pangshura_tentoria	Batagur_dhongoka )))))))	(Notochelys_platynota	(Cyclemys_dentata	(Cyclemys_oldhamii	(Cuora_aurocapitata	(Cuora_amboinensis	(Cuora_picturata	(Cuora_mccordi	Cuora_flavomarginata ))))))))	(Melanochelys_trijuga	Mauremys_japonica ))))	(Siebenrockiella_crassicollis	(Geoemyda_spengleri	Sacalia_quadriocellata )))	((Heosemys_annandalii	(Heosemys_grandis	(Mauremys_annamensis	Rhinoclemmys_melanosterna )))	(Rhinoclemmys_nasuta	(Rhinoclemmys_pulcherrima	(Rhinoclemmys_punctularia	Rhinoclemmys_funerea ))))))	(Mauremys_reevesii	Malayemys_subtrijuga )))	(Mauremys_caspica	Sacalia_bealei ))	(Morenia_ocellata	Rhinoclemmys_annulata ))));
(Malaclemys_terrapin	(((Mauremys_nigricans	(Mauremys_reevesii	(Mauremys_rivulata	(Mauremys_caspica	((((Sacalia_bealei	(Geoemyda_spengleri	(Pangshura_tentoria	(Batagur_dhongoka	(Heosemys_spinosa	((Hardella_thurjii	(Pangshura_smithii	(Leucocephalon_yuwonoi	(Batagur_kachuga	(Batagur_baska	Batagur_borneoensis )))))	(Mauremys_sinensis	(Pangshura_tecta	(Morenia_petersi	Mauremys_leprosa )))))))))	(Rhinoclemmys_areolata	(Orlitia_borneensis	(Rhinoclemmys_pulcherrima	(Rhinoclemmys_nasuta	(Rhinoclemmys_punctularia	Rhinoclemmys_funerea ))))))	(Rhinoclemmys_annulata	(Mauremys_annamensis	Rhinoclemmys_melanosterna )))	(Malayemys_subtrijuga	Morenia_ocellata ))))))	(Heosemys_grandis	(Heosemys_annandalii	Sacalia_quadriocellata )))	(Mauremys_japonica	(Melanochelys_trijuga	((Notochelys_platynota	(Cyclemys_dentata	(Cyclemys_oldhamii	(Cuora_aurocapitata	(Cuora_amboinensis	(Cuora_picturata	(Cuora_mccordi	Cuora_flavomarginata )))))))	(Siebenrockiella_crassicollis	Rhinoclemmys_diademata ))))));
(Malaclemys_terrapin	(Leucocephalon_yuwonoi	((Mauremys_sinensis	(Pangshura_tecta	(Pangshura_tentoria	(Batagur_dhongoka	(Heosemys_spinosa	(Hardella_thurjii	(Pangshura_smithii	(Batagur_kachuga	(Batagur_baska	Batagur_borneoensis )))))))))	(Mauremys_leprosa	(Morenia_petersi	(Notochelys_platynota	(Mauremys_japonica	((Mauremys_nigricans	(Mauremys_reevesii	(Mauremys_rivulata	((Mauremys_caspica	(((Rhinoclemmys_diademata	(Siebenrockiella_crassicollis	(Geoemyda_spengleri	Sacalia_quadriocellata )))	(Morenia_ocellata	Rhinoclemmys_annulata ))	((Mauremys_annamensis	(Heosemys_grandis	Rhinoclemmys_melanosterna ))	(Melanochelys_trijuga	Malayemys_subtrijuga ))))	(Sacalia_bealei	(Orlitia_borneensis	(Rhinoclemmys_areolata	(Rhinoclemmys_nasuta	(Rhinoclemmys_funerea	(Rhinoclemmys_pulcherrima	Rhinoclemmys_punctularia ))))))))))	(((Cuora_amboinensis	(Cuora_aurocapitata	Cyclemys_oldhamii ))	(Cuora_flavomarginata	Cuora_picturata ))	(Cyclemys_dentata	(Heosemys_annandalii	Cuora_mccordi )))))))))));
(Malaclemys_terrapin	(Mauremys_japonica	((((Notochelys_platynota	(Morenia_petersi	(Mauremys_leprosa	(Pangshura_tecta	(Mauremys_sinensis	((Hardella_thurjii	(Pangshura_smithii	(Leucocephalon_yuwonoi	(Batagur_kachuga	(Batagur_baska	Batagur_borneoensis )))))	(Pangshura_tentoria	(Batagur_dhongoka	Heosemys_spinosa ))))))))	(Cyclemys_dentata	(Cyclemys_oldhamii	(Cuora_aurocapitata	(Cuora_amboinensis	(Cuora_mccordi	(Cuora_flavomarginata	Cuora_picturata )))))))	(Rhinoclemmys_diademata	(Orlitia_borneensis	((Rhinoclemmys_areolata	(Sacalia_bealei	((((Mauremys_reevesii	(Heosemys_annandalii	Mauremys_nigricans ))	(Mauremys_rivulata	Rhinoclemmys_annulata ))	(Heosemys_grandis	(Mauremys_annamensis	Rhinoclemmys_melanosterna )))	(Mauremys_caspica	(Malayemys_subtrijuga	(Geoemyda_spengleri	Morenia_ocellata ))))))	(Rhinoclemmys_nasuta	(Rhinoclemmys_pulcherrima	(Rhinoclemmys_punctularia	Rhinoclemmys_funerea )))))))	(Melanochelys_trijuga	(Siebenrockiella_crassicollis	Sacalia_quadriocellata )))));
(Malaclemys_terrapin	(Leucocephalon_yuwonoi	((Mauremys_leprosa	(Morenia_petersi	(Pangshura_tecta	(Mauremys_sinensis	(Pangshura_tentoria	(Batagur_dhongoka	(Heosemys_spinosa	(Pangshura_smithii	(Hardella_thurjii	(Batagur_kachuga	(Batagur_baska	Batagur_borneoensis )))))))))))	(Notochelys_platynota	((((Mauremys_caspica	((Mauremys_rivulata	(Mauremys_reevesii	(Mauremys_nigricans	(Heosemys_annandalii	Sacalia_quadriocellata ))))	(Cyclemys_dentata	(Cyclemys_oldhamii	(Cuora_aurocapitata	(Cuora_amboinensis	(Cuora_mccordi	Cuora_flavomarginata )))))))	(((Geoemyda_spengleri	Sacalia_bealei )	((Heosemys_grandis	Rhinoclemmys_melanosterna )	(Rhinoclemmys_areolata	(Orlitia_borneensis	(Rhinoclemmys_diademata	(Rhinoclemmys_pulcherrima	(Rhinoclemmys_punctularia	(Rhinoclemmys_funerea	Rhinoclemmys_nasuta ))))))))	(Siebenrockiella_crassicollis	(Morenia_ocellata	Rhinoclemmys_annulata ))))	(Mauremys_japonica	(Melanochelys_trijuga	Malayemys_subtrijuga )))	(Mauremys_annamensis	Cuora_picturata ))))));
(Malaclemys_terrapin	(Heosemys_annandalii	((((((Notochelys_platynota	(Morenia_petersi	(Mauremys_leprosa	(Leucocephalon_yuwonoi	(Mauremys_sinensis	(Pangshura_tecta	((Hardella_thurjii	(Pangshura_smithii	(Batagur_kachuga	(Batagur_baska	Batagur_borneoensis ))))	(Heosemys_spinosa	(Pangshura_tentoria	Batagur_dhongoka )))))))))	(Cyclemys_dentata	(Cyclemys_oldhamii	(Cuora_aurocapitata	(Cuora_picturata	(Cuora_amboinensis	(Cuora_mccordi	Cuora_flavomarginata )))))))	(Orlitia_borneensis	Rhinoclemmys_diademata ))	(Melanochelys_trijuga	Mauremys_japonica ))	(Heosemys_grandis	((((Morenia_ocellata	(Geoemyda_spengleri	Malayemys_subtrijuga ))	(Sacalia_bealei	(Mauremys_caspica	Mauremys_rivulata )))	(Rhinoclemmys_annulata	(Rhinoclemmys_pulcherrima	(Rhinoclemmys_punctularia	(Rhinoclemmys_funerea	Rhinoclemmys_nasuta )))))	(Rhinoclemmys_areolata	(Mauremys_annamensis	Rhinoclemmys_melanosterna )))))	((Mauremys_reevesii	Mauremys_nigricans )	(Siebenrockiella_crassicollis	Sacalia_quadriocellata )))));
(Malaclemys_terrapin	(Mauremys_japonica	((((Sacalia_quadriocellata	(Siebenrockiella_crassicollis	(Melanochelys_trijuga	((Notochelys_platynota	(Morenia_petersi	((Mauremys_sinensis	((Hardella_thurjii	(Pangshura_smithii	(Batagur_kachuga	(Batagur_baska	Batagur_borneoensis ))))	(Heosemys_spinosa	(Pangshura_tentoria	Batagur_dhongoka ))))	(Leucocephalon_yuwonoi	(Pangshura_tecta	Mauremys_leprosa )))))	(Cyclemys_dentata	(Cyclemys_oldhamii	(Cuora_aurocapitata	(Cuora_amboinensis	(Cuora_picturata	(Cuora_mccordi	Cuora_flavomarginata ))))))))))	((Mauremys_reevesii	Malayemys_subtrijuga )	(Mauremys_nigricans	(Rhinoclemmys_annulata	(Rhinoclemmys_diademata	((Rhinoclemmys_pulcherrima	(Rhinoclemmys_nasuta	(Orlitia_borneensis	Rhinoclemmys_areolata )))	(Rhinoclemmys_punctularia	(Rhinoclemmys_funerea	(Mauremys_annamensis	Rhinoclemmys_melanosterna )))))))))	(Mauremys_rivulata	(Mauremys_caspica	(Sacalia_bealei	(Geoemyda_spengleri	Morenia_ocellata )))))	(Heosemys_grandis	Heosemys_annandalii ))));
(Malaclemys_terrapin	(Mauremys_rivulata	(Morenia_ocellata	((((((Mauremys_japonica	(Rhinoclemmys_diademata	((Notochelys_platynota	((Orlitia_borneensis	(Pangshura_tecta	(Mauremys_sinensis	(Pangshura_tentoria	(Batagur_dhongoka	(Heosemys_spinosa	(Hardella_thurjii	(Pangshura_smithii	(Leucocephalon_yuwonoi	(Batagur_kachuga	(Batagur_baska	Batagur_borneoensis )))))))))))	(Morenia_petersi	Mauremys_leprosa )))	(Cyclemys_dentata	(Cyclemys_oldhamii	(Cuora_aurocapitata	(Cuora_amboinensis	((Heosemys_annandalii	Cuora_mccordi )	(Cuora_flavomarginata	Cuora_picturata )))))))))	(Heosemys_grandis	(Mauremys_annamensis	Rhinoclemmys_melanosterna )))	(Melanochelys_trijuga	(Siebenrockiella_crassicollis	(Geoemyda_spengleri	Sacalia_quadriocellata ))))	(Rhinoclemmys_areolata	(Rhinoclemmys_nasuta	(Rhinoclemmys_pulcherrima	(Rhinoclemmys_punctularia	Rhinoclemmys_funerea )))))	(Malayemys_subtrijuga	(Mauremys_reevesii	(Mauremys_nigricans	Rhinoclemmys_annulata ))))	(Mauremys_caspica	Sacalia_bealei )))));
(Malaclemys_terrapin	(Mauremys_rivulata	((((((Rhinoclemmys_diademata	((Orlitia_borneensis	(Notochelys_platynota	(Morenia_petersi	(Mauremys_leprosa	(Pangshura_tecta	((Mauremys_sinensis	(Hardella_thurjii	(Pangshura_smithii	(Leucocephalon_yuwonoi	(Batagur_kachuga	(Batagur_baska	Batagur_borneoensis ))))))	(Pangshura_tentoria	(Batagur_dhongoka	Heosemys_spinosa ))))))))	(Cyclemys_dentata	(Cyclemys_oldhamii	(Cuora_aurocapitata	(Cuora_amboinensis	(Cuora_mccordi	(Cuora_flavomarginata	Cuora_picturata ))))))))	(Melanochelys_trijuga	Mauremys_japonica ))	(Siebenrockiella_crassicollis	Sacalia_quadriocellata ))	((Heosemys_grandis	Heosemys_annandalii )	(Mauremys_annamensis	Rhinoclemmys_melanosterna )))	(Rhinoclemmys_annulata	(((Morenia_ocellata	(Geoemyda_spengleri	Malayemys_subtrijuga ))	(Mauremys_caspica	Sacalia_bealei ))	(Rhinoclemmys_areolata	(Rhinoclemmys_nasuta	(Rhinoclemmys_pulcherrima	(Rhinoclemmys_punctularia	Rhinoclemmys_funerea )))))))	(Mauremys_reevesii	Mauremys_nigricans ))));
(Malaclemys_terrapin	(Leucocephalon_yuwonoi	(Mauremys_sinensis	((Pangshura_tecta	(((Batagur_baska	Batagur_borneoensis )	(Pangshura_smithii	(Hardella_thurjii	Batagur_kachuga )))	(Heosemys_spinosa	(Pangshura_tentoria	Batagur_dhongoka ))))	(Mauremys_leprosa	(Morenia_petersi	(Notochelys_platynota	((((Siebenrockiella_crassicollis	((((Mauremys_reevesii	Mauremys_nigricans )	((Heosemys_grandis	Heosemys_annandalii )	(Mauremys_caspica	Mauremys_rivulata )))	(Morenia_ocellata	Rhinoclemmys_annulata ))	(Malayemys_subtrijuga	(Geoemyda_spengleri	Sacalia_quadriocellata ))))	(Cyclemys_dentata	(Cyclemys_oldhamii	(Cuora_aurocapitata	(Cuora_amboinensis	(Cuora_picturata	(Cuora_mccordi	Cuora_flavomarginata )))))))	(Rhinoclemmys_diademata	(Orlitia_borneensis	((Sacalia_bealei	(Rhinoclemmys_areolata	(Mauremys_annamensis	Rhinoclemmys_melanosterna )))	(Rhinoclemmys_pulcherrima	(Rhinoclemmys_punctularia	(Rhinoclemmys_funerea	Rhinoclemmys_nasuta )))))))	(Melanochelys_trijuga	Mauremys_japonica )))))))));
(Malaclemys_terrapin	((((((Mauremys_annamensis	(Melanochelys_trijuga	(Malayemys_subtrijuga	(Morenia_ocellata	((Rhinoclemmys_annulata	((Rhinoclemmys_areolata	(Rhinoclemmys_nasuta	(Pangshura_tecta	(Heosemys_spinosa	((Hardella_thurjii	(Pangshura_smithii	(Batagur_kachuga	(Batagur_baska	Batagur_borneoensis ))))	(Pangshura_tentoria	Batagur_dhongoka ))))))	(Rhinoclemmys_pulcherrima	(Rhinoclemmys_melanosterna	(Heosemys_grandis	(Rhinoclemmys_punctularia	Rhinoclemmys_funerea ))))))	(Sacalia_bealei	(Mauremys_caspica	Mauremys_rivulata )))))))	(Siebenrockiella_crassicollis	(Sacalia_quadriocellata	(Geoemyda_spengleri	Leucocephalon_yuwonoi ))))	(Mauremys_reevesii	Mauremys_nigricans ))	(Orlitia_borneensis	Rhinoclemmys_diademata ))	(Notochelys_platynota	(Morenia_petersi	(Mauremys_leprosa	Mauremys_sinensis ))))	(Mauremys_japonica	(Heosemys_annandalii	(Cyclemys_dentata	(Cyclemys_oldhamii	(Cuora_aurocapitata	((Cuora_amboinensis	Cuora_mccordi )	(Cuora_flavomarginata	Cuora_picturata )))))))));
(Malaclemys_terrapin	((Mauremys_reevesii	((((Mauremys_japonica	((Notochelys_platynota	(Morenia_petersi	(Mauremys_leprosa	(Mauremys_sinensis	(Pangshura_tecta	((Hardella_thurjii	(Pangshura_smithii	(Leucocephalon_yuwonoi	(Batagur_kachuga	(Batagur_baska	Batagur_borneoensis )))))	(Pangshura_tentoria	(Batagur_dhongoka	Heosemys_spinosa ))))))))	(Cyclemys_dentata	(Cyclemys_oldhamii	(Cuora_aurocapitata	(Cuora_amboinensis	(Cuora_mccordi	(Cuora_flavomarginata	Cuora_picturata ))))))))	(Orlitia_borneensis	Rhinoclemmys_diademata ))	(Siebenrockiella_crassicollis	Sacalia_quadriocellata ))	(Mauremys_nigricans	(((Mauremys_rivulata	(Mauremys_caspica	(Sacalia_bealei	(Geoemyda_spengleri	Morenia_ocellata ))))	(Rhinoclemmys_annulata	(Rhinoclemmys_melanosterna	(Rhinoclemmys_areolata	(Rhinoclemmys_nasuta	(Rhinoclemmys_pulcherrima	(Rhinoclemmys_punctularia	Rhinoclemmys_funerea )))))))	(Heosemys_grandis	(Heosemys_annandalii	Mauremys_annamensis ))))))	(Melanochelys_trijuga	Malayemys_subtrijuga )));
(Malaclemys_terrapin	(Mauremys_japonica	(((Rhinoclemmys_diademata	((Notochelys_platynota	(Morenia_petersi	(Mauremys_leprosa	((Mauremys_sinensis	(Leucocephalon_yuwonoi	(Hardella_thurjii	(Pangshura_smithii	(Batagur_kachuga	(Batagur_baska	Batagur_borneoensis ))))))	(Pangshura_tecta	(Pangshura_tentoria	(Batagur_dhongoka	Heosemys_spinosa )))))))	(Cyclemys_dentata	(Cyclemys_oldhamii	(Cuora_aurocapitata	(Cuora_amboinensis	(Cuora_picturata	(Cuora_mccordi	Cuora_flavomarginata ))))))))	(((Mauremys_reevesii	Mauremys_nigricans )	(Rhinoclemmys_annulata	(((((Geoemyda_spengleri	Morenia_ocellata )	(Melanochelys_trijuga	Malayemys_subtrijuga ))	(Mauremys_caspica	Mauremys_rivulata ))	(Sacalia_bealei	(Rhinoclemmys_areolata	(Orlitia_borneensis	(Rhinoclemmys_nasuta	(Rhinoclemmys_pulcherrima	(Rhinoclemmys_punctularia	Rhinoclemmys_funerea )))))))	(Mauremys_annamensis	Rhinoclemmys_melanosterna ))))	(Siebenrockiella_crassicollis	Sacalia_quadriocellata )))	(Heosemys_grandis	Heosemys_annandalii ))));
(Malaclemys_terrapin	((Mauremys_japonica	((Notochelys_platynota	(Morenia_petersi	(Mauremys_leprosa	(Leucocephalon_yuwonoi	(Mauremys_sinensis	(Pangshura_tecta	((Hardella_thurjii	(Pangshura_smithii	(Batagur_kachuga	(Batagur_baska	Batagur_borneoensis ))))	(Heosemys_spinosa	(Pangshura_tentoria	Batagur_dhongoka )))))))))	(Cuora_picturata	(Cyclemys_dentata	(Cyclemys_oldhamii	(Cuora_aurocapitata	(Cuora_amboinensis	(Cuora_mccordi	Cuora_flavomarginata ))))))))	(Mauremys_annamensis	((((Mauremys_reevesii	(Heosemys_annandalii	Mauremys_nigricans ))	(Siebenrockiella_crassicollis	Sacalia_quadriocellata ))	(((Sacalia_bealei	(Geoemyda_spengleri	Morenia_ocellata ))	(Mauremys_caspica	Mauremys_rivulata ))	((Heosemys_grandis	Rhinoclemmys_melanosterna )	(Rhinoclemmys_areolata	((Rhinoclemmys_nasuta	(Orlitia_borneensis	Rhinoclemmys_diademata ))	(Rhinoclemmys_pulcherrima	(Rhinoclemmys_annulata	(Rhinoclemmys_punctularia	Rhinoclemmys_funerea ))))))))	(Melanochelys_trijuga	Malayemys_subtrijuga )))));
(Malaclemys_terrapin	(Mauremys_rivulata	(Mauremys_caspica	(Sacalia_bealei	(Morenia_ocellata	(((Rhinoclemmys_pulcherrima	((Rhinoclemmys_punctularia	(Heosemys_grandis	((Rhinoclemmys_diademata	(Mauremys_japonica	((Orlitia_borneensis	(Notochelys_platynota	((Mauremys_sinensis	(Pangshura_tecta	(Pangshura_tentoria	(Batagur_dhongoka	(Heosemys_spinosa	(Hardella_thurjii	(Pangshura_smithii	(Batagur_kachuga	(Batagur_baska	Batagur_borneoensis )))))))))	(Morenia_petersi	Mauremys_leprosa ))))	(Melanochelys_trijuga	(Siebenrockiella_crassicollis	(Sacalia_quadriocellata	(Geoemyda_spengleri	Leucocephalon_yuwonoi )))))))	(Cyclemys_dentata	(Cyclemys_oldhamii	(Cuora_aurocapitata	(Cuora_amboinensis	((Heosemys_annandalii	Cuora_mccordi )	(Cuora_flavomarginata	Cuora_picturata )))))))))	(Rhinoclemmys_funerea	(Mauremys_annamensis	Rhinoclemmys_melanosterna ))))	(Rhinoclemmys_nasuta	Rhinoclemmys_areolata ))	(Malayemys_subtrijuga	(Rhinoclemmys_annulata	(Mauremys_reevesii	Mauremys_nigricans )))))))));
(Malaclemys_terrapin	(Mauremys_rivulata	((Rhinoclemmys_annulata	((Mauremys_caspica	((Sacalia_bealei	(Pangshura_tentoria	((Leucocephalon_yuwonoi	((Mauremys_sinensis	(Hardella_thurjii	(Pangshura_smithii	(Batagur_kachuga	(Batagur_baska	Batagur_borneoensis )))))	(Pangshura_tecta	(Orlitia_borneensis	(Rhinoclemmys_diademata	((Notochelys_platynota	(Cyclemys_dentata	(Cyclemys_oldhamii	(Cuora_aurocapitata	(Cuora_amboinensis	(Cuora_picturata	(Cuora_mccordi	Cuora_flavomarginata )))))))	(Morenia_petersi	Mauremys_leprosa )))))))	(Batagur_dhongoka	Heosemys_spinosa ))))	(Rhinoclemmys_areolata	((Heosemys_grandis	(Mauremys_annamensis	Rhinoclemmys_melanosterna ))	(Rhinoclemmys_pulcherrima	(Rhinoclemmys_punctularia	(Rhinoclemmys_funerea	Rhinoclemmys_nasuta )))))))	(Morenia_ocellata	(Geoemyda_spengleri	Malayemys_subtrijuga ))))	((Mauremys_reevesii	Mauremys_nigricans )	((Heosemys_annandalii	Sacalia_quadriocellata )	(Siebenrockiella_crassicollis	(Melanochelys_trijuga	Mauremys_japonica )))))));
(Malaclemys_terrapin	(Mauremys_rivulata	(Morenia_ocellata	((Mauremys_caspica	(Sacalia_bealei	(Pangshura_tentoria	(Batagur_dhongoka	(Heosemys_spinosa	(Mauremys_sinensis	(Hardella_thurjii	(Pangshura_smithii	(Leucocephalon_yuwonoi	(Batagur_borneoensis	(Batagur_baska	Batagur_kachuga )))))))))))	((Rhinoclemmys_annulata	(Mauremys_reevesii	Mauremys_nigricans ))	(Malayemys_subtrijuga	(Geoemyda_spengleri	((Melanochelys_trijuga	((Notochelys_platynota	(Cyclemys_dentata	(Cyclemys_oldhamii	(Cuora_aurocapitata	(Cuora_amboinensis	(Cuora_picturata	(Cuora_mccordi	Cuora_flavomarginata )))))))	((Rhinoclemmys_diademata	(Orlitia_borneensis	(Pangshura_tecta	(Rhinoclemmys_areolata	((Mauremys_annamensis	Rhinoclemmys_melanosterna )	(Rhinoclemmys_pulcherrima	(Rhinoclemmys_nasuta	(Rhinoclemmys_punctularia	Rhinoclemmys_funerea ))))))))	(Morenia_petersi	Mauremys_leprosa ))))	(Siebenrockiella_crassicollis	(Sacalia_quadriocellata	(Mauremys_japonica	(Heosemys_grandis	Heosemys_annandalii ))))))))))));
(Malaclemys_terrapin	(((Mauremys_nigricans	(Mauremys_reevesii	((Mauremys_japonica	(Melanochelys_trijuga	(Mauremys_annamensis	(Heosemys_grandis	(((Pangshura_tecta	(Pangshura_tentoria	(Batagur_dhongoka	(Heosemys_spinosa	(Hardella_thurjii	(Pangshura_smithii	(Batagur_kachuga	(Batagur_baska	Batagur_borneoensis ))))))))	(Mauremys_sinensis	(Morenia_petersi	Mauremys_leprosa )))	(((Sacalia_bealei	((Geoemyda_spengleri	Leucocephalon_yuwonoi )	(Malayemys_subtrijuga	Morenia_ocellata )))	(Mauremys_caspica	Mauremys_rivulata ))	(Rhinoclemmys_annulata	(Rhinoclemmys_areolata	(Rhinoclemmys_melanosterna	(Rhinoclemmys_pulcherrima	(Rhinoclemmys_nasuta	(Rhinoclemmys_punctularia	Rhinoclemmys_funerea ))))))))))))	(Orlitia_borneensis	Rhinoclemmys_diademata ))))	(Siebenrockiella_crassicollis	Sacalia_quadriocellata ))	(Notochelys_platynota	(Heosemys_annandalii	((Cuora_picturata	((Cuora_amboinensis	Cuora_mccordi )	(Cuora_aurocapitata	Cuora_flavomarginata )))	(Cyclemys_dentata	Cyclemys_oldhamii ))))));
(Malaclemys_terrapin	(Mauremys_japonica	(((Notochelys_platynota	(Morenia_petersi	(Mauremys_leprosa	((Pangshura_tecta	((Hardella_thurjii	(Pangshura_smithii	(Batagur_kachuga	(Batagur_baska	Batagur_borneoensis ))))	(Heosemys_spinosa	(Pangshura_tentoria	Batagur_dhongoka ))))	(Mauremys_sinensis	Leucocephalon_yuwonoi )))))	(Cyclemys_dentata	(Cyclemys_oldhamii	(Cuora_picturata	(Cuora_amboinensis	(Cuora_aurocapitata	(Cuora_mccordi	Cuora_flavomarginata )))))))	(Melanochelys_trijuga	(Malayemys_subtrijuga	(((Mauremys_reevesii	Mauremys_nigricans )	(((Rhinoclemmys_areolata	(Mauremys_annamensis	(Rhinoclemmys_melanosterna	(Heosemys_grandis	Heosemys_annandalii ))))	((Orlitia_borneensis	Rhinoclemmys_diademata )	(Rhinoclemmys_pulcherrima	(Rhinoclemmys_nasuta	(Rhinoclemmys_punctularia	Rhinoclemmys_funerea )))))	((Sacalia_bealei	(Mauremys_caspica	Mauremys_rivulata ))	(Morenia_ocellata	Rhinoclemmys_annulata ))))	(Siebenrockiella_crassicollis	(Geoemyda_spengleri	Sacalia_quadriocellata ))))))));
(Malaclemys_terrapin	(Mauremys_rivulata	((((((Mauremys_japonica	(Rhinoclemmys_diademata	((Notochelys_platynota	(Melanochelys_trijuga	(Orlitia_borneensis	((Mauremys_sinensis	(Pangshura_tecta	((Batagur_dhongoka	(Heosemys_spinosa	((Leucocephalon_yuwonoi	(Batagur_kachuga	(Batagur_baska	Batagur_borneoensis )))	(Hardella_thurjii	Pangshura_smithii ))))	(Pangshura_tentoria	(Geoemyda_spengleri	Sacalia_bealei )))))	(Morenia_petersi	Mauremys_leprosa )))))	(Cyclemys_dentata	(Cyclemys_oldhamii	(Cuora_aurocapitata	(Cuora_amboinensis	(Cuora_picturata	(Cuora_mccordi	Cuora_flavomarginata )))))))))	(Heosemys_grandis	Heosemys_annandalii ))	(Mauremys_annamensis	(Siebenrockiella_crassicollis	Sacalia_quadriocellata )))	(Mauremys_reevesii	Mauremys_nigricans ))	(Rhinoclemmys_annulata	(((Rhinoclemmys_pulcherrima	Rhinoclemmys_melanosterna )	(Rhinoclemmys_punctularia	Rhinoclemmys_funerea ))	(Rhinoclemmys_nasuta	Rhinoclemmys_areolata ))))	(Mauremys_caspica	(Malayemys_subtrijuga	Morenia_ocellata )))));
(Malaclemys_terrapin	(Mauremys_rivulata	((((Mauremys_annamensis	(Mauremys_japonica	(Melanochelys_trijuga	(Orlitia_borneensis	(Notochelys_platynota	(Leucocephalon_yuwonoi	(Mauremys_leprosa	(Morenia_petersi	(Pangshura_tecta	(Mauremys_sinensis	((Hardella_thurjii	(Pangshura_smithii	(Batagur_kachuga	(Batagur_baska	Batagur_borneoensis ))))	(Batagur_dhongoka	(Pangshura_tentoria	Heosemys_spinosa )))))))))))))	(Rhinoclemmys_melanosterna	(Heosemys_grandis	(Cyclemys_dentata	(Cyclemys_oldhamii	(Cuora_aurocapitata	(Cuora_amboinensis	((Heosemys_annandalii	Cuora_mccordi )	(Cuora_flavomarginata	Cuora_picturata )))))))))	((Malayemys_subtrijuga	(Mauremys_reevesii	Mauremys_nigricans ))	(Rhinoclemmys_areolata	((Rhinoclemmys_nasuta	(Siebenrockiella_crassicollis	(Geoemyda_spengleri	Sacalia_quadriocellata )))	((Morenia_ocellata	Rhinoclemmys_annulata )	(Rhinoclemmys_pulcherrima	(Rhinoclemmys_punctularia	(Rhinoclemmys_diademata	Rhinoclemmys_funerea ))))))))	(Mauremys_caspica	Sacalia_bealei ))));
(Malaclemys_terrapin	(Mauremys_rivulata	(Mauremys_caspica	((Morenia_ocellata	((Malayemys_subtrijuga	((Melanochelys_trijuga	((Orlitia_borneensis	(Mauremys_sinensis	(Pangshura_tecta	(((Leucocephalon_yuwonoi	(Batagur_baska	Batagur_borneoensis ))	(Pangshura_smithii	(Hardella_thurjii	Batagur_kachuga )))	(Heosemys_spinosa	(Pangshura_tentoria	Batagur_dhongoka ))))))	(((Cyclemys_dentata	(Cyclemys_oldhamii	(Cuora_aurocapitata	(Cuora_amboinensis	(Cuora_picturata	(Cuora_mccordi	Cuora_flavomarginata ))))))	(Rhinoclemmys_diademata	(Mauremys_japonica	(Heosemys_grandis	Heosemys_annandalii ))))	(Notochelys_platynota	(Morenia_petersi	Mauremys_leprosa )))))	(Siebenrockiella_crassicollis	(Geoemyda_spengleri	Sacalia_quadriocellata ))))	(Mauremys_reevesii	(Mauremys_nigricans	Rhinoclemmys_annulata ))))	(Sacalia_bealei	(Rhinoclemmys_punctularia	(Rhinoclemmys_pulcherrima	(Rhinoclemmys_areolata	(Rhinoclemmys_nasuta	(Rhinoclemmys_funerea	(Mauremys_annamensis	Rhinoclemmys_melanosterna )))))))))));
(Malaclemys_terrapin	((Morenia_ocellata	(Malayemys_subtrijuga	(Mauremys_caspica	(((Melanochelys_trijuga	(Notochelys_platynota	(Morenia_petersi	(Mauremys_leprosa	(Mauremys_sinensis	(Pangshura_tecta	(Pangshura_tentoria	(Batagur_dhongoka	(Heosemys_spinosa	(Hardella_thurjii	(Pangshura_smithii	(Leucocephalon_yuwonoi	(Batagur_kachuga	(Batagur_baska	Batagur_borneoensis ))))))))))))))	(Siebenrockiella_crassicollis	Sacalia_quadriocellata ))	(((Mauremys_reevesii	Mauremys_nigricans )	(Mauremys_rivulata	(Cyclemys_dentata	(Cyclemys_oldhamii	(Cuora_picturata	(Cuora_amboinensis	(Cuora_aurocapitata	(Cuora_mccordi	Cuora_flavomarginata ))))))))	(((Mauremys_japonica	(Heosemys_grandis	Heosemys_annandalii ))	(Mauremys_annamensis	Rhinoclemmys_melanosterna ))	(Rhinoclemmys_annulata	(Rhinoclemmys_diademata	((Rhinoclemmys_pulcherrima	(Orlitia_borneensis	(Rhinoclemmys_nasuta	Rhinoclemmys_areolata )))	(Rhinoclemmys_punctularia	Rhinoclemmys_funerea ))))))))))	(Geoemyda_spengleri	Sacalia_bealei )));
(Malaclemys_terrapin	(Mauremys_rivulata	(Mauremys_caspica	(Sacalia_bealei	(((Rhinoclemmys_melanosterna	(Heosemys_grandis	(Mauremys_annamensis	((Mauremys_japonica	(((Notochelys_platynota	(Morenia_petersi	(Mauremys_leprosa	(Mauremys_sinensis	((Hardella_thurjii	(Pangshura_smithii	(Batagur_kachuga	(Leucocephalon_yuwonoi	(Batagur_baska	Batagur_borneoensis )))))	(Pangshura_tecta	(Heosemys_spinosa	(Pangshura_tentoria	Batagur_dhongoka ))))))))	(Cyclemys_dentata	(Cyclemys_oldhamii	(Cuora_aurocapitata	(Cuora_amboinensis	(Cuora_picturata	(Cuora_flavomarginata	(Heosemys_annandalii	Cuora_mccordi ))))))))	(Orlitia_borneensis	Rhinoclemmys_diademata )))	(Melanochelys_trijuga	(Siebenrockiella_crassicollis	Sacalia_quadriocellata ))))))	(Rhinoclemmys_areolata	(Rhinoclemmys_nasuta	(Rhinoclemmys_pulcherrima	(Rhinoclemmys_punctularia	Rhinoclemmys_funerea )))))	((Mauremys_reevesii	Mauremys_nigricans )	(Rhinoclemmys_annulata	(Morenia_ocellata	(Geoemyda_spengleri	Malayemys_subtrijuga )))))))));
(Malaclemys_terrapin	(Mauremys_japonica	((Notochelys_platynota	(Morenia_petersi	(Mauremys_leprosa	((Pangshura_tecta	((Hardella_thurjii	(Pangshura_smithii	(Batagur_kachuga	(Batagur_baska	Batagur_borneoensis ))))	(Heosemys_spinosa	(Pangshura_tentoria	Batagur_dhongoka ))))	(Mauremys_sinensis	Leucocephalon_yuwonoi )))))	(Melanochelys_trijuga	(((Mauremys_annamensis	(((Mauremys_reevesii	Mauremys_nigricans )	(Mauremys_rivulata	(Mauremys_caspica	(Sacalia_bealei	(Morenia_ocellata	(Geoemyda_spengleri	Malayemys_subtrijuga ))))))	(Heosemys_annandalii	(Cyclemys_dentata	(Cyclemys_oldhamii	(Cuora_aurocapitata	(Cuora_amboinensis	(Cuora_picturata	(Cuora_mccordi	Cuora_flavomarginata )))))))))	(Siebenrockiella_crassicollis	Sacalia_quadriocellata ))	(Orlitia_borneensis	(Rhinoclemmys_diademata	(Rhinoclemmys_annulata	(Rhinoclemmys_pulcherrima	(((Heosemys_grandis	Rhinoclemmys_melanosterna )	(Rhinoclemmys_nasuta	Rhinoclemmys_areolata ))	(Rhinoclemmys_punctularia	Rhinoclemmys_funerea )))))))))));
(Malaclemys_terrapin	((Mauremys_sinensis	(Pangshura_tecta	((Hardella_thurjii	(Pangshura_smithii	(Batagur_kachuga	(Batagur_baska	Batagur_borneoensis ))))	(Heosemys_spinosa	(Pangshura_tentoria	Batagur_dhongoka )))))	(Mauremys_leprosa	(Morenia_petersi	(Leucocephalon_yuwonoi	(Notochelys_platynota	(Mauremys_japonica	(Melanochelys_trijuga	(Malayemys_subtrijuga	(((Mauremys_caspica	((Mauremys_reevesii	(Mauremys_nigricans	(Siebenrockiella_crassicollis	Sacalia_quadriocellata )))	(Mauremys_rivulata	(Cyclemys_dentata	(Cyclemys_oldhamii	(Cuora_picturata	(Cuora_amboinensis	(Cuora_mccordi	(Cuora_aurocapitata	Cuora_flavomarginata )))))))))	(Sacalia_bealei	(Mauremys_annamensis	((Heosemys_grandis	Rhinoclemmys_melanosterna )	(Rhinoclemmys_areolata	(Orlitia_borneensis	(Rhinoclemmys_nasuta	((Rhinoclemmys_pulcherrima	(Rhinoclemmys_diademata	(Heosemys_annandalii	Rhinoclemmys_annulata )))	(Rhinoclemmys_punctularia	Rhinoclemmys_funerea )))))))))	(Geoemyda_spengleri	Morenia_ocellata )))))))))));
(Malaclemys_terrapin	(Leucocephalon_yuwonoi	(Mauremys_sinensis	((Pangshura_tecta	(Pangshura_tentoria	(Batagur_dhongoka	(Heosemys_spinosa	(Hardella_thurjii	(Pangshura_smithii	(Batagur_kachuga	(Batagur_baska	Batagur_borneoensis ))))))))	(Mauremys_leprosa	(Morenia_petersi	((Mauremys_japonica	((Rhinoclemmys_diademata	(Mauremys_reevesii	Mauremys_nigricans ))	((((Mauremys_caspica	(((Geoemyda_spengleri	Morenia_ocellata )	(Melanochelys_trijuga	Malayemys_subtrijuga ))	(Sacalia_bealei	(Rhinoclemmys_areolata	(Orlitia_borneensis	(Rhinoclemmys_nasuta	(Rhinoclemmys_pulcherrima	(Rhinoclemmys_punctularia	Rhinoclemmys_funerea ))))))))	(Mauremys_rivulata	Rhinoclemmys_annulata ))	(Heosemys_grandis	(Mauremys_annamensis	Rhinoclemmys_melanosterna )))	(Siebenrockiella_crassicollis	(Heosemys_annandalii	Sacalia_quadriocellata )))))	(Notochelys_platynota	(Cyclemys_dentata	(Cyclemys_oldhamii	(Cuora_aurocapitata	(Cuora_amboinensis	(Cuora_picturata	(Cuora_mccordi	Cuora_flavomarginata ))))))))))))));
