# Supplementary material for: Estimating the phylogeny of geoemydid turtles (Cryptodira) from landmark data: an assessment of different methods
Source: PeerJ. 2019 Aug 22;7:e7476. doi: 10.7717/peerj.7476 (PMC6708579; doi:10.7717/peerj.7476)
Supplement: Supplemental Information 10 — The trees are organised in folders corresponding to each landmark dataset. Within each folder the trees are named as follows: ‘dyn’ for dynamic LAUP ‘gpa’ for LAUP on GPA alignment ‘lin’ for linear parsimony ‘ml’ for maximum likelihood ‘nj’ for neighbour-joining ‘sqcpars’ for squared-change parsimony ‘_bs’ and ‘_bscon’ denote bootstrap trees, and bootstrap consensus trees, respectively. [file peerj-07-7476-s010.zip › trees/ant_lobe/gpa.tre]

(Malaclemys_terrapin:0,(Heosemys_annandalii:0.1917,(((((((Notochelys_platynota:0.01888,(Morenia_petersi:0.04512,(Mauremys_leprosa:0.06391,((Pangshura_tecta:0.05993,(Pangshura_tentoria:0.06822,(Batagur_dhongoka:0.01525,(Heosemys_spinosa:0.04946,(Hardella_thurjii:0.05016,(Pangshura_smithii:0.04694,(Batagur_kachuga:0.07294,(Batagur_baska:0.11935,Batagur_borneoensis:0.04339)99:0.12088)89:0.08355)83:0.03814)86:0.08765)24:0.02105)35:0.0348)32:0.04161)13:0.02877,(Mauremys_sinensis:0.06001,Leucocephalon_yuwonoi:0.27251)18:0.02981)30:0.0369)22:0.03689)49:0.07453)45:0.05063,(Cyclemys_dentata:0.04775,(Cyclemys_oldhamii:0.04911,(Cuora_aurocapitata:0.07246,(Cuora_picturata:0.10745,(Cuora_amboinensis:0.08574,(Cuora_mccordi:0.09623,Cuora_flavomarginata:0.03689)65:0.03396)45:0.02747)62:0.05671)69:0.06197)72:0.05975)74:0.06817)20:0.05451,(Orlitia_borneensis:0.07839,Rhinoclemmys_diademata:0.05927)7:0.03205)8:0.02524,(Melanochelys_trijuga:0.06211,Mauremys_japonica:0.07533)15:0.03187)6:0.03028,(Siebenrockiella_crassicollis:0.03458,Sacalia_quadriocellata:0.12983)33:0.03584)7:0.03637,((Mauremys_rivulata:0.09189,(Mauremys_caspica:0.02474,(Sacalia_bealei:0.07466,(Morenia_ocellata:0.07351,(Geoemyda_spengleri:0.17336,Malayemys_subtrijuga:0.09468)16:0.03645)15:0.04689)1:0.04063)2:0.0371)1:0.03579,(Rhinoclemmys_annulata:0.07748,((Heosemys_grandis:0.09121,(Mauremys_annamensis:0.13915,Rhinoclemmys_melanosterna:0.05244)66:0.04313)54:0.04972,(Rhinoclemmys_areolata:0.03988,(Rhinoclemmys_nasuta:0.07161,(Rhinoclemmys_pulcherrima:0.05749,(Rhinoclemmys_punctularia:0.07242,Rhinoclemmys_funerea:0.0589)73:0.03599)24:0.03096)68:0.04543)20:0.0379)2:0.03836)2:0.02707)1:0.03164)5:0.02607,(Mauremys_reevesii:0.09996,Mauremys_nigricans:0.03697)43:0.02829)21:0.05516)100:0.19257)100;
