# Supplementary material for: Estimating the phylogeny of geoemydid turtles (Cryptodira) from landmark data: an assessment of different methods
Source: PeerJ. 2019 Aug 22;7:e7476. doi: 10.7717/peerj.7476 (PMC6708579; doi:10.7717/peerj.7476)
Supplement: Supplemental Information 10 — The trees are organised in folders corresponding to each landmark dataset. Within each folder the trees are named as follows: ‘dyn’ for dynamic LAUP ‘gpa’ for LAUP on GPA alignment ‘lin’ for linear parsimony ‘ml’ for maximum likelihood ‘nj’ for neighbour-joining ‘sqcpars’ for squared-change parsimony ‘_bs’ and ‘_bscon’ denote bootstrap trees, and bootstrap consensus trees, respectively. [file peerj-07-7476-s010.zip › trees/ant_lobe/gpa_bscon.tre]

((((Cyclemys_oldhamii,Cuora_aurocapitata,Cuora_picturata,Cuora_amboinensis,Cuora_mccordi,Cuora_flavomarginata),Cyclemys_dentata),((((Batagur_baska,Batagur_borneoensis),Batagur_kachuga),Pangshura_smithii),Hardella_thurjii),(Rhinoclemmys_punctularia,Rhinoclemmys_funerea),Heosemys_annandalii,Mauremys_japonica,Mauremys_annamensis,Melanochelys_trijuga,Malayemys_subtrijuga,Sacalia_bealei,Pangshura_tentoria,Mauremys_sinensis,Leucocephalon_yuwonoi,Batagur_dhongoka,Heosemys_spinosa,Morenia_petersi,Notochelys_platynota,Pangshura_tecta,Mauremys_leprosa,Rhinoclemmys_melanosterna,Geoemyda_spengleri,Rhinoclemmys_areolata,Mauremys_caspica,Heosemys_grandis,Mauremys_rivulata,Rhinoclemmys_pulcherrima,Rhinoclemmys_nasuta,Orlitia_borneensis,Rhinoclemmys_diademata,Morenia_ocellata,Rhinoclemmys_annulata,Mauremys_reevesii,Mauremys_nigricans,Siebenrockiella_crassicollis,Sacalia_quadriocellata),Malaclemys_terrapin);
