# Supplementary material for: Estimating the phylogeny of geoemydid turtles (Cryptodira) from landmark data: an assessment of different methods
Source: PeerJ. 2019 Aug 22;7:e7476. doi: 10.7717/peerj.7476 (PMC6708579; doi:10.7717/peerj.7476)
Supplement: Supplemental Information 10 — The trees are organised in folders corresponding to each landmark dataset. Within each folder the trees are named as follows: ‘dyn’ for dynamic LAUP ‘gpa’ for LAUP on GPA alignment ‘lin’ for linear parsimony ‘ml’ for maximum likelihood ‘nj’ for neighbour-joining ‘sqcpars’ for squared-change parsimony ‘_bs’ and ‘_bscon’ denote bootstrap trees, and bootstrap consensus trees, respectively. [file peerj-07-7476-s010.zip › trees/ant_lobe/lin.nex]

#NEXUS

begin trees ; 
tree tagged_tree = [&U] 
(Malaclemys_terrapin:0.000,(Mauremys_japonica:0.102,(Heosemys_annandalii:0.264,((Mauremys_rivulata:0.110,(Mauremys_caspica:0.040,(Sacalia_bealei:0.108,(Rhinoclemmys_annulata:0.108,((Rhinoclemmys_areolata:0.062,((Orlitia_borneensis:0.048,(Rhinoclemmys_diademata:0.057,((Notochelys_platynota:0.019,(Morenia_petersi:0.061,(Mauremys_leprosa:0.067,((Pangshura_tecta:0.052,(Pangshura_tentoria:0.088,(Batagur_dhongoka:0.012,(Heosemys_spinosa:0.055,(Hardella_thurjii:0.047,(Pangshura_smithii:0.052,(Batagur_kachuga:0.073,(Batagur_baska:0.144,Batagur_borneoensis:0.071):0.171):0.072):0.058):0.092):0.029):0.042):0.056):0.026,(Leucocephalon_yuwonoi:0.394,Mauremys_sinensis:0.089):0.033):0.030):0.047):0.061):0.058,(Cyclemys_dentata:0.055,(Cyclemys_oldhamii:0.052,(Cuora_aurocapitata:0.097,(Cuora_picturata:0.127,(Cuora_amboinensis:0.092,(Cuora_flavomarginata:0.047,Cuora_mccordi:0.136):0.038):0.030):0.073):0.067):0.065):0.064):0.038):0.061):0.028,(Rhinoclemmys_pulcherrima:0.045,(Rhinoclemmys_punctularia:0.076,(Rhinoclemmys_funerea:0.061,Rhinoclemmys_nasuta:0.105):0.041):0.026):0.037):0.029):0.020,(Heosemys_grandis:0.094,(Mauremys_annamensis:0.181,Rhinoclemmys_melanosterna:0.058):0.086):0.022):0.039):0.029):0.044):0.024):0.048,((Sacalia_quadriocellata:0.152,(Siebenrockiella_crassicollis:0.029,(Melanochelys_trijuga:0.062,(Malayemys_subtrijuga:0.048,(Geoemyda_spengleri:0.234,Morenia_ocellata:0.114):0.062):0.052):0.052):0.033):0.041,(Mauremys_nigricans:0.052,Mauremys_reevesii:0.137):0.029):0.028):0.030):0.051):0.000);

end ; 
