# Supplementary material for: Estimating the phylogeny of geoemydid turtles (Cryptodira) from landmark data: an assessment of different methods
Source: PeerJ. 2019 Aug 22;7:e7476. doi: 10.7717/peerj.7476 (PMC6708579; doi:10.7717/peerj.7476)
Supplement: Supplemental Information 10 — The trees are organised in folders corresponding to each landmark dataset. Within each folder the trees are named as follows: ‘dyn’ for dynamic LAUP ‘gpa’ for LAUP on GPA alignment ‘lin’ for linear parsimony ‘ml’ for maximum likelihood ‘nj’ for neighbour-joining ‘sqcpars’ for squared-change parsimony ‘_bs’ and ‘_bscon’ denote bootstrap trees, and bootstrap consensus trees, respectively. [file peerj-07-7476-s010.zip › trees/ant_lobe/lin.tnt]

tread
(Malaclemys_terrapin (Mauremys_japonica (Heosemys_annandalii ((Mauremys_rivulata (Mauremys_caspica (Sacalia_bealei (Rhinoclemmys_annulata ((Rhinoclemmys_areolata ((Orlitia_borneensis (Rhinoclemmys_diademata ((Notochelys_platynota (Morenia_petersi (Mauremys_leprosa ((Pangshura_tecta (Pangshura_tentoria (Batagur_dhongoka (Heosemys_spinosa (Hardella_thurjii (Pangshura_smithii (Batagur_kachuga (Batagur_baska Batagur_borneoensis)))))))) (Leucocephalon_yuwonoi Mauremys_sinensis))))) (Cyclemys_dentata (Cyclemys_oldhamii (Cuora_aurocapitata (Cuora_picturata (Cuora_amboinensis (Cuora_flavomarginata Cuora_mccordi))))))))) (Rhinoclemmys_pulcherrima (Rhinoclemmys_punctularia (Rhinoclemmys_funerea Rhinoclemmys_nasuta))))) (Heosemys_grandis (Mauremys_annamensis Rhinoclemmys_melanosterna))))))) ((Sacalia_quadriocellata (Siebenrockiella_crassicollis (Melanochelys_trijuga (Malayemys_subtrijuga (Geoemyda_spengleri Morenia_ocellata))))) (Mauremys_nigricans Mauremys_reevesii))))))*
;
proc /;
