# Supplementary material for: Estimating the phylogeny of geoemydid turtles (Cryptodira) from landmark data: an assessment of different methods
Source: PeerJ. 2019 Aug 22;7:e7476. doi: 10.7717/peerj.7476 (PMC6708579; doi:10.7717/peerj.7476)
Supplement: Supplemental Information 10 — The trees are organised in folders corresponding to each landmark dataset. Within each folder the trees are named as follows: ‘dyn’ for dynamic LAUP ‘gpa’ for LAUP on GPA alignment ‘lin’ for linear parsimony ‘ml’ for maximum likelihood ‘nj’ for neighbour-joining ‘sqcpars’ for squared-change parsimony ‘_bs’ and ‘_bscon’ denote bootstrap trees, and bootstrap consensus trees, respectively. [file peerj-07-7476-s010.zip › trees/ant_lobe/ml.tre]

(((((((((((((((((((((((Batagur_borneoensis:0,Batagur_baska:7.086e-05)99.5:0.00011763,Batagur_kachuga:3.558e-05)79.5:4.792e-05,Pangshura_smithii:8.11e-06)75.5:2.458e-05,Hardella_thurjii:1.02e-05)92.5:4.559e-05,Mauremys_sinensis:1.586e-05)42:1.407e-05,Leucocephalon_yuwonoi:0.0003983)15.5:4.15e-06,(Pangshura_tentoria:3.518e-05,(Heosemys_spinosa:1.879e-05,Batagur_dhongoka:0)24:4.2e-07)22.5:1.588e-05)16.5:2.367e-05,Pangshura_tecta:6.3e-06)20:3.912e-05,Mauremys_leprosa:4.31e-06)22:3.657e-05,Morenia_petersi:6.95e-06)32:4.339e-05,Notochelys_platynota:0)43.5:3.3e-05,((Cyclemys_oldhamii:4.29e-06,(Cuora_aurocapitata:0,((Cuora_flavomarginata:4.11e-06,Cuora_mccordi:5.01e-05)45:1.185e-05,(Cuora_picturata:6.412e-05,Cuora_amboinensis:3.726e-05)58.5:1.642e-05)51.5:4.942e-05)61:7.845e-05)64.5:5.348e-05,Cyclemys_dentata:0)66:7.824e-05)14.5:2.754e-05,Rhinoclemmys_diademata:2.841e-05)2:2.81e-06,Orlitia_borneensis:2.662e-05)4:1.422e-05,(Melanochelys_trijuga:9.13e-06,Mauremys_japonica:4.044e-05)23:1.784e-05)4:6.09e-06,(Sacalia_quadriocellata:8.79e-05,Siebenrockiella_crassicollis:0)42.5:1.64e-05)7.5:1.263e-05,((Mauremys_reevesii:3.656e-05,Mauremys_nigricans:1.132e-05)59:2.415e-05,Malayemys_subtrijuga:4.302e-05)10:7.17e-06)0.5:1.25e-05,(((Rhinoclemmys_nasuta:2.607e-05,((Rhinoclemmys_punctularia:3.205e-05,Rhinoclemmys_funerea:2.117e-05)41.5:9.59e-06,Rhinoclemmys_pulcherrima:1.859e-05)31:1.442e-05)38.5:2.597e-05,Rhinoclemmys_areolata:4.45e-06)14:1.878e-05,((Heosemys_annandalii:0.00022186,Heosemys_grandis:0)19.5:5.34e-05,(Rhinoclemmys_melanosterna:1.718e-05,Mauremys_annamensis:8.653e-05)51.5:1.23e-05)9:3.206e-05)1.5:1.496e-05)2.5:3.67e-06,(Rhinoclemmys_annulata:3.126e-05,(Morenia_ocellata:3.284e-05,Geoemyda_spengleri:0.000165)20.5:1.595e-05)12.5:1.784e-05)16.5:1.309e-05,Sacalia_bealei:3.984e-05)26:1.645e-05,Mauremys_caspica:0)39:2.924e-05,Mauremys_rivulata:2.926e-05)100:0,Malaclemys_terrapin:0.00025971)100;
