# Supplementary material for: Estimating the phylogeny of geoemydid turtles (Cryptodira) from landmark data: an assessment of different methods
Source: PeerJ. 2019 Aug 22;7:e7476. doi: 10.7717/peerj.7476 (PMC6708579; doi:10.7717/peerj.7476)
Supplement: Supplemental Information 10 — The trees are organised in folders corresponding to each landmark dataset. Within each folder the trees are named as follows: ‘dyn’ for dynamic LAUP ‘gpa’ for LAUP on GPA alignment ‘lin’ for linear parsimony ‘ml’ for maximum likelihood ‘nj’ for neighbour-joining ‘sqcpars’ for squared-change parsimony ‘_bs’ and ‘_bscon’ denote bootstrap trees, and bootstrap consensus trees, respectively. [file peerj-07-7476-s010.zip › trees/ant_lobe/ml_bscon.tre]

((((((Batagur_borneoensis,Batagur_baska),Batagur_kachuga),Pangshura_smithii),Hardella_thurjii),Mauremys_sinensis,Pangshura_tentoria,Heosemys_spinosa,Batagur_dhongoka,Pangshura_tecta,Mauremys_leprosa,Morenia_petersi,Rhinoclemmys_diademata,Siebenrockiella_crassicollis,Sacalia_quadriocellata,Geoemyda_spengleri,Rhinoclemmys_nasuta,Rhinoclemmys_funerea,Rhinoclemmys_punctularia,Rhinoclemmys_pulcherrima,Rhinoclemmys_areolata,Sacalia_bealei,Morenia_ocellata,Mauremys_rivulata,Mauremys_caspica,Rhinoclemmys_annulata,Mauremys_nigricans,Malayemys_subtrijuga,Mauremys_reevesii,Heosemys_grandis,Rhinoclemmys_melanosterna,Mauremys_annamensis,Mauremys_japonica,Melanochelys_trijuga,Orlitia_borneensis,Cyclemys_dentata,Cyclemys_oldhamii,Cuora_aurocapitata,Cuora_picturata,Cuora_amboinensis,Heosemys_annandalii,Cuora_mccordi,Cuora_flavomarginata,Notochelys_platynota,Leucocephalon_yuwonoi),Malaclemys_terrapin);
