# Supplementary material for: Estimating the phylogeny of geoemydid turtles (Cryptodira) from landmark data: an assessment of different methods
Source: PeerJ. 2019 Aug 22;7:e7476. doi: 10.7717/peerj.7476 (PMC6708579; doi:10.7717/peerj.7476)
Supplement: Supplemental Information 10 — The trees are organised in folders corresponding to each landmark dataset. Within each folder the trees are named as follows: ‘dyn’ for dynamic LAUP ‘gpa’ for LAUP on GPA alignment ‘lin’ for linear parsimony ‘ml’ for maximum likelihood ‘nj’ for neighbour-joining ‘sqcpars’ for squared-change parsimony ‘_bs’ and ‘_bscon’ denote bootstrap trees, and bootstrap consensus trees, respectively. [file peerj-07-7476-s010.zip › trees/ant_lobe/nj.tre]

((((((((((Cyclemys_dentata:0.01819071161,Cyclemys_oldhamii:0.03019710462)42:0.00488852871,((((Cuora_mccordi:0.02967574441,Cuora_flavomarginata:0.01822289498)71.6:0.004352987009,Cuora_amboinensis:0.03221654275)74.6:0.009109389152,Cuora_aurocapitata:0.02424844587)51.8:0.007455195065,Cuora_picturata:0.03094317589)76.4:0.01663206663)80.2:0.0148840944,Heosemys_annandalii:0.06277842867)46.4:0.01109493283,Rhinoclemmys_diademata:0.0261682898)15.2:0.005738263464,((Heosemys_grandis:0.02985109858,Rhinoclemmys_melanosterna:0.02810933853)35.2:0.005176424369,Mauremys_annamensis:0.04150074153)20.2:0.005886459856)5.4:0.001492422224,((((Mauremys_reevesii:0.02788793601,Mauremys_nigricans:0.016917465)86.4:0.007970407328,Malayemys_subtrijuga:0.03027798065)23.2:0.003807486533,(Siebenrockiella_crassicollis:0.01824676984,Sacalia_quadriocellata:0.04248267274)28.6:0.005045963801)2.2:0.002666362345,((((Mauremys_caspica:0.01450340245,Mauremys_rivulata:0.03485313864)48.6:0.005623264542,Sacalia_bealei:0.03120723832)10.8:0.002707312685,((Geoemyda_spengleri:0.05984351367,Morenia_ocellata:0.03139051784)24.2:0.0032744205,Rhinoclemmys_annulata:0.02760587664)12:0.004115663625)4.4:0.003628705398,(((((Rhinoclemmys_punctularia:0.02668734264,Rhinoclemmys_funerea:0.02060645641)56.6:0.003893119201,Rhinoclemmys_nasuta:0.02742715721)36.8:0.002271986297,Rhinoclemmys_pulcherrima:0.01998964498)70.6:0.007025927739,Orlitia_borneensis:0.02244612581)21.2:0.003272242037,Rhinoclemmys_areolata:0.02100930853)18.4:0.006396525522)0.4:0.003193495213)0.6:0.001677276738)4.2:0.002200671238,(Melanochelys_trijuga:0.01871209886,Mauremys_japonica:0.02645024957)37.2:0.005540959897)16.2:0.005992025425,(((((((Batagur_dhongoka:0.0103601576,Heosemys_spinosa:0.01787661918)91.6:0.005682662236,((Hardella_thurjii:0.01672115052,Pangshura_smithii:0.02559387432)16:0.004024562979,((Batagur_baska:0.03698162244,Batagur_borneoensis:0.0175079202)98.4:0.01875792955,Batagur_kachuga:0.04231262772)53.4:0.01520421738)89.8:0.01786019908)51.2:0.004904147594,Mauremys_sinensis:0.02244235248)59.6:0.006928704376,Pangshura_tecta:0.01990664507)42.6:0.002652665604,(Morenia_petersi:0.02655371665,Mauremys_leprosa:0.01897650512)57.6:0.007896173017)20:0.00464277061,Pangshura_tentoria:0.02673290232)38.8:0.007911626925,Notochelys_platynota:0.03052427049)20:0.006602966659)32.6:0.007899972166,Leucocephalon_yuwonoi:0.09879655065)100:0,Malaclemys_terrapin:0.07038661082)100;
