# Supplementary material for: Estimating the phylogeny of geoemydid turtles (Cryptodira) from landmark data: an assessment of different methods
Source: PeerJ. 2019 Aug 22;7:e7476. doi: 10.7717/peerj.7476 (PMC6708579; doi:10.7717/peerj.7476)
Supplement: Supplemental Information 10 — The trees are organised in folders corresponding to each landmark dataset. Within each folder the trees are named as follows: ‘dyn’ for dynamic LAUP ‘gpa’ for LAUP on GPA alignment ‘lin’ for linear parsimony ‘ml’ for maximum likelihood ‘nj’ for neighbour-joining ‘sqcpars’ for squared-change parsimony ‘_bs’ and ‘_bscon’ denote bootstrap trees, and bootstrap consensus trees, respectively. [file peerj-07-7476-s010.zip › trees/ant_lobe/nj_bscon.tre]

((((((Cuora_mccordi,Cuora_flavomarginata),Cuora_amboinensis),Cuora_aurocapitata,Cuora_picturata),Cyclemys_dentata,Cyclemys_oldhamii),((Batagur_baska,Batagur_borneoensis),Hardella_thurjii,Batagur_kachuga,Pangshura_smithii),(Rhinoclemmys_pulcherrima,Rhinoclemmys_punctularia,Rhinoclemmys_funerea,Rhinoclemmys_nasuta),(Mauremys_reevesii,Mauremys_nigricans),(Batagur_dhongoka,Heosemys_spinosa),Geoemyda_spengleri,Heosemys_grandis,Heosemys_annandalii,Pangshura_tentoria,Pangshura_tecta,Mauremys_caspica,Melanochelys_trijuga,Morenia_petersi,Notochelys_platynota,Orlitia_borneensis,Siebenrockiella_crassicollis,Mauremys_annamensis,Malayemys_subtrijuga,Mauremys_japonica,Mauremys_rivulata,Mauremys_leprosa,Morenia_ocellata,Mauremys_sinensis,Rhinoclemmys_diademata,Rhinoclemmys_melanosterna,Rhinoclemmys_annulata,Rhinoclemmys_areolata,Sacalia_bealei,Sacalia_quadriocellata,Leucocephalon_yuwonoi),Malaclemys_terrapin);
