# Supplementary material for: Estimating the phylogeny of geoemydid turtles (Cryptodira) from landmark data: an assessment of different methods
Source: PeerJ. 2019 Aug 22;7:e7476. doi: 10.7717/peerj.7476 (PMC6708579; doi:10.7717/peerj.7476)
Supplement: Supplemental Information 10 — The trees are organised in folders corresponding to each landmark dataset. Within each folder the trees are named as follows: ‘dyn’ for dynamic LAUP ‘gpa’ for LAUP on GPA alignment ‘lin’ for linear parsimony ‘ml’ for maximum likelihood ‘nj’ for neighbour-joining ‘sqcpars’ for squared-change parsimony ‘_bs’ and ‘_bscon’ denote bootstrap trees, and bootstrap consensus trees, respectively. [file peerj-07-7476-s010.zip › trees/ant_lobe/sqcpars.tre]

(((((((((((((((Leucocephalon_yuwonoi:0.0003849629003,((((Batagur_dhongoka:0.0001075837754,Heosemys_spinosa:6.923258662e-05)85:3.835118878e-05,Pangshura_tentoria:0.0001415253578)67:0.0001798765466,Pangshura_tecta:0.000436867948)36:0.0002569914014,(Mauremys_sinensis:0.0001878413783,(Hardella_thurjii:0.0003041574767,(Pangshura_smithii:3.181014473e-05,((Batagur_baska:0.001037024184,Batagur_borneoensis:0.001856501555)100:0.0008194773718,Batagur_kachuga:0.000356954644)100:0.0004625227278)99.5:0.0004307125831)100:0.0001265551064)82:6.128627188e-05)37.5:0.0001957051295)42.5:0.0001892577707,(Morenia_petersi:7.344192631e-05,Mauremys_leprosa:0.0001518172675)43:7.837534123e-05)53.5:0.0001108824295,Notochelys_platynota:0.0001796950989)93.5:6.881266939e-05,Orlitia_borneensis:0.0001463205351)43:0.0002151332045,Melanochelys_trijuga:3.600580518e-05)16:0.0001791273994,Mauremys_japonica:0.0001204016323)10.5:0.0002995290317,Rhinoclemmys_diademata:0.0004349391776)6.5:0.0001354101459,((Cyclemys_oldhamii:0.000607713665,(Cuora_aurocapitata:0.0006459119931,(Cuora_picturata:0.0002020960705,((Cuora_flavomarginata:0.0002191377985,Cuora_mccordi:0.0006509346049)88:0.0004317968065,Cuora_amboinensis:0.0001341394774)88:0.0002976573291)68:9.55612586e-05)99.5:0.0005503507345)67.5:5.736293052e-05,Cyclemys_dentata:0.0002766913357)94:0.0003340542663)5.5:0.0001986441203,Heosemys_annandalii:0.0005375881894)9.5:0.0003389440691,Heosemys_grandis:8.957843173e-05)11:0.0002493656374,Rhinoclemmys_melanosterna:0.0002386025036)5.5:0.000487968141,Mauremys_annamensis:0.0006980502306)18.5:0.0002100820896,(((Rhinoclemmys_annulata:0.0002071541366,(((((Mauremys_nigricans:0.0002752253384,Mauremys_reevesii:0.0002556213492)100:1.96039892e-05,(Sacalia_quadriocellata:3.762270307e-05,Siebenrockiella_crassicollis:1.338912472e-05)74:5.101182778e-05)47.5:3.140783859e-05,Malayemys_subtrijuga:0.0003466811065)17.5:0.0003780889451,Geoemyda_spengleri:0.0005830119853)12:0.0002049230402,Morenia_ocellata:3.300025938e-05)11:0.0002379232996)28:3.076916301e-05,((Rhinoclemmys_nasuta:0.0001890581272,(Rhinoclemmys_pulcherrima:0.0001175956574,(Rhinoclemmys_punctularia:8.886188401e-05,Rhinoclemmys_funerea:7.121610937e-05)40:1.764577464e-05)95:0.000135241432)99:5.381669518e-05,Rhinoclemmys_areolata:0.00017351766)63:0.0002273343552)7.5:0.0002581035182,Sacalia_bealei:0.0001709198461)6.5:8.718367206e-05)66:0.0001228984175,(Mauremys_rivulata:5.872149511e-05,Mauremys_caspica:0.0003036271841)69.5:0.000244905689)NA:0.0001220072715,Malaclemys_terrapin:0.0001220072715)100;
