# Supplementary material for: Estimating the phylogeny of geoemydid turtles (Cryptodira) from landmark data: an assessment of different methods
Source: PeerJ. 2019 Aug 22;7:e7476. doi: 10.7717/peerj.7476 (PMC6708579; doi:10.7717/peerj.7476)
Supplement: Supplemental Information 10 — The trees are organised in folders corresponding to each landmark dataset. Within each folder the trees are named as follows: ‘dyn’ for dynamic LAUP ‘gpa’ for LAUP on GPA alignment ‘lin’ for linear parsimony ‘ml’ for maximum likelihood ‘nj’ for neighbour-joining ‘sqcpars’ for squared-change parsimony ‘_bs’ and ‘_bscon’ denote bootstrap trees, and bootstrap consensus trees, respectively. [file peerj-07-7476-s010.zip › trees/ant_lobe/sqcpars_bs.tre]

(((Mauremys_rivulata	(Malaclemys_terrapin	(((((((((((Pangshura_smithii	(Batagur_kachuga	(Batagur_borneoensis	Batagur_baska)))	Hardella_thurjii)	Mauremys_sinensis)	(Pangshura_tentoria	(Heosemys_spinosa	Batagur_dhongoka)))	Leucocephalon_yuwonoi)	((Morenia_petersi	Notochelys_platynota)	Mauremys_leprosa))	Pangshura_tecta)	Orlitia_borneensis)	(Rhinoclemmys_nasuta	(Rhinoclemmys_funerea	(Rhinoclemmys_punctularia	Rhinoclemmys_pulcherrima))))	Rhinoclemmys_areolata)	Sacalia_bealei)))	Mauremys_caspica)	Morenia_ocellata	(Rhinoclemmys_annulata	(((Sacalia_quadriocellata	(Siebenrockiella_crassicollis	(Melanochelys_trijuga	((Mauremys_reevesii	Mauremys_nigricans)	Malayemys_subtrijuga))))	((((((Heosemys_annandalii	((Cuora_picturata	(Cuora_aurocapitata	((Cuora_mccordi	Cuora_flavomarginata)	Cuora_amboinensis)))	(Cyclemys_oldhamii	Cyclemys_dentata)))	Mauremys_japonica)	Rhinoclemmys_diademata)	Heosemys_grandis)	Rhinoclemmys_melanosterna)	Mauremys_annamensis))	Geoemyda_spengleri)));
(Mauremys_rivulata	(Malaclemys_terrapin	(((Rhinoclemmys_melanosterna	Mauremys_annamensis)	((Heosemys_grandis	((Rhinoclemmys_diademata	(Cyclemys_dentata	((Cuora_aurocapitata	(Cuora_picturata	(Cuora_amboinensis	(Cuora_flavomarginata	Cuora_mccordi))))	Cyclemys_oldhamii)))	Heosemys_annandalii))	Mauremys_japonica))	((Mauremys_nigricans	Mauremys_reevesii)	(Sacalia_quadriocellata	Siebenrockiella_crassicollis))))	(Mauremys_caspica	(((Geoemyda_spengleri	(Malayemys_subtrijuga	(Melanochelys_trijuga	(((Rhinoclemmys_areolata	((Rhinoclemmys_pulcherrima	(Rhinoclemmys_punctularia	Rhinoclemmys_funerea))	Rhinoclemmys_nasuta))	Orlitia_borneensis)	((Pangshura_tentoria	(Pangshura_tecta	((Heosemys_spinosa	Batagur_dhongoka)	(Mauremys_sinensis	(((Batagur_kachuga	(Batagur_baska	Batagur_borneoensis))	Pangshura_smithii)	Hardella_thurjii)))))	((Notochelys_platynota	(Morenia_petersi	Mauremys_leprosa))	Leucocephalon_yuwonoi))))))	(Morenia_ocellata	Rhinoclemmys_annulata))	Sacalia_bealei)));
((Cuora_amboinensis	(Cuora_mccordi	Cuora_flavomarginata))	Cuora_picturata	((Cyclemys_oldhamii	(((Rhinoclemmys_diademata	(Mauremys_japonica	((Melanochelys_trijuga	(((Geoemyda_spengleri	(Morenia_ocellata	Rhinoclemmys_annulata))	Malayemys_subtrijuga)	((Sacalia_quadriocellata	Siebenrockiella_crassicollis)	(Mauremys_nigricans	Mauremys_reevesii))))	(((Malaclemys_terrapin	(Mauremys_rivulata	Mauremys_caspica))	(Sacalia_bealei	((Pangshura_tentoria	((((Batagur_dhongoka	Heosemys_spinosa)	((Pangshura_smithii	(Batagur_kachuga	(Batagur_borneoensis	Batagur_baska)))	Hardella_thurjii))	((Mauremys_sinensis	(Mauremys_leprosa	(Morenia_petersi	Notochelys_platynota)))	Leucocephalon_yuwonoi))	Pangshura_tecta))	((((Rhinoclemmys_funerea	(Rhinoclemmys_pulcherrima	Rhinoclemmys_punctularia))	Rhinoclemmys_nasuta)	Orlitia_borneensis)	Rhinoclemmys_areolata))))	(Mauremys_annamensis	(Heosemys_grandis	Rhinoclemmys_melanosterna))))))	Heosemys_annandalii)	Cyclemys_dentata))	Cuora_aurocapitata));
((Mauremys_rivulata	Mauremys_caspica)	(((Rhinoclemmys_melanosterna	(Heosemys_grandis	(Heosemys_annandalii	((Rhinoclemmys_diademata	((Melanochelys_trijuga	(((Pangshura_tecta	(((Notochelys_platynota	Morenia_petersi)	Mauremys_leprosa)	((((((Batagur_kachuga	(Batagur_borneoensis	Batagur_baska))	Pangshura_smithii)	Hardella_thurjii)	Mauremys_sinensis)	(Batagur_dhongoka	Heosemys_spinosa))	Leucocephalon_yuwonoi)))	Pangshura_tentoria)	Orlitia_borneensis))	Mauremys_japonica))	(Cyclemys_dentata	(Cyclemys_oldhamii	((Cuora_picturata	((Cuora_flavomarginata	Cuora_mccordi)	Cuora_amboinensis))	Cuora_aurocapitata)))))))	Mauremys_annamensis)	(Sacalia_bealei	(((((((Sacalia_quadriocellata	Siebenrockiella_crassicollis)	(Mauremys_reevesii	Mauremys_nigricans))	Malayemys_subtrijuga)	Geoemyda_spengleri)	Morenia_ocellata)	Rhinoclemmys_annulata)	((((Rhinoclemmys_punctularia	Rhinoclemmys_funerea)	Rhinoclemmys_pulcherrima)	Rhinoclemmys_nasuta)	Rhinoclemmys_areolata))))	Malaclemys_terrapin);
(Melanochelys_trijuga	(((Malaclemys_terrapin	(((Sacalia_bealei	((Geoemyda_spengleri	(Rhinoclemmys_annulata	(((Rhinoclemmys_melanosterna	(((Mauremys_japonica	(((Cyclemys_dentata	Cyclemys_oldhamii)	(Cuora_picturata	(Cuora_aurocapitata	((Cuora_flavomarginata	Cuora_mccordi)	Cuora_amboinensis))))	Heosemys_annandalii))	Rhinoclemmys_diademata)	Heosemys_grandis))	Mauremys_annamensis)	(Sacalia_quadriocellata	Siebenrockiella_crassicollis))))	Morenia_ocellata))	Mauremys_caspica)	Mauremys_rivulata))	(Mauremys_nigricans	Mauremys_reevesii))	Malayemys_subtrijuga)	((((Rhinoclemmys_nasuta	((Rhinoclemmys_pulcherrima	Rhinoclemmys_punctularia)	Rhinoclemmys_funerea))	Rhinoclemmys_areolata)	Orlitia_borneensis)	((Leucocephalon_yuwonoi	((((((Batagur_baska	Batagur_borneoensis)	Batagur_kachuga)	Pangshura_smithii)	Hardella_thurjii)	Mauremys_sinensis)	((Pangshura_tentoria	(Heosemys_spinosa	Batagur_dhongoka))	Pangshura_tecta)))	(Notochelys_platynota	(Morenia_petersi	Mauremys_leprosa)))));
((Malaclemys_terrapin	(Mauremys_rivulata	Mauremys_caspica))	(Sacalia_bealei	(((Morenia_ocellata	(Geoemyda_spengleri	(((Mauremys_nigricans	Mauremys_reevesii)	(Sacalia_quadriocellata	Siebenrockiella_crassicollis))	(Malayemys_subtrijuga	(Melanochelys_trijuga	(Orlitia_borneensis	((((((Mauremys_sinensis	(Hardella_thurjii	((Batagur_kachuga	(Batagur_baska	Batagur_borneoensis))	Pangshura_smithii)))	(Batagur_dhongoka	Heosemys_spinosa))	Leucocephalon_yuwonoi)	((Notochelys_platynota	Morenia_petersi)	Mauremys_leprosa))	Pangshura_tecta)	Pangshura_tentoria)))))))	Rhinoclemmys_annulata)	(Rhinoclemmys_areolata	(Rhinoclemmys_nasuta	((Rhinoclemmys_punctularia	Rhinoclemmys_funerea)	Rhinoclemmys_pulcherrima)))))	(Mauremys_annamensis	(Rhinoclemmys_melanosterna	(Heosemys_grandis	((Rhinoclemmys_diademata	(Heosemys_annandalii	((Cyclemys_oldhamii	Cyclemys_dentata)	(((Cuora_amboinensis	(Cuora_mccordi	Cuora_flavomarginata))	Cuora_aurocapitata)	Cuora_picturata))))	Mauremys_japonica)))));
(Rhinoclemmys_nasuta	((Orlitia_borneensis	((Notochelys_platynota	((((Mauremys_sinensis	((Pangshura_smithii	(Batagur_kachuga	(Batagur_borneoensis	Batagur_baska)))	Hardella_thurjii))	(Pangshura_tecta	((Heosemys_spinosa	Batagur_dhongoka)	Pangshura_tentoria)))	Leucocephalon_yuwonoi)	(Morenia_petersi	Mauremys_leprosa)))	(Rhinoclemmys_diademata	(((Heosemys_grandis	((((Malaclemys_terrapin	(Mauremys_caspica	Mauremys_rivulata))	(((Malayemys_subtrijuga	Melanochelys_trijuga)	(Geoemyda_spengleri	(Morenia_ocellata	(Rhinoclemmys_annulata	((Mauremys_nigricans	Mauremys_reevesii)	(Sacalia_quadriocellata	Siebenrockiella_crassicollis))))))	Sacalia_bealei))	Mauremys_annamensis)	Rhinoclemmys_melanosterna))	(((Cyclemys_oldhamii	Cyclemys_dentata)	((Cuora_mccordi	((Cuora_flavomarginata	Cuora_aurocapitata)	Cuora_amboinensis))	Cuora_picturata))	Heosemys_annandalii))	Mauremys_japonica))))	Rhinoclemmys_areolata)	(Rhinoclemmys_funerea	(Rhinoclemmys_punctularia	Rhinoclemmys_pulcherrima)));
((((Pangshura_tentoria	(((Malaclemys_terrapin	(Mauremys_rivulata	(((Mauremys_nigricans	Mauremys_reevesii)	(((Siebenrockiella_crassicollis	(((Mauremys_japonica	Melanochelys_trijuga)	(((Heosemys_grandis	(((Cyclemys_dentata	(Cyclemys_oldhamii	((((Cuora_mccordi	Cuora_flavomarginata)	Cuora_amboinensis)	Cuora_picturata)	Cuora_aurocapitata)))	Rhinoclemmys_diademata)	Heosemys_annandalii))	Rhinoclemmys_melanosterna)	Mauremys_annamensis))	Sacalia_quadriocellata))	((Rhinoclemmys_annulata	Morenia_ocellata)	Geoemyda_spengleri))	Malayemys_subtrijuga))	Mauremys_caspica)))	Sacalia_bealei)	(Rhinoclemmys_areolata	(Orlitia_borneensis	(Rhinoclemmys_nasuta	(Rhinoclemmys_funerea	(Rhinoclemmys_punctularia	Rhinoclemmys_pulcherrima)))))))	Pangshura_tecta)	(Mauremys_leprosa	(Notochelys_platynota	Morenia_petersi)))	Leucocephalon_yuwonoi	((Heosemys_spinosa	Batagur_dhongoka)	(Mauremys_sinensis	(Hardella_thurjii	(((Batagur_baska	Batagur_borneoensis)	Batagur_kachuga)	Pangshura_smithii)))));
(Pangshura_tecta	(Mauremys_leprosa	(Notochelys_platynota	Morenia_petersi))	(((((Malayemys_subtrijuga	(Mauremys_nigricans	Mauremys_reevesii))	((Sacalia_quadriocellata	Siebenrockiella_crassicollis)	(((Rhinoclemmys_annulata	((((Heosemys_grandis	(Rhinoclemmys_diademata	((((Cyclemys_dentata	Cyclemys_oldhamii)	((Cuora_aurocapitata	(Cuora_amboinensis	(Cuora_flavomarginata	Cuora_mccordi)))	Cuora_picturata))	Heosemys_annandalii)	Mauremys_japonica)))	Rhinoclemmys_melanosterna)	Mauremys_annamensis)	((Malaclemys_terrapin	(Mauremys_caspica	Mauremys_rivulata))	Sacalia_bealei)))	Morenia_ocellata)	Geoemyda_spengleri)))	Melanochelys_trijuga)	((Rhinoclemmys_areolata	(Rhinoclemmys_nasuta	(Rhinoclemmys_funerea	(Rhinoclemmys_punctularia	Rhinoclemmys_pulcherrima))))	Orlitia_borneensis))	(((((Pangshura_smithii	(Batagur_kachuga	(Batagur_baska	Batagur_borneoensis)))	Hardella_thurjii)	Mauremys_sinensis)	((Heosemys_spinosa	Batagur_dhongoka)	Pangshura_tentoria))	Leucocephalon_yuwonoi)));
(Morenia_petersi	((((Cyclemys_dentata	(Cyclemys_oldhamii	(Cuora_aurocapitata	((Cuora_amboinensis	(Cuora_flavomarginata	Cuora_mccordi))	Cuora_picturata))))	(Rhinoclemmys_diademata	(Mauremys_japonica	(((Rhinoclemmys_melanosterna	(((Sacalia_bealei	(((Rhinoclemmys_nasuta	(Rhinoclemmys_funerea	(Rhinoclemmys_punctularia	Rhinoclemmys_pulcherrima)))	Orlitia_borneensis)	Rhinoclemmys_areolata))	((Mauremys_rivulata	((((Melanochelys_trijuga	((Siebenrockiella_crassicollis	Sacalia_quadriocellata)	(Geoemyda_spengleri	(Morenia_ocellata	Rhinoclemmys_annulata))))	Malayemys_subtrijuga)	(Mauremys_reevesii	Mauremys_nigricans))	Mauremys_caspica))	Malaclemys_terrapin))	Mauremys_annamensis))	Heosemys_grandis)	Heosemys_annandalii))))	Notochelys_platynota)	(((((Heosemys_spinosa	Batagur_dhongoka)	Pangshura_tentoria)	Pangshura_tecta)	((Hardella_thurjii	((Batagur_kachuga	(Batagur_baska	Batagur_borneoensis))	Pangshura_smithii))	Mauremys_sinensis))	Leucocephalon_yuwonoi))	Mauremys_leprosa);
((Rhinoclemmys_melanosterna	Mauremys_annamensis)	(((Mauremys_nigricans	Mauremys_reevesii)	(Sacalia_quadriocellata	(Siebenrockiella_crassicollis	(Melanochelys_trijuga	((Leucocephalon_yuwonoi	((Mauremys_leprosa	(Morenia_petersi	Notochelys_platynota))	((((Batagur_dhongoka	Heosemys_spinosa)	Pangshura_tentoria)	Pangshura_tecta)	(Mauremys_sinensis	(Hardella_thurjii	(((Batagur_borneoensis	Batagur_baska)	Batagur_kachuga)	Pangshura_smithii))))))	(Malayemys_subtrijuga	(Geoemyda_spengleri	((Morenia_ocellata	Rhinoclemmys_annulata)	(Sacalia_bealei	((Orlitia_borneensis	(((Rhinoclemmys_pulcherrima	Rhinoclemmys_punctularia)	Rhinoclemmys_funerea)	Rhinoclemmys_nasuta))	Rhinoclemmys_areolata))))))))))	((Mauremys_rivulata	Mauremys_caspica)	Malaclemys_terrapin))	(Mauremys_japonica	(Heosemys_grandis	((Rhinoclemmys_diademata	(Cyclemys_dentata	(Cyclemys_oldhamii	((Cuora_picturata	(Cuora_amboinensis	(Cuora_mccordi	Cuora_flavomarginata)))	Cuora_aurocapitata))))	Heosemys_annandalii))));
((Rhinoclemmys_areolata	(((Malaclemys_terrapin	(Mauremys_caspica	Mauremys_rivulata))	Sacalia_bealei)	(((Geoemyda_spengleri	(Malayemys_subtrijuga	((Sacalia_quadriocellata	(Siebenrockiella_crassicollis	((((Cyclemys_oldhamii	(Cuora_aurocapitata	(Cuora_picturata	(Cuora_amboinensis	(Cuora_mccordi	Cuora_flavomarginata)))))	Cyclemys_dentata)	(((Mauremys_annamensis	Rhinoclemmys_melanosterna)	Heosemys_grandis)	Heosemys_annandalii))	Rhinoclemmys_diademata)))	(Mauremys_nigricans	Mauremys_reevesii))))	Morenia_ocellata)	Rhinoclemmys_annulata)))	((Rhinoclemmys_pulcherrima	(Rhinoclemmys_punctularia	Rhinoclemmys_funerea))	Rhinoclemmys_nasuta)	((((Morenia_petersi	((Leucocephalon_yuwonoi	(((Batagur_dhongoka	Heosemys_spinosa)	Pangshura_tentoria)	(((((Batagur_baska	Batagur_borneoensis)	Batagur_kachuga)	Pangshura_smithii)	Hardella_thurjii)	Mauremys_sinensis)))	(Mauremys_leprosa	Pangshura_tecta)))	Notochelys_platynota)	(Mauremys_japonica	Melanochelys_trijuga))	Orlitia_borneensis));
((Mauremys_leprosa	(Notochelys_platynota	Morenia_petersi))	Pangshura_tecta	((((Heosemys_spinosa	(Batagur_dhongoka	(Pangshura_tentoria	(Sacalia_bealei	(((Mauremys_caspica	Mauremys_rivulata)	Malaclemys_terrapin)	((Mauremys_annamensis	Rhinoclemmys_melanosterna)	(((Orlitia_borneensis	(((Rhinoclemmys_pulcherrima	Rhinoclemmys_punctularia)	Rhinoclemmys_funerea)	Rhinoclemmys_nasuta))	Rhinoclemmys_areolata)	(Rhinoclemmys_annulata	(Morenia_ocellata	(Geoemyda_spengleri	((((Mauremys_nigricans	Mauremys_reevesii)	(Siebenrockiella_crassicollis	Sacalia_quadriocellata))	((Mauremys_japonica	((((Cyclemys_dentata	((Cuora_aurocapitata	(Cuora_picturata	((Cuora_flavomarginata	Cuora_mccordi)	Cuora_amboinensis)))	Cyclemys_oldhamii))	Heosemys_annandalii)	Heosemys_grandis)	Rhinoclemmys_diademata))	Melanochelys_trijuga))	Malayemys_subtrijuga)))))))))))	(Hardella_thurjii	(Pangshura_smithii	(Batagur_kachuga	(Batagur_baska	Batagur_borneoensis)))))	Leucocephalon_yuwonoi)	Mauremys_sinensis));
(Orlitia_borneensis	((((Notochelys_platynota	((Leucocephalon_yuwonoi	((Pangshura_tecta	(Pangshura_tentoria	(Batagur_dhongoka	Heosemys_spinosa)))	((Hardella_thurjii	((Batagur_kachuga	(Batagur_borneoensis	Batagur_baska))	Pangshura_smithii))	Mauremys_sinensis)))	(Morenia_petersi	Mauremys_leprosa)))	((Cyclemys_oldhamii	((Cuora_picturata	(Cuora_amboinensis	(Cuora_mccordi	Cuora_flavomarginata)))	Cuora_aurocapitata))	Cyclemys_dentata))	(Melanochelys_trijuga	((((((((Rhinoclemmys_annulata	((((Siebenrockiella_crassicollis	Sacalia_quadriocellata)	(Mauremys_nigricans	Mauremys_reevesii))	Malayemys_subtrijuga)	Geoemyda_spengleri))	Morenia_ocellata)	Sacalia_bealei)	Mauremys_caspica)	Mauremys_rivulata)	Malaclemys_terrapin)	(((Mauremys_annamensis	Rhinoclemmys_melanosterna)	Heosemys_grandis)	Heosemys_annandalii))	Mauremys_japonica)))	Rhinoclemmys_diademata)	(((Rhinoclemmys_funerea	(Rhinoclemmys_pulcherrima	Rhinoclemmys_punctularia))	Rhinoclemmys_nasuta)	Rhinoclemmys_areolata));
(((((Heosemys_annandalii	(Rhinoclemmys_diademata	(Cyclemys_dentata	(Cyclemys_oldhamii	(((Cuora_amboinensis	(Cuora_flavomarginata	Cuora_mccordi))	Cuora_picturata)	Cuora_aurocapitata)))))	Heosemys_grandis)	Mauremys_japonica)	(Mauremys_annamensis	Rhinoclemmys_melanosterna))	((Siebenrockiella_crassicollis	Sacalia_quadriocellata)	(Mauremys_nigricans	Mauremys_reevesii))	(Malaclemys_terrapin	(Mauremys_rivulata	((Sacalia_bealei	(((((Malayemys_subtrijuga	(Melanochelys_trijuga	(Orlitia_borneensis	(((Mauremys_leprosa	(Morenia_petersi	Notochelys_platynota))	(((Pangshura_tentoria	(Heosemys_spinosa	Batagur_dhongoka))	(Mauremys_sinensis	(Hardella_thurjii	((Batagur_kachuga	(Batagur_borneoensis	Batagur_baska))	Pangshura_smithii))))	Leucocephalon_yuwonoi))	Pangshura_tecta))))	Geoemyda_spengleri)	Morenia_ocellata)	Rhinoclemmys_annulata)	(Rhinoclemmys_areolata	(((Rhinoclemmys_punctularia	Rhinoclemmys_funerea)	Rhinoclemmys_pulcherrima)	Rhinoclemmys_nasuta))))	Mauremys_caspica))));
(((Morenia_ocellata	(Rhinoclemmys_annulata	((Rhinoclemmys_areolata	(Rhinoclemmys_nasuta	(Rhinoclemmys_pulcherrima	(Rhinoclemmys_funerea	Rhinoclemmys_punctularia))))	(((Mauremys_annamensis	((((Rhinoclemmys_diademata	(Heosemys_annandalii	((Cuora_picturata	(((Cuora_mccordi	Cuora_flavomarginata)	Cuora_amboinensis)	Cuora_aurocapitata))	(Cyclemys_oldhamii	Cyclemys_dentata))))	Mauremys_japonica)	Heosemys_grandis)	Rhinoclemmys_melanosterna))	((Mauremys_caspica	Mauremys_rivulata)	Malaclemys_terrapin))	Sacalia_bealei))))	Geoemyda_spengleri)	(((Sacalia_quadriocellata	Siebenrockiella_crassicollis)	(Mauremys_reevesii	Mauremys_nigricans))	(Melanochelys_trijuga	((((Mauremys_leprosa	(Morenia_petersi	Notochelys_platynota))	(Leucocephalon_yuwonoi	((((Batagur_kachuga	(Batagur_baska	Batagur_borneoensis))	Pangshura_smithii)	Hardella_thurjii)	Mauremys_sinensis)))	(Pangshura_tecta	((Batagur_dhongoka	Heosemys_spinosa)	Pangshura_tentoria)))	Orlitia_borneensis)))	Malayemys_subtrijuga);
((((((((((((Orlitia_borneensis	(((((Cyclemys_oldhamii	Cuora_aurocapitata)	Cyclemys_dentata)	(((Cuora_picturata	(Cuora_amboinensis	Cuora_flavomarginata))	Cuora_mccordi)	Heosemys_annandalii))	Rhinoclemmys_diademata)	(((Siebenrockiella_crassicollis	(((((Rhinoclemmys_melanosterna	Heosemys_grandis)	((Rhinoclemmys_nasuta	((Rhinoclemmys_pulcherrima	Rhinoclemmys_punctularia)	Rhinoclemmys_funerea))	Rhinoclemmys_areolata))	((((((((Mauremys_rivulata	(Mauremys_nigricans	Mauremys_reevesii))	Rhinoclemmys_annulata)	Morenia_ocellata)	Geoemyda_spengleri)	Malayemys_subtrijuga)	Mauremys_caspica)	Sacalia_bealei)	Malaclemys_terrapin))	Mauremys_annamensis)	Sacalia_quadriocellata))	Melanochelys_trijuga)	Mauremys_japonica)))	Notochelys_platynota)	(Morenia_petersi	Mauremys_leprosa))	Leucocephalon_yuwonoi)	Mauremys_sinensis)	Pangshura_tecta)	Pangshura_tentoria)	Batagur_dhongoka)	Heosemys_spinosa)	Hardella_thurjii)	Pangshura_smithii)	(Batagur_baska	Batagur_borneoensis)	Batagur_kachuga);
(((Mauremys_sinensis	(Hardella_thurjii	(((Batagur_baska	Batagur_borneoensis)	Batagur_kachuga)	Pangshura_smithii)))	((Heosemys_spinosa	Batagur_dhongoka)	Pangshura_tentoria))	Leucocephalon_yuwonoi	(((Notochelys_platynota	(Orlitia_borneensis	((((Heosemys_annandalii	((Rhinoclemmys_melanosterna	Mauremys_annamensis)	Heosemys_grandis))	((Cyclemys_oldhamii	(Cuora_aurocapitata	(Cuora_picturata	(Cuora_amboinensis	(Cuora_mccordi	Cuora_flavomarginata)))))	Cyclemys_dentata))	Rhinoclemmys_diademata)	(((((Siebenrockiella_crassicollis	Sacalia_quadriocellata)	(Mauremys_nigricans	Mauremys_reevesii))	(Malayemys_subtrijuga	(Geoemyda_spengleri	((((Rhinoclemmys_areolata	((Rhinoclemmys_pulcherrima	(Rhinoclemmys_funerea	Rhinoclemmys_punctularia))	Rhinoclemmys_nasuta))	((Malaclemys_terrapin	(Mauremys_rivulata	Mauremys_caspica))	Sacalia_bealei))	Rhinoclemmys_annulata)	Morenia_ocellata))))	Melanochelys_trijuga)	Mauremys_japonica))))	Morenia_petersi)	(Pangshura_tecta	Mauremys_leprosa)));
((((Rhinoclemmys_punctularia	(Rhinoclemmys_funerea	Rhinoclemmys_nasuta))	Rhinoclemmys_pulcherrima)	Rhinoclemmys_annulata)	Morenia_ocellata	(Geoemyda_spengleri	(Rhinoclemmys_areolata	(((((Mauremys_caspica	((((Sacalia_quadriocellata	Siebenrockiella_crassicollis)	Melanochelys_trijuga)	Malayemys_subtrijuga)	(Mauremys_reevesii	Mauremys_nigricans)))	Mauremys_rivulata)	Malaclemys_terrapin)	((Rhinoclemmys_melanosterna	(Heosemys_grandis	((Mauremys_japonica	((((Cuora_aurocapitata	(Cuora_picturata	((Cuora_flavomarginata	Cuora_mccordi)	Cuora_amboinensis)))	Cyclemys_oldhamii)	Cyclemys_dentata)	((Orlitia_borneensis	(Notochelys_platynota	((((Mauremys_sinensis	(Hardella_thurjii	(Pangshura_smithii	((Batagur_baska	Batagur_borneoensis)	Batagur_kachuga))))	(Pangshura_tecta	((Heosemys_spinosa	Batagur_dhongoka)	Pangshura_tentoria)))	Leucocephalon_yuwonoi)	(Morenia_petersi	Mauremys_leprosa))))	Rhinoclemmys_diademata)))	Heosemys_annandalii)))	Mauremys_annamensis))	Sacalia_bealei))));
(((Pangshura_tecta	((((Heosemys_spinosa	Batagur_dhongoka)	((Hardella_thurjii	((Batagur_kachuga	(Batagur_baska	Batagur_borneoensis))	Pangshura_smithii))	Mauremys_sinensis))	Leucocephalon_yuwonoi)	((Notochelys_platynota	Morenia_petersi)	Mauremys_leprosa)))	Pangshura_tentoria)	((((((Mauremys_nigricans	Mauremys_reevesii)	(Malaclemys_terrapin	((Mauremys_caspica	(Sacalia_bealei	((Rhinoclemmys_annulata	Morenia_ocellata)	Geoemyda_spengleri)))	Mauremys_rivulata)))	Malayemys_subtrijuga)	(Siebenrockiella_crassicollis	Sacalia_quadriocellata))	(Mauremys_japonica	((Rhinoclemmys_diademata	((Cyclemys_dentata	Cyclemys_oldhamii)	(Heosemys_annandalii	(Cuora_mccordi	((Cuora_amboinensis	(Cuora_flavomarginata	Cuora_aurocapitata))	Cuora_picturata)))))	(Heosemys_grandis	(Mauremys_annamensis	Rhinoclemmys_melanosterna)))))	Melanochelys_trijuga)	((Rhinoclemmys_areolata	(Rhinoclemmys_nasuta	((Rhinoclemmys_pulcherrima	Rhinoclemmys_punctularia)	Rhinoclemmys_funerea)))	Orlitia_borneensis));
((((Rhinoclemmys_funerea	(Rhinoclemmys_punctularia	Rhinoclemmys_pulcherrima))	Rhinoclemmys_nasuta)	Rhinoclemmys_areolata)	Orlitia_borneensis	((((Leucocephalon_yuwonoi	((((Pangshura_smithii	(Batagur_kachuga	(Batagur_baska	Batagur_borneoensis)))	Hardella_thurjii)	Mauremys_sinensis)	((Pangshura_tentoria	(Batagur_dhongoka	Heosemys_spinosa))	Pangshura_tecta)))	(Morenia_petersi	Mauremys_leprosa))	Notochelys_platynota)	(Melanochelys_trijuga	(Mauremys_japonica	(Rhinoclemmys_diademata	((Cyclemys_dentata	(((Cuora_picturata	(Cuora_amboinensis	(Cuora_flavomarginata	Cuora_mccordi)))	Cuora_aurocapitata)	Cyclemys_oldhamii))	((((Mauremys_annamensis	(((Malaclemys_terrapin	(Mauremys_rivulata	Mauremys_caspica))	Sacalia_bealei)	(Rhinoclemmys_annulata	(((Malayemys_subtrijuga	((Siebenrockiella_crassicollis	Sacalia_quadriocellata)	(Mauremys_nigricans	Mauremys_reevesii)))	Geoemyda_spengleri)	Morenia_ocellata))))	Rhinoclemmys_melanosterna)	Heosemys_grandis)	Heosemys_annandalii)))))));
((((Batagur_dhongoka	Heosemys_spinosa)	Pangshura_tentoria)	Pangshura_tecta)	(((((((Melanochelys_trijuga	(((((((((Mauremys_annamensis	Rhinoclemmys_melanosterna)	Rhinoclemmys_areolata)	Rhinoclemmys_annulata)	Geoemyda_spengleri)	Morenia_ocellata)	(((Mauremys_caspica	Mauremys_rivulata)	Malaclemys_terrapin)	Sacalia_bealei))	Malayemys_subtrijuga)	(Mauremys_reevesii	Mauremys_nigricans))	(Siebenrockiella_crassicollis	Sacalia_quadriocellata)))	Mauremys_japonica)	(Rhinoclemmys_diademata	(((((((Cuora_aurocapitata	Cuora_flavomarginata)	Cuora_amboinensis)	Cuora_mccordi)	Cuora_picturata)	(Cyclemys_dentata	Cyclemys_oldhamii))	Heosemys_annandalii)	((((Rhinoclemmys_funerea	Rhinoclemmys_nasuta)	Rhinoclemmys_pulcherrima)	Rhinoclemmys_punctularia)	Heosemys_grandis))))	Orlitia_borneensis)	Notochelys_platynota)	(Mauremys_leprosa	Morenia_petersi))	Leucocephalon_yuwonoi)	(Mauremys_sinensis	((((Batagur_borneoensis	Batagur_baska)	Batagur_kachuga)	Pangshura_smithii)	Hardella_thurjii)));
(((Sacalia_bealei	(Malaclemys_terrapin	(Mauremys_caspica	Mauremys_rivulata)))	((Rhinoclemmys_areolata	(((Rhinoclemmys_punctularia	Rhinoclemmys_funerea)	Rhinoclemmys_pulcherrima)	Rhinoclemmys_nasuta))	(Orlitia_borneensis	(Melanochelys_trijuga	((Notochelys_platynota	Morenia_petersi)	(Leucocephalon_yuwonoi	((Mauremys_sinensis	(Hardella_thurjii	(((Batagur_baska	Batagur_borneoensis)	Batagur_kachuga)	Pangshura_smithii)))	((Pangshura_tecta	Mauremys_leprosa)	((Heosemys_spinosa	Batagur_dhongoka)	Pangshura_tentoria)))))))))	((Mauremys_nigricans	Mauremys_reevesii)	Malayemys_subtrijuga)	((Geoemyda_spengleri	(Morenia_ocellata	Rhinoclemmys_annulata))	((Sacalia_quadriocellata	Siebenrockiella_crassicollis)	(Mauremys_annamensis	(Rhinoclemmys_melanosterna	(((Mauremys_japonica	(Rhinoclemmys_diademata	(Cyclemys_dentata	(((Cuora_picturata	(Cuora_amboinensis	(Cuora_flavomarginata	Cuora_mccordi)))	Cuora_aurocapitata)	Cyclemys_oldhamii))))	Heosemys_annandalii)	Heosemys_grandis))))));
(Malayemys_subtrijuga	(Mauremys_nigricans	Mauremys_reevesii)	((Sacalia_quadriocellata	Siebenrockiella_crassicollis)	(((((Heosemys_annandalii	(Rhinoclemmys_diademata	(Cyclemys_dentata	(((((Cuora_flavomarginata	Cuora_mccordi)	Cuora_amboinensis)	Cuora_picturata)	Cuora_aurocapitata)	Cyclemys_oldhamii))))	Heosemys_grandis)	(Rhinoclemmys_melanosterna	(Mauremys_annamensis	((((Geoemyda_spengleri	(Rhinoclemmys_annulata	Morenia_ocellata))	(((Pangshura_tentoria	(Pangshura_tecta	((((Mauremys_sinensis	((Pangshura_smithii	(Batagur_kachuga	(Batagur_borneoensis	Batagur_baska)))	Hardella_thurjii))	(Heosemys_spinosa	Batagur_dhongoka))	Leucocephalon_yuwonoi)	((Morenia_petersi	Notochelys_platynota)	Mauremys_leprosa))))	(Orlitia_borneensis	(Rhinoclemmys_nasuta	(Rhinoclemmys_funerea	(Rhinoclemmys_pulcherrima	Rhinoclemmys_punctularia)))))	Rhinoclemmys_areolata))	Sacalia_bealei)	((Mauremys_caspica	Mauremys_rivulata)	Malaclemys_terrapin)))))	Mauremys_japonica)	Melanochelys_trijuga)));
((Orlitia_borneensis	(((Leucocephalon_yuwonoi	(((Morenia_petersi	Notochelys_platynota)	Mauremys_leprosa)	Mauremys_sinensis))	((Batagur_dhongoka	((Hardella_thurjii	(Pangshura_smithii	((Batagur_baska	Batagur_borneoensis)	Batagur_kachuga)))	Heosemys_spinosa))	Pangshura_tentoria))	Pangshura_tecta))	(((Rhinoclemmys_funerea	Rhinoclemmys_punctularia)	Rhinoclemmys_pulcherrima)	Rhinoclemmys_nasuta)	((((Geoemyda_spengleri	(Rhinoclemmys_annulata	Morenia_ocellata))	Malayemys_subtrijuga)	(((Mauremys_rivulata	((((Mauremys_reevesii	Mauremys_nigricans)	(Sacalia_quadriocellata	Siebenrockiella_crassicollis))	(Mauremys_annamensis	(Rhinoclemmys_melanosterna	((((Melanochelys_trijuga	Mauremys_japonica)	Rhinoclemmys_diademata)	(Heosemys_annandalii	((Cyclemys_dentata	Cyclemys_oldhamii)	((Cuora_aurocapitata	(Cuora_amboinensis	(Cuora_mccordi	Cuora_flavomarginata)))	Cuora_picturata))))	Heosemys_grandis))))	Malaclemys_terrapin))	Mauremys_caspica)	Sacalia_bealei))	Rhinoclemmys_areolata));
((((Mauremys_nigricans	Mauremys_reevesii)	(Siebenrockiella_crassicollis	Sacalia_quadriocellata))	(Geoemyda_spengleri	((((Rhinoclemmys_areolata	(Rhinoclemmys_nasuta	(Rhinoclemmys_pulcherrima	(Rhinoclemmys_funerea	Rhinoclemmys_punctularia))))	(((Malaclemys_terrapin	(Mauremys_rivulata	Mauremys_caspica))	(Mauremys_annamensis	((Heosemys_grandis	((Heosemys_annandalii	(((((Cuora_flavomarginata	Cuora_mccordi)	Cuora_amboinensis)	Cuora_aurocapitata)	Cuora_picturata)	(Cyclemys_dentata	Cyclemys_oldhamii)))	(Mauremys_japonica	(Orlitia_borneensis	Rhinoclemmys_diademata))))	Rhinoclemmys_melanosterna)))	Sacalia_bealei))	Rhinoclemmys_annulata)	Morenia_ocellata)))	(Melanochelys_trijuga	(((Leucocephalon_yuwonoi	(((Hardella_thurjii	(Pangshura_smithii	((Batagur_borneoensis	Batagur_baska)	Batagur_kachuga)))	Mauremys_sinensis)	(Mauremys_leprosa	(Morenia_petersi	Notochelys_platynota))))	((Batagur_dhongoka	Heosemys_spinosa)	Pangshura_tecta))	Pangshura_tentoria))	Malayemys_subtrijuga);
(((Batagur_dhongoka	Heosemys_spinosa)	((((Morenia_petersi	Mauremys_leprosa)	Mauremys_sinensis)	((Pangshura_tentoria	(Sacalia_bealei	(Rhinoclemmys_areolata	(((((Geoemyda_spengleri	(Malayemys_subtrijuga	(Melanochelys_trijuga	(Siebenrockiella_crassicollis	Sacalia_quadriocellata))))	Morenia_ocellata)	Rhinoclemmys_annulata)	((((((Mauremys_japonica	((Notochelys_platynota	(((Cuora_aurocapitata	(Cuora_picturata	(Cuora_amboinensis	(Cuora_flavomarginata	Cuora_mccordi))))	Cyclemys_oldhamii)	Cyclemys_dentata))	(Orlitia_borneensis	Rhinoclemmys_diademata)))	(Rhinoclemmys_melanosterna	Mauremys_annamensis))	Heosemys_grandis)	Heosemys_annandalii)	(Malaclemys_terrapin	(Mauremys_caspica	Mauremys_rivulata)))	(Mauremys_reevesii	Mauremys_nigricans)))	((Rhinoclemmys_nasuta	(Rhinoclemmys_funerea	Rhinoclemmys_punctularia))	Rhinoclemmys_pulcherrima)))))	Pangshura_tecta))	Leucocephalon_yuwonoi))	(Hardella_thurjii	Pangshura_smithii)	((Batagur_borneoensis	Batagur_baska)	Batagur_kachuga));
(((Rhinoclemmys_melanosterna	(Mauremys_annamensis	((((Mauremys_reevesii	Mauremys_nigricans)	Siebenrockiella_crassicollis)	Sacalia_quadriocellata)	(Rhinoclemmys_annulata	(Morenia_ocellata	(Geoemyda_spengleri	(Malayemys_subtrijuga	((((Sacalia_bealei	((Mauremys_rivulata	Mauremys_caspica)	Malaclemys_terrapin))	((((Rhinoclemmys_funerea	(Rhinoclemmys_pulcherrima	Rhinoclemmys_punctularia))	Rhinoclemmys_nasuta)	Orlitia_borneensis)	Rhinoclemmys_areolata))	((Pangshura_tentoria	(Heosemys_spinosa	Batagur_dhongoka))	((((Hardella_thurjii	(Pangshura_smithii	((Batagur_baska	Batagur_borneoensis)	Batagur_kachuga)))	Mauremys_sinensis)	(Pangshura_tecta	((Notochelys_platynota	Morenia_petersi)	Mauremys_leprosa)))	Leucocephalon_yuwonoi)))	Melanochelys_trijuga))))))))	Heosemys_grandis)	Heosemys_annandalii	(Mauremys_japonica	((((((Cuora_amboinensis	(Cuora_flavomarginata	Cuora_mccordi))	Cuora_picturata)	Cuora_aurocapitata)	Cyclemys_oldhamii)	Cyclemys_dentata)	Rhinoclemmys_diademata)));
(Mauremys_japonica	(Rhinoclemmys_diademata	((Heosemys_annandalii	((Cyclemys_dentata	Cyclemys_oldhamii)	((Cuora_aurocapitata	(Cuora_amboinensis	(Cuora_mccordi	Cuora_flavomarginata)))	Cuora_picturata)))	(((((Sacalia_bealei	((Geoemyda_spengleri	(Morenia_ocellata	Rhinoclemmys_annulata))	(Rhinoclemmys_areolata	((Rhinoclemmys_nasuta	((Rhinoclemmys_pulcherrima	Rhinoclemmys_punctularia)	Rhinoclemmys_funerea))	Orlitia_borneensis))))	(Malaclemys_terrapin	(Mauremys_rivulata	Mauremys_caspica)))	Mauremys_annamensis)	Rhinoclemmys_melanosterna)	Heosemys_grandis)))	(((Morenia_petersi	((Pangshura_tecta	Mauremys_leprosa)	((((Hardella_thurjii	((Batagur_kachuga	(Batagur_borneoensis	Batagur_baska))	Pangshura_smithii))	Mauremys_sinensis)	(Pangshura_tentoria	(Batagur_dhongoka	Heosemys_spinosa)))	Leucocephalon_yuwonoi)))	Notochelys_platynota)	(Melanochelys_trijuga	(((Mauremys_reevesii	Mauremys_nigricans)	(Siebenrockiella_crassicollis	Sacalia_quadriocellata))	Malayemys_subtrijuga))));
(((((((Heosemys_grandis	((Mauremys_japonica	(((Cyclemys_oldhamii	(((Cuora_amboinensis	(Cuora_mccordi	Cuora_flavomarginata))	Cuora_picturata)	Cuora_aurocapitata))	Cyclemys_dentata)	Rhinoclemmys_diademata))	Heosemys_annandalii))	Rhinoclemmys_melanosterna)	Mauremys_annamensis)	((Mauremys_rivulata	Mauremys_caspica)	Malaclemys_terrapin))	Sacalia_bealei)	(Rhinoclemmys_areolata	((((Rhinoclemmys_punctularia	Rhinoclemmys_pulcherrima)	Rhinoclemmys_funerea)	Rhinoclemmys_nasuta)	Orlitia_borneensis)))	(Pangshura_tentoria	(Pangshura_tecta	((Leucocephalon_yuwonoi	((Batagur_dhongoka	Heosemys_spinosa)	(Mauremys_sinensis	(Hardella_thurjii	(Pangshura_smithii	((Batagur_baska	Batagur_borneoensis)	Batagur_kachuga))))))	(Mauremys_leprosa	(Morenia_petersi	Notochelys_platynota)))))	((Malayemys_subtrijuga	(((Siebenrockiella_crassicollis	Sacalia_quadriocellata)	(Mauremys_nigricans	Mauremys_reevesii))	((Morenia_ocellata	Rhinoclemmys_annulata)	Geoemyda_spengleri)))	Melanochelys_trijuga));
((((Cyclemys_dentata	(Cyclemys_oldhamii	((Cuora_picturata	((Cuora_flavomarginata	Cuora_mccordi)	Cuora_amboinensis))	Cuora_aurocapitata)))	((Heosemys_grandis	Heosemys_annandalii)	Rhinoclemmys_diademata))	(Notochelys_platynota	(((Pangshura_tecta	Mauremys_leprosa)	(Leucocephalon_yuwonoi	((Mauremys_sinensis	(Hardella_thurjii	(Pangshura_smithii	(Batagur_kachuga	(Batagur_baska	Batagur_borneoensis)))))	((Heosemys_spinosa	Batagur_dhongoka)	Pangshura_tentoria))))	Morenia_petersi)))	((((Mauremys_nigricans	Mauremys_reevesii)	Malayemys_subtrijuga)	(Siebenrockiella_crassicollis	(Sacalia_quadriocellata	(((Rhinoclemmys_melanosterna	((Rhinoclemmys_areolata	(Orlitia_borneensis	(Rhinoclemmys_nasuta	(Rhinoclemmys_funerea	(Rhinoclemmys_pulcherrima	Rhinoclemmys_punctularia)))))	(Sacalia_bealei	((Mauremys_rivulata	Mauremys_caspica)	Malaclemys_terrapin))))	Mauremys_annamensis)	((Morenia_ocellata	Rhinoclemmys_annulata)	Geoemyda_spengleri)))))	Melanochelys_trijuga)	Mauremys_japonica);
((Pangshura_tentoria	(((((Mauremys_sinensis	((Pangshura_smithii	((Batagur_baska	Batagur_borneoensis)	Batagur_kachuga))	Hardella_thurjii))	(Batagur_dhongoka	Heosemys_spinosa))	Leucocephalon_yuwonoi)	((Morenia_petersi	Notochelys_platynota)	Mauremys_leprosa))	Pangshura_tecta))	((((((((Mauremys_caspica	(Mauremys_rivulata	(((Mauremys_japonica	((Rhinoclemmys_diademata	(Heosemys_grandis	(Mauremys_annamensis	Rhinoclemmys_melanosterna)))	((Cyclemys_dentata	(((((Cuora_mccordi	Cuora_flavomarginata)	Cuora_amboinensis)	Cuora_picturata)	Cuora_aurocapitata)	Cyclemys_oldhamii))	Heosemys_annandalii)))	(Mauremys_reevesii	Mauremys_nigricans))	Malaclemys_terrapin)))	Sacalia_bealei)	Morenia_ocellata)	Rhinoclemmys_annulata)	Geoemyda_spengleri)	(Sacalia_quadriocellata	Siebenrockiella_crassicollis))	Malayemys_subtrijuga)	Melanochelys_trijuga)	(Orlitia_borneensis	((Rhinoclemmys_nasuta	((Rhinoclemmys_punctularia	Rhinoclemmys_funerea)	Rhinoclemmys_pulcherrima))	Rhinoclemmys_areolata)));
((Sacalia_quadriocellata	(Siebenrockiella_crassicollis	((Mauremys_reevesii	Mauremys_nigricans)	((Geoemyda_spengleri	(Rhinoclemmys_annulata	Morenia_ocellata))	Malayemys_subtrijuga))))	((Rhinoclemmys_melanosterna	(Heosemys_grandis	((Rhinoclemmys_diademata	(((Cuora_aurocapitata	(((Cuora_flavomarginata	Cuora_mccordi)	Cuora_amboinensis)	Cuora_picturata))	Cyclemys_oldhamii)	Cyclemys_dentata))	Heosemys_annandalii)))	Mauremys_annamensis)	(Mauremys_japonica	(((Pangshura_tentoria	(((((Notochelys_platynota	Morenia_petersi)	Mauremys_leprosa)	((Hardella_thurjii	(Pangshura_smithii	(Batagur_kachuga	(Batagur_borneoensis	Batagur_baska))))	Mauremys_sinensis))	Leucocephalon_yuwonoi)	((Heosemys_spinosa	Batagur_dhongoka)	Pangshura_tecta)))	(((Malaclemys_terrapin	(Mauremys_rivulata	Mauremys_caspica))	Sacalia_bealei)	(Rhinoclemmys_areolata	((Rhinoclemmys_nasuta	((Rhinoclemmys_punctularia	Rhinoclemmys_pulcherrima)	Rhinoclemmys_funerea))	Orlitia_borneensis))))	Melanochelys_trijuga)));
((Rhinoclemmys_diademata	(((Rhinoclemmys_melanosterna	(((((Mauremys_reevesii	Mauremys_nigricans)	(Sacalia_quadriocellata	Siebenrockiella_crassicollis))	((Melanochelys_trijuga	(((Pangshura_tecta	((Heosemys_spinosa	Batagur_dhongoka)	Pangshura_tentoria))	(Leucocephalon_yuwonoi	((Mauremys_leprosa	(Notochelys_platynota	Morenia_petersi))	((Hardella_thurjii	(Pangshura_smithii	((Batagur_baska	Batagur_borneoensis)	Batagur_kachuga)))	Mauremys_sinensis))))	(Orlitia_borneensis	((Rhinoclemmys_nasuta	((Rhinoclemmys_punctularia	Rhinoclemmys_pulcherrima)	Rhinoclemmys_funerea))	Rhinoclemmys_areolata))))	Malayemys_subtrijuga))	(Malaclemys_terrapin	((Mauremys_caspica	(Sacalia_bealei	((Rhinoclemmys_annulata	Morenia_ocellata)	Geoemyda_spengleri)))	Mauremys_rivulata)))	Mauremys_annamensis))	Heosemys_grandis)	Mauremys_japonica))	Heosemys_annandalii	(((Cuora_aurocapitata	(Cuora_amboinensis	(Cuora_mccordi	Cuora_flavomarginata)))	Cuora_picturata)	(Cyclemys_dentata	Cyclemys_oldhamii)));
(((Pangshura_tentoria	((((Notochelys_platynota	Morenia_petersi)	Mauremys_leprosa)	(Leucocephalon_yuwonoi	((((Pangshura_smithii	(Batagur_kachuga	(Batagur_borneoensis	Batagur_baska)))	Hardella_thurjii)	Mauremys_sinensis)	(Batagur_dhongoka	Heosemys_spinosa))))	Pangshura_tecta))	(((Rhinoclemmys_nasuta	((Rhinoclemmys_pulcherrima	Rhinoclemmys_punctularia)	Rhinoclemmys_funerea))	Rhinoclemmys_areolata)	Orlitia_borneensis))	(((Mauremys_annamensis	((Heosemys_grandis	((Mauremys_japonica	(((Cyclemys_oldhamii	Cyclemys_dentata)	((((Cuora_mccordi	Cuora_flavomarginata)	Cuora_amboinensis)	Cuora_aurocapitata)	Cuora_picturata))	Heosemys_annandalii))	Rhinoclemmys_diademata))	Rhinoclemmys_melanosterna))	(Sacalia_bealei	((Mauremys_rivulata	Mauremys_caspica)	Malaclemys_terrapin)))	(((Rhinoclemmys_annulata	Morenia_ocellata)	Geoemyda_spengleri)	(Malayemys_subtrijuga	((Mauremys_reevesii	Mauremys_nigricans)	(Sacalia_quadriocellata	Siebenrockiella_crassicollis)))))	Melanochelys_trijuga);
((((((((Cyclemys_oldhamii	((Cuora_picturata	((Cuora_flavomarginata	Cuora_mccordi)	Cuora_amboinensis))	Cuora_aurocapitata))	Cyclemys_dentata)	Heosemys_annandalii)	Heosemys_grandis)	Rhinoclemmys_diademata)	Mauremys_japonica)	((Notochelys_platynota	(Morenia_petersi	((((Leucocephalon_yuwonoi	((Hardella_thurjii	((Batagur_kachuga	(Batagur_borneoensis	Batagur_baska))	Pangshura_smithii))	(Heosemys_spinosa	(Pangshura_tentoria	Batagur_dhongoka))))	Mauremys_sinensis)	Pangshura_tecta)	Mauremys_leprosa)))	Orlitia_borneensis))	(((((Rhinoclemmys_melanosterna	Mauremys_annamensis)	(Geoemyda_spengleri	((Rhinoclemmys_annulata	((Rhinoclemmys_nasuta	((Rhinoclemmys_funerea	Rhinoclemmys_punctularia)	Rhinoclemmys_pulcherrima))	Rhinoclemmys_areolata))	((Sacalia_bealei	((Mauremys_caspica	Mauremys_rivulata)	Malaclemys_terrapin))	Morenia_ocellata))))	Sacalia_quadriocellata)	Siebenrockiella_crassicollis)	((Mauremys_nigricans	Mauremys_reevesii)	Malayemys_subtrijuga))	Melanochelys_trijuga);
(((Sacalia_quadriocellata	Siebenrockiella_crassicollis)	(Malayemys_subtrijuga	((Mauremys_nigricans	Mauremys_reevesii)	((Mauremys_rivulata	((Sacalia_bealei	(((Geoemyda_spengleri	(Rhinoclemmys_annulata	(Rhinoclemmys_melanosterna	Mauremys_annamensis)))	Morenia_ocellata)	(Rhinoclemmys_areolata	((Rhinoclemmys_pulcherrima	(Rhinoclemmys_punctularia	Rhinoclemmys_funerea))	Rhinoclemmys_nasuta))))	Malaclemys_terrapin))	Mauremys_caspica))))	((Mauremys_japonica	(Rhinoclemmys_diademata	(Heosemys_grandis	(Heosemys_annandalii	(Cyclemys_dentata	(Cyclemys_oldhamii	(Cuora_aurocapitata	(Cuora_picturata	((Cuora_flavomarginata	Cuora_mccordi)	Cuora_amboinensis)))))))))	(Orlitia_borneensis	(Notochelys_platynota	((((((Heosemys_spinosa	Batagur_dhongoka)	Pangshura_tentoria)	Pangshura_tecta)	((Hardella_thurjii	(((Batagur_borneoensis	Batagur_baska)	Batagur_kachuga)	Pangshura_smithii))	Mauremys_sinensis))	Leucocephalon_yuwonoi)	(Morenia_petersi	Mauremys_leprosa)))))	Melanochelys_trijuga);
((Mauremys_leprosa	((Morenia_petersi	Notochelys_platynota)	(Leucocephalon_yuwonoi	(Mauremys_sinensis	((Batagur_dhongoka	Heosemys_spinosa)	((Pangshura_smithii	(Batagur_kachuga	(Batagur_baska	Batagur_borneoensis)))	Hardella_thurjii))))))	((Melanochelys_trijuga	(((Rhinoclemmys_nasuta	((Rhinoclemmys_funerea	Rhinoclemmys_punctularia)	Rhinoclemmys_pulcherrima))	(Rhinoclemmys_areolata	((((Geoemyda_spengleri	(((Mauremys_nigricans	Mauremys_reevesii)	(Siebenrockiella_crassicollis	Sacalia_quadriocellata))	Malayemys_subtrijuga))	Morenia_ocellata)	Rhinoclemmys_annulata)	(((Malaclemys_terrapin	(Mauremys_caspica	Mauremys_rivulata))	((((((Heosemys_annandalii	((Cuora_picturata	(Cuora_mccordi	((Cuora_flavomarginata	Cuora_aurocapitata)	Cuora_amboinensis)))	(Cyclemys_oldhamii	Cyclemys_dentata)))	Rhinoclemmys_diademata)	Mauremys_japonica)	Heosemys_grandis)	Rhinoclemmys_melanosterna)	Mauremys_annamensis))	Sacalia_bealei))))	Orlitia_borneensis))	Pangshura_tentoria)	Pangshura_tecta);
((Mauremys_reevesii	Mauremys_nigricans)	(Sacalia_quadriocellata	Siebenrockiella_crassicollis)	((Melanochelys_trijuga	(((Leucocephalon_yuwonoi	((((Pangshura_smithii	((Batagur_borneoensis	Batagur_baska)	Batagur_kachuga))	Hardella_thurjii)	Mauremys_sinensis)	(Pangshura_tecta	((Batagur_dhongoka	Heosemys_spinosa)	Pangshura_tentoria))))	(Mauremys_leprosa	Morenia_petersi))	Notochelys_platynota))	(Malayemys_subtrijuga	((((((Rhinoclemmys_melanosterna	((((((Cyclemys_oldhamii	Cyclemys_dentata)	(((Cuora_amboinensis	(Cuora_mccordi	Cuora_flavomarginata))	Cuora_aurocapitata)	Cuora_picturata))	Heosemys_annandalii)	Mauremys_japonica)	(((Rhinoclemmys_pulcherrima	((Rhinoclemmys_punctularia	Rhinoclemmys_funerea)	Rhinoclemmys_nasuta))	Orlitia_borneensis)	Rhinoclemmys_diademata))	Heosemys_grandis))	Mauremys_annamensis)	((Mauremys_caspica	Mauremys_rivulata)	Malaclemys_terrapin))	Sacalia_bealei)	Rhinoclemmys_areolata)	(Geoemyda_spengleri	(Morenia_ocellata	Rhinoclemmys_annulata))))));
((Malayemys_subtrijuga	((Siebenrockiella_crassicollis	Sacalia_quadriocellata)	((Morenia_ocellata	(((Rhinoclemmys_nasuta	((Rhinoclemmys_punctularia	Rhinoclemmys_funerea)	Rhinoclemmys_pulcherrima))	Rhinoclemmys_areolata)	Rhinoclemmys_annulata))	Geoemyda_spengleri)))	((Malaclemys_terrapin	((((Melanochelys_trijuga	(((Heosemys_grandis	(Mauremys_annamensis	Rhinoclemmys_melanosterna))	(((Cyclemys_dentata	Cyclemys_oldhamii)	(((Cuora_picturata	((Cuora_flavomarginata	Cuora_aurocapitata)	Cuora_amboinensis))	Cuora_mccordi)	Heosemys_annandalii))	Rhinoclemmys_diademata))	Mauremys_japonica))	Orlitia_borneensis)	(((Heosemys_spinosa	Batagur_dhongoka)	(((Leucocephalon_yuwonoi	(Mauremys_leprosa	(Morenia_petersi	Notochelys_platynota)))	(Mauremys_sinensis	((((Batagur_borneoensis	Batagur_baska)	Batagur_kachuga)	Pangshura_smithii)	Hardella_thurjii)))	Pangshura_tecta))	Pangshura_tentoria))	Sacalia_bealei))	(Mauremys_rivulata	Mauremys_caspica))	(Mauremys_nigricans	Mauremys_reevesii));
(Sacalia_bealei	(((Mauremys_rivulata	(Mauremys_caspica	((Mauremys_nigricans	Mauremys_reevesii)	(Rhinoclemmys_annulata	(Geoemyda_spengleri	Morenia_ocellata)))))	Malaclemys_terrapin)	((((Heosemys_grandis	((((((Cuora_aurocapitata	((Cuora_flavomarginata	Cuora_mccordi)	Cuora_amboinensis))	Cuora_picturata)	(Cyclemys_oldhamii	Cyclemys_dentata))	Heosemys_annandalii)	Mauremys_japonica)	Rhinoclemmys_diademata))	Rhinoclemmys_melanosterna)	Mauremys_annamensis)	((((Orlitia_borneensis	((Morenia_petersi	Notochelys_platynota)	((Leucocephalon_yuwonoi	(((Heosemys_spinosa	Batagur_dhongoka)	Pangshura_tentoria)	((Hardella_thurjii	(((Batagur_borneoensis	Batagur_baska)	Batagur_kachuga)	Pangshura_smithii))	Mauremys_sinensis)))	(Mauremys_leprosa	Pangshura_tecta))))	Melanochelys_trijuga)	Malayemys_subtrijuga)	(Sacalia_quadriocellata	Siebenrockiella_crassicollis))))	(((Rhinoclemmys_pulcherrima	(Rhinoclemmys_funerea	Rhinoclemmys_punctularia))	Rhinoclemmys_nasuta)	Rhinoclemmys_areolata));
((((Malaclemys_terrapin	(Mauremys_rivulata	Mauremys_caspica))	(((((((Heosemys_annandalii	((Cyclemys_oldhamii	Cyclemys_dentata)	(Cuora_picturata	(Cuora_aurocapitata	(Cuora_amboinensis	(Cuora_flavomarginata	Cuora_mccordi))))))	Heosemys_grandis)	Rhinoclemmys_diademata)	Mauremys_japonica)	Melanochelys_trijuga)	(Sacalia_quadriocellata	Siebenrockiella_crassicollis))	(Malayemys_subtrijuga	(Mauremys_reevesii	Mauremys_nigricans))))	(Mauremys_annamensis	Rhinoclemmys_melanosterna))	((((Pangshura_tecta	(((Batagur_dhongoka	Heosemys_spinosa)	Pangshura_tentoria)	(Leucocephalon_yuwonoi	(((Morenia_petersi	Notochelys_platynota)	Mauremys_leprosa)	(Mauremys_sinensis	((Pangshura_smithii	(Batagur_kachuga	(Batagur_baska	Batagur_borneoensis)))	Hardella_thurjii))))))	Orlitia_borneensis)	(Rhinoclemmys_nasuta	((Rhinoclemmys_pulcherrima	Rhinoclemmys_punctularia)	Rhinoclemmys_funerea)))	Rhinoclemmys_areolata)	(((Morenia_ocellata	Rhinoclemmys_annulata)	Geoemyda_spengleri)	Sacalia_bealei));
((Sacalia_bealei	(((((Mauremys_japonica	(((((Cuora_mccordi	((Cuora_aurocapitata	Cuora_flavomarginata)	Cuora_amboinensis))	Cuora_picturata)	(Cyclemys_oldhamii	Cyclemys_dentata))	Heosemys_annandalii)	Rhinoclemmys_diademata))	Heosemys_grandis)	Rhinoclemmys_melanosterna)	Mauremys_annamensis)	((Mauremys_rivulata	(Mauremys_caspica	((Malayemys_subtrijuga	(((Sacalia_quadriocellata	Siebenrockiella_crassicollis)	((Rhinoclemmys_annulata	Morenia_ocellata)	Geoemyda_spengleri))	Melanochelys_trijuga))	(Mauremys_reevesii	Mauremys_nigricans))))	Malaclemys_terrapin)))	(Rhinoclemmys_areolata	(Orlitia_borneensis	(Rhinoclemmys_nasuta	(Rhinoclemmys_funerea	(Rhinoclemmys_pulcherrima	Rhinoclemmys_punctularia)))))	((Pangshura_tecta	((((Mauremys_sinensis	(Hardella_thurjii	(((Batagur_borneoensis	Batagur_baska)	Batagur_kachuga)	Pangshura_smithii)))	(Batagur_dhongoka	Heosemys_spinosa))	Leucocephalon_yuwonoi)	((Morenia_petersi	Notochelys_platynota)	Mauremys_leprosa)))	Pangshura_tentoria));
(Notochelys_platynota	(Orlitia_borneensis	((((Siebenrockiella_crassicollis	((((((((Sacalia_bealei	((Mauremys_rivulata	Mauremys_caspica)	Malaclemys_terrapin))	((Rhinoclemmys_nasuta	(Rhinoclemmys_pulcherrima	(Rhinoclemmys_funerea	Rhinoclemmys_punctularia)))	Rhinoclemmys_areolata))	Rhinoclemmys_annulata)	Morenia_ocellata)	Geoemyda_spengleri)	Malayemys_subtrijuga)	(Mauremys_nigricans	Mauremys_reevesii))	Sacalia_quadriocellata))	Melanochelys_trijuga)	Mauremys_japonica)	(Rhinoclemmys_diademata	(((Heosemys_grandis	(Mauremys_annamensis	Rhinoclemmys_melanosterna))	Heosemys_annandalii)	(Cyclemys_dentata	(((((Cuora_flavomarginata	Cuora_mccordi)	Cuora_amboinensis)	Cuora_picturata)	Cuora_aurocapitata)	Cyclemys_oldhamii))))))	((((Mauremys_sinensis	(Hardella_thurjii	((Batagur_kachuga	(Batagur_baska	Batagur_borneoensis))	Pangshura_smithii)))	(Pangshura_tecta	((Heosemys_spinosa	Batagur_dhongoka)	Pangshura_tentoria)))	Leucocephalon_yuwonoi)	(Morenia_petersi	Mauremys_leprosa)));
(((Mauremys_leprosa	Morenia_petersi)	((((Rhinoclemmys_diademata	(((Rhinoclemmys_nasuta	Rhinoclemmys_areolata)	(Rhinoclemmys_pulcherrima	(Rhinoclemmys_punctularia	Rhinoclemmys_funerea)))	Orlitia_borneensis))	((((Mauremys_annamensis	Rhinoclemmys_melanosterna)	Heosemys_grandis)	Heosemys_annandalii)	(Mauremys_japonica	(Melanochelys_trijuga	(((Mauremys_nigricans	Mauremys_reevesii)	(Malayemys_subtrijuga	((Sacalia_bealei	((Mauremys_caspica	Mauremys_rivulata)	Malaclemys_terrapin))	((Rhinoclemmys_annulata	Morenia_ocellata)	Geoemyda_spengleri))))	(Siebenrockiella_crassicollis	Sacalia_quadriocellata))))))	((((((Cuora_mccordi	Cuora_flavomarginata)	Cuora_amboinensis)	Cuora_picturata)	Cuora_aurocapitata)	Cyclemys_oldhamii)	Cyclemys_dentata))	Notochelys_platynota))	Leucocephalon_yuwonoi	((((Heosemys_spinosa	Batagur_dhongoka)	Pangshura_tentoria)	Pangshura_tecta)	(Mauremys_sinensis	(Hardella_thurjii	(((Batagur_borneoensis	Batagur_baska)	Batagur_kachuga)	Pangshura_smithii)))));
(((((Heosemys_annandalii	(Mauremys_japonica	(Rhinoclemmys_diademata	(Cyclemys_dentata	((Cuora_aurocapitata	(((Cuora_flavomarginata	Cuora_mccordi)	Cuora_amboinensis)	Cuora_picturata))	Cyclemys_oldhamii)))))	Heosemys_grandis)	Rhinoclemmys_melanosterna)	Mauremys_annamensis)	((Sacalia_quadriocellata	((((Rhinoclemmys_annulata	Morenia_ocellata)	Geoemyda_spengleri)	((((Orlitia_borneensis	((Rhinoclemmys_nasuta	(Rhinoclemmys_funerea	(Rhinoclemmys_pulcherrima	Rhinoclemmys_punctularia)))	Rhinoclemmys_areolata))	((Pangshura_tecta	((Batagur_dhongoka	Heosemys_spinosa)	Pangshura_tentoria))	(Leucocephalon_yuwonoi	((Mauremys_sinensis	(Hardella_thurjii	(Pangshura_smithii	(Batagur_kachuga	(Batagur_baska	Batagur_borneoensis)))))	(Mauremys_leprosa	(Notochelys_platynota	Morenia_petersi))))))	Melanochelys_trijuga)	Malayemys_subtrijuga))	Siebenrockiella_crassicollis))	(Mauremys_nigricans	Mauremys_reevesii))	(Malaclemys_terrapin	((Sacalia_bealei	Mauremys_caspica)	Mauremys_rivulata)));
((Rhinoclemmys_areolata	(((Rhinoclemmys_funerea	(Rhinoclemmys_punctularia	Rhinoclemmys_pulcherrima))	Rhinoclemmys_nasuta)	Orlitia_borneensis))	Sacalia_bealei	(((Mauremys_rivulata	Mauremys_caspica)	Malaclemys_terrapin)	(Mauremys_annamensis	(Rhinoclemmys_melanosterna	(Heosemys_grandis	(Heosemys_annandalii	((Rhinoclemmys_diademata	(Mauremys_japonica	(((((((Pangshura_tentoria	(Batagur_dhongoka	Heosemys_spinosa))	Pangshura_tecta)	((Hardella_thurjii	(Pangshura_smithii	(Batagur_kachuga	(Batagur_borneoensis	Batagur_baska))))	Mauremys_sinensis))	Leucocephalon_yuwonoi)	(Mauremys_leprosa	Morenia_petersi))	Notochelys_platynota)	(Melanochelys_trijuga	(Siebenrockiella_crassicollis	(((Mauremys_nigricans	Mauremys_reevesii)	((Geoemyda_spengleri	(Rhinoclemmys_annulata	Morenia_ocellata))	Malayemys_subtrijuga))	Sacalia_quadriocellata))))))	((Cyclemys_oldhamii	((Cuora_picturata	(Cuora_amboinensis	(Cuora_mccordi	Cuora_flavomarginata)))	Cuora_aurocapitata))	Cyclemys_dentata))))))));
((Malaclemys_terrapin	((Mauremys_rivulata	Mauremys_caspica)	(((Geoemyda_spengleri	(Rhinoclemmys_annulata	((Mauremys_annamensis	(Rhinoclemmys_melanosterna	(Heosemys_grandis	((Rhinoclemmys_diademata	(Orlitia_borneensis	(Rhinoclemmys_areolata	((Rhinoclemmys_funerea	(Rhinoclemmys_pulcherrima	Rhinoclemmys_punctularia))	Rhinoclemmys_nasuta))))	(Mauremys_japonica	(((Cyclemys_oldhamii	Cyclemys_dentata)	(Cuora_picturata	(Cuora_aurocapitata	((Cuora_mccordi	Cuora_flavomarginata)	Cuora_amboinensis))))	Heosemys_annandalii))))))	(Siebenrockiella_crassicollis	Sacalia_quadriocellata))))	Morenia_ocellata)	Sacalia_bealei)))	(((((Pangshura_tentoria	(Heosemys_spinosa	Batagur_dhongoka))	Pangshura_tecta)	(Mauremys_sinensis	((((Batagur_borneoensis	Batagur_baska)	Batagur_kachuga)	Pangshura_smithii)	Hardella_thurjii)))	(Mauremys_leprosa	(Notochelys_platynota	Morenia_petersi)))	Leucocephalon_yuwonoi)	((Malayemys_subtrijuga	(Mauremys_nigricans	Mauremys_reevesii))	Melanochelys_trijuga));
((((Malaclemys_terrapin	(Mauremys_caspica	Mauremys_rivulata))	Sacalia_bealei)	(Rhinoclemmys_areolata	(Rhinoclemmys_nasuta	(Rhinoclemmys_pulcherrima	(Rhinoclemmys_funerea	Rhinoclemmys_punctularia)))))	(((Sacalia_quadriocellata	Siebenrockiella_crassicollis)	(Mauremys_nigricans	Mauremys_reevesii))	(((Rhinoclemmys_annulata	Morenia_ocellata)	Geoemyda_spengleri)	Malayemys_subtrijuga))	((Melanochelys_trijuga	(Mauremys_japonica	(((Heosemys_annandalii	(Rhinoclemmys_diademata	(((Cuora_aurocapitata	(Cuora_picturata	((Cuora_flavomarginata	Cuora_mccordi)	Cuora_amboinensis)))	Cyclemys_oldhamii)	Cyclemys_dentata)))	Heosemys_grandis)	(Mauremys_annamensis	Rhinoclemmys_melanosterna))))	(((Morenia_petersi	Notochelys_platynota)	(Leucocephalon_yuwonoi	((Mauremys_leprosa	Pangshura_tecta)	(Mauremys_sinensis	(((Batagur_dhongoka	Pangshura_tentoria)	Heosemys_spinosa)	(Hardella_thurjii	(Pangshura_smithii	((Batagur_baska	Batagur_borneoensis)	Batagur_kachuga))))))))	Orlitia_borneensis)));
((Mauremys_japonica	(((((Morenia_petersi	Mauremys_leprosa)	((((Hardella_thurjii	(Pangshura_smithii	((Batagur_baska	Batagur_borneoensis)	Batagur_kachuga)))	Mauremys_sinensis)	(((Heosemys_spinosa	Batagur_dhongoka)	Pangshura_tentoria)	Pangshura_tecta))	Leucocephalon_yuwonoi))	Notochelys_platynota)	Orlitia_borneensis)	((((Geoemyda_spengleri	((Rhinoclemmys_annulata	(((((Mauremys_rivulata	(Mauremys_nigricans	Mauremys_reevesii))	Malaclemys_terrapin)	Mauremys_caspica)	Sacalia_bealei)	(((Rhinoclemmys_pulcherrima	(Rhinoclemmys_punctularia	Rhinoclemmys_funerea))	Rhinoclemmys_nasuta)	Rhinoclemmys_areolata)))	Morenia_ocellata))	Malayemys_subtrijuga)	(Siebenrockiella_crassicollis	Sacalia_quadriocellata))	Melanochelys_trijuga)))	Rhinoclemmys_diademata	((Heosemys_grandis	(Mauremys_annamensis	Rhinoclemmys_melanosterna))	(((Cyclemys_oldhamii	Cyclemys_dentata)	(Cuora_picturata	((Cuora_amboinensis	(Cuora_mccordi	Cuora_flavomarginata))	Cuora_aurocapitata)))	Heosemys_annandalii)));
(Cyclemys_oldhamii	(Cuora_aurocapitata	(Cuora_picturata	((Cuora_flavomarginata	Cuora_mccordi)	Cuora_amboinensis)))	(((((Orlitia_borneensis	((Rhinoclemmys_areolata	(Rhinoclemmys_nasuta	(Rhinoclemmys_funerea	(Rhinoclemmys_pulcherrima	Rhinoclemmys_punctularia))))	(Pangshura_tecta	((Leucocephalon_yuwonoi	((Mauremys_sinensis	(Hardella_thurjii	(Pangshura_smithii	(Batagur_kachuga	(Batagur_borneoensis	Batagur_baska)))))	((Batagur_dhongoka	Heosemys_spinosa)	Pangshura_tentoria)))	(Morenia_petersi	Mauremys_leprosa)))))	Rhinoclemmys_diademata)	(Mauremys_japonica	(((((((Heosemys_annandalii	(Heosemys_grandis	(Mauremys_annamensis	Rhinoclemmys_melanosterna)))	((Mauremys_caspica	Mauremys_rivulata)	Malaclemys_terrapin))	(Mauremys_reevesii	Mauremys_nigricans))	Sacalia_quadriocellata)	Siebenrockiella_crassicollis)	((Geoemyda_spengleri	(Sacalia_bealei	(Rhinoclemmys_annulata	Morenia_ocellata)))	Malayemys_subtrijuga))	Melanochelys_trijuga)))	Notochelys_platynota)	Cyclemys_dentata));
((Rhinoclemmys_diademata	(Mauremys_japonica	(Melanochelys_trijuga	((Orlitia_borneensis	((((Rhinoclemmys_punctularia	Rhinoclemmys_funerea)	Rhinoclemmys_pulcherrima)	Rhinoclemmys_nasuta)	(((((Mauremys_rivulata	Mauremys_caspica)	Malaclemys_terrapin)	Sacalia_bealei)	((Morenia_ocellata	(Geoemyda_spengleri	(((Mauremys_reevesii	Mauremys_nigricans)	(Siebenrockiella_crassicollis	Sacalia_quadriocellata))	Malayemys_subtrijuga)))	Rhinoclemmys_annulata))	Rhinoclemmys_areolata)))	(((Leucocephalon_yuwonoi	((((Heosemys_spinosa	Batagur_dhongoka)	Pangshura_tentoria)	Pangshura_tecta)	(((Pangshura_smithii	(Batagur_kachuga	(Batagur_baska	Batagur_borneoensis)))	Hardella_thurjii)	Mauremys_sinensis)))	(Morenia_petersi	Mauremys_leprosa))	Notochelys_platynota)))))	((Rhinoclemmys_melanosterna	Mauremys_annamensis)	Heosemys_grandis)	(Heosemys_annandalii	((Cyclemys_dentata	Cyclemys_oldhamii)	(Cuora_picturata	((Cuora_amboinensis	(Cuora_flavomarginata	Cuora_mccordi))	Cuora_aurocapitata)))));
(((((Mauremys_leprosa	Morenia_petersi)	(((Mauremys_japonica	Melanochelys_trijuga)	(Orlitia_borneensis	((Rhinoclemmys_diademata	(Heosemys_grandis	((((((Cuora_mccordi	Cuora_flavomarginata)	Cuora_amboinensis)	Cuora_aurocapitata)	Cuora_picturata)	(Cyclemys_oldhamii	Cyclemys_dentata))	Heosemys_annandalii)))	((Rhinoclemmys_melanosterna	((((Geoemyda_spengleri	(Morenia_ocellata	Rhinoclemmys_annulata))	(Malayemys_subtrijuga	((Mauremys_nigricans	Mauremys_reevesii)	(Sacalia_quadriocellata	Siebenrockiella_crassicollis))))	(((Mauremys_caspica	Mauremys_rivulata)	Malaclemys_terrapin)	Sacalia_bealei))	Mauremys_annamensis))	(((Rhinoclemmys_funerea	(Rhinoclemmys_pulcherrima	Rhinoclemmys_punctularia))	Rhinoclemmys_nasuta)	Rhinoclemmys_areolata)))))	Notochelys_platynota))	Leucocephalon_yuwonoi)	(Pangshura_tecta	((Heosemys_spinosa	Batagur_dhongoka)	Pangshura_tentoria)))	Mauremys_sinensis	(Hardella_thurjii	((Batagur_kachuga	(Batagur_borneoensis	Batagur_baska))	Pangshura_smithii)));
(Heosemys_annandalii	(Heosemys_grandis	((Rhinoclemmys_melanosterna	Mauremys_annamensis)	(Mauremys_japonica	(((((Malayemys_subtrijuga	(((Mauremys_rivulata	(Malaclemys_terrapin	(Sacalia_bealei	((Rhinoclemmys_areolata	(Orlitia_borneensis	(((Rhinoclemmys_pulcherrima	Rhinoclemmys_punctularia)	Rhinoclemmys_funerea)	Rhinoclemmys_nasuta)))	(Pangshura_tentoria	(Pangshura_tecta	((Mauremys_leprosa	(Morenia_petersi	Notochelys_platynota))	(Leucocephalon_yuwonoi	((Mauremys_sinensis	(Hardella_thurjii	(Pangshura_smithii	(Batagur_kachuga	(Batagur_baska	Batagur_borneoensis)))))	(Batagur_dhongoka	Heosemys_spinosa))))))))))	Mauremys_caspica)	(Mauremys_reevesii	Mauremys_nigricans)))	((Rhinoclemmys_annulata	Morenia_ocellata)	Geoemyda_spengleri))	Sacalia_quadriocellata)	Siebenrockiella_crassicollis)	Melanochelys_trijuga))))	(((((Cuora_picturata	((Cuora_mccordi	Cuora_flavomarginata)	Cuora_amboinensis))	Cuora_aurocapitata)	Cyclemys_oldhamii)	Cyclemys_dentata)	Rhinoclemmys_diademata));
((Orlitia_borneensis	((Rhinoclemmys_nasuta	((Rhinoclemmys_punctularia	Rhinoclemmys_pulcherrima)	Rhinoclemmys_funerea))	Rhinoclemmys_areolata))	((Mauremys_japonica	((((((Cuora_mccordi	(Cuora_amboinensis	(Cuora_flavomarginata	Cuora_aurocapitata)))	Cuora_picturata)	(Cyclemys_oldhamii	Cyclemys_dentata))	Heosemys_annandalii)	(Heosemys_grandis	(Rhinoclemmys_melanosterna	Mauremys_annamensis)))	Rhinoclemmys_diademata))	((Siebenrockiella_crassicollis	(((Mauremys_nigricans	Mauremys_reevesii)	((Geoemyda_spengleri	(Rhinoclemmys_annulata	(((Malaclemys_terrapin	(Mauremys_caspica	Mauremys_rivulata))	Sacalia_bealei)	Morenia_ocellata)))	Malayemys_subtrijuga))	Sacalia_quadriocellata))	Melanochelys_trijuga))	(Notochelys_platynota	((Morenia_petersi	Mauremys_leprosa)	(((((Pangshura_smithii	(Batagur_kachuga	(Batagur_baska	Batagur_borneoensis)))	Hardella_thurjii)	Mauremys_sinensis)	(((Heosemys_spinosa	Batagur_dhongoka)	Pangshura_tentoria)	Pangshura_tecta))	Leucocephalon_yuwonoi))));
((Batagur_baska	Batagur_borneoensis)	Batagur_kachuga	((((((((Notochelys_platynota	Morenia_petersi)	Mauremys_leprosa)	((Pangshura_tentoria	(((Mauremys_japonica	((((Heosemys_grandis	(Heosemys_annandalii	(Rhinoclemmys_diademata	((Cyclemys_oldhamii	(((Cuora_amboinensis	(Cuora_flavomarginata	Cuora_mccordi))	Cuora_picturata)	Cuora_aurocapitata))	Cyclemys_dentata))))	Rhinoclemmys_melanosterna)	Mauremys_annamensis)	((Mauremys_rivulata	(Mauremys_caspica	((Morenia_ocellata	(((((Sacalia_quadriocellata	Siebenrockiella_crassicollis)	(Mauremys_nigricans	Mauremys_reevesii))	Malayemys_subtrijuga)	Geoemyda_spengleri)	Rhinoclemmys_annulata))	Sacalia_bealei)))	Malaclemys_terrapin)))	Melanochelys_trijuga)	(Orlitia_borneensis	((((Rhinoclemmys_pulcherrima	Rhinoclemmys_punctularia)	Rhinoclemmys_funerea)	Rhinoclemmys_nasuta)	Rhinoclemmys_areolata))))	Pangshura_tecta))	Leucocephalon_yuwonoi)	(Heosemys_spinosa	Batagur_dhongoka))	Mauremys_sinensis)	Hardella_thurjii)	Pangshura_smithii));
(Siebenrockiella_crassicollis	Sacalia_quadriocellata	((Mauremys_reevesii	Mauremys_nigricans)	((Melanochelys_trijuga	((((Rhinoclemmys_nasuta	(Rhinoclemmys_funerea	(Rhinoclemmys_punctularia	Rhinoclemmys_pulcherrima)))	Rhinoclemmys_areolata)	Orlitia_borneensis)	((Leucocephalon_yuwonoi	((((Pangshura_smithii	((Batagur_borneoensis	Batagur_baska)	Batagur_kachuga))	Hardella_thurjii)	Mauremys_sinensis)	(((Heosemys_spinosa	Batagur_dhongoka)	Pangshura_tentoria)	Pangshura_tecta)))	(Notochelys_platynota	(Morenia_petersi	Mauremys_leprosa)))))	(Malayemys_subtrijuga	(((((Mauremys_annamensis	(((Rhinoclemmys_diademata	(Mauremys_japonica	(Heosemys_annandalii	((Cuora_picturata	((Cuora_amboinensis	(Cuora_mccordi	Cuora_flavomarginata))	Cuora_aurocapitata))	(Cyclemys_dentata	Cyclemys_oldhamii)))))	Heosemys_grandis)	Rhinoclemmys_melanosterna))	(((Mauremys_caspica	Mauremys_rivulata)	Malaclemys_terrapin)	Sacalia_bealei))	Rhinoclemmys_annulata)	Morenia_ocellata)	Geoemyda_spengleri)))));
((Rhinoclemmys_diademata	(Heosemys_annandalii	(Heosemys_grandis	((Rhinoclemmys_melanosterna	Mauremys_annamensis)	(Mauremys_japonica	((((Siebenrockiella_crassicollis	Sacalia_quadriocellata)	(Mauremys_nigricans	Mauremys_reevesii))	((Geoemyda_spengleri	(Morenia_ocellata	(Rhinoclemmys_annulata	((Sacalia_bealei	((Mauremys_rivulata	Mauremys_caspica)	Malaclemys_terrapin))	((((Pangshura_tecta	(((Notochelys_platynota	Morenia_petersi)	Mauremys_leprosa)	(Leucocephalon_yuwonoi	(((((Batagur_kachuga	(Batagur_borneoensis	Batagur_baska))	Pangshura_smithii)	Hardella_thurjii)	Mauremys_sinensis)	(Pangshura_tentoria	(Batagur_dhongoka	Heosemys_spinosa))))))	Orlitia_borneensis)	(Rhinoclemmys_nasuta	((Rhinoclemmys_punctularia	Rhinoclemmys_pulcherrima)	Rhinoclemmys_funerea)))	Rhinoclemmys_areolata)))))	Malayemys_subtrijuga))	Melanochelys_trijuga))))))	(Cyclemys_oldhamii	(Cuora_aurocapitata	((Cuora_amboinensis	(Cuora_mccordi	Cuora_flavomarginata))	Cuora_picturata)))	Cyclemys_dentata);
(((Mauremys_leprosa	(((((Mauremys_japonica	Melanochelys_trijuga)	((((Heosemys_grandis	((Mauremys_annamensis	((Malaclemys_terrapin	(Mauremys_rivulata	Mauremys_caspica))	(((((Rhinoclemmys_pulcherrima	(Rhinoclemmys_punctularia	Rhinoclemmys_funerea))	Rhinoclemmys_nasuta)	Rhinoclemmys_areolata)	((Morenia_ocellata	((((Sacalia_quadriocellata	Siebenrockiella_crassicollis)	(Mauremys_nigricans	Mauremys_reevesii))	Malayemys_subtrijuga)	Geoemyda_spengleri))	Rhinoclemmys_annulata))	Sacalia_bealei)))	Rhinoclemmys_melanosterna))	Heosemys_annandalii)	(((Cuora_aurocapitata	(Cuora_picturata	(Cuora_amboinensis	(Cuora_flavomarginata	Cuora_mccordi))))	Cyclemys_oldhamii)	Cyclemys_dentata))	Rhinoclemmys_diademata))	Orlitia_borneensis)	Notochelys_platynota)	Morenia_petersi))	Pangshura_tecta)	Mauremys_sinensis	(Leucocephalon_yuwonoi	((Heosemys_spinosa	(Batagur_dhongoka	Pangshura_tentoria))	(Hardella_thurjii	(Pangshura_smithii	(Batagur_kachuga	(Batagur_baska	Batagur_borneoensis)))))));
((Batagur_dhongoka	Heosemys_spinosa)	Pangshura_tentoria	((((Hardella_thurjii	(Pangshura_smithii	(Batagur_kachuga	(Batagur_baska	Batagur_borneoensis))))	Mauremys_sinensis)	(Leucocephalon_yuwonoi	(((Orlitia_borneensis	(Melanochelys_trijuga	((((Mauremys_annamensis	Rhinoclemmys_melanosterna)	((((((Cuora_aurocapitata	(Cuora_picturata	(Cuora_amboinensis	(Cuora_mccordi	Cuora_flavomarginata))))	Cyclemys_oldhamii)	Cyclemys_dentata)	Rhinoclemmys_diademata)	Heosemys_annandalii)	Heosemys_grandis))	Mauremys_japonica)	((((Mauremys_reevesii	Mauremys_nigricans)	(Malayemys_subtrijuga	(Geoemyda_spengleri	(Morenia_ocellata	((((Rhinoclemmys_nasuta	((Rhinoclemmys_funerea	Rhinoclemmys_punctularia)	Rhinoclemmys_pulcherrima))	Rhinoclemmys_areolata)	(Sacalia_bealei	(Malaclemys_terrapin	(Mauremys_rivulata	Mauremys_caspica))))	Rhinoclemmys_annulata)))))	Sacalia_quadriocellata)	Siebenrockiella_crassicollis))))	Notochelys_platynota)	(Morenia_petersi	Mauremys_leprosa))))	Pangshura_tecta));
(Heosemys_grandis	Rhinoclemmys_melanosterna	(Mauremys_annamensis	(((Rhinoclemmys_areolata	((Rhinoclemmys_nasuta	((Rhinoclemmys_punctularia	Rhinoclemmys_pulcherrima)	Rhinoclemmys_funerea))	Orlitia_borneensis))	((Malayemys_subtrijuga	(((Mauremys_nigricans	Mauremys_reevesii)	(Sacalia_quadriocellata	Siebenrockiella_crassicollis))	(((Rhinoclemmys_diademata	((Cyclemys_dentata	Cyclemys_oldhamii)	(Heosemys_annandalii	(Cuora_mccordi	(((Cuora_aurocapitata	Cuora_flavomarginata)	Cuora_amboinensis)	Cuora_picturata)))))	Mauremys_japonica)	Melanochelys_trijuga)))	((Rhinoclemmys_annulata	Morenia_ocellata)	Geoemyda_spengleri)))	(((Mauremys_rivulata	Mauremys_caspica)	Malaclemys_terrapin)	((((Batagur_dhongoka	Heosemys_spinosa)	(Leucocephalon_yuwonoi	((Mauremys_sinensis	((((Batagur_borneoensis	Batagur_baska)	Batagur_kachuga)	Pangshura_smithii)	Hardella_thurjii))	(Pangshura_tecta	(Mauremys_leprosa	(Notochelys_platynota	Morenia_petersi))))))	Pangshura_tentoria)	Sacalia_bealei)))));
(((Orlitia_borneensis	((Melanochelys_trijuga	(((Mauremys_reevesii	Mauremys_nigricans)	(Sacalia_quadriocellata	Siebenrockiella_crassicollis))	(Malayemys_subtrijuga	((Morenia_ocellata	((((Malaclemys_terrapin	(Mauremys_rivulata	Mauremys_caspica))	Sacalia_bealei)	((Rhinoclemmys_nasuta	((Rhinoclemmys_punctularia	Rhinoclemmys_funerea)	Rhinoclemmys_pulcherrima))	Rhinoclemmys_areolata))	Rhinoclemmys_annulata))	Geoemyda_spengleri))))	(Mauremys_japonica	(Rhinoclemmys_diademata	((Heosemys_grandis	(Rhinoclemmys_melanosterna	Mauremys_annamensis))	(Heosemys_annandalii	((Cuora_picturata	((Cuora_amboinensis	(Cuora_mccordi	Cuora_flavomarginata))	Cuora_aurocapitata))	(Cyclemys_oldhamii	Cyclemys_dentata))))))))	Notochelys_platynota)	(Morenia_petersi	Mauremys_leprosa)	(Leucocephalon_yuwonoi	((((Pangshura_smithii	((Batagur_borneoensis	Batagur_baska)	Batagur_kachuga))	Hardella_thurjii)	Mauremys_sinensis)	(Pangshura_tecta	((Batagur_dhongoka	Heosemys_spinosa)	Pangshura_tentoria)))));
((Malaclemys_terrapin	(Mauremys_rivulata	(Mauremys_caspica	(Sacalia_bealei	(((Orlitia_borneensis	(Rhinoclemmys_nasuta	(Rhinoclemmys_funerea	(Rhinoclemmys_pulcherrima	Rhinoclemmys_punctularia))))	Rhinoclemmys_areolata)	(Rhinoclemmys_annulata	(Morenia_ocellata	(Geoemyda_spengleri	(Melanochelys_trijuga	Malayemys_subtrijuga)))))))))	((((Rhinoclemmys_diademata	(((Cyclemys_oldhamii	((Cuora_picturata	(Cuora_amboinensis	(Cuora_mccordi	Cuora_flavomarginata)))	Cuora_aurocapitata))	Cyclemys_dentata)	(Notochelys_platynota	(((((Hardella_thurjii	(((Batagur_borneoensis	Batagur_baska)	Batagur_kachuga)	Pangshura_smithii))	Mauremys_sinensis)	((Pangshura_tentoria	(Heosemys_spinosa	Batagur_dhongoka))	Pangshura_tecta))	Leucocephalon_yuwonoi)	(Morenia_petersi	Mauremys_leprosa)))))	Mauremys_japonica)	(Heosemys_grandis	(Rhinoclemmys_melanosterna	Mauremys_annamensis)))	Heosemys_annandalii)	((Sacalia_quadriocellata	Siebenrockiella_crassicollis)	(Mauremys_nigricans	Mauremys_reevesii)));
((Heosemys_annandalii	(((Cyclemys_dentata	((Cuora_aurocapitata	(((Cuora_mccordi	Cuora_flavomarginata)	Cuora_amboinensis)	Cuora_picturata))	Cyclemys_oldhamii))	((((Rhinoclemmys_areolata	Rhinoclemmys_nasuta)	(Rhinoclemmys_pulcherrima	(Rhinoclemmys_punctularia	Rhinoclemmys_funerea)))	Orlitia_borneensis)	Rhinoclemmys_diademata))	Mauremys_japonica))	Heosemys_grandis	((Mauremys_annamensis	(((((((Mauremys_leprosa	(Morenia_petersi	Notochelys_platynota))	Pangshura_tecta)	(((((((Batagur_baska	Batagur_borneoensis)	Batagur_kachuga)	Pangshura_smithii)	Hardella_thurjii)	Mauremys_sinensis)	(Heosemys_spinosa	Batagur_dhongoka))	Leucocephalon_yuwonoi))	Pangshura_tentoria)	((Malayemys_subtrijuga	(((Rhinoclemmys_annulata	Morenia_ocellata)	Geoemyda_spengleri)	((Mauremys_reevesii	Mauremys_nigricans)	(Sacalia_quadriocellata	Siebenrockiella_crassicollis))))	Melanochelys_trijuga))	Sacalia_bealei)	((Mauremys_caspica	Mauremys_rivulata)	Malaclemys_terrapin)))	Rhinoclemmys_melanosterna));
(((Mauremys_japonica	((Heosemys_grandis	((Cyclemys_dentata	((Cuora_aurocapitata	(Cuora_picturata	(Cuora_amboinensis	(Cuora_flavomarginata	Cuora_mccordi))))	Cyclemys_oldhamii))	Heosemys_annandalii))	Rhinoclemmys_diademata))	((Siebenrockiella_crassicollis	(Sacalia_quadriocellata	((Mauremys_reevesii	Mauremys_nigricans)	(((Morenia_ocellata	(((Rhinoclemmys_areolata	((Rhinoclemmys_pulcherrima	(Rhinoclemmys_punctularia	Rhinoclemmys_funerea))	Rhinoclemmys_nasuta))	((Rhinoclemmys_melanosterna	Mauremys_annamensis)	((Malaclemys_terrapin	(Mauremys_caspica	Mauremys_rivulata))	Sacalia_bealei)))	Rhinoclemmys_annulata))	Geoemyda_spengleri)	Malayemys_subtrijuga))))	Melanochelys_trijuga))	Orlitia_borneensis	((((Leucocephalon_yuwonoi	(((Batagur_dhongoka	Heosemys_spinosa)	Pangshura_tentoria)	(Mauremys_sinensis	((Pangshura_smithii	(Batagur_kachuga	(Batagur_baska	Batagur_borneoensis)))	Hardella_thurjii))))	(Pangshura_tecta	Mauremys_leprosa))	Morenia_petersi)	Notochelys_platynota));
((((Mauremys_leprosa	Morenia_petersi)	Pangshura_tecta)	((((Batagur_kachuga	(Batagur_borneoensis	Batagur_baska))	Pangshura_smithii)	Hardella_thurjii)	Mauremys_sinensis))	Leucocephalon_yuwonoi	((((((Morenia_ocellata	Rhinoclemmys_annulata)	Geoemyda_spengleri)	((Mauremys_annamensis	Rhinoclemmys_melanosterna)	((((Mauremys_reevesii	Mauremys_nigricans)	Malayemys_subtrijuga)	((Siebenrockiella_crassicollis	Sacalia_quadriocellata)	(Melanochelys_trijuga	(((Notochelys_platynota	(Cyclemys_dentata	(((Cuora_picturata	(Cuora_amboinensis	(Cuora_mccordi	Cuora_flavomarginata)))	Cuora_aurocapitata)	Cyclemys_oldhamii)))	(Rhinoclemmys_diademata	(Heosemys_grandis	Heosemys_annandalii)))	Mauremys_japonica))))	(Malaclemys_terrapin	(Mauremys_rivulata	Mauremys_caspica)))))	Sacalia_bealei)	((Orlitia_borneensis	(Rhinoclemmys_nasuta	((Rhinoclemmys_pulcherrima	Rhinoclemmys_punctularia)	Rhinoclemmys_funerea)))	Rhinoclemmys_areolata))	(Pangshura_tentoria	(Batagur_dhongoka	Heosemys_spinosa))));
(((Batagur_kachuga	(Batagur_baska	Batagur_borneoensis))	Pangshura_smithii)	Hardella_thurjii	(Heosemys_spinosa	(Batagur_dhongoka	(((Mauremys_sinensis	(Pangshura_tecta	((Morenia_petersi	Notochelys_platynota)	Mauremys_leprosa)))	Leucocephalon_yuwonoi)	(Pangshura_tentoria	(((Malayemys_subtrijuga	((Geoemyda_spengleri	(Morenia_ocellata	Rhinoclemmys_annulata))	(Siebenrockiella_crassicollis	Sacalia_quadriocellata)))	Melanochelys_trijuga)	((((((Rhinoclemmys_punctularia	Rhinoclemmys_pulcherrima)	Rhinoclemmys_funerea)	Rhinoclemmys_nasuta)	Orlitia_borneensis)	Rhinoclemmys_areolata)	((((Rhinoclemmys_melanosterna	((Heosemys_annandalii	(Mauremys_japonica	(Rhinoclemmys_diademata	((((((Cuora_mccordi	Cuora_flavomarginata)	Cuora_amboinensis)	Cuora_picturata)	Cuora_aurocapitata)	Cyclemys_oldhamii)	Cyclemys_dentata))))	Heosemys_grandis))	Mauremys_annamensis)	(Malaclemys_terrapin	(((Mauremys_reevesii	Mauremys_nigricans)	Mauremys_caspica)	Mauremys_rivulata)))	Sacalia_bealei))))))));
((Mauremys_rivulata	(Mauremys_nigricans	Mauremys_reevesii))	(Mauremys_caspica	(Sacalia_bealei	(Morenia_ocellata	((Geoemyda_spengleri	((Siebenrockiella_crassicollis	Sacalia_quadriocellata)	(((((Orlitia_borneensis	((((Rhinoclemmys_punctularia	Rhinoclemmys_pulcherrima)	Rhinoclemmys_funerea)	Rhinoclemmys_nasuta)	Rhinoclemmys_areolata))	(Pangshura_tecta	(((((Hardella_thurjii	(Pangshura_smithii	((Batagur_borneoensis	Batagur_baska)	Batagur_kachuga)))	Mauremys_sinensis)	((Heosemys_spinosa	Batagur_dhongoka)	Pangshura_tentoria))	Leucocephalon_yuwonoi)	((Notochelys_platynota	Morenia_petersi)	Mauremys_leprosa))))	(Mauremys_japonica	((Mauremys_annamensis	Rhinoclemmys_melanosterna)	(((((Cuora_picturata	(((Cuora_flavomarginata	Cuora_mccordi)	Cuora_amboinensis)	Cuora_aurocapitata))	(Cyclemys_oldhamii	Cyclemys_dentata))	Heosemys_annandalii)	Rhinoclemmys_diademata)	Heosemys_grandis))))	Melanochelys_trijuga)	Malayemys_subtrijuga)))	Rhinoclemmys_annulata))))	Malaclemys_terrapin);
((Mauremys_rivulata	((Sacalia_bealei	((((((((Rhinoclemmys_nasuta	(Rhinoclemmys_pulcherrima	(Rhinoclemmys_punctularia	Rhinoclemmys_funerea)))	Rhinoclemmys_areolata)	Orlitia_borneensis)	(Pangshura_tentoria	(((Mauremys_leprosa	(Notochelys_platynota	Morenia_petersi))	(Leucocephalon_yuwonoi	((Mauremys_sinensis	(Hardella_thurjii	(((Batagur_baska	Batagur_borneoensis)	Batagur_kachuga)	Pangshura_smithii)))	(Batagur_dhongoka	Heosemys_spinosa))))	Pangshura_tecta)))	Melanochelys_trijuga)	Malayemys_subtrijuga)	Geoemyda_spengleri)	(Rhinoclemmys_annulata	Morenia_ocellata)))	Mauremys_caspica))	Malaclemys_terrapin	((Mauremys_annamensis	((Heosemys_grandis	(Heosemys_annandalii	(Mauremys_japonica	(Rhinoclemmys_diademata	(((Cuora_aurocapitata	(Cuora_picturata	((Cuora_flavomarginata	Cuora_mccordi)	Cuora_amboinensis)))	Cyclemys_oldhamii)	Cyclemys_dentata)))))	Rhinoclemmys_melanosterna))	((Sacalia_quadriocellata	Siebenrockiella_crassicollis)	(Mauremys_nigricans	Mauremys_reevesii))));
(((Rhinoclemmys_nasuta	(Rhinoclemmys_funerea	(Rhinoclemmys_punctularia	Rhinoclemmys_pulcherrima)))	((Pangshura_tecta	(((Notochelys_platynota	Morenia_petersi)	Mauremys_leprosa)	((((Hardella_thurjii	(Pangshura_smithii	(Batagur_kachuga	(Batagur_baska	Batagur_borneoensis))))	Mauremys_sinensis)	((Batagur_dhongoka	Heosemys_spinosa)	Pangshura_tentoria))	Leucocephalon_yuwonoi)))	Orlitia_borneensis))	Rhinoclemmys_areolata	((((Rhinoclemmys_melanosterna	(Heosemys_grandis	(((Cyclemys_dentata	(((Cuora_picturata	(Cuora_amboinensis	(Cuora_mccordi	Cuora_flavomarginata)))	Cuora_aurocapitata)	Cyclemys_oldhamii))	(Rhinoclemmys_diademata	(((((((Geoemyda_spengleri	(Morenia_ocellata	Rhinoclemmys_annulata))	Malayemys_subtrijuga)	(Mauremys_reevesii	Mauremys_nigricans))	Sacalia_quadriocellata)	Siebenrockiella_crassicollis)	Melanochelys_trijuga)	Mauremys_japonica)))	Heosemys_annandalii)))	Mauremys_annamensis)	(Malaclemys_terrapin	(Mauremys_rivulata	Mauremys_caspica)))	Sacalia_bealei));
(((Orlitia_borneensis	(Rhinoclemmys_areolata	((Rhinoclemmys_funerea	(Rhinoclemmys_pulcherrima	Rhinoclemmys_punctularia))	Rhinoclemmys_nasuta)))	(((Pangshura_tecta	((Leucocephalon_yuwonoi	(((Hardella_thurjii	((Batagur_kachuga	(Batagur_baska	Batagur_borneoensis))	Pangshura_smithii))	Mauremys_sinensis)	(Heosemys_spinosa	Batagur_dhongoka)))	(Mauremys_leprosa	(Morenia_petersi	Notochelys_platynota))))	Pangshura_tentoria)	(((Mauremys_caspica	Mauremys_rivulata)	Malaclemys_terrapin)	Sacalia_bealei)))	((Mauremys_japonica	((Rhinoclemmys_melanosterna	Mauremys_annamensis)	((Heosemys_annandalii	(Rhinoclemmys_diademata	(Cyclemys_dentata	((Cuora_aurocapitata	(Cuora_picturata	((Cuora_flavomarginata	Cuora_mccordi)	Cuora_amboinensis)))	Cyclemys_oldhamii))))	Heosemys_grandis)))	((((Mauremys_nigricans	Mauremys_reevesii)	(Malayemys_subtrijuga	((Morenia_ocellata	Rhinoclemmys_annulata)	Geoemyda_spengleri)))	Sacalia_quadriocellata)	Siebenrockiella_crassicollis))	Melanochelys_trijuga);
((Heosemys_annandalii	((((Cuora_aurocapitata	(Cuora_picturata	((Cuora_flavomarginata	Cuora_mccordi)	Cuora_amboinensis)))	Cyclemys_oldhamii)	Cyclemys_dentata)	Rhinoclemmys_diademata))	Heosemys_grandis	((((Melanochelys_trijuga	(Orlitia_borneensis	(((Mauremys_leprosa	Morenia_petersi)	(((((Batagur_dhongoka	Heosemys_spinosa)	Pangshura_tentoria)	Pangshura_tecta)	((((Batagur_kachuga	(Batagur_baska	Batagur_borneoensis))	Pangshura_smithii)	Hardella_thurjii)	Mauremys_sinensis))	Leucocephalon_yuwonoi))	Notochelys_platynota)))	(((((Morenia_ocellata	(((((Rhinoclemmys_funerea	Rhinoclemmys_punctularia)	Rhinoclemmys_pulcherrima)	Rhinoclemmys_nasuta)	Rhinoclemmys_areolata)	Rhinoclemmys_annulata))	Geoemyda_spengleri)	(Malayemys_subtrijuga	((Mauremys_nigricans	Mauremys_reevesii)	(Malaclemys_terrapin	(Mauremys_rivulata	(Mauremys_caspica	Sacalia_bealei))))))	Sacalia_quadriocellata)	Siebenrockiella_crassicollis))	Mauremys_japonica)	(Rhinoclemmys_melanosterna	Mauremys_annamensis)));
((Rhinoclemmys_areolata	((Rhinoclemmys_nasuta	(Rhinoclemmys_funerea	(Rhinoclemmys_punctularia	Rhinoclemmys_pulcherrima)))	Orlitia_borneensis))	(((Mauremys_caspica	Mauremys_rivulata)	Malaclemys_terrapin)	Sacalia_bealei)	((Pangshura_tentoria	(Pangshura_tecta	(((Notochelys_platynota	Morenia_petersi)	Mauremys_leprosa)	(Leucocephalon_yuwonoi	((Batagur_dhongoka	Heosemys_spinosa)	((Hardella_thurjii	(Pangshura_smithii	(Batagur_kachuga	(Batagur_baska	Batagur_borneoensis))))	Mauremys_sinensis))))))	(Melanochelys_trijuga	((((Rhinoclemmys_annulata	Morenia_ocellata)	Geoemyda_spengleri)	((Mauremys_annamensis	(Heosemys_grandis	Rhinoclemmys_melanosterna))	((((((Cyclemys_dentata	(Cyclemys_oldhamii	((Cuora_picturata	(Cuora_amboinensis	(Cuora_flavomarginata	Cuora_mccordi)))	Cuora_aurocapitata)))	Heosemys_annandalii)	Mauremys_japonica)	Rhinoclemmys_diademata)	Siebenrockiella_crassicollis)	Sacalia_quadriocellata)))	(Malayemys_subtrijuga	(Mauremys_reevesii	Mauremys_nigricans))))));
(((Mauremys_leprosa	(Notochelys_platynota	Morenia_petersi))	(((Mauremys_sinensis	(Hardella_thurjii	(Pangshura_smithii	((Batagur_baska	Batagur_borneoensis)	Batagur_kachuga))))	(Batagur_dhongoka	Heosemys_spinosa))	Leucocephalon_yuwonoi))	Pangshura_tentoria	(Pangshura_tecta	((((((Morenia_ocellata	(Geoemyda_spengleri	(Malayemys_subtrijuga	Melanochelys_trijuga)))	Rhinoclemmys_annulata)	((Mauremys_caspica	(((((Mauremys_nigricans	Mauremys_reevesii)	(Siebenrockiella_crassicollis	Sacalia_quadriocellata))	(Mauremys_annamensis	(Rhinoclemmys_melanosterna	(Heosemys_grandis	(Heosemys_annandalii	((Rhinoclemmys_diademata	(Cyclemys_dentata	(Cyclemys_oldhamii	(Cuora_aurocapitata	(Cuora_picturata	(Cuora_amboinensis	(Cuora_mccordi	Cuora_flavomarginata)))))))	Mauremys_japonica))))))	Malaclemys_terrapin)	Mauremys_rivulata))	Sacalia_bealei))	Rhinoclemmys_areolata)	(((Rhinoclemmys_pulcherrima	Rhinoclemmys_punctularia)	Rhinoclemmys_funerea)	Rhinoclemmys_nasuta))	Orlitia_borneensis)));
(Mauremys_japonica	((Orlitia_borneensis	(((Leucocephalon_yuwonoi	(((Hardella_thurjii	(((Batagur_baska	Batagur_borneoensis)	Batagur_kachuga)	Pangshura_smithii))	Mauremys_sinensis)	(((Batagur_dhongoka	Heosemys_spinosa)	Pangshura_tentoria)	Pangshura_tecta)))	(Morenia_petersi	Mauremys_leprosa))	Notochelys_platynota))	Melanochelys_trijuga)	(Rhinoclemmys_diademata	((Heosemys_grandis	(Rhinoclemmys_melanosterna	(Mauremys_annamensis	((((((Malayemys_subtrijuga	(((Morenia_ocellata	Rhinoclemmys_annulata)	Geoemyda_spengleri)	(Siebenrockiella_crassicollis	Sacalia_quadriocellata)))	(Mauremys_reevesii	Mauremys_nigricans))	Mauremys_caspica)	Mauremys_rivulata)	Malaclemys_terrapin)	(Sacalia_bealei	((Rhinoclemmys_nasuta	(Rhinoclemmys_pulcherrima	(Rhinoclemmys_punctularia	Rhinoclemmys_funerea)))	Rhinoclemmys_areolata))))))	(((Cyclemys_dentata	Cyclemys_oldhamii)	(Cuora_picturata	(((Cuora_flavomarginata	Cuora_mccordi)	Cuora_amboinensis)	Cuora_aurocapitata)))	Heosemys_annandalii))));
(((Mauremys_caspica	(Sacalia_bealei	(((Rhinoclemmys_areolata	(Rhinoclemmys_nasuta	(Rhinoclemmys_pulcherrima	(Rhinoclemmys_funerea	Rhinoclemmys_punctularia))))	(Rhinoclemmys_annulata	((((Melanochelys_trijuga	(Sacalia_quadriocellata	Siebenrockiella_crassicollis))	Malayemys_subtrijuga)	Geoemyda_spengleri)	Morenia_ocellata)))	(Mauremys_annamensis	(((((((Cyclemys_oldhamii	(Cuora_aurocapitata	(Cuora_picturata	(Cuora_amboinensis	(Cuora_mccordi	Cuora_flavomarginata)))))	Cyclemys_dentata)	((Orlitia_borneensis	(((Morenia_petersi	Mauremys_leprosa)	(((Mauremys_sinensis	(Hardella_thurjii	(Pangshura_smithii	((Batagur_borneoensis	Batagur_baska)	Batagur_kachuga))))	(((Batagur_dhongoka	Heosemys_spinosa)	Pangshura_tentoria)	Pangshura_tecta))	Leucocephalon_yuwonoi))	Notochelys_platynota))	Rhinoclemmys_diademata))	Mauremys_japonica)	Heosemys_annandalii)	Heosemys_grandis)	Rhinoclemmys_melanosterna)))))	Malaclemys_terrapin)	(Mauremys_nigricans	Mauremys_reevesii)	Mauremys_rivulata);
((Orlitia_borneensis	((((((((Mauremys_caspica	Mauremys_rivulata)	Malaclemys_terrapin)	(((((((Rhinoclemmys_diademata	(((Cuora_aurocapitata	((Cuora_amboinensis	(Cuora_mccordi	Cuora_flavomarginata))	Cuora_picturata))	Cyclemys_oldhamii)	Cyclemys_dentata))	Mauremys_japonica)	Heosemys_annandalii)	Heosemys_grandis)	Rhinoclemmys_melanosterna)	Mauremys_annamensis)	((Mauremys_reevesii	Mauremys_nigricans)	(Sacalia_quadriocellata	Siebenrockiella_crassicollis))))	Sacalia_bealei)	(((Rhinoclemmys_pulcherrima	(Rhinoclemmys_funerea	Rhinoclemmys_punctularia))	Rhinoclemmys_nasuta)	Rhinoclemmys_areolata))	((Rhinoclemmys_annulata	Morenia_ocellata)	Geoemyda_spengleri))	Malayemys_subtrijuga)	Melanochelys_trijuga))	((((Mauremys_sinensis	(Hardella_thurjii	(Pangshura_smithii	((Batagur_borneoensis	Batagur_baska)	Batagur_kachuga))))	(Pangshura_tentoria	(Batagur_dhongoka	Heosemys_spinosa)))	Leucocephalon_yuwonoi)	(Mauremys_leprosa	Pangshura_tecta))	(Morenia_petersi	Notochelys_platynota));
((Rhinoclemmys_nasuta	((Rhinoclemmys_punctularia	Rhinoclemmys_funerea)	Rhinoclemmys_pulcherrima))	Rhinoclemmys_areolata	((Rhinoclemmys_annulata	((Geoemyda_spengleri	(((Mauremys_reevesii	Mauremys_nigricans)	(Sacalia_quadriocellata	Siebenrockiella_crassicollis))	Malayemys_subtrijuga))	Morenia_ocellata))	(Sacalia_bealei	(((Rhinoclemmys_melanosterna	((Heosemys_annandalii	(((((Orlitia_borneensis	(((Morenia_petersi	Mauremys_leprosa)	(Leucocephalon_yuwonoi	((((((Batagur_borneoensis	Batagur_baska)	Batagur_kachuga)	Pangshura_smithii)	Hardella_thurjii)	Mauremys_sinensis)	(Pangshura_tecta	(Pangshura_tentoria	(Heosemys_spinosa	Batagur_dhongoka))))))	Notochelys_platynota))	Melanochelys_trijuga)	Mauremys_japonica)	Rhinoclemmys_diademata)	(((Cuora_aurocapitata	(Cuora_picturata	(Cuora_amboinensis	(Cuora_mccordi	Cuora_flavomarginata))))	Cyclemys_oldhamii)	Cyclemys_dentata)))	Heosemys_grandis))	Mauremys_annamensis)	((Mauremys_rivulata	Mauremys_caspica)	Malaclemys_terrapin)))));
((Mauremys_nigricans	Mauremys_reevesii)	(Siebenrockiella_crassicollis	Sacalia_quadriocellata)	(Malayemys_subtrijuga	(Geoemyda_spengleri	((Rhinoclemmys_annulata	((Rhinoclemmys_areolata	((Rhinoclemmys_pulcherrima	(Rhinoclemmys_punctularia	Rhinoclemmys_funerea))	Rhinoclemmys_nasuta))	(((Mauremys_annamensis	(Rhinoclemmys_melanosterna	(((Heosemys_annandalii	(((((Cuora_flavomarginata	Cuora_mccordi)	Cuora_amboinensis)	Cuora_aurocapitata)	Cuora_picturata)	(Cyclemys_dentata	Cyclemys_oldhamii)))	((Mauremys_japonica	(Melanochelys_trijuga	(Orlitia_borneensis	(Notochelys_platynota	((((Pangshura_tecta	((Batagur_dhongoka	Heosemys_spinosa)	Pangshura_tentoria))	(Mauremys_sinensis	((Pangshura_smithii	((Batagur_borneoensis	Batagur_baska)	Batagur_kachuga))	Hardella_thurjii)))	Leucocephalon_yuwonoi)	(Morenia_petersi	Mauremys_leprosa))))))	Rhinoclemmys_diademata))	Heosemys_grandis)))	((Mauremys_caspica	Mauremys_rivulata)	Malaclemys_terrapin))	Sacalia_bealei)))	Morenia_ocellata))));
(((((Cuora_picturata	(Cuora_amboinensis	(Cuora_mccordi	Cuora_flavomarginata)))	Cuora_aurocapitata)	Cyclemys_oldhamii)	Cyclemys_dentata)	((Mauremys_japonica	(((Rhinoclemmys_melanosterna	((Sacalia_quadriocellata	(Siebenrockiella_crassicollis	((Mauremys_reevesii	Mauremys_nigricans)	(Melanochelys_trijuga	(Malayemys_subtrijuga	((((Orlitia_borneensis	(Rhinoclemmys_nasuta	(Rhinoclemmys_funerea	(Rhinoclemmys_punctularia	Rhinoclemmys_pulcherrima))))	Rhinoclemmys_areolata)	(((Mauremys_caspica	Mauremys_rivulata)	Malaclemys_terrapin)	Sacalia_bealei))	(Geoemyda_spengleri	(Rhinoclemmys_annulata	Morenia_ocellata))))))))	Mauremys_annamensis))	Heosemys_grandis)	Heosemys_annandalii))	Rhinoclemmys_diademata)	(Notochelys_platynota	(Morenia_petersi	(((Leucocephalon_yuwonoi	((Batagur_dhongoka	Heosemys_spinosa)	((Hardella_thurjii	(Pangshura_smithii	(Batagur_kachuga	(Batagur_borneoensis	Batagur_baska))))	Mauremys_sinensis)))	(Pangshura_tentoria	Pangshura_tecta))	Mauremys_leprosa))));
((Cyclemys_dentata	((((Cuora_amboinensis	(Cuora_flavomarginata	Cuora_mccordi))	Cuora_picturata)	Cuora_aurocapitata)	Cyclemys_oldhamii))	((((Notochelys_platynota	((Leucocephalon_yuwonoi	((((Batagur_dhongoka	Heosemys_spinosa)	Pangshura_tentoria)	Pangshura_tecta)	(Mauremys_sinensis	(Hardella_thurjii	(Pangshura_smithii	((Batagur_baska	Batagur_borneoensis)	Batagur_kachuga))))))	(Mauremys_leprosa	Morenia_petersi)))	((((Geoemyda_spengleri	(Morenia_ocellata	Rhinoclemmys_annulata))	(Rhinoclemmys_areolata	Sacalia_bealei))	Malayemys_subtrijuga)	Melanochelys_trijuga))	Orlitia_borneensis)	Rhinoclemmys_diademata)	(Mauremys_japonica	(Heosemys_annandalii	((Heosemys_grandis	(((Rhinoclemmys_punctularia	Rhinoclemmys_pulcherrima)	(Rhinoclemmys_nasuta	Rhinoclemmys_funerea))	Rhinoclemmys_melanosterna))	((Malaclemys_terrapin	(Mauremys_caspica	Mauremys_rivulata))	(((Siebenrockiella_crassicollis	(Mauremys_reevesii	Mauremys_nigricans))	Sacalia_quadriocellata)	Mauremys_annamensis))))));
((Cuora_picturata	((((((Rhinoclemmys_diademata	(Rhinoclemmys_melanosterna	Heosemys_grandis))	(Mauremys_japonica	((Sacalia_quadriocellata	(((Geoemyda_spengleri	((Rhinoclemmys_annulata	Morenia_ocellata)	((Rhinoclemmys_areolata	((((((Morenia_petersi	Notochelys_platynota)	Mauremys_leprosa)	(Leucocephalon_yuwonoi	(((Batagur_dhongoka	Heosemys_spinosa)	Pangshura_tentoria)	(Mauremys_sinensis	(Hardella_thurjii	(Pangshura_smithii	((Batagur_borneoensis	Batagur_baska)	Batagur_kachuga)))))))	Pangshura_tecta)	Orlitia_borneensis)	(Rhinoclemmys_nasuta	((Rhinoclemmys_punctularia	Rhinoclemmys_pulcherrima)	Rhinoclemmys_funerea))))	((Mauremys_caspica	(((Mauremys_reevesii	Mauremys_nigricans)	Mauremys_rivulata)	Malaclemys_terrapin))	Sacalia_bealei))))	(Malayemys_subtrijuga	Melanochelys_trijuga))	Mauremys_annamensis))	Siebenrockiella_crassicollis)))	Heosemys_annandalii)	Cyclemys_dentata)	Cyclemys_oldhamii)	Cuora_aurocapitata))	(Cuora_mccordi	Cuora_flavomarginata)	Cuora_amboinensis);
((Rhinoclemmys_annulata	((Geoemyda_spengleri	(Malayemys_subtrijuga	(((Melanochelys_trijuga	Mauremys_japonica)	((Leucocephalon_yuwonoi	(((Pangshura_tecta	((Batagur_dhongoka	((Hardella_thurjii	(((Batagur_baska	Batagur_borneoensis)	Batagur_kachuga)	Pangshura_smithii))	Heosemys_spinosa))	Pangshura_tentoria))	Mauremys_sinensis)	((Morenia_petersi	Notochelys_platynota)	Mauremys_leprosa)))	(((Rhinoclemmys_nasuta	(Rhinoclemmys_funerea	(Rhinoclemmys_punctularia	Rhinoclemmys_pulcherrima)))	Rhinoclemmys_areolata)	Orlitia_borneensis)))	((Siebenrockiella_crassicollis	Sacalia_quadriocellata)	(Mauremys_nigricans	Mauremys_reevesii)))))	Morenia_ocellata))	(Mauremys_annamensis	(Rhinoclemmys_melanosterna	((Heosemys_annandalii	(Rhinoclemmys_diademata	(Cyclemys_dentata	(Cyclemys_oldhamii	(Cuora_aurocapitata	(((Cuora_flavomarginata	Cuora_mccordi)	Cuora_amboinensis)	Cuora_picturata))))))	Heosemys_grandis)))	(((Mauremys_caspica	Mauremys_rivulata)	Malaclemys_terrapin)	Sacalia_bealei));
((Sacalia_quadriocellata	(((((Morenia_ocellata	((Sacalia_bealei	(Rhinoclemmys_areolata	(((Rhinoclemmys_funerea	Rhinoclemmys_punctularia)	Rhinoclemmys_pulcherrima)	Rhinoclemmys_nasuta)))	Rhinoclemmys_annulata))	Geoemyda_spengleri)	Malayemys_subtrijuga)	(Melanochelys_trijuga	(Orlitia_borneensis	(((Mauremys_leprosa	Pangshura_tecta)	((((Heosemys_spinosa	Batagur_dhongoka)	Pangshura_tentoria)	(((Pangshura_smithii	(Batagur_kachuga	(Batagur_baska	Batagur_borneoensis)))	Hardella_thurjii)	Mauremys_sinensis))	Leucocephalon_yuwonoi))	(Notochelys_platynota	Morenia_petersi)))))	Siebenrockiella_crassicollis))	(Mauremys_nigricans	Mauremys_reevesii)	((Malaclemys_terrapin	(Mauremys_rivulata	Mauremys_caspica))	(Mauremys_annamensis	(Rhinoclemmys_melanosterna	(Heosemys_grandis	(((Heosemys_annandalii	(((((Cuora_flavomarginata	Cuora_mccordi)	Cuora_amboinensis)	Cuora_aurocapitata)	Cuora_picturata)	(Cyclemys_dentata	Cyclemys_oldhamii)))	Rhinoclemmys_diademata)	Mauremys_japonica))))));
(Rhinoclemmys_melanosterna	((((Melanochelys_trijuga	Mauremys_japonica)	(((Mauremys_reevesii	Mauremys_nigricans)	(Malayemys_subtrijuga	(Geoemyda_spengleri	(Morenia_ocellata	Rhinoclemmys_annulata))))	(Siebenrockiella_crassicollis	Sacalia_quadriocellata)))	(((Mauremys_caspica	Mauremys_rivulata)	Malaclemys_terrapin)	(Sacalia_bealei	(Rhinoclemmys_areolata	((Orlitia_borneensis	(((Leucocephalon_yuwonoi	(((Hardella_thurjii	((Batagur_kachuga	(Batagur_borneoensis	Batagur_baska))	Pangshura_smithii))	Mauremys_sinensis)	((Morenia_petersi	Notochelys_platynota)	Mauremys_leprosa)))	(Pangshura_tentoria	(Heosemys_spinosa	Batagur_dhongoka)))	Pangshura_tecta))	((Rhinoclemmys_funerea	(Rhinoclemmys_pulcherrima	Rhinoclemmys_punctularia))	Rhinoclemmys_nasuta))))))	Mauremys_annamensis)	(Heosemys_grandis	((Heosemys_annandalii	(((Cuora_mccordi	(Cuora_amboinensis	(Cuora_flavomarginata	Cuora_aurocapitata)))	Cuora_picturata)	(Cyclemys_dentata	Cyclemys_oldhamii)))	Rhinoclemmys_diademata)));
((Siebenrockiella_crassicollis	Sacalia_quadriocellata)	(Melanochelys_trijuga	(Malayemys_subtrijuga	(Mauremys_nigricans	Mauremys_reevesii)))	((((Rhinoclemmys_melanosterna	(Heosemys_grandis	(Heosemys_annandalii	((((Cyclemys_oldhamii	((((Cuora_flavomarginata	Cuora_mccordi)	Cuora_amboinensis)	Cuora_picturata)	Cuora_aurocapitata))	Cyclemys_dentata)	Rhinoclemmys_diademata)	Mauremys_japonica))))	Mauremys_annamensis)	(((Malaclemys_terrapin	(Mauremys_rivulata	Mauremys_caspica))	Sacalia_bealei)	((((Pangshura_tecta	(((Notochelys_platynota	Morenia_petersi)	Mauremys_leprosa)	(Leucocephalon_yuwonoi	((Mauremys_sinensis	(((Batagur_kachuga	(Batagur_borneoensis	Batagur_baska))	Pangshura_smithii)	Hardella_thurjii))	(Pangshura_tentoria	(Batagur_dhongoka	Heosemys_spinosa))))))	Orlitia_borneensis)	(Rhinoclemmys_nasuta	(Rhinoclemmys_funerea	(Rhinoclemmys_punctularia	Rhinoclemmys_pulcherrima))))	Rhinoclemmys_areolata)))	(Geoemyda_spengleri	(Morenia_ocellata	Rhinoclemmys_annulata))));
(((Rhinoclemmys_funerea	(Rhinoclemmys_punctularia	Rhinoclemmys_pulcherrima))	Rhinoclemmys_nasuta)	(Orlitia_borneensis	(Pangshura_tecta	((Mauremys_sinensis	(((Morenia_petersi	Mauremys_leprosa)	Notochelys_platynota)	Leucocephalon_yuwonoi))	(Pangshura_tentoria	(((Hardella_thurjii	((Batagur_kachuga	(Batagur_baska	Batagur_borneoensis))	Pangshura_smithii))	Heosemys_spinosa)	Batagur_dhongoka)))))	(Rhinoclemmys_areolata	(((Geoemyda_spengleri	(Malayemys_subtrijuga	(((((Mauremys_reevesii	Mauremys_nigricans)	((Mauremys_annamensis	((Heosemys_grandis	(Heosemys_annandalii	(((((Cuora_aurocapitata	((Cuora_amboinensis	(Cuora_flavomarginata	Cuora_mccordi))	Cuora_picturata))	Cyclemys_oldhamii)	Cyclemys_dentata)	Rhinoclemmys_diademata)	Mauremys_japonica)))	Rhinoclemmys_melanosterna))	(Malaclemys_terrapin	(Mauremys_caspica	Mauremys_rivulata))))	Sacalia_quadriocellata)	Siebenrockiella_crassicollis)	Melanochelys_trijuga)))	(Morenia_ocellata	Rhinoclemmys_annulata))	Sacalia_bealei)));
(((((((Mauremys_annamensis	(Rhinoclemmys_melanosterna	(((Mauremys_japonica	(Heosemys_annandalii	((Cyclemys_oldhamii	(Cuora_aurocapitata	(Cuora_picturata	(Cuora_amboinensis	(Cuora_mccordi	Cuora_flavomarginata)))))	Cyclemys_dentata)))	(Malaclemys_terrapin	((Mauremys_nigricans	Mauremys_reevesii)	Mauremys_rivulata)))	Heosemys_grandis)))	(Sacalia_quadriocellata	Siebenrockiella_crassicollis))	(((Mauremys_caspica	Sacalia_bealei)	(Rhinoclemmys_annulata	Morenia_ocellata))	Geoemyda_spengleri))	Malayemys_subtrijuga)	Melanochelys_trijuga)	(((((Leucocephalon_yuwonoi	(Mauremys_leprosa	(Morenia_petersi	Notochelys_platynota)))	(Mauremys_sinensis	((Pangshura_smithii	(Batagur_kachuga	(Batagur_baska	Batagur_borneoensis)))	Hardella_thurjii)))	(Batagur_dhongoka	Heosemys_spinosa))	Pangshura_tecta)	Pangshura_tentoria))	(Orlitia_borneensis	Rhinoclemmys_diademata)	(Rhinoclemmys_areolata	(Rhinoclemmys_nasuta	(Rhinoclemmys_funerea	(Rhinoclemmys_punctularia	Rhinoclemmys_pulcherrima)))));
((Hardella_thurjii	(((Batagur_borneoensis	Batagur_baska)	Batagur_kachuga)	Pangshura_smithii))	(Heosemys_spinosa	(Pangshura_tentoria	Batagur_dhongoka))	(((Pangshura_tecta	(Mauremys_leprosa	((Notochelys_platynota	(Orlitia_borneensis	(((Cyclemys_dentata	(Cyclemys_oldhamii	(Cuora_aurocapitata	(((Cuora_flavomarginata	Cuora_mccordi)	Cuora_amboinensis)	Cuora_picturata))))	(((((Rhinoclemmys_punctularia	((Rhinoclemmys_nasuta	Rhinoclemmys_funerea)	Rhinoclemmys_pulcherrima))	Heosemys_grandis)	Heosemys_annandalii)	(((Mauremys_reevesii	Mauremys_nigricans)	((Melanochelys_trijuga	Malayemys_subtrijuga)	(Sacalia_quadriocellata	Siebenrockiella_crassicollis)))	(Malaclemys_terrapin	(Mauremys_rivulata	((Sacalia_bealei	(Morenia_ocellata	((Rhinoclemmys_annulata	(Rhinoclemmys_areolata	(Rhinoclemmys_melanosterna	Mauremys_annamensis)))	Geoemyda_spengleri)))	Mauremys_caspica)))))	Mauremys_japonica))	Rhinoclemmys_diademata)))	Morenia_petersi)))	Mauremys_sinensis)	Leucocephalon_yuwonoi));
((((Mauremys_nigricans	Mauremys_reevesii)	(Siebenrockiella_crassicollis	Sacalia_quadriocellata))	((Geoemyda_spengleri	(Morenia_ocellata	(Rhinoclemmys_annulata	(((((Rhinoclemmys_punctularia	Rhinoclemmys_funerea)	Rhinoclemmys_pulcherrima)	Rhinoclemmys_nasuta)	Rhinoclemmys_areolata)	(Sacalia_bealei	((Mauremys_rivulata	Mauremys_caspica)	Malaclemys_terrapin))))))	Malayemys_subtrijuga))	Melanochelys_trijuga	(((Rhinoclemmys_diademata	(((Cyclemys_oldhamii	((Cuora_picturata	(Cuora_amboinensis	(Cuora_flavomarginata	Cuora_mccordi)))	Cuora_aurocapitata))	Cyclemys_dentata)	(Heosemys_annandalii	((Mauremys_annamensis	Rhinoclemmys_melanosterna)	Heosemys_grandis))))	Mauremys_japonica)	(Orlitia_borneensis	(Notochelys_platynota	((Leucocephalon_yuwonoi	((Pangshura_tecta	((Heosemys_spinosa	Batagur_dhongoka)	Pangshura_tentoria))	(Mauremys_sinensis	((Pangshura_smithii	(Batagur_kachuga	(Batagur_baska	Batagur_borneoensis)))	Hardella_thurjii))))	(Mauremys_leprosa	Morenia_petersi))))));
((Rhinoclemmys_melanosterna	Mauremys_annamensis)	Heosemys_grandis	(Heosemys_annandalii	((Cyclemys_dentata	(Cyclemys_oldhamii	(Cuora_aurocapitata	((Cuora_amboinensis	(Cuora_flavomarginata	Cuora_mccordi))	Cuora_picturata))))	(((Orlitia_borneensis	(((Leucocephalon_yuwonoi	(((Hardella_thurjii	((Batagur_kachuga	(Batagur_borneoensis	Batagur_baska))	Pangshura_smithii))	Mauremys_sinensis)	(((Batagur_dhongoka	Heosemys_spinosa)	Pangshura_tentoria)	Pangshura_tecta)))	(Morenia_petersi	Mauremys_leprosa))	Notochelys_platynota))	(Mauremys_japonica	(Melanochelys_trijuga	(Siebenrockiella_crassicollis	((((Geoemyda_spengleri	((((Sacalia_bealei	(Malaclemys_terrapin	(Mauremys_caspica	Mauremys_rivulata)))	(Rhinoclemmys_areolata	(Rhinoclemmys_nasuta	(Rhinoclemmys_pulcherrima	(Rhinoclemmys_funerea	Rhinoclemmys_punctularia)))))	Rhinoclemmys_annulata)	Morenia_ocellata))	Malayemys_subtrijuga)	(Mauremys_reevesii	Mauremys_nigricans))	Sacalia_quadriocellata)))))	Rhinoclemmys_diademata))));
((Mauremys_reevesii	Mauremys_nigricans)	((Melanochelys_trijuga	((Mauremys_japonica	(((Orlitia_borneensis	(Notochelys_platynota	(Morenia_petersi	(Mauremys_leprosa	(Pangshura_tecta	((Leucocephalon_yuwonoi	(((Pangshura_tentoria	Batagur_dhongoka)	Heosemys_spinosa)	((Pangshura_smithii	(Batagur_kachuga	(Batagur_baska	Batagur_borneoensis)))	Hardella_thurjii)))	Mauremys_sinensis))))))	Rhinoclemmys_diademata)	(Heosemys_grandis	(Heosemys_annandalii	(Cyclemys_dentata	((Cuora_aurocapitata	(Cuora_picturata	(Cuora_amboinensis	(Cuora_flavomarginata	Cuora_mccordi))))	Cyclemys_oldhamii))))))	((Mauremys_annamensis	Rhinoclemmys_melanosterna)	((((Sacalia_bealei	(((Rhinoclemmys_annulata	(((Rhinoclemmys_pulcherrima	(Rhinoclemmys_funerea	Rhinoclemmys_punctularia))	Rhinoclemmys_nasuta)	Rhinoclemmys_areolata))	Geoemyda_spengleri)	Morenia_ocellata))	Mauremys_caspica)	Mauremys_rivulata)	Malaclemys_terrapin))))	Malayemys_subtrijuga)	(Sacalia_quadriocellata	Siebenrockiella_crassicollis));
((Mauremys_japonica	((Heosemys_grandis	(Rhinoclemmys_diademata	(((Cyclemys_oldhamii	Cyclemys_dentata)	((Cuora_aurocapitata	((Cuora_mccordi	Cuora_flavomarginata)	Cuora_amboinensis))	Cuora_picturata))	Heosemys_annandalii)))	(Mauremys_annamensis	Rhinoclemmys_melanosterna)))	(Mauremys_reevesii	Mauremys_nigricans)	(Malaclemys_terrapin	(Mauremys_rivulata	(Mauremys_caspica	(Sacalia_bealei	(((Geoemyda_spengleri	((Malayemys_subtrijuga	((((((Notochelys_platynota	Morenia_petersi)	Mauremys_leprosa)	Pangshura_tecta)	(Leucocephalon_yuwonoi	((Mauremys_sinensis	(Hardella_thurjii	(Pangshura_smithii	((Batagur_baska	Batagur_borneoensis)	Batagur_kachuga))))	(Pangshura_tentoria	(Heosemys_spinosa	Batagur_dhongoka)))))	(((Rhinoclemmys_nasuta	((Rhinoclemmys_pulcherrima	Rhinoclemmys_punctularia)	Rhinoclemmys_funerea))	Rhinoclemmys_areolata)	Orlitia_borneensis))	Melanochelys_trijuga))	(Siebenrockiella_crassicollis	Sacalia_quadriocellata)))	Rhinoclemmys_annulata)	Morenia_ocellata))))));
((Mauremys_caspica	Mauremys_rivulata)	Malaclemys_terrapin	(Sacalia_bealei	((((Orlitia_borneensis	((((Notochelys_platynota	Morenia_petersi)	Mauremys_leprosa)	(((Pangshura_tentoria	(Heosemys_spinosa	Batagur_dhongoka))	(Mauremys_sinensis	(Hardella_thurjii	(((Batagur_baska	Batagur_borneoensis)	Batagur_kachuga)	Pangshura_smithii))))	Leucocephalon_yuwonoi))	Pangshura_tecta))	(Rhinoclemmys_nasuta	(Rhinoclemmys_funerea	(Rhinoclemmys_punctularia	Rhinoclemmys_pulcherrima))))	Rhinoclemmys_areolata)	((((Morenia_ocellata	Rhinoclemmys_annulata)	Geoemyda_spengleri)	(((Malayemys_subtrijuga	(Mauremys_reevesii	Mauremys_nigricans))	Melanochelys_trijuga)	(Sacalia_quadriocellata	Siebenrockiella_crassicollis)))	((Rhinoclemmys_melanosterna	(Heosemys_grandis	(Heosemys_annandalii	((Rhinoclemmys_diademata	(((Cuora_aurocapitata	(Cuora_picturata	(Cuora_amboinensis	(Cuora_flavomarginata	Cuora_mccordi))))	Cyclemys_oldhamii)	Cyclemys_dentata))	Mauremys_japonica))))	Mauremys_annamensis)))));
(Mauremys_japonica	(Heosemys_annandalii	Heosemys_grandis)	(((Cyclemys_dentata	(((Cuora_picturata	((Cuora_mccordi	Cuora_flavomarginata)	Cuora_amboinensis))	Cuora_aurocapitata)	Cyclemys_oldhamii))	((Morenia_petersi	((((Mauremys_leprosa	Pangshura_tecta)	((Batagur_dhongoka	(Heosemys_spinosa	((Pangshura_smithii	(Batagur_kachuga	(Batagur_borneoensis	Batagur_baska)))	Hardella_thurjii)))	Pangshura_tentoria))	Leucocephalon_yuwonoi)	Mauremys_sinensis))	Notochelys_platynota))	(Rhinoclemmys_diademata	(((Rhinoclemmys_nasuta	((Rhinoclemmys_pulcherrima	Rhinoclemmys_punctularia)	Rhinoclemmys_funerea))	(((((Malaclemys_terrapin	(Mauremys_caspica	Mauremys_rivulata))	Sacalia_bealei)	(Rhinoclemmys_melanosterna	Mauremys_annamensis))	(((Geoemyda_spengleri	((Melanochelys_trijuga	((Siebenrockiella_crassicollis	Sacalia_quadriocellata)	(Mauremys_reevesii	Mauremys_nigricans)))	Malayemys_subtrijuga))	Morenia_ocellata)	Rhinoclemmys_annulata))	Rhinoclemmys_areolata))	Orlitia_borneensis))));
((Leucocephalon_yuwonoi	((Mauremys_leprosa	Pangshura_tecta)	(Morenia_petersi	((((((Rhinoclemmys_nasuta	((Rhinoclemmys_pulcherrima	Rhinoclemmys_punctularia)	Rhinoclemmys_funerea))	Rhinoclemmys_areolata)	Orlitia_borneensis)	(Rhinoclemmys_diademata	((Heosemys_annandalii	((((((Cuora_mccordi	Cuora_flavomarginata)	Cuora_amboinensis)	Cuora_picturata)	Cuora_aurocapitata)	Cyclemys_oldhamii)	Cyclemys_dentata))	Heosemys_grandis)))	(((((Mauremys_reevesii	Mauremys_nigricans)	((Mauremys_rivulata	((((Geoemyda_spengleri	(Rhinoclemmys_annulata	((Rhinoclemmys_melanosterna	Mauremys_annamensis)	(Siebenrockiella_crassicollis	Sacalia_quadriocellata))))	Morenia_ocellata)	Sacalia_bealei)	Mauremys_caspica))	Malaclemys_terrapin))	Malayemys_subtrijuga)	Melanochelys_trijuga)	Mauremys_japonica))	Notochelys_platynota))))	(Pangshura_tentoria	(Heosemys_spinosa	Batagur_dhongoka))	(((Pangshura_smithii	((Batagur_baska	Batagur_borneoensis)	Batagur_kachuga))	Hardella_thurjii)	Mauremys_sinensis));
((Melanochelys_trijuga	(((Rhinoclemmys_diademata	(Heosemys_grandis	((Cyclemys_dentata	((((Cuora_amboinensis	(Cuora_flavomarginata	Cuora_mccordi))	Cuora_picturata)	Cuora_aurocapitata)	Cyclemys_oldhamii))	Heosemys_annandalii)))	Mauremys_japonica)	(((Morenia_petersi	Mauremys_leprosa)	(Leucocephalon_yuwonoi	(((Hardella_thurjii	(((Batagur_baska	Batagur_borneoensis)	Batagur_kachuga)	Pangshura_smithii))	Mauremys_sinensis)	(Pangshura_tecta	(Pangshura_tentoria	(Batagur_dhongoka	Heosemys_spinosa))))))	Notochelys_platynota)))	((((Rhinoclemmys_funerea	(Rhinoclemmys_pulcherrima	Rhinoclemmys_punctularia))	Rhinoclemmys_nasuta)	Rhinoclemmys_areolata)	Orlitia_borneensis)	(((Sacalia_bealei	((Mauremys_rivulata	Mauremys_caspica)	Malaclemys_terrapin))	(Mauremys_annamensis	Rhinoclemmys_melanosterna))	(((Morenia_ocellata	Rhinoclemmys_annulata)	Geoemyda_spengleri)	(((Siebenrockiella_crassicollis	Sacalia_quadriocellata)	(Mauremys_reevesii	Mauremys_nigricans))	Malayemys_subtrijuga))));
(Melanochelys_trijuga	((Siebenrockiella_crassicollis	(Sacalia_quadriocellata	(Mauremys_annamensis	((Heosemys_grandis	(Rhinoclemmys_diademata	(Heosemys_annandalii	((Cyclemys_dentata	Cyclemys_oldhamii)	((Cuora_aurocapitata	(Cuora_amboinensis	(Cuora_mccordi	Cuora_flavomarginata)))	Cuora_picturata)))))	((((Rhinoclemmys_funerea	(Rhinoclemmys_punctularia	Rhinoclemmys_pulcherrima))	Rhinoclemmys_nasuta)	Rhinoclemmys_areolata)	Rhinoclemmys_melanosterna)))))	((((Geoemyda_spengleri	(Rhinoclemmys_annulata	Morenia_ocellata))	(Sacalia_bealei	((Mauremys_caspica	Mauremys_rivulata)	Malaclemys_terrapin)))	Malayemys_subtrijuga)	(Mauremys_nigricans	Mauremys_reevesii)))	(Mauremys_japonica	(Orlitia_borneensis	((Morenia_petersi	((Pangshura_tecta	(Mauremys_sinensis	((((Pangshura_smithii	((Batagur_baska	Batagur_borneoensis)	Batagur_kachuga))	Hardella_thurjii)	((Batagur_dhongoka	Pangshura_tentoria)	Heosemys_spinosa))	Leucocephalon_yuwonoi)))	Mauremys_leprosa))	Notochelys_platynota))));
(((Pangshura_tentoria	(Orlitia_borneensis	(((((Sacalia_bealei	((Malaclemys_terrapin	(Mauremys_caspica	Mauremys_rivulata))	((Rhinoclemmys_melanosterna	(Heosemys_grandis	((Mauremys_japonica	(Rhinoclemmys_diademata	((((Cuora_picturata	(Cuora_amboinensis	(Cuora_mccordi	Cuora_flavomarginata)))	Cuora_aurocapitata)	Cyclemys_oldhamii)	Cyclemys_dentata)))	Heosemys_annandalii)))	Mauremys_annamensis)))	Rhinoclemmys_areolata)	(Geoemyda_spengleri	(Morenia_ocellata	((Rhinoclemmys_pulcherrima	(Rhinoclemmys_punctularia	(Rhinoclemmys_nasuta	Rhinoclemmys_funerea)))	Rhinoclemmys_annulata))))	(((Mauremys_reevesii	Mauremys_nigricans)	(Sacalia_quadriocellata	Siebenrockiella_crassicollis))	Malayemys_subtrijuga))	Melanochelys_trijuga)))	Pangshura_tecta)	((Morenia_petersi	Notochelys_platynota)	Mauremys_leprosa)	(((Batagur_dhongoka	Heosemys_spinosa)	((Hardella_thurjii	(((Batagur_borneoensis	Batagur_baska)	Batagur_kachuga)	Pangshura_smithii))	Mauremys_sinensis))	Leucocephalon_yuwonoi));
(Leucocephalon_yuwonoi	((Morenia_petersi	Mauremys_leprosa)	(((((((Heosemys_annandalii	((Cyclemys_oldhamii	Cyclemys_dentata)	((((Cuora_flavomarginata	Cuora_mccordi)	Cuora_amboinensis)	Cuora_aurocapitata)	Cuora_picturata)))	(Heosemys_grandis	(Rhinoclemmys_melanosterna	Mauremys_annamensis)))	Rhinoclemmys_diademata)	Mauremys_japonica)	(Melanochelys_trijuga	((Malayemys_subtrijuga	((Rhinoclemmys_annulata	((Sacalia_bealei	((Mauremys_rivulata	Mauremys_caspica)	Malaclemys_terrapin))	Morenia_ocellata))	Geoemyda_spengleri))	((Mauremys_reevesii	Mauremys_nigricans)	(Sacalia_quadriocellata	Siebenrockiella_crassicollis)))))	((((Rhinoclemmys_funerea	(Rhinoclemmys_pulcherrima	Rhinoclemmys_punctularia))	Rhinoclemmys_nasuta)	Rhinoclemmys_areolata)	Orlitia_borneensis))	Notochelys_platynota))	((Pangshura_tecta	((Batagur_dhongoka	Heosemys_spinosa)	Pangshura_tentoria))	(Mauremys_sinensis	((((Batagur_baska	Batagur_borneoensis)	Batagur_kachuga)	Pangshura_smithii)	Hardella_thurjii))));
(((((Rhinoclemmys_areolata	(Rhinoclemmys_nasuta	(Rhinoclemmys_pulcherrima	(Rhinoclemmys_funerea	Rhinoclemmys_punctularia))))	(Sacalia_bealei	(((Rhinoclemmys_melanosterna	(((Mauremys_japonica	((Rhinoclemmys_diademata	((Notochelys_platynota	(Morenia_petersi	((Pangshura_tecta	Mauremys_leprosa)	(((Pangshura_tentoria	(Heosemys_spinosa	Batagur_dhongoka))	(Mauremys_sinensis	(Hardella_thurjii	(((Batagur_baska	Batagur_borneoensis)	Batagur_kachuga)	Pangshura_smithii))))	Leucocephalon_yuwonoi))))	Orlitia_borneensis))	((Cyclemys_oldhamii	((Cuora_picturata	(Cuora_amboinensis	(Cuora_mccordi	Cuora_flavomarginata)))	Cuora_aurocapitata))	Cyclemys_dentata)))	Heosemys_annandalii)	Heosemys_grandis))	Mauremys_annamensis)	(Malaclemys_terrapin	(Mauremys_rivulata	Mauremys_caspica)))))	Rhinoclemmys_annulata)	Morenia_ocellata)	Geoemyda_spengleri	((((Mauremys_nigricans	Mauremys_reevesii)	Malayemys_subtrijuga)	Melanochelys_trijuga)	(Sacalia_quadriocellata	Siebenrockiella_crassicollis)));
(((Cuora_picturata	((Cuora_amboinensis	(Cuora_flavomarginata	Cuora_mccordi))	Cuora_aurocapitata))	(Cyclemys_oldhamii	Cyclemys_dentata))	Heosemys_annandalii	(((((((((Morenia_ocellata	Rhinoclemmys_annulata)	Geoemyda_spengleri)	(((((Orlitia_borneensis	((Rhinoclemmys_nasuta	((Rhinoclemmys_punctularia	Rhinoclemmys_funerea)	Rhinoclemmys_pulcherrima))	Rhinoclemmys_areolata))	((((((Mauremys_leprosa	(Morenia_petersi	Notochelys_platynota))	Leucocephalon_yuwonoi)	((Hardella_thurjii	((Batagur_kachuga	(Batagur_baska	Batagur_borneoensis))	Pangshura_smithii))	Mauremys_sinensis))	(Heosemys_spinosa	Batagur_dhongoka))	Pangshura_tecta)	Pangshura_tentoria))	Melanochelys_trijuga)	Malayemys_subtrijuga)	((Mauremys_nigricans	Mauremys_reevesii)	(Siebenrockiella_crassicollis	Sacalia_quadriocellata))))	(Sacalia_bealei	((Mauremys_rivulata	Mauremys_caspica)	Malaclemys_terrapin)))	Mauremys_annamensis)	Rhinoclemmys_melanosterna)	Heosemys_grandis)	Rhinoclemmys_diademata)	Mauremys_japonica));
(Malaclemys_terrapin	(Mauremys_caspica	Mauremys_rivulata)	((Mauremys_japonica	((((Cuora_picturata	(((Cuora_aurocapitata	Cuora_flavomarginata)	Cuora_amboinensis)	Cuora_mccordi))	(Cyclemys_dentata	Cyclemys_oldhamii))	Heosemys_annandalii)	(Rhinoclemmys_diademata	(((((Sacalia_quadriocellata	Siebenrockiella_crassicollis)	((Morenia_ocellata	(((Melanochelys_trijuga	((Sacalia_bealei	(Rhinoclemmys_areolata	(Orlitia_borneensis	(Rhinoclemmys_nasuta	(Rhinoclemmys_funerea	(Rhinoclemmys_punctularia	Rhinoclemmys_pulcherrima))))))	((Pangshura_tecta	((((Heosemys_spinosa	Batagur_dhongoka)	(Mauremys_sinensis	((Pangshura_smithii	((Batagur_borneoensis	Batagur_baska)	Batagur_kachuga))	Hardella_thurjii)))	Leucocephalon_yuwonoi)	((Notochelys_platynota	Morenia_petersi)	Mauremys_leprosa)))	Pangshura_tentoria)))	Malayemys_subtrijuga)	Geoemyda_spengleri))	Rhinoclemmys_annulata))	Mauremys_annamensis)	Rhinoclemmys_melanosterna)	Heosemys_grandis))))	(Mauremys_reevesii	Mauremys_nigricans)));
(((Rhinoclemmys_funerea	(Rhinoclemmys_pulcherrima	Rhinoclemmys_punctularia))	Rhinoclemmys_nasuta)	(Rhinoclemmys_areolata	((((Rhinoclemmys_melanosterna	(Heosemys_grandis	(Heosemys_annandalii	(Rhinoclemmys_diademata	(Cyclemys_dentata	(((((Cuora_mccordi	Cuora_flavomarginata)	Cuora_amboinensis)	Cuora_picturata)	Cuora_aurocapitata)	Cyclemys_oldhamii))))))	Mauremys_annamensis)	(((Siebenrockiella_crassicollis	((Melanochelys_trijuga	Mauremys_japonica)	((Mauremys_nigricans	Mauremys_reevesii)	Malayemys_subtrijuga)))	Sacalia_quadriocellata)	((Morenia_ocellata	Rhinoclemmys_annulata)	Geoemyda_spengleri)))	(Sacalia_bealei	((Mauremys_caspica	Mauremys_rivulata)	Malaclemys_terrapin))))	(Orlitia_borneensis	(((Leucocephalon_yuwonoi	((Mauremys_sinensis	(((Batagur_kachuga	(Batagur_borneoensis	Batagur_baska))	Pangshura_smithii)	Hardella_thurjii))	(Pangshura_tentoria	(Batagur_dhongoka	Heosemys_spinosa))))	(Mauremys_leprosa	(Notochelys_platynota	Morenia_petersi)))	Pangshura_tecta)));
(Notochelys_platynota	((Morenia_petersi	Mauremys_leprosa)	(((Mauremys_sinensis	(Hardella_thurjii	(Pangshura_smithii	(Batagur_kachuga	(Batagur_baska	Batagur_borneoensis)))))	((Pangshura_tentoria	(Batagur_dhongoka	Heosemys_spinosa))	Pangshura_tecta))	Leucocephalon_yuwonoi))	(Orlitia_borneensis	(Melanochelys_trijuga	(((Mauremys_reevesii	Mauremys_nigricans)	((Siebenrockiella_crassicollis	Sacalia_quadriocellata)	((Mauremys_annamensis	(Rhinoclemmys_melanosterna	(((Mauremys_japonica	(((Cuora_picturata	(Cuora_aurocapitata	((Cuora_mccordi	Cuora_flavomarginata)	Cuora_amboinensis)))	(Cyclemys_oldhamii	Cyclemys_dentata))	Heosemys_annandalii))	Rhinoclemmys_diademata)	Heosemys_grandis)))	(((Mauremys_rivulata	Mauremys_caspica)	Malaclemys_terrapin)	(Sacalia_bealei	(((Rhinoclemmys_nasuta	((Rhinoclemmys_punctularia	Rhinoclemmys_funerea)	Rhinoclemmys_pulcherrima))	Rhinoclemmys_areolata)	(Geoemyda_spengleri	(Morenia_ocellata	Rhinoclemmys_annulata))))))))	Malayemys_subtrijuga))));
(Rhinoclemmys_annulata	((Sacalia_bealei	(((((Heosemys_grandis	((((((Morenia_petersi	(Mauremys_leprosa	(((Leucocephalon_yuwonoi	((Hardella_thurjii	(((Batagur_borneoensis	Batagur_baska)	Batagur_kachuga)	Pangshura_smithii))	(Heosemys_spinosa	(Pangshura_tentoria	Batagur_dhongoka))))	Mauremys_sinensis)	Pangshura_tecta)))	Notochelys_platynota)	Orlitia_borneensis)	Rhinoclemmys_diademata)	(Cyclemys_dentata	(((((Cuora_mccordi	Cuora_flavomarginata)	Cuora_amboinensis)	Cuora_picturata)	Cuora_aurocapitata)	Cyclemys_oldhamii)))	Heosemys_annandalii))	Mauremys_japonica)	(Mauremys_annamensis	Rhinoclemmys_melanosterna))	Malaclemys_terrapin)	(Mauremys_caspica	Mauremys_rivulata)))	(Rhinoclemmys_areolata	(Rhinoclemmys_nasuta	((Rhinoclemmys_punctularia	Rhinoclemmys_funerea)	Rhinoclemmys_pulcherrima))))	(Morenia_ocellata	((Malayemys_subtrijuga	(Melanochelys_trijuga	((Sacalia_quadriocellata	Siebenrockiella_crassicollis)	(Mauremys_reevesii	Mauremys_nigricans))))	Geoemyda_spengleri)));
(Sacalia_bealei	(Malaclemys_terrapin	(Mauremys_caspica	Mauremys_rivulata))	((Rhinoclemmys_annulata	(Morenia_ocellata	(Geoemyda_spengleri	(((Sacalia_quadriocellata	(Siebenrockiella_crassicollis	(((((Morenia_petersi	((((Pangshura_tentoria	(Batagur_dhongoka	Heosemys_spinosa))	(Mauremys_sinensis	(((Batagur_kachuga	(Batagur_baska	Batagur_borneoensis))	Pangshura_smithii)	Hardella_thurjii)))	Leucocephalon_yuwonoi)	(Mauremys_leprosa	Pangshura_tecta)))	Notochelys_platynota)	Orlitia_borneensis)	((((((Cyclemys_oldhamii	Cyclemys_dentata)	(Cuora_picturata	(((Cuora_mccordi	Cuora_flavomarginata)	Cuora_amboinensis)	Cuora_aurocapitata)))	Heosemys_annandalii)	(Heosemys_grandis	(Rhinoclemmys_melanosterna	Mauremys_annamensis)))	Mauremys_japonica)	Rhinoclemmys_diademata))	Melanochelys_trijuga)))	(Mauremys_nigricans	Mauremys_reevesii))	Malayemys_subtrijuga))))	(Rhinoclemmys_areolata	(Rhinoclemmys_nasuta	((Rhinoclemmys_funerea	Rhinoclemmys_punctularia)	Rhinoclemmys_pulcherrima)))));
(Melanochelys_trijuga	((Notochelys_platynota	((Mauremys_leprosa	Morenia_petersi)	(Leucocephalon_yuwonoi	((Pangshura_tecta	((Heosemys_spinosa	Batagur_dhongoka)	Pangshura_tentoria))	(((((Batagur_borneoensis	Batagur_baska)	Batagur_kachuga)	Pangshura_smithii)	Hardella_thurjii)	Mauremys_sinensis)))))	Orlitia_borneensis)	((Rhinoclemmys_diademata	((Cyclemys_dentata	(Cyclemys_oldhamii	(Cuora_aurocapitata	((Cuora_amboinensis	(Cuora_mccordi	Cuora_flavomarginata))	Cuora_picturata))))	(Heosemys_annandalii	(((Mauremys_annamensis	Rhinoclemmys_melanosterna)	(Malaclemys_terrapin	(Mauremys_rivulata	((Sacalia_bealei	((Rhinoclemmys_areolata	(Rhinoclemmys_nasuta	(Rhinoclemmys_pulcherrima	(Rhinoclemmys_punctularia	Rhinoclemmys_funerea))))	(((Geoemyda_spengleri	(Malayemys_subtrijuga	((Sacalia_quadriocellata	Siebenrockiella_crassicollis)	(Mauremys_reevesii	Mauremys_nigricans))))	Morenia_ocellata)	Rhinoclemmys_annulata)))	Mauremys_caspica))))	Heosemys_grandis))))	Mauremys_japonica));
((Mauremys_annamensis	(Rhinoclemmys_melanosterna	Heosemys_grandis))	(((Mauremys_rivulata	Mauremys_caspica)	Malaclemys_terrapin)	Sacalia_bealei)	(((((((((Pangshura_tecta	(Pangshura_tentoria	(Batagur_dhongoka	Heosemys_spinosa)))	(Mauremys_sinensis	(Hardella_thurjii	(Pangshura_smithii	((Batagur_baska	Batagur_borneoensis)	Batagur_kachuga)))))	Leucocephalon_yuwonoi)	(Mauremys_leprosa	Morenia_petersi))	Notochelys_platynota)	(Orlitia_borneensis	(Rhinoclemmys_areolata	(((Rhinoclemmys_pulcherrima	Rhinoclemmys_punctularia)	Rhinoclemmys_funerea)	Rhinoclemmys_nasuta))))	Melanochelys_trijuga)	(((Heosemys_annandalii	((Cyclemys_oldhamii	(((Cuora_amboinensis	(Cuora_mccordi	Cuora_flavomarginata))	Cuora_picturata)	Cuora_aurocapitata))	Cyclemys_dentata))	Rhinoclemmys_diademata)	Mauremys_japonica))	((Sacalia_quadriocellata	((((Rhinoclemmys_annulata	Morenia_ocellata)	Geoemyda_spengleri)	Malayemys_subtrijuga)	(Mauremys_reevesii	Mauremys_nigricans)))	Siebenrockiella_crassicollis)));
(((Mauremys_sinensis	((Pangshura_tentoria	(Batagur_dhongoka	(Heosemys_spinosa	(Hardella_thurjii	(Pangshura_smithii	(Batagur_kachuga	(Batagur_baska	Batagur_borneoensis)))))))	Pangshura_tecta))	Leucocephalon_yuwonoi)	(Notochelys_platynota	(Orlitia_borneensis	(Melanochelys_trijuga	(Mauremys_japonica	(Rhinoclemmys_diademata	((((((((Rhinoclemmys_annulata	(((((Siebenrockiella_crassicollis	Sacalia_quadriocellata)	(Mauremys_nigricans	Mauremys_reevesii))	Malayemys_subtrijuga)	Geoemyda_spengleri)	Morenia_ocellata))	(Rhinoclemmys_areolata	(((Rhinoclemmys_punctularia	Rhinoclemmys_funerea)	Rhinoclemmys_pulcherrima)	Rhinoclemmys_nasuta)))	Sacalia_bealei)	((Mauremys_caspica	Mauremys_rivulata)	Malaclemys_terrapin))	Mauremys_annamensis)	Rhinoclemmys_melanosterna)	Heosemys_grandis)	(((Cuora_picturata	(((Cuora_flavomarginata	Cuora_aurocapitata)	Cuora_amboinensis)	Cuora_mccordi))	(Cyclemys_oldhamii	Cyclemys_dentata))	Heosemys_annandalii)))))))	(Mauremys_leprosa	Morenia_petersi));
(Siebenrockiella_crassicollis	(((Mauremys_nigricans	Mauremys_reevesii)	(Malayemys_subtrijuga	(Geoemyda_spengleri	((Rhinoclemmys_annulata	(((Rhinoclemmys_nasuta	(Rhinoclemmys_pulcherrima	(Rhinoclemmys_punctularia	Rhinoclemmys_funerea)))	Rhinoclemmys_areolata)	((Malaclemys_terrapin	(Mauremys_caspica	Mauremys_rivulata))	Sacalia_bealei)))	Morenia_ocellata))))	Sacalia_quadriocellata)	(Melanochelys_trijuga	(Mauremys_japonica	((((Cyclemys_dentata	(Cyclemys_oldhamii	((Cuora_picturata	(Cuora_amboinensis	(Cuora_flavomarginata	Cuora_mccordi)))	Cuora_aurocapitata)))	(Heosemys_annandalii	(Heosemys_grandis	(Mauremys_annamensis	Rhinoclemmys_melanosterna))))	Rhinoclemmys_diademata)	(Orlitia_borneensis	(Notochelys_platynota	((Mauremys_leprosa	Morenia_petersi)	(((((Pangshura_smithii	((Batagur_baska	Batagur_borneoensis)	Batagur_kachuga))	Hardella_thurjii)	Mauremys_sinensis)	(Pangshura_tecta	(Pangshura_tentoria	(Batagur_dhongoka	Heosemys_spinosa))))	Leucocephalon_yuwonoi))))))));
(((Mauremys_rivulata	Mauremys_caspica)	Malaclemys_terrapin)	Sacalia_bealei	(((Malayemys_subtrijuga	(((Mauremys_reevesii	Mauremys_nigricans)	(Siebenrockiella_crassicollis	Sacalia_quadriocellata))	((((Heosemys_grandis	((Rhinoclemmys_diademata	(Cyclemys_dentata	(Cyclemys_oldhamii	((Cuora_picturata	(Cuora_amboinensis	(Cuora_flavomarginata	Cuora_mccordi)))	Cuora_aurocapitata))))	Heosemys_annandalii))	(Mauremys_annamensis	Rhinoclemmys_melanosterna))	Mauremys_japonica)	Melanochelys_trijuga)))	(Geoemyda_spengleri	(Morenia_ocellata	Rhinoclemmys_annulata)))	(((Orlitia_borneensis	(Pangshura_tecta	(((Morenia_petersi	Notochelys_platynota)	Mauremys_leprosa)	(((Pangshura_tentoria	(Heosemys_spinosa	Batagur_dhongoka))	((Hardella_thurjii	(Pangshura_smithii	((Batagur_borneoensis	Batagur_baska)	Batagur_kachuga)))	Mauremys_sinensis))	Leucocephalon_yuwonoi))))	(Rhinoclemmys_nasuta	(Rhinoclemmys_funerea	(Rhinoclemmys_pulcherrima	Rhinoclemmys_punctularia))))	Rhinoclemmys_areolata)));
(((Orlitia_borneensis	((Rhinoclemmys_nasuta	(Rhinoclemmys_funerea	(Rhinoclemmys_pulcherrima	Rhinoclemmys_punctularia)))	Rhinoclemmys_areolata))	(Notochelys_platynota	(((Mauremys_sinensis	((Pangshura_tentoria	(Batagur_dhongoka	(((((Batagur_baska	Batagur_borneoensis)	Batagur_kachuga)	Pangshura_smithii)	Hardella_thurjii)	Heosemys_spinosa)))	Pangshura_tecta))	Leucocephalon_yuwonoi)	(Mauremys_leprosa	Morenia_petersi))))	(Mauremys_japonica	((Heosemys_grandis	(Rhinoclemmys_melanosterna	Mauremys_annamensis))	(Rhinoclemmys_diademata	(((Cuora_mccordi	(Cuora_picturata	((Cuora_aurocapitata	Cuora_flavomarginata)	Cuora_amboinensis)))	Heosemys_annandalii)	(Cyclemys_oldhamii	Cyclemys_dentata)))))	(Melanochelys_trijuga	((Sacalia_quadriocellata	Siebenrockiella_crassicollis)	(((Morenia_ocellata	(((Mauremys_rivulata	(Malaclemys_terrapin	(Mauremys_caspica	Sacalia_bealei)))	(Mauremys_nigricans	Mauremys_reevesii))	Rhinoclemmys_annulata))	Geoemyda_spengleri)	Malayemys_subtrijuga))));
(Pangshura_smithii	((Batagur_baska	Batagur_borneoensis)	Batagur_kachuga)	(Hardella_thurjii	(Mauremys_sinensis	((Leucocephalon_yuwonoi	((Pangshura_tecta	Mauremys_leprosa)	(Morenia_petersi	(Notochelys_platynota	(Orlitia_borneensis	(((((Rhinoclemmys_melanosterna	Mauremys_annamensis)	(((Rhinoclemmys_diademata	(((Cuora_aurocapitata	((Cuora_amboinensis	(Cuora_flavomarginata	Cuora_mccordi))	Cuora_picturata))	Cyclemys_oldhamii)	Cyclemys_dentata))	Heosemys_annandalii)	Heosemys_grandis))	(((Mauremys_rivulata	(Sacalia_bealei	Mauremys_caspica))	Malaclemys_terrapin)	(((Malayemys_subtrijuga	(Geoemyda_spengleri	(((Rhinoclemmys_areolata	(((Rhinoclemmys_punctularia	Rhinoclemmys_funerea)	Rhinoclemmys_pulcherrima)	Rhinoclemmys_nasuta))	Rhinoclemmys_annulata)	Morenia_ocellata)))	(Sacalia_quadriocellata	Siebenrockiella_crassicollis))	(Mauremys_reevesii	Mauremys_nigricans))))	Mauremys_japonica)	Melanochelys_trijuga))))))	((Batagur_dhongoka	Heosemys_spinosa)	Pangshura_tentoria)))));
((Rhinoclemmys_annulata	(Morenia_ocellata	(Geoemyda_spengleri	(Malayemys_subtrijuga	((Mauremys_reevesii	Mauremys_nigricans)	(Siebenrockiella_crassicollis	Sacalia_quadriocellata))))))	(Sacalia_bealei	((Mauremys_rivulata	Mauremys_caspica)	(Malaclemys_terrapin	((((((((Morenia_petersi	Notochelys_platynota)	Mauremys_leprosa)	(Leucocephalon_yuwonoi	((Heosemys_spinosa	Batagur_dhongoka)	(Mauremys_sinensis	(Hardella_thurjii	(Pangshura_smithii	(Batagur_kachuga	(Batagur_borneoensis	Batagur_baska))))))))	Pangshura_tecta)	Pangshura_tentoria)	Melanochelys_trijuga)	Mauremys_japonica)	(((Heosemys_grandis	(Heosemys_annandalii	((Cyclemys_dentata	((Cuora_aurocapitata	((Cuora_amboinensis	(Cuora_mccordi	Cuora_flavomarginata))	Cuora_picturata))	Cyclemys_oldhamii))	Rhinoclemmys_diademata)))	Rhinoclemmys_melanosterna)	Mauremys_annamensis)))))	((Orlitia_borneensis	(Rhinoclemmys_nasuta	((Rhinoclemmys_punctularia	Rhinoclemmys_pulcherrima)	Rhinoclemmys_funerea)))	Rhinoclemmys_areolata));
((((((Pangshura_tecta	(Pangshura_tentoria	(Heosemys_spinosa	Batagur_dhongoka)))	(((((Batagur_baska	Batagur_borneoensis)	Batagur_kachuga)	Pangshura_smithii)	Hardella_thurjii)	Mauremys_sinensis))	Leucocephalon_yuwonoi)	(Mauremys_leprosa	Morenia_petersi))	Notochelys_platynota)	((((((Morenia_ocellata	(Geoemyda_spengleri	(Malayemys_subtrijuga	((((Mauremys_annamensis	(Rhinoclemmys_melanosterna	Heosemys_grandis))	Sacalia_quadriocellata)	Siebenrockiella_crassicollis)	(Mauremys_reevesii	Mauremys_nigricans)))))	Rhinoclemmys_annulata)	((Malaclemys_terrapin	(Mauremys_rivulata	Mauremys_caspica))	Sacalia_bealei))	Rhinoclemmys_areolata)	(Rhinoclemmys_nasuta	(Rhinoclemmys_pulcherrima	(Rhinoclemmys_punctularia	Rhinoclemmys_funerea))))	Orlitia_borneensis)	(Melanochelys_trijuga	(Mauremys_japonica	(((Cyclemys_dentata	Cyclemys_oldhamii)	((Cuora_mccordi	(Cuora_picturata	((Cuora_aurocapitata	Cuora_flavomarginata)	Cuora_amboinensis)))	Heosemys_annandalii))	Rhinoclemmys_diademata))));
((Rhinoclemmys_melanosterna	(Mauremys_annamensis	((Mauremys_japonica	(((Rhinoclemmys_diademata	(Cyclemys_dentata	((Cuora_aurocapitata	(Cuora_picturata	((Cuora_flavomarginata	Cuora_mccordi)	Cuora_amboinensis)))	Cyclemys_oldhamii)))	Heosemys_annandalii)	Heosemys_grandis))	(Sacalia_quadriocellata	(Siebenrockiella_crassicollis	(((((Notochelys_platynota	((Leucocephalon_yuwonoi	((((Heosemys_spinosa	Batagur_dhongoka)	Pangshura_tentoria)	Pangshura_tecta)	(Mauremys_sinensis	((((Batagur_baska	Batagur_borneoensis)	Batagur_kachuga)	Pangshura_smithii)	Hardella_thurjii))))	(Mauremys_leprosa	Morenia_petersi)))	Orlitia_borneensis)	Melanochelys_trijuga)	Malayemys_subtrijuga)	(Mauremys_reevesii	Mauremys_nigricans)))))))	((Geoemyda_spengleri	(Morenia_ocellata	(((Mauremys_caspica	Mauremys_rivulata)	Malaclemys_terrapin)	Sacalia_bealei)))	Rhinoclemmys_annulata)	(Rhinoclemmys_areolata	(Rhinoclemmys_nasuta	((Rhinoclemmys_punctularia	Rhinoclemmys_pulcherrima)	Rhinoclemmys_funerea))));
(((Rhinoclemmys_areolata	((((Malaclemys_terrapin	(Mauremys_caspica	Mauremys_rivulata))	((((Mauremys_leprosa	(Notochelys_platynota	Morenia_petersi))	Pangshura_tecta)	(((Mauremys_sinensis	(Hardella_thurjii	((Batagur_kachuga	(Batagur_borneoensis	Batagur_baska))	Pangshura_smithii)))	(Heosemys_spinosa	Batagur_dhongoka))	Leucocephalon_yuwonoi))	Pangshura_tentoria))	Sacalia_bealei)	(Rhinoclemmys_annulata	(Morenia_ocellata	((Malayemys_subtrijuga	(((Mauremys_japonica	((Rhinoclemmys_melanosterna	Mauremys_annamensis)	((Rhinoclemmys_diademata	(Heosemys_annandalii	((Cuora_picturata	(Cuora_aurocapitata	((Cuora_mccordi	Cuora_flavomarginata)	Cuora_amboinensis)))	(Cyclemys_oldhamii	Cyclemys_dentata))))	Heosemys_grandis)))	Melanochelys_trijuga)	((Sacalia_quadriocellata	Siebenrockiella_crassicollis)	(Mauremys_nigricans	Mauremys_reevesii))))	Geoemyda_spengleri)))))	Orlitia_borneensis)	Rhinoclemmys_nasuta	(Rhinoclemmys_funerea	(Rhinoclemmys_punctularia	Rhinoclemmys_pulcherrima)));
((Pangshura_tecta	(((((Heosemys_spinosa	Batagur_dhongoka)	Pangshura_tentoria)	(Mauremys_sinensis	((Pangshura_smithii	(Batagur_kachuga	(Batagur_borneoensis	Batagur_baska)))	Hardella_thurjii)))	Leucocephalon_yuwonoi)	(Mauremys_leprosa	(Notochelys_platynota	Morenia_petersi))))	Orlitia_borneensis	((((Rhinoclemmys_punctularia	Rhinoclemmys_pulcherrima)	Rhinoclemmys_funerea)	Rhinoclemmys_nasuta)	((Sacalia_bealei	(Morenia_ocellata	(Geoemyda_spengleri	(((((((((Cyclemys_dentata	(Cyclemys_oldhamii	(Cuora_aurocapitata	(Cuora_picturata	(Cuora_amboinensis	(Cuora_flavomarginata	Cuora_mccordi))))))	Rhinoclemmys_diademata)	Heosemys_annandalii)	Heosemys_grandis)	Rhinoclemmys_melanosterna)	Mauremys_annamensis)	(Siebenrockiella_crassicollis	Sacalia_quadriocellata))	Rhinoclemmys_annulata)	(Malayemys_subtrijuga	((Mauremys_japonica	Melanochelys_trijuga)	((Mauremys_nigricans	Mauremys_reevesii)	((Mauremys_caspica	Mauremys_rivulata)	Malaclemys_terrapin))))))))	Rhinoclemmys_areolata)));
((((Pangshura_tecta	(Pangshura_tentoria	(((Morenia_petersi	Notochelys_platynota)	Mauremys_leprosa)	(Leucocephalon_yuwonoi	((Mauremys_sinensis	(Hardella_thurjii	(((Batagur_baska	Batagur_borneoensis)	Batagur_kachuga)	Pangshura_smithii)))	(Batagur_dhongoka	Heosemys_spinosa))))))	Orlitia_borneensis)	(Rhinoclemmys_nasuta	(Rhinoclemmys_funerea	(Rhinoclemmys_pulcherrima	Rhinoclemmys_punctularia))))	((Sacalia_bealei	(((Mauremys_caspica	Mauremys_rivulata)	Malaclemys_terrapin)	(Mauremys_annamensis	(Rhinoclemmys_melanosterna	(Heosemys_grandis	(((Rhinoclemmys_diademata	(((Cuora_aurocapitata	(((Cuora_flavomarginata	Cuora_mccordi)	Cuora_amboinensis)	Cuora_picturata))	Cyclemys_oldhamii)	Cyclemys_dentata))	Mauremys_japonica)	Heosemys_annandalii))))))	(Rhinoclemmys_annulata	((Geoemyda_spengleri	((Melanochelys_trijuga	((Mauremys_reevesii	Mauremys_nigricans)	(Sacalia_quadriocellata	Siebenrockiella_crassicollis)))	Malayemys_subtrijuga))	Morenia_ocellata)))	Rhinoclemmys_areolata);
(((Rhinoclemmys_areolata	((Rhinoclemmys_funerea	(Rhinoclemmys_pulcherrima	Rhinoclemmys_punctularia))	Rhinoclemmys_nasuta))	Orlitia_borneensis)	((((((Mauremys_sinensis	(Hardella_thurjii	((Batagur_kachuga	(Batagur_baska	Batagur_borneoensis))	Pangshura_smithii)))	(Pangshura_tecta	((Heosemys_spinosa	Batagur_dhongoka)	Pangshura_tentoria)))	Leucocephalon_yuwonoi)	(Mauremys_leprosa	Morenia_petersi))	Notochelys_platynota)	((Malayemys_subtrijuga	((Mauremys_reevesii	Mauremys_nigricans)	(Siebenrockiella_crassicollis	(Sacalia_quadriocellata	(((((Mauremys_caspica	Mauremys_rivulata)	Malaclemys_terrapin)	Sacalia_bealei)	(Mauremys_annamensis	(Rhinoclemmys_melanosterna	Heosemys_grandis)))	(Geoemyda_spengleri	(Morenia_ocellata	Rhinoclemmys_annulata)))))))	Melanochelys_trijuga))	(Rhinoclemmys_diademata	(((Cyclemys_oldhamii	Cyclemys_dentata)	(Heosemys_annandalii	(Cuora_mccordi	(Cuora_picturata	(Cuora_amboinensis	(Cuora_flavomarginata	Cuora_aurocapitata))))))	Mauremys_japonica)));
((((Batagur_dhongoka	Pangshura_tentoria)	Heosemys_spinosa)	(Leucocephalon_yuwonoi	(Mauremys_sinensis	((((Notochelys_platynota	(((Mauremys_japonica	((((((Mauremys_caspica	((Malayemys_subtrijuga	((Geoemyda_spengleri	(Morenia_ocellata	Rhinoclemmys_annulata))	(Sacalia_quadriocellata	Siebenrockiella_crassicollis)))	(Mauremys_reevesii	Mauremys_nigricans)))	Mauremys_rivulata)	Malaclemys_terrapin)	(Sacalia_bealei	((Rhinoclemmys_nasuta	(Rhinoclemmys_pulcherrima	(Rhinoclemmys_punctularia	Rhinoclemmys_funerea)))	Rhinoclemmys_areolata)))	(Rhinoclemmys_melanosterna	Mauremys_annamensis))	(Heosemys_grandis	(((((Cuora_aurocapitata	(((Cuora_mccordi	Cuora_flavomarginata)	Cuora_amboinensis)	Cuora_picturata))	Cyclemys_oldhamii)	Cyclemys_dentata)	Rhinoclemmys_diademata)	Heosemys_annandalii))))	Melanochelys_trijuga)	Orlitia_borneensis))	Morenia_petersi)	Mauremys_leprosa)	Pangshura_tecta))))	(((Batagur_baska	Batagur_borneoensis)	Batagur_kachuga)	Pangshura_smithii)	Hardella_thurjii);
(Cyclemys_dentata	(((Heosemys_grandis	(Rhinoclemmys_melanosterna	(((Malaclemys_terrapin	(Mauremys_rivulata	Mauremys_caspica))	(Sacalia_bealei	(((((Malayemys_subtrijuga	((Siebenrockiella_crassicollis	Sacalia_quadriocellata)	(Mauremys_nigricans	Mauremys_reevesii)))	Geoemyda_spengleri)	Morenia_ocellata)	Rhinoclemmys_annulata)	(Rhinoclemmys_areolata	(Rhinoclemmys_nasuta	((Rhinoclemmys_punctularia	Rhinoclemmys_funerea)	Rhinoclemmys_pulcherrima))))))	Mauremys_annamensis)))	Heosemys_annandalii)	((Mauremys_japonica	(((((((((Batagur_dhongoka	Heosemys_spinosa)	Pangshura_tentoria)	Pangshura_tecta)	(Mauremys_sinensis	(((Batagur_kachuga	(Batagur_baska	Batagur_borneoensis))	Pangshura_smithii)	Hardella_thurjii)))	Leucocephalon_yuwonoi)	(Mauremys_leprosa	Morenia_petersi))	Notochelys_platynota)	Orlitia_borneensis)	Melanochelys_trijuga))	Rhinoclemmys_diademata))	(Cyclemys_oldhamii	(Cuora_aurocapitata	(((Cuora_flavomarginata	Cuora_mccordi)	Cuora_amboinensis)	Cuora_picturata))));
(Morenia_petersi	((Notochelys_platynota	(((Melanochelys_trijuga	((Malayemys_subtrijuga	((Malaclemys_terrapin	(Mauremys_rivulata	(Sacalia_bealei	Mauremys_caspica)))	(Mauremys_reevesii	Mauremys_nigricans)))	((Geoemyda_spengleri	(Morenia_ocellata	Rhinoclemmys_annulata))	(Sacalia_quadriocellata	Siebenrockiella_crassicollis))))	(Mauremys_japonica	(((Cyclemys_dentata	(Cyclemys_oldhamii	((((Cuora_mccordi	Cuora_flavomarginata)	Cuora_amboinensis)	Cuora_picturata)	Cuora_aurocapitata)))	((Heosemys_grandis	(Mauremys_annamensis	Rhinoclemmys_melanosterna))	Heosemys_annandalii))	Rhinoclemmys_diademata)))	(Orlitia_borneensis	(Rhinoclemmys_areolata	(Rhinoclemmys_nasuta	((Rhinoclemmys_pulcherrima	Rhinoclemmys_punctularia)	Rhinoclemmys_funerea))))))	(Leucocephalon_yuwonoi	((Mauremys_sinensis	(Hardella_thurjii	(((Batagur_baska	Batagur_borneoensis)	Batagur_kachuga)	Pangshura_smithii)))	(Pangshura_tecta	((Batagur_dhongoka	Heosemys_spinosa)	Pangshura_tentoria)))))	Mauremys_leprosa);
((Sacalia_bealei	Mauremys_caspica)	Mauremys_rivulata	(Malaclemys_terrapin	((Mauremys_nigricans	Mauremys_reevesii)	(((Geoemyda_spengleri	(Rhinoclemmys_annulata	Morenia_ocellata))	((((((((Morenia_petersi	Mauremys_leprosa)	(Leucocephalon_yuwonoi	((Pangshura_tecta	((Batagur_dhongoka	(Heosemys_spinosa	((((Batagur_baska	Batagur_borneoensis)	Batagur_kachuga)	Pangshura_smithii)	Hardella_thurjii)))	Pangshura_tentoria))	Mauremys_sinensis)))	Notochelys_platynota)	(Orlitia_borneensis	(((Rhinoclemmys_funerea	(Rhinoclemmys_punctularia	Rhinoclemmys_pulcherrima))	Rhinoclemmys_nasuta)	Rhinoclemmys_areolata)))	(Mauremys_japonica	(((Heosemys_grandis	(Rhinoclemmys_melanosterna	Mauremys_annamensis))	(Heosemys_annandalii	((Cyclemys_dentata	Cyclemys_oldhamii)	(Cuora_picturata	(((Cuora_flavomarginata	Cuora_aurocapitata)	Cuora_amboinensis)	Cuora_mccordi)))))	Rhinoclemmys_diademata)))	Melanochelys_trijuga)	Siebenrockiella_crassicollis)	Sacalia_quadriocellata))	Malayemys_subtrijuga))));
(Cuora_amboinensis	(Cuora_flavomarginata	Cuora_mccordi)	((Cuora_aurocapitata	(Cyclemys_oldhamii	(Cyclemys_dentata	((Rhinoclemmys_diademata	(Mauremys_japonica	((Heosemys_grandis	(Rhinoclemmys_melanosterna	(Mauremys_annamensis	(((Siebenrockiella_crassicollis	Sacalia_quadriocellata)	(Mauremys_nigricans	Mauremys_reevesii))	(Malaclemys_terrapin	((Mauremys_caspica	(Sacalia_bealei	((((((Orlitia_borneensis	((Rhinoclemmys_nasuta	((Rhinoclemmys_funerea	Rhinoclemmys_punctularia)	Rhinoclemmys_pulcherrima))	Rhinoclemmys_areolata))	((Pangshura_tecta	((Leucocephalon_yuwonoi	((((Pangshura_smithii	(Batagur_kachuga	(Batagur_borneoensis	Batagur_baska)))	Hardella_thurjii)	Mauremys_sinensis)	(Heosemys_spinosa	Batagur_dhongoka)))	(Mauremys_leprosa	Morenia_petersi)))	Pangshura_tentoria))	Melanochelys_trijuga)	Malayemys_subtrijuga)	Geoemyda_spengleri)	(Rhinoclemmys_annulata	Morenia_ocellata))))	Mauremys_rivulata))))))	Heosemys_annandalii)))	Notochelys_platynota))))	Cuora_picturata));
(((Geoemyda_spengleri	(Morenia_ocellata	(Rhinoclemmys_annulata	((Rhinoclemmys_areolata	((Rhinoclemmys_pulcherrima	(Rhinoclemmys_punctularia	Rhinoclemmys_funerea))	Rhinoclemmys_nasuta))	((((((Heosemys_annandalii	((Cyclemys_dentata	(Cyclemys_oldhamii	((Cuora_picturata	(Cuora_amboinensis	(Cuora_mccordi	Cuora_flavomarginata)))	Cuora_aurocapitata)))	(((Melanochelys_trijuga	((Notochelys_platynota	((Leucocephalon_yuwonoi	((((Pangshura_smithii	((Batagur_baska	Batagur_borneoensis)	Batagur_kachuga))	Hardella_thurjii)	Mauremys_sinensis)	((Pangshura_tentoria	(Batagur_dhongoka	Heosemys_spinosa))	Pangshura_tecta)))	(Mauremys_leprosa	Morenia_petersi)))	Orlitia_borneensis))	Mauremys_japonica)	Rhinoclemmys_diademata)))	Heosemys_grandis)	Rhinoclemmys_melanosterna)	Mauremys_annamensis)	(Malaclemys_terrapin	(Mauremys_caspica	Mauremys_rivulata)))	Sacalia_bealei)))))	Malayemys_subtrijuga)	(Mauremys_nigricans	Mauremys_reevesii)	(Sacalia_quadriocellata	Siebenrockiella_crassicollis));
((Melanochelys_trijuga	(Orlitia_borneensis	(Notochelys_platynota	(Morenia_petersi	((Pangshura_tecta	Mauremys_leprosa)	((((Heosemys_spinosa	Batagur_dhongoka)	Pangshura_tentoria)	(Mauremys_sinensis	(Hardella_thurjii	(((Batagur_baska	Batagur_borneoensis)	Batagur_kachuga)	Pangshura_smithii))))	Leucocephalon_yuwonoi))))))	(((((((Rhinoclemmys_annulata	(((Malaclemys_terrapin	(Mauremys_caspica	Mauremys_rivulata))	Sacalia_bealei)	((((Rhinoclemmys_punctularia	Rhinoclemmys_funerea)	Rhinoclemmys_pulcherrima)	Rhinoclemmys_nasuta)	Rhinoclemmys_areolata)))	Morenia_ocellata)	Geoemyda_spengleri)	Malayemys_subtrijuga)	(Mauremys_reevesii	Mauremys_nigricans))	Sacalia_quadriocellata)	Siebenrockiella_crassicollis)	(Mauremys_japonica	(((Rhinoclemmys_melanosterna	Mauremys_annamensis)	Heosemys_grandis)	(((Cyclemys_oldhamii	Cyclemys_dentata)	(((((Cuora_flavomarginata	Cuora_aurocapitata)	Cuora_amboinensis)	Cuora_picturata)	Cuora_mccordi)	Heosemys_annandalii))	Rhinoclemmys_diademata))));
(((Sacalia_quadriocellata	Siebenrockiella_crassicollis)	(Mauremys_reevesii	Mauremys_nigricans))	(Malayemys_subtrijuga	(Geoemyda_spengleri	(Morenia_ocellata	Rhinoclemmys_annulata)))	(Melanochelys_trijuga	(Mauremys_japonica	(((Mauremys_annamensis	Rhinoclemmys_melanosterna)	(((((((Leucocephalon_yuwonoi	((Mauremys_sinensis	((Pangshura_smithii	((Batagur_borneoensis	Batagur_baska)	Batagur_kachuga))	Hardella_thurjii))	(Pangshura_tentoria	(Heosemys_spinosa	Batagur_dhongoka))))	((Notochelys_platynota	Morenia_petersi)	Mauremys_leprosa))	Pangshura_tecta)	Orlitia_borneensis)	(Rhinoclemmys_nasuta	(Rhinoclemmys_funerea	(Rhinoclemmys_pulcherrima	Rhinoclemmys_punctularia))))	Rhinoclemmys_areolata)	(Sacalia_bealei	((Mauremys_caspica	Mauremys_rivulata)	Malaclemys_terrapin))))	((((((Cuora_aurocapitata	((Cuora_amboinensis	(Cuora_flavomarginata	Cuora_mccordi))	Cuora_picturata))	Cyclemys_oldhamii)	Cyclemys_dentata)	Rhinoclemmys_diademata)	Heosemys_annandalii)	Heosemys_grandis)))));
(Heosemys_annandalii	((Cyclemys_dentata	(((((Cuora_mccordi	Cuora_flavomarginata)	Cuora_amboinensis)	Cuora_picturata)	Cuora_aurocapitata)	Cyclemys_oldhamii))	Rhinoclemmys_diademata)	(((Mauremys_japonica	(Melanochelys_trijuga	(((Siebenrockiella_crassicollis	Sacalia_quadriocellata)	(Mauremys_nigricans	Mauremys_reevesii))	(Malayemys_subtrijuga	(((Sacalia_bealei	(Malaclemys_terrapin	(Mauremys_rivulata	Mauremys_caspica)))	((((Pangshura_tecta	((((Mauremys_leprosa	(Morenia_petersi	Notochelys_platynota))	(Mauremys_sinensis	(Hardella_thurjii	(((Batagur_baska	Batagur_borneoensis)	Batagur_kachuga)	Pangshura_smithii))))	Leucocephalon_yuwonoi)	(Pangshura_tentoria	(Batagur_dhongoka	Heosemys_spinosa))))	Orlitia_borneensis)	((Rhinoclemmys_funerea	(Rhinoclemmys_punctularia	Rhinoclemmys_pulcherrima))	Rhinoclemmys_nasuta))	Rhinoclemmys_areolata))	(Geoemyda_spengleri	(Morenia_ocellata	Rhinoclemmys_annulata)))))))	(Mauremys_annamensis	Rhinoclemmys_melanosterna))	Heosemys_grandis));
((Geoemyda_spengleri	((Rhinoclemmys_annulata	(((Malaclemys_terrapin	(Mauremys_caspica	Mauremys_rivulata))	Sacalia_bealei)	(((((((((Cuora_picturata	(Cuora_amboinensis	(Cuora_mccordi	Cuora_flavomarginata)))	Cuora_aurocapitata)	Cyclemys_oldhamii)	Cyclemys_dentata)	((Mauremys_japonica	(((Notochelys_platynota	((Mauremys_leprosa	Morenia_petersi)	(Leucocephalon_yuwonoi	(((Hardella_thurjii	((Batagur_kachuga	(Batagur_baska	Batagur_borneoensis))	Pangshura_smithii))	Mauremys_sinensis)	((Pangshura_tentoria	(Heosemys_spinosa	Batagur_dhongoka))	Pangshura_tecta)))))	((Rhinoclemmys_areolata	(Rhinoclemmys_nasuta	((Rhinoclemmys_punctularia	Rhinoclemmys_pulcherrima)	Rhinoclemmys_funerea)))	Orlitia_borneensis))	Melanochelys_trijuga))	Rhinoclemmys_diademata))	Heosemys_annandalii)	Heosemys_grandis)	Rhinoclemmys_melanosterna)	Mauremys_annamensis)))	Morenia_ocellata))	((Siebenrockiella_crassicollis	Sacalia_quadriocellata)	(Mauremys_nigricans	Mauremys_reevesii))	Malayemys_subtrijuga);
((Morenia_petersi	Mauremys_leprosa)	(((Mauremys_sinensis	(Hardella_thurjii	(Pangshura_smithii	((Batagur_borneoensis	Batagur_baska)	Batagur_kachuga))))	(Pangshura_tecta	((Heosemys_spinosa	Batagur_dhongoka)	Pangshura_tentoria)))	Leucocephalon_yuwonoi)	(Notochelys_platynota	(Orlitia_borneensis	(Melanochelys_trijuga	((((Heosemys_annandalii	(Heosemys_grandis	((Mauremys_annamensis	Rhinoclemmys_melanosterna)	((Mauremys_rivulata	(((((Morenia_ocellata	((((Siebenrockiella_crassicollis	Sacalia_quadriocellata)	(Mauremys_reevesii	Mauremys_nigricans))	Malayemys_subtrijuga)	Geoemyda_spengleri))	Rhinoclemmys_annulata)	(Rhinoclemmys_areolata	(((Rhinoclemmys_punctularia	Rhinoclemmys_funerea)	Rhinoclemmys_pulcherrima)	Rhinoclemmys_nasuta)))	Sacalia_bealei)	Mauremys_caspica))	Malaclemys_terrapin))))	((Cyclemys_oldhamii	(((Cuora_amboinensis	(Cuora_mccordi	Cuora_flavomarginata))	Cuora_picturata)	Cuora_aurocapitata))	Cyclemys_dentata))	Rhinoclemmys_diademata)	Mauremys_japonica)))));
(((((Heosemys_spinosa	Batagur_dhongoka)	Pangshura_tentoria)	Pangshura_tecta)	(((((((Heosemys_grandis	(Mauremys_japonica	((Heosemys_annandalii	((Cuora_picturata	((Cuora_amboinensis	(Cuora_flavomarginata	Cuora_mccordi))	Cuora_aurocapitata))	(Cyclemys_dentata	Cyclemys_oldhamii)))	Rhinoclemmys_diademata)))	Rhinoclemmys_melanosterna)	Mauremys_annamensis)	((Mauremys_rivulata	Mauremys_caspica)	Malaclemys_terrapin))	Sacalia_bealei)	((Malayemys_subtrijuga	(((Sacalia_quadriocellata	Siebenrockiella_crassicollis)	(Mauremys_nigricans	Mauremys_reevesii))	((Rhinoclemmys_annulata	Morenia_ocellata)	Geoemyda_spengleri)))	Melanochelys_trijuga))	(Orlitia_borneensis	(Rhinoclemmys_areolata	(Rhinoclemmys_nasuta	(Rhinoclemmys_funerea	(Rhinoclemmys_pulcherrima	Rhinoclemmys_punctularia)))))))	Leucocephalon_yuwonoi	((Mauremys_leprosa	(Notochelys_platynota	Morenia_petersi))	((Hardella_thurjii	(((Batagur_borneoensis	Batagur_baska)	Batagur_kachuga)	Pangshura_smithii))	Mauremys_sinensis)));
((((Siebenrockiella_crassicollis	Sacalia_quadriocellata)	(Mauremys_reevesii	Mauremys_nigricans))	((((Morenia_ocellata	Rhinoclemmys_annulata)	Geoemyda_spengleri)	(Sacalia_bealei	((Mauremys_rivulata	Mauremys_caspica)	Malaclemys_terrapin)))	Malayemys_subtrijuga))	Melanochelys_trijuga	((Mauremys_japonica	((((((((Cuora_flavomarginata	Cuora_aurocapitata)	Cuora_amboinensis)	Cuora_mccordi)	Cuora_picturata)	(Cyclemys_oldhamii	Cyclemys_dentata))	Heosemys_annandalii)	(Heosemys_grandis	(Mauremys_annamensis	Rhinoclemmys_melanosterna)))	Rhinoclemmys_diademata))	((((Rhinoclemmys_nasuta	((Rhinoclemmys_punctularia	Rhinoclemmys_pulcherrima)	Rhinoclemmys_funerea))	Rhinoclemmys_areolata)	Orlitia_borneensis)	(Notochelys_platynota	(Morenia_petersi	((((((Hardella_thurjii	(Pangshura_smithii	((Batagur_baska	Batagur_borneoensis)	Batagur_kachuga)))	((Batagur_dhongoka	Pangshura_tentoria)	Heosemys_spinosa))	Leucocephalon_yuwonoi)	Mauremys_sinensis)	Pangshura_tecta)	Mauremys_leprosa))))));
((Leucocephalon_yuwonoi	((Heosemys_spinosa	Batagur_dhongoka)	(((Pangshura_smithii	((Batagur_borneoensis	Batagur_baska)	Batagur_kachuga))	Hardella_thurjii)	Mauremys_sinensis)))	(Mauremys_leprosa	(Notochelys_platynota	Morenia_petersi))	((Pangshura_tentoria	(((((Rhinoclemmys_funerea	(Rhinoclemmys_pulcherrima	Rhinoclemmys_punctularia))	Rhinoclemmys_nasuta)	Rhinoclemmys_areolata)	Orlitia_borneensis)	((((((Mauremys_reevesii	Mauremys_nigricans)	((Geoemyda_spengleri	(((((Mauremys_caspica	Mauremys_rivulata)	Malaclemys_terrapin)	Sacalia_bealei)	Morenia_ocellata)	Rhinoclemmys_annulata))	Malayemys_subtrijuga))	Sacalia_quadriocellata)	Siebenrockiella_crassicollis)	(((Mauremys_annamensis	Rhinoclemmys_melanosterna)	(((Rhinoclemmys_diademata	((Cyclemys_oldhamii	(Cuora_aurocapitata	((Cuora_amboinensis	(Cuora_flavomarginata	Cuora_mccordi))	Cuora_picturata)))	Cyclemys_dentata))	Heosemys_annandalii)	Heosemys_grandis))	Mauremys_japonica))	Melanochelys_trijuga)))	Pangshura_tecta));
((Sacalia_bealei	((Mauremys_caspica	Mauremys_rivulata)	Malaclemys_terrapin))	((Mauremys_annamensis	Rhinoclemmys_melanosterna)	((Mauremys_japonica	(Rhinoclemmys_diademata	(Heosemys_grandis	(Heosemys_annandalii	((Cyclemys_oldhamii	Cyclemys_dentata)	(Cuora_picturata	(Cuora_aurocapitata	(Cuora_amboinensis	(Cuora_flavomarginata	Cuora_mccordi)))))))))	((((Sacalia_quadriocellata	Siebenrockiella_crassicollis)	(Mauremys_reevesii	Mauremys_nigricans))	(Malayemys_subtrijuga	(Geoemyda_spengleri	(Rhinoclemmys_annulata	Morenia_ocellata))))	Melanochelys_trijuga)))	((((Rhinoclemmys_funerea	(Rhinoclemmys_pulcherrima	Rhinoclemmys_punctularia))	Rhinoclemmys_nasuta)	((((((Pangshura_tentoria	(Batagur_dhongoka	Heosemys_spinosa))	(Mauremys_sinensis	((Pangshura_smithii	(Batagur_kachuga	(Batagur_borneoensis	Batagur_baska)))	Hardella_thurjii)))	Leucocephalon_yuwonoi)	(Mauremys_leprosa	(Morenia_petersi	Notochelys_platynota)))	Pangshura_tecta)	Orlitia_borneensis))	Rhinoclemmys_areolata));
(((((Pangshura_tentoria	(Batagur_dhongoka	Heosemys_spinosa))	((Orlitia_borneensis	((((Sacalia_bealei	(((Mauremys_rivulata	Mauremys_caspica)	Malaclemys_terrapin)	(Mauremys_annamensis	(Heosemys_grandis	Rhinoclemmys_melanosterna))))	((Geoemyda_spengleri	(Morenia_ocellata	Rhinoclemmys_annulata))	(Malayemys_subtrijuga	((Melanochelys_trijuga	((Notochelys_platynota	(((Cyclemys_dentata	Cyclemys_oldhamii)	((((Cuora_amboinensis	(Cuora_aurocapitata	Cuora_flavomarginata))	Cuora_picturata)	Cuora_mccordi)	Heosemys_annandalii))	Rhinoclemmys_diademata))	Mauremys_japonica))	((Mauremys_reevesii	Mauremys_nigricans)	(Sacalia_quadriocellata	Siebenrockiella_crassicollis))))))	Rhinoclemmys_areolata)	(Rhinoclemmys_nasuta	((Rhinoclemmys_pulcherrima	Rhinoclemmys_punctularia)	Rhinoclemmys_funerea))))	Pangshura_tecta))	Leucocephalon_yuwonoi)	(Mauremys_sinensis	(Hardella_thurjii	(((Batagur_borneoensis	Batagur_baska)	Batagur_kachuga)	Pangshura_smithii))))	Mauremys_leprosa	Morenia_petersi);
(((((Geoemyda_spengleri	(Morenia_ocellata	Rhinoclemmys_annulata))	((Sacalia_quadriocellata	Siebenrockiella_crassicollis)	(Mauremys_nigricans	Mauremys_reevesii)))	Malayemys_subtrijuga)	Melanochelys_trijuga)	((Leucocephalon_yuwonoi	((Mauremys_sinensis	(Hardella_thurjii	(((Batagur_baska	Batagur_borneoensis)	Batagur_kachuga)	Pangshura_smithii)))	((Pangshura_tentoria	(Heosemys_spinosa	Batagur_dhongoka))	Pangshura_tecta)))	(Notochelys_platynota	(Morenia_petersi	Mauremys_leprosa)))	(((((Mauremys_annamensis	Rhinoclemmys_melanosterna)	((Heosemys_grandis	(Heosemys_annandalii	(Rhinoclemmys_diademata	((Cyclemys_oldhamii	((((Cuora_flavomarginata	Cuora_mccordi)	Cuora_amboinensis)	Cuora_picturata)	Cuora_aurocapitata))	Cyclemys_dentata))))	Mauremys_japonica))	((Mauremys_rivulata	Mauremys_caspica)	Malaclemys_terrapin))	Sacalia_bealei)	(((Rhinoclemmys_nasuta	((Rhinoclemmys_punctularia	Rhinoclemmys_pulcherrima)	Rhinoclemmys_funerea))	Orlitia_borneensis)	Rhinoclemmys_areolata)));
((Hardella_thurjii	(Pangshura_smithii	((Batagur_borneoensis	Batagur_baska)	Batagur_kachuga)))	((Mauremys_sinensis	(((Morenia_petersi	(Notochelys_platynota	(Orlitia_borneensis	((Rhinoclemmys_diademata	(((Heosemys_grandis	((Malaclemys_terrapin	((Mauremys_caspica	((((Rhinoclemmys_nasuta	((Rhinoclemmys_punctularia	Rhinoclemmys_funerea)	Rhinoclemmys_pulcherrima))	Rhinoclemmys_areolata)	(Rhinoclemmys_annulata	(Morenia_ocellata	(Geoemyda_spengleri	(((Siebenrockiella_crassicollis	Sacalia_quadriocellata)	(Mauremys_nigricans	Mauremys_reevesii))	Malayemys_subtrijuga)))))	Sacalia_bealei))	Mauremys_rivulata))	(Mauremys_annamensis	Rhinoclemmys_melanosterna)))	Heosemys_annandalii)	(Cyclemys_dentata	(((Cuora_picturata	(Cuora_amboinensis	(Cuora_mccordi	Cuora_flavomarginata)))	Cuora_aurocapitata)	Cyclemys_oldhamii))))	(Mauremys_japonica	Melanochelys_trijuga)))))	Mauremys_leprosa)	Pangshura_tecta))	Leucocephalon_yuwonoi)	(Heosemys_spinosa	(Batagur_dhongoka	Pangshura_tentoria)));
((((((Notochelys_platynota	((((((Rhinoclemmys_melanosterna	Mauremys_annamensis)	Heosemys_grandis)	Heosemys_annandalii)	Mauremys_japonica)	Rhinoclemmys_diademata)	(((Cuora_aurocapitata	(Cuora_picturata	(Cuora_amboinensis	(Cuora_flavomarginata	Cuora_mccordi))))	Cyclemys_oldhamii)	Cyclemys_dentata)))	(Orlitia_borneensis	(Melanochelys_trijuga	((((Morenia_ocellata	(Rhinoclemmys_annulata	((Sacalia_bealei	((Mauremys_rivulata	Mauremys_caspica)	Malaclemys_terrapin))	((Rhinoclemmys_nasuta	((Rhinoclemmys_funerea	Rhinoclemmys_punctularia)	Rhinoclemmys_pulcherrima))	Rhinoclemmys_areolata))))	Geoemyda_spengleri)	Malayemys_subtrijuga)	((Mauremys_reevesii	Mauremys_nigricans)	(Sacalia_quadriocellata	Siebenrockiella_crassicollis))))))	(Pangshura_tecta	((Batagur_dhongoka	Heosemys_spinosa)	Pangshura_tentoria)))	Leucocephalon_yuwonoi)	(Mauremys_leprosa	Morenia_petersi))	Mauremys_sinensis	(Hardella_thurjii	((Batagur_kachuga	(Batagur_baska	Batagur_borneoensis))	Pangshura_smithii)));
(((Sacalia_bealei	(Mauremys_caspica	(((((Sacalia_quadriocellata	Siebenrockiella_crassicollis)	(Mauremys_nigricans	Mauremys_reevesii))	((Rhinoclemmys_melanosterna	(Heosemys_grandis	(Heosemys_annandalii	(((Cyclemys_dentata	((Cuora_aurocapitata	(Cuora_picturata	(Cuora_amboinensis	(Cuora_mccordi	Cuora_flavomarginata))))	Cyclemys_oldhamii))	Rhinoclemmys_diademata)	Mauremys_japonica))))	Mauremys_annamensis))	Malaclemys_terrapin)	Mauremys_rivulata)))	(Rhinoclemmys_areolata	((Rhinoclemmys_pulcherrima	(Rhinoclemmys_funerea	Rhinoclemmys_punctularia))	Rhinoclemmys_nasuta)))	Rhinoclemmys_annulata	(Morenia_ocellata	(Geoemyda_spengleri	(Malayemys_subtrijuga	((Orlitia_borneensis	(((((Mauremys_sinensis	(Hardella_thurjii	(((Batagur_borneoensis	Batagur_baska)	Batagur_kachuga)	Pangshura_smithii)))	((Batagur_dhongoka	Heosemys_spinosa)	Pangshura_tentoria))	Leucocephalon_yuwonoi)	(Mauremys_leprosa	Pangshura_tecta))	(Notochelys_platynota	Morenia_petersi)))	Melanochelys_trijuga)))));
(((Melanochelys_trijuga	((Pangshura_tentoria	((((Morenia_petersi	Notochelys_platynota)	Mauremys_leprosa)	(((Mauremys_sinensis	(Hardella_thurjii	(Pangshura_smithii	(Batagur_kachuga	(Batagur_baska	Batagur_borneoensis)))))	(Heosemys_spinosa	Batagur_dhongoka))	Leucocephalon_yuwonoi))	Pangshura_tecta))	((Rhinoclemmys_areolata	(((Rhinoclemmys_funerea	Rhinoclemmys_punctularia)	Rhinoclemmys_pulcherrima)	Rhinoclemmys_nasuta))	Orlitia_borneensis)))	Malayemys_subtrijuga)	(Geoemyda_spengleri	((((Sacalia_bealei	((Mauremys_rivulata	Mauremys_caspica)	Malaclemys_terrapin))	((Rhinoclemmys_melanosterna	(Heosemys_grandis	(Heosemys_annandalii	(Mauremys_japonica	((Cyclemys_dentata	((((Cuora_amboinensis	(Cuora_flavomarginata	Cuora_mccordi))	Cuora_picturata)	Cuora_aurocapitata)	Cyclemys_oldhamii))	Rhinoclemmys_diademata)))))	Mauremys_annamensis))	Rhinoclemmys_annulata)	Morenia_ocellata))	((Mauremys_reevesii	Mauremys_nigricans)	(Sacalia_quadriocellata	Siebenrockiella_crassicollis)));
(((Malaclemys_terrapin	(Mauremys_rivulata	Mauremys_caspica))	(Mauremys_nigricans	Mauremys_reevesii))	Malayemys_subtrijuga	((Sacalia_quadriocellata	(Siebenrockiella_crassicollis	((Mauremys_japonica	((((Heosemys_annandalii	((Mauremys_annamensis	Rhinoclemmys_melanosterna)	Heosemys_grandis))	((Cyclemys_oldhamii	(Cuora_aurocapitata	(Cuora_picturata	(Cuora_amboinensis	(Cuora_flavomarginata	Cuora_mccordi)))))	Cyclemys_dentata))	Rhinoclemmys_diademata)	((Notochelys_platynota	(((((Hardella_thurjii	(((Batagur_baska	Batagur_borneoensis)	Batagur_kachuga)	Pangshura_smithii))	Mauremys_sinensis)	(((Batagur_dhongoka	Heosemys_spinosa)	Pangshura_tentoria)	Pangshura_tecta))	Leucocephalon_yuwonoi)	(Mauremys_leprosa	Morenia_petersi)))	Orlitia_borneensis)))	Melanochelys_trijuga)))	(Geoemyda_spengleri	((Rhinoclemmys_annulata	((Rhinoclemmys_areolata	(Rhinoclemmys_nasuta	((Rhinoclemmys_punctularia	Rhinoclemmys_funerea)	Rhinoclemmys_pulcherrima)))	Sacalia_bealei))	Morenia_ocellata))));
((((Rhinoclemmys_annulata	Morenia_ocellata)	Geoemyda_spengleri)	(((Melanochelys_trijuga	(((((Cyclemys_dentata	((Cuora_aurocapitata	(((Cuora_flavomarginata	Cuora_mccordi)	Cuora_amboinensis)	Cuora_picturata))	Cyclemys_oldhamii))	((Heosemys_grandis	((Rhinoclemmys_pulcherrima	(Rhinoclemmys_funerea	Rhinoclemmys_nasuta))	Rhinoclemmys_punctularia))	Heosemys_annandalii))	Rhinoclemmys_diademata)	(Rhinoclemmys_melanosterna	Mauremys_annamensis))	Mauremys_japonica))	((Siebenrockiella_crassicollis	Sacalia_quadriocellata)	(Mauremys_reevesii	Mauremys_nigricans)))	Malayemys_subtrijuga))	((((((Mauremys_sinensis	(Hardella_thurjii	(Pangshura_smithii	((Batagur_baska	Batagur_borneoensis)	Batagur_kachuga))))	((Morenia_petersi	Notochelys_platynota)	Mauremys_leprosa))	Leucocephalon_yuwonoi)	(Pangshura_tecta	(Pangshura_tentoria	(Batagur_dhongoka	Heosemys_spinosa))))	Orlitia_borneensis)	Rhinoclemmys_areolata)	((Malaclemys_terrapin	(Mauremys_rivulata	Mauremys_caspica))	Sacalia_bealei));
(Mauremys_reevesii	Mauremys_nigricans	((Malaclemys_terrapin	((Sacalia_bealei	(((Rhinoclemmys_melanosterna	((Heosemys_annandalii	(Rhinoclemmys_diademata	(((((Cuora_amboinensis	(Cuora_flavomarginata	Cuora_mccordi))	Cuora_picturata)	Cuora_aurocapitata)	Cyclemys_oldhamii)	Cyclemys_dentata)))	Heosemys_grandis))	Mauremys_annamensis)	(Rhinoclemmys_annulata	(((((Melanochelys_trijuga	((((Rhinoclemmys_areolata	(Rhinoclemmys_nasuta	((Rhinoclemmys_pulcherrima	Rhinoclemmys_punctularia)	Rhinoclemmys_funerea)))	Orlitia_borneensis)	(((Leucocephalon_yuwonoi	(Mauremys_sinensis	(Pangshura_tecta	(Pangshura_tentoria	(Batagur_dhongoka	((((Batagur_kachuga	(Batagur_baska	Batagur_borneoensis))	Pangshura_smithii)	Hardella_thurjii)	Heosemys_spinosa))))))	(Mauremys_leprosa	Morenia_petersi))	Notochelys_platynota))	Mauremys_japonica))	(Siebenrockiella_crassicollis	Sacalia_quadriocellata))	Malayemys_subtrijuga)	Geoemyda_spengleri)	Morenia_ocellata))))	Mauremys_caspica))	Mauremys_rivulata));
((Siebenrockiella_crassicollis	Sacalia_quadriocellata)	((Morenia_ocellata	(Rhinoclemmys_annulata	((((Mauremys_annamensis	((((Mauremys_japonica	((Rhinoclemmys_diademata	(Orlitia_borneensis	(Notochelys_platynota	((Morenia_petersi	Mauremys_leprosa)	(Leucocephalon_yuwonoi	((Pangshura_tecta	(Pangshura_tentoria	(Batagur_dhongoka	Heosemys_spinosa)))	(Mauremys_sinensis	(((Batagur_kachuga	(Batagur_borneoensis	Batagur_baska))	Pangshura_smithii)	Hardella_thurjii))))))))	(((Cuora_aurocapitata	((Cuora_amboinensis	(Cuora_flavomarginata	Cuora_mccordi))	Cuora_picturata))	Cyclemys_oldhamii)	Cyclemys_dentata)))	Heosemys_annandalii)	Heosemys_grandis)	Rhinoclemmys_melanosterna))	((Mauremys_rivulata	Mauremys_caspica)	Malaclemys_terrapin))	Sacalia_bealei)	((Rhinoclemmys_nasuta	((Rhinoclemmys_funerea	Rhinoclemmys_punctularia)	Rhinoclemmys_pulcherrima))	Rhinoclemmys_areolata))))	Geoemyda_spengleri)	(((Mauremys_nigricans	Mauremys_reevesii)	Malayemys_subtrijuga)	Melanochelys_trijuga));
(Siebenrockiella_crassicollis	(Sacalia_quadriocellata	((Mauremys_reevesii	Mauremys_nigricans)	((Mauremys_annamensis	(((((((Cuora_picturata	(((Cuora_flavomarginata	Cuora_mccordi)	Cuora_amboinensis)	Cuora_aurocapitata))	(Cyclemys_oldhamii	Cyclemys_dentata))	Heosemys_annandalii)	Mauremys_japonica)	Rhinoclemmys_diademata)	Heosemys_grandis)	Rhinoclemmys_melanosterna))	((Malaclemys_terrapin	(((Pangshura_tentoria	(Pangshura_tecta	((((Batagur_dhongoka	Heosemys_spinosa)	((Hardella_thurjii	(Pangshura_smithii	((Batagur_baska	Batagur_borneoensis)	Batagur_kachuga)))	Mauremys_sinensis))	Leucocephalon_yuwonoi)	(Mauremys_leprosa	(Notochelys_platynota	Morenia_petersi)))))	(((((Rhinoclemmys_punctularia	Rhinoclemmys_pulcherrima)	Rhinoclemmys_funerea)	Rhinoclemmys_nasuta)	Orlitia_borneensis)	Rhinoclemmys_areolata))	Sacalia_bealei))	(Mauremys_rivulata	Mauremys_caspica)))))	((Malayemys_subtrijuga	(Geoemyda_spengleri	(Morenia_ocellata	Rhinoclemmys_annulata)))	Melanochelys_trijuga));
(((Malayemys_subtrijuga	((Morenia_ocellata	(Rhinoclemmys_annulata	((((((Heosemys_annandalii	(Mauremys_japonica	(Rhinoclemmys_diademata	(Notochelys_platynota	(Cyclemys_dentata	((Cuora_aurocapitata	((Cuora_amboinensis	(Cuora_mccordi	Cuora_flavomarginata))	Cuora_picturata))	Cyclemys_oldhamii))))))	Heosemys_grandis)	Rhinoclemmys_melanosterna)	Mauremys_annamensis)	((Mauremys_rivulata	(Sacalia_bealei	Mauremys_caspica))	Malaclemys_terrapin))	((Mauremys_nigricans	Mauremys_reevesii)	(Siebenrockiella_crassicollis	Sacalia_quadriocellata)))))	Geoemyda_spengleri))	Melanochelys_trijuga)	((Pangshura_tecta	((((((Pangshura_smithii	(Batagur_kachuga	(Batagur_baska	Batagur_borneoensis)))	Hardella_thurjii)	Mauremys_sinensis)	(Batagur_dhongoka	Heosemys_spinosa))	Leucocephalon_yuwonoi)	(Morenia_petersi	Mauremys_leprosa)))	Pangshura_tentoria)	(Orlitia_borneensis	(((Rhinoclemmys_pulcherrima	(Rhinoclemmys_funerea	Rhinoclemmys_punctularia))	Rhinoclemmys_nasuta)	Rhinoclemmys_areolata)));
((Rhinoclemmys_melanosterna	Mauremys_annamensis)	Heosemys_grandis	((Heosemys_annandalii	((Cyclemys_oldhamii	Cyclemys_dentata)	((Cuora_mccordi	((Cuora_aurocapitata	Cuora_flavomarginata)	Cuora_amboinensis))	Cuora_picturata)))	(Rhinoclemmys_diademata	(Mauremys_japonica	(((Notochelys_platynota	((Leucocephalon_yuwonoi	((Pangshura_tecta	(Pangshura_tentoria	(Batagur_dhongoka	Heosemys_spinosa)))	(Mauremys_sinensis	(((Batagur_kachuga	(Batagur_baska	Batagur_borneoensis))	Pangshura_smithii)	Hardella_thurjii))))	(Mauremys_leprosa	Morenia_petersi)))	Orlitia_borneensis)	(Melanochelys_trijuga	(((Geoemyda_spengleri	(Morenia_ocellata	(Rhinoclemmys_annulata	((((Rhinoclemmys_pulcherrima	(Rhinoclemmys_funerea	Rhinoclemmys_punctularia))	Rhinoclemmys_nasuta)	Rhinoclemmys_areolata)	(Sacalia_bealei	((Mauremys_caspica	Mauremys_rivulata)	Malaclemys_terrapin))))))	Malayemys_subtrijuga)	((Siebenrockiella_crassicollis	Sacalia_quadriocellata)	(Mauremys_reevesii	Mauremys_nigricans)))))))));
((((Orlitia_borneensis	((Rhinoclemmys_nasuta	((Rhinoclemmys_pulcherrima	Rhinoclemmys_punctularia)	Rhinoclemmys_funerea))	Rhinoclemmys_areolata))	(((((Rhinoclemmys_melanosterna	Mauremys_annamensis)	(Malaclemys_terrapin	((((((Geoemyda_spengleri	(Malayemys_subtrijuga	((Mauremys_nigricans	Mauremys_reevesii)	(Siebenrockiella_crassicollis	Sacalia_quadriocellata))))	Rhinoclemmys_annulata)	Morenia_ocellata)	Sacalia_bealei)	Mauremys_caspica)	Mauremys_rivulata)))	((Heosemys_annandalii	((Cyclemys_dentata	((Cuora_aurocapitata	(Cuora_picturata	((Cuora_flavomarginata	Cuora_mccordi)	Cuora_amboinensis)))	Cyclemys_oldhamii))	Rhinoclemmys_diademata))	Heosemys_grandis))	Mauremys_japonica)	Melanochelys_trijuga))	Notochelys_platynota)	Morenia_petersi	((((Leucocephalon_yuwonoi	((Hardella_thurjii	(Pangshura_smithii	(Batagur_kachuga	(Batagur_borneoensis	Batagur_baska))))	((Batagur_dhongoka	Pangshura_tentoria)	Heosemys_spinosa)))	Mauremys_sinensis)	Pangshura_tecta)	Mauremys_leprosa));
(Geoemyda_spengleri	(Malayemys_subtrijuga	((Mauremys_reevesii	Mauremys_nigricans)	(Sacalia_quadriocellata	Siebenrockiella_crassicollis)))	((((Sacalia_bealei	(((Mauremys_rivulata	Mauremys_caspica)	Malaclemys_terrapin)	((Rhinoclemmys_melanosterna	(Heosemys_grandis	(Heosemys_annandalii	((((((((Pangshura_tecta	((Leucocephalon_yuwonoi	((Hardella_thurjii	(((Batagur_borneoensis	Batagur_baska)	Batagur_kachuga)	Pangshura_smithii))	(Heosemys_spinosa	(Pangshura_tentoria	Batagur_dhongoka))))	Mauremys_sinensis))	Mauremys_leprosa)	Morenia_petersi)	Notochelys_platynota)	Orlitia_borneensis)	(Melanochelys_trijuga	Mauremys_japonica))	Rhinoclemmys_diademata)	(Cyclemys_dentata	(Cyclemys_oldhamii	((Cuora_picturata	((Cuora_mccordi	Cuora_flavomarginata)	Cuora_amboinensis))	Cuora_aurocapitata)))))))	Mauremys_annamensis)))	((((Rhinoclemmys_punctularia	Rhinoclemmys_funerea)	Rhinoclemmys_pulcherrima)	Rhinoclemmys_nasuta)	Rhinoclemmys_areolata))	Rhinoclemmys_annulata)	Morenia_ocellata));
(((Sacalia_bealei	(Malaclemys_terrapin	(Mauremys_rivulata	Mauremys_caspica)))	(Geoemyda_spengleri	(Morenia_ocellata	Rhinoclemmys_annulata)))	((Mauremys_nigricans	Mauremys_reevesii)	(Siebenrockiella_crassicollis	(Sacalia_quadriocellata	(((((Rhinoclemmys_diademata	(Heosemys_annandalii	((Cuora_picturata	(Cuora_aurocapitata	((Cuora_flavomarginata	Cuora_mccordi)	Cuora_amboinensis)))	(Cyclemys_oldhamii	Cyclemys_dentata))))	Heosemys_grandis)	Rhinoclemmys_melanosterna)	Mauremys_annamensis)	(((((((Morenia_petersi	Notochelys_platynota)	Mauremys_leprosa)	(Leucocephalon_yuwonoi	((Pangshura_tentoria	(Heosemys_spinosa	Batagur_dhongoka))	(Mauremys_sinensis	(Hardella_thurjii	(Pangshura_smithii	(Batagur_kachuga	(Batagur_borneoensis	Batagur_baska))))))))	Pangshura_tecta)	(Orlitia_borneensis	(Rhinoclemmys_areolata	(Rhinoclemmys_nasuta	(Rhinoclemmys_funerea	(Rhinoclemmys_pulcherrima	Rhinoclemmys_punctularia))))))	Melanochelys_trijuga)	Mauremys_japonica)))))	Malayemys_subtrijuga);
(Rhinoclemmys_melanosterna	Mauremys_annamensis	((((Rhinoclemmys_diademata	(Heosemys_grandis	(((Cuora_picturata	(((Cuora_mccordi	Cuora_flavomarginata)	Cuora_amboinensis)	Cuora_aurocapitata))	(Cyclemys_oldhamii	Cyclemys_dentata))	Heosemys_annandalii)))	Mauremys_japonica)	((((Mauremys_nigricans	Mauremys_reevesii)	(Siebenrockiella_crassicollis	Sacalia_quadriocellata))	(((Rhinoclemmys_annulata	Morenia_ocellata)	Geoemyda_spengleri)	Malayemys_subtrijuga))	Melanochelys_trijuga))	((((((Rhinoclemmys_funerea	(Rhinoclemmys_punctularia	Rhinoclemmys_pulcherrima))	Rhinoclemmys_nasuta)	Orlitia_borneensis)	Rhinoclemmys_areolata)	(Pangshura_tentoria	(Pangshura_tecta	((Leucocephalon_yuwonoi	((Heosemys_spinosa	Batagur_dhongoka)	(((Pangshura_smithii	((Batagur_baska	Batagur_borneoensis)	Batagur_kachuga))	Hardella_thurjii)	Mauremys_sinensis)))	((Morenia_petersi	Notochelys_platynota)	Mauremys_leprosa)))))	((Malaclemys_terrapin	(Mauremys_caspica	Mauremys_rivulata))	Sacalia_bealei))));
(Heosemys_annandalii	((((((Siebenrockiella_crassicollis	Sacalia_quadriocellata)	(Rhinoclemmys_annulata	((((Mauremys_caspica	(Mauremys_rivulata	((((Pangshura_tentoria	(((Leucocephalon_yuwonoi	((Batagur_dhongoka	Heosemys_spinosa)	((Hardella_thurjii	(Pangshura_smithii	(Batagur_kachuga	(Batagur_baska	Batagur_borneoensis))))	Mauremys_sinensis)))	((Notochelys_platynota	Morenia_petersi)	Mauremys_leprosa))	Pangshura_tecta))	(Rhinoclemmys_areolata	((((Rhinoclemmys_pulcherrima	Rhinoclemmys_punctularia)	Rhinoclemmys_funerea)	Rhinoclemmys_nasuta)	Orlitia_borneensis)))	Sacalia_bealei)	Malaclemys_terrapin)))	((Mauremys_nigricans	Mauremys_reevesii)	Malayemys_subtrijuga))	Morenia_ocellata)	Geoemyda_spengleri)))	Mauremys_annamensis)	Rhinoclemmys_melanosterna)	Heosemys_grandis)	((Melanochelys_trijuga	Mauremys_japonica)	Rhinoclemmys_diademata))	((Cyclemys_oldhamii	Cyclemys_dentata)	(Cuora_picturata	(((Cuora_mccordi	Cuora_flavomarginata)	Cuora_amboinensis)	Cuora_aurocapitata))));
((Batagur_kachuga	(Batagur_baska	Batagur_borneoensis))	(Hardella_thurjii	(Mauremys_sinensis	((Leucocephalon_yuwonoi	(((Pangshura_tentoria	(Melanochelys_trijuga	(((((Rhinoclemmys_annulata	Morenia_ocellata)	Geoemyda_spengleri)	(((Mauremys_reevesii	Mauremys_nigricans)	(Sacalia_quadriocellata	Siebenrockiella_crassicollis))	Malayemys_subtrijuga))	(Sacalia_bealei	(((Rhinoclemmys_melanosterna	((Heosemys_annandalii	(Mauremys_japonica	(((Cyclemys_oldhamii	(Cuora_aurocapitata	((Cuora_amboinensis	(Cuora_flavomarginata	Cuora_mccordi))	Cuora_picturata)))	Cyclemys_dentata)	Rhinoclemmys_diademata)))	Heosemys_grandis))	Mauremys_annamensis)	((Mauremys_rivulata	Mauremys_caspica)	Malaclemys_terrapin))))	(Rhinoclemmys_areolata	(((Rhinoclemmys_funerea	(Rhinoclemmys_pulcherrima	Rhinoclemmys_punctularia))	Rhinoclemmys_nasuta)	Orlitia_borneensis)))))	Pangshura_tecta)	((Notochelys_platynota	Morenia_petersi)	Mauremys_leprosa)))	(Heosemys_spinosa	Batagur_dhongoka))))	Pangshura_smithii);
(Rhinoclemmys_areolata	((((Mauremys_rivulata	(((Mauremys_nigricans	Mauremys_reevesii)	(Heosemys_annandalii	((Heosemys_grandis	(Mauremys_annamensis	Rhinoclemmys_melanosterna))	((Rhinoclemmys_diademata	(Notochelys_platynota	((((Cuora_picturata	(Cuora_amboinensis	(Cuora_mccordi	Cuora_flavomarginata)))	Cuora_aurocapitata)	Cyclemys_oldhamii)	Cyclemys_dentata)))	Mauremys_japonica))))	Malaclemys_terrapin))	Mauremys_caspica)	Sacalia_bealei)	((Morenia_ocellata	(((Siebenrockiella_crassicollis	Sacalia_quadriocellata)	((Melanochelys_trijuga	(Pangshura_tentoria	((((Pangshura_tecta	(Mauremys_leprosa	Morenia_petersi))	Mauremys_sinensis)	Leucocephalon_yuwonoi)	(((Hardella_thurjii	(Pangshura_smithii	((Batagur_borneoensis	Batagur_baska)	Batagur_kachuga)))	Heosemys_spinosa)	Batagur_dhongoka))))	Malayemys_subtrijuga))	Geoemyda_spengleri))	Rhinoclemmys_annulata))	((((Rhinoclemmys_pulcherrima	Rhinoclemmys_punctularia)	Rhinoclemmys_funerea)	Rhinoclemmys_nasuta)	Orlitia_borneensis));
(Rhinoclemmys_melanosterna	((((Geoemyda_spengleri	(Rhinoclemmys_annulata	Morenia_ocellata))	((((((((Heosemys_annandalii	((Rhinoclemmys_punctularia	(Rhinoclemmys_pulcherrima	(Rhinoclemmys_nasuta	Rhinoclemmys_funerea)))	Heosemys_grandis))	((Cyclemys_oldhamii	((Cuora_picturata	((Cuora_mccordi	Cuora_flavomarginata)	Cuora_amboinensis))	Cuora_aurocapitata))	Cyclemys_dentata))	Rhinoclemmys_diademata)	(Orlitia_borneensis	(Notochelys_platynota	((Mauremys_leprosa	Morenia_petersi)	(Leucocephalon_yuwonoi	((Mauremys_sinensis	(Hardella_thurjii	(Pangshura_smithii	(Batagur_kachuga	(Batagur_baska	Batagur_borneoensis)))))	(Pangshura_tecta	(Pangshura_tentoria	(Batagur_dhongoka	Heosemys_spinosa)))))))))	Mauremys_japonica)	Melanochelys_trijuga)	((Mauremys_nigricans	Mauremys_reevesii)	(Sacalia_quadriocellata	Siebenrockiella_crassicollis)))	Malayemys_subtrijuga))	Rhinoclemmys_areolata)	(Sacalia_bealei	(Malaclemys_terrapin	(Mauremys_caspica	Mauremys_rivulata))))	Mauremys_annamensis);
(((Malayemys_subtrijuga	(((Rhinoclemmys_annulata	Morenia_ocellata)	Geoemyda_spengleri)	(Sacalia_bealei	((Malaclemys_terrapin	((Mauremys_nigricans	Mauremys_reevesii)	Mauremys_rivulata))	Mauremys_caspica))))	((Pangshura_tentoria	(((((Mauremys_sinensis	(Hardella_thurjii	((Batagur_kachuga	(Batagur_baska	Batagur_borneoensis))	Pangshura_smithii)))	(Heosemys_spinosa	Batagur_dhongoka))	Leucocephalon_yuwonoi)	(Morenia_petersi	Mauremys_leprosa))	Pangshura_tecta))	(Orlitia_borneensis	(Rhinoclemmys_areolata	(Rhinoclemmys_nasuta	(Rhinoclemmys_pulcherrima	(Rhinoclemmys_funerea	Rhinoclemmys_punctularia)))))))	Melanochelys_trijuga	(((Notochelys_platynota	(Cyclemys_dentata	((((Cuora_amboinensis	(Cuora_mccordi	Cuora_flavomarginata))	Cuora_picturata)	Cuora_aurocapitata)	Cyclemys_oldhamii)))	((((Rhinoclemmys_melanosterna	((Siebenrockiella_crassicollis	Sacalia_quadriocellata)	Mauremys_annamensis))	Heosemys_grandis)	Heosemys_annandalii)	Rhinoclemmys_diademata))	Mauremys_japonica));
(Batagur_dhongoka	Heosemys_spinosa	((((Mauremys_sinensis	(((Batagur_kachuga	(Batagur_baska	Batagur_borneoensis))	Pangshura_smithii)	Hardella_thurjii))	(Leucocephalon_yuwonoi	((Notochelys_platynota	((((((((Cuora_aurocapitata	(Cuora_picturata	((Cuora_flavomarginata	Cuora_mccordi)	Cuora_amboinensis)))	Cyclemys_oldhamii)	Cyclemys_dentata)	(Heosemys_annandalii	((Rhinoclemmys_melanosterna	Mauremys_annamensis)	Heosemys_grandis)))	Rhinoclemmys_diademata)	Mauremys_japonica)	(Melanochelys_trijuga	((Siebenrockiella_crassicollis	Sacalia_quadriocellata)	(Malayemys_subtrijuga	(Geoemyda_spengleri	((Sacalia_bealei	(((Mauremys_rivulata	(Mauremys_reevesii	Mauremys_nigricans))	Malaclemys_terrapin)	Mauremys_caspica))	(Morenia_ocellata	Rhinoclemmys_annulata)))))))	(Orlitia_borneensis	(((Rhinoclemmys_funerea	(Rhinoclemmys_pulcherrima	Rhinoclemmys_punctularia))	Rhinoclemmys_nasuta)	Rhinoclemmys_areolata))))	(Mauremys_leprosa	Morenia_petersi))))	Pangshura_tecta)	Pangshura_tentoria));
(Orlitia_borneensis	((((((Morenia_petersi	Notochelys_platynota)	Mauremys_leprosa)	(Leucocephalon_yuwonoi	((Mauremys_sinensis	((((Batagur_borneoensis	Batagur_baska)	Batagur_kachuga)	Pangshura_smithii)	Hardella_thurjii))	(Heosemys_spinosa	Batagur_dhongoka))))	Pangshura_tecta)	Pangshura_tentoria)	((Mauremys_japonica	((((Mauremys_nigricans	Mauremys_reevesii)	Malayemys_subtrijuga)	((Mauremys_rivulata	Mauremys_caspica)	Malaclemys_terrapin))	((Siebenrockiella_crassicollis	Sacalia_quadriocellata)	(((((Heosemys_annandalii	((Cuora_picturata	(((Cuora_flavomarginata	Cuora_aurocapitata)	Cuora_amboinensis)	Cuora_mccordi))	(Cyclemys_oldhamii	Cyclemys_dentata)))	Rhinoclemmys_diademata)	Heosemys_grandis)	Rhinoclemmys_melanosterna)	Mauremys_annamensis))))	Melanochelys_trijuga))	((Rhinoclemmys_areolata	(((Morenia_ocellata	Rhinoclemmys_annulata)	Geoemyda_spengleri)	Sacalia_bealei))	((Rhinoclemmys_pulcherrima	(Rhinoclemmys_punctularia	Rhinoclemmys_funerea))	Rhinoclemmys_nasuta)));
(Morenia_ocellata	Rhinoclemmys_annulata	((Malayemys_subtrijuga	(((Sacalia_quadriocellata	((Mauremys_reevesii	Mauremys_nigricans)	(((Mauremys_rivulata	(Mauremys_caspica	Sacalia_bealei))	Malaclemys_terrapin)	(Mauremys_annamensis	(Mauremys_japonica	(((((((Cuora_picturata	(Cuora_amboinensis	(Cuora_mccordi	Cuora_flavomarginata)))	Cuora_aurocapitata)	Cyclemys_oldhamii)	Cyclemys_dentata)	Rhinoclemmys_diademata)	Heosemys_annandalii)	((Rhinoclemmys_melanosterna	(Rhinoclemmys_areolata	(Rhinoclemmys_nasuta	((Rhinoclemmys_pulcherrima	Rhinoclemmys_punctularia)	Rhinoclemmys_funerea))))	Heosemys_grandis)))))))	Siebenrockiella_crassicollis)	(Melanochelys_trijuga	(Orlitia_borneensis	(((Morenia_petersi	Mauremys_leprosa)	(Leucocephalon_yuwonoi	((((Heosemys_spinosa	Batagur_dhongoka)	Pangshura_tentoria)	Pangshura_tecta)	(Mauremys_sinensis	(Hardella_thurjii	(Pangshura_smithii	((Batagur_borneoensis	Batagur_baska)	Batagur_kachuga)))))))	Notochelys_platynota)))))	Geoemyda_spengleri));
(((Mauremys_caspica	Mauremys_rivulata)	Malaclemys_terrapin)	(Sacalia_bealei	((Rhinoclemmys_annulata	((Geoemyda_spengleri	(Malayemys_subtrijuga	(Melanochelys_trijuga	((Sacalia_quadriocellata	Siebenrockiella_crassicollis)	(Mauremys_nigricans	Mauremys_reevesii)))))	Morenia_ocellata))	(Rhinoclemmys_areolata	(Rhinoclemmys_nasuta	(Rhinoclemmys_pulcherrima	(Rhinoclemmys_funerea	Rhinoclemmys_punctularia))))))	(Mauremys_annamensis	((Heosemys_grandis	(Heosemys_annandalii	(Mauremys_japonica	(((Orlitia_borneensis	(Notochelys_platynota	((Morenia_petersi	Mauremys_leprosa)	(Leucocephalon_yuwonoi	((Mauremys_sinensis	((((Batagur_borneoensis	Batagur_baska)	Batagur_kachuga)	Pangshura_smithii)	Hardella_thurjii))	((Pangshura_tentoria	(Heosemys_spinosa	Batagur_dhongoka))	Pangshura_tecta))))))	Rhinoclemmys_diademata)	((Cyclemys_oldhamii	((((Cuora_flavomarginata	Cuora_mccordi)	Cuora_amboinensis)	Cuora_picturata)	Cuora_aurocapitata))	Cyclemys_dentata)))))	Rhinoclemmys_melanosterna)));
((Heosemys_annandalii	((Rhinoclemmys_melanosterna	(Mauremys_annamensis	((Sacalia_quadriocellata	Siebenrockiella_crassicollis)	(((Rhinoclemmys_annulata	Morenia_ocellata)	Geoemyda_spengleri)	(Malayemys_subtrijuga	((Mauremys_reevesii	Mauremys_nigricans)	(Malaclemys_terrapin	(Mauremys_rivulata	(Mauremys_caspica	Sacalia_bealei)))))))))	Heosemys_grandis))	(Cyclemys_dentata	(Cyclemys_oldhamii	(Cuora_aurocapitata	(Cuora_picturata	((Cuora_flavomarginata	Cuora_mccordi)	Cuora_amboinensis)))))	((Mauremys_japonica	(((Orlitia_borneensis	(Rhinoclemmys_areolata	((Rhinoclemmys_funerea	(Rhinoclemmys_pulcherrima	Rhinoclemmys_punctularia))	Rhinoclemmys_nasuta)))	((Pangshura_tecta	(Pangshura_tentoria	(Batagur_dhongoka	(Heosemys_spinosa	((((Batagur_borneoensis	Batagur_baska)	Batagur_kachuga)	Pangshura_smithii)	Hardella_thurjii)))))	((Mauremys_sinensis	((Morenia_petersi	Notochelys_platynota)	Mauremys_leprosa))	Leucocephalon_yuwonoi)))	Melanochelys_trijuga))	Rhinoclemmys_diademata));
((((((Heosemys_grandis	(Heosemys_annandalii	((Cyclemys_dentata	((Cuora_aurocapitata	(Cuora_picturata	((Cuora_mccordi	Cuora_flavomarginata)	Cuora_amboinensis)))	Cyclemys_oldhamii))	Rhinoclemmys_diademata)))	((Mauremys_annamensis	(((Morenia_ocellata	((((Sacalia_quadriocellata	Siebenrockiella_crassicollis)	(Mauremys_nigricans	Mauremys_reevesii))	Malayemys_subtrijuga)	Geoemyda_spengleri))	Rhinoclemmys_annulata)	(Sacalia_bealei	((Mauremys_caspica	Mauremys_rivulata)	Malaclemys_terrapin))))	Rhinoclemmys_melanosterna))	Mauremys_japonica)	Melanochelys_trijuga)	(Orlitia_borneensis	(((Rhinoclemmys_funerea	(Rhinoclemmys_pulcherrima	Rhinoclemmys_punctularia))	Rhinoclemmys_nasuta)	Rhinoclemmys_areolata)))	Pangshura_tentoria	(Pangshura_tecta	((Leucocephalon_yuwonoi	((((((Batagur_baska	Batagur_borneoensis)	Batagur_kachuga)	Pangshura_smithii)	Hardella_thurjii)	Mauremys_sinensis)	(Heosemys_spinosa	Batagur_dhongoka)))	((Morenia_petersi	Notochelys_platynota)	Mauremys_leprosa))));
((((Malayemys_subtrijuga	(Melanochelys_trijuga	((((Leucocephalon_yuwonoi	(Mauremys_sinensis	(Pangshura_tecta	(Mauremys_leprosa	(Notochelys_platynota	Morenia_petersi)))))	(((Hardella_thurjii	(Pangshura_smithii	((Batagur_baska	Batagur_borneoensis)	Batagur_kachuga)))	Heosemys_spinosa)	Batagur_dhongoka))	Pangshura_tentoria)	((Rhinoclemmys_areolata	((Rhinoclemmys_nasuta	(Rhinoclemmys_funerea	(Rhinoclemmys_punctularia	Rhinoclemmys_pulcherrima)))	Orlitia_borneensis))	((Malaclemys_terrapin	(Mauremys_caspica	Mauremys_rivulata))	Sacalia_bealei)))))	((Rhinoclemmys_annulata	Morenia_ocellata)	Geoemyda_spengleri))	(Mauremys_nigricans	Mauremys_reevesii))	Sacalia_quadriocellata	((((Heosemys_annandalii	(((Cuora_aurocapitata	(Cuora_picturata	(Cuora_amboinensis	(Cuora_flavomarginata	Cuora_mccordi))))	Cyclemys_oldhamii)	Cyclemys_dentata))	(Mauremys_japonica	(Heosemys_grandis	(Mauremys_annamensis	Rhinoclemmys_melanosterna))))	Rhinoclemmys_diademata)	Siebenrockiella_crassicollis));
(((Rhinoclemmys_melanosterna	(((Rhinoclemmys_pulcherrima	(Rhinoclemmys_funerea	Rhinoclemmys_nasuta))	Rhinoclemmys_punctularia)	((((Cyclemys_dentata	(Cyclemys_oldhamii	((((Cuora_mccordi	Cuora_flavomarginata)	Cuora_amboinensis)	Cuora_picturata)	Cuora_aurocapitata)))	Rhinoclemmys_diademata)	Heosemys_annandalii)	Heosemys_grandis)))	Mauremys_annamensis)	(((((Malayemys_subtrijuga	((Sacalia_quadriocellata	Siebenrockiella_crassicollis)	((Rhinoclemmys_annulata	Morenia_ocellata)	Geoemyda_spengleri)))	(Mauremys_reevesii	Mauremys_nigricans))	Mauremys_caspica)	Mauremys_rivulata)	Malaclemys_terrapin)	(Sacalia_bealei	(Rhinoclemmys_areolata	(Orlitia_borneensis	((((Mauremys_leprosa	(((((Batagur_dhongoka	Heosemys_spinosa)	((((Batagur_borneoensis	Batagur_baska)	Batagur_kachuga)	Pangshura_smithii)	Hardella_thurjii))	Mauremys_sinensis)	Leucocephalon_yuwonoi)	(Morenia_petersi	Notochelys_platynota)))	Pangshura_tecta)	Pangshura_tentoria)	(Mauremys_japonica	Melanochelys_trijuga))))));
((Rhinoclemmys_areolata	(((Rhinoclemmys_pulcherrima	Rhinoclemmys_punctularia)	Rhinoclemmys_funerea)	Rhinoclemmys_nasuta))	Orlitia_borneensis	(((((((Cuora_picturata	(Cuora_aurocapitata	((Cuora_flavomarginata	Cuora_mccordi)	Cuora_amboinensis)))	(Cyclemys_dentata	Cyclemys_oldhamii))	Heosemys_annandalii)	((Rhinoclemmys_melanosterna	Mauremys_annamensis)	Heosemys_grandis))	Mauremys_japonica)	Rhinoclemmys_diademata)	((Notochelys_platynota	((Morenia_petersi	Mauremys_leprosa)	(((((Heosemys_spinosa	Batagur_dhongoka)	Pangshura_tentoria)	Pangshura_tecta)	(((Pangshura_smithii	((Batagur_borneoensis	Batagur_baska)	Batagur_kachuga))	Hardella_thurjii)	Mauremys_sinensis))	Leucocephalon_yuwonoi)))	((((Sacalia_quadriocellata	Siebenrockiella_crassicollis)	(Mauremys_reevesii	Mauremys_nigricans))	(((((Sacalia_bealei	((Mauremys_rivulata	Mauremys_caspica)	Malaclemys_terrapin))	Morenia_ocellata)	Rhinoclemmys_annulata)	Geoemyda_spengleri)	Malayemys_subtrijuga))	Melanochelys_trijuga))));
(Leucocephalon_yuwonoi	((((Batagur_dhongoka	Heosemys_spinosa)	Pangshura_tentoria)	(Mauremys_leprosa	Pangshura_tecta))	(Mauremys_sinensis	(Hardella_thurjii	((Batagur_kachuga	(Batagur_baska	Batagur_borneoensis))	Pangshura_smithii))))	((Notochelys_platynota	Morenia_petersi)	(((Rhinoclemmys_areolata	((Rhinoclemmys_funerea	(Rhinoclemmys_pulcherrima	Rhinoclemmys_punctularia))	Rhinoclemmys_nasuta))	Orlitia_borneensis)	(((Siebenrockiella_crassicollis	(Sacalia_quadriocellata	((Mauremys_nigricans	Mauremys_reevesii)	(Malayemys_subtrijuga	((Sacalia_bealei	((Mauremys_caspica	Mauremys_rivulata)	Malaclemys_terrapin))	((Rhinoclemmys_annulata	Morenia_ocellata)	Geoemyda_spengleri))))))	((Rhinoclemmys_diademata	((Cyclemys_dentata	(Cyclemys_oldhamii	(Cuora_aurocapitata	((Cuora_amboinensis	(Cuora_flavomarginata	Cuora_mccordi))	Cuora_picturata))))	((Heosemys_grandis	(Mauremys_annamensis	Rhinoclemmys_melanosterna))	Heosemys_annandalii)))	Mauremys_japonica))	Melanochelys_trijuga))));
(Cyclemys_oldhamii	(Cyclemys_dentata	(Rhinoclemmys_diademata	((Heosemys_grandis	(((Mauremys_annamensis	Rhinoclemmys_melanosterna)	((Malaclemys_terrapin	(Mauremys_caspica	Mauremys_rivulata))	(((((((Mauremys_leprosa	(Morenia_petersi	Notochelys_platynota))	(((Mauremys_sinensis	(Hardella_thurjii	(Pangshura_smithii	(Batagur_kachuga	(Batagur_baska	Batagur_borneoensis)))))	(Batagur_dhongoka	Heosemys_spinosa))	Leucocephalon_yuwonoi))	Pangshura_tecta)	Pangshura_tentoria)	(Melanochelys_trijuga	(Malayemys_subtrijuga	(((Mauremys_nigricans	Mauremys_reevesii)	(Sacalia_quadriocellata	Siebenrockiella_crassicollis))	(Geoemyda_spengleri	(Morenia_ocellata	Rhinoclemmys_annulata))))))	(Rhinoclemmys_areolata	((((Rhinoclemmys_pulcherrima	Rhinoclemmys_punctularia)	Rhinoclemmys_funerea)	Rhinoclemmys_nasuta)	Orlitia_borneensis)))	Sacalia_bealei)))	Mauremys_japonica))	Heosemys_annandalii)))	(((Cuora_amboinensis	(Cuora_flavomarginata	Cuora_mccordi))	Cuora_picturata)	Cuora_aurocapitata));
((Rhinoclemmys_areolata	((((((Notochelys_platynota	Morenia_petersi)	Mauremys_leprosa)	((((Hardella_thurjii	(Pangshura_smithii	((Batagur_borneoensis	Batagur_baska)	Batagur_kachuga)))	Mauremys_sinensis)	(Pangshura_tentoria	(Batagur_dhongoka	Heosemys_spinosa)))	Leucocephalon_yuwonoi))	Pangshura_tecta)	((Mauremys_japonica	((((Malayemys_subtrijuga	((Sacalia_quadriocellata	Siebenrockiella_crassicollis)	((Rhinoclemmys_annulata	Morenia_ocellata)	Geoemyda_spengleri)))	(Mauremys_reevesii	Mauremys_nigricans))	((Mauremys_rivulata	(Mauremys_caspica	Sacalia_bealei))	Malaclemys_terrapin))	((Heosemys_grandis	((((Cyclemys_oldhamii	((Cuora_picturata	((Cuora_flavomarginata	Cuora_mccordi)	Cuora_amboinensis))	Cuora_aurocapitata))	Cyclemys_dentata)	Rhinoclemmys_diademata)	Heosemys_annandalii))	(Mauremys_annamensis	Rhinoclemmys_melanosterna))))	Melanochelys_trijuga))	Orlitia_borneensis))	Rhinoclemmys_nasuta	(Rhinoclemmys_funerea	(Rhinoclemmys_punctularia	Rhinoclemmys_pulcherrima)));
((Malayemys_subtrijuga	(((Rhinoclemmys_annulata	((Rhinoclemmys_areolata	(Rhinoclemmys_nasuta	(Rhinoclemmys_pulcherrima	(Rhinoclemmys_punctularia	Rhinoclemmys_funerea))))	(((Mauremys_caspica	Mauremys_rivulata)	Malaclemys_terrapin)	Sacalia_bealei)))	Morenia_ocellata)	Geoemyda_spengleri))	(((Mauremys_japonica	(((((((Cuora_amboinensis	(Cuora_flavomarginata	Cuora_mccordi))	Cuora_picturata)	Cuora_aurocapitata)	Cyclemys_oldhamii)	Cyclemys_dentata)	((Heosemys_grandis	(Mauremys_annamensis	Rhinoclemmys_melanosterna))	Heosemys_annandalii))	Rhinoclemmys_diademata))	(Orlitia_borneensis	(((Leucocephalon_yuwonoi	((Mauremys_sinensis	((Pangshura_smithii	((Batagur_borneoensis	Batagur_baska)	Batagur_kachuga))	Hardella_thurjii))	(Pangshura_tecta	((Batagur_dhongoka	Heosemys_spinosa)	Pangshura_tentoria))))	(Mauremys_leprosa	Morenia_petersi))	Notochelys_platynota)))	Melanochelys_trijuga)	((Mauremys_nigricans	Mauremys_reevesii)	(Sacalia_quadriocellata	Siebenrockiella_crassicollis)));
(Rhinoclemmys_diademata	((((((Cuora_amboinensis	(Cuora_mccordi	Cuora_flavomarginata))	Cuora_aurocapitata)	Cuora_picturata)	(Cyclemys_oldhamii	Cyclemys_dentata))	Heosemys_annandalii)	((Rhinoclemmys_melanosterna	(Mauremys_annamensis	((((Rhinoclemmys_annulata	(((Malayemys_subtrijuga	((Sacalia_quadriocellata	Siebenrockiella_crassicollis)	(Mauremys_nigricans	Mauremys_reevesii)))	Geoemyda_spengleri)	Morenia_ocellata))	(((Rhinoclemmys_pulcherrima	(Rhinoclemmys_funerea	Rhinoclemmys_punctularia))	Rhinoclemmys_nasuta)	Rhinoclemmys_areolata))	Sacalia_bealei)	((Mauremys_rivulata	Mauremys_caspica)	Malaclemys_terrapin))))	Heosemys_grandis))	((Melanochelys_trijuga	((Notochelys_platynota	((Mauremys_leprosa	Morenia_petersi)	(((Pangshura_tecta	(Pangshura_tentoria	(Batagur_dhongoka	Heosemys_spinosa)))	(Mauremys_sinensis	((((Batagur_borneoensis	Batagur_baska)	Batagur_kachuga)	Pangshura_smithii)	Hardella_thurjii)))	Leucocephalon_yuwonoi)))	Orlitia_borneensis))	Mauremys_japonica));
(((Rhinoclemmys_areolata	(((Rhinoclemmys_funerea	(Rhinoclemmys_punctularia	Rhinoclemmys_pulcherrima))	Rhinoclemmys_nasuta)	(Orlitia_borneensis	((Notochelys_platynota	((Mauremys_leprosa	(Pangshura_tecta	(((((Pangshura_smithii	((Batagur_borneoensis	Batagur_baska)	Batagur_kachuga))	Hardella_thurjii)	((Batagur_dhongoka	Pangshura_tentoria)	Heosemys_spinosa))	Leucocephalon_yuwonoi)	Mauremys_sinensis)))	Morenia_petersi))	(((((Cyclemys_dentata	(((Cuora_picturata	((Cuora_mccordi	Cuora_flavomarginata)	Cuora_amboinensis))	Cuora_aurocapitata)	Cyclemys_oldhamii))	Heosemys_annandalii)	Rhinoclemmys_diademata)	Mauremys_japonica)	Melanochelys_trijuga)))))	(((Mauremys_rivulata	Mauremys_caspica)	Malaclemys_terrapin)	Sacalia_bealei))	(((Geoemyda_spengleri	((Malayemys_subtrijuga	(Mauremys_reevesii	Mauremys_nigricans))	Morenia_ocellata))	(Sacalia_quadriocellata	Siebenrockiella_crassicollis))	Rhinoclemmys_annulata)	((Rhinoclemmys_melanosterna	Heosemys_grandis)	Mauremys_annamensis));
(((((Sacalia_quadriocellata	Siebenrockiella_crassicollis)	((((Sacalia_bealei	((((Rhinoclemmys_funerea	(Rhinoclemmys_pulcherrima	Rhinoclemmys_punctularia))	Rhinoclemmys_nasuta)	((((Mauremys_leprosa	(Notochelys_platynota	Morenia_petersi))	(Leucocephalon_yuwonoi	(((((Batagur_kachuga	(Batagur_borneoensis	Batagur_baska))	Pangshura_smithii)	Hardella_thurjii)	Mauremys_sinensis)	(Pangshura_tentoria	(Heosemys_spinosa	Batagur_dhongoka)))))	Pangshura_tecta)	Orlitia_borneensis))	Rhinoclemmys_areolata))	((Mauremys_caspica	Mauremys_rivulata)	Malaclemys_terrapin))	(Mauremys_annamensis	((Heosemys_grandis	(Rhinoclemmys_diademata	(((Cuora_picturata	(Cuora_aurocapitata	((Cuora_flavomarginata	Cuora_mccordi)	Cuora_amboinensis)))	(Cyclemys_oldhamii	Cyclemys_dentata))	Heosemys_annandalii)))	Rhinoclemmys_melanosterna)))	(Melanochelys_trijuga	Mauremys_japonica)))	(Mauremys_reevesii	Mauremys_nigricans))	Malayemys_subtrijuga)	Geoemyda_spengleri	(Morenia_ocellata	Rhinoclemmys_annulata));
(((((Rhinoclemmys_nasuta	((Rhinoclemmys_punctularia	Rhinoclemmys_funerea)	Rhinoclemmys_pulcherrima))	Rhinoclemmys_areolata)	(Rhinoclemmys_annulata	(((Malayemys_subtrijuga	((Sacalia_quadriocellata	Siebenrockiella_crassicollis)	(Mauremys_nigricans	Mauremys_reevesii)))	Geoemyda_spengleri)	Morenia_ocellata)))	Sacalia_bealei)	((Mauremys_caspica	Mauremys_rivulata)	Malaclemys_terrapin)	(Mauremys_annamensis	(((((((Orlitia_borneensis	((Notochelys_platynota	((Morenia_petersi	Mauremys_leprosa)	(((((((Hardella_thurjii	((Batagur_kachuga	(Batagur_borneoensis	Batagur_baska))	Pangshura_smithii))	Heosemys_spinosa)	Batagur_dhongoka)	Pangshura_tentoria)	Pangshura_tecta)	Mauremys_sinensis)	Leucocephalon_yuwonoi)))	Melanochelys_trijuga))	Rhinoclemmys_diademata)	(Cyclemys_dentata	(((Cuora_picturata	((Cuora_mccordi	Cuora_flavomarginata)	Cuora_amboinensis))	Cuora_aurocapitata)	Cyclemys_oldhamii)))	Mauremys_japonica)	Heosemys_annandalii)	Heosemys_grandis)	Rhinoclemmys_melanosterna)));
((Notochelys_platynota	((((Cuora_picturata	((Cuora_flavomarginata	Cuora_mccordi)	Cuora_amboinensis))	Cuora_aurocapitata)	Cyclemys_oldhamii)	Cyclemys_dentata))	((((Rhinoclemmys_melanosterna	(Mauremys_annamensis	((Malaclemys_terrapin	(Mauremys_rivulata	Mauremys_caspica))	(Sacalia_bealei	(((((Pangshura_tecta	((Morenia_petersi	Mauremys_leprosa)	(Leucocephalon_yuwonoi	((Mauremys_sinensis	(((Batagur_kachuga	(Batagur_borneoensis	Batagur_baska))	Pangshura_smithii)	Hardella_thurjii))	(Pangshura_tentoria	(Batagur_dhongoka	Heosemys_spinosa))))))	Orlitia_borneensis)	(Rhinoclemmys_nasuta	(Rhinoclemmys_funerea	(Rhinoclemmys_pulcherrima	Rhinoclemmys_punctularia))))	Rhinoclemmys_areolata)	(Rhinoclemmys_annulata	(Morenia_ocellata	(Geoemyda_spengleri	(Malayemys_subtrijuga	(((Mauremys_reevesii	Mauremys_nigricans)	(Sacalia_quadriocellata	Siebenrockiella_crassicollis))	Melanochelys_trijuga))))))))))	Heosemys_grandis)	Heosemys_annandalii)	Mauremys_japonica)	Rhinoclemmys_diademata);
((Mauremys_annamensis	Rhinoclemmys_melanosterna)	((Rhinoclemmys_nasuta	((Rhinoclemmys_punctularia	Rhinoclemmys_pulcherrima)	Rhinoclemmys_funerea))	Rhinoclemmys_areolata)	((Sacalia_bealei	((Mauremys_rivulata	Mauremys_caspica)	Malaclemys_terrapin))	((((Rhinoclemmys_annulata	((Mauremys_nigricans	Mauremys_reevesii)	(Sacalia_quadriocellata	Siebenrockiella_crassicollis)))	Morenia_ocellata)	Geoemyda_spengleri)	(Malayemys_subtrijuga	(((Orlitia_borneensis	(((Leucocephalon_yuwonoi	((Pangshura_tecta	((Heosemys_spinosa	Batagur_dhongoka)	Pangshura_tentoria))	(Mauremys_sinensis	((((Batagur_borneoensis	Batagur_baska)	Batagur_kachuga)	Pangshura_smithii)	Hardella_thurjii))))	(Mauremys_leprosa	Morenia_petersi))	Notochelys_platynota))	((((Heosemys_annandalii	((Cyclemys_oldhamii	((Cuora_picturata	((Cuora_mccordi	Cuora_flavomarginata)	Cuora_amboinensis))	Cuora_aurocapitata))	Cyclemys_dentata))	Heosemys_grandis)	Rhinoclemmys_diademata)	Mauremys_japonica))	Melanochelys_trijuga)))));
(((Rhinoclemmys_pulcherrima	Rhinoclemmys_punctularia)	Rhinoclemmys_funerea)	Rhinoclemmys_nasuta	(((((((((Heosemys_spinosa	Batagur_dhongoka)	Pangshura_tentoria)	((Hardella_thurjii	(((Batagur_borneoensis	Batagur_baska)	Batagur_kachuga)	Pangshura_smithii))	Mauremys_sinensis))	Leucocephalon_yuwonoi)	(Mauremys_leprosa	(Morenia_petersi	Notochelys_platynota)))	Pangshura_tecta)	(((((Geoemyda_spengleri	(Morenia_ocellata	(((((Sacalia_bealei	Mauremys_caspica)	Malaclemys_terrapin)	Mauremys_rivulata)	(Mauremys_reevesii	Mauremys_nigricans))	Rhinoclemmys_annulata)))	Malayemys_subtrijuga)	(Siebenrockiella_crassicollis	Sacalia_quadriocellata))	Melanochelys_trijuga)	(Mauremys_japonica	((Heosemys_grandis	((Rhinoclemmys_diademata	((((Cuora_picturata	((Cuora_flavomarginata	Cuora_mccordi)	Cuora_amboinensis))	Cuora_aurocapitata)	Cyclemys_oldhamii)	Cyclemys_dentata))	Heosemys_annandalii))	(Mauremys_annamensis	Rhinoclemmys_melanosterna)))))	Orlitia_borneensis)	Rhinoclemmys_areolata));
((Notochelys_platynota	((((Mauremys_sinensis	(Hardella_thurjii	(Pangshura_smithii	((Batagur_borneoensis	Batagur_baska)	Batagur_kachuga))))	(((Heosemys_spinosa	Batagur_dhongoka)	Pangshura_tentoria)	Pangshura_tecta))	Leucocephalon_yuwonoi)	(Mauremys_leprosa	Morenia_petersi)))	(((Malayemys_subtrijuga	(Geoemyda_spengleri	((((Sacalia_bealei	((Mauremys_rivulata	Mauremys_caspica)	((((Heosemys_grandis	(Heosemys_annandalii	((Cyclemys_dentata	(Cyclemys_oldhamii	((((Cuora_mccordi	Cuora_flavomarginata)	Cuora_amboinensis)	Cuora_picturata)	Cuora_aurocapitata)))	Rhinoclemmys_diademata)))	Mauremys_japonica)	(Rhinoclemmys_melanosterna	Mauremys_annamensis))	Malaclemys_terrapin)))	((((Rhinoclemmys_punctularia	Rhinoclemmys_funerea)	Rhinoclemmys_pulcherrima)	Rhinoclemmys_nasuta)	Rhinoclemmys_areolata))	Rhinoclemmys_annulata)	Morenia_ocellata)))	((Mauremys_reevesii	Mauremys_nigricans)	(Sacalia_quadriocellata	Siebenrockiella_crassicollis)))	Melanochelys_trijuga)	Orlitia_borneensis);
(Rhinoclemmys_annulata	((Mauremys_annamensis	((Heosemys_grandis	(Heosemys_annandalii	(Mauremys_japonica	((Cyclemys_dentata	(Cyclemys_oldhamii	(Cuora_aurocapitata	(Cuora_picturata	(Cuora_amboinensis	(Cuora_mccordi	Cuora_flavomarginata))))))	Rhinoclemmys_diademata))))	Rhinoclemmys_melanosterna))	(Sacalia_bealei	(Malaclemys_terrapin	(Mauremys_caspica	Mauremys_rivulata))))	(((Malayemys_subtrijuga	(((((Leucocephalon_yuwonoi	((Mauremys_sinensis	(Hardella_thurjii	(Pangshura_smithii	(Batagur_kachuga	(Batagur_borneoensis	Batagur_baska)))))	(((Heosemys_spinosa	Batagur_dhongoka)	Pangshura_tentoria)	Pangshura_tecta)))	(Notochelys_platynota	(Mauremys_leprosa	Morenia_petersi)))	(Orlitia_borneensis	(Rhinoclemmys_areolata	(Rhinoclemmys_nasuta	((Rhinoclemmys_pulcherrima	Rhinoclemmys_punctularia)	Rhinoclemmys_funerea)))))	Melanochelys_trijuga)	((Siebenrockiella_crassicollis	Sacalia_quadriocellata)	(Mauremys_reevesii	Mauremys_nigricans))))	Geoemyda_spengleri)	Morenia_ocellata));
((Geoemyda_spengleri	((Malayemys_subtrijuga	((((Mauremys_caspica	Sacalia_bealei)	Mauremys_rivulata)	Malaclemys_terrapin)	(Mauremys_nigricans	Mauremys_reevesii)))	((Siebenrockiella_crassicollis	Sacalia_quadriocellata)	(Mauremys_annamensis	((Heosemys_grandis	(((Cyclemys_dentata	(Cyclemys_oldhamii	((Cuora_picturata	(Cuora_amboinensis	(Cuora_mccordi	Cuora_flavomarginata)))	Cuora_aurocapitata)))	(Rhinoclemmys_diademata	((Orlitia_borneensis	(((Rhinoclemmys_funerea	(Rhinoclemmys_punctularia	Rhinoclemmys_pulcherrima))	Rhinoclemmys_nasuta)	Rhinoclemmys_areolata))	((((Mauremys_leprosa	Morenia_petersi)	(Leucocephalon_yuwonoi	(((Pangshura_tentoria	(Heosemys_spinosa	Batagur_dhongoka))	Pangshura_tecta)	((Hardella_thurjii	((Batagur_kachuga	(Batagur_borneoensis	Batagur_baska))	Pangshura_smithii))	Mauremys_sinensis))))	Notochelys_platynota)	(Melanochelys_trijuga	Mauremys_japonica)))))	Heosemys_annandalii))	Rhinoclemmys_melanosterna)))))	Rhinoclemmys_annulata	Morenia_ocellata);
((Malaclemys_terrapin	(((Morenia_ocellata	((((Siebenrockiella_crassicollis	Sacalia_quadriocellata)	((Melanochelys_trijuga	((((Rhinoclemmys_areolata	(Rhinoclemmys_nasuta	(Rhinoclemmys_funerea	(Rhinoclemmys_pulcherrima	Rhinoclemmys_punctularia))))	Orlitia_borneensis)	(Pangshura_tecta	((Mauremys_leprosa	Morenia_petersi)	(Leucocephalon_yuwonoi	(((Hardella_thurjii	(Pangshura_smithii	(Batagur_kachuga	(Batagur_borneoensis	Batagur_baska))))	Mauremys_sinensis)	(Pangshura_tentoria	(Batagur_dhongoka	Heosemys_spinosa)))))))	(Notochelys_platynota	((Rhinoclemmys_diademata	(Mauremys_japonica	(Heosemys_annandalii	((Mauremys_annamensis	Rhinoclemmys_melanosterna)	Heosemys_grandis))))	(Cyclemys_dentata	(Cyclemys_oldhamii	(Cuora_aurocapitata	((Cuora_amboinensis	(Cuora_mccordi	Cuora_flavomarginata))	Cuora_picturata))))))))	Malayemys_subtrijuga))	Geoemyda_spengleri)	Rhinoclemmys_annulata))	Sacalia_bealei)	Mauremys_caspica))	(Mauremys_reevesii	Mauremys_nigricans)	Mauremys_rivulata);
((((Batagur_kachuga	(Batagur_baska	Batagur_borneoensis))	Pangshura_smithii)	Hardella_thurjii)	Mauremys_sinensis	(((Pangshura_tentoria	(Batagur_dhongoka	Heosemys_spinosa))	Pangshura_tecta)	(Leucocephalon_yuwonoi	((Notochelys_platynota	(Orlitia_borneensis	(((Siebenrockiella_crassicollis	((((Heosemys_grandis	Rhinoclemmys_melanosterna)	((Rhinoclemmys_areolata	((Rhinoclemmys_pulcherrima	(Rhinoclemmys_funerea	Rhinoclemmys_punctularia))	Rhinoclemmys_nasuta))	((Morenia_ocellata	(Geoemyda_spengleri	((Sacalia_bealei	((((Mauremys_nigricans	Mauremys_reevesii)	Mauremys_rivulata)	Malaclemys_terrapin)	Mauremys_caspica))	(Malayemys_subtrijuga	Melanochelys_trijuga))))	Rhinoclemmys_annulata)))	Mauremys_annamensis)	Sacalia_quadriocellata))	(((Cyclemys_oldhamii	Cyclemys_dentata)	(Heosemys_annandalii	(Cuora_mccordi	(Cuora_picturata	((Cuora_aurocapitata	Cuora_flavomarginata)	Cuora_amboinensis)))))	Mauremys_japonica))	Rhinoclemmys_diademata)))	(Morenia_petersi	Mauremys_leprosa)))));
((((Cuora_mccordi	Cuora_flavomarginata)	Cuora_amboinensis)	Cuora_picturata)	((Cyclemys_dentata	(Heosemys_annandalii	(Rhinoclemmys_diademata	(Mauremys_japonica	((Melanochelys_trijuga	((Malayemys_subtrijuga	(Geoemyda_spengleri	(Morenia_ocellata	(((Sacalia_bealei	((Mauremys_annamensis	(Heosemys_grandis	Rhinoclemmys_melanosterna))	((Mauremys_caspica	Mauremys_rivulata)	Malaclemys_terrapin)))	(((Rhinoclemmys_pulcherrima	(Rhinoclemmys_punctularia	Rhinoclemmys_funerea))	Rhinoclemmys_nasuta)	Rhinoclemmys_areolata))	Rhinoclemmys_annulata))))	((Mauremys_reevesii	Mauremys_nigricans)	(Siebenrockiella_crassicollis	Sacalia_quadriocellata))))	(((((Mauremys_leprosa	Pangshura_tecta)	(((Pangshura_tentoria	(Batagur_dhongoka	Heosemys_spinosa))	((Hardella_thurjii	(Pangshura_smithii	(Batagur_kachuga	(Batagur_baska	Batagur_borneoensis))))	Mauremys_sinensis))	Leucocephalon_yuwonoi))	Morenia_petersi)	Notochelys_platynota)	Orlitia_borneensis))))))	Cyclemys_oldhamii)	Cuora_aurocapitata);
(Leucocephalon_yuwonoi	((Pangshura_tecta	((Batagur_dhongoka	Heosemys_spinosa)	Pangshura_tentoria))	(Mauremys_sinensis	(((Batagur_kachuga	(Batagur_baska	Batagur_borneoensis))	Pangshura_smithii)	Hardella_thurjii)))	((Mauremys_leprosa	Morenia_petersi)	((Orlitia_borneensis	(Mauremys_japonica	(((((Geoemyda_spengleri	((Mauremys_annamensis	((((Mauremys_reevesii	Mauremys_nigricans)	(((Cyclemys_dentata	(((Cuora_picturata	((Cuora_flavomarginata	Cuora_mccordi)	Cuora_amboinensis))	Cuora_aurocapitata)	Cyclemys_oldhamii))	Heosemys_annandalii)	((Rhinoclemmys_melanosterna	Heosemys_grandis)	Rhinoclemmys_diademata)))	Siebenrockiella_crassicollis)	Sacalia_quadriocellata))	((Rhinoclemmys_areolata	(Rhinoclemmys_nasuta	((Rhinoclemmys_punctularia	Rhinoclemmys_funerea)	Rhinoclemmys_pulcherrima)))	Rhinoclemmys_annulata)))	Morenia_ocellata)	(Sacalia_bealei	(Malaclemys_terrapin	(Mauremys_caspica	Mauremys_rivulata))))	Malayemys_subtrijuga)	Melanochelys_trijuga)))	Notochelys_platynota)));
((Mauremys_japonica	((Heosemys_grandis	((Mauremys_annamensis	((((Rhinoclemmys_annulata	Morenia_ocellata)	Geoemyda_spengleri)	(Malayemys_subtrijuga	((Mauremys_nigricans	Mauremys_reevesii)	(Sacalia_quadriocellata	Siebenrockiella_crassicollis))))	(Sacalia_bealei	((Mauremys_caspica	Mauremys_rivulata)	Malaclemys_terrapin))))	Rhinoclemmys_melanosterna))	(Rhinoclemmys_diademata	((((Cuora_picturata	((Cuora_flavomarginata	Cuora_aurocapitata)	Cuora_amboinensis))	Cuora_mccordi)	Heosemys_annandalii)	(Cyclemys_oldhamii	Cyclemys_dentata)))))	Melanochelys_trijuga	((((Mauremys_leprosa	Morenia_petersi)	(Leucocephalon_yuwonoi	((Pangshura_tecta	(Pangshura_tentoria	(Heosemys_spinosa	Batagur_dhongoka)))	(Mauremys_sinensis	((Pangshura_smithii	(Batagur_kachuga	(Batagur_borneoensis	Batagur_baska)))	Hardella_thurjii)))))	Notochelys_platynota)	((Rhinoclemmys_areolata	(Rhinoclemmys_nasuta	((Rhinoclemmys_punctularia	Rhinoclemmys_pulcherrima)	Rhinoclemmys_funerea)))	Orlitia_borneensis)));
(Malaclemys_terrapin	(Mauremys_rivulata	((Sacalia_bealei	((((Rhinoclemmys_areolata	(Rhinoclemmys_nasuta	((Rhinoclemmys_funerea	Rhinoclemmys_punctularia)	Rhinoclemmys_pulcherrima)))	Rhinoclemmys_annulata)	Geoemyda_spengleri)	Morenia_ocellata))	Mauremys_caspica))	(((((Mauremys_japonica	((Rhinoclemmys_diademata	((Cyclemys_dentata	(Cyclemys_oldhamii	((((Cuora_flavomarginata	Cuora_mccordi)	Cuora_amboinensis)	Cuora_picturata)	Cuora_aurocapitata)))	(((Rhinoclemmys_melanosterna	Mauremys_annamensis)	Heosemys_grandis)	Heosemys_annandalii)))	(Orlitia_borneensis	(((Leucocephalon_yuwonoi	(Mauremys_sinensis	((((Heosemys_spinosa	(Hardella_thurjii	(Pangshura_smithii	(Batagur_kachuga	(Batagur_baska	Batagur_borneoensis)))))	Batagur_dhongoka)	Pangshura_tentoria)	Pangshura_tecta)))	(Mauremys_leprosa	Morenia_petersi))	Notochelys_platynota))))	Melanochelys_trijuga)	(Siebenrockiella_crassicollis	Sacalia_quadriocellata))	Malayemys_subtrijuga)	(Mauremys_reevesii	Mauremys_nigricans)));
(((Leucocephalon_yuwonoi	((Pangshura_tentoria	(Heosemys_spinosa	Batagur_dhongoka))	(Mauremys_sinensis	((Pangshura_smithii	((Batagur_baska	Batagur_borneoensis)	Batagur_kachuga))	Hardella_thurjii))))	(Mauremys_leprosa	Pangshura_tecta))	(Notochelys_platynota	(((((Heosemys_grandis	(((((((Cuora_mccordi	Cuora_flavomarginata)	Cuora_amboinensis)	Cuora_picturata)	Cuora_aurocapitata)	Cyclemys_oldhamii)	Cyclemys_dentata)	Heosemys_annandalii))	Rhinoclemmys_diademata)	(((Mauremys_annamensis	(((((Mauremys_reevesii	Mauremys_nigricans)	(Sacalia_quadriocellata	Siebenrockiella_crassicollis))	Malayemys_subtrijuga)	((Morenia_ocellata	Rhinoclemmys_annulata)	Geoemyda_spengleri))	(Sacalia_bealei	((Mauremys_rivulata	Mauremys_caspica)	Malaclemys_terrapin))))	Rhinoclemmys_melanosterna)	(Rhinoclemmys_areolata	(Rhinoclemmys_nasuta	((Rhinoclemmys_punctularia	Rhinoclemmys_pulcherrima)	Rhinoclemmys_funerea)))))	Orlitia_borneensis)	(Melanochelys_trijuga	Mauremys_japonica)))	Morenia_petersi);
((Rhinoclemmys_areolata	(((Rhinoclemmys_funerea	(Rhinoclemmys_punctularia	Rhinoclemmys_pulcherrima))	Rhinoclemmys_nasuta)	Orlitia_borneensis))	(Sacalia_bealei	((Mauremys_annamensis	((Sacalia_quadriocellata	(Siebenrockiella_crassicollis	((Mauremys_nigricans	Mauremys_reevesii)	(Malayemys_subtrijuga	((Rhinoclemmys_annulata	Morenia_ocellata)	Geoemyda_spengleri)))))	((((Heosemys_grandis	Rhinoclemmys_melanosterna)	(Rhinoclemmys_diademata	((Cyclemys_dentata	(((Cuora_picturata	((Cuora_flavomarginata	Cuora_mccordi)	Cuora_amboinensis))	Cuora_aurocapitata)	Cyclemys_oldhamii))	Heosemys_annandalii)))	Mauremys_japonica)	Melanochelys_trijuga)))	((Mauremys_rivulata	Mauremys_caspica)	Malaclemys_terrapin)))	((((((Heosemys_spinosa	Batagur_dhongoka)	(Mauremys_sinensis	((Pangshura_smithii	((Batagur_baska	Batagur_borneoensis)	Batagur_kachuga))	Hardella_thurjii)))	Leucocephalon_yuwonoi)	((Notochelys_platynota	Morenia_petersi)	Mauremys_leprosa))	Pangshura_tecta)	Pangshura_tentoria));
((((Mauremys_reevesii	Mauremys_nigricans)	(((Rhinoclemmys_melanosterna	(((Mauremys_japonica	(Rhinoclemmys_diademata	((Cyclemys_dentata	(Cyclemys_oldhamii	(Cuora_aurocapitata	(((Cuora_flavomarginata	Cuora_mccordi)	Cuora_amboinensis)	Cuora_picturata))))	Notochelys_platynota)))	Heosemys_annandalii)	Heosemys_grandis))	Mauremys_annamensis)	(Malaclemys_terrapin	(Mauremys_rivulata	Mauremys_caspica))))	Sacalia_quadriocellata)	Siebenrockiella_crassicollis	(Melanochelys_trijuga	(Malayemys_subtrijuga	(((Rhinoclemmys_annulata	Morenia_ocellata)	((((Rhinoclemmys_nasuta	((Rhinoclemmys_punctularia	Rhinoclemmys_pulcherrima)	Rhinoclemmys_funerea))	(Orlitia_borneensis	(Pangshura_tecta	((Morenia_petersi	Mauremys_leprosa)	(((Mauremys_sinensis	(((Batagur_kachuga	(Batagur_baska	Batagur_borneoensis))	Pangshura_smithii)	Hardella_thurjii))	((Batagur_dhongoka	Heosemys_spinosa)	Pangshura_tentoria))	Leucocephalon_yuwonoi)))))	Rhinoclemmys_areolata)	Sacalia_bealei))	Geoemyda_spengleri))));
((((((Rhinoclemmys_annulata	(Sacalia_bealei	((Rhinoclemmys_nasuta	((Rhinoclemmys_funerea	Rhinoclemmys_punctularia)	Rhinoclemmys_pulcherrima))	Rhinoclemmys_areolata)))	Morenia_ocellata)	Geoemyda_spengleri)	Malayemys_subtrijuga)	(((((Heosemys_annandalii	((Mauremys_annamensis	Rhinoclemmys_melanosterna)	Heosemys_grandis))	((Mauremys_caspica	Mauremys_rivulata)	Malaclemys_terrapin))	(Mauremys_nigricans	Mauremys_reevesii))	Sacalia_quadriocellata)	Siebenrockiella_crassicollis))	Melanochelys_trijuga	((((Cyclemys_dentata	((((Cuora_amboinensis	(Cuora_mccordi	Cuora_flavomarginata))	Cuora_picturata)	Cuora_aurocapitata)	Cyclemys_oldhamii))	Rhinoclemmys_diademata)	(((((((Pangshura_tentoria	(Heosemys_spinosa	Batagur_dhongoka))	Pangshura_tecta)	((Hardella_thurjii	(((Batagur_baska	Batagur_borneoensis)	Batagur_kachuga)	Pangshura_smithii))	Mauremys_sinensis))	Leucocephalon_yuwonoi)	(Morenia_petersi	Mauremys_leprosa))	Notochelys_platynota)	Orlitia_borneensis))	Mauremys_japonica));
(((((Rhinoclemmys_melanosterna	((Heosemys_annandalii	((((((((Cuora_flavomarginata	Cuora_mccordi)	Cuora_amboinensis)	Cuora_picturata)	Cuora_aurocapitata)	Cyclemys_oldhamii)	Cyclemys_dentata)	Rhinoclemmys_diademata)	Mauremys_japonica))	Heosemys_grandis))	Mauremys_annamensis)	(Malaclemys_terrapin	(Mauremys_rivulata	Mauremys_caspica)))	Sacalia_bealei)	(Rhinoclemmys_annulata	(Morenia_ocellata	(Geoemyda_spengleri	(((((Melanochelys_trijuga	((Notochelys_platynota	(Morenia_petersi	((Pangshura_tecta	(Mauremys_sinensis	(((Heosemys_spinosa	(Batagur_dhongoka	Pangshura_tentoria))	((((Batagur_borneoensis	Batagur_baska)	Batagur_kachuga)	Pangshura_smithii)	Hardella_thurjii))	Leucocephalon_yuwonoi)))	Mauremys_leprosa)))	Orlitia_borneensis))	Siebenrockiella_crassicollis)	Sacalia_quadriocellata)	(Mauremys_nigricans	Mauremys_reevesii))	Malayemys_subtrijuga))))	(Rhinoclemmys_areolata	(Rhinoclemmys_nasuta	((Rhinoclemmys_punctularia	Rhinoclemmys_funerea)	Rhinoclemmys_pulcherrima))));
(Rhinoclemmys_diademata	((((Cuora_aurocapitata	((Cuora_amboinensis	(Cuora_mccordi	Cuora_flavomarginata))	Cuora_picturata))	Cyclemys_oldhamii)	Cyclemys_dentata)	(Heosemys_annandalii	(((Mauremys_annamensis	((((Rhinoclemmys_annulata	(Morenia_ocellata	((((Siebenrockiella_crassicollis	Sacalia_quadriocellata)	(Mauremys_nigricans	Mauremys_reevesii))	Malayemys_subtrijuga)	Geoemyda_spengleri)))	(Sacalia_bealei	((Mauremys_rivulata	Mauremys_caspica)	Malaclemys_terrapin)))	((Rhinoclemmys_nasuta	(Rhinoclemmys_funerea	(Rhinoclemmys_pulcherrima	Rhinoclemmys_punctularia)))	Rhinoclemmys_areolata))	Rhinoclemmys_melanosterna))	Mauremys_japonica)	Heosemys_grandis)))	(Orlitia_borneensis	(Melanochelys_trijuga	(Notochelys_platynota	((Morenia_petersi	Mauremys_leprosa)	(Leucocephalon_yuwonoi	(((Hardella_thurjii	(Pangshura_smithii	((Batagur_borneoensis	Batagur_baska)	Batagur_kachuga)))	Mauremys_sinensis)	(Pangshura_tecta	((Batagur_dhongoka	Heosemys_spinosa)	Pangshura_tentoria)))))))));
(Malaclemys_terrapin	(Sacalia_bealei	(((Pangshura_tentoria	((((Hardella_thurjii	((Batagur_kachuga	(Batagur_baska	Batagur_borneoensis))	Pangshura_smithii))	(Heosemys_spinosa	Batagur_dhongoka))	((((Morenia_petersi	Notochelys_platynota)	Mauremys_leprosa)	Mauremys_sinensis)	Leucocephalon_yuwonoi))	Pangshura_tecta))	(Orlitia_borneensis	(Rhinoclemmys_areolata	((Rhinoclemmys_pulcherrima	(Rhinoclemmys_punctularia	Rhinoclemmys_funerea))	Rhinoclemmys_nasuta))))	(((((Mauremys_annamensis	Rhinoclemmys_melanosterna)	(((Heosemys_annandalii	((Cyclemys_oldhamii	Cyclemys_dentata)	((((Cuora_mccordi	Cuora_flavomarginata)	Cuora_amboinensis)	Cuora_aurocapitata)	Cuora_picturata)))	Rhinoclemmys_diademata)	Heosemys_grandis))	Mauremys_japonica)	Melanochelys_trijuga)	((((Sacalia_quadriocellata	Siebenrockiella_crassicollis)	(Mauremys_reevesii	Mauremys_nigricans))	((Morenia_ocellata	Rhinoclemmys_annulata)	Geoemyda_spengleri))	Malayemys_subtrijuga))))	(Mauremys_caspica	Mauremys_rivulata));
(Siebenrockiella_crassicollis	(Sacalia_quadriocellata	((Mauremys_nigricans	Mauremys_reevesii)	(Malayemys_subtrijuga	((Morenia_ocellata	(Rhinoclemmys_annulata	(((Malaclemys_terrapin	(Mauremys_rivulata	Mauremys_caspica))	Sacalia_bealei)	(Rhinoclemmys_areolata	((Rhinoclemmys_pulcherrima	(Rhinoclemmys_funerea	Rhinoclemmys_punctularia))	Rhinoclemmys_nasuta)))))	Geoemyda_spengleri))))	((Mauremys_japonica	(((((Leucocephalon_yuwonoi	(((Hardella_thurjii	((Batagur_kachuga	(Batagur_borneoensis	Batagur_baska))	Pangshura_smithii))	Mauremys_sinensis)	(Pangshura_tecta	(Pangshura_tentoria	(Heosemys_spinosa	Batagur_dhongoka)))))	(Mauremys_leprosa	Morenia_petersi))	Notochelys_platynota)	Orlitia_borneensis)	(((Heosemys_annandalii	((Rhinoclemmys_melanosterna	Mauremys_annamensis)	Heosemys_grandis))	(((Cuora_aurocapitata	((Cuora_amboinensis	(Cuora_flavomarginata	Cuora_mccordi))	Cuora_picturata))	Cyclemys_oldhamii)	Cyclemys_dentata))	Rhinoclemmys_diademata)))	Melanochelys_trijuga));
(Pangshura_tecta	(((Notochelys_platynota	Morenia_petersi)	((Mauremys_sinensis	((Heosemys_spinosa	Batagur_dhongoka)	((((Batagur_baska	Batagur_borneoensis)	Batagur_kachuga)	Pangshura_smithii)	Hardella_thurjii)))	Leucocephalon_yuwonoi))	Mauremys_leprosa)	((((((Orlitia_borneensis	(Rhinoclemmys_nasuta	((Rhinoclemmys_pulcherrima	Rhinoclemmys_punctularia)	Rhinoclemmys_funerea)))	Rhinoclemmys_areolata)	((Sacalia_bealei	((Mauremys_caspica	Mauremys_rivulata)	Malaclemys_terrapin))	((Geoemyda_spengleri	(Rhinoclemmys_annulata	Morenia_ocellata))	(((Siebenrockiella_crassicollis	Sacalia_quadriocellata)	(Mauremys_reevesii	Mauremys_nigricans))	Malayemys_subtrijuga))))	((Mauremys_annamensis	Rhinoclemmys_melanosterna)	(Mauremys_japonica	(((((Cyclemys_oldhamii	(((Cuora_amboinensis	(Cuora_flavomarginata	Cuora_mccordi))	Cuora_picturata)	Cuora_aurocapitata))	Cyclemys_dentata)	Rhinoclemmys_diademata)	Heosemys_annandalii)	Heosemys_grandis))))	Melanochelys_trijuga)	Pangshura_tentoria));
((Pangshura_tentoria	(Melanochelys_trijuga	(((Rhinoclemmys_melanosterna	(Heosemys_grandis	(Mauremys_japonica	((Heosemys_annandalii	((Cyclemys_dentata	Cyclemys_oldhamii)	((Cuora_aurocapitata	((Cuora_flavomarginata	Cuora_mccordi)	Cuora_amboinensis))	Cuora_picturata)))	Rhinoclemmys_diademata))))	Mauremys_annamensis)	((Malaclemys_terrapin	(Mauremys_caspica	Mauremys_rivulata))	(Sacalia_bealei	((((Geoemyda_spengleri	(((Sacalia_quadriocellata	Siebenrockiella_crassicollis)	(Mauremys_reevesii	Mauremys_nigricans))	Malayemys_subtrijuga))	Morenia_ocellata)	Rhinoclemmys_annulata)	(Rhinoclemmys_areolata	((Rhinoclemmys_nasuta	((Rhinoclemmys_pulcherrima	Rhinoclemmys_punctularia)	Rhinoclemmys_funerea))	Orlitia_borneensis))))))))	((Batagur_dhongoka	Heosemys_spinosa)	Pangshura_tecta)	(((Mauremys_sinensis	((((Batagur_baska	Batagur_borneoensis)	Batagur_kachuga)	Pangshura_smithii)	Hardella_thurjii))	((Morenia_petersi	Notochelys_platynota)	Mauremys_leprosa))	Leucocephalon_yuwonoi));
(((Heosemys_grandis	(Mauremys_japonica	(((Melanochelys_trijuga	(((((((Mauremys_reevesii	Mauremys_nigricans)	((Mauremys_caspica	Mauremys_rivulata)	(Malaclemys_terrapin	((((Heosemys_spinosa	Batagur_dhongoka)	(((((Pangshura_smithii	(Batagur_kachuga	(Batagur_borneoensis	Batagur_baska)))	Hardella_thurjii)	Mauremys_sinensis)	(Leucocephalon_yuwonoi	(Mauremys_leprosa	(Morenia_petersi	Notochelys_platynota))))	Pangshura_tecta))	Pangshura_tentoria)	Sacalia_bealei))))	Malayemys_subtrijuga)	(Geoemyda_spengleri	(Rhinoclemmys_annulata	Morenia_ocellata)))	((Rhinoclemmys_melanosterna	(Rhinoclemmys_areolata	(Rhinoclemmys_nasuta	((Rhinoclemmys_pulcherrima	Rhinoclemmys_punctularia)	Rhinoclemmys_funerea))))	Mauremys_annamensis))	Sacalia_quadriocellata)	Siebenrockiella_crassicollis))	Orlitia_borneensis)	Rhinoclemmys_diademata)))	Heosemys_annandalii)	Cyclemys_dentata	(Cyclemys_oldhamii	(Cuora_aurocapitata	(((Cuora_flavomarginata	Cuora_mccordi)	Cuora_amboinensis)	Cuora_picturata))));
(Mauremys_annamensis	(((Heosemys_annandalii	((((((Cuora_aurocapitata	(Cuora_picturata	((Cuora_mccordi	Cuora_flavomarginata)	Cuora_amboinensis)))	Cyclemys_oldhamii)	Cyclemys_dentata)	Notochelys_platynota)	Rhinoclemmys_diademata)	Mauremys_japonica))	Heosemys_grandis)	Rhinoclemmys_melanosterna)	((((Rhinoclemmys_annulata	(((Malayemys_subtrijuga	((Siebenrockiella_crassicollis	Sacalia_quadriocellata)	Melanochelys_trijuga))	Geoemyda_spengleri)	Morenia_ocellata))	(((Orlitia_borneensis	((((Batagur_dhongoka	Heosemys_spinosa)	Pangshura_tentoria)	(((Mauremys_sinensis	(Hardella_thurjii	((Batagur_kachuga	(Batagur_borneoensis	Batagur_baska))	Pangshura_smithii)))	(Mauremys_leprosa	Morenia_petersi))	Leucocephalon_yuwonoi))	Pangshura_tecta))	((Rhinoclemmys_funerea	(Rhinoclemmys_pulcherrima	Rhinoclemmys_punctularia))	Rhinoclemmys_nasuta))	Rhinoclemmys_areolata))	Sacalia_bealei)	(((Mauremys_caspica	(Mauremys_nigricans	Mauremys_reevesii))	Mauremys_rivulata)	Malaclemys_terrapin)));
(((Cyclemys_oldhamii	Cyclemys_dentata)	(Heosemys_annandalii	(Cuora_mccordi	((Cuora_amboinensis	(Cuora_aurocapitata	Cuora_flavomarginata))	Cuora_picturata))))	Rhinoclemmys_diademata	((Orlitia_borneensis	(((Mauremys_leprosa	Morenia_petersi)	(((((Heosemys_spinosa	Batagur_dhongoka)	Pangshura_tentoria)	Pangshura_tecta)	(((((Batagur_borneoensis	Batagur_baska)	Batagur_kachuga)	Pangshura_smithii)	Hardella_thurjii)	Mauremys_sinensis))	Leucocephalon_yuwonoi))	Notochelys_platynota))	(Mauremys_japonica	((((((Rhinoclemmys_annulata	Morenia_ocellata)	Geoemyda_spengleri)	Malayemys_subtrijuga)	((Mauremys_nigricans	Mauremys_reevesii)	(Siebenrockiella_crassicollis	Sacalia_quadriocellata)))	(((Malaclemys_terrapin	(Mauremys_rivulata	Mauremys_caspica))	(Sacalia_bealei	(Rhinoclemmys_areolata	(Rhinoclemmys_nasuta	(Rhinoclemmys_pulcherrima	(Rhinoclemmys_funerea	Rhinoclemmys_punctularia))))))	(Mauremys_annamensis	(Rhinoclemmys_melanosterna	Heosemys_grandis))))	Melanochelys_trijuga))));
