# Supplementary material for: Estimating the phylogeny of geoemydid turtles (Cryptodira) from landmark data: an assessment of different methods
Source: PeerJ. 2019 Aug 22;7:e7476. doi: 10.7717/peerj.7476 (PMC6708579; doi:10.7717/peerj.7476)
Supplement: Supplemental Information 10 — The trees are organised in folders corresponding to each landmark dataset. Within each folder the trees are named as follows: ‘dyn’ for dynamic LAUP ‘gpa’ for LAUP on GPA alignment ‘lin’ for linear parsimony ‘ml’ for maximum likelihood ‘nj’ for neighbour-joining ‘sqcpars’ for squared-change parsimony ‘_bs’ and ‘_bscon’ denote bootstrap trees, and bootstrap consensus trees, respectively. [file peerj-07-7476-s010.zip › trees/ant_lobe/sqcpars_bscon.tre]

((((((((Batagur_borneoensis,Batagur_baska)100,Batagur_kachuga)100,Pangshura_smithii)99.5,Hardella_thurjii)100,Mauremys_sinensis)82,(Heosemys_spinosa,Batagur_dhongoka)85,Pangshura_tentoria,Leucocephalon_yuwonoi,Morenia_petersi,Notochelys_platynota,Mauremys_leprosa,Pangshura_tecta)93.5,((((Cuora_mccordi,Cuora_flavomarginata)88,Cuora_amboinensis)88,Cuora_picturata,Cuora_aurocapitata)99.5,Cyclemys_oldhamii,Cyclemys_dentata)94,((Rhinoclemmys_funerea,Rhinoclemmys_punctularia,Rhinoclemmys_pulcherrima)95,Rhinoclemmys_nasuta)99,(Mauremys_reevesii,Mauremys_nigricans)100,(Sacalia_quadriocellata,Siebenrockiella_crassicollis)74,Mauremys_rivulata,Orlitia_borneensis,Rhinoclemmys_areolata,Sacalia_bealei,Mauremys_caspica,Morenia_ocellata,Rhinoclemmys_annulata,Melanochelys_trijuga,Malayemys_subtrijuga,Heosemys_annandalii,Mauremys_japonica,Rhinoclemmys_diademata,Heosemys_grandis,Rhinoclemmys_melanosterna,Mauremys_annamensis,Geoemyda_spengleri)NA,Malaclemys_terrapin)100;
