# Supplementary material for: Estimating the phylogeny of geoemydid turtles (Cryptodira) from landmark data: an assessment of different methods
Source: PeerJ. 2019 Aug 22;7:e7476. doi: 10.7717/peerj.7476 (PMC6708579; doi:10.7717/peerj.7476)
Supplement: Supplemental Information 10 — The trees are organised in folders corresponding to each landmark dataset. Within each folder the trees are named as follows: ‘dyn’ for dynamic LAUP ‘gpa’ for LAUP on GPA alignment ‘lin’ for linear parsimony ‘ml’ for maximum likelihood ‘nj’ for neighbour-joining ‘sqcpars’ for squared-change parsimony ‘_bs’ and ‘_bscon’ denote bootstrap trees, and bootstrap consensus trees, respectively. [file peerj-07-7476-s010.zip › trees/carapace/dyn.tre]

(Malaclemys_terrapin:0.00000,(Geoemyda_spengleri:0.15507,((Mauremys_japonica:0.07646,((Mauremys_annamensis:0.12723,(Mauremys_reevesii:0.05994,(Mauremys_nigricans:0.05070,(Malayemys_subtrijuga:0.09056,(Siebenrockiella_crassicollis:0.07561,Sacalia_bealei:0.06029):0.05317):0.05408):0.03871):0.03263):0.03392,(Mauremys_caspica:0.08045,(Mauremys_sinensis:0.07650,(Mauremys_rivulata:0.09399,Mauremys_leprosa:0.07718):0.04800):0.04649):0.03977):0.03329):0.03654,((Rhinoclemmys_annulata:0.08810,(Leucocephalon_yuwonoi:0.06257,((Rhinoclemmys_punctularia:0.07464,(Rhinoclemmys_areolata:0.05926,(Rhinoclemmys_melanosterna:0.10402,(Rhinoclemmys_pulcherrima:0.04186,((Cuora_mccordi:0.09070,(Cuora_flavomarginata:0.08611,(Cuora_amboinensis:0.06611,Cuora_galbinifrons:0.12656):0.05435):0.06719):0.06244,(Cuora_aurocapitata:0.07889,Cuora_pani:0.05991):0.08272):0.05097):0.05180):0.04081):0.03781):0.02681,(Rhinoclemmys_nasuta:0.05462,(Melanochelys_trijuga:0.04586,(Rhinoclemmys_funerea:0.11482,(((Orlitia_borneensis:0.12209,(Hardella_thurjii:0.09544,((Pangshura_smithii:0.06011,(Pangshura_tentoria:0.06918,Pangshura_tecta:0.08768):0.07067):0.06245,(Batagur_dhongoka:0.11242,(Batagur_kachuga:0.14442,Batagur_baska:0.10589):0.06458):0.04774):0.05677):0.05241):0.09331,(Morenia_petersi:0.09309,Morenia_ocellata:0.13803):0.07053):0.04275,(Heosemys_grandis:0.08141,Heosemys_annandalii:0.10412):0.03608):0.03233):0.03581):0.05449):0.02858):0.03293):0.03097):0.04163,((Notochelys_platynota:0.07758,Heosemys_spinosa:0.16404):0.03769,(Cyclemys_oldhamii:0.10513,Cyclemys_dentata:0.10250):0.05285):0.04373):0.02475):0.05821):0.18418);
