# Supplementary material for: Estimating the phylogeny of geoemydid turtles (Cryptodira) from landmark data: an assessment of different methods
Source: PeerJ. 2019 Aug 22;7:e7476. doi: 10.7717/peerj.7476 (PMC6708579; doi:10.7717/peerj.7476)
Supplement: Supplemental Information 10 — The trees are organised in folders corresponding to each landmark dataset. Within each folder the trees are named as follows: ‘dyn’ for dynamic LAUP ‘gpa’ for LAUP on GPA alignment ‘lin’ for linear parsimony ‘ml’ for maximum likelihood ‘nj’ for neighbour-joining ‘sqcpars’ for squared-change parsimony ‘_bs’ and ‘_bscon’ denote bootstrap trees, and bootstrap consensus trees, respectively. [file peerj-07-7476-s010.zip › trees/carapace/dyn_bs.tre]

(Malaclemys_terrapin	(Mauremys_caspica	((Mauremys_sinensis	(((Mauremys_reevesii	Mauremys_annamensis )	((Mauremys_japonica	(Geoemyda_spengleri	(Cyclemys_dentata	(Cyclemys_oldhamii	(Notochelys_platynota	Heosemys_spinosa )))))	(Mauremys_nigricans	((Heosemys_annandalii	(Orlitia_borneensis	(Hardella_thurjii	((Pangshura_smithii	(Pangshura_tentoria	Pangshura_tecta ))	(Batagur_dhongoka	(Batagur_kachuga	Batagur_baska ))))))	(Malayemys_subtrijuga	(Siebenrockiella_crassicollis	Sacalia_bealei ))))))	((Melanochelys_trijuga	(Heosemys_grandis	((Rhinoclemmys_punctularia	(Rhinoclemmys_areolata	(Rhinoclemmys_melanosterna	(Rhinoclemmys_pulcherrima	((Cuora_mccordi	(Cuora_flavomarginata	(Cuora_amboinensis	Cuora_galbinifrons )))	(Cuora_aurocapitata	Cuora_pani ))))))	(Rhinoclemmys_nasuta	(Rhinoclemmys_annulata	Leucocephalon_yuwonoi )))))	(Rhinoclemmys_funerea	(Morenia_petersi	Morenia_ocellata )))))	(Mauremys_rivulata	Mauremys_leprosa ))));
(Malaclemys_terrapin	(Geoemyda_spengleri	(Mauremys_annamensis	((Mauremys_japonica	((Mauremys_reevesii	(Mauremys_nigricans	(Malayemys_subtrijuga	(Siebenrockiella_crassicollis	Sacalia_bealei ))))	(Mauremys_caspica	((Mauremys_sinensis	((Rhinoclemmys_nasuta	((Rhinoclemmys_punctularia	(Rhinoclemmys_areolata	(Rhinoclemmys_melanosterna	(Rhinoclemmys_pulcherrima	((Cuora_mccordi	(Cuora_flavomarginata	(Cuora_amboinensis	Cuora_galbinifrons )))	(Cuora_aurocapitata	Cuora_pani ))))))	(Rhinoclemmys_annulata	Leucocephalon_yuwonoi )))	(Melanochelys_trijuga	(Rhinoclemmys_funerea	(((Orlitia_borneensis	(Hardella_thurjii	((Pangshura_smithii	(Pangshura_tentoria	Pangshura_tecta ))	(Batagur_dhongoka	(Batagur_kachuga	Batagur_baska )))))	(Morenia_petersi	Morenia_ocellata ))	(Heosemys_grandis	Heosemys_annandalii ))))))	(Mauremys_rivulata	Mauremys_leprosa )))))	((Notochelys_platynota	Heosemys_spinosa )	(Cyclemys_oldhamii	Cyclemys_dentata ))))));
(Malaclemys_terrapin	(Geoemyda_spengleri	(Mauremys_annamensis	(Mauremys_japonica	((Mauremys_reevesii	Mauremys_nigricans )	((Mauremys_sinensis	((Rhinoclemmys_nasuta	((Rhinoclemmys_punctularia	(Rhinoclemmys_areolata	(Rhinoclemmys_melanosterna	(Rhinoclemmys_pulcherrima	((Cuora_mccordi	(Cuora_flavomarginata	(Cuora_amboinensis	Cuora_galbinifrons )))	(Cuora_aurocapitata	Cuora_pani ))))))	(Rhinoclemmys_annulata	(Leucocephalon_yuwonoi	(Heosemys_spinosa	(Notochelys_platynota	(Cyclemys_oldhamii	Cyclemys_dentata )))))))	(Rhinoclemmys_funerea	(Melanochelys_trijuga	((((Malayemys_subtrijuga	(Orlitia_borneensis	(Hardella_thurjii	((Batagur_dhongoka	(Pangshura_smithii	(Pangshura_tentoria	Pangshura_tecta )))	(Batagur_kachuga	Batagur_baska )))))	(Siebenrockiella_crassicollis	Sacalia_bealei ))	(Morenia_petersi	Morenia_ocellata ))	(Heosemys_grandis	Heosemys_annandalii ))))))	(Mauremys_caspica	(Mauremys_rivulata	Mauremys_leprosa ))))))));
(Malaclemys_terrapin	(Geoemyda_spengleri	(Heosemys_spinosa	(Mauremys_japonica	((((Mauremys_caspica	(Mauremys_reevesii	Mauremys_nigricans ))	(Mauremys_sinensis	(Mauremys_rivulata	Mauremys_leprosa )))	((Rhinoclemmys_nasuta	(Rhinoclemmys_punctularia	(Rhinoclemmys_areolata	((Rhinoclemmys_melanosterna	(Rhinoclemmys_pulcherrima	((Cuora_amboinensis	Cuora_galbinifrons )	(Cuora_mccordi	Cuora_flavomarginata ))))	(((Melanochelys_trijuga	(Rhinoclemmys_funerea	((Orlitia_borneensis	(Hardella_thurjii	((Pangshura_smithii	(Pangshura_tentoria	Pangshura_tecta ))	(Batagur_dhongoka	(Batagur_kachuga	Batagur_baska )))))	(Morenia_petersi	Morenia_ocellata ))))	(Heosemys_grandis	Heosemys_annandalii ))	(Malayemys_subtrijuga	(Siebenrockiella_crassicollis	Sacalia_bealei )))))))	(Rhinoclemmys_annulata	Leucocephalon_yuwonoi )))	((Notochelys_platynota	(Cyclemys_oldhamii	Cyclemys_dentata ))	(Mauremys_annamensis	(Cuora_aurocapitata	Cuora_pani ))))))));
(Malaclemys_terrapin	(Geoemyda_spengleri	(((Mauremys_japonica	((Mauremys_annamensis	(Mauremys_reevesii	Mauremys_nigricans ))	(Mauremys_caspica	(Mauremys_sinensis	(Mauremys_rivulata	Mauremys_leprosa )))))	(Rhinoclemmys_annulata	(Leucocephalon_yuwonoi	((Rhinoclemmys_nasuta	(((Rhinoclemmys_pulcherrima	(Rhinoclemmys_melanosterna	(Cuora_amboinensis	(Cuora_galbinifrons	(Cuora_mccordi	Cuora_flavomarginata )))))	(Melanochelys_trijuga	((Heosemys_grandis	(Rhinoclemmys_funerea	(Orlitia_borneensis	(Hardella_thurjii	((Pangshura_smithii	(Pangshura_tentoria	Pangshura_tecta ))	(Batagur_dhongoka	(Batagur_kachuga	Batagur_baska )))))))	(Heosemys_annandalii	((Morenia_petersi	Morenia_ocellata )	(Siebenrockiella_crassicollis	(Malayemys_subtrijuga	Sacalia_bealei )))))))	(Rhinoclemmys_punctularia	Rhinoclemmys_areolata )))	(Cuora_aurocapitata	Cuora_pani )))))	(Heosemys_spinosa	(Notochelys_platynota	(Cyclemys_oldhamii	Cyclemys_dentata ))))));
(Malaclemys_terrapin	(Mauremys_caspica	((((Mauremys_japonica	((Mauremys_reevesii	Mauremys_nigricans )	(Malayemys_subtrijuga	(Siebenrockiella_crassicollis	Sacalia_bealei ))))	(Geoemyda_spengleri	Mauremys_annamensis ))	((Notochelys_platynota	Heosemys_spinosa )	(Cyclemys_oldhamii	Cyclemys_dentata )))	((Rhinoclemmys_annulata	(Leucocephalon_yuwonoi	(Rhinoclemmys_nasuta	((Rhinoclemmys_punctularia	(Rhinoclemmys_areolata	(Rhinoclemmys_melanosterna	(Rhinoclemmys_pulcherrima	((Cuora_mccordi	(Cuora_flavomarginata	(Cuora_amboinensis	Cuora_galbinifrons )))	(Cuora_aurocapitata	Cuora_pani ))))))	((Heosemys_grandis	(Heosemys_annandalii	(Morenia_petersi	Morenia_ocellata )))	(Melanochelys_trijuga	Rhinoclemmys_funerea ))))))	((Mauremys_sinensis	((Orlitia_borneensis	(Hardella_thurjii	(Batagur_dhongoka	(Batagur_kachuga	Batagur_baska ))))	(Pangshura_smithii	(Pangshura_tentoria	Pangshura_tecta ))))	(Mauremys_rivulata	Mauremys_leprosa ))))));
(Malaclemys_terrapin	(Geoemyda_spengleri	((Mauremys_japonica	((Mauremys_annamensis	(Mauremys_reevesii	(Mauremys_nigricans	(Malayemys_subtrijuga	(Sacalia_bealei	(Siebenrockiella_crassicollis	(Heosemys_annandalii	((Hardella_thurjii	(Orlitia_borneensis	((Pangshura_smithii	(Pangshura_tentoria	Pangshura_tecta ))	(Batagur_dhongoka	(Batagur_kachuga	Batagur_baska )))))	(Morenia_petersi	Morenia_ocellata )))))))))	(Mauremys_caspica	(Mauremys_sinensis	(Mauremys_rivulata	Mauremys_leprosa )))))	((Rhinoclemmys_annulata	(Leucocephalon_yuwonoi	(Rhinoclemmys_nasuta	((Rhinoclemmys_punctularia	(Rhinoclemmys_areolata	(Rhinoclemmys_melanosterna	(Rhinoclemmys_pulcherrima	((Cuora_mccordi	(Cuora_flavomarginata	(Cuora_amboinensis	Cuora_galbinifrons )))	(Cuora_aurocapitata	Cuora_pani ))))))	(Heosemys_grandis	(Melanochelys_trijuga	Rhinoclemmys_funerea ))))))	((Notochelys_platynota	Heosemys_spinosa )	(Cyclemys_oldhamii	Cyclemys_dentata ))))));
(Malaclemys_terrapin	(Geoemyda_spengleri	((Rhinoclemmys_annulata	(Leucocephalon_yuwonoi	((((((Mauremys_reevesii	(Mauremys_nigricans	Malayemys_subtrijuga ))	(Mauremys_annamensis	Mauremys_japonica ))	(Mauremys_sinensis	(Mauremys_caspica	(Mauremys_rivulata	Mauremys_leprosa ))))	(Cuora_aurocapitata	Cuora_pani ))	(Rhinoclemmys_nasuta	(Rhinoclemmys_funerea	(Melanochelys_trijuga	((Heosemys_annandalii	(Heosemys_grandis	(Orlitia_borneensis	(Hardella_thurjii	((Batagur_dhongoka	(Pangshura_smithii	(Pangshura_tentoria	Pangshura_tecta )))	(Batagur_kachuga	Batagur_baska ))))))	((Morenia_petersi	Morenia_ocellata )	(Siebenrockiella_crassicollis	Sacalia_bealei )))))))	(Rhinoclemmys_punctularia	(Rhinoclemmys_areolata	(Rhinoclemmys_pulcherrima	(Rhinoclemmys_melanosterna	(Cuora_amboinensis	(Cuora_galbinifrons	(Cuora_mccordi	Cuora_flavomarginata ))))))))))	(Heosemys_spinosa	(Notochelys_platynota	(Cyclemys_oldhamii	Cyclemys_dentata ))))));
(Malaclemys_terrapin	(Geoemyda_spengleri	(Mauremys_annamensis	(Mauremys_japonica	((Mauremys_reevesii	(Mauremys_nigricans	(Malayemys_subtrijuga	(((Heosemys_annandalii	(Heosemys_grandis	(Melanochelys_trijuga	(Rhinoclemmys_funerea	(Rhinoclemmys_nasuta	(Rhinoclemmys_punctularia	((((Rhinoclemmys_pulcherrima	((Cuora_mccordi	(Cuora_flavomarginata	(Cuora_amboinensis	Cuora_galbinifrons )))	(Cuora_aurocapitata	Cuora_pani )))	(Heosemys_spinosa	(Notochelys_platynota	(Cyclemys_oldhamii	Cyclemys_dentata ))))	(Rhinoclemmys_melanosterna	Rhinoclemmys_areolata ))	(Rhinoclemmys_annulata	Leucocephalon_yuwonoi ))))))))	((Hardella_thurjii	(Orlitia_borneensis	((Pangshura_smithii	(Pangshura_tentoria	Pangshura_tecta ))	(Batagur_dhongoka	(Batagur_kachuga	Batagur_baska )))))	(Morenia_petersi	Morenia_ocellata )))	(Siebenrockiella_crassicollis	Sacalia_bealei )))))	(Mauremys_caspica	(Mauremys_sinensis	(Mauremys_rivulata	Mauremys_leprosa ))))))));
(Malaclemys_terrapin	(Mauremys_annamensis	((Mauremys_japonica	((Mauremys_reevesii	(Mauremys_nigricans	(((((Heosemys_grandis	(((Rhinoclemmys_pulcherrima	((Cuora_mccordi	(Cuora_flavomarginata	(Cuora_amboinensis	Cuora_galbinifrons )))	(Cuora_aurocapitata	Cuora_pani )))	(Rhinoclemmys_nasuta	(Rhinoclemmys_punctularia	(Leucocephalon_yuwonoi	(Rhinoclemmys_annulata	(Geoemyda_spengleri	Heosemys_spinosa ))))))	(Rhinoclemmys_melanosterna	Rhinoclemmys_areolata )))	(Melanochelys_trijuga	Rhinoclemmys_funerea ))	(Heosemys_annandalii	(Morenia_petersi	Morenia_ocellata )))	(Siebenrockiella_crassicollis	Sacalia_bealei ))	(Malayemys_subtrijuga	(Orlitia_borneensis	(Hardella_thurjii	((Pangshura_smithii	(Pangshura_tentoria	Pangshura_tecta ))	(Batagur_dhongoka	(Batagur_kachuga	Batagur_baska )))))))))	(Mauremys_caspica	(Mauremys_sinensis	(Mauremys_rivulata	Mauremys_leprosa )))))	(Notochelys_platynota	(Cyclemys_oldhamii	Cyclemys_dentata )))));
(Malaclemys_terrapin	(Geoemyda_spengleri	(Rhinoclemmys_annulata	((((Mauremys_caspica	(Mauremys_japonica	(Mauremys_annamensis	(Mauremys_reevesii	Mauremys_nigricans ))))	(Mauremys_sinensis	(Mauremys_rivulata	Mauremys_leprosa )))	(Rhinoclemmys_nasuta	(((Rhinoclemmys_pulcherrima	((Cuora_mccordi	(Cuora_flavomarginata	(Cuora_amboinensis	Cuora_galbinifrons )))	(Cuora_aurocapitata	Cuora_pani )))	((Rhinoclemmys_melanosterna	(Heosemys_grandis	(Heosemys_annandalii	(((Orlitia_borneensis	(Hardella_thurjii	((Pangshura_smithii	(Pangshura_tentoria	Pangshura_tecta ))	(Batagur_dhongoka	(Batagur_kachuga	Batagur_baska )))))	(Morenia_petersi	Morenia_ocellata ))	(Malayemys_subtrijuga	(Siebenrockiella_crassicollis	Sacalia_bealei ))))))	(Melanochelys_trijuga	Rhinoclemmys_funerea )))	(Rhinoclemmys_punctularia	Rhinoclemmys_areolata ))))	(Leucocephalon_yuwonoi	(Heosemys_spinosa	(Notochelys_platynota	(Cyclemys_oldhamii	Cyclemys_dentata ))))))));
(Malaclemys_terrapin	(Notochelys_platynota	((((Mauremys_japonica	((Mauremys_reevesii	Mauremys_nigricans )	(Mauremys_caspica	(Mauremys_sinensis	(Mauremys_rivulata	Mauremys_leprosa )))))	(Geoemyda_spengleri	Mauremys_annamensis ))	((Heosemys_spinosa	(Rhinoclemmys_pulcherrima	((Cuora_mccordi	(Cuora_flavomarginata	(Cuora_amboinensis	Cuora_galbinifrons )))	(Cuora_aurocapitata	Cuora_pani ))))	(((Rhinoclemmys_punctularia	(Rhinoclemmys_nasuta	(Rhinoclemmys_funerea	(Melanochelys_trijuga	((((Orlitia_borneensis	(Hardella_thurjii	((Pangshura_smithii	(Pangshura_tentoria	Pangshura_tecta ))	(Batagur_dhongoka	(Batagur_kachuga	Batagur_baska )))))	(Morenia_petersi	Morenia_ocellata ))	(Malayemys_subtrijuga	(Siebenrockiella_crassicollis	Sacalia_bealei )))	(Heosemys_grandis	Heosemys_annandalii ))))))	(Rhinoclemmys_annulata	Leucocephalon_yuwonoi ))	(Rhinoclemmys_melanosterna	Rhinoclemmys_areolata ))))	(Cyclemys_oldhamii	Cyclemys_dentata ))));
(Malaclemys_terrapin	(Geoemyda_spengleri	(((Mauremys_japonica	(Mauremys_annamensis	(Mauremys_reevesii	Mauremys_nigricans )))	((Notochelys_platynota	Heosemys_spinosa )	(Cyclemys_oldhamii	Cyclemys_dentata )))	((Rhinoclemmys_annulata	(Leucocephalon_yuwonoi	((Rhinoclemmys_nasuta	((Rhinoclemmys_pulcherrima	((Cuora_mccordi	(Cuora_flavomarginata	(Cuora_amboinensis	Cuora_galbinifrons )))	(Cuora_aurocapitata	Cuora_pani )))	(((Heosemys_grandis	(Heosemys_annandalii	((Orlitia_borneensis	(Hardella_thurjii	((Pangshura_smithii	(Pangshura_tentoria	Pangshura_tecta ))	(Batagur_dhongoka	(Batagur_kachuga	Batagur_baska )))))	(Morenia_petersi	Morenia_ocellata ))))	(Rhinoclemmys_melanosterna	(Malayemys_subtrijuga	(Siebenrockiella_crassicollis	Sacalia_bealei ))))	(Melanochelys_trijuga	Rhinoclemmys_funerea ))))	(Rhinoclemmys_punctularia	Rhinoclemmys_areolata ))))	(Mauremys_caspica	(Mauremys_sinensis	(Mauremys_rivulata	Mauremys_leprosa )))))));
(Malaclemys_terrapin	((((Mauremys_japonica	((Mauremys_reevesii	Mauremys_annamensis )	(Mauremys_nigricans	(Malayemys_subtrijuga	(Siebenrockiella_crassicollis	Sacalia_bealei )))))	(Mauremys_caspica	(Mauremys_sinensis	(Mauremys_rivulata	Mauremys_leprosa ))))	((Rhinoclemmys_annulata	(Leucocephalon_yuwonoi	(Rhinoclemmys_nasuta	(Rhinoclemmys_punctularia	((Heosemys_grandis	((Heosemys_annandalii	(Rhinoclemmys_pulcherrima	((Cuora_mccordi	(Cuora_flavomarginata	(Cuora_amboinensis	Cuora_galbinifrons )))	(Cuora_aurocapitata	Cuora_pani ))))	(Melanochelys_trijuga	(Rhinoclemmys_funerea	(((Orlitia_borneensis	(Hardella_thurjii	(Batagur_dhongoka	(Batagur_kachuga	Batagur_baska ))))	(Pangshura_smithii	(Pangshura_tentoria	Pangshura_tecta )))	(Morenia_petersi	Morenia_ocellata ))))))	(Rhinoclemmys_melanosterna	Rhinoclemmys_areolata ))))))	(Geoemyda_spengleri	Heosemys_spinosa )))	(Notochelys_platynota	(Cyclemys_oldhamii	Cyclemys_dentata ))));
(Malaclemys_terrapin	(Mauremys_caspica	(Mauremys_japonica	(((Mauremys_annamensis	(Mauremys_reevesii	Mauremys_nigricans ))	(Mauremys_sinensis	(Mauremys_rivulata	Mauremys_leprosa )))	((Rhinoclemmys_annulata	(Leucocephalon_yuwonoi	(Rhinoclemmys_nasuta	(Rhinoclemmys_punctularia	(Rhinoclemmys_areolata	((Rhinoclemmys_pulcherrima	((Cuora_mccordi	(Cuora_flavomarginata	(Cuora_amboinensis	Cuora_galbinifrons )))	(Cuora_aurocapitata	Cuora_pani )))	(Rhinoclemmys_melanosterna	(((Heosemys_grandis	(Heosemys_annandalii	((Orlitia_borneensis	(Hardella_thurjii	((Pangshura_smithii	(Pangshura_tentoria	Pangshura_tecta ))	(Batagur_dhongoka	(Batagur_kachuga	Batagur_baska )))))	(Morenia_petersi	Morenia_ocellata ))))	(Melanochelys_trijuga	Rhinoclemmys_funerea ))	(Malayemys_subtrijuga	(Siebenrockiella_crassicollis	Sacalia_bealei ))))))))))	((Geoemyda_spengleri	Heosemys_spinosa )	(Notochelys_platynota	(Cyclemys_oldhamii	Cyclemys_dentata ))))))));
(Malaclemys_terrapin	(Geoemyda_spengleri	(Rhinoclemmys_annulata	(Rhinoclemmys_nasuta	((Rhinoclemmys_areolata	((((Mauremys_japonica	((Mauremys_reevesii	Mauremys_annamensis )	(Mauremys_nigricans	(Malayemys_subtrijuga	(Siebenrockiella_crassicollis	Sacalia_bealei )))))	(Mauremys_sinensis	(Mauremys_caspica	(Mauremys_rivulata	Mauremys_leprosa ))))	((Rhinoclemmys_melanosterna	(Heosemys_grandis	(Heosemys_annandalii	((Orlitia_borneensis	(Hardella_thurjii	((Pangshura_smithii	(Pangshura_tentoria	Pangshura_tecta ))	(Batagur_dhongoka	(Batagur_kachuga	Batagur_baska )))))	(Morenia_petersi	Morenia_ocellata )))))	(Melanochelys_trijuga	Rhinoclemmys_funerea )))	(Rhinoclemmys_pulcherrima	(((Cuora_mccordi	(Cuora_flavomarginata	(Cuora_amboinensis	Cuora_galbinifrons )))	(Heosemys_spinosa	(Notochelys_platynota	(Cyclemys_oldhamii	Cyclemys_dentata ))))	(Cuora_aurocapitata	Cuora_pani )))))	(Rhinoclemmys_punctularia	Leucocephalon_yuwonoi ))))));
(Malaclemys_terrapin	(Geoemyda_spengleri	(((Mauremys_japonica	((Mauremys_nigricans	(Mauremys_reevesii	Mauremys_annamensis ))	(Mauremys_caspica	((Mauremys_sinensis	(Orlitia_borneensis	(Hardella_thurjii	((Pangshura_smithii	(Pangshura_tentoria	Pangshura_tecta ))	(Batagur_dhongoka	(Batagur_kachuga	Batagur_baska ))))))	(Mauremys_rivulata	Mauremys_leprosa )))))	((Notochelys_platynota	Heosemys_spinosa )	(Cyclemys_oldhamii	Cyclemys_dentata )))	(Rhinoclemmys_annulata	(Leucocephalon_yuwonoi	(Rhinoclemmys_nasuta	(Rhinoclemmys_punctularia	(Rhinoclemmys_areolata	((Rhinoclemmys_melanosterna	(Rhinoclemmys_pulcherrima	(Cuora_mccordi	(Cuora_flavomarginata	(Cuora_amboinensis	Cuora_galbinifrons )))))	((Heosemys_grandis	(Heosemys_annandalii	((Morenia_petersi	Morenia_ocellata )	(Siebenrockiella_crassicollis	(Malayemys_subtrijuga	Sacalia_bealei )))))	(Melanochelys_trijuga	(Rhinoclemmys_funerea	(Cuora_aurocapitata	Cuora_pani )))))))))))));
(Malaclemys_terrapin	(Geoemyda_spengleri	(Heosemys_spinosa	((Leucocephalon_yuwonoi	((Rhinoclemmys_punctularia	(Rhinoclemmys_areolata	((((Mauremys_annamensis	((Mauremys_reevesii	Mauremys_nigricans )	(Mauremys_japonica	(Mauremys_caspica	(Mauremys_sinensis	(Mauremys_rivulata	Mauremys_leprosa ))))))	(Malayemys_subtrijuga	(Siebenrockiella_crassicollis	Sacalia_bealei )))	(Melanochelys_trijuga	((Rhinoclemmys_funerea	((Orlitia_borneensis	(Hardella_thurjii	((Pangshura_smithii	(Pangshura_tentoria	Pangshura_tecta ))	(Batagur_dhongoka	(Batagur_kachuga	Batagur_baska )))))	(Morenia_petersi	Morenia_ocellata )))	(Heosemys_grandis	Heosemys_annandalii ))))	(Rhinoclemmys_melanosterna	(Rhinoclemmys_pulcherrima	((Cuora_mccordi	(Cuora_flavomarginata	(Cuora_amboinensis	Cuora_galbinifrons )))	(Cuora_aurocapitata	Cuora_pani )))))))	(Rhinoclemmys_annulata	Rhinoclemmys_nasuta )))	(Notochelys_platynota	(Cyclemys_oldhamii	Cyclemys_dentata ))))));
(Malaclemys_terrapin	(Geoemyda_spengleri	(((Mauremys_japonica	((Mauremys_reevesii	Mauremys_nigricans )	(Mauremys_annamensis	(Mauremys_caspica	(Mauremys_sinensis	(Mauremys_rivulata	Mauremys_leprosa ))))))	((Notochelys_platynota	Heosemys_spinosa )	(Cyclemys_oldhamii	Cyclemys_dentata )))	(Rhinoclemmys_annulata	(Leucocephalon_yuwonoi	((Rhinoclemmys_nasuta	(Heosemys_grandis	((Heosemys_annandalii	(Rhinoclemmys_melanosterna	(Rhinoclemmys_pulcherrima	((Cuora_mccordi	(Cuora_flavomarginata	(Cuora_amboinensis	Cuora_galbinifrons )))	(Cuora_aurocapitata	Cuora_pani )))))	(((Malayemys_subtrijuga	(Orlitia_borneensis	(Hardella_thurjii	((Pangshura_smithii	(Pangshura_tentoria	Pangshura_tecta ))	(Batagur_dhongoka	(Batagur_kachuga	Batagur_baska ))))))	(Siebenrockiella_crassicollis	Sacalia_bealei ))	(Melanochelys_trijuga	(Rhinoclemmys_funerea	(Morenia_petersi	Morenia_ocellata )))))))	(Rhinoclemmys_punctularia	Rhinoclemmys_areolata )))))));
(Malaclemys_terrapin	(Mauremys_annamensis	(((Mauremys_japonica	(Mauremys_reevesii	Mauremys_nigricans ))	(Mauremys_caspica	(Mauremys_sinensis	(Mauremys_rivulata	Mauremys_leprosa ))))	((Rhinoclemmys_annulata	(Leucocephalon_yuwonoi	((Rhinoclemmys_punctularia	(Rhinoclemmys_areolata	(Rhinoclemmys_melanosterna	(Rhinoclemmys_pulcherrima	((Cuora_mccordi	(Cuora_flavomarginata	(Cuora_amboinensis	Cuora_galbinifrons )))	(Cuora_aurocapitata	Cuora_pani ))))))	(Rhinoclemmys_nasuta	(Rhinoclemmys_funerea	(Melanochelys_trijuga	(Heosemys_grandis	(Heosemys_annandalii	(((Orlitia_borneensis	(Hardella_thurjii	((Pangshura_smithii	(Pangshura_tentoria	Pangshura_tecta ))	(Batagur_dhongoka	(Batagur_kachuga	Batagur_baska )))))	(Morenia_petersi	Morenia_ocellata ))	(Siebenrockiella_crassicollis	(Malayemys_subtrijuga	Sacalia_bealei )))))))))))	((Geoemyda_spengleri	Heosemys_spinosa )	(Notochelys_platynota	(Cyclemys_oldhamii	Cyclemys_dentata )))))));
(Malaclemys_terrapin	((((Mauremys_japonica	((Mauremys_reevesii	Mauremys_nigricans )	(Mauremys_caspica	(Mauremys_sinensis	(Mauremys_rivulata	Mauremys_leprosa )))))	((Leucocephalon_yuwonoi	((Rhinoclemmys_nasuta	(((Rhinoclemmys_pulcherrima	(Rhinoclemmys_melanosterna	(Cuora_amboinensis	(Cuora_galbinifrons	(Cuora_mccordi	Cuora_flavomarginata )))))	(Cuora_aurocapitata	Cuora_pani ))	(Rhinoclemmys_funerea	(Melanochelys_trijuga	((((Orlitia_borneensis	(Hardella_thurjii	((Pangshura_smithii	(Pangshura_tentoria	Pangshura_tecta ))	(Batagur_dhongoka	(Batagur_kachuga	Batagur_baska )))))	(Morenia_petersi	Morenia_ocellata ))	(Malayemys_subtrijuga	(Siebenrockiella_crassicollis	Sacalia_bealei )))	(Heosemys_grandis	Heosemys_annandalii ))))))	(Rhinoclemmys_punctularia	Rhinoclemmys_areolata )))	(Heosemys_spinosa	Rhinoclemmys_annulata )))	(Geoemyda_spengleri	Mauremys_annamensis ))	(Notochelys_platynota	(Cyclemys_oldhamii	Cyclemys_dentata ))));
(Malaclemys_terrapin	(Geoemyda_spengleri	(Rhinoclemmys_annulata	((Leucocephalon_yuwonoi	(Rhinoclemmys_nasuta	(Rhinoclemmys_punctularia	(Rhinoclemmys_areolata	((Rhinoclemmys_melanosterna	((((((Mauremys_nigricans	(Mauremys_reevesii	(Mauremys_annamensis	(Mauremys_japonica	(Mauremys_caspica	(Mauremys_sinensis	(Mauremys_rivulata	Mauremys_leprosa )))))))	(Malayemys_subtrijuga	(Orlitia_borneensis	(Hardella_thurjii	((Pangshura_smithii	(Pangshura_tentoria	Pangshura_tecta ))	(Batagur_dhongoka	(Batagur_kachuga	Batagur_baska )))))))	(Siebenrockiella_crassicollis	Sacalia_bealei ))	(Morenia_petersi	Morenia_ocellata ))	(Melanochelys_trijuga	Rhinoclemmys_funerea ))	(Heosemys_grandis	Heosemys_annandalii )))	(Rhinoclemmys_pulcherrima	((Cuora_mccordi	(Cuora_flavomarginata	(Cuora_amboinensis	Cuora_galbinifrons )))	(Cuora_aurocapitata	Cuora_pani ))))))))	(Heosemys_spinosa	(Notochelys_platynota	(Cyclemys_oldhamii	Cyclemys_dentata )))))));
(Malaclemys_terrapin	(Geoemyda_spengleri	(Mauremys_annamensis	((Mauremys_japonica	((Mauremys_reevesii	(Mauremys_nigricans	(Malayemys_subtrijuga	((((Melanochelys_trijuga	(Rhinoclemmys_funerea	(((Rhinoclemmys_pulcherrima	(Rhinoclemmys_melanosterna	(Cuora_galbinifrons	(Cuora_amboinensis	(Cuora_mccordi	Cuora_flavomarginata )))))	(Cuora_aurocapitata	Cuora_pani ))	(Rhinoclemmys_nasuta	((Rhinoclemmys_punctularia	Rhinoclemmys_areolata )	(Rhinoclemmys_annulata	Leucocephalon_yuwonoi ))))))	(Heosemys_grandis	Heosemys_annandalii ))	((Orlitia_borneensis	(Hardella_thurjii	((Pangshura_smithii	(Pangshura_tentoria	Pangshura_tecta ))	(Batagur_dhongoka	(Batagur_kachuga	Batagur_baska )))))	(Morenia_petersi	Morenia_ocellata )))	(Siebenrockiella_crassicollis	Sacalia_bealei )))))	(Mauremys_caspica	(Mauremys_sinensis	(Mauremys_rivulata	Mauremys_leprosa )))))	((Notochelys_platynota	Heosemys_spinosa )	(Cyclemys_oldhamii	Cyclemys_dentata ))))));
(Malaclemys_terrapin	(Rhinoclemmys_annulata	(((Mauremys_japonica	((Mauremys_annamensis	(Mauremys_reevesii	Mauremys_nigricans ))	(Mauremys_caspica	(Mauremys_sinensis	(Mauremys_rivulata	Mauremys_leprosa )))))	((Geoemyda_spengleri	Heosemys_spinosa )	(Notochelys_platynota	(Cyclemys_oldhamii	Cyclemys_dentata ))))	(Leucocephalon_yuwonoi	(Rhinoclemmys_punctularia	(Rhinoclemmys_nasuta	(((Rhinoclemmys_pulcherrima	((Cuora_mccordi	(Cuora_flavomarginata	(Cuora_amboinensis	Cuora_galbinifrons )))	(Cuora_aurocapitata	Cuora_pani )))	(Rhinoclemmys_melanosterna	Rhinoclemmys_areolata ))	((Heosemys_grandis	(Heosemys_annandalii	(((Orlitia_borneensis	(Hardella_thurjii	((Pangshura_smithii	(Pangshura_tentoria	Pangshura_tecta ))	(Batagur_dhongoka	(Batagur_kachuga	Batagur_baska )))))	(Morenia_petersi	Morenia_ocellata ))	(Malayemys_subtrijuga	(Siebenrockiella_crassicollis	Sacalia_bealei )))))	(Melanochelys_trijuga	Rhinoclemmys_funerea )))))))));
(Malaclemys_terrapin	(Geoemyda_spengleri	(((Mauremys_japonica	(((Mauremys_reevesii	Mauremys_annamensis )	(Mauremys_nigricans	(Malayemys_subtrijuga	(Orlitia_borneensis	(Hardella_thurjii	((Pangshura_smithii	(Pangshura_tentoria	Pangshura_tecta ))	(Batagur_dhongoka	(Batagur_kachuga	Batagur_baska ))))))))	(Mauremys_caspica	(Mauremys_sinensis	(Mauremys_rivulata	Mauremys_leprosa )))))	(Rhinoclemmys_annulata	(Leucocephalon_yuwonoi	(((Rhinoclemmys_pulcherrima	((Heosemys_spinosa	(Cuora_mccordi	(Cuora_flavomarginata	(Cuora_amboinensis	Cuora_galbinifrons ))))	(Cuora_aurocapitata	Cuora_pani )))	(Rhinoclemmys_melanosterna	Rhinoclemmys_areolata ))	(Rhinoclemmys_nasuta	(Rhinoclemmys_punctularia	(Heosemys_grandis	(Rhinoclemmys_funerea	(Melanochelys_trijuga	((Heosemys_annandalii	(Morenia_petersi	Morenia_ocellata ))	(Siebenrockiella_crassicollis	Sacalia_bealei )))))))))))	(Notochelys_platynota	(Cyclemys_oldhamii	Cyclemys_dentata )))));
(Malaclemys_terrapin	(Mauremys_caspica	(((Mauremys_japonica	(Mauremys_nigricans	(Mauremys_reevesii	Mauremys_annamensis )))	(((Rhinoclemmys_annulata	(Leucocephalon_yuwonoi	((Rhinoclemmys_punctularia	(Rhinoclemmys_areolata	(Rhinoclemmys_melanosterna	(Rhinoclemmys_pulcherrima	((Cuora_mccordi	(Cuora_flavomarginata	(Cuora_amboinensis	Cuora_galbinifrons )))	(Cuora_aurocapitata	Cuora_pani ))))))	(Rhinoclemmys_nasuta	(Heosemys_grandis	(Rhinoclemmys_funerea	(Melanochelys_trijuga	((Heosemys_annandalii	(((Pangshura_smithii	(Orlitia_borneensis	((Hardella_thurjii	Batagur_dhongoka )	(Batagur_kachuga	Batagur_baska ))))	(Pangshura_tentoria	Pangshura_tecta ))	(Morenia_petersi	Morenia_ocellata )))	(Siebenrockiella_crassicollis	(Malayemys_subtrijuga	Sacalia_bealei ))))))))))	(Geoemyda_spengleri	Heosemys_spinosa ))	(Notochelys_platynota	(Cyclemys_oldhamii	Cyclemys_dentata ))))	(Mauremys_sinensis	(Mauremys_rivulata	Mauremys_leprosa )))));
(Malaclemys_terrapin	(Mauremys_caspica	(((Mauremys_annamensis	(Mauremys_reevesii	Mauremys_nigricans ))	(Mauremys_japonica	((Geoemyda_spengleri	(((Cuora_mccordi	(Cuora_flavomarginata	(Cuora_amboinensis	Cuora_galbinifrons )))	(Cuora_aurocapitata	Cuora_pani ))	(Rhinoclemmys_pulcherrima	((Rhinoclemmys_melanosterna	((Melanochelys_trijuga	(Heosemys_annandalii	(Heosemys_grandis	(Rhinoclemmys_funerea	((Orlitia_borneensis	(Hardella_thurjii	((Pangshura_smithii	(Pangshura_tentoria	Pangshura_tecta ))	(Batagur_dhongoka	(Batagur_kachuga	Batagur_baska )))))	(Morenia_petersi	Morenia_ocellata ))))))	(Malayemys_subtrijuga	(Siebenrockiella_crassicollis	Sacalia_bealei ))))	(Rhinoclemmys_areolata	(Rhinoclemmys_punctularia	(Rhinoclemmys_nasuta	(Rhinoclemmys_annulata	Leucocephalon_yuwonoi ))))))))	((Notochelys_platynota	Heosemys_spinosa )	(Cyclemys_oldhamii	Cyclemys_dentata )))))	(Mauremys_sinensis	(Mauremys_rivulata	Mauremys_leprosa )))));
(Malaclemys_terrapin	(Geoemyda_spengleri	(Mauremys_annamensis	((Mauremys_japonica	((Mauremys_reevesii	Mauremys_nigricans )	(Mauremys_caspica	(Mauremys_sinensis	(Mauremys_rivulata	Mauremys_leprosa )))))	((Rhinoclemmys_annulata	(Leucocephalon_yuwonoi	(Rhinoclemmys_nasuta	(Rhinoclemmys_punctularia	(Rhinoclemmys_areolata	((Rhinoclemmys_pulcherrima	((Cuora_mccordi	(Cuora_flavomarginata	(Cuora_amboinensis	Cuora_galbinifrons )))	(Cuora_aurocapitata	Cuora_pani )))	(Rhinoclemmys_melanosterna	((Heosemys_grandis	(Heosemys_annandalii	(((Orlitia_borneensis	(Hardella_thurjii	((Batagur_dhongoka	(Pangshura_smithii	(Pangshura_tentoria	Pangshura_tecta )))	(Batagur_kachuga	Batagur_baska ))))	(Morenia_petersi	Morenia_ocellata ))	(Malayemys_subtrijuga	(Siebenrockiella_crassicollis	Sacalia_bealei )))))	(Melanochelys_trijuga	Rhinoclemmys_funerea )))))))))	(Heosemys_spinosa	(Notochelys_platynota	(Cyclemys_oldhamii	Cyclemys_dentata ))))))));
(Malaclemys_terrapin	(Rhinoclemmys_annulata	((((Rhinoclemmys_punctularia	(Rhinoclemmys_nasuta	((((Mauremys_reevesii	Mauremys_nigricans )	(Malayemys_subtrijuga	(Siebenrockiella_crassicollis	Sacalia_bealei )))	(((Orlitia_borneensis	(Hardella_thurjii	((Pangshura_smithii	(Pangshura_tentoria	Pangshura_tecta ))	(Batagur_dhongoka	(Batagur_kachuga	Batagur_baska )))))	(Morenia_petersi	Morenia_ocellata ))	(Heosemys_grandis	Heosemys_annandalii )))	(Melanochelys_trijuga	Rhinoclemmys_funerea ))))	(Rhinoclemmys_melanosterna	Rhinoclemmys_areolata ))	(Leucocephalon_yuwonoi	(((Rhinoclemmys_pulcherrima	((Cuora_amboinensis	Cuora_galbinifrons )	(Cuora_mccordi	Cuora_flavomarginata )))	(Cuora_aurocapitata	Cuora_pani ))	(Heosemys_spinosa	(Notochelys_platynota	(Cyclemys_dentata	(Cyclemys_oldhamii	(Geoemyda_spengleri	Mauremys_annamensis ))))))))	(Mauremys_japonica	(Mauremys_caspica	(Mauremys_sinensis	(Mauremys_rivulata	Mauremys_leprosa )))))));
(Malaclemys_terrapin	(Geoemyda_spengleri	(Mauremys_annamensis	((Mauremys_japonica	((Mauremys_reevesii	(Mauremys_nigricans	(Malayemys_subtrijuga	(Siebenrockiella_crassicollis	Sacalia_bealei ))))	(((((Rhinoclemmys_pulcherrima	((Heosemys_spinosa	(Cuora_mccordi	(Cuora_flavomarginata	(Cuora_amboinensis	Cuora_galbinifrons ))))	(Cuora_aurocapitata	Cuora_pani )))	(Rhinoclemmys_melanosterna	Rhinoclemmys_areolata ))	(Melanochelys_trijuga	(Rhinoclemmys_funerea	(((Orlitia_borneensis	(Hardella_thurjii	((Pangshura_smithii	(Pangshura_tentoria	Pangshura_tecta ))	(Batagur_dhongoka	(Batagur_kachuga	Batagur_baska )))))	(Morenia_petersi	Morenia_ocellata ))	(Heosemys_grandis	Heosemys_annandalii )))))	(Rhinoclemmys_nasuta	(Rhinoclemmys_punctularia	(Rhinoclemmys_annulata	Leucocephalon_yuwonoi ))))	(Mauremys_caspica	(Mauremys_sinensis	(Mauremys_rivulata	Mauremys_leprosa ))))))	(Notochelys_platynota	(Cyclemys_oldhamii	Cyclemys_dentata ))))));
(Malaclemys_terrapin	(Geoemyda_spengleri	(Rhinoclemmys_annulata	((Leucocephalon_yuwonoi	((Rhinoclemmys_nasuta	((Rhinoclemmys_funerea	(Melanochelys_trijuga	((((Malayemys_subtrijuga	(Mauremys_nigricans	((Mauremys_reevesii	Mauremys_annamensis )	(Mauremys_japonica	(Mauremys_caspica	(Mauremys_sinensis	(Mauremys_rivulata	Mauremys_leprosa )))))))	(Siebenrockiella_crassicollis	Sacalia_bealei ))	((Orlitia_borneensis	(Hardella_thurjii	((Pangshura_smithii	(Pangshura_tentoria	Pangshura_tecta ))	(Batagur_dhongoka	(Batagur_kachuga	Batagur_baska )))))	(Morenia_petersi	Morenia_ocellata )))	(Heosemys_grandis	Heosemys_annandalii ))))	((Rhinoclemmys_pulcherrima	(Rhinoclemmys_melanosterna	(Cuora_amboinensis	(Cuora_galbinifrons	(Cuora_mccordi	Cuora_flavomarginata )))))	(Cuora_aurocapitata	Cuora_pani ))))	(Rhinoclemmys_punctularia	Rhinoclemmys_areolata )))	(Heosemys_spinosa	(Notochelys_platynota	(Cyclemys_oldhamii	Cyclemys_dentata )))))));
(Malaclemys_terrapin	(Notochelys_platynota	(((Mauremys_japonica	((Mauremys_reevesii	Mauremys_nigricans )	(Mauremys_caspica	(Mauremys_sinensis	(Mauremys_rivulata	Mauremys_leprosa )))))	(((((Rhinoclemmys_punctularia	(Rhinoclemmys_areolata	(Rhinoclemmys_melanosterna	(Rhinoclemmys_pulcherrima	(Cuora_mccordi	(Cuora_flavomarginata	(Cuora_amboinensis	Cuora_galbinifrons )))))))	(Rhinoclemmys_nasuta	(Rhinoclemmys_funerea	(Melanochelys_trijuga	((((Orlitia_borneensis	(Hardella_thurjii	((Batagur_dhongoka	(Pangshura_smithii	(Pangshura_tentoria	Pangshura_tecta )))	(Batagur_kachuga	Batagur_baska ))))	(Morenia_petersi	Morenia_ocellata ))	(Malayemys_subtrijuga	(Siebenrockiella_crassicollis	Sacalia_bealei )))	(Heosemys_grandis	Heosemys_annandalii ))))))	(Rhinoclemmys_annulata	Leucocephalon_yuwonoi ))	(Heosemys_spinosa	(Cuora_aurocapitata	Cuora_pani )))	(Geoemyda_spengleri	Mauremys_annamensis )))	(Cyclemys_oldhamii	Cyclemys_dentata ))));
(Malaclemys_terrapin	(Geoemyda_spengleri	((((Mauremys_japonica	(Mauremys_annamensis	(Mauremys_reevesii	Mauremys_nigricans )))	(Mauremys_caspica	(Mauremys_sinensis	(Mauremys_rivulata	Mauremys_leprosa ))))	(Rhinoclemmys_annulata	(Leucocephalon_yuwonoi	((Rhinoclemmys_nasuta	((Rhinoclemmys_punctularia	(Rhinoclemmys_areolata	(Rhinoclemmys_pulcherrima	(Rhinoclemmys_melanosterna	(Cuora_amboinensis	(Cuora_galbinifrons	(Cuora_mccordi	Cuora_flavomarginata )))))))	(Rhinoclemmys_funerea	(Melanochelys_trijuga	((((Orlitia_borneensis	(Hardella_thurjii	((Pangshura_smithii	(Pangshura_tentoria	Pangshura_tecta ))	(Batagur_dhongoka	(Batagur_kachuga	Batagur_baska )))))	(Morenia_petersi	Morenia_ocellata ))	(Malayemys_subtrijuga	(Siebenrockiella_crassicollis	Sacalia_bealei )))	(Heosemys_grandis	Heosemys_annandalii ))))))	(Cuora_aurocapitata	Cuora_pani )))))	((Notochelys_platynota	Heosemys_spinosa )	(Cyclemys_oldhamii	Cyclemys_dentata )))));
(Malaclemys_terrapin	(Geoemyda_spengleri	(Rhinoclemmys_annulata	(Rhinoclemmys_areolata	(Rhinoclemmys_punctularia	((Rhinoclemmys_nasuta	((Melanochelys_trijuga	(Rhinoclemmys_funerea	(Heosemys_grandis	(Heosemys_annandalii	((Siebenrockiella_crassicollis	(Sacalia_bealei	(Malayemys_subtrijuga	(Mauremys_nigricans	((Mauremys_reevesii	Mauremys_annamensis )	(Mauremys_japonica	(Mauremys_caspica	(Mauremys_sinensis	(Mauremys_rivulata	Mauremys_leprosa )))))))))	((Orlitia_borneensis	(Hardella_thurjii	((Pangshura_smithii	(Pangshura_tentoria	Pangshura_tecta ))	(Batagur_dhongoka	(Batagur_kachuga	Batagur_baska )))))	(Morenia_petersi	Morenia_ocellata )))))))	(Rhinoclemmys_melanosterna	(Rhinoclemmys_pulcherrima	((Cuora_mccordi	(Cuora_flavomarginata	(Cuora_amboinensis	Cuora_galbinifrons )))	(Cuora_aurocapitata	Cuora_pani ))))))	(Leucocephalon_yuwonoi	(Heosemys_spinosa	(Notochelys_platynota	(Cyclemys_oldhamii	Cyclemys_dentata ))))))))));
(Malaclemys_terrapin	(Mauremys_caspica	(((Mauremys_annamensis	(Mauremys_reevesii	Mauremys_nigricans ))	(Mauremys_sinensis	(Mauremys_rivulata	Mauremys_leprosa )))	(Mauremys_japonica	((((((Rhinoclemmys_pulcherrima	(Cuora_mccordi	(Cuora_flavomarginata	(Cuora_amboinensis	Cuora_galbinifrons ))))	(Rhinoclemmys_melanosterna	(Heosemys_grandis	(Heosemys_annandalii	((((Malayemys_subtrijuga	(Orlitia_borneensis	(Hardella_thurjii	((Pangshura_smithii	(Pangshura_tentoria	Pangshura_tecta ))	(Batagur_dhongoka	(Batagur_kachuga	Batagur_baska ))))))	(Siebenrockiella_crassicollis	Sacalia_bealei ))	(Morenia_petersi	Morenia_ocellata ))	(Melanochelys_trijuga	Rhinoclemmys_funerea ))))))	(Cuora_aurocapitata	Cuora_pani ))	(Leucocephalon_yuwonoi	((Rhinoclemmys_punctularia	Rhinoclemmys_areolata )	(Rhinoclemmys_annulata	Rhinoclemmys_nasuta ))))	(Geoemyda_spengleri	Heosemys_spinosa ))	(Notochelys_platynota	(Cyclemys_oldhamii	Cyclemys_dentata )))))));
(Malaclemys_terrapin	(Mauremys_annamensis	((Mauremys_reevesii	(Mauremys_nigricans	((Malayemys_subtrijuga	(((Melanochelys_trijuga	((Rhinoclemmys_pulcherrima	((Cuora_mccordi	(Cuora_flavomarginata	(Cuora_amboinensis	Cuora_galbinifrons )))	(Cuora_aurocapitata	Cuora_pani )))	(Rhinoclemmys_nasuta	((Rhinoclemmys_punctularia	(Rhinoclemmys_melanosterna	Rhinoclemmys_areolata ))	(Rhinoclemmys_annulata	Leucocephalon_yuwonoi )))))	(Heosemys_annandalii	(Heosemys_grandis	(Rhinoclemmys_funerea	((Orlitia_borneensis	(Hardella_thurjii	((Pangshura_smithii	(Pangshura_tentoria	Pangshura_tecta ))	(Batagur_dhongoka	(Batagur_kachuga	Batagur_baska )))))	(Morenia_petersi	Morenia_ocellata ))))))	(Siebenrockiella_crassicollis	Sacalia_bealei )))	(Mauremys_japonica	((Geoemyda_spengleri	Heosemys_spinosa )	(Notochelys_platynota	(Cyclemys_oldhamii	Cyclemys_dentata )))))))	(Mauremys_caspica	(Mauremys_leprosa	(Mauremys_rivulata	Mauremys_sinensis ))))));
(Malaclemys_terrapin	(Mauremys_caspica	((Mauremys_japonica	(Mauremys_annamensis	(Mauremys_reevesii	Mauremys_nigricans )))	((((((Rhinoclemmys_punctularia	(Rhinoclemmys_areolata	(Rhinoclemmys_melanosterna	(Rhinoclemmys_pulcherrima	(Cuora_mccordi	(Cuora_amboinensis	(Cuora_flavomarginata	Cuora_galbinifrons )))))))	((Melanochelys_trijuga	((Heosemys_annandalii	((Orlitia_borneensis	(Hardella_thurjii	((Pangshura_smithii	(Pangshura_tentoria	Pangshura_tecta ))	(Batagur_dhongoka	(Batagur_kachuga	Batagur_baska )))))	(Morenia_petersi	Morenia_ocellata )))	(Malayemys_subtrijuga	(Siebenrockiella_crassicollis	Sacalia_bealei ))))	(Heosemys_grandis	Rhinoclemmys_funerea )))	(Leucocephalon_yuwonoi	(Heosemys_spinosa	(Notochelys_platynota	(Cyclemys_oldhamii	Cyclemys_dentata )))))	(Rhinoclemmys_annulata	Rhinoclemmys_nasuta ))	(Geoemyda_spengleri	(Cuora_aurocapitata	Cuora_pani )))	(Mauremys_sinensis	(Mauremys_rivulata	Mauremys_leprosa ))))));
(Malaclemys_terrapin	(Geoemyda_spengleri	((Mauremys_japonica	((Mauremys_annamensis	(Mauremys_reevesii	Mauremys_nigricans ))	(Mauremys_caspica	(Mauremys_sinensis	(Mauremys_rivulata	Mauremys_leprosa )))))	(Rhinoclemmys_annulata	((Rhinoclemmys_nasuta	(Rhinoclemmys_punctularia	(Rhinoclemmys_areolata	((Rhinoclemmys_pulcherrima	((Cuora_mccordi	(Cuora_flavomarginata	(Cuora_amboinensis	Cuora_galbinifrons )))	(Cuora_aurocapitata	Cuora_pani )))	(Rhinoclemmys_melanosterna	(Heosemys_grandis	(Heosemys_annandalii	(((Malayemys_subtrijuga	(Orlitia_borneensis	(Hardella_thurjii	((Pangshura_smithii	(Pangshura_tentoria	Pangshura_tecta ))	(Batagur_dhongoka	(Batagur_kachuga	Batagur_baska ))))))	(Siebenrockiella_crassicollis	Sacalia_bealei ))	(Melanochelys_trijuga	(Rhinoclemmys_funerea	(Morenia_petersi	Morenia_ocellata )))))))))))	(Leucocephalon_yuwonoi	(Heosemys_spinosa	(Notochelys_platynota	(Cyclemys_oldhamii	Cyclemys_dentata )))))))));
(Malaclemys_terrapin	(Geoemyda_spengleri	(Rhinoclemmys_annulata	(Rhinoclemmys_nasuta	(Leucocephalon_yuwonoi	(((Mauremys_japonica	((Mauremys_annamensis	(Mauremys_reevesii	(Mauremys_nigricans	(Malayemys_subtrijuga	(Siebenrockiella_crassicollis	Sacalia_bealei )))))	(Mauremys_caspica	(Mauremys_sinensis	(Mauremys_rivulata	Mauremys_leprosa )))))	(((Notochelys_platynota	Heosemys_spinosa )	(Cyclemys_oldhamii	Cyclemys_dentata ))	(Cuora_aurocapitata	Cuora_pani )))	(((Rhinoclemmys_pulcherrima	(Rhinoclemmys_melanosterna	(Cuora_amboinensis	(Cuora_galbinifrons	(Cuora_mccordi	Cuora_flavomarginata )))))	((Melanochelys_trijuga	(Rhinoclemmys_funerea	((Orlitia_borneensis	(Hardella_thurjii	((Pangshura_smithii	(Pangshura_tentoria	Pangshura_tecta ))	(Batagur_dhongoka	(Batagur_kachuga	Batagur_baska )))))	(Morenia_petersi	Morenia_ocellata ))))	(Heosemys_grandis	Heosemys_annandalii )))	(Rhinoclemmys_punctularia	Rhinoclemmys_areolata ))))))));
(Malaclemys_terrapin	(Geoemyda_spengleri	((Mauremys_japonica	((Mauremys_nigricans	(Mauremys_reevesii	Mauremys_annamensis ))	(Mauremys_caspica	(Mauremys_sinensis	(Mauremys_rivulata	Mauremys_leprosa )))))	((Rhinoclemmys_annulata	(Leucocephalon_yuwonoi	(Rhinoclemmys_nasuta	((Rhinoclemmys_punctularia	(Rhinoclemmys_areolata	(Rhinoclemmys_melanosterna	(Rhinoclemmys_pulcherrima	((Cuora_mccordi	(Cuora_flavomarginata	(Cuora_amboinensis	Cuora_galbinifrons )))	(Cuora_aurocapitata	Cuora_pani ))))))	(Heosemys_grandis	(((Heosemys_annandalii	((Orlitia_borneensis	(Hardella_thurjii	((Pangshura_smithii	(Pangshura_tentoria	Pangshura_tecta ))	(Batagur_dhongoka	(Batagur_kachuga	Batagur_baska )))))	(Morenia_petersi	Morenia_ocellata )))	(Malayemys_subtrijuga	(Siebenrockiella_crassicollis	Sacalia_bealei )))	(Melanochelys_trijuga	Rhinoclemmys_funerea )))))))	((Notochelys_platynota	Heosemys_spinosa )	(Cyclemys_oldhamii	Cyclemys_dentata ))))));
(Malaclemys_terrapin	(Geoemyda_spengleri	(Mauremys_japonica	(((Mauremys_reevesii	Mauremys_annamensis )	(Mauremys_nigricans	(Malayemys_subtrijuga	(Sacalia_bealei	(Siebenrockiella_crassicollis	((Heosemys_annandalii	(Melanochelys_trijuga	(Rhinoclemmys_funerea	(Heosemys_grandis	(Rhinoclemmys_punctularia	((Rhinoclemmys_areolata	(Rhinoclemmys_melanosterna	(Rhinoclemmys_pulcherrima	((Cuora_mccordi	(Cuora_flavomarginata	(Cuora_amboinensis	Cuora_galbinifrons )))	(Cuora_aurocapitata	Cuora_pani )))))	((Leucocephalon_yuwonoi	(Heosemys_spinosa	(Notochelys_platynota	(Cyclemys_oldhamii	Cyclemys_dentata ))))	(Rhinoclemmys_annulata	Rhinoclemmys_nasuta ))))))))	((Orlitia_borneensis	(Hardella_thurjii	((Pangshura_smithii	(Pangshura_tentoria	Pangshura_tecta ))	(Batagur_dhongoka	(Batagur_kachuga	Batagur_baska )))))	(Morenia_petersi	Morenia_ocellata ))))))))	(Mauremys_caspica	(Mauremys_sinensis	(Mauremys_rivulata	Mauremys_leprosa )))))));
(Malaclemys_terrapin	(Notochelys_platynota	((Mauremys_japonica	(((Mauremys_reevesii	(Mauremys_nigricans	Malayemys_subtrijuga ))	(Geoemyda_spengleri	Mauremys_annamensis ))	(((Rhinoclemmys_punctularia	(Rhinoclemmys_nasuta	(((Rhinoclemmys_pulcherrima	(Heosemys_spinosa	((Cuora_mccordi	(Cuora_flavomarginata	(Cuora_amboinensis	Cuora_galbinifrons )))	(Cuora_aurocapitata	Cuora_pani ))))	(Rhinoclemmys_melanosterna	Rhinoclemmys_areolata ))	((Heosemys_grandis	(Heosemys_annandalii	((Morenia_petersi	Morenia_ocellata )	(Siebenrockiella_crassicollis	Sacalia_bealei ))))	(Melanochelys_trijuga	Rhinoclemmys_funerea )))))	(Rhinoclemmys_annulata	Leucocephalon_yuwonoi ))	(Mauremys_caspica	((Mauremys_sinensis	((Orlitia_borneensis	(Hardella_thurjii	(Batagur_dhongoka	(Batagur_kachuga	Batagur_baska ))))	(Pangshura_smithii	(Pangshura_tentoria	Pangshura_tecta ))))	(Mauremys_rivulata	Mauremys_leprosa ))))))	(Cyclemys_oldhamii	Cyclemys_dentata ))));
(Malaclemys_terrapin	(Mauremys_annamensis	((Mauremys_japonica	((Mauremys_caspica	(Mauremys_reevesii	(Mauremys_nigricans	Malayemys_subtrijuga )))	(Mauremys_sinensis	(Mauremys_rivulata	Mauremys_leprosa ))))	((Rhinoclemmys_annulata	(Leucocephalon_yuwonoi	((Rhinoclemmys_nasuta	((Rhinoclemmys_pulcherrima	((Cuora_mccordi	(Cuora_flavomarginata	(Cuora_amboinensis	Cuora_galbinifrons )))	(Cuora_aurocapitata	Cuora_pani )))	(Melanochelys_trijuga	(Rhinoclemmys_funerea	(Heosemys_grandis	(Heosemys_annandalii	((((Orlitia_borneensis	(Hardella_thurjii	(Batagur_dhongoka	(Batagur_kachuga	Batagur_baska ))))	(Pangshura_smithii	(Pangshura_tentoria	Pangshura_tecta )))	(Morenia_petersi	Morenia_ocellata ))	(Siebenrockiella_crassicollis	Sacalia_bealei ))))))))	(Rhinoclemmys_punctularia	(Rhinoclemmys_melanosterna	Rhinoclemmys_areolata )))))	((Geoemyda_spengleri	Heosemys_spinosa )	(Cyclemys_oldhamii	(Notochelys_platynota	Cyclemys_dentata )))))));
(Malaclemys_terrapin	(Geoemyda_spengleri	(Mauremys_annamensis	((Mauremys_japonica	((Mauremys_reevesii	(Mauremys_nigricans	(Malayemys_subtrijuga	(Siebenrockiella_crassicollis	Sacalia_bealei ))))	(Mauremys_caspica	(((Rhinoclemmys_nasuta	((Rhinoclemmys_punctularia	(Rhinoclemmys_areolata	(Rhinoclemmys_melanosterna	(Rhinoclemmys_pulcherrima	((Cuora_mccordi	(Cuora_flavomarginata	(Cuora_amboinensis	Cuora_galbinifrons )))	(Cuora_aurocapitata	Cuora_pani ))))))	(Melanochelys_trijuga	((Heosemys_grandis	(Rhinoclemmys_funerea	(Orlitia_borneensis	(Hardella_thurjii	((Pangshura_smithii	(Pangshura_tentoria	Pangshura_tecta ))	(Batagur_dhongoka	(Batagur_kachuga	Batagur_baska )))))))	(Heosemys_annandalii	(Morenia_petersi	Morenia_ocellata ))))))	(Rhinoclemmys_annulata	Leucocephalon_yuwonoi ))	(Mauremys_sinensis	(Mauremys_rivulata	Mauremys_leprosa ))))))	((Notochelys_platynota	Heosemys_spinosa )	(Cyclemys_oldhamii	Cyclemys_dentata ))))));
(Malaclemys_terrapin	(Geoemyda_spengleri	(Mauremys_annamensis	((Mauremys_japonica	((Mauremys_reevesii	Mauremys_nigricans )	(Mauremys_caspica	(Mauremys_leprosa	(Mauremys_rivulata	Mauremys_sinensis )))))	((Rhinoclemmys_annulata	(Leucocephalon_yuwonoi	(Rhinoclemmys_nasuta	(Rhinoclemmys_punctularia	(Rhinoclemmys_areolata	((Rhinoclemmys_pulcherrima	((Cuora_mccordi	(Cuora_flavomarginata	(Cuora_amboinensis	Cuora_galbinifrons )))	(Cuora_aurocapitata	Cuora_pani )))	(Rhinoclemmys_melanosterna	(((Heosemys_annandalii	(Heosemys_grandis	(Orlitia_borneensis	(Hardella_thurjii	((Pangshura_smithii	(Pangshura_tentoria	Pangshura_tecta ))	(Batagur_dhongoka	(Batagur_kachuga	Batagur_baska )))))))	(Melanochelys_trijuga	(Rhinoclemmys_funerea	(Morenia_petersi	Morenia_ocellata ))))	(Malayemys_subtrijuga	(Siebenrockiella_crassicollis	Sacalia_bealei ))))))))))	(Heosemys_spinosa	(Notochelys_platynota	(Cyclemys_oldhamii	Cyclemys_dentata ))))))));
(Malaclemys_terrapin	(Geoemyda_spengleri	(Rhinoclemmys_annulata	(Rhinoclemmys_nasuta	(Leucocephalon_yuwonoi	(((Mauremys_japonica	((Mauremys_annamensis	(Mauremys_reevesii	(Mauremys_nigricans	(Malayemys_subtrijuga	(Orlitia_borneensis	(Hardella_thurjii	((Pangshura_smithii	(Pangshura_tentoria	Pangshura_tecta ))	(Batagur_dhongoka	(Batagur_kachuga	Batagur_baska )))))))))	(Mauremys_caspica	(Mauremys_sinensis	(Mauremys_rivulata	Mauremys_leprosa )))))	((Notochelys_platynota	Heosemys_spinosa )	(Cyclemys_oldhamii	Cyclemys_dentata )))	(((Rhinoclemmys_pulcherrima	((Cuora_mccordi	(Cuora_flavomarginata	(Cuora_amboinensis	Cuora_galbinifrons )))	(Cuora_aurocapitata	Cuora_pani )))	(Rhinoclemmys_melanosterna	(Heosemys_grandis	(Heosemys_annandalii	((Melanochelys_trijuga	(Rhinoclemmys_funerea	(Morenia_petersi	Morenia_ocellata )))	(Siebenrockiella_crassicollis	Sacalia_bealei ))))))	(Rhinoclemmys_punctularia	Rhinoclemmys_areolata ))))))));
(Malaclemys_terrapin	(Mauremys_caspica	(((Mauremys_annamensis	(Mauremys_reevesii	(Mauremys_nigricans	(Malayemys_subtrijuga	(Hardella_thurjii	(Orlitia_borneensis	((Pangshura_smithii	(Pangshura_tentoria	Pangshura_tecta ))	(Batagur_dhongoka	(Batagur_kachuga	Batagur_baska )))))))))	((Rhinoclemmys_annulata	(Leucocephalon_yuwonoi	(Rhinoclemmys_nasuta	(((Rhinoclemmys_pulcherrima	((Cuora_mccordi	(Cuora_flavomarginata	(Cuora_amboinensis	Cuora_galbinifrons )))	(Cuora_aurocapitata	Cuora_pani )))	((Rhinoclemmys_melanosterna	(Heosemys_grandis	(Heosemys_annandalii	((Morenia_petersi	Morenia_ocellata )	(Siebenrockiella_crassicollis	Sacalia_bealei )))))	(Melanochelys_trijuga	Rhinoclemmys_funerea )))	(Rhinoclemmys_punctularia	Rhinoclemmys_areolata )))))	((Mauremys_japonica	(Geoemyda_spengleri	Heosemys_spinosa ))	(Notochelys_platynota	(Cyclemys_oldhamii	Cyclemys_dentata )))))	(Mauremys_sinensis	(Mauremys_rivulata	Mauremys_leprosa )))));
(Malaclemys_terrapin	(Mauremys_caspica	((Mauremys_japonica	((Mauremys_reevesii	Mauremys_nigricans )	(Geoemyda_spengleri	Mauremys_annamensis )))	((Rhinoclemmys_annulata	((Rhinoclemmys_nasuta	((Rhinoclemmys_punctularia	(Rhinoclemmys_areolata	(Rhinoclemmys_pulcherrima	(Rhinoclemmys_melanosterna	(Cuora_amboinensis	(Cuora_galbinifrons	(Cuora_mccordi	Cuora_flavomarginata )))))))	((Heosemys_grandis	((Heosemys_annandalii	((Orlitia_borneensis	(Hardella_thurjii	((Pangshura_smithii	(Pangshura_tentoria	Pangshura_tecta ))	(Batagur_dhongoka	(Batagur_kachuga	Batagur_baska )))))	(Morenia_petersi	Morenia_ocellata )))	(Malayemys_subtrijuga	(Siebenrockiella_crassicollis	Sacalia_bealei ))))	(Melanochelys_trijuga	Rhinoclemmys_funerea ))))	(Leucocephalon_yuwonoi	(Heosemys_spinosa	((Notochelys_platynota	(Cyclemys_oldhamii	Cyclemys_dentata ))	(Cuora_aurocapitata	Cuora_pani ))))))	(Mauremys_sinensis	(Mauremys_rivulata	Mauremys_leprosa ))))));
(Malaclemys_terrapin	(Geoemyda_spengleri	((Mauremys_japonica	(((Mauremys_reevesii	Mauremys_annamensis )	(Mauremys_nigricans	(Malayemys_subtrijuga	(Orlitia_borneensis	(Hardella_thurjii	((Pangshura_smithii	(Pangshura_tentoria	Pangshura_tecta ))	(Batagur_dhongoka	(Batagur_kachuga	Batagur_baska ))))))))	(Mauremys_caspica	(Mauremys_sinensis	(Mauremys_rivulata	Mauremys_leprosa )))))	((Rhinoclemmys_annulata	(Leucocephalon_yuwonoi	((Rhinoclemmys_nasuta	(((Rhinoclemmys_pulcherrima	(Rhinoclemmys_melanosterna	((Cuora_amboinensis	Cuora_galbinifrons )	(Cuora_mccordi	Cuora_flavomarginata ))))	(Cuora_aurocapitata	Cuora_pani ))	(Rhinoclemmys_funerea	(Melanochelys_trijuga	((Heosemys_grandis	Heosemys_annandalii )	((Morenia_petersi	Morenia_ocellata )	(Siebenrockiella_crassicollis	Sacalia_bealei )))))))	(Rhinoclemmys_punctularia	Rhinoclemmys_areolata ))))	((Notochelys_platynota	Heosemys_spinosa )	(Cyclemys_oldhamii	Cyclemys_dentata ))))));
(Malaclemys_terrapin	(Geoemyda_spengleri	(Mauremys_annamensis	(((Mauremys_japonica	(Mauremys_reevesii	(Mauremys_nigricans	(Malayemys_subtrijuga	(Siebenrockiella_crassicollis	Sacalia_bealei )))))	((Rhinoclemmys_annulata	(Leucocephalon_yuwonoi	(Rhinoclemmys_nasuta	((Rhinoclemmys_punctularia	(Rhinoclemmys_areolata	(Rhinoclemmys_melanosterna	(Rhinoclemmys_pulcherrima	((Cuora_mccordi	(Cuora_flavomarginata	(Cuora_amboinensis	Cuora_galbinifrons )))	(Cuora_aurocapitata	Cuora_pani ))))))	(Melanochelys_trijuga	(Rhinoclemmys_funerea	(Heosemys_grandis	(Heosemys_annandalii	((Orlitia_borneensis	(Hardella_thurjii	((Pangshura_smithii	(Pangshura_tentoria	Pangshura_tecta ))	(Batagur_dhongoka	(Batagur_kachuga	Batagur_baska )))))	(Morenia_petersi	Morenia_ocellata ))))))))))	(Mauremys_caspica	(Mauremys_sinensis	(Mauremys_rivulata	Mauremys_leprosa )))))	((Notochelys_platynota	Heosemys_spinosa )	(Cyclemys_oldhamii	Cyclemys_dentata ))))));
(Malaclemys_terrapin	(Geoemyda_spengleri	(Rhinoclemmys_annulata	((Leucocephalon_yuwonoi	(((Mauremys_annamensis	(Mauremys_reevesii	Mauremys_nigricans ))	((Mauremys_japonica	Mauremys_caspica )	(Mauremys_sinensis	(Mauremys_rivulata	Mauremys_leprosa ))))	((Rhinoclemmys_nasuta	((Rhinoclemmys_punctularia	(Rhinoclemmys_areolata	(Rhinoclemmys_melanosterna	(Rhinoclemmys_pulcherrima	((Cuora_amboinensis	Cuora_galbinifrons )	(Cuora_mccordi	Cuora_flavomarginata ))))))	((((Malayemys_subtrijuga	(Orlitia_borneensis	(Hardella_thurjii	((Pangshura_smithii	(Pangshura_tentoria	Pangshura_tecta ))	(Batagur_dhongoka	(Batagur_kachuga	Batagur_baska ))))))	(Siebenrockiella_crassicollis	Sacalia_bealei ))	(Heosemys_grandis	Heosemys_annandalii ))	(Melanochelys_trijuga	(Rhinoclemmys_funerea	(Morenia_petersi	Morenia_ocellata ))))))	(Cuora_aurocapitata	Cuora_pani ))))	(Heosemys_spinosa	(Notochelys_platynota	(Cyclemys_oldhamii	Cyclemys_dentata )))))));
(Malaclemys_terrapin	(Geoemyda_spengleri	(Mauremys_annamensis	((Mauremys_japonica	((Mauremys_reevesii	Mauremys_nigricans )	(Mauremys_caspica	(Mauremys_sinensis	(Mauremys_rivulata	Mauremys_leprosa )))))	(((Rhinoclemmys_pulcherrima	((Heosemys_spinosa	(Cuora_mccordi	(Cuora_flavomarginata	(Cuora_amboinensis	Cuora_galbinifrons ))))	(Cuora_aurocapitata	Cuora_pani )))	(((Melanochelys_trijuga	((Rhinoclemmys_funerea	((Orlitia_borneensis	(Hardella_thurjii	((Batagur_dhongoka	(Pangshura_smithii	(Pangshura_tentoria	Pangshura_tecta )))	(Batagur_kachuga	Batagur_baska ))))	(Morenia_petersi	Morenia_ocellata )))	(Heosemys_grandis	Heosemys_annandalii )))	(Rhinoclemmys_melanosterna	(Malayemys_subtrijuga	(Siebenrockiella_crassicollis	Sacalia_bealei ))))	(Rhinoclemmys_areolata	(Rhinoclemmys_punctularia	(Rhinoclemmys_nasuta	(Rhinoclemmys_annulata	Leucocephalon_yuwonoi ))))))	(Notochelys_platynota	(Cyclemys_oldhamii	Cyclemys_dentata )))))));
(Malaclemys_terrapin	(Geoemyda_spengleri	(((Mauremys_japonica	(Mauremys_caspica	((Mauremys_annamensis	(Mauremys_reevesii	Mauremys_nigricans ))	(Mauremys_sinensis	(Mauremys_rivulata	Mauremys_leprosa )))))	(Rhinoclemmys_annulata	(Leucocephalon_yuwonoi	(Rhinoclemmys_punctularia	(Rhinoclemmys_nasuta	((Rhinoclemmys_pulcherrima	((Cuora_mccordi	(Cuora_flavomarginata	(Cuora_amboinensis	Cuora_galbinifrons )))	(Cuora_aurocapitata	Cuora_pani )))	(((Heosemys_grandis	(Heosemys_annandalii	(((Orlitia_borneensis	(Hardella_thurjii	((Pangshura_smithii	(Pangshura_tentoria	Pangshura_tecta ))	(Batagur_dhongoka	(Batagur_kachuga	Batagur_baska )))))	(Morenia_petersi	Morenia_ocellata ))	(Malayemys_subtrijuga	(Siebenrockiella_crassicollis	Sacalia_bealei )))))	(Rhinoclemmys_melanosterna	Rhinoclemmys_areolata ))	(Melanochelys_trijuga	Rhinoclemmys_funerea ))))))))	((Notochelys_platynota	Heosemys_spinosa )	(Cyclemys_oldhamii	Cyclemys_dentata )))));
(Malaclemys_terrapin	(Mauremys_caspica	(((Mauremys_annamensis	(Mauremys_reevesii	(Mauremys_nigricans	(Malayemys_subtrijuga	(Siebenrockiella_crassicollis	Sacalia_bealei )))))	(Mauremys_japonica	(((Rhinoclemmys_pulcherrima	(Rhinoclemmys_melanosterna	(Cuora_amboinensis	(Cuora_galbinifrons	(Cuora_mccordi	Cuora_flavomarginata )))))	(Rhinoclemmys_areolata	((Rhinoclemmys_punctularia	(Melanochelys_trijuga	(Rhinoclemmys_funerea	(((Orlitia_borneensis	(Hardella_thurjii	((Pangshura_smithii	(Pangshura_tentoria	Pangshura_tecta ))	(Batagur_dhongoka	(Batagur_kachuga	Batagur_baska )))))	(Morenia_petersi	Morenia_ocellata ))	(Heosemys_grandis	Heosemys_annandalii )))))	(Leucocephalon_yuwonoi	(Rhinoclemmys_annulata	Rhinoclemmys_nasuta )))))	((Geoemyda_spengleri	(Cuora_aurocapitata	Cuora_pani ))	((Notochelys_platynota	Heosemys_spinosa )	(Cyclemys_oldhamii	Cyclemys_dentata ))))))	(Mauremys_sinensis	(Mauremys_rivulata	Mauremys_leprosa )))));
(Malaclemys_terrapin	(Mauremys_caspica	((Mauremys_sinensis	((Mauremys_japonica	(Mauremys_annamensis	(Mauremys_reevesii	Mauremys_nigricans )))	((((Rhinoclemmys_areolata	(Rhinoclemmys_melanosterna	(Rhinoclemmys_pulcherrima	((Cuora_amboinensis	Cuora_galbinifrons )	(Cuora_mccordi	Cuora_flavomarginata )))))	(Melanochelys_trijuga	((((Orlitia_borneensis	(Hardella_thurjii	((Pangshura_smithii	(Pangshura_tentoria	Pangshura_tecta ))	(Batagur_dhongoka	(Batagur_kachuga	Batagur_baska )))))	(Malayemys_subtrijuga	(Siebenrockiella_crassicollis	Sacalia_bealei )))	(Heosemys_grandis	Heosemys_annandalii ))	(Rhinoclemmys_funerea	(Morenia_petersi	Morenia_ocellata )))))	(Rhinoclemmys_nasuta	(Rhinoclemmys_punctularia	(Rhinoclemmys_annulata	Leucocephalon_yuwonoi ))))	(((Geoemyda_spengleri	Heosemys_spinosa )	(Notochelys_platynota	(Cyclemys_oldhamii	Cyclemys_dentata )))	(Cuora_aurocapitata	Cuora_pani )))))	(Mauremys_rivulata	Mauremys_leprosa ))));
(Malaclemys_terrapin	(Geoemyda_spengleri	(Mauremys_annamensis	(((Mauremys_japonica	(Mauremys_reevesii	(Mauremys_nigricans	(Malayemys_subtrijuga	(Siebenrockiella_crassicollis	Sacalia_bealei )))))	(Mauremys_caspica	(Mauremys_sinensis	(Mauremys_rivulata	Mauremys_leprosa ))))	((Rhinoclemmys_annulata	(Leucocephalon_yuwonoi	(Rhinoclemmys_nasuta	(((Rhinoclemmys_pulcherrima	((Cuora_mccordi	(Cuora_flavomarginata	(Cuora_amboinensis	Cuora_galbinifrons )))	(Cuora_aurocapitata	Cuora_pani )))	(Rhinoclemmys_melanosterna	((Melanochelys_trijuga	(Rhinoclemmys_funerea	(((Orlitia_borneensis	(Hardella_thurjii	(Batagur_dhongoka	(Batagur_kachuga	Batagur_baska ))))	(Pangshura_smithii	(Pangshura_tentoria	Pangshura_tecta )))	(Morenia_petersi	Morenia_ocellata ))))	(Heosemys_grandis	Heosemys_annandalii ))))	(Rhinoclemmys_punctularia	Rhinoclemmys_areolata )))))	(Heosemys_spinosa	(Notochelys_platynota	(Cyclemys_oldhamii	Cyclemys_dentata ))))))));
(Malaclemys_terrapin	(Mauremys_caspica	((Mauremys_annamensis	(Mauremys_reevesii	(Mauremys_nigricans	((Mauremys_japonica	((((Rhinoclemmys_pulcherrima	(Rhinoclemmys_melanosterna	(Cuora_galbinifrons	(Cuora_amboinensis	(Cuora_mccordi	Cuora_flavomarginata )))))	(((Heosemys_grandis	(Heosemys_annandalii	((Hardella_thurjii	(Orlitia_borneensis	((Pangshura_smithii	(Pangshura_tentoria	Pangshura_tecta ))	(Batagur_dhongoka	(Batagur_kachuga	Batagur_baska )))))	(Morenia_petersi	Morenia_ocellata ))))	(Melanochelys_trijuga	Rhinoclemmys_funerea ))	(Rhinoclemmys_nasuta	((Rhinoclemmys_punctularia	Rhinoclemmys_areolata )	(Rhinoclemmys_annulata	Leucocephalon_yuwonoi )))))	((Notochelys_platynota	(Cyclemys_oldhamii	Cyclemys_dentata ))	(Cuora_aurocapitata	Cuora_pani )))	(Geoemyda_spengleri	Heosemys_spinosa )))	(Malayemys_subtrijuga	(Siebenrockiella_crassicollis	Sacalia_bealei ))))))	(Mauremys_sinensis	(Mauremys_rivulata	Mauremys_leprosa )))));
(Malaclemys_terrapin	(Mauremys_caspica	((Mauremys_japonica	((Mauremys_reevesii	Mauremys_nigricans )	(Geoemyda_spengleri	Mauremys_annamensis )))	((Rhinoclemmys_annulata	(((Rhinoclemmys_nasuta	(((Rhinoclemmys_pulcherrima	(Rhinoclemmys_melanosterna	(Cuora_galbinifrons	(Cuora_amboinensis	(Cuora_mccordi	Cuora_flavomarginata )))))	(Cuora_aurocapitata	Cuora_pani ))	(Melanochelys_trijuga	(Rhinoclemmys_funerea	(Heosemys_grandis	((Heosemys_annandalii	((Hardella_thurjii	(Orlitia_borneensis	((Pangshura_smithii	(Pangshura_tentoria	Pangshura_tecta ))	(Batagur_dhongoka	(Batagur_kachuga	Batagur_baska )))))	(Morenia_petersi	Morenia_ocellata )))	(Siebenrockiella_crassicollis	(Malayemys_subtrijuga	Sacalia_bealei ))))))))	(Rhinoclemmys_punctularia	Rhinoclemmys_areolata ))	(Leucocephalon_yuwonoi	(Heosemys_spinosa	(Notochelys_platynota	(Cyclemys_oldhamii	Cyclemys_dentata ))))))	(Mauremys_sinensis	(Mauremys_rivulata	Mauremys_leprosa ))))));
(Malaclemys_terrapin	(Geoemyda_spengleri	(Mauremys_japonica	(((Mauremys_annamensis	((Mauremys_reevesii	(Mauremys_nigricans	(Malayemys_subtrijuga	(Siebenrockiella_crassicollis	Sacalia_bealei ))))	((Rhinoclemmys_funerea	((Orlitia_borneensis	(Hardella_thurjii	((Pangshura_smithii	(Pangshura_tentoria	Pangshura_tecta ))	(Batagur_dhongoka	(Batagur_kachuga	Batagur_baska )))))	(Morenia_petersi	Morenia_ocellata )))	(Mauremys_sinensis	(Mauremys_caspica	(Mauremys_rivulata	Mauremys_leprosa ))))))	((Rhinoclemmys_areolata	(Rhinoclemmys_punctularia	((Rhinoclemmys_melanosterna	(Rhinoclemmys_pulcherrima	((Cuora_amboinensis	Cuora_galbinifrons )	(Cuora_mccordi	Cuora_flavomarginata ))))	(Melanochelys_trijuga	(Heosemys_grandis	Heosemys_annandalii )))))	(Leucocephalon_yuwonoi	(Rhinoclemmys_annulata	(Rhinoclemmys_nasuta	(Cuora_aurocapitata	Cuora_pani ))))))	(Heosemys_spinosa	(Notochelys_platynota	(Cyclemys_oldhamii	Cyclemys_dentata )))))));
(Malaclemys_terrapin	((((Mauremys_japonica	((Mauremys_reevesii	Mauremys_nigricans )	(Mauremys_caspica	(Mauremys_sinensis	(Mauremys_rivulata	Mauremys_leprosa )))))	(Rhinoclemmys_annulata	(Leucocephalon_yuwonoi	(Rhinoclemmys_punctularia	(Rhinoclemmys_nasuta	((Rhinoclemmys_pulcherrima	((Heosemys_spinosa	(Cuora_mccordi	(Cuora_flavomarginata	(Cuora_amboinensis	Cuora_galbinifrons ))))	(Cuora_aurocapitata	Cuora_pani )))	(((Heosemys_grandis	(Heosemys_annandalii	(((Orlitia_borneensis	(Hardella_thurjii	((Pangshura_smithii	(Pangshura_tentoria	Pangshura_tecta ))	(Batagur_dhongoka	(Batagur_kachuga	Batagur_baska )))))	(Morenia_petersi	Morenia_ocellata ))	(Malayemys_subtrijuga	(Siebenrockiella_crassicollis	Sacalia_bealei )))))	(Melanochelys_trijuga	Rhinoclemmys_funerea ))	(Rhinoclemmys_melanosterna	Rhinoclemmys_areolata ))))))))	(Notochelys_platynota	(Cyclemys_oldhamii	Cyclemys_dentata )))	(Geoemyda_spengleri	Mauremys_annamensis )));
(Malaclemys_terrapin	(Geoemyda_spengleri	(Mauremys_japonica	((((Mauremys_reevesii	Mauremys_nigricans )	((Melanochelys_trijuga	(Heosemys_annandalii	(Heosemys_grandis	(Rhinoclemmys_funerea	((Orlitia_borneensis	(Hardella_thurjii	((Pangshura_smithii	(Pangshura_tentoria	Pangshura_tecta ))	(Batagur_dhongoka	(Batagur_kachuga	Batagur_baska )))))	(Morenia_petersi	Morenia_ocellata ))))))	(Malayemys_subtrijuga	(Siebenrockiella_crassicollis	Sacalia_bealei ))))	(Mauremys_annamensis	(Cyclemys_oldhamii	Cyclemys_dentata )))	(((Leucocephalon_yuwonoi	((Rhinoclemmys_punctularia	(Rhinoclemmys_areolata	(Rhinoclemmys_pulcherrima	(Rhinoclemmys_melanosterna	(Cuora_galbinifrons	(Cuora_amboinensis	(Cuora_mccordi	Cuora_flavomarginata )))))))	(Rhinoclemmys_annulata	Rhinoclemmys_nasuta )))	(Mauremys_sinensis	(Mauremys_caspica	(Mauremys_rivulata	Mauremys_leprosa ))))	((Notochelys_platynota	Heosemys_spinosa )	(Cuora_aurocapitata	Cuora_pani )))))));
(Malaclemys_terrapin	(Geoemyda_spengleri	((Rhinoclemmys_annulata	(Leucocephalon_yuwonoi	(Rhinoclemmys_punctularia	(Rhinoclemmys_nasuta	((((((Mauremys_nigricans	((Mauremys_reevesii	Mauremys_annamensis )	(Mauremys_japonica	(Mauremys_caspica	(Mauremys_sinensis	(Mauremys_rivulata	Mauremys_leprosa ))))))	(Malayemys_subtrijuga	(Orlitia_borneensis	(Hardella_thurjii	((Pangshura_smithii	(Pangshura_tentoria	Pangshura_tecta ))	(Batagur_dhongoka	(Batagur_kachuga	Batagur_baska )))))))	(Siebenrockiella_crassicollis	Sacalia_bealei ))	(Heosemys_grandis	Heosemys_annandalii ))	(Melanochelys_trijuga	(Rhinoclemmys_funerea	(Morenia_petersi	Morenia_ocellata ))))	((Rhinoclemmys_pulcherrima	((Cuora_mccordi	(Cuora_flavomarginata	(Cuora_amboinensis	Cuora_galbinifrons )))	(Cuora_aurocapitata	Cuora_pani )))	(Rhinoclemmys_melanosterna	Rhinoclemmys_areolata )))))))	(Heosemys_spinosa	(Notochelys_platynota	(Cyclemys_oldhamii	Cyclemys_dentata ))))));
(Malaclemys_terrapin	(Geoemyda_spengleri	(Rhinoclemmys_annulata	((((Mauremys_caspica	(Mauremys_japonica	(Mauremys_nigricans	(Mauremys_reevesii	Mauremys_annamensis ))))	(Mauremys_sinensis	(Mauremys_rivulata	Mauremys_leprosa )))	((Rhinoclemmys_nasuta	((Rhinoclemmys_punctularia	(Rhinoclemmys_areolata	(Rhinoclemmys_melanosterna	(Rhinoclemmys_pulcherrima	(Cuora_mccordi	(Cuora_amboinensis	(Cuora_flavomarginata	Cuora_galbinifrons )))))))	(Melanochelys_trijuga	(((Heosemys_grandis	(Rhinoclemmys_funerea	(Orlitia_borneensis	(Hardella_thurjii	((Pangshura_smithii	(Pangshura_tentoria	Pangshura_tecta ))	(Batagur_dhongoka	(Batagur_kachuga	Batagur_baska )))))))	(Heosemys_annandalii	(Morenia_petersi	Morenia_ocellata )))	(Malayemys_subtrijuga	(Siebenrockiella_crassicollis	Sacalia_bealei ))))))	(Cuora_aurocapitata	Cuora_pani )))	(Leucocephalon_yuwonoi	(Heosemys_spinosa	(Notochelys_platynota	(Cyclemys_oldhamii	Cyclemys_dentata ))))))));
(Malaclemys_terrapin	(Mauremys_caspica	(((Mauremys_reevesii	(Mauremys_nigricans	(Malayemys_subtrijuga	(((Heosemys_annandalii	(Heosemys_grandis	(((Rhinoclemmys_areolata	(Rhinoclemmys_melanosterna	(Rhinoclemmys_pulcherrima	((Cuora_mccordi	(Cuora_flavomarginata	(Cuora_amboinensis	Cuora_galbinifrons )))	(Cuora_aurocapitata	Cuora_pani )))))	(Rhinoclemmys_punctularia	(Leucocephalon_yuwonoi	(Rhinoclemmys_annulata	Rhinoclemmys_nasuta ))))	(Melanochelys_trijuga	Rhinoclemmys_funerea ))))	((Orlitia_borneensis	(Hardella_thurjii	((Pangshura_smithii	(Pangshura_tentoria	Pangshura_tecta ))	(Batagur_dhongoka	(Batagur_kachuga	Batagur_baska )))))	(Morenia_petersi	Morenia_ocellata )))	(Siebenrockiella_crassicollis	Sacalia_bealei )))))	(Mauremys_japonica	((Geoemyda_spengleri	Mauremys_annamensis )	((Notochelys_platynota	Heosemys_spinosa )	(Cyclemys_oldhamii	Cyclemys_dentata )))))	(Mauremys_sinensis	(Mauremys_rivulata	Mauremys_leprosa )))));
(Malaclemys_terrapin	(Geoemyda_spengleri	((Mauremys_japonica	((Mauremys_annamensis	(Mauremys_reevesii	(Mauremys_nigricans	(Malayemys_subtrijuga	((Melanochelys_trijuga	((Rhinoclemmys_funerea	((Orlitia_borneensis	(Hardella_thurjii	((Pangshura_smithii	(Pangshura_tentoria	Pangshura_tecta ))	(Batagur_dhongoka	(Batagur_kachuga	Batagur_baska )))))	(Morenia_petersi	Morenia_ocellata )))	(Heosemys_grandis	Heosemys_annandalii )))	(Siebenrockiella_crassicollis	Sacalia_bealei ))))))	(Mauremys_caspica	(Mauremys_sinensis	(Mauremys_rivulata	Mauremys_leprosa )))))	((((Rhinoclemmys_pulcherrima	((Cuora_mccordi	(Cuora_flavomarginata	(Cuora_amboinensis	Cuora_galbinifrons )))	(Cuora_aurocapitata	Cuora_pani )))	(Rhinoclemmys_melanosterna	Rhinoclemmys_areolata ))	((Rhinoclemmys_punctularia	Leucocephalon_yuwonoi )	(Rhinoclemmys_annulata	Rhinoclemmys_nasuta )))	(Heosemys_spinosa	(Notochelys_platynota	(Cyclemys_oldhamii	Cyclemys_dentata )))))));
(Malaclemys_terrapin	(Geoemyda_spengleri	(Mauremys_annamensis	((Mauremys_japonica	((Mauremys_reevesii	(Mauremys_nigricans	(Malayemys_subtrijuga	(Siebenrockiella_crassicollis	Sacalia_bealei ))))	(Mauremys_caspica	(((Orlitia_borneensis	(Hardella_thurjii	((Batagur_dhongoka	(Pangshura_smithii	(Pangshura_tentoria	Pangshura_tecta )))	(Batagur_kachuga	Batagur_baska ))))	(Morenia_petersi	Morenia_ocellata ))	(Mauremys_sinensis	(Mauremys_rivulata	Mauremys_leprosa ))))))	(((((Rhinoclemmys_pulcherrima	((Cuora_mccordi	(Cuora_flavomarginata	(Cuora_amboinensis	Cuora_galbinifrons )))	(Cuora_aurocapitata	Cuora_pani )))	((Rhinoclemmys_melanosterna	(Heosemys_grandis	Heosemys_annandalii ))	(Melanochelys_trijuga	Rhinoclemmys_funerea )))	(Rhinoclemmys_punctularia	Rhinoclemmys_areolata ))	(Leucocephalon_yuwonoi	(Rhinoclemmys_annulata	Rhinoclemmys_nasuta )))	(Heosemys_spinosa	(Notochelys_platynota	(Cyclemys_oldhamii	Cyclemys_dentata ))))))));
(Malaclemys_terrapin	(Geoemyda_spengleri	(Mauremys_annamensis	((Mauremys_japonica	((Mauremys_reevesii	(Mauremys_nigricans	(Malayemys_subtrijuga	(Siebenrockiella_crassicollis	Sacalia_bealei ))))	(Mauremys_caspica	(Mauremys_sinensis	(Mauremys_rivulata	Mauremys_leprosa )))))	((((Rhinoclemmys_pulcherrima	((Cuora_mccordi	(Cuora_flavomarginata	(Cuora_amboinensis	Cuora_galbinifrons )))	(Cuora_aurocapitata	Cuora_pani )))	(Rhinoclemmys_nasuta	(Melanochelys_trijuga	((Rhinoclemmys_funerea	((Orlitia_borneensis	(Hardella_thurjii	((Pangshura_smithii	(Pangshura_tentoria	Pangshura_tecta ))	(Batagur_dhongoka	(Batagur_kachuga	Batagur_baska )))))	(Morenia_petersi	Morenia_ocellata )))	(Heosemys_grandis	Heosemys_annandalii )))))	(Rhinoclemmys_melanosterna	Rhinoclemmys_areolata ))	((Heosemys_spinosa	(Notochelys_platynota	(Cyclemys_oldhamii	Cyclemys_dentata )))	(Leucocephalon_yuwonoi	(Rhinoclemmys_punctularia	Rhinoclemmys_annulata ))))))));
(Malaclemys_terrapin	(Geoemyda_spengleri	(Mauremys_annamensis	((Mauremys_japonica	((Mauremys_reevesii	(Mauremys_nigricans	(Malayemys_subtrijuga	(Siebenrockiella_crassicollis	Sacalia_bealei ))))	((((Rhinoclemmys_nasuta	(((Rhinoclemmys_areolata	(Rhinoclemmys_melanosterna	(Rhinoclemmys_pulcherrima	(Cuora_mccordi	(Cuora_flavomarginata	(Cuora_amboinensis	Cuora_galbinifrons ))))))	(Heosemys_spinosa	Rhinoclemmys_annulata ))	(Rhinoclemmys_punctularia	Leucocephalon_yuwonoi )))	(Melanochelys_trijuga	(Rhinoclemmys_funerea	(((Orlitia_borneensis	(Hardella_thurjii	((Pangshura_smithii	(Pangshura_tentoria	Pangshura_tecta ))	(Batagur_dhongoka	(Batagur_kachuga	Batagur_baska )))))	(Morenia_petersi	Morenia_ocellata ))	(Heosemys_grandis	Heosemys_annandalii )))))	(Cuora_aurocapitata	Cuora_pani ))	(Mauremys_sinensis	(Mauremys_caspica	(Mauremys_rivulata	Mauremys_leprosa ))))))	(Notochelys_platynota	(Cyclemys_oldhamii	Cyclemys_dentata ))))));
(Malaclemys_terrapin	(Geoemyda_spengleri	((Mauremys_japonica	((Mauremys_annamensis	(Mauremys_reevesii	Mauremys_nigricans ))	(Mauremys_caspica	(Mauremys_sinensis	(Mauremys_rivulata	Mauremys_leprosa )))))	((Rhinoclemmys_annulata	(Leucocephalon_yuwonoi	(Rhinoclemmys_nasuta	(Rhinoclemmys_punctularia	(Rhinoclemmys_areolata	((Rhinoclemmys_pulcherrima	((Cuora_mccordi	(Cuora_flavomarginata	(Cuora_amboinensis	Cuora_galbinifrons )))	(Cuora_aurocapitata	Cuora_pani )))	(Rhinoclemmys_melanosterna	(Heosemys_grandis	((Heosemys_annandalii	(((Orlitia_borneensis	(Hardella_thurjii	((Pangshura_smithii	(Pangshura_tentoria	Pangshura_tecta ))	(Batagur_dhongoka	(Batagur_kachuga	Batagur_baska )))))	(Morenia_petersi	Morenia_ocellata ))	(Malayemys_subtrijuga	(Siebenrockiella_crassicollis	Sacalia_bealei ))))	(Melanochelys_trijuga	Rhinoclemmys_funerea ))))))))))	((Notochelys_platynota	Heosemys_spinosa )	(Cyclemys_oldhamii	Cyclemys_dentata ))))));
(Malaclemys_terrapin	(Geoemyda_spengleri	(Rhinoclemmys_annulata	((((Mauremys_japonica	(Mauremys_annamensis	(Mauremys_reevesii	Mauremys_nigricans )))	(Mauremys_caspica	(Mauremys_sinensis	(Mauremys_rivulata	Mauremys_leprosa ))))	(Leucocephalon_yuwonoi	((Rhinoclemmys_nasuta	(((Rhinoclemmys_pulcherrima	(Rhinoclemmys_melanosterna	(Cuora_galbinifrons	(Cuora_amboinensis	(Cuora_mccordi	Cuora_flavomarginata )))))	(Cuora_aurocapitata	Cuora_pani ))	((Heosemys_grandis	((Heosemys_annandalii	((Hardella_thurjii	(Orlitia_borneensis	((Batagur_dhongoka	(Pangshura_smithii	(Pangshura_tentoria	Pangshura_tecta )))	(Batagur_kachuga	Batagur_baska ))))	(Morenia_petersi	Morenia_ocellata )))	(Malayemys_subtrijuga	(Siebenrockiella_crassicollis	Sacalia_bealei ))))	(Melanochelys_trijuga	Rhinoclemmys_funerea ))))	(Rhinoclemmys_punctularia	Rhinoclemmys_areolata ))))	(Heosemys_spinosa	(Notochelys_platynota	(Cyclemys_oldhamii	Cyclemys_dentata )))))));
(Malaclemys_terrapin	(Geoemyda_spengleri	(Mauremys_annamensis	((Mauremys_japonica	((Mauremys_reevesii	(Mauremys_nigricans	((Orlitia_borneensis	(Hardella_thurjii	((Pangshura_smithii	(Pangshura_tentoria	Pangshura_tecta ))	(Batagur_dhongoka	(Batagur_kachuga	Batagur_baska )))))	(Malayemys_subtrijuga	(Siebenrockiella_crassicollis	Sacalia_bealei )))))	(Mauremys_caspica	(Mauremys_sinensis	(Mauremys_rivulata	Mauremys_leprosa )))))	((Rhinoclemmys_annulata	(Leucocephalon_yuwonoi	((Rhinoclemmys_punctularia	(Rhinoclemmys_areolata	(Rhinoclemmys_melanosterna	(Rhinoclemmys_pulcherrima	((Cuora_mccordi	(Cuora_flavomarginata	(Cuora_amboinensis	Cuora_galbinifrons )))	(Cuora_aurocapitata	Cuora_pani ))))))	(Rhinoclemmys_nasuta	(Rhinoclemmys_funerea	(Melanochelys_trijuga	((Heosemys_grandis	Heosemys_annandalii )	(Morenia_petersi	Morenia_ocellata ))))))))	(Heosemys_spinosa	(Notochelys_platynota	(Cyclemys_oldhamii	Cyclemys_dentata ))))))));
(Malaclemys_terrapin	(Geoemyda_spengleri	(Rhinoclemmys_annulata	((Leucocephalon_yuwonoi	(Rhinoclemmys_nasuta	((Rhinoclemmys_punctularia	(Heosemys_grandis	((((Malayemys_subtrijuga	(Mauremys_nigricans	(Mauremys_reevesii	(Mauremys_annamensis	(Mauremys_japonica	(Mauremys_caspica	(Mauremys_sinensis	(Mauremys_rivulata	Mauremys_leprosa ))))))))	(Siebenrockiella_crassicollis	Sacalia_bealei ))	(Heosemys_annandalii	((Orlitia_borneensis	(Hardella_thurjii	((Pangshura_smithii	(Pangshura_tentoria	Pangshura_tecta ))	(Batagur_dhongoka	(Batagur_kachuga	Batagur_baska )))))	(Morenia_petersi	Morenia_ocellata ))))	(Melanochelys_trijuga	Rhinoclemmys_funerea ))))	(Rhinoclemmys_areolata	(Rhinoclemmys_melanosterna	(Rhinoclemmys_pulcherrima	((Cuora_mccordi	(Cuora_flavomarginata	(Cuora_amboinensis	Cuora_galbinifrons )))	(Cuora_aurocapitata	Cuora_pani ))))))))	(Heosemys_spinosa	(Notochelys_platynota	(Cyclemys_oldhamii	Cyclemys_dentata )))))));
(Malaclemys_terrapin	(Mauremys_caspica	(((Mauremys_annamensis	(Mauremys_reevesii	(Mauremys_nigricans	(Malayemys_subtrijuga	((((Orlitia_borneensis	(Hardella_thurjii	((Batagur_dhongoka	(Pangshura_smithii	(Pangshura_tentoria	Pangshura_tecta )))	(Batagur_kachuga	Batagur_baska ))))	(Morenia_petersi	Morenia_ocellata ))	((Heosemys_grandis	Heosemys_annandalii )	(Melanochelys_trijuga	Rhinoclemmys_funerea )))	(Siebenrockiella_crassicollis	Sacalia_bealei ))))))	(Mauremys_japonica	((((Rhinoclemmys_pulcherrima	(Rhinoclemmys_melanosterna	(Cuora_amboinensis	(Cuora_galbinifrons	(Cuora_mccordi	Cuora_flavomarginata )))))	(Cuora_aurocapitata	Cuora_pani ))	((Rhinoclemmys_punctularia	Rhinoclemmys_areolata )	(Rhinoclemmys_nasuta	(Rhinoclemmys_annulata	Leucocephalon_yuwonoi ))))	((Geoemyda_spengleri	Heosemys_spinosa )	(Cyclemys_oldhamii	(Notochelys_platynota	Cyclemys_dentata ))))))	(Mauremys_sinensis	(Mauremys_rivulata	Mauremys_leprosa )))));
(Malaclemys_terrapin	(Mauremys_caspica	(((Mauremys_annamensis	(Mauremys_reevesii	Mauremys_nigricans ))	(Mauremys_sinensis	(Mauremys_rivulata	Mauremys_leprosa )))	(Mauremys_japonica	((Rhinoclemmys_annulata	(Leucocephalon_yuwonoi	(Rhinoclemmys_nasuta	(((Rhinoclemmys_pulcherrima	((Cuora_mccordi	(Cuora_flavomarginata	(Cuora_amboinensis	Cuora_galbinifrons )))	(Cuora_aurocapitata	Cuora_pani )))	(Rhinoclemmys_melanosterna	Rhinoclemmys_areolata ))	(Rhinoclemmys_punctularia	(Heosemys_grandis	(((Heosemys_annandalii	(((Orlitia_borneensis	(Hardella_thurjii	(Batagur_dhongoka	(Batagur_kachuga	Batagur_baska ))))	(Pangshura_smithii	(Pangshura_tentoria	Pangshura_tecta )))	(Morenia_petersi	Morenia_ocellata )))	(Malayemys_subtrijuga	(Siebenrockiella_crassicollis	Sacalia_bealei )))	(Melanochelys_trijuga	Rhinoclemmys_funerea ))))))))	((Geoemyda_spengleri	Heosemys_spinosa )	(Notochelys_platynota	(Cyclemys_oldhamii	Cyclemys_dentata ))))))));
(Malaclemys_terrapin	(Mauremys_caspica	((Mauremys_japonica	((Mauremys_reevesii	Mauremys_nigricans )	(Mauremys_annamensis	(((((Rhinoclemmys_pulcherrima	((Cuora_mccordi	(Cuora_flavomarginata	(Cuora_amboinensis	Cuora_galbinifrons )))	(Cuora_aurocapitata	Cuora_pani )))	(Rhinoclemmys_melanosterna	Rhinoclemmys_areolata ))	(Rhinoclemmys_punctularia	(Rhinoclemmys_nasuta	(Rhinoclemmys_annulata	Leucocephalon_yuwonoi ))))	((Geoemyda_spengleri	Heosemys_spinosa )	(Notochelys_platynota	(Cyclemys_oldhamii	Cyclemys_dentata ))))	((Melanochelys_trijuga	(Rhinoclemmys_funerea	(((Orlitia_borneensis	(Hardella_thurjii	((Pangshura_smithii	(Pangshura_tentoria	Pangshura_tecta ))	(Batagur_dhongoka	(Batagur_kachuga	Batagur_baska )))))	(Morenia_petersi	Morenia_ocellata ))	(Heosemys_grandis	Heosemys_annandalii ))))	(Malayemys_subtrijuga	(Siebenrockiella_crassicollis	Sacalia_bealei )))))))	(Mauremys_sinensis	(Mauremys_rivulata	Mauremys_leprosa )))));
(Malaclemys_terrapin	(Geoemyda_spengleri	(Rhinoclemmys_annulata	((((Mauremys_caspica	(Mauremys_japonica	(Mauremys_annamensis	(Mauremys_reevesii	Mauremys_nigricans ))))	(Mauremys_sinensis	(Mauremys_rivulata	Mauremys_leprosa )))	(Rhinoclemmys_nasuta	((Rhinoclemmys_areolata	(Rhinoclemmys_melanosterna	(Rhinoclemmys_pulcherrima	((Cuora_mccordi	(Cuora_flavomarginata	(Cuora_amboinensis	Cuora_galbinifrons )))	(Cuora_aurocapitata	Cuora_pani )))))	(Rhinoclemmys_punctularia	(Heosemys_grandis	(((Heosemys_annandalii	(Malayemys_subtrijuga	(Orlitia_borneensis	(Hardella_thurjii	((Pangshura_smithii	(Pangshura_tentoria	Pangshura_tecta ))	(Batagur_dhongoka	(Batagur_kachuga	Batagur_baska )))))))	(Siebenrockiella_crassicollis	Sacalia_bealei ))	(Melanochelys_trijuga	(Rhinoclemmys_funerea	(Morenia_petersi	Morenia_ocellata )))))))))	(Leucocephalon_yuwonoi	((Notochelys_platynota	Heosemys_spinosa )	(Cyclemys_oldhamii	Cyclemys_dentata )))))));
(Malaclemys_terrapin	(Geoemyda_spengleri	((Mauremys_japonica	((Mauremys_annamensis	(Mauremys_reevesii	(Mauremys_nigricans	(Malayemys_subtrijuga	(Orlitia_borneensis	(Hardella_thurjii	((Pangshura_smithii	(Pangshura_tentoria	Pangshura_tecta ))	(Batagur_dhongoka	(Batagur_kachuga	Batagur_baska )))))))))	(Mauremys_caspica	(Mauremys_sinensis	(Mauremys_rivulata	Mauremys_leprosa )))))	((Rhinoclemmys_annulata	(Leucocephalon_yuwonoi	((Rhinoclemmys_punctularia	(Rhinoclemmys_areolata	(Rhinoclemmys_melanosterna	(Rhinoclemmys_pulcherrima	((Cuora_amboinensis	Cuora_galbinifrons )	(Cuora_mccordi	Cuora_flavomarginata ))))))	(Rhinoclemmys_nasuta	((Rhinoclemmys_funerea	(Melanochelys_trijuga	(Heosemys_grandis	(Heosemys_annandalii	((Morenia_petersi	Morenia_ocellata )	(Siebenrockiella_crassicollis	Sacalia_bealei ))))))	(Cuora_aurocapitata	Cuora_pani ))))))	(Heosemys_spinosa	(Notochelys_platynota	(Cyclemys_oldhamii	Cyclemys_dentata )))))));
(Malaclemys_terrapin	(Geoemyda_spengleri	(Rhinoclemmys_annulata	((Leucocephalon_yuwonoi	(((Mauremys_japonica	(Mauremys_annamensis	(Mauremys_reevesii	Mauremys_nigricans )))	(Mauremys_sinensis	(Mauremys_caspica	(Mauremys_rivulata	Mauremys_leprosa ))))	((Rhinoclemmys_punctularia	(Rhinoclemmys_areolata	(Rhinoclemmys_melanosterna	(Rhinoclemmys_pulcherrima	(Cuora_mccordi	(Cuora_flavomarginata	(Cuora_amboinensis	Cuora_galbinifrons )))))))	((((Heosemys_annandalii	(Heosemys_grandis	(Orlitia_borneensis	(Hardella_thurjii	((Pangshura_smithii	(Pangshura_tentoria	Pangshura_tecta ))	(Batagur_dhongoka	(Batagur_kachuga	Batagur_baska )))))))	(Malayemys_subtrijuga	(Siebenrockiella_crassicollis	Sacalia_bealei )))	(Melanochelys_trijuga	(Rhinoclemmys_funerea	(Morenia_petersi	Morenia_ocellata ))))	(Rhinoclemmys_nasuta	(Cuora_aurocapitata	Cuora_pani ))))))	(Heosemys_spinosa	(Notochelys_platynota	(Cyclemys_oldhamii	Cyclemys_dentata )))))));
(Malaclemys_terrapin	(Geoemyda_spengleri	(Mauremys_annamensis	((Mauremys_japonica	((Mauremys_reevesii	(Mauremys_caspica	(Mauremys_sinensis	(Mauremys_rivulata	Mauremys_leprosa ))))	(Mauremys_nigricans	(Malayemys_subtrijuga	(((Heosemys_annandalii	(Heosemys_grandis	(Melanochelys_trijuga	(Rhinoclemmys_funerea	(((Rhinoclemmys_pulcherrima	(Rhinoclemmys_melanosterna	(Cuora_galbinifrons	(Cuora_amboinensis	(Cuora_mccordi	Cuora_flavomarginata )))))	(Cuora_aurocapitata	Cuora_pani ))	(Rhinoclemmys_nasuta	((Rhinoclemmys_punctularia	Rhinoclemmys_areolata )	(Rhinoclemmys_annulata	Leucocephalon_yuwonoi ))))))))	((Orlitia_borneensis	(Hardella_thurjii	((Pangshura_smithii	(Pangshura_tentoria	Pangshura_tecta ))	(Batagur_dhongoka	(Batagur_kachuga	Batagur_baska )))))	(Morenia_petersi	Morenia_ocellata )))	(Siebenrockiella_crassicollis	Sacalia_bealei ))))))	(Heosemys_spinosa	(Notochelys_platynota	(Cyclemys_oldhamii	Cyclemys_dentata )))))));
(Malaclemys_terrapin	(Mauremys_caspica	((((Mauremys_reevesii	Mauremys_annamensis )	(Mauremys_nigricans	(Malayemys_subtrijuga	((((Orlitia_borneensis	(Hardella_thurjii	((Pangshura_smithii	(Pangshura_tentoria	Pangshura_tecta ))	(Batagur_dhongoka	(Batagur_kachuga	Batagur_baska )))))	(Morenia_petersi	Morenia_ocellata ))	(Heosemys_grandis	Heosemys_annandalii ))	(Siebenrockiella_crassicollis	Sacalia_bealei )))))	(Mauremys_japonica	((Geoemyda_spengleri	Heosemys_spinosa )	(Notochelys_platynota	(Cyclemys_oldhamii	Cyclemys_dentata )))))	((Rhinoclemmys_annulata	(Leucocephalon_yuwonoi	((Rhinoclemmys_nasuta	(((Rhinoclemmys_pulcherrima	(Rhinoclemmys_melanosterna	(Cuora_amboinensis	(Cuora_galbinifrons	(Cuora_mccordi	Cuora_flavomarginata )))))	(Rhinoclemmys_punctularia	Rhinoclemmys_areolata ))	(Melanochelys_trijuga	Rhinoclemmys_funerea )))	(Cuora_aurocapitata	Cuora_pani ))))	(Mauremys_sinensis	(Mauremys_rivulata	Mauremys_leprosa ))))));
(Malaclemys_terrapin	(Geoemyda_spengleri	((((Mauremys_annamensis	(Mauremys_reevesii	Mauremys_nigricans ))	(Mauremys_caspica	(Mauremys_sinensis	(Mauremys_rivulata	Mauremys_leprosa ))))	(Mauremys_japonica	((Notochelys_platynota	Heosemys_spinosa )	(Cyclemys_oldhamii	Cyclemys_dentata ))))	(Rhinoclemmys_annulata	(Leucocephalon_yuwonoi	(((Rhinoclemmys_pulcherrima	(Rhinoclemmys_melanosterna	(Cuora_amboinensis	(Cuora_galbinifrons	(Cuora_mccordi	Cuora_flavomarginata )))))	(((Heosemys_grandis	(Rhinoclemmys_funerea	(Orlitia_borneensis	(Hardella_thurjii	((Pangshura_smithii	(Pangshura_tentoria	Pangshura_tecta ))	(Batagur_dhongoka	(Batagur_kachuga	Batagur_baska )))))))	(Melanochelys_trijuga	((Heosemys_annandalii	(Morenia_petersi	Morenia_ocellata ))	(Siebenrockiella_crassicollis	(Malayemys_subtrijuga	Sacalia_bealei )))))	(Rhinoclemmys_nasuta	(Cuora_aurocapitata	Cuora_pani ))))	(Rhinoclemmys_punctularia	Rhinoclemmys_areolata )))))));
(Malaclemys_terrapin	(Geoemyda_spengleri	((Mauremys_japonica	((Mauremys_annamensis	(Mauremys_reevesii	(Mauremys_nigricans	(Malayemys_subtrijuga	(Orlitia_borneensis	(Hardella_thurjii	((Pangshura_smithii	(Pangshura_tentoria	Pangshura_tecta ))	(Batagur_dhongoka	(Batagur_kachuga	Batagur_baska )))))))))	(Mauremys_caspica	(Mauremys_sinensis	(Mauremys_rivulata	Mauremys_leprosa )))))	((Rhinoclemmys_annulata	(Leucocephalon_yuwonoi	((Rhinoclemmys_punctularia	(Rhinoclemmys_areolata	(Rhinoclemmys_melanosterna	(Rhinoclemmys_pulcherrima	(Cuora_mccordi	(Cuora_flavomarginata	(Cuora_amboinensis	Cuora_galbinifrons )))))))	((Heosemys_grandis	(Rhinoclemmys_funerea	(Melanochelys_trijuga	((Heosemys_annandalii	(Morenia_petersi	Morenia_ocellata ))	(Siebenrockiella_crassicollis	Sacalia_bealei )))))	(Rhinoclemmys_nasuta	(Cuora_aurocapitata	Cuora_pani ))))))	(Heosemys_spinosa	(Notochelys_platynota	(Cyclemys_oldhamii	Cyclemys_dentata )))))));
(Malaclemys_terrapin	((((Mauremys_japonica	(Mauremys_nigricans	(Mauremys_reevesii	Mauremys_annamensis )))	(Geoemyda_spengleri	Heosemys_spinosa ))	((Rhinoclemmys_annulata	(Leucocephalon_yuwonoi	(Rhinoclemmys_nasuta	(Rhinoclemmys_punctularia	(Rhinoclemmys_areolata	((Rhinoclemmys_pulcherrima	((Cuora_mccordi	(Cuora_flavomarginata	(Cuora_amboinensis	Cuora_galbinifrons )))	(Cuora_aurocapitata	Cuora_pani )))	(Rhinoclemmys_melanosterna	((Melanochelys_trijuga	(Heosemys_annandalii	(Heosemys_grandis	(Rhinoclemmys_funerea	((Orlitia_borneensis	(Hardella_thurjii	((Pangshura_smithii	(Pangshura_tentoria	Pangshura_tecta ))	(Batagur_dhongoka	(Batagur_kachuga	Batagur_baska )))))	(Morenia_petersi	Morenia_ocellata ))))))	(Malayemys_subtrijuga	(Siebenrockiella_crassicollis	Sacalia_bealei ))))))))))	(Mauremys_caspica	(Mauremys_leprosa	(Mauremys_rivulata	Mauremys_sinensis )))))	(Notochelys_platynota	(Cyclemys_oldhamii	Cyclemys_dentata ))));
(Malaclemys_terrapin	(Geoemyda_spengleri	(Mauremys_annamensis	((Mauremys_reevesii	(Mauremys_nigricans	(Malayemys_subtrijuga	(Sacalia_bealei	(Siebenrockiella_crassicollis	((Heosemys_annandalii	(Heosemys_grandis	(Melanochelys_trijuga	(Rhinoclemmys_funerea	(Rhinoclemmys_punctularia	((Rhinoclemmys_areolata	(Rhinoclemmys_melanosterna	(Rhinoclemmys_pulcherrima	((Cuora_mccordi	(Cuora_flavomarginata	(Cuora_amboinensis	Cuora_galbinifrons )))	(Cuora_aurocapitata	Cuora_pani )))))	((Leucocephalon_yuwonoi	(Heosemys_spinosa	(Notochelys_platynota	(Cyclemys_oldhamii	Cyclemys_dentata ))))	(Rhinoclemmys_annulata	Rhinoclemmys_nasuta ))))))))	((Orlitia_borneensis	(Hardella_thurjii	((Pangshura_smithii	(Pangshura_tentoria	Pangshura_tecta ))	(Batagur_dhongoka	(Batagur_kachuga	Batagur_baska )))))	(Morenia_petersi	Morenia_ocellata ))))))))	(Mauremys_japonica	(Mauremys_caspica	(Mauremys_sinensis	(Mauremys_rivulata	Mauremys_leprosa ))))))));
(Malaclemys_terrapin	(Mauremys_caspica	(((Mauremys_reevesii	Mauremys_annamensis )	((Mauremys_japonica	(((((Rhinoclemmys_pulcherrima	(Rhinoclemmys_melanosterna	(Cuora_galbinifrons	(Cuora_amboinensis	(Cuora_mccordi	Cuora_flavomarginata )))))	(((Heosemys_grandis	(Melanochelys_trijuga	Rhinoclemmys_funerea ))	(Rhinoclemmys_punctularia	Rhinoclemmys_areolata ))	(Leucocephalon_yuwonoi	(Rhinoclemmys_annulata	Rhinoclemmys_nasuta ))))	(Cuora_aurocapitata	Cuora_pani ))	(Geoemyda_spengleri	Heosemys_spinosa ))	(Notochelys_platynota	(Cyclemys_oldhamii	Cyclemys_dentata ))))	(Mauremys_nigricans	(Malayemys_subtrijuga	(Sacalia_bealei	(Siebenrockiella_crassicollis	(Heosemys_annandalii	((Hardella_thurjii	(Orlitia_borneensis	((Pangshura_smithii	(Pangshura_tentoria	Pangshura_tecta ))	(Batagur_dhongoka	(Batagur_kachuga	Batagur_baska )))))	(Morenia_petersi	Morenia_ocellata )))))))))	(Mauremys_sinensis	(Mauremys_rivulata	Mauremys_leprosa )))));
(Malaclemys_terrapin	(((Mauremys_japonica	((Mauremys_reevesii	(Mauremys_nigricans	(Malayemys_subtrijuga	((((Melanochelys_trijuga	(Rhinoclemmys_funerea	(((Rhinoclemmys_pulcherrima	(Rhinoclemmys_melanosterna	(Cuora_amboinensis	(Cuora_flavomarginata	Cuora_galbinifrons ))))	((Cuora_aurocapitata	Cuora_pani )	(Cuora_mccordi	Heosemys_spinosa )))	(Rhinoclemmys_nasuta	((Rhinoclemmys_punctularia	Rhinoclemmys_areolata )	(Rhinoclemmys_annulata	Leucocephalon_yuwonoi ))))))	(Heosemys_grandis	Heosemys_annandalii ))	((Orlitia_borneensis	(Hardella_thurjii	((Pangshura_smithii	(Pangshura_tentoria	Pangshura_tecta ))	(Batagur_dhongoka	(Batagur_kachuga	Batagur_baska )))))	(Morenia_petersi	Morenia_ocellata )))	(Siebenrockiella_crassicollis	Sacalia_bealei )))))	(Mauremys_caspica	(Mauremys_leprosa	(Mauremys_rivulata	Mauremys_sinensis )))))	(Geoemyda_spengleri	Mauremys_annamensis ))	(Notochelys_platynota	(Cyclemys_oldhamii	Cyclemys_dentata ))));
(Malaclemys_terrapin	(Geoemyda_spengleri	(Mauremys_annamensis	(((Mauremys_japonica	(Mauremys_reevesii	Mauremys_nigricans ))	(Mauremys_caspica	(Mauremys_sinensis	(Mauremys_rivulata	Mauremys_leprosa ))))	(((Rhinoclemmys_nasuta	((Rhinoclemmys_punctularia	(Rhinoclemmys_areolata	(Rhinoclemmys_pulcherrima	(Rhinoclemmys_melanosterna	(Cuora_galbinifrons	(Cuora_amboinensis	(Cuora_mccordi	Cuora_flavomarginata )))))))	(Rhinoclemmys_funerea	(Melanochelys_trijuga	((((Malayemys_subtrijuga	(Orlitia_borneensis	(Hardella_thurjii	((Pangshura_smithii	(Pangshura_tentoria	Pangshura_tecta ))	(Batagur_dhongoka	(Batagur_kachuga	Batagur_baska ))))))	(Siebenrockiella_crassicollis	Sacalia_bealei ))	(Morenia_petersi	Morenia_ocellata ))	(Heosemys_grandis	Heosemys_annandalii ))))))	(Cuora_aurocapitata	Cuora_pani ))	(Rhinoclemmys_annulata	(Leucocephalon_yuwonoi	(Heosemys_spinosa	(Notochelys_platynota	(Cyclemys_oldhamii	Cyclemys_dentata ))))))))));
(Malaclemys_terrapin	(Mauremys_caspica	(((Mauremys_annamensis	(Mauremys_reevesii	Mauremys_nigricans ))	(((((Rhinoclemmys_nasuta	((Rhinoclemmys_pulcherrima	((Cuora_amboinensis	Cuora_galbinifrons )	(Cuora_mccordi	Cuora_flavomarginata )))	(Cuora_aurocapitata	Cuora_pani )))	(Melanochelys_trijuga	((Heosemys_grandis	(Rhinoclemmys_funerea	(Orlitia_borneensis	(Hardella_thurjii	((Pangshura_smithii	(Pangshura_tentoria	Pangshura_tecta ))	(Batagur_dhongoka	(Batagur_kachuga	Batagur_baska )))))))	(Heosemys_annandalii	((Morenia_petersi	Morenia_ocellata )	(Siebenrockiella_crassicollis	(Malayemys_subtrijuga	Sacalia_bealei )))))))	(Rhinoclemmys_punctularia	(Rhinoclemmys_melanosterna	Rhinoclemmys_areolata )))	(Rhinoclemmys_annulata	Leucocephalon_yuwonoi ))	((Geoemyda_spengleri	Mauremys_japonica )	((Notochelys_platynota	Heosemys_spinosa )	(Cyclemys_oldhamii	Cyclemys_dentata )))))	(Mauremys_sinensis	(Mauremys_rivulata	Mauremys_leprosa )))));
(Malaclemys_terrapin	(Mauremys_caspica	(((Mauremys_japonica	(Mauremys_annamensis	(Mauremys_reevesii	Mauremys_nigricans )))	((Rhinoclemmys_annulata	(Leucocephalon_yuwonoi	((Rhinoclemmys_nasuta	(((Rhinoclemmys_pulcherrima	(Rhinoclemmys_melanosterna	(Cuora_galbinifrons	(Cuora_amboinensis	(Cuora_mccordi	Cuora_flavomarginata )))))	(Cuora_aurocapitata	Cuora_pani ))	(Rhinoclemmys_funerea	(Melanochelys_trijuga	((((Orlitia_borneensis	(Hardella_thurjii	((Pangshura_smithii	(Pangshura_tentoria	Pangshura_tecta ))	(Batagur_dhongoka	(Batagur_kachuga	Batagur_baska )))))	(Morenia_petersi	Morenia_ocellata ))	(Malayemys_subtrijuga	(Siebenrockiella_crassicollis	Sacalia_bealei )))	(Heosemys_grandis	Heosemys_annandalii ))))))	(Rhinoclemmys_punctularia	Rhinoclemmys_areolata ))))	((Geoemyda_spengleri	Heosemys_spinosa )	(Notochelys_platynota	(Cyclemys_oldhamii	Cyclemys_dentata )))))	(Mauremys_sinensis	(Mauremys_rivulata	Mauremys_leprosa )))));
(Malaclemys_terrapin	(Mauremys_caspica	((Mauremys_japonica	((Mauremys_reevesii	Mauremys_annamensis )	(Mauremys_nigricans	(Malayemys_subtrijuga	((Heosemys_annandalii	((Melanochelys_trijuga	(((Rhinoclemmys_pulcherrima	(Rhinoclemmys_melanosterna	(Cuora_amboinensis	(Cuora_flavomarginata	Cuora_galbinifrons ))))	(Cuora_mccordi	(Cuora_aurocapitata	Cuora_pani )))	(Rhinoclemmys_nasuta	((Leucocephalon_yuwonoi	(Rhinoclemmys_annulata	(Geoemyda_spengleri	(Heosemys_spinosa	(Notochelys_platynota	(Cyclemys_oldhamii	Cyclemys_dentata ))))))	(Rhinoclemmys_punctularia	Rhinoclemmys_areolata )))))	(Heosemys_grandis	(Rhinoclemmys_funerea	((Orlitia_borneensis	((Hardella_thurjii	(Batagur_dhongoka	(Batagur_kachuga	Batagur_baska )))	(Pangshura_smithii	(Pangshura_tentoria	Pangshura_tecta ))))	(Morenia_petersi	Morenia_ocellata ))))))	(Siebenrockiella_crassicollis	Sacalia_bealei ))))))	(Mauremys_sinensis	(Mauremys_rivulata	Mauremys_leprosa )))));
(Malaclemys_terrapin	(Geoemyda_spengleri	(Mauremys_annamensis	((Mauremys_japonica	((Mauremys_reevesii	(Mauremys_nigricans	(Malayemys_subtrijuga	(Siebenrockiella_crassicollis	Sacalia_bealei ))))	((((Rhinoclemmys_areolata	(Rhinoclemmys_melanosterna	(Rhinoclemmys_pulcherrima	((Cuora_mccordi	(Cuora_flavomarginata	(Cuora_amboinensis	Cuora_galbinifrons )))	(Cuora_aurocapitata	Cuora_pani )))))	(Rhinoclemmys_punctularia	(Rhinoclemmys_nasuta	(Rhinoclemmys_annulata	Leucocephalon_yuwonoi ))))	(Melanochelys_trijuga	(Rhinoclemmys_funerea	(Heosemys_grandis	(Heosemys_annandalii	((Orlitia_borneensis	(Hardella_thurjii	((Pangshura_smithii	(Pangshura_tentoria	Pangshura_tecta ))	(Batagur_dhongoka	(Batagur_kachuga	Batagur_baska )))))	(Morenia_petersi	Morenia_ocellata )))))))	(Mauremys_sinensis	(Mauremys_caspica	(Mauremys_rivulata	Mauremys_leprosa ))))))	(Cyclemys_dentata	(Cyclemys_oldhamii	(Notochelys_platynota	Heosemys_spinosa )))))));
(Malaclemys_terrapin	(Geoemyda_spengleri	(Mauremys_annamensis	((Mauremys_reevesii	(Mauremys_nigricans	(Malayemys_subtrijuga	(((Rhinoclemmys_melanosterna	((Rhinoclemmys_pulcherrima	((Cuora_mccordi	(Cuora_flavomarginata	(Cuora_amboinensis	Cuora_galbinifrons )))	(Cuora_aurocapitata	Cuora_pani )))	(Rhinoclemmys_areolata	(Rhinoclemmys_punctularia	((Leucocephalon_yuwonoi	(Heosemys_spinosa	(Notochelys_platynota	(Cyclemys_oldhamii	Cyclemys_dentata ))))	(Rhinoclemmys_annulata	Rhinoclemmys_nasuta ))))))	(Melanochelys_trijuga	((Rhinoclemmys_funerea	((Orlitia_borneensis	(Hardella_thurjii	((Pangshura_smithii	(Pangshura_tentoria	Pangshura_tecta ))	(Batagur_dhongoka	(Batagur_kachuga	Batagur_baska )))))	(Morenia_petersi	Morenia_ocellata )))	(Heosemys_grandis	Heosemys_annandalii ))))	(Siebenrockiella_crassicollis	Sacalia_bealei )))))	(Mauremys_japonica	(Mauremys_caspica	(Mauremys_sinensis	(Mauremys_rivulata	Mauremys_leprosa ))))))));
(Malaclemys_terrapin	(Mauremys_caspica	(((Mauremys_annamensis	(Mauremys_reevesii	Mauremys_nigricans ))	(Mauremys_japonica	((((Rhinoclemmys_pulcherrima	((Cuora_mccordi	(Cuora_flavomarginata	(Cuora_amboinensis	Cuora_galbinifrons )))	(Cuora_aurocapitata	Cuora_pani )))	(Rhinoclemmys_melanosterna	((Melanochelys_trijuga	(Heosemys_annandalii	(Heosemys_grandis	(Rhinoclemmys_funerea	((Orlitia_borneensis	(Hardella_thurjii	((Pangshura_smithii	(Pangshura_tentoria	Pangshura_tecta ))	(Batagur_dhongoka	(Batagur_kachuga	Batagur_baska )))))	(Morenia_petersi	Morenia_ocellata ))))))	(Malayemys_subtrijuga	(Siebenrockiella_crassicollis	Sacalia_bealei )))))	(Rhinoclemmys_areolata	(Rhinoclemmys_punctularia	(Rhinoclemmys_nasuta	(Rhinoclemmys_annulata	Leucocephalon_yuwonoi )))))	((Geoemyda_spengleri	Heosemys_spinosa )	(Notochelys_platynota	(Cyclemys_oldhamii	Cyclemys_dentata ))))))	(Mauremys_sinensis	(Mauremys_rivulata	Mauremys_leprosa )))));
(Malaclemys_terrapin	(Geoemyda_spengleri	(((Mauremys_japonica	(Mauremys_annamensis	(Mauremys_reevesii	Mauremys_nigricans )))	(Mauremys_caspica	(Mauremys_sinensis	(Mauremys_rivulata	Mauremys_leprosa ))))	(Rhinoclemmys_annulata	((Rhinoclemmys_nasuta	(Rhinoclemmys_punctularia	(Rhinoclemmys_areolata	((Rhinoclemmys_pulcherrima	((Cuora_mccordi	(Cuora_flavomarginata	(Cuora_amboinensis	Cuora_galbinifrons )))	(Cuora_aurocapitata	Cuora_pani )))	(Rhinoclemmys_melanosterna	((Melanochelys_trijuga	((Rhinoclemmys_funerea	((Orlitia_borneensis	(Hardella_thurjii	((Pangshura_smithii	(Pangshura_tentoria	Pangshura_tecta ))	(Batagur_dhongoka	(Batagur_kachuga	Batagur_baska )))))	(Morenia_petersi	Morenia_ocellata )))	(Heosemys_grandis	Heosemys_annandalii )))	(Malayemys_subtrijuga	(Siebenrockiella_crassicollis	Sacalia_bealei ))))))))	(Leucocephalon_yuwonoi	(Heosemys_spinosa	(Notochelys_platynota	(Cyclemys_oldhamii	Cyclemys_dentata )))))))));
(Malaclemys_terrapin	(Geoemyda_spengleri	(Mauremys_annamensis	(Mauremys_reevesii	((((((Rhinoclemmys_pulcherrima	((Cuora_mccordi	(Cuora_flavomarginata	(Cuora_amboinensis	Cuora_galbinifrons )))	(Cuora_aurocapitata	Cuora_pani )))	(Rhinoclemmys_melanosterna	(((Heosemys_annandalii	(Heosemys_grandis	(Orlitia_borneensis	(Hardella_thurjii	(Batagur_dhongoka	((Pangshura_smithii	(Pangshura_tentoria	Pangshura_tecta ))	(Batagur_kachuga	Batagur_baska )))))))	(Melanochelys_trijuga	(Rhinoclemmys_funerea	(Morenia_petersi	Morenia_ocellata ))))	(Malayemys_subtrijuga	(Siebenrockiella_crassicollis	Sacalia_bealei )))))	(Rhinoclemmys_punctularia	Rhinoclemmys_areolata ))	((Leucocephalon_yuwonoi	(Heosemys_spinosa	(Notochelys_platynota	(Cyclemys_oldhamii	Cyclemys_dentata ))))	(Rhinoclemmys_annulata	Rhinoclemmys_nasuta )))	(Mauremys_caspica	(Mauremys_leprosa	(Mauremys_rivulata	Mauremys_sinensis ))))	(Mauremys_nigricans	Mauremys_japonica ))))));
(Malaclemys_terrapin	(Geoemyda_spengleri	(Mauremys_annamensis	((Mauremys_japonica	((Mauremys_reevesii	Mauremys_nigricans )	(Mauremys_caspica	(Mauremys_sinensis	(Mauremys_rivulata	Mauremys_leprosa )))))	((((Rhinoclemmys_nasuta	(((Rhinoclemmys_pulcherrima	(Rhinoclemmys_melanosterna	(Cuora_galbinifrons	(Cuora_amboinensis	(Cuora_mccordi	Cuora_flavomarginata )))))	(Cuora_aurocapitata	Cuora_pani ))	(Melanochelys_trijuga	((Heosemys_grandis	((Orlitia_borneensis	(Hardella_thurjii	((Pangshura_smithii	(Pangshura_tentoria	Pangshura_tecta ))	(Batagur_dhongoka	(Batagur_kachuga	Batagur_baska )))))	(Rhinoclemmys_funerea	(Morenia_petersi	Morenia_ocellata ))))	(Heosemys_annandalii	(Malayemys_subtrijuga	(Siebenrockiella_crassicollis	Sacalia_bealei )))))))	(Rhinoclemmys_punctularia	Rhinoclemmys_areolata ))	(Rhinoclemmys_annulata	Leucocephalon_yuwonoi ))	((Notochelys_platynota	Heosemys_spinosa )	(Cyclemys_oldhamii	Cyclemys_dentata )))))));
(Malaclemys_terrapin	(Geoemyda_spengleri	(Mauremys_annamensis	(((Mauremys_reevesii	Mauremys_nigricans )	(Mauremys_caspica	(Mauremys_sinensis	(Mauremys_rivulata	Mauremys_leprosa ))))	(Mauremys_japonica	(((((Rhinoclemmys_pulcherrima	((Cuora_mccordi	(Cuora_flavomarginata	(Cuora_amboinensis	Cuora_galbinifrons )))	(Cuora_aurocapitata	Cuora_pani )))	(Rhinoclemmys_melanosterna	Rhinoclemmys_areolata ))	((Rhinoclemmys_nasuta	((Heosemys_grandis	Rhinoclemmys_punctularia )	(Melanochelys_trijuga	Rhinoclemmys_funerea )))	(Rhinoclemmys_annulata	Leucocephalon_yuwonoi )))	(Heosemys_spinosa	(Notochelys_platynota	(Cyclemys_oldhamii	Cyclemys_dentata ))))	(Sacalia_bealei	(Malayemys_subtrijuga	(Siebenrockiella_crassicollis	(Heosemys_annandalii	((Orlitia_borneensis	(Hardella_thurjii	((Pangshura_smithii	(Pangshura_tentoria	Pangshura_tecta ))	(Batagur_dhongoka	(Batagur_kachuga	Batagur_baska )))))	(Morenia_petersi	Morenia_ocellata ))))))))))));
(Malaclemys_terrapin	(Geoemyda_spengleri	(Mauremys_annamensis	((Mauremys_japonica	((Mauremys_reevesii	(Mauremys_nigricans	(Malayemys_subtrijuga	(Siebenrockiella_crassicollis	Sacalia_bealei ))))	(Mauremys_caspica	(Mauremys_sinensis	(Mauremys_rivulata	Mauremys_leprosa )))))	((Leucocephalon_yuwonoi	((Rhinoclemmys_punctularia	(Rhinoclemmys_areolata	((Rhinoclemmys_pulcherrima	((Cuora_mccordi	(Cuora_flavomarginata	(Cuora_amboinensis	Cuora_galbinifrons )))	(Cuora_aurocapitata	Cuora_pani )))	((Rhinoclemmys_melanosterna	(Heosemys_grandis	(Heosemys_annandalii	((Hardella_thurjii	(Orlitia_borneensis	((Pangshura_smithii	(Pangshura_tentoria	Pangshura_tecta ))	(Batagur_dhongoka	(Batagur_kachuga	Batagur_baska )))))	(Morenia_petersi	Morenia_ocellata )))))	(Melanochelys_trijuga	Rhinoclemmys_funerea )))))	(Rhinoclemmys_annulata	Rhinoclemmys_nasuta )))	(Heosemys_spinosa	(Notochelys_platynota	(Cyclemys_oldhamii	Cyclemys_dentata ))))))));
(Malaclemys_terrapin	(Geoemyda_spengleri	(Rhinoclemmys_annulata	(Rhinoclemmys_nasuta	((Rhinoclemmys_punctularia	(Rhinoclemmys_areolata	((Melanochelys_trijuga	(Rhinoclemmys_funerea	((((Malayemys_subtrijuga	(Mauremys_nigricans	(Mauremys_reevesii	(Mauremys_annamensis	(Mauremys_japonica	(Mauremys_caspica	(Mauremys_sinensis	(Mauremys_rivulata	Mauremys_leprosa ))))))))	(Siebenrockiella_crassicollis	Sacalia_bealei ))	((Orlitia_borneensis	(Hardella_thurjii	((Pangshura_smithii	(Pangshura_tentoria	Pangshura_tecta ))	(Batagur_dhongoka	(Batagur_kachuga	Batagur_baska )))))	(Morenia_petersi	Morenia_ocellata )))	(Heosemys_grandis	Heosemys_annandalii ))))	(Rhinoclemmys_melanosterna	(Rhinoclemmys_pulcherrima	((Cuora_mccordi	(Cuora_flavomarginata	(Cuora_amboinensis	Cuora_galbinifrons )))	(Cuora_aurocapitata	Cuora_pani )))))))	(Leucocephalon_yuwonoi	(Heosemys_spinosa	(Notochelys_platynota	(Cyclemys_oldhamii	Cyclemys_dentata )))))))));
(Malaclemys_terrapin	(Geoemyda_spengleri	(Mauremys_annamensis	((Mauremys_japonica	((Mauremys_reevesii	(Mauremys_nigricans	(Malayemys_subtrijuga	(((Heosemys_annandalii	(Heosemys_grandis	(Rhinoclemmys_melanosterna	(((Rhinoclemmys_pulcherrima	((Cuora_mccordi	(Cuora_flavomarginata	(Cuora_amboinensis	Cuora_galbinifrons )))	(Cuora_aurocapitata	Cuora_pani )))	(Rhinoclemmys_nasuta	((Rhinoclemmys_punctularia	Rhinoclemmys_areolata )	(Rhinoclemmys_annulata	Leucocephalon_yuwonoi ))))	(Melanochelys_trijuga	Rhinoclemmys_funerea )))))	((Orlitia_borneensis	(Hardella_thurjii	((Pangshura_smithii	(Pangshura_tentoria	Pangshura_tecta ))	(Batagur_dhongoka	(Batagur_kachuga	Batagur_baska )))))	(Morenia_petersi	Morenia_ocellata )))	(Siebenrockiella_crassicollis	Sacalia_bealei )))))	(Mauremys_caspica	(Mauremys_sinensis	(Mauremys_rivulata	Mauremys_leprosa )))))	((Notochelys_platynota	Heosemys_spinosa )	(Cyclemys_oldhamii	Cyclemys_dentata ))))));
