# Supplementary material for: Estimating the phylogeny of geoemydid turtles (Cryptodira) from landmark data: an assessment of different methods
Source: PeerJ. 2019 Aug 22;7:e7476. doi: 10.7717/peerj.7476 (PMC6708579; doi:10.7717/peerj.7476)
Supplement: Supplemental Information 10 — The trees are organised in folders corresponding to each landmark dataset. Within each folder the trees are named as follows: ‘dyn’ for dynamic LAUP ‘gpa’ for LAUP on GPA alignment ‘lin’ for linear parsimony ‘ml’ for maximum likelihood ‘nj’ for neighbour-joining ‘sqcpars’ for squared-change parsimony ‘_bs’ and ‘_bscon’ denote bootstrap trees, and bootstrap consensus trees, respectively. [file peerj-07-7476-s010.zip › trees/carapace/dyn_bscon.tre]

(((((((Pangshura_tentoria,Pangshura_tecta),Pangshura_smithii),((Batagur_kachuga,Batagur_baska),Batagur_dhongoka)),Hardella_thurjii),Orlitia_borneensis),(((Cuora_amboinensis,Cuora_galbinifrons),Cuora_flavomarginata),Cuora_mccordi),((Mauremys_rivulata,Mauremys_leprosa),Mauremys_sinensis),(Siebenrockiella_crassicollis,Sacalia_bealei),(Cuora_aurocapitata,Cuora_pani),(Morenia_petersi,Morenia_ocellata),(Cyclemys_dentata,Cyclemys_oldhamii),Mauremys_caspica,Mauremys_reevesii,Mauremys_annamensis,Mauremys_japonica,Geoemyda_spengleri,Notochelys_platynota,Heosemys_spinosa,Mauremys_nigricans,Heosemys_annandalii,Malayemys_subtrijuga,Melanochelys_trijuga,Heosemys_grandis,Rhinoclemmys_punctularia,Rhinoclemmys_areolata,Rhinoclemmys_melanosterna,Rhinoclemmys_pulcherrima,Rhinoclemmys_nasuta,Rhinoclemmys_annulata,Leucocephalon_yuwonoi,Rhinoclemmys_funerea),Malaclemys_terrapin);
