# Supplementary material for: Estimating the phylogeny of geoemydid turtles (Cryptodira) from landmark data: an assessment of different methods
Source: PeerJ. 2019 Aug 22;7:e7476. doi: 10.7717/peerj.7476 (PMC6708579; doi:10.7717/peerj.7476)
Supplement: Supplemental Information 10 — The trees are organised in folders corresponding to each landmark dataset. Within each folder the trees are named as follows: ‘dyn’ for dynamic LAUP ‘gpa’ for LAUP on GPA alignment ‘lin’ for linear parsimony ‘ml’ for maximum likelihood ‘nj’ for neighbour-joining ‘sqcpars’ for squared-change parsimony ‘_bs’ and ‘_bscon’ denote bootstrap trees, and bootstrap consensus trees, respectively. [file peerj-07-7476-s010.zip › trees/carapace/gpa.tre]

(Malaclemys_terrapin:0.00000,(Geoemyda_spengleri:0.15185,(Heosemys_spinosa:0.17898,(Notochelys_platynota:0.06535,((Mauremys_japonica:0.08349,((Mauremys_annamensis:0.12635,(Mauremys_reevesii:0.06769,Mauremys_nigricans:0.07876):0.04322):0.03638,(Mauremys_caspica:0.10252,((((Rhinoclemmys_areolata:0.07210,((Rhinoclemmys_pulcherrima:0.04839,(Rhinoclemmys_melanosterna:0.10212,(Cuora_amboinensis:0.05835,(Cuora_flavomarginata:0.16509,Cuora_galbinifrons:0.12982):0.03937):0.08429):0.04801):0.05148,(Cuora_mccordi:0.16104,(Cuora_aurocapitata:0.08531,Cuora_pani:0.06757):0.08036):0.05537):0.05608):0.03488,(Rhinoclemmys_nasuta:0.05090,(Rhinoclemmys_punctularia:0.08495,(Rhinoclemmys_funerea:0.14576,(Melanochelys_trijuga:0.04186,(Heosemys_grandis:0.08471,(((Hardella_thurjii:0.11138,(Orlitia_borneensis:0.14781,((Pangshura_smithii:0.06104,(Pangshura_tentoria:0.07862,Pangshura_tecta:0.08977):0.08145):0.06033,(Batagur_dhongoka:0.12271,(Batagur_kachuga:0.17237,Batagur_baska:0.12665):0.05724):0.05456):0.06250):0.05763):0.11553,(Morenia_petersi:0.10534,Morenia_ocellata:0.14559):0.06226):0.05742,(Heosemys_annandalii:0.09492,(Siebenrockiella_crassicollis:0.05367,(Malayemys_subtrijuga:0.14068,Sacalia_bealei:0.07331):0.04522):0.07639):0.03175):0.03228):0.05052):0.02908):0.04825):0.03613):0.03328):0.03247,(Rhinoclemmys_annulata:0.10851,Leucocephalon_yuwonoi:0.08275):0.03947):0.04577,(Mauremys_sinensis:0.07030,(Mauremys_rivulata:0.10370,Mauremys_leprosa:0.08953):0.06292):0.04118):0.04402):0.03833):0.03206):0.06062,(Cyclemys_oldhamii:0.13432,Cyclemys_dentata:0.10678):0.04536):0.07007):0.06193):0.06941):0.20742);
