# Supplementary material for: Estimating the phylogeny of geoemydid turtles (Cryptodira) from landmark data: an assessment of different methods
Source: PeerJ. 2019 Aug 22;7:e7476. doi: 10.7717/peerj.7476 (PMC6708579; doi:10.7717/peerj.7476)
Supplement: Supplemental Information 10 — The trees are organised in folders corresponding to each landmark dataset. Within each folder the trees are named as follows: ‘dyn’ for dynamic LAUP ‘gpa’ for LAUP on GPA alignment ‘lin’ for linear parsimony ‘ml’ for maximum likelihood ‘nj’ for neighbour-joining ‘sqcpars’ for squared-change parsimony ‘_bs’ and ‘_bscon’ denote bootstrap trees, and bootstrap consensus trees, respectively. [file peerj-07-7476-s010.zip › trees/carapace/gpa_bs.tre]

(Malaclemys_terrapin	(Geoemyda_spengleri	(Heosemys_spinosa	(Notochelys_platynota	(Cyclemys_oldhamii	(Cyclemys_dentata	(Mauremys_japonica	((Mauremys_annamensis	(Mauremys_reevesii	Mauremys_nigricans ))	(Mauremys_caspica	(((((Rhinoclemmys_pulcherrima	(Rhinoclemmys_melanosterna	(Cuora_amboinensis	(Cuora_flavomarginata	Cuora_galbinifrons ))))	(Cuora_mccordi	(Cuora_aurocapitata	Cuora_pani )))	(Rhinoclemmys_nasuta	(Rhinoclemmys_areolata	(Rhinoclemmys_punctularia	(Rhinoclemmys_annulata	Leucocephalon_yuwonoi )))))	((Melanochelys_trijuga	((Rhinoclemmys_funerea	(Orlitia_borneensis	(Hardella_thurjii	((Pangshura_smithii	(Pangshura_tentoria	Pangshura_tecta ))	(Batagur_dhongoka	(Batagur_kachuga	Batagur_baska ))))))	(Morenia_petersi	Morenia_ocellata )))	(Heosemys_grandis	(Heosemys_annandalii	(Siebenrockiella_crassicollis	(Malayemys_subtrijuga	Sacalia_bealei ))))))	(Mauremys_sinensis	(Mauremys_rivulata	Mauremys_leprosa ))))))))))));
(Malaclemys_terrapin	(Geoemyda_spengleri	(Heosemys_spinosa	(Notochelys_platynota	((Mauremys_annamensis	((Mauremys_japonica	(Mauremys_caspica	(Mauremys_reevesii	(Mauremys_nigricans	(Malayemys_subtrijuga	(Siebenrockiella_crassicollis	Sacalia_bealei ))))))	((((Rhinoclemmys_nasuta	(Rhinoclemmys_punctularia	(Rhinoclemmys_areolata	(Melanochelys_trijuga	((Heosemys_annandalii	(Rhinoclemmys_melanosterna	(Rhinoclemmys_pulcherrima	(Cuora_amboinensis	(Cuora_flavomarginata	Cuora_galbinifrons )))))	(Heosemys_grandis	(Rhinoclemmys_funerea	((Orlitia_borneensis	(Hardella_thurjii	((Pangshura_smithii	(Pangshura_tentoria	Pangshura_tecta ))	(Batagur_dhongoka	(Batagur_kachuga	Batagur_baska )))))	(Morenia_petersi	Morenia_ocellata )))))))))	(Rhinoclemmys_annulata	Leucocephalon_yuwonoi ))	(Mauremys_sinensis	(Mauremys_rivulata	Mauremys_leprosa )))	(Cuora_mccordi	(Cuora_aurocapitata	Cuora_pani )))))	(Cyclemys_oldhamii	Cyclemys_dentata ))))));
(Malaclemys_terrapin	(Geoemyda_spengleri	(Heosemys_spinosa	(Notochelys_platynota	((((Mauremys_japonica	((Mauremys_caspica	(Mauremys_reevesii	Mauremys_nigricans ))	(Mauremys_annamensis	(Mauremys_sinensis	(Mauremys_rivulata	Mauremys_leprosa )))))	(Rhinoclemmys_areolata	((Rhinoclemmys_punctularia	(Rhinoclemmys_nasuta	(Rhinoclemmys_funerea	(Melanochelys_trijuga	((Heosemys_grandis	(Heosemys_annandalii	(Rhinoclemmys_melanosterna	(Rhinoclemmys_pulcherrima	(Cuora_amboinensis	(Cuora_flavomarginata	Cuora_galbinifrons ))))))	(((Hardella_thurjii	(Orlitia_borneensis	(Batagur_baska	(Batagur_kachuga	(Batagur_dhongoka	(Pangshura_smithii	(Pangshura_tentoria	Pangshura_tecta )))))))	(Morenia_petersi	Morenia_ocellata ))	(Siebenrockiella_crassicollis	(Malayemys_subtrijuga	Sacalia_bealei ))))))))	(Rhinoclemmys_annulata	Leucocephalon_yuwonoi ))))	(Cuora_mccordi	(Cuora_aurocapitata	Cuora_pani )))	(Cyclemys_oldhamii	Cyclemys_dentata ))))));
(Malaclemys_terrapin	(Geoemyda_spengleri	(Heosemys_spinosa	(Notochelys_platynota	(((Mauremys_japonica	((Mauremys_caspica	(Mauremys_reevesii	Mauremys_nigricans ))	(((Rhinoclemmys_areolata	(Rhinoclemmys_punctularia	(Rhinoclemmys_nasuta	(Rhinoclemmys_funerea	(Melanochelys_trijuga	((Heosemys_grandis	(Heosemys_annandalii	(Rhinoclemmys_melanosterna	(Rhinoclemmys_pulcherrima	(Cuora_galbinifrons	(Cuora_amboinensis	Cuora_flavomarginata ))))))	(((Hardella_thurjii	(Orlitia_borneensis	((Pangshura_smithii	(Pangshura_tentoria	Pangshura_tecta ))	(Batagur_baska	(Batagur_dhongoka	Batagur_kachuga )))))	(Morenia_petersi	Morenia_ocellata ))	(Siebenrockiella_crassicollis	(Malayemys_subtrijuga	Sacalia_bealei )))))))))	(Rhinoclemmys_annulata	Leucocephalon_yuwonoi ))	(Mauremys_sinensis	(Mauremys_rivulata	Mauremys_leprosa )))))	(Mauremys_annamensis	(Cuora_mccordi	(Cuora_aurocapitata	Cuora_pani ))))	(Cyclemys_oldhamii	Cyclemys_dentata ))))));
(Malaclemys_terrapin	((Notochelys_platynota	(((Mauremys_japonica	((Mauremys_annamensis	(Mauremys_reevesii	Mauremys_nigricans ))	(Mauremys_caspica	(Mauremys_leprosa	(Mauremys_rivulata	Mauremys_sinensis )))))	((Leucocephalon_yuwonoi	(Rhinoclemmys_annulata	(Rhinoclemmys_nasuta	(Rhinoclemmys_punctularia	(Rhinoclemmys_areolata	((Rhinoclemmys_melanosterna	(Rhinoclemmys_pulcherrima	(Cuora_amboinensis	(Cuora_flavomarginata	Cuora_galbinifrons ))))	(Heosemys_grandis	((Melanochelys_trijuga	(Rhinoclemmys_funerea	((Orlitia_borneensis	(Hardella_thurjii	((Pangshura_smithii	(Pangshura_tentoria	Pangshura_tecta ))	(Batagur_dhongoka	(Batagur_kachuga	Batagur_baska )))))	(Morenia_petersi	Morenia_ocellata ))))	(Heosemys_annandalii	(Siebenrockiella_crassicollis	(Malayemys_subtrijuga	Sacalia_bealei )))))))))))	(Cuora_mccordi	(Cuora_aurocapitata	Cuora_pani ))))	(Cyclemys_oldhamii	Cyclemys_dentata )))	(Geoemyda_spengleri	Heosemys_spinosa )));
(Malaclemys_terrapin	(Rhinoclemmys_annulata	((((((Mauremys_annamensis	((Mauremys_reevesii	Mauremys_nigricans )	(Malayemys_subtrijuga	(Siebenrockiella_crassicollis	Sacalia_bealei ))))	(((Cuora_mccordi	(Heosemys_annandalii	(Rhinoclemmys_pulcherrima	(Rhinoclemmys_melanosterna	(Cuora_galbinifrons	(Cuora_amboinensis	Cuora_flavomarginata ))))))	(Cuora_aurocapitata	Cuora_pani ))	(Rhinoclemmys_nasuta	((Heosemys_grandis	(Melanochelys_trijuga	(Rhinoclemmys_funerea	((Pangshura_tecta	(Pangshura_tentoria	(Pangshura_smithii	((Hardella_thurjii	Orlitia_borneensis )	(Batagur_dhongoka	(Batagur_kachuga	Batagur_baska ))))))	(Morenia_petersi	Morenia_ocellata )))))	(Rhinoclemmys_punctularia	Rhinoclemmys_areolata )))))	(Leucocephalon_yuwonoi	(Notochelys_platynota	(Geoemyda_spengleri	Heosemys_spinosa ))))	(Cyclemys_oldhamii	Cyclemys_dentata ))	(Mauremys_japonica	Mauremys_caspica ))	(Mauremys_sinensis	(Mauremys_rivulata	Mauremys_leprosa )))));
(Malaclemys_terrapin	(Geoemyda_spengleri	(Heosemys_spinosa	(Notochelys_platynota	((Mauremys_japonica	((Mauremys_annamensis	(Mauremys_caspica	(Mauremys_reevesii	Mauremys_nigricans )))	(((Heosemys_grandis	(Heosemys_annandalii	((Rhinoclemmys_pulcherrima	(Rhinoclemmys_melanosterna	(Cuora_amboinensis	(Cuora_flavomarginata	Cuora_galbinifrons ))))	(Cuora_mccordi	(Cuora_aurocapitata	Cuora_pani )))))	(Rhinoclemmys_areolata	((Rhinoclemmys_nasuta	((Melanochelys_trijuga	(Rhinoclemmys_funerea	((Hardella_thurjii	(Orlitia_borneensis	((Pangshura_smithii	(Pangshura_tentoria	Pangshura_tecta ))	(Batagur_dhongoka	(Batagur_kachuga	Batagur_baska )))))	(Morenia_petersi	Morenia_ocellata ))))	(Mauremys_sinensis	(Mauremys_rivulata	Mauremys_leprosa ))))	(Rhinoclemmys_punctularia	(Rhinoclemmys_annulata	Leucocephalon_yuwonoi )))))	(Malayemys_subtrijuga	(Siebenrockiella_crassicollis	Sacalia_bealei )))))	(Cyclemys_oldhamii	Cyclemys_dentata ))))));
(Malaclemys_terrapin	((Notochelys_platynota	((Mauremys_japonica	((Mauremys_annamensis	(Mauremys_reevesii	Mauremys_nigricans ))	(Mauremys_caspica	((((Rhinoclemmys_areolata	((Rhinoclemmys_pulcherrima	(Rhinoclemmys_melanosterna	(Cuora_amboinensis	(Cuora_flavomarginata	Cuora_galbinifrons ))))	(Cuora_mccordi	(Cuora_aurocapitata	Cuora_pani ))))	(Rhinoclemmys_nasuta	(Rhinoclemmys_punctularia	(((Heosemys_grandis	(Heosemys_annandalii	(Hardella_thurjii	(Orlitia_borneensis	((Batagur_dhongoka	(Pangshura_smithii	(Pangshura_tentoria	Pangshura_tecta )))	(Batagur_kachuga	Batagur_baska ))))))	(Malayemys_subtrijuga	(Siebenrockiella_crassicollis	Sacalia_bealei )))	(Melanochelys_trijuga	(Rhinoclemmys_funerea	(Morenia_petersi	Morenia_ocellata )))))))	(Rhinoclemmys_annulata	Leucocephalon_yuwonoi ))	(Mauremys_sinensis	(Mauremys_rivulata	Mauremys_leprosa ))))))	(Cyclemys_oldhamii	Cyclemys_dentata )))	(Geoemyda_spengleri	Heosemys_spinosa )));
(Malaclemys_terrapin	(Geoemyda_spengleri	(Heosemys_spinosa	(Notochelys_platynota	((Mauremys_japonica	((Mauremys_annamensis	(Mauremys_reevesii	(Mauremys_nigricans	(Malayemys_subtrijuga	(Siebenrockiella_crassicollis	Sacalia_bealei )))))	(((Rhinoclemmys_areolata	(((Heosemys_grandis	(Heosemys_annandalii	(Rhinoclemmys_melanosterna	(Rhinoclemmys_pulcherrima	(Cuora_amboinensis	(Cuora_flavomarginata	Cuora_galbinifrons ))))))	(Melanochelys_trijuga	(Rhinoclemmys_funerea	((Hardella_thurjii	(Orlitia_borneensis	((Pangshura_smithii	(Pangshura_tentoria	Pangshura_tecta ))	(Batagur_dhongoka	(Batagur_kachuga	Batagur_baska )))))	(Morenia_petersi	Morenia_ocellata )))))	(Rhinoclemmys_nasuta	(Rhinoclemmys_punctularia	(Rhinoclemmys_annulata	Leucocephalon_yuwonoi )))))	(Cuora_mccordi	(Cuora_aurocapitata	Cuora_pani )))	(Mauremys_caspica	(Mauremys_sinensis	(Mauremys_rivulata	Mauremys_leprosa ))))))	(Cyclemys_oldhamii	Cyclemys_dentata ))))));
(Malaclemys_terrapin	((Notochelys_platynota	(((Mauremys_annamensis	(Mauremys_japonica	((Mauremys_reevesii	(Mauremys_nigricans	(Malayemys_subtrijuga	(Siebenrockiella_crassicollis	Sacalia_bealei ))))	(Mauremys_caspica	(Mauremys_leprosa	(Mauremys_rivulata	Mauremys_sinensis ))))))	(Leucocephalon_yuwonoi	(Rhinoclemmys_annulata	(Rhinoclemmys_areolata	(Rhinoclemmys_punctularia	(Rhinoclemmys_nasuta	(((Rhinoclemmys_pulcherrima	(Rhinoclemmys_melanosterna	(Cuora_galbinifrons	(Cuora_amboinensis	Cuora_flavomarginata ))))	(Cuora_mccordi	(Cuora_aurocapitata	Cuora_pani )))	(Melanochelys_trijuga	((Rhinoclemmys_funerea	((Orlitia_borneensis	(Hardella_thurjii	((Pangshura_smithii	(Pangshura_tentoria	Pangshura_tecta ))	(Batagur_dhongoka	(Batagur_kachuga	Batagur_baska )))))	(Morenia_petersi	Morenia_ocellata )))	(Heosemys_grandis	Heosemys_annandalii ))))))))))	(Cyclemys_oldhamii	Cyclemys_dentata )))	(Geoemyda_spengleri	Heosemys_spinosa )));
(Malaclemys_terrapin	(Geoemyda_spengleri	(Heosemys_spinosa	(Notochelys_platynota	(Cuora_mccordi	((Mauremys_japonica	((Mauremys_caspica	(Mauremys_reevesii	Mauremys_nigricans ))	(Mauremys_annamensis	((((Rhinoclemmys_nasuta	(Rhinoclemmys_punctularia	((Rhinoclemmys_areolata	(Rhinoclemmys_pulcherrima	(Rhinoclemmys_melanosterna	(Cuora_galbinifrons	(Cuora_amboinensis	Cuora_flavomarginata )))))	((Heosemys_grandis	(((Hardella_thurjii	(Orlitia_borneensis	((Pangshura_smithii	(Pangshura_tentoria	Pangshura_tecta ))	(Batagur_dhongoka	(Batagur_kachuga	Batagur_baska )))))	(Morenia_petersi	Morenia_ocellata ))	(Heosemys_annandalii	(Siebenrockiella_crassicollis	(Malayemys_subtrijuga	Sacalia_bealei )))))	(Melanochelys_trijuga	Rhinoclemmys_funerea )))))	(Rhinoclemmys_annulata	Leucocephalon_yuwonoi ))	(Mauremys_sinensis	(Mauremys_rivulata	Mauremys_leprosa )))	(Cuora_aurocapitata	Cuora_pani )))))	(Cyclemys_oldhamii	Cyclemys_dentata )))))));
(Malaclemys_terrapin	(Geoemyda_spengleri	(Heosemys_spinosa	(Notochelys_platynota	((Mauremys_annamensis	(Mauremys_japonica	((Mauremys_reevesii	(Mauremys_nigricans	(Malayemys_subtrijuga	(Siebenrockiella_crassicollis	Sacalia_bealei ))))	(Mauremys_caspica	(((Rhinoclemmys_pulcherrima	(Rhinoclemmys_melanosterna	(Cuora_galbinifrons	(Cuora_amboinensis	Cuora_flavomarginata ))))	(Cuora_mccordi	(Cuora_aurocapitata	Cuora_pani )))	(Rhinoclemmys_areolata	((Melanochelys_trijuga	(Heosemys_annandalii	(Heosemys_grandis	(Rhinoclemmys_funerea	((Orlitia_borneensis	(Hardella_thurjii	((Pangshura_smithii	(Pangshura_tentoria	Pangshura_tecta ))	(Batagur_baska	(Batagur_dhongoka	Batagur_kachuga )))))	(Morenia_petersi	Morenia_ocellata ))))))	((Mauremys_sinensis	(Mauremys_rivulata	Mauremys_leprosa ))	(Rhinoclemmys_nasuta	(Rhinoclemmys_punctularia	(Rhinoclemmys_annulata	Leucocephalon_yuwonoi )))))))))))	(Cyclemys_oldhamii	Cyclemys_dentata ))))));
(Malaclemys_terrapin	(((Mauremys_japonica	((Mauremys_annamensis	(Mauremys_reevesii	(Mauremys_nigricans	(Malayemys_subtrijuga	(Siebenrockiella_crassicollis	Sacalia_bealei )))))	(Mauremys_caspica	((((Rhinoclemmys_nasuta	(((Rhinoclemmys_pulcherrima	(Rhinoclemmys_melanosterna	(Cuora_amboinensis	Cuora_galbinifrons )))	((Cuora_aurocapitata	Cuora_pani )	(Cuora_mccordi	Cuora_flavomarginata )))	((Heosemys_grandis	(Heosemys_annandalii	((Hardella_thurjii	(Orlitia_borneensis	((Pangshura_smithii	(Pangshura_tentoria	Pangshura_tecta ))	(Batagur_baska	(Batagur_dhongoka	Batagur_kachuga )))))	(Morenia_petersi	Morenia_ocellata ))))	(Melanochelys_trijuga	Rhinoclemmys_funerea ))))	(Rhinoclemmys_punctularia	Rhinoclemmys_areolata ))	(Rhinoclemmys_annulata	Leucocephalon_yuwonoi ))	(Mauremys_sinensis	(Mauremys_rivulata	Mauremys_leprosa ))))))	(Cyclemys_oldhamii	Cyclemys_dentata ))	(Notochelys_platynota	(Geoemyda_spengleri	Heosemys_spinosa ))));
(Malaclemys_terrapin	((Notochelys_platynota	((Mauremys_japonica	((Mauremys_caspica	(Mauremys_reevesii	Mauremys_nigricans ))	(Mauremys_annamensis	(((((((Heosemys_annandalii	(Rhinoclemmys_melanosterna	(Rhinoclemmys_pulcherrima	(Cuora_galbinifrons	(Cuora_amboinensis	Cuora_flavomarginata )))))	(Heosemys_grandis	((Hardella_thurjii	(Orlitia_borneensis	((Pangshura_smithii	(Pangshura_tentoria	Pangshura_tecta ))	(Batagur_dhongoka	(Batagur_kachuga	Batagur_baska )))))	(Morenia_petersi	Morenia_ocellata ))))	(Melanochelys_trijuga	Rhinoclemmys_funerea ))	(Rhinoclemmys_nasuta	(Rhinoclemmys_areolata	(Rhinoclemmys_punctularia	(Rhinoclemmys_annulata	Leucocephalon_yuwonoi )))))	(Mauremys_sinensis	(Mauremys_rivulata	Mauremys_leprosa )))	(Cuora_mccordi	(Cuora_aurocapitata	Cuora_pani )))	(Malayemys_subtrijuga	(Siebenrockiella_crassicollis	Sacalia_bealei ))))))	(Cyclemys_oldhamii	Cyclemys_dentata )))	(Geoemyda_spengleri	Heosemys_spinosa )));
(Malaclemys_terrapin	((Notochelys_platynota	((((Mauremys_japonica	(Mauremys_caspica	(Mauremys_reevesii	Mauremys_nigricans )))	(Cyclemys_oldhamii	Cyclemys_dentata ))	(Mauremys_annamensis	(Mauremys_leprosa	(Mauremys_rivulata	Mauremys_sinensis ))))	(Leucocephalon_yuwonoi	(Rhinoclemmys_annulata	(Rhinoclemmys_nasuta	(Rhinoclemmys_punctularia	(Rhinoclemmys_areolata	(((Rhinoclemmys_pulcherrima	(Rhinoclemmys_melanosterna	(Cuora_galbinifrons	(Cuora_amboinensis	Cuora_flavomarginata ))))	(Cuora_mccordi	(Cuora_aurocapitata	Cuora_pani )))	((Melanochelys_trijuga	(Rhinoclemmys_funerea	((Orlitia_borneensis	(Hardella_thurjii	((Pangshura_smithii	(Pangshura_tentoria	Pangshura_tecta ))	(Batagur_dhongoka	(Batagur_kachuga	Batagur_baska )))))	(Morenia_petersi	Morenia_ocellata ))))	((Heosemys_grandis	Heosemys_annandalii )	(Malayemys_subtrijuga	(Siebenrockiella_crassicollis	Sacalia_bealei ))))))))))))	(Geoemyda_spengleri	Heosemys_spinosa )));
(Malaclemys_terrapin	(Geoemyda_spengleri	(Heosemys_spinosa	(Notochelys_platynota	(Cyclemys_oldhamii	(Cyclemys_dentata	(Mauremys_japonica	((Mauremys_annamensis	(Mauremys_reevesii	(Mauremys_nigricans	((Heosemys_annandalii	(Melanochelys_trijuga	(((Rhinoclemmys_areolata	(Rhinoclemmys_melanosterna	(Rhinoclemmys_pulcherrima	((Cuora_mccordi	(Cuora_flavomarginata	(Cuora_amboinensis	Cuora_galbinifrons )))	(Cuora_aurocapitata	Cuora_pani )))))	(Rhinoclemmys_nasuta	(Rhinoclemmys_punctularia	(Rhinoclemmys_annulata	Leucocephalon_yuwonoi ))))	(Heosemys_grandis	((Rhinoclemmys_funerea	(Orlitia_borneensis	(Hardella_thurjii	((Pangshura_smithii	(Pangshura_tentoria	Pangshura_tecta ))	(Batagur_dhongoka	(Batagur_kachuga	Batagur_baska ))))))	(Morenia_petersi	Morenia_ocellata ))))))	(Malayemys_subtrijuga	(Siebenrockiella_crassicollis	Sacalia_bealei ))))))	(Mauremys_caspica	(Mauremys_sinensis	(Mauremys_rivulata	Mauremys_leprosa )))))))))));
(Malaclemys_terrapin	(Geoemyda_spengleri	(Heosemys_spinosa	(Notochelys_platynota	((((Mauremys_annamensis	(Mauremys_reevesii	Mauremys_nigricans ))	(Mauremys_japonica	(Mauremys_caspica	(Mauremys_sinensis	(Mauremys_rivulata	Mauremys_leprosa )))))	(((((Rhinoclemmys_pulcherrima	(Rhinoclemmys_melanosterna	(Cuora_amboinensis	(Cuora_flavomarginata	Cuora_galbinifrons ))))	(Cuora_mccordi	(Cuora_aurocapitata	Cuora_pani )))	(Heosemys_annandalii	(Melanochelys_trijuga	(Heosemys_grandis	((Rhinoclemmys_funerea	(Orlitia_borneensis	(Hardella_thurjii	((Pangshura_smithii	(Pangshura_tentoria	Pangshura_tecta ))	(Batagur_dhongoka	(Batagur_kachuga	Batagur_baska ))))))	(Morenia_petersi	Morenia_ocellata ))))))	(Rhinoclemmys_areolata	(Rhinoclemmys_nasuta	(Rhinoclemmys_punctularia	(Rhinoclemmys_annulata	Leucocephalon_yuwonoi )))))	(Malayemys_subtrijuga	(Siebenrockiella_crassicollis	Sacalia_bealei ))))	(Cyclemys_oldhamii	Cyclemys_dentata ))))));
(Malaclemys_terrapin	((Notochelys_platynota	((Mauremys_japonica	(((Mauremys_annamensis	((Mauremys_reevesii	Mauremys_nigricans )	(Malayemys_subtrijuga	(Siebenrockiella_crassicollis	Sacalia_bealei ))))	(((Rhinoclemmys_pulcherrima	(Rhinoclemmys_melanosterna	(Cuora_amboinensis	(Cuora_flavomarginata	Cuora_galbinifrons ))))	(Cuora_mccordi	(Cuora_aurocapitata	Cuora_pani )))	(Rhinoclemmys_areolata	(((Heosemys_grandis	(Heosemys_annandalii	((Hardella_thurjii	(Orlitia_borneensis	((Pangshura_smithii	(Pangshura_tentoria	Pangshura_tecta ))	(Batagur_dhongoka	(Batagur_kachuga	Batagur_baska )))))	(Morenia_petersi	Morenia_ocellata ))))	(Melanochelys_trijuga	Rhinoclemmys_funerea ))	(Rhinoclemmys_punctularia	(Rhinoclemmys_nasuta	(Rhinoclemmys_annulata	Leucocephalon_yuwonoi )))))))	(Mauremys_caspica	(Mauremys_sinensis	(Mauremys_rivulata	Mauremys_leprosa )))))	(Cyclemys_oldhamii	Cyclemys_dentata )))	(Geoemyda_spengleri	Heosemys_spinosa )));
(Malaclemys_terrapin	(Mauremys_caspica	((Mauremys_japonica	((Mauremys_annamensis	(Mauremys_reevesii	Mauremys_nigricans ))	((Notochelys_platynota	(Geoemyda_spengleri	Heosemys_spinosa ))	(Cyclemys_oldhamii	Cyclemys_dentata ))))	((Rhinoclemmys_annulata	(Leucocephalon_yuwonoi	(Rhinoclemmys_areolata	(Rhinoclemmys_punctularia	(Rhinoclemmys_nasuta	(((Heosemys_annandalii	((Rhinoclemmys_pulcherrima	(Rhinoclemmys_melanosterna	(Cuora_amboinensis	(Cuora_flavomarginata	Cuora_galbinifrons ))))	(Cuora_mccordi	(Cuora_aurocapitata	Cuora_pani ))))	(Heosemys_grandis	(Siebenrockiella_crassicollis	(Malayemys_subtrijuga	Sacalia_bealei ))))	(Melanochelys_trijuga	(Rhinoclemmys_funerea	((Orlitia_borneensis	(Hardella_thurjii	((Pangshura_smithii	(Pangshura_tentoria	Pangshura_tecta ))	(Batagur_dhongoka	(Batagur_kachuga	Batagur_baska )))))	(Morenia_petersi	Morenia_ocellata ))))))))))	(Mauremys_sinensis	(Mauremys_rivulata	Mauremys_leprosa ))))));
(Malaclemys_terrapin	(((((Mauremys_annamensis	((Mauremys_reevesii	Mauremys_nigricans )	(Mauremys_japonica	Mauremys_caspica )))	(Mauremys_sinensis	(Mauremys_rivulata	Mauremys_leprosa )))	(Leucocephalon_yuwonoi	(Rhinoclemmys_annulata	(Rhinoclemmys_punctularia	(Rhinoclemmys_nasuta	((Rhinoclemmys_areolata	((Rhinoclemmys_pulcherrima	(Rhinoclemmys_melanosterna	(Cuora_amboinensis	(Cuora_flavomarginata	Cuora_galbinifrons ))))	(Cuora_mccordi	(Cuora_aurocapitata	Cuora_pani ))))	(Melanochelys_trijuga	(Rhinoclemmys_funerea	(Heosemys_grandis	(((Hardella_thurjii	(Orlitia_borneensis	((Pangshura_smithii	(Pangshura_tentoria	Pangshura_tecta ))	(Batagur_dhongoka	(Batagur_kachuga	Batagur_baska )))))	(Morenia_petersi	Morenia_ocellata ))	(Heosemys_annandalii	(Siebenrockiella_crassicollis	(Malayemys_subtrijuga	Sacalia_bealei )))))))))))))	(Cyclemys_oldhamii	Cyclemys_dentata ))	(Notochelys_platynota	(Geoemyda_spengleri	Heosemys_spinosa ))));
(Malaclemys_terrapin	(Geoemyda_spengleri	(Cyclemys_oldhamii	(((Mauremys_annamensis	((Mauremys_reevesii	Mauremys_nigricans )	(Mauremys_japonica	(Mauremys_caspica	(Mauremys_sinensis	(Mauremys_rivulata	Mauremys_leprosa ))))))	((Leucocephalon_yuwonoi	(Rhinoclemmys_annulata	(Rhinoclemmys_nasuta	(Rhinoclemmys_punctularia	(Rhinoclemmys_areolata	(((Heosemys_grandis	(Heosemys_annandalii	(Rhinoclemmys_melanosterna	(Rhinoclemmys_pulcherrima	(Cuora_galbinifrons	(Cuora_amboinensis	Cuora_flavomarginata ))))))	(Melanochelys_trijuga	(Rhinoclemmys_funerea	((Orlitia_borneensis	(Hardella_thurjii	((Pangshura_smithii	(Pangshura_tentoria	Pangshura_tecta ))	(Batagur_dhongoka	(Batagur_kachuga	Batagur_baska )))))	(Morenia_petersi	Morenia_ocellata )))))	(Malayemys_subtrijuga	(Siebenrockiella_crassicollis	Sacalia_bealei ))))))))	((Cuora_aurocapitata	Cuora_pani )	(Cuora_mccordi	Heosemys_spinosa ))))	(Notochelys_platynota	Cyclemys_dentata )))));
(Malaclemys_terrapin	(Geoemyda_spengleri	(((Mauremys_japonica	((Mauremys_annamensis	(Mauremys_reevesii	Mauremys_nigricans ))	(Mauremys_caspica	(((Rhinoclemmys_nasuta	(Rhinoclemmys_punctularia	(Rhinoclemmys_areolata	(((Rhinoclemmys_pulcherrima	(Rhinoclemmys_melanosterna	(Cuora_galbinifrons	(Cuora_amboinensis	Cuora_flavomarginata ))))	(Cuora_aurocapitata	Cuora_pani ))	(((Heosemys_grandis	(Heosemys_annandalii	((Hardella_thurjii	(Orlitia_borneensis	((Batagur_dhongoka	(Pangshura_smithii	(Pangshura_tentoria	Pangshura_tecta )))	(Batagur_kachuga	Batagur_baska ))))	(Morenia_petersi	Morenia_ocellata ))))	(Malayemys_subtrijuga	(Siebenrockiella_crassicollis	Sacalia_bealei )))	(Melanochelys_trijuga	Rhinoclemmys_funerea ))))))	(Rhinoclemmys_annulata	Leucocephalon_yuwonoi ))	(Mauremys_sinensis	(Mauremys_rivulata	Mauremys_leprosa ))))))	(Cyclemys_oldhamii	Cyclemys_dentata ))	(Notochelys_platynota	(Cuora_mccordi	Heosemys_spinosa )))));
(Malaclemys_terrapin	(Geoemyda_spengleri	(Cyclemys_oldhamii	((Cyclemys_dentata	(Mauremys_japonica	((Mauremys_annamensis	(Mauremys_reevesii	(Mauremys_nigricans	(Malayemys_subtrijuga	(Siebenrockiella_crassicollis	Sacalia_bealei )))))	(Mauremys_caspica	(((Rhinoclemmys_nasuta	(Rhinoclemmys_punctularia	(Rhinoclemmys_areolata	(((Rhinoclemmys_pulcherrima	(Rhinoclemmys_melanosterna	(Cuora_amboinensis	(Cuora_flavomarginata	Cuora_galbinifrons ))))	(Cuora_mccordi	(Cuora_aurocapitata	Cuora_pani )))	((Heosemys_grandis	(Heosemys_annandalii	((Hardella_thurjii	(Orlitia_borneensis	((Pangshura_smithii	(Pangshura_tentoria	Pangshura_tecta ))	(Batagur_dhongoka	(Batagur_kachuga	Batagur_baska )))))	(Morenia_petersi	Morenia_ocellata ))))	(Melanochelys_trijuga	Rhinoclemmys_funerea ))))))	(Rhinoclemmys_annulata	Leucocephalon_yuwonoi ))	(Mauremys_sinensis	(Mauremys_rivulata	Mauremys_leprosa )))))))	(Notochelys_platynota	Heosemys_spinosa )))));
(Malaclemys_terrapin	(Rhinoclemmys_annulata	(((Mauremys_caspica	((Mauremys_annamensis	(Mauremys_reevesii	Mauremys_nigricans ))	(Mauremys_japonica	(Cyclemys_dentata	(Cyclemys_oldhamii	(Notochelys_platynota	(Geoemyda_spengleri	Heosemys_spinosa )))))))	(Mauremys_sinensis	(Mauremys_rivulata	Mauremys_leprosa )))	(Leucocephalon_yuwonoi	(Rhinoclemmys_nasuta	(Rhinoclemmys_punctularia	(Rhinoclemmys_areolata	(((Rhinoclemmys_pulcherrima	(Rhinoclemmys_melanosterna	(Cuora_amboinensis	(Cuora_flavomarginata	Cuora_galbinifrons ))))	(Cuora_mccordi	(Cuora_aurocapitata	Cuora_pani )))	((Heosemys_grandis	((Heosemys_annandalii	(Hardella_thurjii	(Orlitia_borneensis	((Pangshura_smithii	(Pangshura_tentoria	Pangshura_tecta ))	(Batagur_dhongoka	(Batagur_kachuga	Batagur_baska ))))))	(Malayemys_subtrijuga	(Siebenrockiella_crassicollis	Sacalia_bealei ))))	(Melanochelys_trijuga	(Rhinoclemmys_funerea	(Morenia_petersi	Morenia_ocellata ))))))))))));
(Malaclemys_terrapin	((Notochelys_platynota	((Mauremys_japonica	((Mauremys_annamensis	(Mauremys_reevesii	Mauremys_nigricans ))	(Mauremys_caspica	((Rhinoclemmys_annulata	(Leucocephalon_yuwonoi	(Rhinoclemmys_nasuta	((Rhinoclemmys_areolata	(Rhinoclemmys_melanosterna	(Rhinoclemmys_pulcherrima	((Cuora_mccordi	(Cuora_flavomarginata	(Cuora_amboinensis	Cuora_galbinifrons )))	(Cuora_aurocapitata	Cuora_pani )))))	(Rhinoclemmys_punctularia	(Heosemys_grandis	(Rhinoclemmys_funerea	(Melanochelys_trijuga	((Heosemys_annandalii	((Hardella_thurjii	((Pangshura_smithii	(Pangshura_tentoria	Pangshura_tecta ))	(Orlitia_borneensis	(Batagur_baska	(Batagur_dhongoka	Batagur_kachuga )))))	(Morenia_petersi	Morenia_ocellata )))	(Siebenrockiella_crassicollis	(Malayemys_subtrijuga	Sacalia_bealei )))))))))))	(Mauremys_sinensis	(Mauremys_rivulata	Mauremys_leprosa ))))))	(Cyclemys_oldhamii	Cyclemys_dentata )))	(Geoemyda_spengleri	Heosemys_spinosa )));
(Malaclemys_terrapin	((Mauremys_japonica	(((Mauremys_reevesii	Mauremys_nigricans )	(Mauremys_annamensis	((((Rhinoclemmys_pulcherrima	(Rhinoclemmys_melanosterna	(Cuora_amboinensis	(Cuora_flavomarginata	Cuora_galbinifrons ))))	(Cuora_mccordi	(Cuora_aurocapitata	Cuora_pani )))	(Heosemys_annandalii	(Melanochelys_trijuga	((Heosemys_grandis	(Rhinoclemmys_funerea	(((Pangshura_smithii	(Orlitia_borneensis	((Hardella_thurjii	Batagur_dhongoka )	(Batagur_kachuga	Batagur_baska ))))	(Pangshura_tentoria	Pangshura_tecta ))	(Morenia_petersi	Morenia_ocellata ))))	(Rhinoclemmys_nasuta	(Rhinoclemmys_punctularia	(Rhinoclemmys_areolata	(Rhinoclemmys_annulata	Leucocephalon_yuwonoi ))))))))	(Malayemys_subtrijuga	(Siebenrockiella_crassicollis	Sacalia_bealei )))))	((Notochelys_platynota	(Geoemyda_spengleri	Heosemys_spinosa ))	(Cyclemys_oldhamii	Cyclemys_dentata ))))	(Mauremys_caspica	(Mauremys_sinensis	(Mauremys_rivulata	Mauremys_leprosa )))));
(Malaclemys_terrapin	((Notochelys_platynota	(((Mauremys_annamensis	(Mauremys_reevesii	Mauremys_nigricans ))	(Mauremys_japonica	(Mauremys_caspica	((Rhinoclemmys_annulata	(Leucocephalon_yuwonoi	(Rhinoclemmys_nasuta	(Rhinoclemmys_punctularia	((Rhinoclemmys_areolata	(Rhinoclemmys_melanosterna	(Rhinoclemmys_pulcherrima	((Cuora_flavomarginata	(Cuora_amboinensis	Cuora_galbinifrons ))	(Cuora_mccordi	(Cuora_aurocapitata	Cuora_pani ))))))	(Melanochelys_trijuga	((Heosemys_grandis	(Rhinoclemmys_funerea	((Orlitia_borneensis	(Hardella_thurjii	((Pangshura_smithii	(Pangshura_tentoria	Pangshura_tecta ))	(Batagur_dhongoka	(Batagur_kachuga	Batagur_baska )))))	(Morenia_petersi	Morenia_ocellata ))))	(Heosemys_annandalii	(Siebenrockiella_crassicollis	(Malayemys_subtrijuga	Sacalia_bealei ))))))))))	(Mauremys_sinensis	(Mauremys_rivulata	Mauremys_leprosa ))))))	(Cyclemys_oldhamii	Cyclemys_dentata )))	(Geoemyda_spengleri	Heosemys_spinosa )));
(Malaclemys_terrapin	(Geoemyda_spengleri	(Heosemys_spinosa	(Notochelys_platynota	((Mauremys_japonica	((Mauremys_caspica	(Mauremys_reevesii	Mauremys_nigricans ))	(Mauremys_annamensis	((((Rhinoclemmys_areolata	((Rhinoclemmys_pulcherrima	(Rhinoclemmys_melanosterna	(Cuora_galbinifrons	(Cuora_amboinensis	Cuora_flavomarginata ))))	(Cuora_mccordi	(Cuora_aurocapitata	Cuora_pani ))))	(Rhinoclemmys_nasuta	(Rhinoclemmys_punctularia	(Rhinoclemmys_annulata	Leucocephalon_yuwonoi ))))	((Melanochelys_trijuga	(Rhinoclemmys_funerea	((Orlitia_borneensis	(Hardella_thurjii	((Pangshura_smithii	(Pangshura_tentoria	Pangshura_tecta ))	(Batagur_dhongoka	(Batagur_kachuga	Batagur_baska )))))	(Morenia_petersi	Morenia_ocellata ))))	((Heosemys_grandis	Heosemys_annandalii )	(Malayemys_subtrijuga	(Siebenrockiella_crassicollis	Sacalia_bealei )))))	(Mauremys_sinensis	(Mauremys_rivulata	Mauremys_leprosa ))))))	(Cyclemys_oldhamii	Cyclemys_dentata ))))));
(Malaclemys_terrapin	(((Mauremys_japonica	((Mauremys_annamensis	(Mauremys_reevesii	Mauremys_nigricans ))	(((Leucocephalon_yuwonoi	((Rhinoclemmys_nasuta	(Rhinoclemmys_punctularia	(((Heosemys_grandis	(Heosemys_annandalii	(Rhinoclemmys_melanosterna	(Rhinoclemmys_pulcherrima	(Cuora_galbinifrons	(Cuora_amboinensis	(Cuora_mccordi	Cuora_flavomarginata )))))))	(Malayemys_subtrijuga	(Siebenrockiella_crassicollis	Sacalia_bealei )))	(Melanochelys_trijuga	(Rhinoclemmys_funerea	((Orlitia_borneensis	(Hardella_thurjii	((Pangshura_smithii	(Pangshura_tentoria	Pangshura_tecta ))	(Batagur_dhongoka	(Batagur_kachuga	Batagur_baska )))))	(Morenia_petersi	Morenia_ocellata )))))))	(Rhinoclemmys_annulata	Rhinoclemmys_areolata )))	(Cuora_aurocapitata	Cuora_pani ))	(Mauremys_caspica	(Mauremys_sinensis	(Mauremys_rivulata	Mauremys_leprosa ))))))	(Cyclemys_oldhamii	Cyclemys_dentata ))	(Notochelys_platynota	(Geoemyda_spengleri	Heosemys_spinosa ))));
(Malaclemys_terrapin	(Geoemyda_spengleri	(Heosemys_spinosa	(Notochelys_platynota	((Mauremys_japonica	(((Mauremys_reevesii	Mauremys_annamensis )	(Mauremys_nigricans	(Malayemys_subtrijuga	(Siebenrockiella_crassicollis	Sacalia_bealei ))))	((((Rhinoclemmys_pulcherrima	(Rhinoclemmys_melanosterna	(Cuora_amboinensis	(Cuora_flavomarginata	Cuora_galbinifrons ))))	(Cuora_mccordi	(Cuora_aurocapitata	Cuora_pani )))	(Rhinoclemmys_areolata	(((Heosemys_grandis	(Heosemys_annandalii	((Hardella_thurjii	(Orlitia_borneensis	((Pangshura_smithii	(Pangshura_tentoria	Pangshura_tecta ))	(Batagur_dhongoka	(Batagur_kachuga	Batagur_baska )))))	(Morenia_petersi	Morenia_ocellata ))))	(Melanochelys_trijuga	Rhinoclemmys_funerea ))	(Rhinoclemmys_nasuta	(Rhinoclemmys_punctularia	(Rhinoclemmys_annulata	Leucocephalon_yuwonoi ))))))	(Mauremys_caspica	(Mauremys_sinensis	(Mauremys_rivulata	Mauremys_leprosa ))))))	(Cyclemys_oldhamii	Cyclemys_dentata ))))));
(Malaclemys_terrapin	(Geoemyda_spengleri	(Heosemys_spinosa	(Notochelys_platynota	((Mauremys_annamensis	((Mauremys_nigricans	(Mauremys_reevesii	(Mauremys_japonica	(Mauremys_caspica	(Mauremys_sinensis	(Mauremys_rivulata	Mauremys_leprosa ))))))	((((Rhinoclemmys_pulcherrima	(Rhinoclemmys_melanosterna	(Cuora_galbinifrons	(Cuora_amboinensis	Cuora_flavomarginata ))))	(Cuora_mccordi	(Cuora_aurocapitata	Cuora_pani )))	(((Heosemys_grandis	(Heosemys_annandalii	((Hardella_thurjii	(Orlitia_borneensis	(Batagur_baska	((Pangshura_smithii	(Pangshura_tentoria	Pangshura_tecta ))	(Batagur_dhongoka	Batagur_kachuga )))))	(Morenia_petersi	Morenia_ocellata ))))	(Melanochelys_trijuga	Rhinoclemmys_funerea ))	(Rhinoclemmys_nasuta	(Rhinoclemmys_areolata	(Rhinoclemmys_punctularia	(Rhinoclemmys_annulata	Leucocephalon_yuwonoi ))))))	(Malayemys_subtrijuga	(Siebenrockiella_crassicollis	Sacalia_bealei )))))	(Cyclemys_oldhamii	Cyclemys_dentata ))))));
(Malaclemys_terrapin	((Notochelys_platynota	(Cyclemys_dentata	(Cyclemys_oldhamii	((Mauremys_japonica	(Mauremys_caspica	(Mauremys_reevesii	Mauremys_nigricans )))	(Mauremys_annamensis	((((Rhinoclemmys_areolata	(((Heosemys_annandalii	(Rhinoclemmys_melanosterna	(Rhinoclemmys_pulcherrima	(Cuora_galbinifrons	(Cuora_amboinensis	Cuora_flavomarginata )))))	(Heosemys_grandis	((Hardella_thurjii	(Orlitia_borneensis	(Batagur_baska	((Pangshura_smithii	(Pangshura_tentoria	Pangshura_tecta ))	(Batagur_dhongoka	Batagur_kachuga )))))	(Morenia_petersi	Morenia_ocellata ))))	((Melanochelys_trijuga	Rhinoclemmys_funerea )	(Rhinoclemmys_punctularia	Rhinoclemmys_nasuta ))))	(Malayemys_subtrijuga	(Siebenrockiella_crassicollis	Sacalia_bealei )))	(Cuora_mccordi	(Cuora_aurocapitata	Cuora_pani )))	((Mauremys_sinensis	(Mauremys_rivulata	Mauremys_leprosa ))	(Rhinoclemmys_annulata	Leucocephalon_yuwonoi ))))))))	(Geoemyda_spengleri	Heosemys_spinosa )));
(Malaclemys_terrapin	(Geoemyda_spengleri	(Heosemys_spinosa	(Notochelys_platynota	(((Mauremys_annamensis	(Mauremys_reevesii	Mauremys_nigricans ))	(Mauremys_japonica	(Mauremys_caspica	((Rhinoclemmys_annulata	(Leucocephalon_yuwonoi	(Rhinoclemmys_nasuta	(Rhinoclemmys_punctularia	(Rhinoclemmys_areolata	(((Rhinoclemmys_pulcherrima	(Rhinoclemmys_melanosterna	(Cuora_galbinifrons	(Cuora_amboinensis	Cuora_flavomarginata ))))	(Cuora_mccordi	(Cuora_aurocapitata	Cuora_pani )))	((Melanochelys_trijuga	(Rhinoclemmys_funerea	((Orlitia_borneensis	(Hardella_thurjii	((Pangshura_smithii	(Pangshura_tentoria	Pangshura_tecta ))	(Batagur_dhongoka	(Batagur_kachuga	Batagur_baska )))))	(Morenia_petersi	Morenia_ocellata ))))	((Heosemys_grandis	Heosemys_annandalii )	(Malayemys_subtrijuga	(Siebenrockiella_crassicollis	Sacalia_bealei ))))))))))	(Mauremys_sinensis	(Mauremys_rivulata	Mauremys_leprosa ))))))	(Cyclemys_oldhamii	Cyclemys_dentata ))))));
(Malaclemys_terrapin	(Geoemyda_spengleri	(Heosemys_spinosa	(Notochelys_platynota	(((Mauremys_nigricans	((Mauremys_reevesii	Mauremys_annamensis )	(Mauremys_japonica	(Mauremys_caspica	(Mauremys_sinensis	(Mauremys_rivulata	Mauremys_leprosa ))))))	((((Rhinoclemmys_pulcherrima	(Rhinoclemmys_melanosterna	(Cuora_amboinensis	(Cuora_flavomarginata	Cuora_galbinifrons ))))	(Cuora_mccordi	(Cuora_aurocapitata	Cuora_pani )))	((Melanochelys_trijuga	(Heosemys_annandalii	(Heosemys_grandis	(Rhinoclemmys_funerea	((Orlitia_borneensis	(Hardella_thurjii	((Pangshura_smithii	(Pangshura_tentoria	Pangshura_tecta ))	(Batagur_dhongoka	(Batagur_kachuga	Batagur_baska )))))	(Morenia_petersi	Morenia_ocellata ))))))	(Rhinoclemmys_areolata	(Rhinoclemmys_punctularia	(Rhinoclemmys_nasuta	(Rhinoclemmys_annulata	Leucocephalon_yuwonoi ))))))	(Malayemys_subtrijuga	(Siebenrockiella_crassicollis	Sacalia_bealei ))))	(Cyclemys_oldhamii	Cyclemys_dentata ))))));
(Malaclemys_terrapin	((Notochelys_platynota	((Mauremys_japonica	(((Mauremys_annamensis	(Mauremys_reevesii	Mauremys_nigricans ))	(Mauremys_caspica	(Mauremys_leprosa	(Mauremys_rivulata	Mauremys_sinensis ))))	(((((Heosemys_grandis	(Heosemys_annandalii	(Rhinoclemmys_melanosterna	(Rhinoclemmys_pulcherrima	(Cuora_amboinensis	(Cuora_flavomarginata	Cuora_galbinifrons ))))))	(Melanochelys_trijuga	(Rhinoclemmys_funerea	((Hardella_thurjii	(Orlitia_borneensis	((Pangshura_smithii	(Pangshura_tentoria	Pangshura_tecta ))	(Batagur_dhongoka	(Batagur_kachuga	Batagur_baska )))))	(Morenia_petersi	Morenia_ocellata )))))	(Rhinoclemmys_areolata	(Rhinoclemmys_nasuta	(Rhinoclemmys_punctularia	(Rhinoclemmys_annulata	Leucocephalon_yuwonoi )))))	(Malayemys_subtrijuga	(Siebenrockiella_crassicollis	Sacalia_bealei )))	(Cuora_mccordi	(Cuora_aurocapitata	Cuora_pani )))))	(Cyclemys_oldhamii	Cyclemys_dentata )))	(Geoemyda_spengleri	Heosemys_spinosa )));
(Malaclemys_terrapin	((Notochelys_platynota	(Cyclemys_dentata	(Cyclemys_oldhamii	(Mauremys_annamensis	(Mauremys_japonica	((Mauremys_reevesii	Mauremys_nigricans )	(((((Rhinoclemmys_pulcherrima	(Rhinoclemmys_melanosterna	(Cuora_amboinensis	(Cuora_flavomarginata	Cuora_galbinifrons ))))	(Cuora_mccordi	(Cuora_aurocapitata	Cuora_pani )))	((Melanochelys_trijuga	(Heosemys_annandalii	(Heosemys_grandis	(Rhinoclemmys_funerea	((Hardella_thurjii	(Orlitia_borneensis	((Pangshura_smithii	(Pangshura_tentoria	Pangshura_tecta ))	(Batagur_dhongoka	(Batagur_kachuga	Batagur_baska )))))	(Morenia_petersi	Morenia_ocellata ))))))	(Rhinoclemmys_nasuta	(Rhinoclemmys_areolata	(Rhinoclemmys_punctularia	(Rhinoclemmys_annulata	Leucocephalon_yuwonoi ))))))	(Malayemys_subtrijuga	(Siebenrockiella_crassicollis	Sacalia_bealei )))	(Mauremys_caspica	(Mauremys_leprosa	(Mauremys_rivulata	Mauremys_sinensis ))))))))))	(Geoemyda_spengleri	Heosemys_spinosa )));
(Malaclemys_terrapin	(Geoemyda_spengleri	(Heosemys_spinosa	(Notochelys_platynota	(((Mauremys_japonica	((Mauremys_annamensis	(Mauremys_reevesii	Mauremys_nigricans ))	(Mauremys_caspica	(Mauremys_leprosa	(Mauremys_rivulata	Mauremys_sinensis )))))	(((Rhinoclemmys_pulcherrima	(Rhinoclemmys_melanosterna	(Cuora_amboinensis	(Cuora_flavomarginata	Cuora_galbinifrons ))))	(Rhinoclemmys_areolata	((Rhinoclemmys_punctularia	(Heosemys_grandis	(Rhinoclemmys_funerea	(Melanochelys_trijuga	((Heosemys_annandalii	((Hardella_thurjii	(Orlitia_borneensis	((Pangshura_smithii	(Pangshura_tentoria	Pangshura_tecta ))	(Batagur_dhongoka	(Batagur_kachuga	Batagur_baska )))))	(Morenia_petersi	Morenia_ocellata )))	(Siebenrockiella_crassicollis	(Malayemys_subtrijuga	Sacalia_bealei )))))))	(Rhinoclemmys_nasuta	(Rhinoclemmys_annulata	Leucocephalon_yuwonoi )))))	(Cuora_mccordi	(Cuora_aurocapitata	Cuora_pani ))))	(Cyclemys_oldhamii	Cyclemys_dentata ))))));
(Malaclemys_terrapin	(((Leucocephalon_yuwonoi	(Rhinoclemmys_annulata	(((Mauremys_caspica	(Mauremys_japonica	(Mauremys_annamensis	(Mauremys_reevesii	Mauremys_nigricans ))))	(Mauremys_sinensis	(Mauremys_rivulata	Mauremys_leprosa )))	((Rhinoclemmys_areolata	((Rhinoclemmys_pulcherrima	(Rhinoclemmys_melanosterna	(Cuora_amboinensis	(Cuora_flavomarginata	Cuora_galbinifrons ))))	(Cuora_mccordi	(Cuora_aurocapitata	Cuora_pani ))))	(Rhinoclemmys_nasuta	(Rhinoclemmys_punctularia	(Rhinoclemmys_funerea	(Melanochelys_trijuga	(Heosemys_grandis	((Heosemys_annandalii	((Hardella_thurjii	(Orlitia_borneensis	((Pangshura_smithii	(Pangshura_tentoria	Pangshura_tecta ))	(Batagur_dhongoka	(Batagur_kachuga	Batagur_baska )))))	(Morenia_petersi	Morenia_ocellata )))	(Siebenrockiella_crassicollis	(Malayemys_subtrijuga	Sacalia_bealei ))))))))))))	(Notochelys_platynota	(Cyclemys_oldhamii	Cyclemys_dentata )))	(Geoemyda_spengleri	Heosemys_spinosa )));
(Malaclemys_terrapin	(Geoemyda_spengleri	(Heosemys_spinosa	(Notochelys_platynota	((((Mauremys_annamensis	((Mauremys_reevesii	Mauremys_nigricans )	(Mauremys_japonica	(Mauremys_caspica	(Mauremys_sinensis	(Mauremys_rivulata	Mauremys_leprosa ))))))	((((Heosemys_grandis	(Heosemys_annandalii	(Rhinoclemmys_melanosterna	(Rhinoclemmys_pulcherrima	(Cuora_amboinensis	(Cuora_flavomarginata	Cuora_galbinifrons ))))))	(Melanochelys_trijuga	(Rhinoclemmys_funerea	((Hardella_thurjii	(Orlitia_borneensis	((Pangshura_smithii	(Pangshura_tentoria	Pangshura_tecta ))	(Batagur_dhongoka	(Batagur_kachuga	Batagur_baska )))))	(Morenia_petersi	Morenia_ocellata )))))	(Rhinoclemmys_areolata	(Rhinoclemmys_punctularia	(Rhinoclemmys_nasuta	(Rhinoclemmys_annulata	Leucocephalon_yuwonoi )))))	(Malayemys_subtrijuga	(Siebenrockiella_crassicollis	Sacalia_bealei ))))	(Cuora_mccordi	(Cuora_aurocapitata	Cuora_pani )))	(Cyclemys_oldhamii	Cyclemys_dentata ))))));
(Malaclemys_terrapin	((Notochelys_platynota	(Leucocephalon_yuwonoi	(((Mauremys_annamensis	((Mauremys_caspica	(Mauremys_reevesii	Mauremys_nigricans ))	(Mauremys_japonica	(Cyclemys_oldhamii	Cyclemys_dentata ))))	(Mauremys_sinensis	(Mauremys_rivulata	Mauremys_leprosa )))	(Rhinoclemmys_annulata	(Rhinoclemmys_nasuta	(Rhinoclemmys_punctularia	(Rhinoclemmys_areolata	(((Rhinoclemmys_pulcherrima	(Rhinoclemmys_melanosterna	(Cuora_galbinifrons	(Cuora_amboinensis	Cuora_flavomarginata ))))	(Cuora_mccordi	(Cuora_aurocapitata	Cuora_pani )))	(Melanochelys_trijuga	((Heosemys_grandis	(Rhinoclemmys_funerea	((Orlitia_borneensis	(Hardella_thurjii	((Pangshura_smithii	(Pangshura_tentoria	Pangshura_tecta ))	(Batagur_dhongoka	(Batagur_kachuga	Batagur_baska )))))	(Morenia_petersi	Morenia_ocellata ))))	(Heosemys_annandalii	(Siebenrockiella_crassicollis	(Malayemys_subtrijuga	Sacalia_bealei )))))))))))))	(Geoemyda_spengleri	Heosemys_spinosa )));
(Malaclemys_terrapin	(Geoemyda_spengleri	(Heosemys_spinosa	(Notochelys_platynota	(((Mauremys_annamensis	(Mauremys_reevesii	(Mauremys_nigricans	(Malayemys_subtrijuga	(Siebenrockiella_crassicollis	Sacalia_bealei )))))	(Mauremys_japonica	((((Rhinoclemmys_pulcherrima	(Rhinoclemmys_melanosterna	(Cuora_amboinensis	(Cuora_flavomarginata	Cuora_galbinifrons ))))	(Cuora_mccordi	(Cuora_aurocapitata	Cuora_pani )))	(Rhinoclemmys_areolata	(Rhinoclemmys_annulata	(Rhinoclemmys_nasuta	(Leucocephalon_yuwonoi	(Rhinoclemmys_punctularia	(Heosemys_grandis	(Rhinoclemmys_funerea	(Melanochelys_trijuga	(Heosemys_annandalii	((Hardella_thurjii	((Pangshura_tentoria	Pangshura_tecta )	(Pangshura_smithii	((Batagur_dhongoka	Batagur_kachuga )	(Orlitia_borneensis	Batagur_baska )))))	(Morenia_petersi	Morenia_ocellata ))))))))))))	(Mauremys_caspica	(Mauremys_sinensis	(Mauremys_rivulata	Mauremys_leprosa ))))))	(Cyclemys_oldhamii	Cyclemys_dentata ))))));
(Malaclemys_terrapin	(((Mauremys_japonica	((Mauremys_annamensis	(Mauremys_reevesii	Mauremys_nigricans ))	(Mauremys_caspica	(((Rhinoclemmys_nasuta	(Rhinoclemmys_punctularia	((Rhinoclemmys_areolata	(Rhinoclemmys_melanosterna	(Rhinoclemmys_pulcherrima	((Cuora_flavomarginata	(Cuora_amboinensis	Cuora_galbinifrons ))	(Cuora_mccordi	(Cuora_aurocapitata	Cuora_pani ))))))	(Heosemys_grandis	((((Hardella_thurjii	(Orlitia_borneensis	((Pangshura_smithii	(Pangshura_tentoria	Pangshura_tecta ))	(Batagur_dhongoka	(Batagur_kachuga	Batagur_baska )))))	(Morenia_petersi	Morenia_ocellata ))	(Heosemys_annandalii	(Siebenrockiella_crassicollis	(Malayemys_subtrijuga	Sacalia_bealei ))))	(Melanochelys_trijuga	Rhinoclemmys_funerea ))))))	(Rhinoclemmys_annulata	Leucocephalon_yuwonoi ))	(Mauremys_sinensis	(Mauremys_rivulata	Mauremys_leprosa ))))))	(Cyclemys_oldhamii	Cyclemys_dentata ))	(Notochelys_platynota	(Geoemyda_spengleri	Heosemys_spinosa ))));
(Malaclemys_terrapin	((Notochelys_platynota	(Cyclemys_oldhamii	(Cyclemys_dentata	((Mauremys_japonica	(Mauremys_annamensis	(Mauremys_caspica	(Mauremys_reevesii	Mauremys_nigricans ))))	(((Leucocephalon_yuwonoi	(Rhinoclemmys_annulata	(Rhinoclemmys_nasuta	(Rhinoclemmys_punctularia	(Rhinoclemmys_areolata	((Rhinoclemmys_melanosterna	(Rhinoclemmys_pulcherrima	(Cuora_galbinifrons	(Cuora_amboinensis	Cuora_flavomarginata ))))	(Heosemys_grandis	((Heosemys_annandalii	(((Hardella_thurjii	(Orlitia_borneensis	((Pangshura_smithii	(Pangshura_tentoria	Pangshura_tecta ))	(Batagur_dhongoka	(Batagur_kachuga	Batagur_baska )))))	(Morenia_petersi	Morenia_ocellata ))	(Siebenrockiella_crassicollis	(Malayemys_subtrijuga	Sacalia_bealei ))))	(Melanochelys_trijuga	Rhinoclemmys_funerea )))))))))	(Mauremys_sinensis	(Mauremys_rivulata	Mauremys_leprosa )))	(Cuora_mccordi	(Cuora_aurocapitata	Cuora_pani )))))))	(Geoemyda_spengleri	Heosemys_spinosa )));
(Malaclemys_terrapin	(Geoemyda_spengleri	((Notochelys_platynota	(Cyclemys_dentata	(Cyclemys_oldhamii	(Mauremys_japonica	((Mauremys_annamensis	(Mauremys_reevesii	(Mauremys_nigricans	(Malayemys_subtrijuga	(Siebenrockiella_crassicollis	Sacalia_bealei )))))	(Mauremys_caspica	(((Rhinoclemmys_areolata	(((Rhinoclemmys_pulcherrima	(Rhinoclemmys_melanosterna	(Cuora_galbinifrons	(Cuora_amboinensis	Cuora_flavomarginata ))))	(Cuora_aurocapitata	Cuora_pani ))	(Melanochelys_trijuga	(Rhinoclemmys_funerea	(Heosemys_grandis	(Heosemys_annandalii	((Hardella_thurjii	(Orlitia_borneensis	((Pangshura_smithii	(Pangshura_tentoria	Pangshura_tecta ))	(Batagur_baska	(Batagur_dhongoka	Batagur_kachuga )))))	(Morenia_petersi	Morenia_ocellata ))))))))	(Rhinoclemmys_nasuta	(Rhinoclemmys_punctularia	(Rhinoclemmys_annulata	Leucocephalon_yuwonoi ))))	(Mauremys_sinensis	(Mauremys_rivulata	Mauremys_leprosa )))))))))	(Cuora_mccordi	Heosemys_spinosa ))));
(Malaclemys_terrapin	(Geoemyda_spengleri	(Heosemys_spinosa	(Notochelys_platynota	((Mauremys_japonica	(((Mauremys_reevesii	Mauremys_nigricans )	(Mauremys_annamensis	(((Rhinoclemmys_pulcherrima	(Rhinoclemmys_melanosterna	(Cuora_galbinifrons	(Cuora_amboinensis	Cuora_flavomarginata ))))	(Cuora_mccordi	(Cuora_aurocapitata	Cuora_pani )))	((Melanochelys_trijuga	((Heosemys_annandalii	(Heosemys_grandis	(Rhinoclemmys_funerea	((Hardella_thurjii	(Orlitia_borneensis	((Pangshura_smithii	(Pangshura_tentoria	Pangshura_tecta ))	(Batagur_dhongoka	(Batagur_kachuga	Batagur_baska )))))	(Morenia_petersi	Morenia_ocellata )))))	(Malayemys_subtrijuga	(Siebenrockiella_crassicollis	Sacalia_bealei ))))	(Rhinoclemmys_areolata	(Rhinoclemmys_nasuta	(Rhinoclemmys_punctularia	(Rhinoclemmys_annulata	Leucocephalon_yuwonoi ))))))))	(Mauremys_caspica	(Mauremys_leprosa	(Mauremys_rivulata	Mauremys_sinensis )))))	(Cyclemys_oldhamii	Cyclemys_dentata ))))));
(Malaclemys_terrapin	(Mauremys_caspica	((Mauremys_japonica	((Mauremys_annamensis	(Mauremys_reevesii	Mauremys_nigricans ))	((((Cuora_mccordi	(Notochelys_platynota	(Geoemyda_spengleri	Heosemys_spinosa )))	(Cuora_aurocapitata	Cuora_pani ))	((Heosemys_annandalii	(Heosemys_grandis	(Melanochelys_trijuga	(Rhinoclemmys_funerea	((Orlitia_borneensis	((Hardella_thurjii	(Batagur_dhongoka	(Batagur_kachuga	Batagur_baska )))	(Pangshura_smithii	(Pangshura_tentoria	Pangshura_tecta ))))	(Morenia_petersi	Morenia_ocellata ))))))	(Malayemys_subtrijuga	(Siebenrockiella_crassicollis	Sacalia_bealei ))))	(Cyclemys_oldhamii	Cyclemys_dentata ))))	((Rhinoclemmys_annulata	(Leucocephalon_yuwonoi	(Rhinoclemmys_nasuta	(Rhinoclemmys_punctularia	(Rhinoclemmys_areolata	(Rhinoclemmys_pulcherrima	(Rhinoclemmys_melanosterna	(Cuora_amboinensis	(Cuora_flavomarginata	Cuora_galbinifrons )))))))))	(Mauremys_sinensis	(Mauremys_rivulata	Mauremys_leprosa ))))));
(Malaclemys_terrapin	(Mauremys_caspica	((Mauremys_sinensis	(Rhinoclemmys_annulata	(Leucocephalon_yuwonoi	(Rhinoclemmys_nasuta	(Rhinoclemmys_punctularia	(Rhinoclemmys_areolata	(Heosemys_grandis	((((Mauremys_annamensis	((Mauremys_japonica	(Mauremys_reevesii	Mauremys_nigricans ))	((Notochelys_platynota	(Geoemyda_spengleri	Heosemys_spinosa ))	(Cyclemys_oldhamii	Cyclemys_dentata ))))	(Malayemys_subtrijuga	(Siebenrockiella_crassicollis	Sacalia_bealei )))	(Heosemys_annandalii	((Rhinoclemmys_pulcherrima	(Rhinoclemmys_melanosterna	(Cuora_amboinensis	(Cuora_flavomarginata	Cuora_galbinifrons ))))	(Cuora_mccordi	(Cuora_aurocapitata	Cuora_pani )))))	(Melanochelys_trijuga	(Rhinoclemmys_funerea	((Hardella_thurjii	(Orlitia_borneensis	((Pangshura_smithii	(Pangshura_tentoria	Pangshura_tecta ))	(Batagur_dhongoka	(Batagur_kachuga	Batagur_baska )))))	(Morenia_petersi	Morenia_ocellata ))))))))))))	(Mauremys_rivulata	Mauremys_leprosa ))));
(Malaclemys_terrapin	(Rhinoclemmys_annulata	(((Mauremys_caspica	(Mauremys_japonica	((Mauremys_annamensis	(Mauremys_reevesii	Mauremys_nigricans ))	((Cyclemys_dentata	(Cyclemys_oldhamii	(Notochelys_platynota	(Geoemyda_spengleri	Heosemys_spinosa ))))	(Cuora_mccordi	(Cuora_aurocapitata	Cuora_pani ))))))	(Mauremys_sinensis	(Mauremys_rivulata	Mauremys_leprosa )))	(Leucocephalon_yuwonoi	(Rhinoclemmys_nasuta	(Rhinoclemmys_punctularia	((Rhinoclemmys_areolata	(Rhinoclemmys_melanosterna	(Rhinoclemmys_pulcherrima	(Cuora_galbinifrons	(Cuora_amboinensis	Cuora_flavomarginata )))))	((Heosemys_grandis	(((Hardella_thurjii	(Orlitia_borneensis	((Pangshura_smithii	(Pangshura_tentoria	Pangshura_tecta ))	(Batagur_dhongoka	(Batagur_kachuga	Batagur_baska )))))	(Morenia_petersi	Morenia_ocellata ))	(Heosemys_annandalii	(Siebenrockiella_crassicollis	(Malayemys_subtrijuga	Sacalia_bealei )))))	(Melanochelys_trijuga	Rhinoclemmys_funerea )))))))));
(Malaclemys_terrapin	((Notochelys_platynota	((Mauremys_japonica	((Mauremys_annamensis	(Mauremys_reevesii	Mauremys_nigricans ))	(Mauremys_caspica	(((Rhinoclemmys_nasuta	((((Rhinoclemmys_pulcherrima	(Rhinoclemmys_melanosterna	(Cuora_amboinensis	(Cuora_flavomarginata	Cuora_galbinifrons ))))	(Cuora_mccordi	(Cuora_aurocapitata	Cuora_pani )))	((Melanochelys_trijuga	(Heosemys_annandalii	(Heosemys_grandis	((Rhinoclemmys_funerea	(Orlitia_borneensis	(Hardella_thurjii	((Pangshura_smithii	(Pangshura_tentoria	Pangshura_tecta ))	(Batagur_dhongoka	(Batagur_kachuga	Batagur_baska ))))))	(Morenia_petersi	Morenia_ocellata )))))	(Malayemys_subtrijuga	(Siebenrockiella_crassicollis	Sacalia_bealei ))))	(Rhinoclemmys_punctularia	Rhinoclemmys_areolata )))	(Rhinoclemmys_annulata	Leucocephalon_yuwonoi ))	(Mauremys_sinensis	(Mauremys_rivulata	Mauremys_leprosa ))))))	(Cyclemys_oldhamii	Cyclemys_dentata )))	(Geoemyda_spengleri	Heosemys_spinosa )));
(Malaclemys_terrapin	(Geoemyda_spengleri	(Heosemys_spinosa	(Notochelys_platynota	((Mauremys_japonica	((Mauremys_annamensis	(Mauremys_reevesii	(Mauremys_nigricans	(Malayemys_subtrijuga	(Siebenrockiella_crassicollis	Sacalia_bealei )))))	(Mauremys_caspica	((Rhinoclemmys_annulata	(Leucocephalon_yuwonoi	(Rhinoclemmys_nasuta	(Rhinoclemmys_punctularia	((Rhinoclemmys_areolata	(Rhinoclemmys_melanosterna	(Rhinoclemmys_pulcherrima	((Cuora_amboinensis	(Cuora_flavomarginata	Cuora_galbinifrons ))	(Cuora_mccordi	(Cuora_aurocapitata	Cuora_pani ))))))	((Heosemys_grandis	(Heosemys_annandalii	((Hardella_thurjii	(Orlitia_borneensis	((Pangshura_smithii	(Pangshura_tentoria	Pangshura_tecta ))	(Batagur_dhongoka	(Batagur_kachuga	Batagur_baska )))))	(Morenia_petersi	Morenia_ocellata ))))	(Melanochelys_trijuga	Rhinoclemmys_funerea )))))))	(Mauremys_sinensis	(Mauremys_rivulata	Mauremys_leprosa ))))))	(Cyclemys_oldhamii	Cyclemys_dentata ))))));
(Malaclemys_terrapin	(Geoemyda_spengleri	(Heosemys_spinosa	(Notochelys_platynota	((Mauremys_annamensis	(Leucocephalon_yuwonoi	(Rhinoclemmys_annulata	(((Mauremys_japonica	(Mauremys_caspica	(Mauremys_reevesii	Mauremys_nigricans )))	(Mauremys_sinensis	(Mauremys_rivulata	Mauremys_leprosa )))	(Rhinoclemmys_nasuta	((Rhinoclemmys_areolata	((Rhinoclemmys_pulcherrima	(Rhinoclemmys_melanosterna	(Cuora_galbinifrons	(Cuora_amboinensis	Cuora_flavomarginata ))))	(Cuora_mccordi	(Cuora_aurocapitata	Cuora_pani ))))	(Rhinoclemmys_punctularia	(((Heosemys_grandis	(Heosemys_annandalii	((Hardella_thurjii	(Orlitia_borneensis	((Pangshura_smithii	(Pangshura_tentoria	Pangshura_tecta ))	(Batagur_dhongoka	(Batagur_kachuga	Batagur_baska )))))	(Morenia_petersi	Morenia_ocellata ))))	(Malayemys_subtrijuga	(Siebenrockiella_crassicollis	Sacalia_bealei )))	(Melanochelys_trijuga	Rhinoclemmys_funerea )))))))))	(Cyclemys_oldhamii	Cyclemys_dentata ))))));
(Malaclemys_terrapin	((Notochelys_platynota	((Mauremys_japonica	((Mauremys_annamensis	(Mauremys_caspica	(Mauremys_reevesii	(Mauremys_nigricans	(Malayemys_subtrijuga	(Siebenrockiella_crassicollis	Sacalia_bealei ))))))	(((Rhinoclemmys_areolata	(((Rhinoclemmys_pulcherrima	(Rhinoclemmys_melanosterna	(Cuora_galbinifrons	(Cuora_amboinensis	Cuora_flavomarginata ))))	(Cuora_mccordi	(Cuora_aurocapitata	Cuora_pani )))	(Melanochelys_trijuga	((Rhinoclemmys_funerea	((Hardella_thurjii	(Orlitia_borneensis	(Batagur_baska	(Batagur_kachuga	(Batagur_dhongoka	(Pangshura_smithii	(Pangshura_tentoria	Pangshura_tecta )))))))	(Morenia_petersi	Morenia_ocellata )))	(Heosemys_grandis	Heosemys_annandalii )))))	(Rhinoclemmys_nasuta	(Rhinoclemmys_punctularia	(Rhinoclemmys_annulata	Leucocephalon_yuwonoi ))))	(Mauremys_sinensis	(Mauremys_rivulata	Mauremys_leprosa )))))	(Cyclemys_oldhamii	Cyclemys_dentata )))	(Geoemyda_spengleri	Heosemys_spinosa )));
(Malaclemys_terrapin	(Geoemyda_spengleri	(Heosemys_spinosa	(Notochelys_platynota	(Cyclemys_oldhamii	(Cyclemys_dentata	((Mauremys_annamensis	(Mauremys_japonica	(Mauremys_caspica	(Mauremys_reevesii	Mauremys_nigricans ))))	(((Rhinoclemmys_nasuta	(Rhinoclemmys_punctularia	(Rhinoclemmys_areolata	(((Rhinoclemmys_pulcherrima	(Rhinoclemmys_melanosterna	(Cuora_galbinifrons	(Cuora_amboinensis	Cuora_flavomarginata ))))	(Cuora_mccordi	(Cuora_aurocapitata	Cuora_pani )))	((Heosemys_grandis	(Heosemys_annandalii	(((Hardella_thurjii	(Orlitia_borneensis	((Pangshura_smithii	(Pangshura_tentoria	Pangshura_tecta ))	(Batagur_dhongoka	(Batagur_kachuga	Batagur_baska )))))	(Morenia_petersi	Morenia_ocellata ))	(Siebenrockiella_crassicollis	(Malayemys_subtrijuga	Sacalia_bealei )))))	(Melanochelys_trijuga	Rhinoclemmys_funerea ))))))	(Rhinoclemmys_annulata	Leucocephalon_yuwonoi ))	(Mauremys_sinensis	(Mauremys_rivulata	Mauremys_leprosa ))))))))));
(Malaclemys_terrapin	(Geoemyda_spengleri	(Heosemys_spinosa	(Notochelys_platynota	((Mauremys_japonica	((Mauremys_annamensis	(Mauremys_reevesii	(Mauremys_nigricans	(Malayemys_subtrijuga	(Siebenrockiella_crassicollis	Sacalia_bealei )))))	((((Rhinoclemmys_pulcherrima	(Rhinoclemmys_melanosterna	(Cuora_amboinensis	(Cuora_flavomarginata	Cuora_galbinifrons ))))	(Cuora_mccordi	(Cuora_aurocapitata	Cuora_pani )))	((Rhinoclemmys_nasuta	((Heosemys_grandis	(Heosemys_annandalii	((Hardella_thurjii	(Orlitia_borneensis	((Pangshura_smithii	(Pangshura_tentoria	Pangshura_tecta ))	(Batagur_dhongoka	(Batagur_kachuga	Batagur_baska )))))	(Morenia_petersi	Morenia_ocellata ))))	(Melanochelys_trijuga	Rhinoclemmys_funerea )))	(Rhinoclemmys_areolata	(Rhinoclemmys_punctularia	(Rhinoclemmys_annulata	Leucocephalon_yuwonoi )))))	(Mauremys_caspica	(Mauremys_sinensis	(Mauremys_rivulata	Mauremys_leprosa ))))))	(Cyclemys_oldhamii	Cyclemys_dentata ))))));
(Malaclemys_terrapin	(Geoemyda_spengleri	(Heosemys_spinosa	(Notochelys_platynota	(((Mauremys_japonica	(Mauremys_annamensis	((Mauremys_caspica	(Mauremys_reevesii	(Mauremys_nigricans	(Malayemys_subtrijuga	(Siebenrockiella_crassicollis	Sacalia_bealei )))))	(((Rhinoclemmys_nasuta	(Rhinoclemmys_punctularia	(Rhinoclemmys_areolata	((Heosemys_grandis	(Heosemys_annandalii	(Rhinoclemmys_melanosterna	(Rhinoclemmys_pulcherrima	(Cuora_amboinensis	(Cuora_flavomarginata	Cuora_galbinifrons ))))))	(Melanochelys_trijuga	(Rhinoclemmys_funerea	((Orlitia_borneensis	(Hardella_thurjii	((Pangshura_smithii	(Pangshura_tentoria	Pangshura_tecta ))	(Batagur_dhongoka	(Batagur_kachuga	Batagur_baska )))))	(Morenia_petersi	Morenia_ocellata ))))))))	(Rhinoclemmys_annulata	Leucocephalon_yuwonoi ))	(Mauremys_sinensis	(Mauremys_rivulata	Mauremys_leprosa ))))))	(Cuora_mccordi	(Cuora_aurocapitata	Cuora_pani )))	(Cyclemys_oldhamii	Cyclemys_dentata ))))));
(Malaclemys_terrapin	(Geoemyda_spengleri	(Heosemys_spinosa	(Notochelys_platynota	((((Mauremys_annamensis	(((Mauremys_reevesii	Mauremys_nigricans )	(Malayemys_subtrijuga	(Siebenrockiella_crassicollis	Sacalia_bealei )))	(Mauremys_japonica	(Mauremys_caspica	(Mauremys_sinensis	(Mauremys_rivulata	Mauremys_leprosa ))))))	(Cuora_mccordi	(Cuora_aurocapitata	Cuora_pani )))	(Leucocephalon_yuwonoi	(Rhinoclemmys_annulata	(Rhinoclemmys_nasuta	(Rhinoclemmys_punctularia	(Rhinoclemmys_areolata	((Heosemys_grandis	(Heosemys_annandalii	(Rhinoclemmys_melanosterna	(Rhinoclemmys_pulcherrima	(Cuora_amboinensis	(Cuora_flavomarginata	Cuora_galbinifrons ))))))	(Melanochelys_trijuga	(Rhinoclemmys_funerea	(((Orlitia_borneensis	(Hardella_thurjii	(Batagur_dhongoka	(Batagur_kachuga	Batagur_baska ))))	(Pangshura_smithii	(Pangshura_tentoria	Pangshura_tecta )))	(Morenia_petersi	Morenia_ocellata )))))))))))	(Cyclemys_oldhamii	Cyclemys_dentata ))))));
(Malaclemys_terrapin	(Rhinoclemmys_annulata	(Leucocephalon_yuwonoi	(((Mauremys_caspica	((Mauremys_annamensis	(Mauremys_reevesii	(Mauremys_nigricans	(Malayemys_subtrijuga	(Siebenrockiella_crassicollis	Sacalia_bealei )))))	(Mauremys_japonica	((Cyclemys_dentata	(Cyclemys_oldhamii	(Notochelys_platynota	(Geoemyda_spengleri	Heosemys_spinosa ))))	(Cuora_mccordi	(Cuora_aurocapitata	Cuora_pani ))))))	(Mauremys_sinensis	(Mauremys_rivulata	Mauremys_leprosa )))	(Rhinoclemmys_nasuta	(Rhinoclemmys_punctularia	(Rhinoclemmys_areolata	((Rhinoclemmys_pulcherrima	(Rhinoclemmys_melanosterna	(Cuora_galbinifrons	(Cuora_amboinensis	Cuora_flavomarginata ))))	(Melanochelys_trijuga	(Heosemys_annandalii	(Heosemys_grandis	(Rhinoclemmys_funerea	((Hardella_thurjii	(Orlitia_borneensis	((Pangshura_smithii	(Pangshura_tentoria	Pangshura_tecta ))	(Batagur_dhongoka	(Batagur_kachuga	Batagur_baska )))))	(Morenia_petersi	Morenia_ocellata ))))))))))))));
(Malaclemys_terrapin	(Geoemyda_spengleri	(Heosemys_spinosa	(Notochelys_platynota	(Cyclemys_oldhamii	(Cyclemys_dentata	(Mauremys_japonica	((Mauremys_annamensis	(Mauremys_reevesii	Mauremys_nigricans ))	(Mauremys_caspica	((((Rhinoclemmys_areolata	((Rhinoclemmys_pulcherrima	(Rhinoclemmys_melanosterna	(Cuora_amboinensis	(Cuora_flavomarginata	Cuora_galbinifrons ))))	(Cuora_mccordi	(Cuora_aurocapitata	Cuora_pani ))))	(Rhinoclemmys_nasuta	(Rhinoclemmys_punctularia	(Melanochelys_trijuga	(Rhinoclemmys_funerea	(((Hardella_thurjii	(Orlitia_borneensis	((Pangshura_smithii	(Pangshura_tentoria	Pangshura_tecta ))	(Batagur_dhongoka	(Batagur_kachuga	Batagur_baska )))))	(Morenia_petersi	Morenia_ocellata ))	(Heosemys_grandis	(Heosemys_annandalii	(Siebenrockiella_crassicollis	(Malayemys_subtrijuga	Sacalia_bealei ))))))))))	(Rhinoclemmys_annulata	Leucocephalon_yuwonoi ))	(Mauremys_sinensis	(Mauremys_rivulata	Mauremys_leprosa ))))))))))));
(Malaclemys_terrapin	(Geoemyda_spengleri	(Cyclemys_oldhamii	((Mauremys_japonica	((Mauremys_annamensis	(Mauremys_reevesii	(Mauremys_nigricans	(Malayemys_subtrijuga	(Siebenrockiella_crassicollis	Sacalia_bealei )))))	((((Rhinoclemmys_areolata	((Rhinoclemmys_pulcherrima	(Rhinoclemmys_melanosterna	(Cuora_amboinensis	(Cuora_flavomarginata	Cuora_galbinifrons ))))	(Cuora_mccordi	(Cuora_aurocapitata	Cuora_pani ))))	(Rhinoclemmys_nasuta	(Rhinoclemmys_punctularia	(Rhinoclemmys_funerea	(Melanochelys_trijuga	(Heosemys_grandis	(Heosemys_annandalii	((Hardella_thurjii	(Orlitia_borneensis	(Batagur_baska	((Pangshura_smithii	(Pangshura_tentoria	Pangshura_tecta ))	(Batagur_dhongoka	Batagur_kachuga )))))	(Morenia_petersi	Morenia_ocellata )))))))))	(Rhinoclemmys_annulata	Leucocephalon_yuwonoi ))	(Mauremys_sinensis	(Mauremys_caspica	(Mauremys_rivulata	Mauremys_leprosa ))))))	(Cyclemys_dentata	(Notochelys_platynota	Heosemys_spinosa ))))));
(Malaclemys_terrapin	(Geoemyda_spengleri	(Heosemys_spinosa	(Notochelys_platynota	((Mauremys_annamensis	(Mauremys_japonica	((Mauremys_reevesii	(Mauremys_nigricans	(Malayemys_subtrijuga	(Siebenrockiella_crassicollis	Sacalia_bealei ))))	((Rhinoclemmys_areolata	(((Rhinoclemmys_pulcherrima	(Rhinoclemmys_melanosterna	(Cuora_galbinifrons	(Cuora_amboinensis	Cuora_flavomarginata ))))	(Cuora_mccordi	(Cuora_aurocapitata	Cuora_pani )))	(((Heosemys_grandis	(Heosemys_annandalii	((Hardella_thurjii	(Orlitia_borneensis	((Pangshura_smithii	(Pangshura_tentoria	Pangshura_tecta ))	(Batagur_dhongoka	(Batagur_kachuga	Batagur_baska )))))	(Morenia_petersi	Morenia_ocellata ))))	(Melanochelys_trijuga	Rhinoclemmys_funerea ))	(Rhinoclemmys_nasuta	(Rhinoclemmys_punctularia	(Rhinoclemmys_annulata	Leucocephalon_yuwonoi ))))))	(Mauremys_caspica	(Mauremys_sinensis	(Mauremys_rivulata	Mauremys_leprosa )))))))	(Cyclemys_oldhamii	Cyclemys_dentata ))))));
(Malaclemys_terrapin	(Geoemyda_spengleri	(Heosemys_spinosa	(Notochelys_platynota	((((Mauremys_annamensis	(Mauremys_reevesii	Mauremys_nigricans ))	(Mauremys_japonica	(Mauremys_caspica	(((Rhinoclemmys_nasuta	(Rhinoclemmys_punctularia	((Rhinoclemmys_areolata	(Rhinoclemmys_melanosterna	(Rhinoclemmys_pulcherrima	(Cuora_amboinensis	(Cuora_flavomarginata	Cuora_galbinifrons )))))	(Melanochelys_trijuga	((Heosemys_grandis	(Rhinoclemmys_funerea	((Orlitia_borneensis	(Hardella_thurjii	(Batagur_baska	((Pangshura_smithii	(Pangshura_tentoria	Pangshura_tecta ))	(Batagur_dhongoka	Batagur_kachuga )))))	(Morenia_petersi	Morenia_ocellata ))))	(Heosemys_annandalii	(Siebenrockiella_crassicollis	(Malayemys_subtrijuga	Sacalia_bealei ))))))))	(Rhinoclemmys_annulata	Leucocephalon_yuwonoi ))	(Mauremys_sinensis	(Mauremys_rivulata	Mauremys_leprosa ))))))	(Cyclemys_oldhamii	Cyclemys_dentata ))	(Cuora_mccordi	(Cuora_aurocapitata	Cuora_pani )))))));
(Malaclemys_terrapin	(Geoemyda_spengleri	(Heosemys_spinosa	(Notochelys_platynota	(((Mauremys_annamensis	((Mauremys_reevesii	(Mauremys_nigricans	(Malayemys_subtrijuga	(Siebenrockiella_crassicollis	Sacalia_bealei ))))	(Mauremys_japonica	(Mauremys_caspica	(Mauremys_sinensis	(Mauremys_rivulata	Mauremys_leprosa ))))))	(Leucocephalon_yuwonoi	(Rhinoclemmys_annulata	(Rhinoclemmys_areolata	(Rhinoclemmys_punctularia	(Rhinoclemmys_nasuta	((Heosemys_grandis	(Heosemys_annandalii	((Rhinoclemmys_pulcherrima	(Rhinoclemmys_melanosterna	(Cuora_amboinensis	(Cuora_flavomarginata	Cuora_galbinifrons ))))	(Cuora_mccordi	(Cuora_aurocapitata	Cuora_pani )))))	(Melanochelys_trijuga	(Rhinoclemmys_funerea	((Orlitia_borneensis	(Hardella_thurjii	((Pangshura_smithii	(Pangshura_tentoria	Pangshura_tecta ))	(Batagur_dhongoka	(Batagur_kachuga	Batagur_baska )))))	(Morenia_petersi	Morenia_ocellata )))))))))))	(Cyclemys_oldhamii	Cyclemys_dentata ))))));
(Malaclemys_terrapin	(Geoemyda_spengleri	(Heosemys_spinosa	(Notochelys_platynota	((Mauremys_japonica	((Mauremys_annamensis	(Mauremys_reevesii	Mauremys_nigricans ))	(Mauremys_caspica	((((Rhinoclemmys_nasuta	(Rhinoclemmys_areolata	(Rhinoclemmys_punctularia	((Melanochelys_trijuga	((Heosemys_annandalii	(Rhinoclemmys_melanosterna	(Rhinoclemmys_pulcherrima	(Cuora_amboinensis	(Cuora_flavomarginata	Cuora_galbinifrons )))))	(Siebenrockiella_crassicollis	(Malayemys_subtrijuga	Sacalia_bealei ))))	(Heosemys_grandis	(Rhinoclemmys_funerea	((Orlitia_borneensis	(Hardella_thurjii	((Pangshura_smithii	(Pangshura_tentoria	Pangshura_tecta ))	(Batagur_dhongoka	(Batagur_kachuga	Batagur_baska )))))	(Morenia_petersi	Morenia_ocellata ))))))))	(Rhinoclemmys_annulata	Leucocephalon_yuwonoi ))	(Cuora_mccordi	(Cuora_aurocapitata	Cuora_pani )))	(Mauremys_sinensis	(Mauremys_rivulata	Mauremys_leprosa ))))))	(Cyclemys_oldhamii	Cyclemys_dentata ))))));
(Malaclemys_terrapin	((Notochelys_platynota	(Cyclemys_dentata	(Cyclemys_oldhamii	(Mauremys_annamensis	(Mauremys_japonica	((Mauremys_reevesii	(Mauremys_nigricans	(Malayemys_subtrijuga	(Siebenrockiella_crassicollis	Sacalia_bealei ))))	(Mauremys_caspica	(((Rhinoclemmys_areolata	((Heosemys_annandalii	((Rhinoclemmys_pulcherrima	(Rhinoclemmys_melanosterna	(Cuora_amboinensis	(Cuora_flavomarginata	Cuora_galbinifrons ))))	(Cuora_mccordi	(Cuora_aurocapitata	Cuora_pani ))))	(Melanochelys_trijuga	(Heosemys_grandis	(Rhinoclemmys_funerea	((Orlitia_borneensis	(Hardella_thurjii	((Pangshura_smithii	(Pangshura_tentoria	Pangshura_tecta ))	(Batagur_baska	(Batagur_dhongoka	Batagur_kachuga )))))	(Morenia_petersi	Morenia_ocellata )))))))	(Rhinoclemmys_nasuta	(Rhinoclemmys_punctularia	(Rhinoclemmys_annulata	Leucocephalon_yuwonoi ))))	(Mauremys_sinensis	(Mauremys_rivulata	Mauremys_leprosa ))))))))))	(Geoemyda_spengleri	Heosemys_spinosa )));
(Malaclemys_terrapin	(Geoemyda_spengleri	(Heosemys_spinosa	(Notochelys_platynota	((Mauremys_japonica	((Mauremys_annamensis	(Mauremys_caspica	(Mauremys_reevesii	Mauremys_nigricans )))	(((Rhinoclemmys_areolata	(((Rhinoclemmys_pulcherrima	(Rhinoclemmys_melanosterna	(Cuora_amboinensis	(Cuora_flavomarginata	Cuora_galbinifrons ))))	(Cuora_mccordi	(Cuora_aurocapitata	Cuora_pani )))	(Melanochelys_trijuga	((Heosemys_annandalii	(Heosemys_grandis	(Rhinoclemmys_funerea	((Orlitia_borneensis	(Hardella_thurjii	((Pangshura_smithii	(Pangshura_tentoria	Pangshura_tecta ))	(Batagur_dhongoka	(Batagur_kachuga	Batagur_baska )))))	(Morenia_petersi	Morenia_ocellata )))))	(Siebenrockiella_crassicollis	(Malayemys_subtrijuga	Sacalia_bealei ))))))	(Rhinoclemmys_nasuta	(Rhinoclemmys_punctularia	(Rhinoclemmys_annulata	Leucocephalon_yuwonoi ))))	(Mauremys_sinensis	(Mauremys_rivulata	Mauremys_leprosa )))))	(Cyclemys_oldhamii	Cyclemys_dentata ))))));
(Malaclemys_terrapin	(Geoemyda_spengleri	(Heosemys_spinosa	(Notochelys_platynota	(Cyclemys_dentata	(Cyclemys_oldhamii	(Mauremys_annamensis	(((Mauremys_reevesii	Mauremys_nigricans )	(Mauremys_japonica	(Mauremys_caspica	(Mauremys_sinensis	(Mauremys_rivulata	Mauremys_leprosa )))))	((((Rhinoclemmys_pulcherrima	(Rhinoclemmys_melanosterna	(Cuora_galbinifrons	(Cuora_amboinensis	Cuora_flavomarginata ))))	(Cuora_mccordi	(Cuora_aurocapitata	Cuora_pani )))	(((Heosemys_grandis	(Heosemys_annandalii	((Hardella_thurjii	(Orlitia_borneensis	(Batagur_baska	(Batagur_kachuga	(Batagur_dhongoka	(Pangshura_smithii	(Pangshura_tentoria	Pangshura_tecta )))))))	(Morenia_petersi	Morenia_ocellata ))))	(Melanochelys_trijuga	Rhinoclemmys_funerea ))	(Rhinoclemmys_areolata	(Rhinoclemmys_nasuta	(Rhinoclemmys_punctularia	(Rhinoclemmys_annulata	Leucocephalon_yuwonoi ))))))	(Malayemys_subtrijuga	(Siebenrockiella_crassicollis	Sacalia_bealei )))))))))));
(Malaclemys_terrapin	(Geoemyda_spengleri	(Heosemys_spinosa	(Notochelys_platynota	((Mauremys_japonica	(((Mauremys_reevesii	(Mauremys_nigricans	(Malayemys_subtrijuga	(Siebenrockiella_crassicollis	Sacalia_bealei ))))	(Mauremys_annamensis	(((Rhinoclemmys_pulcherrima	(Rhinoclemmys_melanosterna	(Cuora_amboinensis	(Cuora_flavomarginata	Cuora_galbinifrons ))))	(Cuora_mccordi	(Cuora_aurocapitata	Cuora_pani )))	((Rhinoclemmys_nasuta	(Melanochelys_trijuga	((Rhinoclemmys_funerea	((Orlitia_borneensis	(Hardella_thurjii	((Pangshura_smithii	(Pangshura_tentoria	Pangshura_tecta ))	(Batagur_dhongoka	(Batagur_kachuga	Batagur_baska )))))	(Morenia_petersi	Morenia_ocellata )))	(Heosemys_grandis	Heosemys_annandalii ))))	(Rhinoclemmys_areolata	(Rhinoclemmys_punctularia	(Rhinoclemmys_annulata	Leucocephalon_yuwonoi )))))))	(Mauremys_caspica	(Mauremys_sinensis	(Mauremys_rivulata	Mauremys_leprosa )))))	(Cyclemys_oldhamii	Cyclemys_dentata ))))));
(Malaclemys_terrapin	(Geoemyda_spengleri	(Heosemys_spinosa	(Notochelys_platynota	(((Mauremys_annamensis	((Mauremys_reevesii	(Mauremys_nigricans	(Malayemys_subtrijuga	(Siebenrockiella_crassicollis	Sacalia_bealei ))))	(Mauremys_japonica	(Mauremys_caspica	(((Rhinoclemmys_nasuta	((((Heosemys_annandalii	(Rhinoclemmys_melanosterna	(Rhinoclemmys_pulcherrima	(Cuora_galbinifrons	(Cuora_amboinensis	Cuora_flavomarginata )))))	(Heosemys_grandis	((Hardella_thurjii	(Orlitia_borneensis	(Batagur_baska	(Batagur_kachuga	(Batagur_dhongoka	(Pangshura_smithii	(Pangshura_tentoria	Pangshura_tecta )))))))	(Morenia_petersi	Morenia_ocellata ))))	(Melanochelys_trijuga	Rhinoclemmys_funerea ))	(Rhinoclemmys_punctularia	Rhinoclemmys_areolata )))	(Rhinoclemmys_annulata	Leucocephalon_yuwonoi ))	(Mauremys_sinensis	(Mauremys_rivulata	Mauremys_leprosa )))))))	(Cuora_mccordi	(Cuora_aurocapitata	Cuora_pani )))	(Cyclemys_oldhamii	Cyclemys_dentata ))))));
(Malaclemys_terrapin	(Geoemyda_spengleri	(Heosemys_spinosa	(Notochelys_platynota	((Mauremys_japonica	((Mauremys_annamensis	(Mauremys_reevesii	(Mauremys_nigricans	(Malayemys_subtrijuga	(Siebenrockiella_crassicollis	Sacalia_bealei )))))	(Mauremys_caspica	(((Rhinoclemmys_areolata	(Rhinoclemmys_punctularia	(Rhinoclemmys_nasuta	((Heosemys_grandis	(Heosemys_annandalii	((Rhinoclemmys_pulcherrima	(Rhinoclemmys_melanosterna	(Cuora_amboinensis	(Cuora_flavomarginata	Cuora_galbinifrons ))))	(Cuora_mccordi	(Cuora_aurocapitata	Cuora_pani )))))	(Melanochelys_trijuga	(Rhinoclemmys_funerea	((Hardella_thurjii	(Orlitia_borneensis	((Pangshura_smithii	(Pangshura_tentoria	Pangshura_tecta ))	(Batagur_dhongoka	(Batagur_kachuga	Batagur_baska )))))	(Morenia_petersi	Morenia_ocellata ))))))))	(Rhinoclemmys_annulata	Leucocephalon_yuwonoi ))	(Mauremys_sinensis	(Mauremys_rivulata	Mauremys_leprosa ))))))	(Cyclemys_oldhamii	Cyclemys_dentata ))))));
(Malaclemys_terrapin	((Notochelys_platynota	(Cyclemys_oldhamii	(Cyclemys_dentata	(Mauremys_japonica	((Mauremys_annamensis	(Mauremys_reevesii	Mauremys_nigricans ))	(((Rhinoclemmys_areolata	(((Rhinoclemmys_pulcherrima	(Rhinoclemmys_melanosterna	(Cuora_galbinifrons	(Cuora_amboinensis	Cuora_flavomarginata ))))	(Cuora_mccordi	(Cuora_aurocapitata	Cuora_pani )))	(((Heosemys_grandis	(Heosemys_annandalii	((Hardella_thurjii	(Orlitia_borneensis	((Batagur_dhongoka	(Pangshura_smithii	(Pangshura_tentoria	Pangshura_tecta )))	(Batagur_kachuga	Batagur_baska ))))	(Morenia_petersi	Morenia_ocellata ))))	(Malayemys_subtrijuga	(Siebenrockiella_crassicollis	Sacalia_bealei )))	(Melanochelys_trijuga	Rhinoclemmys_funerea ))))	(Rhinoclemmys_nasuta	(Rhinoclemmys_punctularia	(Rhinoclemmys_annulata	Leucocephalon_yuwonoi ))))	(Mauremys_caspica	(Mauremys_leprosa	(Mauremys_rivulata	Mauremys_sinensis )))))))))	(Geoemyda_spengleri	Heosemys_spinosa )));
(Malaclemys_terrapin	(Geoemyda_spengleri	(Heosemys_spinosa	(Notochelys_platynota	((((Mauremys_annamensis	((Mauremys_reevesii	(Mauremys_nigricans	(Malayemys_subtrijuga	(Siebenrockiella_crassicollis	Sacalia_bealei ))))	(Mauremys_japonica	Mauremys_caspica )))	(((Rhinoclemmys_nasuta	(Rhinoclemmys_punctularia	(Rhinoclemmys_areolata	((Heosemys_grandis	(Heosemys_annandalii	(Rhinoclemmys_melanosterna	(Rhinoclemmys_pulcherrima	(Cuora_amboinensis	(Cuora_flavomarginata	Cuora_galbinifrons ))))))	(Melanochelys_trijuga	(Rhinoclemmys_funerea	((Orlitia_borneensis	(Hardella_thurjii	((Pangshura_smithii	(Pangshura_tentoria	Pangshura_tecta ))	(Batagur_dhongoka	(Batagur_kachuga	Batagur_baska )))))	(Morenia_petersi	Morenia_ocellata ))))))))	(Rhinoclemmys_annulata	Leucocephalon_yuwonoi ))	(Mauremys_sinensis	(Mauremys_rivulata	Mauremys_leprosa ))))	(Cuora_mccordi	(Cuora_aurocapitata	Cuora_pani )))	(Cyclemys_oldhamii	Cyclemys_dentata ))))));
(Malaclemys_terrapin	(Geoemyda_spengleri	(Heosemys_spinosa	(Notochelys_platynota	(((Mauremys_annamensis	((Mauremys_reevesii	Mauremys_nigricans )	(Mauremys_japonica	(Mauremys_caspica	(Mauremys_sinensis	(Mauremys_rivulata	Mauremys_leprosa ))))))	(Leucocephalon_yuwonoi	(Rhinoclemmys_annulata	(Rhinoclemmys_nasuta	((Rhinoclemmys_areolata	((Rhinoclemmys_pulcherrima	(Rhinoclemmys_melanosterna	(Cuora_amboinensis	(Cuora_flavomarginata	Cuora_galbinifrons ))))	(Cuora_mccordi	(Cuora_aurocapitata	Cuora_pani ))))	(Rhinoclemmys_punctularia	((Heosemys_grandis	((Heosemys_annandalii	((Hardella_thurjii	(Orlitia_borneensis	((Pangshura_smithii	(Pangshura_tentoria	Pangshura_tecta ))	(Batagur_dhongoka	(Batagur_kachuga	Batagur_baska )))))	(Morenia_petersi	Morenia_ocellata )))	(Siebenrockiella_crassicollis	(Malayemys_subtrijuga	Sacalia_bealei ))))	(Melanochelys_trijuga	Rhinoclemmys_funerea ))))))))	(Cyclemys_oldhamii	Cyclemys_dentata ))))));
(Malaclemys_terrapin	((Notochelys_platynota	(Cyclemys_dentata	(Cyclemys_oldhamii	(Mauremys_japonica	((Mauremys_annamensis	(Mauremys_reevesii	Mauremys_nigricans ))	((((Rhinoclemmys_pulcherrima	(Rhinoclemmys_melanosterna	(Cuora_amboinensis	(Cuora_flavomarginata	Cuora_galbinifrons ))))	(Cuora_mccordi	(Cuora_aurocapitata	Cuora_pani )))	(Rhinoclemmys_areolata	((((Heosemys_grandis	(Heosemys_annandalii	((Hardella_thurjii	(Orlitia_borneensis	(Batagur_baska	(Batagur_kachuga	(Batagur_dhongoka	(Pangshura_smithii	(Pangshura_tentoria	Pangshura_tecta )))))))	(Morenia_petersi	Morenia_ocellata ))))	(Malayemys_subtrijuga	(Siebenrockiella_crassicollis	Sacalia_bealei )))	(Melanochelys_trijuga	Rhinoclemmys_funerea ))	(Rhinoclemmys_nasuta	(Rhinoclemmys_punctularia	(Rhinoclemmys_annulata	Leucocephalon_yuwonoi ))))))	(Mauremys_caspica	(Mauremys_leprosa	(Mauremys_rivulata	Mauremys_sinensis )))))))))	(Geoemyda_spengleri	Heosemys_spinosa )));
(Malaclemys_terrapin	((((Mauremys_japonica	(((Mauremys_annamensis	(Mauremys_reevesii	Mauremys_nigricans ))	(Mauremys_caspica	(Mauremys_leprosa	(Mauremys_rivulata	Mauremys_sinensis ))))	((((Rhinoclemmys_areolata	(Rhinoclemmys_pulcherrima	(Rhinoclemmys_melanosterna	(Cuora_amboinensis	(Cuora_flavomarginata	Cuora_galbinifrons )))))	(Rhinoclemmys_punctularia	Rhinoclemmys_nasuta ))	((Heosemys_annandalii	(Heosemys_grandis	(Melanochelys_trijuga	(Rhinoclemmys_funerea	((Pangshura_tecta	(Pangshura_tentoria	(Pangshura_smithii	(Orlitia_borneensis	((Hardella_thurjii	Batagur_dhongoka )	(Batagur_kachuga	Batagur_baska ))))))	(Morenia_petersi	Morenia_ocellata ))))))	(Malayemys_subtrijuga	(Siebenrockiella_crassicollis	Sacalia_bealei ))))	(Cuora_mccordi	(Cuora_aurocapitata	Cuora_pani )))))	(Cyclemys_oldhamii	Cyclemys_dentata ))	(Rhinoclemmys_annulata	Leucocephalon_yuwonoi ))	(Notochelys_platynota	(Geoemyda_spengleri	Heosemys_spinosa ))));
(Malaclemys_terrapin	(Geoemyda_spengleri	(Heosemys_spinosa	(Notochelys_platynota	(Cyclemys_oldhamii	(Cyclemys_dentata	(Mauremys_japonica	((Mauremys_annamensis	(Mauremys_reevesii	(Mauremys_nigricans	(Malayemys_subtrijuga	(Siebenrockiella_crassicollis	Sacalia_bealei )))))	((((Rhinoclemmys_pulcherrima	(Rhinoclemmys_melanosterna	(Cuora_amboinensis	(Cuora_flavomarginata	Cuora_galbinifrons ))))	(Cuora_mccordi	(Cuora_aurocapitata	Cuora_pani )))	(Rhinoclemmys_areolata	((Heosemys_grandis	(Melanochelys_trijuga	(Rhinoclemmys_funerea	(Heosemys_annandalii	((Hardella_thurjii	(Orlitia_borneensis	((Pangshura_smithii	(Pangshura_tentoria	Pangshura_tecta ))	(Batagur_dhongoka	(Batagur_kachuga	Batagur_baska )))))	(Morenia_petersi	Morenia_ocellata ))))))	(Rhinoclemmys_nasuta	(Rhinoclemmys_punctularia	(Rhinoclemmys_annulata	Leucocephalon_yuwonoi ))))))	(Mauremys_caspica	(Mauremys_sinensis	(Mauremys_rivulata	Mauremys_leprosa ))))))))))));
(Malaclemys_terrapin	(Geoemyda_spengleri	(Heosemys_spinosa	(Notochelys_platynota	((Mauremys_japonica	(((Mauremys_caspica	(Mauremys_reevesii	Mauremys_nigricans ))	(Mauremys_annamensis	(Mauremys_sinensis	(Mauremys_rivulata	Mauremys_leprosa ))))	(((Rhinoclemmys_pulcherrima	(Rhinoclemmys_melanosterna	(Cuora_amboinensis	(Cuora_flavomarginata	Cuora_galbinifrons ))))	(Rhinoclemmys_areolata	(((Melanochelys_trijuga	(Rhinoclemmys_funerea	((Orlitia_borneensis	(Hardella_thurjii	((Pangshura_smithii	(Pangshura_tentoria	Pangshura_tecta ))	(Batagur_dhongoka	(Batagur_kachuga	Batagur_baska )))))	(Morenia_petersi	Morenia_ocellata ))))	(Heosemys_grandis	(Heosemys_annandalii	(Siebenrockiella_crassicollis	(Malayemys_subtrijuga	Sacalia_bealei )))))	(Rhinoclemmys_punctularia	(Rhinoclemmys_nasuta	(Rhinoclemmys_annulata	Leucocephalon_yuwonoi ))))))	(Cuora_mccordi	(Cuora_aurocapitata	Cuora_pani )))))	(Cyclemys_oldhamii	Cyclemys_dentata ))))));
(Malaclemys_terrapin	((Notochelys_platynota	((Mauremys_japonica	((Mauremys_annamensis	(Mauremys_caspica	(Mauremys_reevesii	Mauremys_nigricans )))	((Rhinoclemmys_annulata	(Leucocephalon_yuwonoi	(Rhinoclemmys_nasuta	(Rhinoclemmys_punctularia	((Rhinoclemmys_areolata	(Rhinoclemmys_melanosterna	(Rhinoclemmys_pulcherrima	((Cuora_flavomarginata	(Cuora_amboinensis	Cuora_galbinifrons ))	(Cuora_mccordi	(Cuora_aurocapitata	Cuora_pani ))))))	(Heosemys_grandis	((Melanochelys_trijuga	(Rhinoclemmys_funerea	(((Orlitia_borneensis	(Hardella_thurjii	(Batagur_dhongoka	(Batagur_kachuga	Batagur_baska ))))	(Pangshura_smithii	(Pangshura_tentoria	Pangshura_tecta )))	(Morenia_petersi	Morenia_ocellata ))))	(Heosemys_annandalii	(Siebenrockiella_crassicollis	(Malayemys_subtrijuga	Sacalia_bealei ))))))))))	(Mauremys_sinensis	(Mauremys_rivulata	Mauremys_leprosa )))))	(Cyclemys_oldhamii	Cyclemys_dentata )))	(Geoemyda_spengleri	Heosemys_spinosa )));
(Malaclemys_terrapin	(Geoemyda_spengleri	(Heosemys_spinosa	(Notochelys_platynota	(Cyclemys_oldhamii	(Cyclemys_dentata	(Mauremys_japonica	((Mauremys_annamensis	(Mauremys_reevesii	Mauremys_nigricans ))	(Mauremys_caspica	((((Rhinoclemmys_nasuta	(Rhinoclemmys_punctularia	(Rhinoclemmys_areolata	(((Heosemys_grandis	(Heosemys_annandalii	(Rhinoclemmys_melanosterna	(Rhinoclemmys_pulcherrima	(Cuora_galbinifrons	(Cuora_amboinensis	Cuora_flavomarginata ))))))	(Malayemys_subtrijuga	(Siebenrockiella_crassicollis	Sacalia_bealei )))	(Melanochelys_trijuga	(Rhinoclemmys_funerea	((Hardella_thurjii	(Orlitia_borneensis	((Pangshura_smithii	(Pangshura_tentoria	Pangshura_tecta ))	(Batagur_dhongoka	(Batagur_kachuga	Batagur_baska )))))	(Morenia_petersi	Morenia_ocellata ))))))))	(Rhinoclemmys_annulata	Leucocephalon_yuwonoi ))	(Mauremys_sinensis	(Mauremys_rivulata	Mauremys_leprosa )))	(Cuora_mccordi	(Cuora_aurocapitata	Cuora_pani ))))))))))));
(Malaclemys_terrapin	(Geoemyda_spengleri	(Cyclemys_oldhamii	(((Mauremys_annamensis	(((Mauremys_reevesii	Mauremys_nigricans )	(Mauremys_japonica	(Mauremys_caspica	(Mauremys_sinensis	(Mauremys_rivulata	Mauremys_leprosa )))))	(((((Rhinoclemmys_pulcherrima	(Rhinoclemmys_melanosterna	(Cuora_galbinifrons	(Cuora_amboinensis	Cuora_flavomarginata ))))	(Rhinoclemmys_areolata	(Rhinoclemmys_punctularia	(Rhinoclemmys_nasuta	(Rhinoclemmys_annulata	Leucocephalon_yuwonoi )))))	(Melanochelys_trijuga	(Heosemys_annandalii	(Heosemys_grandis	(Rhinoclemmys_funerea	((Orlitia_borneensis	(Hardella_thurjii	((Pangshura_smithii	(Pangshura_tentoria	Pangshura_tecta ))	(Batagur_dhongoka	(Batagur_kachuga	Batagur_baska )))))	(Morenia_petersi	Morenia_ocellata )))))))	(Cuora_aurocapitata	Cuora_pani ))	(Malayemys_subtrijuga	(Siebenrockiella_crassicollis	Sacalia_bealei )))))	(Cuora_mccordi	Heosemys_spinosa ))	(Notochelys_platynota	Cyclemys_dentata )))));
(Malaclemys_terrapin	(Geoemyda_spengleri	(Heosemys_spinosa	(Notochelys_platynota	(((Mauremys_japonica	((Mauremys_annamensis	(Mauremys_reevesii	Mauremys_nigricans ))	(Mauremys_caspica	(Mauremys_sinensis	(Mauremys_rivulata	Mauremys_leprosa )))))	((Leucocephalon_yuwonoi	(Rhinoclemmys_annulata	(Rhinoclemmys_nasuta	(Rhinoclemmys_punctularia	(Rhinoclemmys_areolata	(((Heosemys_grandis	(Heosemys_annandalii	(Rhinoclemmys_melanosterna	(Rhinoclemmys_pulcherrima	(Cuora_amboinensis	(Cuora_flavomarginata	Cuora_galbinifrons ))))))	(Malayemys_subtrijuga	(Siebenrockiella_crassicollis	Sacalia_bealei )))	(Melanochelys_trijuga	(Rhinoclemmys_funerea	((Orlitia_borneensis	(Hardella_thurjii	((Pangshura_smithii	(Pangshura_tentoria	Pangshura_tecta ))	(Batagur_dhongoka	(Batagur_kachuga	Batagur_baska )))))	(Morenia_petersi	Morenia_ocellata ))))))))))	(Cuora_mccordi	(Cuora_aurocapitata	Cuora_pani ))))	(Cyclemys_oldhamii	Cyclemys_dentata ))))));
(Malaclemys_terrapin	(((Mauremys_japonica	((Mauremys_annamensis	(Mauremys_reevesii	Mauremys_nigricans ))	(Mauremys_caspica	(((Rhinoclemmys_nasuta	((((Rhinoclemmys_pulcherrima	(Rhinoclemmys_melanosterna	(Cuora_amboinensis	(Cuora_flavomarginata	Cuora_galbinifrons ))))	(Cuora_mccordi	(Cuora_aurocapitata	Cuora_pani )))	(Heosemys_grandis	((Melanochelys_trijuga	((Rhinoclemmys_funerea	(Orlitia_borneensis	(Hardella_thurjii	((Pangshura_smithii	(Pangshura_tentoria	Pangshura_tecta ))	(Batagur_dhongoka	(Batagur_kachuga	Batagur_baska ))))))	(Morenia_petersi	Morenia_ocellata )))	(Heosemys_annandalii	(Siebenrockiella_crassicollis	(Malayemys_subtrijuga	Sacalia_bealei ))))))	(Rhinoclemmys_punctularia	Rhinoclemmys_areolata )))	(Rhinoclemmys_annulata	Leucocephalon_yuwonoi ))	(Mauremys_sinensis	(Mauremys_rivulata	Mauremys_leprosa ))))))	(Cyclemys_oldhamii	Cyclemys_dentata ))	(Notochelys_platynota	(Geoemyda_spengleri	Heosemys_spinosa ))));
(Malaclemys_terrapin	(((Mauremys_japonica	((Mauremys_annamensis	(Mauremys_reevesii	Mauremys_nigricans ))	(Mauremys_caspica	(((Rhinoclemmys_nasuta	((((Rhinoclemmys_pulcherrima	(Rhinoclemmys_melanosterna	(Cuora_amboinensis	(Cuora_flavomarginata	Cuora_galbinifrons ))))	(Cuora_mccordi	(Cuora_aurocapitata	Cuora_pani )))	((Melanochelys_trijuga	(Rhinoclemmys_funerea	((Orlitia_borneensis	(Hardella_thurjii	((Pangshura_smithii	(Pangshura_tentoria	Pangshura_tecta ))	(Batagur_dhongoka	(Batagur_kachuga	Batagur_baska )))))	(Morenia_petersi	Morenia_ocellata ))))	(Heosemys_grandis	(Heosemys_annandalii	(Siebenrockiella_crassicollis	(Malayemys_subtrijuga	Sacalia_bealei ))))))	(Rhinoclemmys_punctularia	Rhinoclemmys_areolata )))	(Rhinoclemmys_annulata	Leucocephalon_yuwonoi ))	(Mauremys_sinensis	(Mauremys_rivulata	Mauremys_leprosa ))))))	(Cyclemys_oldhamii	Cyclemys_dentata ))	(Notochelys_platynota	(Geoemyda_spengleri	Heosemys_spinosa ))));
(Malaclemys_terrapin	((((Mauremys_japonica	((Mauremys_reevesii	Mauremys_nigricans )	(Mauremys_annamensis	(((Heosemys_annandalii	((Heosemys_grandis	((Rhinoclemmys_melanosterna	(Rhinoclemmys_pulcherrima	(Cuora_amboinensis	(Cuora_flavomarginata	Cuora_galbinifrons ))))	(Rhinoclemmys_areolata	(Rhinoclemmys_punctularia	(Rhinoclemmys_nasuta	(Rhinoclemmys_annulata	Leucocephalon_yuwonoi ))))))	(Melanochelys_trijuga	(Rhinoclemmys_funerea	((Orlitia_borneensis	(Hardella_thurjii	((Pangshura_smithii	(Pangshura_tentoria	Pangshura_tecta ))	(Batagur_dhongoka	(Batagur_kachuga	Batagur_baska )))))	(Morenia_petersi	Morenia_ocellata ))))))	(Cuora_mccordi	(Cuora_aurocapitata	Cuora_pani )))	(Malayemys_subtrijuga	(Siebenrockiella_crassicollis	Sacalia_bealei ))))))	(Mauremys_caspica	(Mauremys_leprosa	(Mauremys_rivulata	Mauremys_sinensis ))))	(Cyclemys_oldhamii	Cyclemys_dentata ))	(Notochelys_platynota	(Geoemyda_spengleri	Heosemys_spinosa ))));
(Malaclemys_terrapin	(Geoemyda_spengleri	(Heosemys_spinosa	(Notochelys_platynota	(((Mauremys_annamensis	(Mauremys_reevesii	(Mauremys_nigricans	(Malayemys_subtrijuga	(Siebenrockiella_crassicollis	Sacalia_bealei )))))	(Mauremys_japonica	((((Rhinoclemmys_pulcherrima	(Rhinoclemmys_melanosterna	(Cuora_amboinensis	(Cuora_flavomarginata	Cuora_galbinifrons ))))	(Cuora_mccordi	(Cuora_aurocapitata	Cuora_pani )))	(Rhinoclemmys_areolata	((Melanochelys_trijuga	(Rhinoclemmys_funerea	(Heosemys_grandis	(Heosemys_annandalii	((Hardella_thurjii	(Orlitia_borneensis	(Batagur_baska	(Batagur_kachuga	(Batagur_dhongoka	(Pangshura_smithii	(Pangshura_tentoria	Pangshura_tecta )))))))	(Morenia_petersi	Morenia_ocellata ))))))	(Rhinoclemmys_nasuta	(Rhinoclemmys_punctularia	(Rhinoclemmys_annulata	Leucocephalon_yuwonoi ))))))	(Mauremys_caspica	(Mauremys_sinensis	(Mauremys_rivulata	Mauremys_leprosa ))))))	(Cyclemys_oldhamii	Cyclemys_dentata ))))));
(Malaclemys_terrapin	((Notochelys_platynota	((((Mauremys_reevesii	Mauremys_annamensis )	(Mauremys_nigricans	(Malayemys_subtrijuga	(Siebenrockiella_crassicollis	Sacalia_bealei ))))	(Mauremys_japonica	((Rhinoclemmys_areolata	((((Rhinoclemmys_pulcherrima	(Rhinoclemmys_melanosterna	(Cuora_galbinifrons	(Cuora_amboinensis	Cuora_flavomarginata ))))	(Cuora_mccordi	(Cuora_aurocapitata	Cuora_pani )))	(Heosemys_grandis	((Heosemys_annandalii	((Hardella_thurjii	(Orlitia_borneensis	((Pangshura_smithii	(Pangshura_tentoria	Pangshura_tecta ))	(Batagur_dhongoka	(Batagur_kachuga	Batagur_baska )))))	(Morenia_petersi	Morenia_ocellata )))	(Melanochelys_trijuga	Rhinoclemmys_funerea ))))	(Rhinoclemmys_nasuta	(Rhinoclemmys_punctularia	(Rhinoclemmys_annulata	Leucocephalon_yuwonoi )))))	(Mauremys_caspica	(Mauremys_sinensis	(Mauremys_rivulata	Mauremys_leprosa ))))))	(Cyclemys_oldhamii	Cyclemys_dentata )))	(Geoemyda_spengleri	Heosemys_spinosa )));
(Malaclemys_terrapin	((Notochelys_platynota	(Cyclemys_dentata	(Cyclemys_oldhamii	((Mauremys_japonica	(Mauremys_caspica	(Mauremys_reevesii	Mauremys_nigricans )))	(Mauremys_annamensis	((((Rhinoclemmys_nasuta	(Rhinoclemmys_punctularia	(Rhinoclemmys_areolata	((Melanochelys_trijuga	((Heosemys_annandalii	(Rhinoclemmys_melanosterna	(Rhinoclemmys_pulcherrima	(Cuora_galbinifrons	(Cuora_amboinensis	Cuora_flavomarginata )))))	(Heosemys_grandis	(Rhinoclemmys_funerea	((Orlitia_borneensis	(Hardella_thurjii	((Pangshura_smithii	(Pangshura_tentoria	Pangshura_tecta ))	(Batagur_dhongoka	(Batagur_kachuga	Batagur_baska )))))	(Morenia_petersi	Morenia_ocellata ))))))	(Malayemys_subtrijuga	(Siebenrockiella_crassicollis	Sacalia_bealei ))))))	(Rhinoclemmys_annulata	Leucocephalon_yuwonoi ))	(Mauremys_sinensis	(Mauremys_rivulata	Mauremys_leprosa )))	(Cuora_mccordi	(Cuora_aurocapitata	Cuora_pani ))))))))	(Geoemyda_spengleri	Heosemys_spinosa )));
(Malaclemys_terrapin	(Geoemyda_spengleri	(Heosemys_spinosa	(Notochelys_platynota	(((Mauremys_annamensis	(Mauremys_japonica	(Mauremys_caspica	(Mauremys_reevesii	Mauremys_nigricans ))))	(((Rhinoclemmys_pulcherrima	(Rhinoclemmys_melanosterna	(Cuora_amboinensis	(Cuora_flavomarginata	Cuora_galbinifrons ))))	(Rhinoclemmys_areolata	((((Heosemys_grandis	(Heosemys_annandalii	(Hardella_thurjii	(Orlitia_borneensis	((Pangshura_smithii	(Pangshura_tentoria	Pangshura_tecta ))	(Batagur_dhongoka	(Batagur_kachuga	Batagur_baska )))))))	(Malayemys_subtrijuga	(Siebenrockiella_crassicollis	Sacalia_bealei )))	(Melanochelys_trijuga	(Rhinoclemmys_funerea	(Morenia_petersi	Morenia_ocellata ))))	(Rhinoclemmys_punctularia	(Rhinoclemmys_nasuta	((Mauremys_sinensis	(Mauremys_rivulata	Mauremys_leprosa ))	(Rhinoclemmys_annulata	Leucocephalon_yuwonoi )))))))	(Cuora_mccordi	(Cuora_aurocapitata	Cuora_pani ))))	(Cyclemys_oldhamii	Cyclemys_dentata ))))));
(Malaclemys_terrapin	((Notochelys_platynota	((Mauremys_japonica	((Mauremys_annamensis	(Mauremys_reevesii	Mauremys_nigricans ))	(Mauremys_caspica	((((Rhinoclemmys_areolata	((Rhinoclemmys_pulcherrima	(Rhinoclemmys_melanosterna	(Cuora_galbinifrons	(Cuora_amboinensis	Cuora_flavomarginata ))))	(Cuora_mccordi	(Cuora_aurocapitata	Cuora_pani ))))	(Rhinoclemmys_nasuta	(Rhinoclemmys_punctularia	(Melanochelys_trijuga	((Heosemys_grandis	(Rhinoclemmys_funerea	((Orlitia_borneensis	(Hardella_thurjii	((Pangshura_smithii	(Pangshura_tentoria	Pangshura_tecta ))	(Batagur_dhongoka	(Batagur_kachuga	Batagur_baska )))))	(Morenia_petersi	Morenia_ocellata ))))	(Heosemys_annandalii	(Siebenrockiella_crassicollis	(Malayemys_subtrijuga	Sacalia_bealei ))))))))	(Rhinoclemmys_annulata	Leucocephalon_yuwonoi ))	(Mauremys_sinensis	(Mauremys_rivulata	Mauremys_leprosa ))))))	(Cyclemys_oldhamii	Cyclemys_dentata )))	(Geoemyda_spengleri	Heosemys_spinosa )));
(Malaclemys_terrapin	((Notochelys_platynota	(Cyclemys_dentata	(Cyclemys_oldhamii	(Mauremys_annamensis	((Mauremys_reevesii	Mauremys_nigricans )	(Mauremys_japonica	(Mauremys_caspica	(((Rhinoclemmys_nasuta	(Rhinoclemmys_punctularia	(Rhinoclemmys_areolata	(((Rhinoclemmys_pulcherrima	(Rhinoclemmys_melanosterna	(Cuora_galbinifrons	(Cuora_amboinensis	Cuora_flavomarginata ))))	(Cuora_mccordi	(Cuora_aurocapitata	Cuora_pani )))	(((Heosemys_grandis	(Heosemys_annandalii	((Hardella_thurjii	(Orlitia_borneensis	(Batagur_baska	((Pangshura_smithii	(Pangshura_tentoria	Pangshura_tecta ))	(Batagur_dhongoka	Batagur_kachuga )))))	(Morenia_petersi	Morenia_ocellata ))))	(Malayemys_subtrijuga	(Siebenrockiella_crassicollis	Sacalia_bealei )))	(Melanochelys_trijuga	Rhinoclemmys_funerea ))))))	(Rhinoclemmys_annulata	Leucocephalon_yuwonoi ))	(Mauremys_sinensis	(Mauremys_rivulata	Mauremys_leprosa ))))))))))	(Geoemyda_spengleri	Heosemys_spinosa )));
(Malaclemys_terrapin	((Notochelys_platynota	((((((Mauremys_japonica	(Mauremys_annamensis	(Mauremys_reevesii	Mauremys_nigricans )))	(Mauremys_caspica	(Mauremys_leprosa	(Mauremys_rivulata	Mauremys_sinensis ))))	(Cyclemys_oldhamii	Cyclemys_dentata ))	((Heosemys_annandalii	(Rhinoclemmys_pulcherrima	(Rhinoclemmys_melanosterna	(Cuora_amboinensis	(Cuora_flavomarginata	Cuora_galbinifrons )))))	(Cuora_mccordi	(Cuora_aurocapitata	Cuora_pani ))))	(Sacalia_bealei	(Siebenrockiella_crassicollis	Malayemys_subtrijuga )))	(Leucocephalon_yuwonoi	((Rhinoclemmys_nasuta	(Rhinoclemmys_punctularia	(Heosemys_grandis	(Melanochelys_trijuga	(Rhinoclemmys_funerea	((Orlitia_borneensis	(((Hardella_thurjii	Batagur_dhongoka )	(Batagur_kachuga	Batagur_baska ))	(Pangshura_smithii	(Pangshura_tentoria	Pangshura_tecta ))))	(Morenia_petersi	Morenia_ocellata )))))))	(Rhinoclemmys_annulata	Rhinoclemmys_areolata )))))	(Geoemyda_spengleri	Heosemys_spinosa )));
(Malaclemys_terrapin	(Geoemyda_spengleri	(Heosemys_spinosa	(Notochelys_platynota	(Cyclemys_oldhamii	(Cyclemys_dentata	(Mauremys_japonica	((Mauremys_annamensis	(Mauremys_reevesii	(Mauremys_nigricans	(Malayemys_subtrijuga	(Siebenrockiella_crassicollis	Sacalia_bealei )))))	(Mauremys_caspica	(((Rhinoclemmys_nasuta	(Rhinoclemmys_punctularia	((Rhinoclemmys_areolata	((Rhinoclemmys_pulcherrima	((Cuora_galbinifrons	(Cuora_amboinensis	Cuora_flavomarginata ))	(Cuora_mccordi	(Cuora_aurocapitata	Cuora_pani ))))	(Heosemys_annandalii	Rhinoclemmys_melanosterna )))	(Melanochelys_trijuga	(Rhinoclemmys_funerea	(Heosemys_grandis	((((Hardella_thurjii	Orlitia_borneensis )	(Batagur_baska	(Batagur_dhongoka	Batagur_kachuga )))	(Pangshura_smithii	(Pangshura_tentoria	Pangshura_tecta )))	(Morenia_petersi	Morenia_ocellata ))))))))	(Rhinoclemmys_annulata	Leucocephalon_yuwonoi ))	(Mauremys_sinensis	(Mauremys_rivulata	Mauremys_leprosa ))))))))))));
(Malaclemys_terrapin	(Geoemyda_spengleri	(Heosemys_spinosa	(Notochelys_platynota	((Mauremys_annamensis	(((Mauremys_reevesii	Mauremys_nigricans )	(Mauremys_japonica	(Mauremys_caspica	(Mauremys_sinensis	(Mauremys_rivulata	Mauremys_leprosa )))))	((((Rhinoclemmys_pulcherrima	(Rhinoclemmys_melanosterna	(Cuora_amboinensis	(Cuora_flavomarginata	Cuora_galbinifrons ))))	(Cuora_mccordi	(Cuora_aurocapitata	Cuora_pani )))	(((Heosemys_grandis	(Heosemys_annandalii	((Hardella_thurjii	(Orlitia_borneensis	((Pangshura_smithii	(Pangshura_tentoria	Pangshura_tecta ))	(Batagur_dhongoka	(Batagur_kachuga	Batagur_baska )))))	(Morenia_petersi	Morenia_ocellata ))))	(Melanochelys_trijuga	Rhinoclemmys_funerea ))	(Rhinoclemmys_areolata	(Rhinoclemmys_punctularia	(Rhinoclemmys_nasuta	(Rhinoclemmys_annulata	Leucocephalon_yuwonoi ))))))	(Malayemys_subtrijuga	(Siebenrockiella_crassicollis	Sacalia_bealei )))))	(Cyclemys_oldhamii	Cyclemys_dentata ))))));
(Malaclemys_terrapin	(Geoemyda_spengleri	(Heosemys_spinosa	(Notochelys_platynota	(((Mauremys_japonica	(Mauremys_annamensis	(Mauremys_caspica	(Mauremys_reevesii	(Mauremys_nigricans	(Malayemys_subtrijuga	(Siebenrockiella_crassicollis	Sacalia_bealei )))))))	(((Rhinoclemmys_pulcherrima	(Rhinoclemmys_melanosterna	(Cuora_galbinifrons	(Cuora_amboinensis	Cuora_flavomarginata ))))	(Rhinoclemmys_areolata	((Melanochelys_trijuga	((Heosemys_grandis	(Heosemys_annandalii	(Hardella_thurjii	(Orlitia_borneensis	((Pangshura_smithii	(Pangshura_tentoria	Pangshura_tecta ))	(Batagur_dhongoka	(Batagur_kachuga	Batagur_baska )))))))	(Rhinoclemmys_funerea	(Morenia_petersi	Morenia_ocellata ))))	(Rhinoclemmys_punctularia	(Rhinoclemmys_nasuta	((Mauremys_sinensis	(Mauremys_rivulata	Mauremys_leprosa ))	(Rhinoclemmys_annulata	Leucocephalon_yuwonoi )))))))	(Cuora_mccordi	(Cuora_aurocapitata	Cuora_pani ))))	(Cyclemys_oldhamii	Cyclemys_dentata ))))));
(Malaclemys_terrapin	(Geoemyda_spengleri	(Heosemys_spinosa	(Notochelys_platynota	(((Mauremys_japonica	(Mauremys_annamensis	(Mauremys_caspica	(Mauremys_reevesii	Mauremys_nigricans ))))	((Leucocephalon_yuwonoi	(Rhinoclemmys_annulata	((Rhinoclemmys_nasuta	((Rhinoclemmys_areolata	(Rhinoclemmys_pulcherrima	(Rhinoclemmys_melanosterna	(Cuora_amboinensis	(Cuora_flavomarginata	Cuora_galbinifrons )))))	(Rhinoclemmys_punctularia	(Rhinoclemmys_funerea	(Melanochelys_trijuga	((Heosemys_annandalii	(Heosemys_grandis	((Hardella_thurjii	(Orlitia_borneensis	((Pangshura_smithii	(Pangshura_tentoria	Pangshura_tecta ))	(Batagur_dhongoka	(Batagur_kachuga	Batagur_baska )))))	(Morenia_petersi	Morenia_ocellata ))))	(Siebenrockiella_crassicollis	(Malayemys_subtrijuga	Sacalia_bealei ))))))))	(Mauremys_sinensis	(Mauremys_rivulata	Mauremys_leprosa )))))	(Cuora_mccordi	(Cuora_aurocapitata	Cuora_pani ))))	(Cyclemys_oldhamii	Cyclemys_dentata ))))));
(Malaclemys_terrapin	(Geoemyda_spengleri	((Notochelys_platynota	((Mauremys_nigricans	((Mauremys_reevesii	Mauremys_annamensis )	(Mauremys_japonica	(Mauremys_caspica	((Rhinoclemmys_annulata	(Leucocephalon_yuwonoi	(Rhinoclemmys_nasuta	(Rhinoclemmys_punctularia	(Rhinoclemmys_areolata	(((Heosemys_annandalii	((Rhinoclemmys_pulcherrima	(Rhinoclemmys_melanosterna	(Cuora_galbinifrons	(Cuora_amboinensis	Cuora_flavomarginata ))))	(Cuora_aurocapitata	Cuora_pani )))	(Melanochelys_trijuga	(Heosemys_grandis	((Rhinoclemmys_funerea	(Orlitia_borneensis	(Hardella_thurjii	(Batagur_dhongoka	((Pangshura_smithii	(Pangshura_tentoria	Pangshura_tecta ))	(Batagur_kachuga	Batagur_baska ))))))	(Morenia_petersi	Morenia_ocellata )))))	(Sacalia_bealei	(Siebenrockiella_crassicollis	Malayemys_subtrijuga ))))))))	(Mauremys_leprosa	(Mauremys_rivulata	Mauremys_sinensis )))))))	(Cyclemys_oldhamii	Cyclemys_dentata )))	(Cuora_mccordi	Heosemys_spinosa ))));
(Malaclemys_terrapin	(Geoemyda_spengleri	(Heosemys_spinosa	(Notochelys_platynota	(Cuora_mccordi	((Mauremys_japonica	((Mauremys_caspica	(Mauremys_reevesii	Mauremys_nigricans ))	(Mauremys_annamensis	(((Rhinoclemmys_nasuta	(Rhinoclemmys_punctularia	(Rhinoclemmys_areolata	(((((Rhinoclemmys_pulcherrima	(Rhinoclemmys_melanosterna	(Cuora_galbinifrons	(Cuora_amboinensis	Cuora_flavomarginata ))))	(Cuora_aurocapitata	Cuora_pani ))	(Heosemys_annandalii	(Hardella_thurjii	(Orlitia_borneensis	((Pangshura_smithii	(Pangshura_tentoria	Pangshura_tecta ))	(Batagur_dhongoka	(Batagur_kachuga	Batagur_baska )))))))	(Heosemys_grandis	(Malayemys_subtrijuga	(Siebenrockiella_crassicollis	Sacalia_bealei ))))	(Melanochelys_trijuga	(Rhinoclemmys_funerea	(Morenia_petersi	Morenia_ocellata )))))))	(Rhinoclemmys_annulata	Leucocephalon_yuwonoi ))	(Mauremys_sinensis	(Mauremys_rivulata	Mauremys_leprosa ))))))	(Cyclemys_oldhamii	Cyclemys_dentata )))))));
(Malaclemys_terrapin	(Geoemyda_spengleri	(Heosemys_spinosa	(Notochelys_platynota	((Mauremys_japonica	((Mauremys_annamensis	(Mauremys_reevesii	(Mauremys_caspica	(Mauremys_sinensis	(Mauremys_rivulata	Mauremys_leprosa )))))	(Mauremys_nigricans	(Malayemys_subtrijuga	(Sacalia_bealei	(Siebenrockiella_crassicollis	(Heosemys_annandalii	((Melanochelys_trijuga	((Rhinoclemmys_areolata	(Rhinoclemmys_melanosterna	(Rhinoclemmys_pulcherrima	((Cuora_amboinensis	(Cuora_flavomarginata	Cuora_galbinifrons ))	(Cuora_mccordi	(Cuora_aurocapitata	Cuora_pani ))))))	(Rhinoclemmys_nasuta	(Rhinoclemmys_punctularia	(Rhinoclemmys_annulata	Leucocephalon_yuwonoi )))))	(Heosemys_grandis	((Rhinoclemmys_funerea	(Orlitia_borneensis	(Hardella_thurjii	((Pangshura_smithii	(Pangshura_tentoria	Pangshura_tecta ))	(Batagur_dhongoka	(Batagur_kachuga	Batagur_baska ))))))	(Morenia_petersi	Morenia_ocellata )))))))))))	(Cyclemys_oldhamii	Cyclemys_dentata ))))));
(Malaclemys_terrapin	(Geoemyda_spengleri	(Heosemys_spinosa	(Notochelys_platynota	((Mauremys_japonica	(((Mauremys_reevesii	(Mauremys_nigricans	(Malayemys_subtrijuga	(Siebenrockiella_crassicollis	Sacalia_bealei ))))	(Mauremys_annamensis	(((Rhinoclemmys_pulcherrima	(Rhinoclemmys_melanosterna	(Cuora_amboinensis	(Cuora_flavomarginata	Cuora_galbinifrons ))))	(Cuora_mccordi	(Cuora_aurocapitata	Cuora_pani )))	(((Heosemys_grandis	(Heosemys_annandalii	((Hardella_thurjii	(Orlitia_borneensis	((Pangshura_smithii	(Pangshura_tentoria	Pangshura_tecta ))	(Batagur_dhongoka	(Batagur_kachuga	Batagur_baska )))))	(Morenia_petersi	Morenia_ocellata ))))	(Melanochelys_trijuga	Rhinoclemmys_funerea ))	(Rhinoclemmys_areolata	(Rhinoclemmys_nasuta	(Rhinoclemmys_punctularia	(Rhinoclemmys_annulata	Leucocephalon_yuwonoi ))))))))	(Mauremys_caspica	(Mauremys_sinensis	(Mauremys_rivulata	Mauremys_leprosa )))))	(Cyclemys_oldhamii	Cyclemys_dentata ))))));
(Malaclemys_terrapin	(Geoemyda_spengleri	(Heosemys_spinosa	(Notochelys_platynota	((Mauremys_japonica	((Mauremys_annamensis	(Mauremys_reevesii	(Mauremys_nigricans	(Malayemys_subtrijuga	(Siebenrockiella_crassicollis	Sacalia_bealei )))))	((((Rhinoclemmys_pulcherrima	(Rhinoclemmys_melanosterna	(Cuora_amboinensis	(Cuora_flavomarginata	Cuora_galbinifrons ))))	(Cuora_mccordi	(Cuora_aurocapitata	Cuora_pani )))	((Melanochelys_trijuga	((Heosemys_grandis	(Heosemys_annandalii	(Hardella_thurjii	(Orlitia_borneensis	((Pangshura_smithii	(Pangshura_tentoria	Pangshura_tecta ))	(Batagur_dhongoka	(Batagur_kachuga	Batagur_baska )))))))	(Rhinoclemmys_funerea	(Morenia_petersi	Morenia_ocellata ))))	(Rhinoclemmys_areolata	(Rhinoclemmys_nasuta	(Rhinoclemmys_punctularia	(Rhinoclemmys_annulata	Leucocephalon_yuwonoi ))))))	(Mauremys_caspica	(Mauremys_sinensis	(Mauremys_rivulata	Mauremys_leprosa ))))))	(Cyclemys_oldhamii	Cyclemys_dentata ))))));
(Malaclemys_terrapin	(Geoemyda_spengleri	(Heosemys_spinosa	(Notochelys_platynota	(((Mauremys_annamensis	(Mauremys_japonica	(Mauremys_reevesii	(Mauremys_nigricans	Mauremys_caspica ))))	((((Rhinoclemmys_areolata	((Rhinoclemmys_pulcherrima	(Rhinoclemmys_melanosterna	(Cuora_galbinifrons	(Cuora_amboinensis	Cuora_flavomarginata ))))	(Cuora_mccordi	(Cuora_aurocapitata	Cuora_pani ))))	(Rhinoclemmys_nasuta	(Rhinoclemmys_punctularia	(Rhinoclemmys_funerea	(Melanochelys_trijuga	(Heosemys_grandis	(Heosemys_annandalii	(((Hardella_thurjii	(Orlitia_borneensis	(Batagur_baska	((Pangshura_smithii	(Pangshura_tentoria	Pangshura_tecta ))	(Batagur_dhongoka	Batagur_kachuga )))))	(Morenia_petersi	Morenia_ocellata ))	(Siebenrockiella_crassicollis	(Malayemys_subtrijuga	Sacalia_bealei ))))))))))	(Rhinoclemmys_annulata	Leucocephalon_yuwonoi ))	(Mauremys_sinensis	(Mauremys_rivulata	Mauremys_leprosa ))))	(Cyclemys_oldhamii	Cyclemys_dentata ))))));
