# Supplementary material for: Estimating the phylogeny of geoemydid turtles (Cryptodira) from landmark data: an assessment of different methods
Source: PeerJ. 2019 Aug 22;7:e7476. doi: 10.7717/peerj.7476 (PMC6708579; doi:10.7717/peerj.7476)
Supplement: Supplemental Information 10 — The trees are organised in folders corresponding to each landmark dataset. Within each folder the trees are named as follows: ‘dyn’ for dynamic LAUP ‘gpa’ for LAUP on GPA alignment ‘lin’ for linear parsimony ‘ml’ for maximum likelihood ‘nj’ for neighbour-joining ‘sqcpars’ for squared-change parsimony ‘_bs’ and ‘_bscon’ denote bootstrap trees, and bootstrap consensus trees, respectively. [file peerj-07-7476-s010.zip › trees/carapace/lin.tnt]

tread 
(Malaclemys_terrapin (Geoemyda_spengleri (Heosemys_spinosa (Notochelys_platynota (((Mauremys_japonica ((Mauremys_annamensis (Mauremys_reevesii (Mauremys_nigricans (Malayemys_subtrijuga (Siebenrockiella_crassicollis Sacalia_bealei))))) (Mauremys_caspica (((Rhinoclemmys_nasuta (Rhinoclemmys_punctularia (Rhinoclemmys_areolata ((Rhinoclemmys_melanosterna (Rhinoclemmys_pulcherrima (Cuora_amboinensis (Cuora_flavomarginata Cuora_galbinifrons)))) (Heosemys_grandis ((Heosemys_annandalii ((Hardella_thurjii (Orlitia_borneensis ((Pangshura_smithii (Pangshura_tentoria Pangshura_tecta)) (Batagur_dhongoka (Batagur_kachuga Batagur_baska))))) (Morenia_petersi Morenia_ocellata))) (Melanochelys_trijuga Rhinoclemmys_funerea))))))) (Rhinoclemmys_annulata Leucocephalon_yuwonoi)) (Mauremys_sinensis (Mauremys_rivulata Mauremys_leprosa)))))) (Cuora_mccordi (Cuora_aurocapitata Cuora_pani))) (Cyclemys_oldhamii Cyclemys_dentata))))))*
;
