# Supplementary material for: Estimating the phylogeny of geoemydid turtles (Cryptodira) from landmark data: an assessment of different methods
Source: PeerJ. 2019 Aug 22;7:e7476. doi: 10.7717/peerj.7476 (PMC6708579; doi:10.7717/peerj.7476)
Supplement: Supplemental Information 10 — The trees are organised in folders corresponding to each landmark dataset. Within each folder the trees are named as follows: ‘dyn’ for dynamic LAUP ‘gpa’ for LAUP on GPA alignment ‘lin’ for linear parsimony ‘ml’ for maximum likelihood ‘nj’ for neighbour-joining ‘sqcpars’ for squared-change parsimony ‘_bs’ and ‘_bscon’ denote bootstrap trees, and bootstrap consensus trees, respectively. [file peerj-07-7476-s010.zip › trees/carapace/lin.tre]

(Malaclemys_terrapin:0.000,(Geoemyda_spengleri:0.252,(Heosemys_spinosa:0.286,(Notochelys_platynota:0.114,(((Mauremys_japonica:0.108,((Mauremys_annamensis:0.201,(Mauremys_reevesii:0.091,(Mauremys_nigricans:0.054,(Malayemys_subtrijuga:0.179,(Siebenrockiella_crassicollis:0.134,Sacalia_bealei:0.115):0.093):0.108):0.058):0.053):0.035,(Mauremys_caspica:0.152,(((Rhinoclemmys_nasuta:0.064,(Rhinoclemmys_punctularia:0.128,(Rhinoclemmys_areolata:0.100,((Rhinoclemmys_melanosterna:0.126,(Rhinoclemmys_pulcherrima:0.087,(Cuora_amboinensis:0.061,(Cuora_flavomarginata:0.325,Cuora_galbinifrons:0.243):0.083):0.124):0.096):0.089,(Heosemys_grandis:0.136,((Heosemys_annandalii:0.126,((Hardella_thurjii:0.190,(Orlitia_borneensis:0.237,((Pangshura_smithii:0.084,(Pangshura_tentoria:0.137,Pangshura_tecta:0.180):0.177):0.076,(Batagur_dhongoka:0.151,(Batagur_kachuga:0.339,Batagur_baska:0.234):0.100):0.064):0.083):0.114):0.140,(Morenia_petersi:0.181,Morenia_ocellata:0.287):0.112):0.090):0.034,(Melanochelys_trijuga:0.073,Rhinoclemmys_funerea:0.337):0.060):0.029):0.060):0.051):0.048):0.063):0.031,(Rhinoclemmys_annulata:0.185,Leucocephalon_yuwonoi:0.145):0.061):0.063,(Mauremys_sinensis:0.093,(Mauremys_rivulata:0.189,Mauremys_leprosa:0.164):0.118):0.034):0.064):0.052):0.047):0.046,(Cuora_mccordi:0.246,(Cuora_aurocapitata:0.158,Cuora_pani:0.095):0.172):0.078):0.028,(Cyclemys_oldhamii:0.251,Cyclemys_dentata:0.191):0.085):0.054):0.052):0.153):0.000);
