# Supplementary material for: Estimating the phylogeny of geoemydid turtles (Cryptodira) from landmark data: an assessment of different methods
Source: PeerJ. 2019 Aug 22;7:e7476. doi: 10.7717/peerj.7476 (PMC6708579; doi:10.7717/peerj.7476)
Supplement: Supplemental Information 10 — The trees are organised in folders corresponding to each landmark dataset. Within each folder the trees are named as follows: ‘dyn’ for dynamic LAUP ‘gpa’ for LAUP on GPA alignment ‘lin’ for linear parsimony ‘ml’ for maximum likelihood ‘nj’ for neighbour-joining ‘sqcpars’ for squared-change parsimony ‘_bs’ and ‘_bscon’ denote bootstrap trees, and bootstrap consensus trees, respectively. [file peerj-07-7476-s010.zip › trees/carapace/lin_bscon.tre]

((((((((Pangshura_tentoria,Pangshura_tecta),Pangshura_smithii),((Batagur_kachuga,Batagur_baska),Batagur_dhongoka)),Orlitia_borneensis),Hardella_thurjii),(Morenia_petersi,Morenia_ocellata)),(((Cuora_flavomarginata,Cuora_galbinifrons),Cuora_amboinensis),Rhinoclemmys_melanosterna,Rhinoclemmys_pulcherrima),(Malayemys_subtrijuga,Siebenrockiella_crassicollis,Sacalia_bealei),((Mauremys_rivulata,Mauremys_leprosa),Mauremys_sinensis),(Cuora_aurocapitata,Cuora_pani),(Cyclemys_oldhamii,Cyclemys_dentata),Geoemyda_spengleri,Heosemys_spinosa,Notochelys_platynota,Leucocephalon_yuwonoi,Rhinoclemmys_annulata,Mauremys_caspica,Mauremys_japonica,Mauremys_annamensis,Mauremys_reevesii,Mauremys_nigricans,Rhinoclemmys_nasuta,Rhinoclemmys_punctularia,Rhinoclemmys_areolata,Heosemys_grandis,Heosemys_annandalii,Melanochelys_trijuga,Rhinoclemmys_funerea,Cuora_mccordi),Malaclemys_terrapin);
