# Supplementary material for: Estimating the phylogeny of geoemydid turtles (Cryptodira) from landmark data: an assessment of different methods
Source: PeerJ. 2019 Aug 22;7:e7476. doi: 10.7717/peerj.7476 (PMC6708579; doi:10.7717/peerj.7476)
Supplement: Supplemental Information 10 — The trees are organised in folders corresponding to each landmark dataset. Within each folder the trees are named as follows: ‘dyn’ for dynamic LAUP ‘gpa’ for LAUP on GPA alignment ‘lin’ for linear parsimony ‘ml’ for maximum likelihood ‘nj’ for neighbour-joining ‘sqcpars’ for squared-change parsimony ‘_bs’ and ‘_bscon’ denote bootstrap trees, and bootstrap consensus trees, respectively. [file peerj-07-7476-s010.zip › trees/carapace/ml.tre]

((((((((Mauremys_nigricans:1.73e-06,Mauremys_reevesii:1.88e-06)74.5:1.21e-06,Mauremys_annamensis:5.16e-06)38:6.9e-07,((((((Rhinoclemmys_areolata:2.17e-06,Rhinoclemmys_punctularia:2.57e-06)23.5:1.1e-07,((Rhinoclemmys_funerea:6.61e-06,Melanochelys_trijuga:0)77.5:9.9e-07,(((Sacalia_bealei:1.58e-06,Malayemys_subtrijuga:5.78e-06)53.5:4.6e-07,Siebenrockiella_crassicollis:1.91e-06)85.5:4.08e-06,(((((Orlitia_borneensis:6.64e-06,((Batagur_dhongoka:6.46e-06,(Batagur_baska:6.18e-06,Batagur_kachuga:8.82e-06)67:1.85e-06)50:8e-07,(Pangshura_smithii:0,(Pangshura_tecta:2.67e-06,Pangshura_tentoria:2.44e-06)99:5.55e-06)97.5:5.19e-06)97:4.23e-06)63:1.89e-06,Hardella_thurjii:5.12e-06)100:6.73e-06,(Morenia_petersi:4.47e-06,Morenia_ocellata:5.62e-06)97.5:2.82e-06)81.5:3.22e-06,(((((Cuora_aurocapitata:2.19e-06,Cuora_pani:2.2e-06)99:2.83e-06,Cuora_mccordi:9.34e-06)53.5:3.07e-06,(Rhinoclemmys_pulcherrima:8.5e-07,((Cuora_amboinensis:1.08e-06,Cuora_flavomarginata:7.76e-06)49:1.4e-07,Cuora_galbinifrons:5.74e-06)96.5:5.36e-06)26.5:0)5:2.05e-06,Rhinoclemmys_melanosterna:3.32e-06)42:2.24e-06,Heosemys_annandalii:3.06e-06)2.5:8.7e-07)0.5:7e-08,Heosemys_grandis:3.01e-06)0:5e-07)0:0)7.5:1.5e-06)11.5:9.3e-07,Rhinoclemmys_nasuta:1.11e-06)21:7.2e-07,(Rhinoclemmys_annulata:4.53e-06,Leucocephalon_yuwonoi:2.2e-06)36.5:5.5e-07)34.5:1.96e-06,((Mauremys_rivulata:3.59e-06,Mauremys_leprosa:2.87e-06)91.5:1.81e-06,Mauremys_sinensis:2.12e-06)96:1.34e-06)35:1.86e-06,Mauremys_caspica:3.26e-06)11:9.3e-07)12.5:1.8e-07,Mauremys_japonica:3.07e-06)48.5:2.02e-06,(Cyclemys_oldhamii:5.26e-06,Cyclemys_dentata:3.93e-06)78.5:1.17e-06)55.5:2.35e-06,Notochelys_platynota:2.38e-06)37:1.38e-06,(Heosemys_spinosa:8.57e-06,Geoemyda_spengleri:9.56e-06)51:2.88e-06)100:0,Malaclemys_terrapin:1.314e-05)100;
