# Supplementary material for: Estimating the phylogeny of geoemydid turtles (Cryptodira) from landmark data: an assessment of different methods
Source: PeerJ. 2019 Aug 22;7:e7476. doi: 10.7717/peerj.7476 (PMC6708579; doi:10.7717/peerj.7476)
Supplement: Supplemental Information 10 — The trees are organised in folders corresponding to each landmark dataset. Within each folder the trees are named as follows: ‘dyn’ for dynamic LAUP ‘gpa’ for LAUP on GPA alignment ‘lin’ for linear parsimony ‘ml’ for maximum likelihood ‘nj’ for neighbour-joining ‘sqcpars’ for squared-change parsimony ‘_bs’ and ‘_bscon’ denote bootstrap trees, and bootstrap consensus trees, respectively. [file peerj-07-7476-s010.zip › trees/carapace/ml_bscon.tre]

(((((((Pangshura_tentoria,Pangshura_tecta),Pangshura_smithii),Batagur_dhongoka,Batagur_baska,Batagur_kachuga),Orlitia_borneensis,Hardella_thurjii),(Morenia_ocellata,Morenia_petersi)),((Cuora_galbinifrons,Cuora_flavomarginata,Cuora_amboinensis),Rhinoclemmys_pulcherrima,Rhinoclemmys_melanosterna),((Mauremys_rivulata,Mauremys_leprosa),Mauremys_sinensis),(Siebenrockiella_crassicollis,Sacalia_bealei,Malayemys_subtrijuga),(Melanochelys_trijuga,Rhinoclemmys_funerea),(Cuora_pani,Cuora_aurocapitata),(Mauremys_nigricans,Mauremys_reevesii),(Cyclemys_oldhamii,Cyclemys_dentata),Rhinoclemmys_annulata,Leucocephalon_yuwonoi,Rhinoclemmys_nasuta,Heosemys_annandalii,Heosemys_grandis,Rhinoclemmys_areolata,Rhinoclemmys_punctularia,Mauremys_caspica,Mauremys_annamensis,Geoemyda_spengleri,Cuora_mccordi,Notochelys_platynota,Heosemys_spinosa,Mauremys_japonica),Malaclemys_terrapin);
