# Supplementary material for: Estimating the phylogeny of geoemydid turtles (Cryptodira) from landmark data: an assessment of different methods
Source: PeerJ. 2019 Aug 22;7:e7476. doi: 10.7717/peerj.7476 (PMC6708579; doi:10.7717/peerj.7476)
Supplement: Supplemental Information 10 — The trees are organised in folders corresponding to each landmark dataset. Within each folder the trees are named as follows: ‘dyn’ for dynamic LAUP ‘gpa’ for LAUP on GPA alignment ‘lin’ for linear parsimony ‘ml’ for maximum likelihood ‘nj’ for neighbour-joining ‘sqcpars’ for squared-change parsimony ‘_bs’ and ‘_bscon’ denote bootstrap trees, and bootstrap consensus trees, respectively. [file peerj-07-7476-s010.zip › trees/carapace/nj.tre]

((((((((Mauremys_reevesii:0.01506034605,Mauremys_nigricans:0.01380139333)98.6:0.004930862553,Mauremys_annamensis:0.02408101007)23.2:0.001085065868,((((Mauremys_rivulata:0.02225012359,Mauremys_leprosa:0.01638923458)91.8:0.004616190759,Mauremys_sinensis:0.01655006637)99:0.005315922686,Mauremys_caspica:0.02026036198)39.6:0.002520642306,Mauremys_japonica:0.02019510806)17:0.0009751805539)14.6:0.001019596659,((((((((Cuora_amboinensis:0.0138028938,Cuora_galbinifrons:0.0261971062)88.6:0.002309232017,Cuora_flavomarginata:0.02853280037)99.8:0.01325419175,Rhinoclemmys_melanosterna:0.0193812173)57.6:0.001569519549,Rhinoclemmys_pulcherrima:0.01411635948)83.8:0.007111756783,(Cuora_aurocapitata:0.01650941517,Cuora_pani:0.01533395149)100:0.00911361754)31.6:0.001247357795,Cuora_mccordi:0.03119207469)42:0.003563282975,(((Rhinoclemmys_annulata:0.02301114812,Rhinoclemmys_nasuta:0.01455213183)23.8:0.0006894324325,(Rhinoclemmys_punctularia:0.0188342701,Rhinoclemmys_areolata:0.01424140072)46:0.002054554554)14.4:0.000983497483,Leucocephalon_yuwonoi:0.0170726945)39.6:0.004541584643)5:0.0006560871253,((((((Morenia_petersi:0.02330732532,Morenia_ocellata:0.02497310549)100:0.008199100216,(((((Batagur_dhongoka:0.02525835719,Batagur_kachuga:0.03636955856)93.2:0.006921388729,Batagur_baska:0.02108640825)58.8:0.005098129607,((Pangshura_tentoria:0.01699907057,Pangshura_tecta:0.0173520575)93.8:0.006370971652,Pangshura_smithii:0.01970747765)88.4:0.01026126228)98.4:0.006180451187,Orlitia_borneensis:0.02864275157)69.4:0.002321944207,Hardella_thurjii:0.02519609397)99.8:0.008819203169)86.4:0.003577803596,Rhinoclemmys_funerea:0.0274846042)66.4:0.002957256699,Melanochelys_trijuga:0.01328055751)28.4:0.0004786997698,(Heosemys_grandis:0.01861816054,Heosemys_annandalii:0.02043308784)39.2:0.001407568625)59.4:0.005360039675,((Siebenrockiella_crassicollis:0.01727252989,Sacalia_bealei:0.01315771822)92.8:0.002777302894,Malayemys_subtrijuga:0.02407094532)97.6:0.004778376021)25.6:0.003489509952)29.2:0.003249669903)73:0.003038089741,(Cyclemys_oldhamii:0.02171465956,Cyclemys_dentata:0.0243396562)71.6:0.003600761329)74.8:0.003124719329,Notochelys_platynota:0.02068482278)79.2:0.002993494955,(Geoemyda_spengleri:0.03131380835,Heosemys_spinosa:0.03340867615)74.8:0.003413514894)100:0,Malaclemys_terrapin:0.03997602156)100;
