# Supplementary material for: Estimating the phylogeny of geoemydid turtles (Cryptodira) from landmark data: an assessment of different methods
Source: PeerJ. 2019 Aug 22;7:e7476. doi: 10.7717/peerj.7476 (PMC6708579; doi:10.7717/peerj.7476)
Supplement: Supplemental Information 10 — The trees are organised in folders corresponding to each landmark dataset. Within each folder the trees are named as follows: ‘dyn’ for dynamic LAUP ‘gpa’ for LAUP on GPA alignment ‘lin’ for linear parsimony ‘ml’ for maximum likelihood ‘nj’ for neighbour-joining ‘sqcpars’ for squared-change parsimony ‘_bs’ and ‘_bscon’ denote bootstrap trees, and bootstrap consensus trees, respectively. [file peerj-07-7476-s010.zip › trees/carapace/nj_bscon.tre]

((((((((((Pangshura_tentoria,Pangshura_tecta),Pangshura_smithii),(Batagur_dhongoka,Batagur_kachuga),Batagur_baska),Hardella_thurjii,Orlitia_borneensis),(Morenia_petersi,Morenia_ocellata)),(((Cuora_amboinensis,Cuora_galbinifrons),Cuora_flavomarginata),Rhinoclemmys_pulcherrima,Rhinoclemmys_melanosterna),((Mauremys_rivulata,Mauremys_leprosa),Mauremys_sinensis),((Siebenrockiella_crassicollis,Sacalia_bealei),Malayemys_subtrijuga),(Mauremys_reevesii,Mauremys_nigricans),(Cuora_aurocapitata,Cuora_pani),Heosemys_grandis,Heosemys_annandalii,Melanochelys_trijuga,Mauremys_annamensis,Cuora_mccordi,Mauremys_japonica,Mauremys_caspica,Rhinoclemmys_punctularia,Rhinoclemmys_funerea,Rhinoclemmys_annulata,Rhinoclemmys_nasuta,Rhinoclemmys_areolata,Leucocephalon_yuwonoi),(Cyclemys_oldhamii,Cyclemys_dentata)),Notochelys_platynota),(Geoemyda_spengleri,Heosemys_spinosa)),Malaclemys_terrapin);
