# Supplementary material for: Estimating the phylogeny of geoemydid turtles (Cryptodira) from landmark data: an assessment of different methods
Source: PeerJ. 2019 Aug 22;7:e7476. doi: 10.7717/peerj.7476 (PMC6708579; doi:10.7717/peerj.7476)
Supplement: Supplemental Information 10 — The trees are organised in folders corresponding to each landmark dataset. Within each folder the trees are named as follows: ‘dyn’ for dynamic LAUP ‘gpa’ for LAUP on GPA alignment ‘lin’ for linear parsimony ‘ml’ for maximum likelihood ‘nj’ for neighbour-joining ‘sqcpars’ for squared-change parsimony ‘_bs’ and ‘_bscon’ denote bootstrap trees, and bootstrap consensus trees, respectively. [file peerj-07-7476-s010.zip › trees/carapace/sqcpars.tre]

(((Heosemys_spinosa:0.00374111857,((((((Rhinoclemmys_areolata:0.002062500936,((Heosemys_grandis:7.752086767e-05,((Melanochelys_trijuga:0.001182453994,(Rhinoclemmys_funerea:0.001558415393,((Morenia_ocellata:0.002380766609,Morenia_petersi:0.002619233391):0.0002384667813,(Orlitia_borneensis:0.003395451733,(Hardella_thurjii:0.001671344974,(((Pangshura_tecta:0.0008238141681,Pangshura_tentoria:0.002176185832):0.001352371664,Pangshura_smithii:0.0004714425043):0.0008809291595,(Batagur_dhongoka:2.85574957e-05,(Batagur_kachuga:0.001323814168,Batagur_baska:0.001676185832):0.0003523716638):0.0003809291595):0.001261858319):0.002933203293):0.0004622484394):0.0007007152207):0.002259130613):0.00107667662,(((Rhinoclemmys_pulcherrima:0.001381859849,((Cuora_mccordi:0.001230309975,(Cuora_aurocapitata:0.001923230008,Cuora_pani:7.676999164e-05):0.001846460017):0.0006161500418,(Cuora_flavomarginata:0.0002303099749,(Cuora_galbinifrons:0.0009232300084,Cuora_amboinensis:0.001076769992):0.0001535399833):0.0003838499582):0.0002323000836):0.001149559766,Rhinoclemmys_melanosterna:0.0004685803847):0.0006809793812,Heosemys_annandalii:0.0002123989965):0.0008933783777):0.0001832982419):0.0002608191096,Rhinoclemmys_punctularia:0.001338339977):0.001599159087):0.0004633418491,Rhinoclemmys_nasuta:0.001474157215):0.001010815366,Rhinoclemmys_annulata:0.0005150274192):0.0004957879467,Leucocephalon_yuwonoi:0.0009807605276):0.001476548474,(Cyclemys_oldhamii:0.002819103001,Cyclemys_dentata:0.003180896999):0.0003617939988):0.001114754475,Notochelys_platynota:0.0004279365227):0.0006868179528):0.003054300617,Geoemyda_spengleri:0.005204580813):0.002150280196,Malaclemys_terrapin:0.003645138992,((((Mauremys_nigricans:0.0001033334563,(Malayemys_subtrijuga:0.001788750046,(Sacalia_bealei:0.000737083318,Siebenrockiella_crassicollis:0.000262916682):0.0004741666359):0.00131458341):0.001417916866,Mauremys_reevesii:0.0004787496773):0.0009391671891,Mauremys_annamensis:0.0004604175118):0.001399584701,((Mauremys_caspica:0.00143418214,(Mauremys_sinensis:0.001462181697,(Mauremys_leprosa:0.001179272768,Mauremys_rivulata:0.0001792727675):0.001358545535):0.0001036361625):0.001330545978,Mauremys_japonica:0.001235271882):9.527409505e-05):0.001494858796);
