# Supplementary material for: Estimating the phylogeny of geoemydid turtles (Cryptodira) from landmark data: an assessment of different methods
Source: PeerJ. 2019 Aug 22;7:e7476. doi: 10.7717/peerj.7476 (PMC6708579; doi:10.7717/peerj.7476)
Supplement: Supplemental Information 10 — The trees are organised in folders corresponding to each landmark dataset. Within each folder the trees are named as follows: ‘dyn’ for dynamic LAUP ‘gpa’ for LAUP on GPA alignment ‘lin’ for linear parsimony ‘ml’ for maximum likelihood ‘nj’ for neighbour-joining ‘sqcpars’ for squared-change parsimony ‘_bs’ and ‘_bscon’ denote bootstrap trees, and bootstrap consensus trees, respectively. [file peerj-07-7476-s010.zip › trees/carapace/sqcpars_bs.tre]

(Mauremys_nigricans	(Mauremys_reevesii	(Mauremys_annamensis	(((Cyclemys_dentata	Cyclemys_oldhamii)	(((Heosemys_spinosa	Geoemyda_spengleri)	Malaclemys_terrapin)	Notochelys_platynota))	(Mauremys_japonica	(((((((Rhinoclemmys_melanosterna	((Cuora_flavomarginata	Cuora_amboinensis)	Cuora_galbinifrons))	Rhinoclemmys_pulcherrima)	(Cuora_aurocapitata	Cuora_pani))	Cuora_mccordi)	(Rhinoclemmys_nasuta	(((((((((Hardella_thurjii	((((Batagur_kachuga	Batagur_baska)	Batagur_dhongoka)	((Pangshura_tentoria	Pangshura_tecta)	Pangshura_smithii))	Orlitia_borneensis))	(Morenia_petersi	Morenia_ocellata))	Heosemys_annandalii)	Heosemys_grandis)	(Melanochelys_trijuga	Rhinoclemmys_funerea))	Rhinoclemmys_punctularia)	Rhinoclemmys_areolata)	Leucocephalon_yuwonoi)	Rhinoclemmys_annulata)))	(Mauremys_sinensis	(Mauremys_leprosa	Mauremys_rivulata)))	Mauremys_caspica)))))	((Sacalia_bealei	Siebenrockiella_crassicollis)	Malayemys_subtrijuga));
((((Notochelys_platynota	(Cyclemys_dentata	Cyclemys_oldhamii))	Heosemys_spinosa)	Geoemyda_spengleri)	Malaclemys_terrapin	((((Mauremys_japonica	((Mauremys_nigricans	Mauremys_reevesii)	Mauremys_annamensis))	Mauremys_caspica)	((Mauremys_leprosa	Mauremys_rivulata)	Mauremys_sinensis))	(Rhinoclemmys_annulata	(Leucocephalon_yuwonoi	(((Rhinoclemmys_areolata	(Rhinoclemmys_punctularia	(((Melanochelys_trijuga	((((Hardella_thurjii	(((Batagur_baska	Batagur_kachuga)	Batagur_dhongoka)	((Pangshura_tentoria	Pangshura_tecta)	Pangshura_smithii)))	Orlitia_borneensis)	(Morenia_ocellata	Morenia_petersi))	Rhinoclemmys_funerea))	(Heosemys_annandalii	((Sacalia_bealei	Malayemys_subtrijuga)	Siebenrockiella_crassicollis)))	Heosemys_grandis)))	Rhinoclemmys_nasuta)	(Cuora_mccordi	((Cuora_pani	Cuora_aurocapitata)	(Rhinoclemmys_pulcherrima	(Rhinoclemmys_melanosterna	(Cuora_galbinifrons	(Cuora_flavomarginata	Cuora_amboinensis)))))))))));
(Heosemys_spinosa	((Cyclemys_dentata	Cyclemys_oldhamii)	Notochelys_platynota)	(Geoemyda_spengleri	((((((((((Sacalia_bealei	Siebenrockiella_crassicollis)	Malayemys_subtrijuga)	Mauremys_nigricans)	Mauremys_reevesii)	Mauremys_annamensis)	Mauremys_japonica)	Mauremys_caspica)	((Mauremys_rivulata	Mauremys_leprosa)	Mauremys_sinensis))	((Leucocephalon_yuwonoi	((((Rhinoclemmys_pulcherrima	((Cuora_galbinifrons	Cuora_amboinensis)	Cuora_flavomarginata))	(Cuora_aurocapitata	Cuora_pani))	Cuora_mccordi)	((Rhinoclemmys_areolata	(((Heosemys_grandis	((Heosemys_annandalii	(((Orlitia_borneensis	((Batagur_dhongoka	(Batagur_kachuga	Batagur_baska))	(Pangshura_smithii	(Pangshura_tecta	Pangshura_tentoria))))	Hardella_thurjii)	(Morenia_petersi	Morenia_ocellata)))	Rhinoclemmys_melanosterna))	(Rhinoclemmys_funerea	Melanochelys_trijuga))	Rhinoclemmys_punctularia))	Rhinoclemmys_nasuta)))	Rhinoclemmys_annulata))	Malaclemys_terrapin)));
(Mauremys_annamensis	(((Malayemys_subtrijuga	(Sacalia_bealei	Siebenrockiella_crassicollis))	Mauremys_nigricans)	Mauremys_reevesii)	(Mauremys_japonica	(((((Geoemyda_spengleri	(Heosemys_spinosa	(Notochelys_platynota	(Cyclemys_dentata	Cyclemys_oldhamii))))	Malaclemys_terrapin)	((Leucocephalon_yuwonoi	((((Heosemys_grandis	(((Rhinoclemmys_melanosterna	((((Cuora_pani	Cuora_aurocapitata)	Cuora_mccordi)	(Cuora_flavomarginata	(Cuora_amboinensis	Cuora_galbinifrons)))	Rhinoclemmys_pulcherrima))	Heosemys_annandalii)	((Rhinoclemmys_funerea	((Morenia_ocellata	Morenia_petersi)	(Orlitia_borneensis	(((Pangshura_smithii	(Pangshura_tentoria	Pangshura_tecta))	((Batagur_baska	Batagur_kachuga)	Batagur_dhongoka))	Hardella_thurjii))))	Melanochelys_trijuga)))	Rhinoclemmys_punctularia)	Rhinoclemmys_areolata)	Rhinoclemmys_nasuta))	Rhinoclemmys_annulata))	((Mauremys_leprosa	Mauremys_rivulata)	Mauremys_sinensis))	Mauremys_caspica)));
((Orlitia_borneensis	(Hardella_thurjii	((Batagur_dhongoka	(Batagur_kachuga	Batagur_baska))	((Pangshura_tecta	Pangshura_tentoria)	Pangshura_smithii))))	(Morenia_petersi	Morenia_ocellata)	(Rhinoclemmys_funerea	((((((Rhinoclemmys_nasuta	((Leucocephalon_yuwonoi	(Rhinoclemmys_annulata	((Geoemyda_spengleri	((((Cyclemys_oldhamii	Cyclemys_dentata)	(((Mauremys_reevesii	Mauremys_nigricans)	(Mauremys_japonica	(Mauremys_caspica	((Mauremys_leprosa	Mauremys_rivulata)	Mauremys_sinensis))))	Mauremys_annamensis))	Notochelys_platynota)	Heosemys_spinosa))	Malaclemys_terrapin)))	(Cuora_mccordi	((Cuora_aurocapitata	Cuora_pani)	(Rhinoclemmys_pulcherrima	(Rhinoclemmys_melanosterna	(Cuora_galbinifrons	(Cuora_amboinensis	Cuora_flavomarginata))))))))	Rhinoclemmys_areolata)	Rhinoclemmys_punctularia)	Heosemys_grandis)	((Siebenrockiella_crassicollis	(Sacalia_bealei	Malayemys_subtrijuga))	Heosemys_annandalii))	Melanochelys_trijuga)));
((Rhinoclemmys_nasuta	(Rhinoclemmys_annulata	(Leucocephalon_yuwonoi	((Mauremys_sinensis	(Mauremys_leprosa	Mauremys_rivulata))	(((((Mauremys_caspica	(Mauremys_nigricans	Mauremys_reevesii))	Mauremys_japonica)	Mauremys_annamensis)	(Cyclemys_oldhamii	Cyclemys_dentata))	((Geoemyda_spengleri	(Heosemys_spinosa	((Cuora_mccordi	(Cuora_aurocapitata	Cuora_pani))	Notochelys_platynota)))	Malaclemys_terrapin))))))	Rhinoclemmys_areolata	(Rhinoclemmys_punctularia	(Heosemys_grandis	(((Siebenrockiella_crassicollis	(Sacalia_bealei	Malayemys_subtrijuga))	(Heosemys_annandalii	((Rhinoclemmys_pulcherrima	((Cuora_amboinensis	Cuora_flavomarginata)	Cuora_galbinifrons))	Rhinoclemmys_melanosterna)))	(Melanochelys_trijuga	(Rhinoclemmys_funerea	((Morenia_ocellata	Morenia_petersi)	(Orlitia_borneensis	(Hardella_thurjii	((Pangshura_smithii	(Pangshura_tentoria	Pangshura_tecta))	((Batagur_baska	Batagur_kachuga)	Batagur_dhongoka)))))))))));
(Melanochelys_trijuga	(Rhinoclemmys_funerea	(((Hardella_thurjii	(Batagur_baska	((Batagur_dhongoka	((Pangshura_tentoria	Pangshura_tecta)	Pangshura_smithii))	Batagur_kachuga)))	Orlitia_borneensis)	(Morenia_petersi	Morenia_ocellata)))	((Heosemys_annandalii	((Rhinoclemmys_melanosterna	((((Cuora_aurocapitata	Cuora_pani)	Cuora_mccordi)	(Cuora_flavomarginata	(Cuora_amboinensis	Cuora_galbinifrons)))	Rhinoclemmys_pulcherrima))	(Rhinoclemmys_areolata	((((Rhinoclemmys_annulata	(Malaclemys_terrapin	(((((((Mauremys_caspica	(Mauremys_sinensis	(Mauremys_rivulata	Mauremys_leprosa)))	Mauremys_japonica)	(Mauremys_annamensis	(((Malayemys_subtrijuga	(Sacalia_bealei	Siebenrockiella_crassicollis))	Mauremys_nigricans)	Mauremys_reevesii)))	(Cyclemys_oldhamii	Cyclemys_dentata))	Notochelys_platynota)	Heosemys_spinosa)	Geoemyda_spengleri)))	Leucocephalon_yuwonoi)	Rhinoclemmys_nasuta)	Rhinoclemmys_punctularia))))	Heosemys_grandis));
(Mauremys_annamensis	(Mauremys_japonica	(Mauremys_caspica	(Mauremys_nigricans	Mauremys_reevesii)))	((Cyclemys_oldhamii	Cyclemys_dentata)	(((Mauremys_sinensis	(Mauremys_rivulata	Mauremys_leprosa))	(Leucocephalon_yuwonoi	(Rhinoclemmys_annulata	(((Rhinoclemmys_areolata	(Rhinoclemmys_punctularia	((Rhinoclemmys_funerea	Melanochelys_trijuga)	(Heosemys_grandis	(((((((Pangshura_smithii	(Pangshura_tecta	Pangshura_tentoria))	(Batagur_dhongoka	(Batagur_kachuga	Batagur_baska)))	Orlitia_borneensis)	Hardella_thurjii)	(Morenia_ocellata	Morenia_petersi))	Heosemys_annandalii)	((Malayemys_subtrijuga	Sacalia_bealei)	Siebenrockiella_crassicollis))))))	(((Cuora_pani	Cuora_aurocapitata)	((Rhinoclemmys_melanosterna	(Cuora_galbinifrons	(Cuora_flavomarginata	Cuora_amboinensis)))	Rhinoclemmys_pulcherrima))	Cuora_mccordi))	Rhinoclemmys_nasuta))))	((Geoemyda_spengleri	(Heosemys_spinosa	Notochelys_platynota))	Malaclemys_terrapin))));
(Mauremys_rivulata	Mauremys_leprosa	((((((((((Heosemys_spinosa	Geoemyda_spengleri)	Malaclemys_terrapin)	Notochelys_platynota)	Cyclemys_dentata)	Cyclemys_oldhamii)	((Sacalia_bealei	Siebenrockiella_crassicollis)	Malayemys_subtrijuga))	Mauremys_annamensis)	((Mauremys_caspica	(Mauremys_nigricans	Mauremys_reevesii))	Mauremys_japonica))	((Cuora_mccordi	(((((Cuora_flavomarginata	Cuora_amboinensis)	Cuora_galbinifrons)	Rhinoclemmys_melanosterna)	Rhinoclemmys_pulcherrima)	(Cuora_pani	Cuora_aurocapitata)))	(((Leucocephalon_yuwonoi	(Rhinoclemmys_areolata	(((Heosemys_grandis	(Heosemys_annandalii	((Morenia_ocellata	Morenia_petersi)	(Hardella_thurjii	(((Batagur_dhongoka	(Batagur_kachuga	Batagur_baska))	((Pangshura_tentoria	Pangshura_tecta)	Pangshura_smithii))	Orlitia_borneensis)))))	(Rhinoclemmys_funerea	Melanochelys_trijuga))	Rhinoclemmys_punctularia)))	Rhinoclemmys_annulata)	Rhinoclemmys_nasuta)))	Mauremys_sinensis));
(Rhinoclemmys_melanosterna	(Heosemys_annandalii	((Heosemys_grandis	(Melanochelys_trijuga	(Rhinoclemmys_funerea	((Morenia_ocellata	Morenia_petersi)	(Orlitia_borneensis	((Batagur_baska	(Batagur_kachuga	(Batagur_dhongoka	(Pangshura_smithii	(Pangshura_tecta	Pangshura_tentoria)))))	Hardella_thurjii))))))	(Siebenrockiella_crassicollis	(Malayemys_subtrijuga	Sacalia_bealei))))	(Rhinoclemmys_pulcherrima	((Cuora_flavomarginata	(Cuora_amboinensis	Cuora_galbinifrons))	((Cuora_aurocapitata	Cuora_pani)	(Cuora_mccordi	((((Cyclemys_dentata	Cyclemys_oldhamii)	(((Mauremys_reevesii	Mauremys_nigricans)	(Mauremys_japonica	(Mauremys_caspica	((Mauremys_leprosa	Mauremys_rivulata)	Mauremys_sinensis))))	Mauremys_annamensis))	(Notochelys_platynota	((Geoemyda_spengleri	Heosemys_spinosa)	Malaclemys_terrapin)))	(Leucocephalon_yuwonoi	(Rhinoclemmys_annulata	(Rhinoclemmys_nasuta	(Rhinoclemmys_punctularia	Rhinoclemmys_areolata))))))))));
((Rhinoclemmys_annulata	(((Notochelys_platynota	(Heosemys_spinosa	(Geoemyda_spengleri	((((((((Mauremys_rivulata	Mauremys_leprosa)	Mauremys_sinensis)	Mauremys_caspica)	Mauremys_japonica)	(Mauremys_nigricans	Mauremys_reevesii))	Mauremys_annamensis)	(Cyclemys_oldhamii	Cyclemys_dentata))	Malaclemys_terrapin))))	(Cuora_mccordi	(Cuora_aurocapitata	Cuora_pani)))	Leucocephalon_yuwonoi))	Rhinoclemmys_nasuta	((((Heosemys_annandalii	((((Sacalia_bealei	Malayemys_subtrijuga)	Siebenrockiella_crassicollis)	((Rhinoclemmys_funerea	(((Hardella_thurjii	((Pangshura_smithii	(Pangshura_tentoria	Pangshura_tecta))	((Batagur_kachuga	Batagur_baska)	Batagur_dhongoka)))	Orlitia_borneensis)	(Morenia_petersi	Morenia_ocellata)))	Melanochelys_trijuga))	Heosemys_grandis))	(Rhinoclemmys_melanosterna	(((Cuora_amboinensis	Cuora_flavomarginata)	Cuora_galbinifrons)	Rhinoclemmys_pulcherrima)))	Rhinoclemmys_areolata)	Rhinoclemmys_punctularia));
((((Orlitia_borneensis	((Batagur_baska	(Batagur_kachuga	(((Pangshura_tentoria	Pangshura_tecta)	Pangshura_smithii)	Batagur_dhongoka)))	Hardella_thurjii))	(Morenia_ocellata	Morenia_petersi))	Rhinoclemmys_funerea)	Melanochelys_trijuga	((Siebenrockiella_crassicollis	((((Mauremys_reevesii	((Mauremys_japonica	((Mauremys_sinensis	(Mauremys_leprosa	Mauremys_rivulata))	Mauremys_caspica))	Mauremys_annamensis))	Mauremys_nigricans)	Malayemys_subtrijuga)	Sacalia_bealei))	((((Rhinoclemmys_areolata	((Rhinoclemmys_nasuta	((Leucocephalon_yuwonoi	((((Heosemys_spinosa	Geoemyda_spengleri)	Malaclemys_terrapin)	Notochelys_platynota)	(Cyclemys_oldhamii	Cyclemys_dentata)))	Rhinoclemmys_annulata))	Rhinoclemmys_punctularia))	((((Cuora_flavomarginata	(Cuora_galbinifrons	Cuora_amboinensis))	((Cuora_aurocapitata	Cuora_pani)	Cuora_mccordi))	Rhinoclemmys_pulcherrima)	Rhinoclemmys_melanosterna))	Heosemys_annandalii)	Heosemys_grandis)));
((Cuora_flavomarginata	(Cuora_galbinifrons	Cuora_amboinensis))	Cuora_mccordi	((((((((Siebenrockiella_crassicollis	Sacalia_bealei)	Malayemys_subtrijuga)	(Mauremys_annamensis	((Mauremys_japonica	(Mauremys_caspica	((Mauremys_leprosa	Mauremys_rivulata)	Mauremys_sinensis)))	(Mauremys_reevesii	Mauremys_nigricans))))	(Rhinoclemmys_areolata	((Rhinoclemmys_nasuta	((Leucocephalon_yuwonoi	((Notochelys_platynota	((Heosemys_spinosa	Geoemyda_spengleri)	Malaclemys_terrapin))	(Cyclemys_oldhamii	Cyclemys_dentata)))	Rhinoclemmys_annulata))	Rhinoclemmys_punctularia)))	(Heosemys_annandalii	((Melanochelys_trijuga	(Rhinoclemmys_funerea	((Morenia_ocellata	Morenia_petersi)	((Hardella_thurjii	((Pangshura_smithii	(Pangshura_tecta	Pangshura_tentoria))	((Batagur_baska	Batagur_kachuga)	Batagur_dhongoka)))	Orlitia_borneensis))))	Heosemys_grandis)))	Rhinoclemmys_melanosterna)	Rhinoclemmys_pulcherrima)	(Cuora_aurocapitata	Cuora_pani)));
(Leucocephalon_yuwonoi	((Cuora_mccordi	((Cuora_aurocapitata	Cuora_pani)	(Rhinoclemmys_pulcherrima	(Rhinoclemmys_melanosterna	((Cuora_amboinensis	Cuora_flavomarginata)	Cuora_galbinifrons)))))	(((Notochelys_platynota	((Heosemys_spinosa	Geoemyda_spengleri)	Malaclemys_terrapin))	(Cyclemys_dentata	Cyclemys_oldhamii))	(Mauremys_japonica	(((Mauremys_sinensis	(Mauremys_leprosa	Mauremys_rivulata))	Mauremys_caspica)	((((Malayemys_subtrijuga	(Sacalia_bealei	Siebenrockiella_crassicollis))	Mauremys_nigricans)	Mauremys_reevesii)	Mauremys_annamensis)))))	((Rhinoclemmys_nasuta	((Rhinoclemmys_punctularia	(Heosemys_grandis	(((Rhinoclemmys_funerea	((Morenia_ocellata	Morenia_petersi)	((Hardella_thurjii	(((Pangshura_tecta	Pangshura_tentoria)	Pangshura_smithii)	(Batagur_dhongoka	(Batagur_baska	Batagur_kachuga))))	Orlitia_borneensis)))	Melanochelys_trijuga)	Heosemys_annandalii)))	Rhinoclemmys_areolata))	Rhinoclemmys_annulata));
(((Cyclemys_oldhamii	((Rhinoclemmys_annulata	(Leucocephalon_yuwonoi	((Rhinoclemmys_punctularia	(Rhinoclemmys_areolata	(((Rhinoclemmys_pulcherrima	((Cuora_mccordi	(Cuora_flavomarginata	(Cuora_galbinifrons	Cuora_amboinensis)))	(Cuora_aurocapitata	Cuora_pani)))	Rhinoclemmys_melanosterna)	(Melanochelys_trijuga	((Heosemys_annandalii	(Heosemys_grandis	((Morenia_petersi	Morenia_ocellata)	((Orlitia_borneensis	(Hardella_thurjii	(((Batagur_baska	Batagur_kachuga)	Batagur_dhongoka)	((Pangshura_tecta	Pangshura_tentoria)	Pangshura_smithii))))	Rhinoclemmys_funerea))))	((Malayemys_subtrijuga	Sacalia_bealei)	Siebenrockiella_crassicollis))))))	Rhinoclemmys_nasuta)))	(Malaclemys_terrapin	((Heosemys_spinosa	Notochelys_platynota)	Geoemyda_spengleri))))	Cyclemys_dentata)	((Mauremys_caspica	((Mauremys_rivulata	Mauremys_leprosa)	Mauremys_sinensis))	(Mauremys_annamensis	(Mauremys_reevesii	Mauremys_nigricans)))	Mauremys_japonica);
(((Cyclemys_dentata	Cyclemys_oldhamii)	Notochelys_platynota)	((((Mauremys_japonica	(((Mauremys_rivulata	Mauremys_leprosa)	Mauremys_sinensis)	Mauremys_caspica))	(Mauremys_annamensis	((Mauremys_nigricans	(Malayemys_subtrijuga	((((Heosemys_annandalii	((Rhinoclemmys_pulcherrima	((Cuora_mccordi	(Cuora_aurocapitata	Cuora_pani))	(Cuora_flavomarginata	(Cuora_amboinensis	Cuora_galbinifrons))))	Rhinoclemmys_melanosterna))	(((Rhinoclemmys_punctularia	((Rhinoclemmys_nasuta	(Leucocephalon_yuwonoi	Rhinoclemmys_annulata))	Rhinoclemmys_areolata))	Heosemys_grandis)	(Melanochelys_trijuga	(((Morenia_petersi	Morenia_ocellata)	(((((Batagur_kachuga	Batagur_baska)	Batagur_dhongoka)	(Pangshura_smithii	(Pangshura_tentoria	Pangshura_tecta)))	Hardella_thurjii)	Orlitia_borneensis))	Rhinoclemmys_funerea))))	Siebenrockiella_crassicollis)	Sacalia_bealei)))	Mauremys_reevesii)))	Malaclemys_terrapin)	Geoemyda_spengleri)	Heosemys_spinosa);
(((Sacalia_bealei	Malayemys_subtrijuga)	Siebenrockiella_crassicollis)	(Melanochelys_trijuga	(((Rhinoclemmys_nasuta	((Rhinoclemmys_punctularia	Rhinoclemmys_areolata)	((Leucocephalon_yuwonoi	(((Cuora_aurocapitata	Cuora_pani)	Cuora_mccordi)	(Heosemys_spinosa	(Geoemyda_spengleri	(Malaclemys_terrapin	(((Cyclemys_oldhamii	Cyclemys_dentata)	((Mauremys_caspica	(Mauremys_annamensis	(Mauremys_nigricans	Mauremys_reevesii)))	Mauremys_japonica))	Notochelys_platynota))))))	Rhinoclemmys_annulata)))	((Mauremys_rivulata	Mauremys_leprosa)	Mauremys_sinensis))	Rhinoclemmys_funerea))	(Heosemys_grandis	(((Hardella_thurjii	(Orlitia_borneensis	((Batagur_dhongoka	(Batagur_baska	Batagur_kachuga))	(Pangshura_smithii	(Pangshura_tecta	Pangshura_tentoria)))))	(Morenia_petersi	Morenia_ocellata))	((Rhinoclemmys_melanosterna	(Rhinoclemmys_pulcherrima	((Cuora_flavomarginata	Cuora_amboinensis)	Cuora_galbinifrons)))	Heosemys_annandalii))));
(Heosemys_grandis	((((((((Pangshura_tecta	Pangshura_tentoria)	Pangshura_smithii)	(Batagur_dhongoka	(Batagur_baska	Batagur_kachuga)))	Hardella_thurjii)	Orlitia_borneensis)	(Morenia_ocellata	Morenia_petersi))	Rhinoclemmys_funerea)	Melanochelys_trijuga)	((((((Rhinoclemmys_annulata	Leucocephalon_yuwonoi)	Rhinoclemmys_nasuta)	Rhinoclemmys_punctularia)	Rhinoclemmys_areolata)	((((((((Mauremys_leprosa	Mauremys_rivulata)	Mauremys_sinensis)	Mauremys_caspica)	Mauremys_japonica)	(Mauremys_nigricans	Mauremys_reevesii))	Mauremys_annamensis)	((Cyclemys_dentata	(((Geoemyda_spengleri	Heosemys_spinosa)	Malaclemys_terrapin)	Notochelys_platynota))	Cyclemys_oldhamii))	(Malayemys_subtrijuga	(Siebenrockiella_crassicollis	Sacalia_bealei))))	((Rhinoclemmys_melanosterna	(Rhinoclemmys_pulcherrima	(((Cuora_pani	Cuora_aurocapitata)	Cuora_mccordi)	(Cuora_flavomarginata	(Cuora_galbinifrons	Cuora_amboinensis)))))	Heosemys_annandalii)));
(((Leucocephalon_yuwonoi	(((Geoemyda_spengleri	(Malaclemys_terrapin	(((Mauremys_annamensis	((((Mauremys_sinensis	(Mauremys_leprosa	Mauremys_rivulata))	Mauremys_caspica)	Mauremys_japonica)	(Mauremys_nigricans	Mauremys_reevesii)))	(Cyclemys_oldhamii	Cyclemys_dentata))	Notochelys_platynota)))	Heosemys_spinosa)	(Cuora_mccordi	((Cuora_pani	Cuora_aurocapitata)	(Rhinoclemmys_pulcherrima	(Rhinoclemmys_melanosterna	(Cuora_galbinifrons	(Cuora_flavomarginata	Cuora_amboinensis))))))))	Rhinoclemmys_annulata)	((Rhinoclemmys_punctularia	(((Melanochelys_trijuga	(Rhinoclemmys_funerea	((((((Pangshura_tecta	Pangshura_tentoria)	Pangshura_smithii)	(Batagur_dhongoka	(Batagur_kachuga	Batagur_baska)))	Hardella_thurjii)	Orlitia_borneensis)	(Morenia_petersi	Morenia_ocellata))))	((Siebenrockiella_crassicollis	(Malayemys_subtrijuga	Sacalia_bealei))	Heosemys_annandalii))	Heosemys_grandis))	Rhinoclemmys_areolata)	Rhinoclemmys_nasuta);
(((Rhinoclemmys_pulcherrima	(Cuora_galbinifrons	(Cuora_amboinensis	Cuora_flavomarginata)))	Rhinoclemmys_melanosterna)	((Heosemys_grandis	(Rhinoclemmys_punctularia	(Rhinoclemmys_areolata	(Rhinoclemmys_nasuta	((Leucocephalon_yuwonoi	((((Notochelys_platynota	(Malaclemys_terrapin	(Geoemyda_spengleri	Heosemys_spinosa)))	(Cyclemys_oldhamii	Cyclemys_dentata))	(Mauremys_japonica	(((Mauremys_sinensis	(Mauremys_leprosa	Mauremys_rivulata))	Mauremys_caspica)	(Mauremys_annamensis	((Mauremys_nigricans	(Malayemys_subtrijuga	(Sacalia_bealei	Siebenrockiella_crassicollis)))	Mauremys_reevesii)))))	(Cuora_mccordi	(Cuora_pani	Cuora_aurocapitata))))	Rhinoclemmys_annulata)))))	(Melanochelys_trijuga	(((Morenia_petersi	Morenia_ocellata)	(Orlitia_borneensis	(Hardella_thurjii	(((Pangshura_tecta	Pangshura_tentoria)	Pangshura_smithii)	(Batagur_dhongoka	(Batagur_baska	Batagur_kachuga))))))	Rhinoclemmys_funerea)))	Heosemys_annandalii);
(Mauremys_caspica	(Mauremys_japonica	((Malaclemys_terrapin	(Geoemyda_spengleri	(Heosemys_spinosa	(Notochelys_platynota	((Cyclemys_oldhamii	Cyclemys_dentata)	((Rhinoclemmys_annulata	((((((Rhinoclemmys_pulcherrima	Rhinoclemmys_melanosterna)	((Cuora_galbinifrons	Cuora_amboinensis)	Cuora_flavomarginata))	Cuora_mccordi)	(Cuora_pani	Cuora_aurocapitata))	Rhinoclemmys_nasuta)	(Rhinoclemmys_areolata	((Heosemys_grandis	(((Rhinoclemmys_funerea	((Morenia_ocellata	Morenia_petersi)	(Orlitia_borneensis	((((Batagur_kachuga	Batagur_baska)	Batagur_dhongoka)	((Pangshura_tecta	Pangshura_tentoria)	Pangshura_smithii))	Hardella_thurjii))))	Melanochelys_trijuga)	((Siebenrockiella_crassicollis	(Sacalia_bealei	Malayemys_subtrijuga))	Heosemys_annandalii)))	Rhinoclemmys_punctularia))))	Leucocephalon_yuwonoi))))))	((Mauremys_nigricans	Mauremys_reevesii)	Mauremys_annamensis)))	(Mauremys_sinensis	(Mauremys_rivulata	Mauremys_leprosa)));
((((Pangshura_tecta	Pangshura_tentoria)	Pangshura_smithii)	((((Rhinoclemmys_funerea	(((((Rhinoclemmys_areolata	(Rhinoclemmys_punctularia	((Rhinoclemmys_annulata	(Leucocephalon_yuwonoi	((Notochelys_platynota	(Malaclemys_terrapin	(Geoemyda_spengleri	Heosemys_spinosa)))	((Cyclemys_dentata	(Mauremys_japonica	((Mauremys_annamensis	((Mauremys_nigricans	((Siebenrockiella_crassicollis	Sacalia_bealei)	Malayemys_subtrijuga))	Mauremys_reevesii))	((Mauremys_sinensis	(Mauremys_rivulata	Mauremys_leprosa))	Mauremys_caspica))))	Cyclemys_oldhamii))))	Rhinoclemmys_nasuta)))	(Rhinoclemmys_melanosterna	(Rhinoclemmys_pulcherrima	(((Cuora_pani	Cuora_aurocapitata)	Cuora_mccordi)	((Cuora_galbinifrons	Cuora_amboinensis)	Cuora_flavomarginata)))))	Heosemys_annandalii)	Heosemys_grandis)	Melanochelys_trijuga))	(Morenia_petersi	Morenia_ocellata))	Orlitia_borneensis)	Hardella_thurjii))	(Batagur_baska	Batagur_kachuga)	Batagur_dhongoka);
((((((Mauremys_rivulata	Mauremys_leprosa)	Mauremys_sinensis)	Mauremys_caspica)	((Mauremys_reevesii	(Mauremys_nigricans	((Siebenrockiella_crassicollis	Sacalia_bealei)	Malayemys_subtrijuga)))	Mauremys_annamensis))	Mauremys_japonica)	(((Malaclemys_terrapin	(Geoemyda_spengleri	Heosemys_spinosa))	Notochelys_platynota)	(Cyclemys_dentata	Cyclemys_oldhamii))	((Cuora_mccordi	(Cuora_pani	Cuora_aurocapitata))	(Leucocephalon_yuwonoi	(Rhinoclemmys_annulata	(Rhinoclemmys_nasuta	(Rhinoclemmys_areolata	(Rhinoclemmys_punctularia	(Heosemys_grandis	((Heosemys_annandalii	((((Cuora_flavomarginata	Cuora_amboinensis)	Cuora_galbinifrons)	Rhinoclemmys_pulcherrima)	Rhinoclemmys_melanosterna))	(Melanochelys_trijuga	(Rhinoclemmys_funerea	(((Hardella_thurjii	((Pangshura_smithii	(Pangshura_tentoria	Pangshura_tecta))	((Batagur_baska	Batagur_kachuga)	Batagur_dhongoka)))	Orlitia_borneensis)	(Morenia_petersi	Morenia_ocellata)))))))))))));
((((Mauremys_annamensis	(((Malayemys_subtrijuga	(Siebenrockiella_crassicollis	Sacalia_bealei))	Mauremys_nigricans)	Mauremys_reevesii))	(Mauremys_japonica	((Cyclemys_oldhamii	(((((((Cuora_pani	Cuora_aurocapitata)	(Rhinoclemmys_pulcherrima	(Rhinoclemmys_melanosterna	(Cuora_galbinifrons	(Cuora_amboinensis	Cuora_flavomarginata)))))	Cuora_mccordi)	(Rhinoclemmys_nasuta	(Rhinoclemmys_areolata	(Rhinoclemmys_punctularia	((Heosemys_grandis	(Heosemys_annandalii	((Morenia_petersi	Morenia_ocellata)	(((((Pangshura_tecta	Pangshura_tentoria)	Pangshura_smithii)	((Batagur_kachuga	Batagur_baska)	Batagur_dhongoka))	Orlitia_borneensis)	Hardella_thurjii))))	(Melanochelys_trijuga	Rhinoclemmys_funerea))))))	Rhinoclemmys_annulata)	Leucocephalon_yuwonoi)	(Notochelys_platynota	((Heosemys_spinosa	Geoemyda_spengleri)	Malaclemys_terrapin))))	Cyclemys_dentata)))	Mauremys_caspica)	Mauremys_sinensis	(Mauremys_leprosa	Mauremys_rivulata));
(((Rhinoclemmys_melanosterna	((((Cuora_galbinifrons	Cuora_amboinensis)	Cuora_flavomarginata)	((Cuora_pani	Cuora_aurocapitata)	Cuora_mccordi))	Rhinoclemmys_pulcherrima))	(Heosemys_annandalii	(((((Orlitia_borneensis	((((Pangshura_tentoria	Pangshura_tecta)	Pangshura_smithii)	((Batagur_kachuga	Batagur_baska)	Batagur_dhongoka))	Hardella_thurjii))	(Morenia_ocellata	Morenia_petersi))	Rhinoclemmys_funerea)	Melanochelys_trijuga)	Heosemys_grandis)))	(Rhinoclemmys_punctularia	(Rhinoclemmys_nasuta	((Leucocephalon_yuwonoi	(((Mauremys_sinensis	(Mauremys_leprosa	Mauremys_rivulata))	(Mauremys_caspica	((Mauremys_annamensis	(Mauremys_reevesii	((Malayemys_subtrijuga	(Siebenrockiella_crassicollis	Sacalia_bealei))	Mauremys_nigricans)))	Mauremys_japonica)))	((((Geoemyda_spengleri	Heosemys_spinosa)	Malaclemys_terrapin)	Notochelys_platynota)	(Cyclemys_dentata	Cyclemys_oldhamii))))	Rhinoclemmys_annulata)))	Rhinoclemmys_areolata);
((Mauremys_annamensis	(Mauremys_reevesii	(Mauremys_nigricans	((Siebenrockiella_crassicollis	Sacalia_bealei)	Malayemys_subtrijuga))))	((Mauremys_sinensis	(Mauremys_rivulata	Mauremys_leprosa))	Mauremys_caspica)	(Mauremys_japonica	(((Notochelys_platynota	(Heosemys_spinosa	((Malaclemys_terrapin	(Rhinoclemmys_annulata	((Rhinoclemmys_nasuta	(Rhinoclemmys_areolata	(Rhinoclemmys_punctularia	((((Rhinoclemmys_funerea	((Morenia_petersi	Morenia_ocellata)	(((((Pangshura_tentoria	Pangshura_tecta)	Pangshura_smithii)	(Batagur_dhongoka	(Batagur_baska	Batagur_kachuga)))	Hardella_thurjii)	Orlitia_borneensis)))	Melanochelys_trijuga)	(Heosemys_annandalii	((Rhinoclemmys_pulcherrima	((Cuora_flavomarginata	Cuora_amboinensis)	Cuora_galbinifrons))	Rhinoclemmys_melanosterna)))	Heosemys_grandis))))	Leucocephalon_yuwonoi)))	Geoemyda_spengleri)))	(Cyclemys_oldhamii	Cyclemys_dentata))	(Cuora_mccordi	(Cuora_aurocapitata	Cuora_pani)))));
((Rhinoclemmys_melanosterna	((Rhinoclemmys_areolata	(Rhinoclemmys_punctularia	(Rhinoclemmys_nasuta	((Leucocephalon_yuwonoi	((((Heosemys_spinosa	Geoemyda_spengleri)	Malaclemys_terrapin)	Notochelys_platynota)	((((((Mauremys_sinensis	(Mauremys_rivulata	Mauremys_leprosa))	Mauremys_caspica)	((Mauremys_reevesii	(Mauremys_nigricans	(Malayemys_subtrijuga	(Sacalia_bealei	Siebenrockiella_crassicollis))))	Mauremys_annamensis))	Mauremys_japonica)	Cyclemys_dentata)	Cyclemys_oldhamii)))	Rhinoclemmys_annulata))))	((Heosemys_grandis	((Rhinoclemmys_funerea	((Morenia_ocellata	Morenia_petersi)	((((Pangshura_smithii	(Pangshura_tecta	Pangshura_tentoria))	(Batagur_dhongoka	(Batagur_kachuga	Batagur_baska)))	Hardella_thurjii)	Orlitia_borneensis)))	Melanochelys_trijuga))	Heosemys_annandalii)))	Rhinoclemmys_pulcherrima	((Cuora_mccordi	(Cuora_aurocapitata	Cuora_pani))	(Cuora_flavomarginata	(Cuora_galbinifrons	Cuora_amboinensis))));
((Rhinoclemmys_melanosterna	(((Cuora_amboinensis	Cuora_flavomarginata)	Cuora_galbinifrons)	Rhinoclemmys_pulcherrima))	((Rhinoclemmys_punctularia	(Rhinoclemmys_nasuta	(Rhinoclemmys_annulata	((((Cuora_aurocapitata	Cuora_pani)	Cuora_mccordi)	((((((Cyclemys_dentata	Cyclemys_oldhamii)	Notochelys_platynota)	Heosemys_spinosa)	Geoemyda_spengleri)	Malaclemys_terrapin)	((Mauremys_annamensis	((Mauremys_nigricans	(Malayemys_subtrijuga	(Siebenrockiella_crassicollis	Sacalia_bealei)))	Mauremys_reevesii))	((((Mauremys_rivulata	Mauremys_leprosa)	Mauremys_sinensis)	Mauremys_caspica)	Mauremys_japonica))))	Leucocephalon_yuwonoi))))	Rhinoclemmys_areolata)	((Heosemys_grandis	(Heosemys_annandalii	((Morenia_ocellata	Morenia_petersi)	((Orlitia_borneensis	((Batagur_dhongoka	(Batagur_kachuga	Batagur_baska))	((Pangshura_tecta	Pangshura_tentoria)	Pangshura_smithii)))	Hardella_thurjii))))	(Rhinoclemmys_funerea	Melanochelys_trijuga)));
((Pangshura_tecta	Pangshura_tentoria)	((Orlitia_borneensis	(Hardella_thurjii	((Heosemys_annandalii	((Melanochelys_trijuga	(Rhinoclemmys_funerea	((((Rhinoclemmys_annulata	((((Mauremys_japonica	(((((Malayemys_subtrijuga	(Siebenrockiella_crassicollis	Sacalia_bealei))	Mauremys_nigricans)	Mauremys_reevesii)	Mauremys_annamensis)	Mauremys_caspica))	((Cyclemys_dentata	Cyclemys_oldhamii)	((Malaclemys_terrapin	(Heosemys_spinosa	Geoemyda_spengleri))	Notochelys_platynota)))	(Cuora_mccordi	((((Cuora_galbinifrons	(Cuora_flavomarginata	Cuora_amboinensis))	Rhinoclemmys_melanosterna)	Rhinoclemmys_pulcherrima)	(Cuora_aurocapitata	Cuora_pani))))	Leucocephalon_yuwonoi))	(Rhinoclemmys_punctularia	Rhinoclemmys_areolata))	Rhinoclemmys_nasuta)	(Mauremys_sinensis	(Mauremys_rivulata	Mauremys_leprosa)))))	Heosemys_grandis))	(Morenia_ocellata	Morenia_petersi))))	((Batagur_baska	Batagur_kachuga)	Batagur_dhongoka))	Pangshura_smithii);
(((((((((Cuora_mccordi	(Cuora_pani	Cuora_aurocapitata))	(Notochelys_platynota	(Heosemys_spinosa	((Malaclemys_terrapin	((Mauremys_annamensis	(((Mauremys_reevesii	Mauremys_nigricans)	Mauremys_caspica)	Mauremys_japonica))	(Cyclemys_dentata	Cyclemys_oldhamii)))	Geoemyda_spengleri))))	Leucocephalon_yuwonoi)	(Mauremys_sinensis	(Mauremys_leprosa	Mauremys_rivulata)))	Rhinoclemmys_annulata)	Rhinoclemmys_nasuta)	Rhinoclemmys_punctularia)	Rhinoclemmys_areolata)	((Heosemys_grandis	(((Sacalia_bealei	Malayemys_subtrijuga)	Siebenrockiella_crassicollis)	((Rhinoclemmys_funerea	(((Hardella_thurjii	((Batagur_dhongoka	(Batagur_baska	Batagur_kachuga))	((Pangshura_tentoria	Pangshura_tecta)	Pangshura_smithii)))	Orlitia_borneensis)	(Morenia_ocellata	Morenia_petersi)))	Melanochelys_trijuga)))	Heosemys_annandalii)	(Rhinoclemmys_melanosterna	(Rhinoclemmys_pulcherrima	((Cuora_flavomarginata	Cuora_amboinensis)	Cuora_galbinifrons))));
(((Mauremys_sinensis	(Mauremys_leprosa	Mauremys_rivulata))	Mauremys_caspica)	((Mauremys_reevesii	(((Sacalia_bealei	(((((((Cuora_flavomarginata	Cuora_amboinensis)	Cuora_galbinifrons)	((Cuora_pani	Cuora_aurocapitata)	Rhinoclemmys_pulcherrima))	Rhinoclemmys_melanosterna)	Heosemys_annandalii)	(Heosemys_grandis	((Rhinoclemmys_funerea	((Morenia_petersi	Morenia_ocellata)	(Orlitia_borneensis	(Hardella_thurjii	(((Batagur_kachuga	Batagur_baska)	Batagur_dhongoka)	((Pangshura_tentoria	Pangshura_tecta)	Pangshura_smithii))))))	Melanochelys_trijuga)))	Siebenrockiella_crassicollis))	Malayemys_subtrijuga)	Mauremys_nigricans))	Mauremys_annamensis)	(((Cuora_mccordi	(Notochelys_platynota	((Geoemyda_spengleri	((Rhinoclemmys_annulata	(Leucocephalon_yuwonoi	(Rhinoclemmys_nasuta	(Rhinoclemmys_punctularia	Rhinoclemmys_areolata))))	Malaclemys_terrapin))	Heosemys_spinosa)))	(Cyclemys_oldhamii	Cyclemys_dentata))	Mauremys_japonica));
((((Rhinoclemmys_melanosterna	((((Cuora_amboinensis	Cuora_galbinifrons)	Cuora_flavomarginata)	((Cuora_pani	Cuora_aurocapitata)	Cuora_mccordi))	Rhinoclemmys_pulcherrima))	Heosemys_annandalii)	((Rhinoclemmys_areolata	(((Rhinoclemmys_annulata	(Leucocephalon_yuwonoi	(Mauremys_sinensis	(Mauremys_rivulata	Mauremys_leprosa))))	Rhinoclemmys_nasuta)	Rhinoclemmys_punctularia))	(((Cyclemys_oldhamii	((((Heosemys_spinosa	Geoemyda_spengleri)	Malaclemys_terrapin)	Notochelys_platynota)	Cyclemys_dentata))	(((Mauremys_reevesii	Mauremys_nigricans)	(Mauremys_japonica	Mauremys_caspica))	Mauremys_annamensis))	(Malayemys_subtrijuga	(Siebenrockiella_crassicollis	Sacalia_bealei)))))	Heosemys_grandis	((Rhinoclemmys_funerea	((((((Batagur_baska	Batagur_kachuga)	Batagur_dhongoka)	((Pangshura_tecta	Pangshura_tentoria)	Pangshura_smithii))	Hardella_thurjii)	Orlitia_borneensis)	(Morenia_ocellata	Morenia_petersi)))	Melanochelys_trijuga));
((((Leucocephalon_yuwonoi	Rhinoclemmys_annulata)	Rhinoclemmys_nasuta)	Rhinoclemmys_punctularia)	(((Rhinoclemmys_pulcherrima	((Cuora_flavomarginata	(Cuora_amboinensis	Cuora_galbinifrons))	(((((Cyclemys_dentata	Cyclemys_oldhamii)	Notochelys_platynota)	(((((Mauremys_annamensis	(((Malayemys_subtrijuga	(Siebenrockiella_crassicollis	Sacalia_bealei))	Mauremys_nigricans)	Mauremys_reevesii))	(((Mauremys_sinensis	(Mauremys_rivulata	Mauremys_leprosa))	Mauremys_caspica)	Mauremys_japonica))	Malaclemys_terrapin)	Geoemyda_spengleri)	Heosemys_spinosa))	Cuora_mccordi)	(Cuora_aurocapitata	Cuora_pani))))	Rhinoclemmys_melanosterna)	(Heosemys_annandalii	(((((Morenia_ocellata	Morenia_petersi)	((((Pangshura_smithii	(Pangshura_tentoria	Pangshura_tecta))	((Batagur_baska	Batagur_kachuga)	Batagur_dhongoka))	Hardella_thurjii)	Orlitia_borneensis))	Rhinoclemmys_funerea)	Melanochelys_trijuga)	Heosemys_grandis)))	Rhinoclemmys_areolata);
(((((Geoemyda_spengleri	((((Mauremys_annamensis	((((Sacalia_bealei	Siebenrockiella_crassicollis)	Malayemys_subtrijuga)	Mauremys_nigricans)	Mauremys_reevesii))	((((Mauremys_leprosa	Mauremys_rivulata)	Mauremys_sinensis)	Mauremys_caspica)	Mauremys_japonica))	(Cyclemys_dentata	Cyclemys_oldhamii))	Malaclemys_terrapin))	Heosemys_spinosa)	Notochelys_platynota)	Cuora_mccordi)	((Rhinoclemmys_nasuta	(Rhinoclemmys_punctularia	(Rhinoclemmys_areolata	(((Rhinoclemmys_pulcherrima	((Cuora_galbinifrons	(Cuora_flavomarginata	Cuora_amboinensis))	Rhinoclemmys_melanosterna))	(Cuora_pani	Cuora_aurocapitata))	(Heosemys_annandalii	(Heosemys_grandis	((((Morenia_ocellata	Morenia_petersi)	(Orlitia_borneensis	(Hardella_thurjii	(((Pangshura_tentoria	Pangshura_tecta)	Pangshura_smithii)	((Batagur_baska	Batagur_kachuga)	Batagur_dhongoka)))))	Rhinoclemmys_funerea)	Melanochelys_trijuga)))))))	Rhinoclemmys_annulata)	Leucocephalon_yuwonoi);
((((Rhinoclemmys_funerea	((Heosemys_grandis	(Heosemys_annandalii	((((((Cuora_aurocapitata	Cuora_pani)	Cuora_mccordi)	(Cuora_flavomarginata	(Cuora_amboinensis	Cuora_galbinifrons)))	Rhinoclemmys_pulcherrima)	Rhinoclemmys_melanosterna)	((Rhinoclemmys_punctularia	((((((((Heosemys_spinosa	Geoemyda_spengleri)	Malaclemys_terrapin)	Notochelys_platynota)	(Cyclemys_dentata	Cyclemys_oldhamii))	((Mauremys_caspica	((((Mauremys_nigricans	(Malayemys_subtrijuga	(Sacalia_bealei	Siebenrockiella_crassicollis)))	Mauremys_reevesii)	Mauremys_annamensis)	Mauremys_japonica))	((Mauremys_leprosa	Mauremys_rivulata)	Mauremys_sinensis)))	Leucocephalon_yuwonoi)	Rhinoclemmys_annulata)	Rhinoclemmys_nasuta))	Rhinoclemmys_areolata))))	Melanochelys_trijuga))	(Morenia_petersi	Morenia_ocellata))	Orlitia_borneensis)	((Pangshura_smithii	(Pangshura_tentoria	Pangshura_tecta))	(Batagur_dhongoka	(Batagur_baska	Batagur_kachuga)))	Hardella_thurjii);
(((Heosemys_grandis	((Siebenrockiella_crassicollis	(Sacalia_bealei	Malayemys_subtrijuga))	(Heosemys_annandalii	((Morenia_petersi	Morenia_ocellata)	((((Pangshura_smithii	(Pangshura_tecta	Pangshura_tentoria))	(Batagur_dhongoka	(Batagur_baska	Batagur_kachuga)))	Orlitia_borneensis)	Hardella_thurjii)))))	(Melanochelys_trijuga	Rhinoclemmys_funerea))	Rhinoclemmys_punctularia	((Rhinoclemmys_nasuta	((((Cyclemys_oldhamii	(Cyclemys_dentata	((Mauremys_annamensis	(Mauremys_nigricans	Mauremys_reevesii))	(Mauremys_japonica	((Mauremys_caspica	((Mauremys_leprosa	Mauremys_rivulata)	Mauremys_sinensis))	((Cuora_mccordi	((Cuora_flavomarginata	(Cuora_amboinensis	Cuora_galbinifrons))	(Rhinoclemmys_pulcherrima	Rhinoclemmys_melanosterna)))	(Cuora_pani	Cuora_aurocapitata)))))))	(Malaclemys_terrapin	((Notochelys_platynota	Heosemys_spinosa)	Geoemyda_spengleri)))	Rhinoclemmys_annulata)	Leucocephalon_yuwonoi))	Rhinoclemmys_areolata));
(((Mauremys_nigricans	((Sacalia_bealei	Siebenrockiella_crassicollis)	Malayemys_subtrijuga))	Mauremys_reevesii)	Mauremys_annamensis	(((Mauremys_caspica	(Mauremys_sinensis	(Mauremys_leprosa	Mauremys_rivulata)))	Mauremys_japonica)	((Cyclemys_dentata	Cyclemys_oldhamii)	((Rhinoclemmys_annulata	((Rhinoclemmys_nasuta	(Rhinoclemmys_areolata	(Rhinoclemmys_punctularia	(Heosemys_grandis	((Melanochelys_trijuga	(Rhinoclemmys_funerea	((Morenia_ocellata	Morenia_petersi)	(((((Pangshura_tecta	Pangshura_tentoria)	Pangshura_smithii)	((Batagur_kachuga	Batagur_baska)	Batagur_dhongoka))	Hardella_thurjii)	Orlitia_borneensis))))	((Rhinoclemmys_melanosterna	(((Cuora_flavomarginata	(Cuora_amboinensis	Cuora_galbinifrons))	((Cuora_pani	Cuora_aurocapitata)	Cuora_mccordi))	Rhinoclemmys_pulcherrima))	Heosemys_annandalii))))))	Leucocephalon_yuwonoi))	((Geoemyda_spengleri	(Heosemys_spinosa	Notochelys_platynota))	Malaclemys_terrapin)))));
(((((((Orlitia_borneensis	(Hardella_thurjii	((Batagur_dhongoka	(Batagur_kachuga	Batagur_baska))	(Pangshura_smithii	(Pangshura_tentoria	Pangshura_tecta)))))	(Morenia_ocellata	Morenia_petersi))	Rhinoclemmys_funerea)	Melanochelys_trijuga)	((Rhinoclemmys_melanosterna	(Rhinoclemmys_pulcherrima	((Cuora_flavomarginata	Cuora_amboinensis)	Cuora_galbinifrons)))	Heosemys_annandalii))	Heosemys_grandis)	Rhinoclemmys_punctularia	(Rhinoclemmys_areolata	((((Cuora_aurocapitata	Cuora_pani)	Cuora_mccordi)	((((((Cyclemys_dentata	Cyclemys_oldhamii)	(((Geoemyda_spengleri	(((Sacalia_bealei	Siebenrockiella_crassicollis)	Malayemys_subtrijuga)	(Mauremys_annamensis	((Mauremys_reevesii	Mauremys_nigricans)	(Mauremys_japonica	Mauremys_caspica)))))	Heosemys_spinosa)	Notochelys_platynota))	Malaclemys_terrapin)	Rhinoclemmys_annulata)	((Mauremys_leprosa	Mauremys_rivulata)	Mauremys_sinensis))	Leucocephalon_yuwonoi))	Rhinoclemmys_nasuta)));
((Orlitia_borneensis	(((Batagur_dhongoka	(Batagur_baska	Batagur_kachuga))	(Pangshura_smithii	(Pangshura_tecta	Pangshura_tentoria)))	Hardella_thurjii))	((Melanochelys_trijuga	(Heosemys_grandis	((Heosemys_annandalii	(Rhinoclemmys_melanosterna	(Rhinoclemmys_pulcherrima	(((Cuora_mccordi	((((Malaclemys_terrapin	((Heosemys_spinosa	(((Mauremys_annamensis	(((((Mauremys_leprosa	Mauremys_rivulata)	Mauremys_sinensis)	Mauremys_caspica)	Mauremys_japonica)	(Mauremys_reevesii	Mauremys_nigricans)))	(Cyclemys_dentata	Cyclemys_oldhamii))	Notochelys_platynota))	Geoemyda_spengleri))	Rhinoclemmys_annulata)	Leucocephalon_yuwonoi)	(Rhinoclemmys_nasuta	(Rhinoclemmys_punctularia	Rhinoclemmys_areolata))))	(Cuora_pani	Cuora_aurocapitata))	((Cuora_amboinensis	Cuora_galbinifrons)	Cuora_flavomarginata)))))	(Siebenrockiella_crassicollis	(Sacalia_bealei	Malayemys_subtrijuga)))))	Rhinoclemmys_funerea)	(Morenia_petersi	Morenia_ocellata));
(((Mauremys_caspica	((Mauremys_rivulata	Mauremys_leprosa)	Mauremys_sinensis))	Mauremys_japonica)	(((Cyclemys_dentata	Cyclemys_oldhamii)	((((((Rhinoclemmys_melanosterna	(Cuora_galbinifrons	(Cuora_amboinensis	Cuora_flavomarginata)))	Rhinoclemmys_pulcherrima)	(Cuora_pani	Cuora_aurocapitata))	Cuora_mccordi)	((Rhinoclemmys_annulata	(Rhinoclemmys_nasuta	(Rhinoclemmys_areolata	((((((Sacalia_bealei	Malayemys_subtrijuga)	Siebenrockiella_crassicollis)	(Heosemys_annandalii	((Morenia_ocellata	Morenia_petersi)	(Hardella_thurjii	(((Batagur_dhongoka	(Batagur_baska	Batagur_kachuga))	(Pangshura_smithii	(Pangshura_tecta	Pangshura_tentoria)))	Orlitia_borneensis)))))	Heosemys_grandis)	(Melanochelys_trijuga	Rhinoclemmys_funerea))	Rhinoclemmys_punctularia))))	Leucocephalon_yuwonoi))	(Notochelys_platynota	(Malaclemys_terrapin	(Geoemyda_spengleri	Heosemys_spinosa)))))	Mauremys_annamensis)	(Mauremys_nigricans	Mauremys_reevesii));
((Rhinoclemmys_annulata	(((Rhinoclemmys_nasuta	((Cuora_mccordi	(((Cuora_amboinensis	Cuora_galbinifrons)	Cuora_flavomarginata)	(Rhinoclemmys_melanosterna	Rhinoclemmys_pulcherrima)))	(Cuora_aurocapitata	Cuora_pani)))	((Rhinoclemmys_punctularia	((Melanochelys_trijuga	Rhinoclemmys_funerea)	(Heosemys_grandis	(((Morenia_petersi	Morenia_ocellata)	(Hardella_thurjii	((((Batagur_kachuga	Batagur_baska)	Batagur_dhongoka)	(Pangshura_smithii	(Pangshura_tentoria	Pangshura_tecta)))	Orlitia_borneensis)))	Heosemys_annandalii))))	Rhinoclemmys_areolata))	Leucocephalon_yuwonoi))	((((Cyclemys_oldhamii	((Mauremys_japonica	((Mauremys_caspica	((Mauremys_rivulata	Mauremys_leprosa)	Mauremys_sinensis))	(Mauremys_annamensis	((Mauremys_nigricans	(Malayemys_subtrijuga	(Siebenrockiella_crassicollis	Sacalia_bealei)))	Mauremys_reevesii))))	Cyclemys_dentata))	Notochelys_platynota)	Heosemys_spinosa)	Geoemyda_spengleri)	Malaclemys_terrapin);
((Morenia_ocellata	Morenia_petersi)	(Rhinoclemmys_funerea	(Melanochelys_trijuga	((Heosemys_annandalii	(((((Cuora_flavomarginata	(Cuora_galbinifrons	Cuora_amboinensis))	(Cuora_mccordi	(Cuora_pani	Cuora_aurocapitata)))	Rhinoclemmys_pulcherrima)	Rhinoclemmys_melanosterna)	(Rhinoclemmys_areolata	((Rhinoclemmys_nasuta	((Leucocephalon_yuwonoi	(((Cyclemys_dentata	(((Mauremys_annamensis	(Mauremys_reevesii	(Mauremys_nigricans	((Sacalia_bealei	Siebenrockiella_crassicollis)	Malayemys_subtrijuga))))	(Mauremys_caspica	((Mauremys_rivulata	Mauremys_leprosa)	Mauremys_sinensis)))	Mauremys_japonica))	Cyclemys_oldhamii)	(Notochelys_platynota	(Malaclemys_terrapin	(Geoemyda_spengleri	Heosemys_spinosa)))))	Rhinoclemmys_annulata))	Rhinoclemmys_punctularia))))	Heosemys_grandis)))	((Hardella_thurjii	((Batagur_dhongoka	(Batagur_kachuga	Batagur_baska))	((Pangshura_tecta	Pangshura_tentoria)	Pangshura_smithii)))	Orlitia_borneensis));
((Notochelys_platynota	(Malaclemys_terrapin	(Geoemyda_spengleri	Heosemys_spinosa)))	((((Rhinoclemmys_annulata	(Rhinoclemmys_nasuta	(((Heosemys_grandis	(((Rhinoclemmys_funerea	((Morenia_ocellata	Morenia_petersi)	((Hardella_thurjii	((Pangshura_smithii	(Pangshura_tecta	Pangshura_tentoria))	((Batagur_kachuga	Batagur_baska)	Batagur_dhongoka)))	Orlitia_borneensis)))	Melanochelys_trijuga)	((Rhinoclemmys_melanosterna	(Rhinoclemmys_pulcherrima	((Cuora_flavomarginata	Cuora_amboinensis)	Cuora_galbinifrons)))	Heosemys_annandalii)))	Rhinoclemmys_punctularia)	Rhinoclemmys_areolata)))	Leucocephalon_yuwonoi)	((Cuora_pani	Cuora_aurocapitata)	Cuora_mccordi))	(Mauremys_japonica	(((Mauremys_sinensis	(Mauremys_leprosa	Mauremys_rivulata))	Mauremys_caspica)	(Mauremys_annamensis	(Mauremys_reevesii	(((Siebenrockiella_crassicollis	Sacalia_bealei)	Malayemys_subtrijuga)	Mauremys_nigricans))))))	(Cyclemys_oldhamii	Cyclemys_dentata));
((Mauremys_annamensis	(((Malayemys_subtrijuga	(Sacalia_bealei	Siebenrockiella_crassicollis))	Mauremys_nigricans)	Mauremys_reevesii))	(Mauremys_japonica	((((Malaclemys_terrapin	(Geoemyda_spengleri	Heosemys_spinosa))	Notochelys_platynota)	(Cyclemys_dentata	Cyclemys_oldhamii))	(Cuora_mccordi	((Cuora_aurocapitata	Cuora_pani)	((((Cuora_galbinifrons	(Cuora_amboinensis	Cuora_flavomarginata))	Rhinoclemmys_melanosterna)	Rhinoclemmys_pulcherrima)	((Rhinoclemmys_areolata	((Rhinoclemmys_nasuta	(Rhinoclemmys_annulata	Leucocephalon_yuwonoi))	Rhinoclemmys_punctularia))	(Heosemys_annandalii	(Heosemys_grandis	((Rhinoclemmys_funerea	((Morenia_petersi	Morenia_ocellata)	((Hardella_thurjii	((Pangshura_smithii	(Pangshura_tentoria	Pangshura_tecta))	((Batagur_baska	Batagur_kachuga)	Batagur_dhongoka)))	Orlitia_borneensis)))	Melanochelys_trijuga)))))))))	(Mauremys_caspica	((Mauremys_leprosa	Mauremys_rivulata)	Mauremys_sinensis)));
(Heosemys_grandis	(Rhinoclemmys_punctularia	(Rhinoclemmys_areolata	(Rhinoclemmys_nasuta	((Leucocephalon_yuwonoi	((((((((Mauremys_rivulata	Mauremys_leprosa)	Mauremys_sinensis)	Mauremys_caspica)	((Mauremys_reevesii	(((Sacalia_bealei	Siebenrockiella_crassicollis)	Malayemys_subtrijuga)	Mauremys_nigricans))	Mauremys_annamensis))	Mauremys_japonica)	Cyclemys_dentata)	Cyclemys_oldhamii)	(Notochelys_platynota	((Geoemyda_spengleri	Heosemys_spinosa)	Malaclemys_terrapin))))	Rhinoclemmys_annulata))))	(((Rhinoclemmys_melanosterna	((((Cuora_amboinensis	Cuora_galbinifrons)	Cuora_flavomarginata)	(Cuora_mccordi	(Cuora_pani	Cuora_aurocapitata)))	Rhinoclemmys_pulcherrima))	Heosemys_annandalii)	(Melanochelys_trijuga	((((((Batagur_dhongoka	(Batagur_kachuga	Batagur_baska))	(Pangshura_smithii	(Pangshura_tentoria	Pangshura_tecta)))	Hardella_thurjii)	Orlitia_borneensis)	(Morenia_ocellata	Morenia_petersi))	Rhinoclemmys_funerea))));
(((Heosemys_grandis	(((((Cuora_galbinifrons	(Cuora_flavomarginata	Cuora_amboinensis))	Rhinoclemmys_pulcherrima)	Rhinoclemmys_melanosterna)	((Rhinoclemmys_punctularia	(Rhinoclemmys_nasuta	(Rhinoclemmys_annulata	((((Cyclemys_dentata	Cyclemys_oldhamii)	(Notochelys_platynota	(Malaclemys_terrapin	(Geoemyda_spengleri	Heosemys_spinosa))))	(Cuora_mccordi	(Cuora_aurocapitata	Cuora_pani)))	Leucocephalon_yuwonoi))))	Rhinoclemmys_areolata))	Heosemys_annandalii))	(Siebenrockiella_crassicollis	(((Mauremys_nigricans	((((Mauremys_caspica	((Mauremys_leprosa	Mauremys_rivulata)	Mauremys_sinensis))	Mauremys_japonica)	Mauremys_annamensis)	Mauremys_reevesii))	Malayemys_subtrijuga)	Sacalia_bealei)))	(((Orlitia_borneensis	(((Pangshura_smithii	(Pangshura_tecta	Pangshura_tentoria))	((Batagur_kachuga	Batagur_baska)	Batagur_dhongoka))	Hardella_thurjii))	(Morenia_ocellata	Morenia_petersi))	Rhinoclemmys_funerea)	Melanochelys_trijuga);
((((Mauremys_caspica	(Mauremys_sinensis	(Mauremys_rivulata	Mauremys_leprosa)))	Mauremys_japonica)	((Mauremys_reevesii	(Mauremys_nigricans	((Sacalia_bealei	Siebenrockiella_crassicollis)	Malayemys_subtrijuga)))	Mauremys_annamensis))	(Cyclemys_dentata	Cyclemys_oldhamii)	(((((((Rhinoclemmys_annulata	((Rhinoclemmys_areolata	(Rhinoclemmys_punctularia	(Heosemys_grandis	((Melanochelys_trijuga	(((Morenia_ocellata	Morenia_petersi)	((Hardella_thurjii	((Pangshura_smithii	(Pangshura_tentoria	Pangshura_tecta))	((Batagur_baska	Batagur_kachuga)	Batagur_dhongoka)))	Orlitia_borneensis))	Rhinoclemmys_funerea))	(Heosemys_annandalii	(Rhinoclemmys_melanosterna	(Rhinoclemmys_pulcherrima	((Cuora_flavomarginata	Cuora_amboinensis)	Cuora_galbinifrons))))))))	Rhinoclemmys_nasuta))	Leucocephalon_yuwonoi)	(Cuora_mccordi	(Cuora_pani	Cuora_aurocapitata)))	Notochelys_platynota)	Heosemys_spinosa)	Geoemyda_spengleri)	Malaclemys_terrapin));
(Cyclemys_oldhamii	Cyclemys_dentata	((Notochelys_platynota	(Heosemys_spinosa	((Malaclemys_terrapin	(Rhinoclemmys_annulata	(((Cuora_mccordi	(Cuora_pani	Cuora_aurocapitata))	(Rhinoclemmys_nasuta	(Rhinoclemmys_areolata	(Rhinoclemmys_punctularia	((Heosemys_grandis	((Heosemys_annandalii	(Rhinoclemmys_melanosterna	(((Cuora_flavomarginata	Cuora_amboinensis)	Cuora_galbinifrons)	Rhinoclemmys_pulcherrima)))	(((Orlitia_borneensis	(Hardella_thurjii	((Batagur_kachuga	(((Pangshura_tentoria	Pangshura_tecta)	Pangshura_smithii)	Batagur_dhongoka))	Batagur_baska)))	(Morenia_ocellata	Morenia_petersi))	((Sacalia_bealei	Malayemys_subtrijuga)	Siebenrockiella_crassicollis))))	(Melanochelys_trijuga	Rhinoclemmys_funerea))))))	Leucocephalon_yuwonoi)))	Geoemyda_spengleri)))	(((Mauremys_nigricans	Mauremys_reevesii)	(Mauremys_japonica	(Mauremys_caspica	(Mauremys_sinensis	(Mauremys_rivulata	Mauremys_leprosa)))))	Mauremys_annamensis)));
((((((Rhinoclemmys_areolata	(((((Rhinoclemmys_melanosterna	(Rhinoclemmys_pulcherrima	(Cuora_galbinifrons	(Cuora_amboinensis	Cuora_flavomarginata))))	Heosemys_annandalii)	(Melanochelys_trijuga	(Rhinoclemmys_funerea	(((((Batagur_dhongoka	(Batagur_baska	Batagur_kachuga))	((Pangshura_tecta	Pangshura_tentoria)	Pangshura_smithii))	Hardella_thurjii)	Orlitia_borneensis)	(Morenia_petersi	Morenia_ocellata)))))	Heosemys_grandis)	Rhinoclemmys_punctularia))	Rhinoclemmys_nasuta)	Leucocephalon_yuwonoi)	Rhinoclemmys_annulata)	(Malaclemys_terrapin	((((Cuora_mccordi	(Cuora_aurocapitata	Cuora_pani))	Notochelys_platynota)	Heosemys_spinosa)	Geoemyda_spengleri)))	((Mauremys_annamensis	(Mauremys_reevesii	((Malayemys_subtrijuga	(Siebenrockiella_crassicollis	Sacalia_bealei))	Mauremys_nigricans)))	((Mauremys_caspica	((Mauremys_leprosa	Mauremys_rivulata)	Mauremys_sinensis))	Mauremys_japonica))	(Cyclemys_oldhamii	Cyclemys_dentata));
(((Hardella_thurjii	((Pangshura_smithii	(Pangshura_tentoria	Pangshura_tecta))	((Batagur_kachuga	Batagur_baska)	Batagur_dhongoka)))	Orlitia_borneensis)	(Morenia_petersi	Morenia_ocellata)	(Rhinoclemmys_funerea	(Melanochelys_trijuga	((Heosemys_grandis	(Rhinoclemmys_punctularia	(((((Cuora_aurocapitata	Cuora_pani)	Cuora_mccordi)	((Mauremys_japonica	((Mauremys_nigricans	Mauremys_reevesii)	Mauremys_caspica))	(Mauremys_annamensis	((((Leucocephalon_yuwonoi	((Mauremys_sinensis	(Mauremys_leprosa	Mauremys_rivulata))	Rhinoclemmys_nasuta))	Rhinoclemmys_annulata)	(Malaclemys_terrapin	((Heosemys_spinosa	Notochelys_platynota)	Geoemyda_spengleri)))	(Cyclemys_oldhamii	Cyclemys_dentata)))))	(Malayemys_subtrijuga	(Sacalia_bealei	Siebenrockiella_crassicollis)))	Rhinoclemmys_areolata)))	(Heosemys_annandalii	(Rhinoclemmys_melanosterna	(Rhinoclemmys_pulcherrima	((Cuora_amboinensis	Cuora_flavomarginata)	Cuora_galbinifrons))))))));
((Rhinoclemmys_areolata	Rhinoclemmys_punctularia)	Rhinoclemmys_nasuta	((Rhinoclemmys_annulata	((Cyclemys_oldhamii	(((Notochelys_platynota	((Heosemys_spinosa	Geoemyda_spengleri)	Malaclemys_terrapin))	(((Mauremys_annamensis	(Mauremys_reevesii	(((Siebenrockiella_crassicollis	Sacalia_bealei)	Malayemys_subtrijuga)	Mauremys_nigricans)))	(Mauremys_caspica	((Mauremys_rivulata	Mauremys_leprosa)	Mauremys_sinensis)))	Mauremys_japonica))	Cyclemys_dentata))	Leucocephalon_yuwonoi))	(((Cuora_pani	Cuora_aurocapitata)	(((Cuora_amboinensis	Cuora_galbinifrons)	Cuora_flavomarginata)	((Rhinoclemmys_melanosterna	((Heosemys_grandis	((Rhinoclemmys_funerea	((Orlitia_borneensis	((((Pangshura_tentoria	Pangshura_tecta)	Pangshura_smithii)	(Batagur_dhongoka	(Batagur_kachuga	Batagur_baska)))	Hardella_thurjii))	(Morenia_petersi	Morenia_ocellata)))	Melanochelys_trijuga))	Heosemys_annandalii))	Rhinoclemmys_pulcherrima)))	Cuora_mccordi)));
(((((Mauremys_caspica	(Mauremys_sinensis	(Mauremys_rivulata	Mauremys_leprosa)))	((Mauremys_reevesii	(((Siebenrockiella_crassicollis	Sacalia_bealei)	Malayemys_subtrijuga)	Mauremys_nigricans))	Mauremys_annamensis))	Mauremys_japonica)	(((Malaclemys_terrapin	(Geoemyda_spengleri	Heosemys_spinosa))	Notochelys_platynota)	(Cyclemys_dentata	Cyclemys_oldhamii)))	((Cuora_aurocapitata	Cuora_pani)	Cuora_mccordi)	(Leucocephalon_yuwonoi	(((((((Heosemys_annandalii	((Rhinoclemmys_pulcherrima	((Cuora_amboinensis	Cuora_flavomarginata)	Cuora_galbinifrons))	Rhinoclemmys_melanosterna))	(Melanochelys_trijuga	(Rhinoclemmys_funerea	((Morenia_petersi	Morenia_ocellata)	(Orlitia_borneensis	(((Batagur_dhongoka	(Batagur_baska	Batagur_kachuga))	(Pangshura_smithii	(Pangshura_tentoria	Pangshura_tecta)))	Hardella_thurjii))))))	Heosemys_grandis)	Rhinoclemmys_punctularia)	Rhinoclemmys_areolata)	Rhinoclemmys_nasuta)	Rhinoclemmys_annulata)));
((((Heosemys_spinosa	Geoemyda_spengleri)	Malaclemys_terrapin)	Notochelys_platynota)	(Cyclemys_oldhamii	Cyclemys_dentata)	((((Cuora_pani	Cuora_aurocapitata)	((((((((Orlitia_borneensis	(Hardella_thurjii	((Batagur_dhongoka	(Batagur_baska	Batagur_kachuga))	((Pangshura_tentoria	Pangshura_tecta)	Pangshura_smithii))))	(Morenia_petersi	Morenia_ocellata))	Rhinoclemmys_funerea)	Melanochelys_trijuga)	Heosemys_grandis)	Heosemys_annandalii)	(Rhinoclemmys_melanosterna	(((Cuora_flavomarginata	Cuora_amboinensis)	Cuora_galbinifrons)	Rhinoclemmys_pulcherrima)))	((Rhinoclemmys_punctularia	((Leucocephalon_yuwonoi	Rhinoclemmys_annulata)	Rhinoclemmys_nasuta))	Rhinoclemmys_areolata)))	Cuora_mccordi)	((((Mauremys_sinensis	(Mauremys_rivulata	Mauremys_leprosa))	Mauremys_caspica)	(Mauremys_annamensis	(Mauremys_reevesii	(((Sacalia_bealei	Siebenrockiella_crassicollis)	Malayemys_subtrijuga)	Mauremys_nigricans))))	Mauremys_japonica)));
((Malaclemys_terrapin	((Notochelys_platynota	Heosemys_spinosa)	Geoemyda_spengleri))	((Cyclemys_oldhamii	Cyclemys_dentata)	(Mauremys_japonica	((Mauremys_caspica	(Mauremys_sinensis	(Mauremys_leprosa	Mauremys_rivulata)))	((Mauremys_nigricans	Mauremys_reevesii)	Mauremys_annamensis))))	((Leucocephalon_yuwonoi	((Rhinoclemmys_nasuta	((Rhinoclemmys_punctularia	(((((Sacalia_bealei	Malayemys_subtrijuga)	Siebenrockiella_crassicollis)	(((Hardella_thurjii	(Orlitia_borneensis	((Batagur_dhongoka	(Batagur_baska	Batagur_kachuga))	((Pangshura_tecta	Pangshura_tentoria)	Pangshura_smithii))))	(Morenia_ocellata	Morenia_petersi))	Heosemys_annandalii))	Heosemys_grandis)	(Melanochelys_trijuga	Rhinoclemmys_funerea)))	Rhinoclemmys_areolata))	(Cuora_mccordi	(((Rhinoclemmys_melanosterna	(Cuora_galbinifrons	(Cuora_amboinensis	Cuora_flavomarginata)))	Rhinoclemmys_pulcherrima)	(Cuora_aurocapitata	Cuora_pani)))))	Rhinoclemmys_annulata));
((Rhinoclemmys_funerea	((Morenia_petersi	Morenia_ocellata)	((Hardella_thurjii	(((Pangshura_tentoria	Pangshura_tecta)	Pangshura_smithii)	((Batagur_kachuga	Batagur_baska)	Batagur_dhongoka)))	Orlitia_borneensis)))	Melanochelys_trijuga	((Heosemys_grandis	(Heosemys_annandalii	((Rhinoclemmys_areolata	((Rhinoclemmys_nasuta	(((Cuora_aurocapitata	Cuora_pani)	Cuora_mccordi)	(((Malaclemys_terrapin	(((Notochelys_platynota	((Cyclemys_dentata	(((Mauremys_caspica	(Mauremys_sinensis	(Mauremys_rivulata	Mauremys_leprosa)))	(Mauremys_annamensis	(Mauremys_reevesii	Mauremys_nigricans)))	Mauremys_japonica))	Cyclemys_oldhamii))	Heosemys_spinosa)	Geoemyda_spengleri))	Rhinoclemmys_annulata)	Leucocephalon_yuwonoi)))	Rhinoclemmys_punctularia))	(Rhinoclemmys_melanosterna	(Rhinoclemmys_pulcherrima	(Cuora_galbinifrons	(Cuora_amboinensis	Cuora_flavomarginata)))))))	(Siebenrockiella_crassicollis	(Malayemys_subtrijuga	Sacalia_bealei))));
((Notochelys_platynota	(((Malaclemys_terrapin	((((Mauremys_annamensis	((((Sacalia_bealei	Siebenrockiella_crassicollis)	Malayemys_subtrijuga)	Mauremys_nigricans)	Mauremys_reevesii))	(Mauremys_japonica	(((Mauremys_rivulata	Mauremys_leprosa)	Mauremys_sinensis)	Mauremys_caspica)))	(Cyclemys_oldhamii	Cyclemys_dentata))	(((Rhinoclemmys_nasuta	((((((Rhinoclemmys_funerea	((Orlitia_borneensis	(Hardella_thurjii	(((Batagur_baska	Batagur_kachuga)	Batagur_dhongoka)	(Pangshura_smithii	(Pangshura_tentoria	Pangshura_tecta)))))	(Morenia_petersi	Morenia_ocellata)))	Melanochelys_trijuga)	((Rhinoclemmys_melanosterna	(((Cuora_flavomarginata	Cuora_amboinensis)	Cuora_galbinifrons)	Rhinoclemmys_pulcherrima))	Heosemys_annandalii))	Heosemys_grandis)	Rhinoclemmys_punctularia)	Rhinoclemmys_areolata))	Leucocephalon_yuwonoi)	Rhinoclemmys_annulata)))	Geoemyda_spengleri)	Heosemys_spinosa))	Cuora_mccordi	(Cuora_pani	Cuora_aurocapitata));
(((Morenia_ocellata	Morenia_petersi)	(Orlitia_borneensis	(Hardella_thurjii	((Pangshura_smithii	(Pangshura_tentoria	Pangshura_tecta))	((Batagur_baska	Batagur_kachuga)	Batagur_dhongoka)))))	Rhinoclemmys_funerea	(((((Rhinoclemmys_areolata	((Rhinoclemmys_annulata	(Leucocephalon_yuwonoi	((Cuora_mccordi	(Cuora_pani	Cuora_aurocapitata))	((Cyclemys_dentata	Cyclemys_oldhamii)	((Heosemys_spinosa	(Geoemyda_spengleri	((((Mauremys_caspica	((Mauremys_rivulata	Mauremys_leprosa)	Mauremys_sinensis))	Mauremys_japonica)	(Mauremys_annamensis	(Mauremys_reevesii	((Malayemys_subtrijuga	(Siebenrockiella_crassicollis	Sacalia_bealei))	Mauremys_nigricans))))	Malaclemys_terrapin)))	Notochelys_platynota)))))	Rhinoclemmys_nasuta))	Rhinoclemmys_punctularia)	Heosemys_grandis)	(Heosemys_annandalii	(Rhinoclemmys_melanosterna	(Rhinoclemmys_pulcherrima	((Cuora_amboinensis	Cuora_flavomarginata)	Cuora_galbinifrons)))))	Melanochelys_trijuga));
((Melanochelys_trijuga	(Heosemys_grandis	(Heosemys_annandalii	((((Rhinoclemmys_nasuta	((((Mauremys_sinensis	(Mauremys_rivulata	Mauremys_leprosa))	(Mauremys_caspica	((((Cyclemys_dentata	Cyclemys_oldhamii)	(((Heosemys_spinosa	Geoemyda_spengleri)	Malaclemys_terrapin)	Notochelys_platynota))	(Mauremys_annamensis	(Mauremys_reevesii	(Mauremys_nigricans	(Malayemys_subtrijuga	(Siebenrockiella_crassicollis	Sacalia_bealei))))))	Mauremys_japonica)))	Leucocephalon_yuwonoi)	Rhinoclemmys_annulata))	Rhinoclemmys_punctularia)	Rhinoclemmys_areolata)	((Cuora_mccordi	(Cuora_aurocapitata	Cuora_pani))	(Rhinoclemmys_pulcherrima	(Rhinoclemmys_melanosterna	(Cuora_galbinifrons	(Cuora_amboinensis	Cuora_flavomarginata)))))))))	((Orlitia_borneensis	((Batagur_baska	(Batagur_kachuga	((Pangshura_smithii	(Pangshura_tecta	Pangshura_tentoria))	Batagur_dhongoka)))	Hardella_thurjii))	(Morenia_petersi	Morenia_ocellata))	Rhinoclemmys_funerea);
((((Heosemys_annandalii	((Heosemys_grandis	(Rhinoclemmys_punctularia	(Rhinoclemmys_areolata	((((Mauremys_leprosa	Mauremys_rivulata)	Mauremys_sinensis)	(((Malaclemys_terrapin	(((((Cyclemys_oldhamii	Cyclemys_dentata)	(((Cuora_aurocapitata	Cuora_pani)	Cuora_mccordi)	(Mauremys_japonica	(Mauremys_caspica	(Mauremys_annamensis	((Mauremys_nigricans	(Malayemys_subtrijuga	(Siebenrockiella_crassicollis	Sacalia_bealei)))	Mauremys_reevesii))))))	Notochelys_platynota)	Heosemys_spinosa)	Geoemyda_spengleri))	Rhinoclemmys_annulata)	Leucocephalon_yuwonoi))	Rhinoclemmys_nasuta))))	((((((((Batagur_baska	Batagur_kachuga)	Batagur_dhongoka)	(Pangshura_smithii	(Pangshura_tentoria	Pangshura_tecta)))	Hardella_thurjii)	Orlitia_borneensis)	(Morenia_petersi	Morenia_ocellata))	Rhinoclemmys_funerea)	Melanochelys_trijuga)))	Rhinoclemmys_melanosterna)	Rhinoclemmys_pulcherrima)	(Cuora_amboinensis	Cuora_flavomarginata)	Cuora_galbinifrons);
((Rhinoclemmys_annulata	(Leucocephalon_yuwonoi	((((((Melanochelys_trijuga	Rhinoclemmys_funerea)	(((Siebenrockiella_crassicollis	(Sacalia_bealei	Malayemys_subtrijuga))	((((Rhinoclemmys_pulcherrima	((Cuora_amboinensis	Cuora_flavomarginata)	Cuora_galbinifrons))	Rhinoclemmys_melanosterna)	Heosemys_annandalii)	(((((Pangshura_smithii	(Pangshura_tentoria	Pangshura_tecta))	((Batagur_kachuga	Batagur_baska)	Batagur_dhongoka))	Orlitia_borneensis)	Hardella_thurjii)	(Morenia_ocellata	Morenia_petersi))))	Heosemys_grandis))	Rhinoclemmys_punctularia)	Rhinoclemmys_areolata)	Rhinoclemmys_nasuta)	((Cuora_pani	Cuora_aurocapitata)	Cuora_mccordi))))	(((Heosemys_spinosa	(Notochelys_platynota	(Cyclemys_dentata	Cyclemys_oldhamii)))	Geoemyda_spengleri)	Malaclemys_terrapin)	((Mauremys_caspica	((Mauremys_annamensis	(Mauremys_reevesii	Mauremys_nigricans))	Mauremys_japonica))	(Mauremys_sinensis	(Mauremys_leprosa	Mauremys_rivulata))));
(((Cuora_flavomarginata	(Cuora_galbinifrons	Cuora_amboinensis))	(Rhinoclemmys_pulcherrima	((Heosemys_annandalii	(((((Morenia_ocellata	Morenia_petersi)	(Orlitia_borneensis	((Batagur_baska	(((Pangshura_smithii	(Pangshura_tecta	Pangshura_tentoria))	Batagur_dhongoka)	Batagur_kachuga))	Hardella_thurjii)))	Rhinoclemmys_funerea)	Melanochelys_trijuga)	(Heosemys_grandis	(Rhinoclemmys_punctularia	(Rhinoclemmys_areolata	((Rhinoclemmys_annulata	(Leucocephalon_yuwonoi	(((Mauremys_rivulata	Mauremys_leprosa)	Mauremys_sinensis)	(((((Notochelys_platynota	(Malaclemys_terrapin	(Heosemys_spinosa	Geoemyda_spengleri)))	(Cyclemys_dentata	Cyclemys_oldhamii))	(((Mauremys_nigricans	(Malayemys_subtrijuga	(Sacalia_bealei	Siebenrockiella_crassicollis)))	Mauremys_reevesii)	Mauremys_annamensis))	Mauremys_japonica)	Mauremys_caspica))))	Rhinoclemmys_nasuta))))))	Rhinoclemmys_melanosterna)))	(Cuora_aurocapitata	Cuora_pani)	Cuora_mccordi);
((Pangshura_smithii	(Pangshura_tentoria	Pangshura_tecta))	(Hardella_thurjii	(((Morenia_petersi	Morenia_ocellata)	(Rhinoclemmys_funerea	(Melanochelys_trijuga	((Heosemys_grandis	(((Rhinoclemmys_nasuta	((Leucocephalon_yuwonoi	((Heosemys_spinosa	((Malaclemys_terrapin	(((((Mauremys_reevesii	(Mauremys_nigricans	(Malayemys_subtrijuga	(Siebenrockiella_crassicollis	Sacalia_bealei))))	Mauremys_annamensis)	(Mauremys_japonica	(((Mauremys_rivulata	Mauremys_leprosa)	Mauremys_sinensis)	Mauremys_caspica)))	(Cyclemys_dentata	Cyclemys_oldhamii))	Notochelys_platynota))	Geoemyda_spengleri))	((Cuora_aurocapitata	Cuora_pani)	Cuora_mccordi)))	Rhinoclemmys_annulata))	Rhinoclemmys_areolata)	Rhinoclemmys_punctularia))	(Heosemys_annandalii	((Rhinoclemmys_pulcherrima	(Cuora_galbinifrons	(Cuora_flavomarginata	Cuora_amboinensis)))	Rhinoclemmys_melanosterna))))))	Orlitia_borneensis))	((Batagur_baska	Batagur_kachuga)	Batagur_dhongoka));
((Mauremys_reevesii	(Mauremys_nigricans	(Malayemys_subtrijuga	(Siebenrockiella_crassicollis	Sacalia_bealei))))	Mauremys_annamensis	(((Mauremys_sinensis	(Mauremys_rivulata	Mauremys_leprosa))	Mauremys_caspica)	(Mauremys_japonica	((((Leucocephalon_yuwonoi	(Rhinoclemmys_annulata	(Rhinoclemmys_nasuta	(((((Rhinoclemmys_pulcherrima	(((Cuora_galbinifrons	Cuora_amboinensis)	Cuora_flavomarginata)	((Cuora_pani	Cuora_aurocapitata)	Cuora_mccordi)))	Rhinoclemmys_melanosterna)	((Heosemys_grandis	(Melanochelys_trijuga	(Rhinoclemmys_funerea	((Orlitia_borneensis	(((Batagur_kachuga	((Pangshura_smithii	(Pangshura_tentoria	Pangshura_tecta))	Batagur_dhongoka))	Batagur_baska)	Hardella_thurjii))	(Morenia_ocellata	Morenia_petersi)))))	Heosemys_annandalii))	Rhinoclemmys_areolata)	Rhinoclemmys_punctularia))))	(Notochelys_platynota	((Geoemyda_spengleri	Heosemys_spinosa)	Malaclemys_terrapin)))	Cyclemys_oldhamii)	Cyclemys_dentata))));
((((((Mauremys_nigricans	Mauremys_reevesii)	Mauremys_annamensis)	((Cyclemys_oldhamii	Cyclemys_dentata)	(Notochelys_platynota	((Geoemyda_spengleri	Heosemys_spinosa)	Malaclemys_terrapin))))	Mauremys_japonica)	Mauremys_caspica)	((Mauremys_leprosa	Mauremys_rivulata)	Mauremys_sinensis)	((Rhinoclemmys_annulata	(((Rhinoclemmys_punctularia	(((((Heosemys_annandalii	(((((Cuora_pani	Cuora_aurocapitata)	Cuora_mccordi)	(Cuora_flavomarginata	(Cuora_amboinensis	Cuora_galbinifrons)))	Rhinoclemmys_pulcherrima)	Rhinoclemmys_melanosterna))	((Morenia_ocellata	Morenia_petersi)	(Hardella_thurjii	((((Batagur_baska	Batagur_kachuga)	Batagur_dhongoka)	((Pangshura_tentoria	Pangshura_tecta)	Pangshura_smithii))	Orlitia_borneensis))))	(Siebenrockiella_crassicollis	(Malayemys_subtrijuga	Sacalia_bealei)))	Heosemys_grandis)	(Melanochelys_trijuga	Rhinoclemmys_funerea)))	Rhinoclemmys_areolata)	Rhinoclemmys_nasuta))	Leucocephalon_yuwonoi));
(((Mauremys_nigricans	((Sacalia_bealei	Siebenrockiella_crassicollis)	Malayemys_subtrijuga))	Mauremys_reevesii)	Mauremys_annamensis	(((((Mauremys_leprosa	Mauremys_rivulata)	Mauremys_sinensis)	Mauremys_caspica)	Mauremys_japonica)	(((Geoemyda_spengleri	((Notochelys_platynota	(((Rhinoclemmys_annulata	(Rhinoclemmys_nasuta	(Rhinoclemmys_areolata	(((((Rhinoclemmys_funerea	((Morenia_ocellata	Morenia_petersi)	((Hardella_thurjii	((Batagur_dhongoka	(Batagur_baska	Batagur_kachuga))	(Pangshura_smithii	(Pangshura_tentoria	Pangshura_tecta))))	Orlitia_borneensis)))	Melanochelys_trijuga)	((((Rhinoclemmys_pulcherrima	(Cuora_pani	Cuora_aurocapitata))	((Cuora_amboinensis	Cuora_flavomarginata)	Cuora_galbinifrons))	Rhinoclemmys_melanosterna)	Heosemys_annandalii))	Heosemys_grandis)	Rhinoclemmys_punctularia))))	Leucocephalon_yuwonoi)	Cuora_mccordi))	Heosemys_spinosa))	Malaclemys_terrapin)	(Cyclemys_oldhamii	Cyclemys_dentata))));
((((Mauremys_reevesii	(Mauremys_nigricans	((Siebenrockiella_crassicollis	Sacalia_bealei)	Malayemys_subtrijuga)))	Mauremys_annamensis)	(Mauremys_caspica	(Mauremys_sinensis	(Mauremys_rivulata	Mauremys_leprosa))))	Mauremys_japonica	(((Notochelys_platynota	(Heosemys_spinosa	(((Rhinoclemmys_annulata	(Leucocephalon_yuwonoi	(Rhinoclemmys_nasuta	((Rhinoclemmys_punctularia	(Heosemys_grandis	((Heosemys_annandalii	(Rhinoclemmys_melanosterna	(((Cuora_flavomarginata	Cuora_amboinensis)	Cuora_galbinifrons)	Rhinoclemmys_pulcherrima)))	((((((((Batagur_kachuga	Batagur_baska)	Batagur_dhongoka)	((Pangshura_tecta	Pangshura_tentoria)	Pangshura_smithii))	Hardella_thurjii)	Orlitia_borneensis)	(Morenia_ocellata	Morenia_petersi))	Rhinoclemmys_funerea)	Melanochelys_trijuga))))	Rhinoclemmys_areolata))))	Malaclemys_terrapin)	Geoemyda_spengleri)))	(Cyclemys_dentata	Cyclemys_oldhamii))	((Cuora_aurocapitata	Cuora_pani)	Cuora_mccordi)));
(((((((Rhinoclemmys_nasuta	Rhinoclemmys_areolata)	Rhinoclemmys_punctularia)	Heosemys_grandis)	((((Orlitia_borneensis	(Hardella_thurjii	(((Batagur_baska	Batagur_kachuga)	Batagur_dhongoka)	((Pangshura_tentoria	Pangshura_tecta)	Pangshura_smithii))))	(Morenia_petersi	Morenia_ocellata))	Rhinoclemmys_funerea)	Melanochelys_trijuga))	(Siebenrockiella_crassicollis	(Malayemys_subtrijuga	Sacalia_bealei)))	Heosemys_annandalii)	((((Cuora_aurocapitata	Cuora_pani)	((((Cyclemys_oldhamii	Cyclemys_dentata)	(Notochelys_platynota	(Heosemys_spinosa	(Geoemyda_spengleri	((Rhinoclemmys_annulata	Leucocephalon_yuwonoi)	Malaclemys_terrapin)))))	(Mauremys_japonica	((Mauremys_caspica	((Mauremys_leprosa	Mauremys_rivulata)	Mauremys_sinensis))	((Mauremys_nigricans	Mauremys_reevesii)	Mauremys_annamensis))))	Cuora_mccordi))	(Cuora_flavomarginata	(Cuora_amboinensis	Cuora_galbinifrons)))	Rhinoclemmys_pulcherrima)	Rhinoclemmys_melanosterna);
(Heosemys_grandis	(((Rhinoclemmys_funerea	((Morenia_petersi	Morenia_ocellata)	(Orlitia_borneensis	(Hardella_thurjii	((Batagur_dhongoka	(Batagur_baska	Batagur_kachuga))	((Pangshura_tecta	Pangshura_tentoria)	Pangshura_smithii))))))	Melanochelys_trijuga)	(Heosemys_annandalii	(((Cuora_galbinifrons	(Cuora_amboinensis	Cuora_flavomarginata))	Rhinoclemmys_pulcherrima)	Rhinoclemmys_melanosterna)))	(Rhinoclemmys_punctularia	((Rhinoclemmys_nasuta	(((Rhinoclemmys_annulata	(((Heosemys_spinosa	(((((Mauremys_reevesii	(Mauremys_nigricans	(Malayemys_subtrijuga	(Sacalia_bealei	Siebenrockiella_crassicollis))))	Mauremys_annamensis)	(Mauremys_japonica	((Mauremys_sinensis	(Mauremys_leprosa	Mauremys_rivulata))	Mauremys_caspica)))	(Cyclemys_dentata	Cyclemys_oldhamii))	Notochelys_platynota))	Geoemyda_spengleri)	Malaclemys_terrapin))	Leucocephalon_yuwonoi)	((Cuora_pani	Cuora_aurocapitata)	Cuora_mccordi)))	Rhinoclemmys_areolata)));
(((Leucocephalon_yuwonoi	(((Mauremys_japonica	(((Mauremys_sinensis	(Mauremys_leprosa	Mauremys_rivulata))	Mauremys_caspica)	(Mauremys_annamensis	(Mauremys_nigricans	Mauremys_reevesii))))	((Notochelys_platynota	(Malaclemys_terrapin	(Geoemyda_spengleri	Heosemys_spinosa)))	(Cyclemys_oldhamii	Cyclemys_dentata)))	(Cuora_mccordi	((Rhinoclemmys_pulcherrima	((Cuora_galbinifrons	(Cuora_amboinensis	Cuora_flavomarginata))	Rhinoclemmys_melanosterna))	(Cuora_pani	Cuora_aurocapitata)))))	Rhinoclemmys_annulata)	((Rhinoclemmys_punctularia	(Heosemys_grandis	((Heosemys_annandalii	((Sacalia_bealei	Malayemys_subtrijuga)	Siebenrockiella_crassicollis))	(Melanochelys_trijuga	(((Morenia_petersi	Morenia_ocellata)	(Orlitia_borneensis	(((Pangshura_smithii	(Pangshura_tecta	Pangshura_tentoria))	((Batagur_baska	Batagur_kachuga)	Batagur_dhongoka))	Hardella_thurjii)))	Rhinoclemmys_funerea)))))	Rhinoclemmys_areolata)	Rhinoclemmys_nasuta);
(Rhinoclemmys_areolata	((Leucocephalon_yuwonoi	(Rhinoclemmys_annulata	(((Mauremys_sinensis	(Mauremys_leprosa	Mauremys_rivulata))	((Mauremys_japonica	(Mauremys_annamensis	(Mauremys_nigricans	Mauremys_reevesii)))	Mauremys_caspica))	(Malaclemys_terrapin	(Geoemyda_spengleri	(((Notochelys_platynota	(Cyclemys_dentata	Cyclemys_oldhamii))	(Cuora_mccordi	(Cuora_pani	Cuora_aurocapitata)))	Heosemys_spinosa))))))	Rhinoclemmys_nasuta)	((Heosemys_grandis	((Melanochelys_trijuga	(Rhinoclemmys_funerea	((Morenia_petersi	Morenia_ocellata)	(Orlitia_borneensis	(Hardella_thurjii	(((Batagur_baska	Batagur_kachuga)	Batagur_dhongoka)	(Pangshura_smithii	(Pangshura_tecta	Pangshura_tentoria))))))))	((Siebenrockiella_crassicollis	(Sacalia_bealei	Malayemys_subtrijuga))	((Rhinoclemmys_melanosterna	(Rhinoclemmys_pulcherrima	(Cuora_galbinifrons	(Cuora_amboinensis	Cuora_flavomarginata))))	Heosemys_annandalii))))	Rhinoclemmys_punctularia));
(((Rhinoclemmys_punctularia	(Rhinoclemmys_areolata	(Rhinoclemmys_nasuta	((Leucocephalon_yuwonoi	((Cuora_mccordi	(Cuora_aurocapitata	Cuora_pani))	((((Mauremys_caspica	((Mauremys_leprosa	Mauremys_rivulata)	Mauremys_sinensis))	(((((Siebenrockiella_crassicollis	Sacalia_bealei)	Malayemys_subtrijuga)	Mauremys_nigricans)	Mauremys_reevesii)	Mauremys_annamensis))	Mauremys_japonica)	((Notochelys_platynota	(Malaclemys_terrapin	(Heosemys_spinosa	Geoemyda_spengleri)))	(Cyclemys_oldhamii	Cyclemys_dentata)))))	Rhinoclemmys_annulata))))	Heosemys_grandis)	(Melanochelys_trijuga	(Rhinoclemmys_funerea	((Morenia_ocellata	Morenia_petersi)	(Orlitia_borneensis	((Batagur_baska	(Batagur_kachuga	((Pangshura_smithii	(Pangshura_tentoria	Pangshura_tecta))	Batagur_dhongoka)))	Hardella_thurjii)))))	((Rhinoclemmys_melanosterna	((Cuora_galbinifrons	(Cuora_amboinensis	Cuora_flavomarginata))	Rhinoclemmys_pulcherrima))	Heosemys_annandalii));
(Rhinoclemmys_funerea	(Melanochelys_trijuga	((Heosemys_grandis	(((Rhinoclemmys_nasuta	(Leucocephalon_yuwonoi	(Rhinoclemmys_annulata	((Malaclemys_terrapin	((((Cuora_mccordi	(Cuora_aurocapitata	Cuora_pani))	Notochelys_platynota)	Heosemys_spinosa)	Geoemyda_spengleri))	((((Mauremys_caspica	((Mauremys_rivulata	Mauremys_leprosa)	Mauremys_sinensis))	Mauremys_japonica)	(Mauremys_annamensis	(((Malayemys_subtrijuga	(Sacalia_bealei	Siebenrockiella_crassicollis))	Mauremys_nigricans)	Mauremys_reevesii)))	(Cyclemys_oldhamii	Cyclemys_dentata))))))	Rhinoclemmys_areolata)	Rhinoclemmys_punctularia))	(Heosemys_annandalii	(((Cuora_galbinifrons	(Cuora_amboinensis	Cuora_flavomarginata))	Rhinoclemmys_pulcherrima)	Rhinoclemmys_melanosterna))))	((Orlitia_borneensis	((Batagur_baska	((Batagur_dhongoka	(Pangshura_smithii	(Pangshura_tentoria	Pangshura_tecta)))	Batagur_kachuga))	Hardella_thurjii))	(Morenia_petersi	Morenia_ocellata)));
((((Mauremys_japonica	(((Mauremys_sinensis	(Mauremys_leprosa	Mauremys_rivulata))	Mauremys_caspica)	(Mauremys_annamensis	((((Sacalia_bealei	Siebenrockiella_crassicollis)	Malayemys_subtrijuga)	Mauremys_nigricans)	Mauremys_reevesii))))	(Cuora_mccordi	(((Rhinoclemmys_pulcherrima	(Rhinoclemmys_melanosterna	((((Rhinoclemmys_funerea	((Morenia_petersi	Morenia_ocellata)	(Orlitia_borneensis	((((Batagur_baska	Batagur_kachuga)	Batagur_dhongoka)	((Pangshura_tentoria	Pangshura_tecta)	Pangshura_smithii))	Hardella_thurjii))))	Melanochelys_trijuga)	Heosemys_grandis)	Heosemys_annandalii)))	(Cuora_flavomarginata	(Cuora_amboinensis	Cuora_galbinifrons)))	(Cuora_pani	Cuora_aurocapitata))))	(Notochelys_platynota	((Geoemyda_spengleri	(Malaclemys_terrapin	((Leucocephalon_yuwonoi	((Rhinoclemmys_punctularia	Rhinoclemmys_areolata)	Rhinoclemmys_nasuta))	Rhinoclemmys_annulata)))	Heosemys_spinosa)))	Cyclemys_oldhamii	Cyclemys_dentata);
(((((Sacalia_bealei	Siebenrockiella_crassicollis)	Malayemys_subtrijuga)	(Mauremys_nigricans	(Mauremys_reevesii	(Mauremys_caspica	((((Cyclemys_dentata	Cyclemys_oldhamii)	(((Geoemyda_spengleri	Heosemys_spinosa)	Malaclemys_terrapin)	Notochelys_platynota))	Mauremys_annamensis)	Mauremys_japonica)))))	(((((((Cuora_amboinensis	Cuora_galbinifrons)	Cuora_flavomarginata)	(Cuora_mccordi	(Cuora_pani	Cuora_aurocapitata)))	Rhinoclemmys_pulcherrima)	Rhinoclemmys_melanosterna)	Heosemys_annandalii)	(Heosemys_grandis	(Melanochelys_trijuga	(((Morenia_petersi	Morenia_ocellata)	(Orlitia_borneensis	(Hardella_thurjii	((Batagur_dhongoka	(Batagur_kachuga	Batagur_baska))	((Pangshura_tentoria	Pangshura_tecta)	Pangshura_smithii)))))	Rhinoclemmys_funerea)))))	Rhinoclemmys_areolata	(((Rhinoclemmys_annulata	(((Mauremys_rivulata	Mauremys_leprosa)	Mauremys_sinensis)	Rhinoclemmys_nasuta))	Leucocephalon_yuwonoi)	Rhinoclemmys_punctularia));
(Mauremys_japonica	(Mauremys_caspica	((Mauremys_leprosa	Mauremys_rivulata)	Mauremys_sinensis))	((((Mauremys_nigricans	(((Sacalia_bealei	Siebenrockiella_crassicollis)	Malayemys_subtrijuga)	((((Cuora_mccordi	(Cuora_aurocapitata	Cuora_pani))	((Rhinoclemmys_melanosterna	((Cuora_amboinensis	Cuora_flavomarginata)	Cuora_galbinifrons))	Rhinoclemmys_pulcherrima))	(Rhinoclemmys_areolata	((Rhinoclemmys_nasuta	(Rhinoclemmys_annulata	Leucocephalon_yuwonoi))	Rhinoclemmys_punctularia)))	((Heosemys_grandis	(Melanochelys_trijuga	(((Morenia_petersi	Morenia_ocellata)	(((((Pangshura_tecta	Pangshura_tentoria)	Pangshura_smithii)	(Batagur_dhongoka	(Batagur_kachuga	Batagur_baska)))	Hardella_thurjii)	Orlitia_borneensis))	Rhinoclemmys_funerea)))	Heosemys_annandalii))))	Mauremys_reevesii)	Mauremys_annamensis)	(((Malaclemys_terrapin	(Heosemys_spinosa	Geoemyda_spengleri))	Notochelys_platynota)	(Cyclemys_oldhamii	Cyclemys_dentata))));
((((Hardella_thurjii	(((Pangshura_tecta	Pangshura_tentoria)	Pangshura_smithii)	((Batagur_baska	Batagur_kachuga)	Batagur_dhongoka)))	Orlitia_borneensis)	(Morenia_ocellata	Morenia_petersi))	Rhinoclemmys_funerea	(((Heosemys_annandalii	((Rhinoclemmys_areolata	((Rhinoclemmys_nasuta	((((((((Mauremys_reevesii	(Mauremys_nigricans	(Malayemys_subtrijuga	(Siebenrockiella_crassicollis	Sacalia_bealei))))	Mauremys_annamensis)	Mauremys_japonica)	Mauremys_caspica)	((Mauremys_rivulata	Mauremys_leprosa)	Mauremys_sinensis))	(Malaclemys_terrapin	(((Notochelys_platynota	(Cyclemys_dentata	Cyclemys_oldhamii))	Heosemys_spinosa)	Geoemyda_spengleri)))	Rhinoclemmys_annulata)	Leucocephalon_yuwonoi))	Rhinoclemmys_punctularia))	((Rhinoclemmys_pulcherrima	(((Cuora_galbinifrons	Cuora_amboinensis)	Cuora_flavomarginata)	((Cuora_aurocapitata	Cuora_pani)	Cuora_mccordi)))	Rhinoclemmys_melanosterna)))	Heosemys_grandis)	Melanochelys_trijuga));
(((((Rhinoclemmys_areolata	(Rhinoclemmys_nasuta	((Leucocephalon_yuwonoi	((Notochelys_platynota	((((((((Mauremys_caspica	((Mauremys_rivulata	Mauremys_leprosa)	Mauremys_sinensis))	Mauremys_japonica)	(Mauremys_nigricans	Mauremys_reevesii))	Mauremys_annamensis)	(Cyclemys_oldhamii	Cyclemys_dentata))	Malaclemys_terrapin)	Geoemyda_spengleri)	Heosemys_spinosa))	((Cuora_pani	Cuora_aurocapitata)	Cuora_mccordi)))	Rhinoclemmys_annulata)))	Rhinoclemmys_punctularia)	Heosemys_grandis)	(((Sacalia_bealei	Malayemys_subtrijuga)	Siebenrockiella_crassicollis)	(Heosemys_annandalii	(((Cuora_galbinifrons	(Cuora_amboinensis	Cuora_flavomarginata))	Rhinoclemmys_pulcherrima)	Rhinoclemmys_melanosterna))))	(Rhinoclemmys_funerea	((Morenia_ocellata	Morenia_petersi)	(Orlitia_borneensis	(((Batagur_dhongoka	(Batagur_baska	Batagur_kachuga))	((Pangshura_tentoria	Pangshura_tecta)	Pangshura_smithii))	Hardella_thurjii))))	Melanochelys_trijuga);
(Batagur_kachuga	((Pangshura_smithii	(Pangshura_tentoria	Pangshura_tecta))	Batagur_dhongoka)	(Batagur_baska	(Hardella_thurjii	(Orlitia_borneensis	((Morenia_petersi	Morenia_ocellata)	((((Heosemys_annandalii	(Rhinoclemmys_melanosterna	(Rhinoclemmys_pulcherrima	(Cuora_galbinifrons	(Cuora_flavomarginata	Cuora_amboinensis)))))	(Heosemys_grandis	(((Rhinoclemmys_nasuta	(Rhinoclemmys_annulata	(((((Cyclemys_oldhamii	Cyclemys_dentata)	((Malaclemys_terrapin	(Heosemys_spinosa	Geoemyda_spengleri))	Notochelys_platynota))	(Mauremys_japonica	((((Mauremys_leprosa	Mauremys_rivulata)	Mauremys_sinensis)	Mauremys_caspica)	(Mauremys_annamensis	(Mauremys_reevesii	((Malayemys_subtrijuga	(Siebenrockiella_crassicollis	Sacalia_bealei))	Mauremys_nigricans))))))	(Cuora_mccordi	(Cuora_pani	Cuora_aurocapitata)))	Leucocephalon_yuwonoi)))	Rhinoclemmys_areolata)	Rhinoclemmys_punctularia)))	Melanochelys_trijuga)	Rhinoclemmys_funerea))))));
((Geoemyda_spengleri	(Heosemys_spinosa	((Cuora_mccordi	(((((Cuora_amboinensis	Cuora_flavomarginata)	Cuora_galbinifrons)	Rhinoclemmys_melanosterna)	Rhinoclemmys_pulcherrima)	(Cuora_pani	Cuora_aurocapitata)))	(((Rhinoclemmys_nasuta	(Rhinoclemmys_areolata	((Heosemys_grandis	((((((Hardella_thurjii	(Batagur_baska	(Batagur_kachuga	((Pangshura_smithii	(Pangshura_tecta	Pangshura_tentoria))	Batagur_dhongoka))))	Orlitia_borneensis)	(Morenia_ocellata	Morenia_petersi))	Rhinoclemmys_funerea)	Melanochelys_trijuga)	Heosemys_annandalii))	Rhinoclemmys_punctularia)))	Rhinoclemmys_annulata)	Leucocephalon_yuwonoi))))	Malaclemys_terrapin	(((((((Mauremys_leprosa	Mauremys_rivulata)	Mauremys_sinensis)	Mauremys_caspica)	Mauremys_japonica)	(((Mauremys_nigricans	(Malayemys_subtrijuga	(Siebenrockiella_crassicollis	Sacalia_bealei)))	Mauremys_reevesii)	Mauremys_annamensis))	(Cyclemys_dentata	Cyclemys_oldhamii))	Notochelys_platynota));
((Malaclemys_terrapin	(Geoemyda_spengleri	Heosemys_spinosa))	(((Cyclemys_dentata	(((((Mauremys_rivulata	Mauremys_leprosa)	Mauremys_sinensis)	Mauremys_caspica)	((Mauremys_reevesii	Mauremys_nigricans)	Mauremys_annamensis))	Mauremys_japonica))	Cyclemys_oldhamii)	(Leucocephalon_yuwonoi	((Rhinoclemmys_nasuta	(Rhinoclemmys_punctularia	(((((((Rhinoclemmys_pulcherrima	((Cuora_flavomarginata	Cuora_amboinensis)	Cuora_galbinifrons))	Rhinoclemmys_melanosterna)	Heosemys_annandalii)	(Heosemys_grandis	(Melanochelys_trijuga	(Rhinoclemmys_funerea	((Morenia_ocellata	Morenia_petersi)	((Hardella_thurjii	((Pangshura_smithii	(Pangshura_tecta	Pangshura_tentoria))	((Batagur_baska	Batagur_kachuga)	Batagur_dhongoka)))	Orlitia_borneensis))))))	(Malayemys_subtrijuga	(Sacalia_bealei	Siebenrockiella_crassicollis)))	((Cuora_aurocapitata	Cuora_pani)	Cuora_mccordi))	Rhinoclemmys_areolata)))	Rhinoclemmys_annulata)))	Notochelys_platynota);
(((Heosemys_grandis	((Heosemys_annandalii	(Rhinoclemmys_melanosterna	((Rhinoclemmys_pulcherrima	((Cuora_aurocapitata	Cuora_pani)	(((((Mauremys_annamensis	(Mauremys_japonica	((Mauremys_nigricans	Mauremys_reevesii)	Mauremys_caspica)))	((Geoemyda_spengleri	(((Cyclemys_oldhamii	Cyclemys_dentata)	Notochelys_platynota)	Heosemys_spinosa))	Malaclemys_terrapin))	(Mauremys_sinensis	(Mauremys_leprosa	Mauremys_rivulata)))	(Leucocephalon_yuwonoi	(Rhinoclemmys_annulata	(Rhinoclemmys_nasuta	(Rhinoclemmys_punctularia	Rhinoclemmys_areolata)))))	Cuora_mccordi)))	(Cuora_flavomarginata	(Cuora_galbinifrons	Cuora_amboinensis)))))	((Sacalia_bealei	Malayemys_subtrijuga)	Siebenrockiella_crassicollis)))	Melanochelys_trijuga)	Rhinoclemmys_funerea	((Morenia_petersi	Morenia_ocellata)	((Hardella_thurjii	(((Pangshura_tecta	Pangshura_tentoria)	Pangshura_smithii)	(Batagur_dhongoka	(Batagur_kachuga	Batagur_baska))))	Orlitia_borneensis)));
(((((((Malaclemys_terrapin	(Heosemys_spinosa	Geoemyda_spengleri))	Notochelys_platynota)	(Cyclemys_dentata	Cyclemys_oldhamii))	Mauremys_japonica)	Mauremys_caspica)	(Mauremys_annamensis	((Malayemys_subtrijuga	(Siebenrockiella_crassicollis	Sacalia_bealei))	(((((Heosemys_grandis	Heosemys_annandalii)	(Rhinoclemmys_funerea	((Morenia_petersi	Morenia_ocellata)	(Orlitia_borneensis	(Hardella_thurjii	((Pangshura_smithii	(Pangshura_tentoria	Pangshura_tecta))	((Batagur_baska	Batagur_kachuga)	Batagur_dhongoka)))))))	Melanochelys_trijuga)	(Rhinoclemmys_nasuta	((Leucocephalon_yuwonoi	(Rhinoclemmys_annulata	(Rhinoclemmys_areolata	Rhinoclemmys_punctularia)))	((Mauremys_leprosa	Mauremys_rivulata)	Mauremys_sinensis))))	((Cuora_aurocapitata	Cuora_pani)	(Cuora_mccordi	(((Cuora_amboinensis	Cuora_galbinifrons)	Cuora_flavomarginata)	(Rhinoclemmys_pulcherrima	Rhinoclemmys_melanosterna))))))))	Mauremys_reevesii	Mauremys_nigricans);
(Malayemys_subtrijuga	(((Mauremys_annamensis	((Mauremys_caspica	(Mauremys_sinensis	(Mauremys_leprosa	Mauremys_rivulata)))	(Mauremys_japonica	((Cuora_mccordi	(Cuora_pani	Cuora_aurocapitata))	((Notochelys_platynota	(Malaclemys_terrapin	(Geoemyda_spengleri	Heosemys_spinosa)))	(Cyclemys_oldhamii	Cyclemys_dentata))))))	(Mauremys_nigricans	Mauremys_reevesii))	(((((Rhinoclemmys_annulata	Leucocephalon_yuwonoi)	Rhinoclemmys_nasuta)	Rhinoclemmys_punctularia)	Rhinoclemmys_areolata)	((Heosemys_annandalii	((Rhinoclemmys_pulcherrima	(Cuora_galbinifrons	(Cuora_amboinensis	Cuora_flavomarginata)))	Rhinoclemmys_melanosterna))	(Heosemys_grandis	(Melanochelys_trijuga	((((Hardella_thurjii	((Pangshura_smithii	(Pangshura_tecta	Pangshura_tentoria))	((Batagur_kachuga	Batagur_baska)	Batagur_dhongoka)))	Orlitia_borneensis)	(Morenia_ocellata	Morenia_petersi))	Rhinoclemmys_funerea))))))	(Siebenrockiella_crassicollis	Sacalia_bealei));
(((Heosemys_grandis	((Rhinoclemmys_funerea	Melanochelys_trijuga)	(Rhinoclemmys_punctularia	(Rhinoclemmys_areolata	((Rhinoclemmys_annulata	((((Mauremys_japonica	((Mauremys_annamensis	((Mauremys_nigricans	(Malayemys_subtrijuga	(Siebenrockiella_crassicollis	Sacalia_bealei)))	Mauremys_reevesii))	(Mauremys_caspica	(Mauremys_sinensis	(Mauremys_leprosa	Mauremys_rivulata)))))	((Notochelys_platynota	((Heosemys_spinosa	Geoemyda_spengleri)	Malaclemys_terrapin))	(Cyclemys_dentata	Cyclemys_oldhamii)))	(Cuora_mccordi	(Cuora_aurocapitata	Cuora_pani)))	Leucocephalon_yuwonoi))	Rhinoclemmys_nasuta)))))	(Heosemys_annandalii	(Rhinoclemmys_melanosterna	(((Cuora_flavomarginata	Cuora_amboinensis)	Cuora_galbinifrons)	Rhinoclemmys_pulcherrima))))	(Morenia_ocellata	Morenia_petersi)	(Hardella_thurjii	(Orlitia_borneensis	(((Batagur_kachuga	Batagur_baska)	Batagur_dhongoka)	(Pangshura_smithii	(Pangshura_tecta	Pangshura_tentoria))))));
(Cuora_mccordi	((Rhinoclemmys_nasuta	(((Rhinoclemmys_punctularia	Rhinoclemmys_areolata)	Rhinoclemmys_annulata)	Leucocephalon_yuwonoi))	((Melanochelys_trijuga	((((((Hardella_thurjii	((Pangshura_smithii	(Pangshura_tecta	Pangshura_tentoria))	((Batagur_baska	Batagur_kachuga)	Batagur_dhongoka)))	Orlitia_borneensis)	(Morenia_ocellata	Morenia_petersi))	Rhinoclemmys_funerea)	Heosemys_grandis)	Heosemys_annandalii))	(((Siebenrockiella_crassicollis	Sacalia_bealei)	Malayemys_subtrijuga)	(Mauremys_annamensis	(((Mauremys_japonica	((Cyclemys_dentata	Cyclemys_oldhamii)	((Malaclemys_terrapin	(Geoemyda_spengleri	Heosemys_spinosa))	Notochelys_platynota)))	((Mauremys_sinensis	(Mauremys_leprosa	Mauremys_rivulata))	Mauremys_caspica))	(Mauremys_nigricans	Mauremys_reevesii))))))	(((Rhinoclemmys_melanosterna	(Cuora_galbinifrons	(Cuora_amboinensis	Cuora_flavomarginata)))	Rhinoclemmys_pulcherrima)	(Cuora_aurocapitata	Cuora_pani)));
(((((Cuora_flavomarginata	Cuora_amboinensis)	Cuora_galbinifrons)	Rhinoclemmys_pulcherrima)	Rhinoclemmys_melanosterna)	Heosemys_annandalii	(((Rhinoclemmys_punctularia	((Rhinoclemmys_nasuta	(((Malaclemys_terrapin	(Geoemyda_spengleri	(((((Cuora_mccordi	(Cuora_aurocapitata	Cuora_pani))	(((Mauremys_annamensis	((Mauremys_nigricans	((Siebenrockiella_crassicollis	Sacalia_bealei)	Malayemys_subtrijuga))	Mauremys_reevesii))	((Mauremys_sinensis	(Mauremys_leprosa	Mauremys_rivulata))	Mauremys_caspica))	Mauremys_japonica))	(Cyclemys_dentata	Cyclemys_oldhamii))	Notochelys_platynota)	Heosemys_spinosa)))	Rhinoclemmys_annulata)	Leucocephalon_yuwonoi))	Rhinoclemmys_areolata))	Heosemys_grandis)	((Rhinoclemmys_funerea	((Morenia_petersi	Morenia_ocellata)	(Orlitia_borneensis	(((Pangshura_smithii	(Pangshura_tecta	Pangshura_tentoria))	(Batagur_dhongoka	(Batagur_kachuga	Batagur_baska)))	Hardella_thurjii))))	Melanochelys_trijuga)));
((Melanochelys_trijuga	Rhinoclemmys_funerea)	((((Morenia_petersi	Morenia_ocellata)	((Orlitia_borneensis	(((Batagur_kachuga	Batagur_baska)	Batagur_dhongoka)	(Pangshura_smithii	(Pangshura_tentoria	Pangshura_tecta))))	Hardella_thurjii))	(Heosemys_annandalii	(Rhinoclemmys_melanosterna	(Rhinoclemmys_pulcherrima	((Cuora_flavomarginata	(Cuora_amboinensis	Cuora_galbinifrons))	((Cuora_aurocapitata	Cuora_pani)	Cuora_mccordi))))))	Heosemys_grandis)	((Rhinoclemmys_areolata	(((Leucocephalon_yuwonoi	((Notochelys_platynota	((Geoemyda_spengleri	Heosemys_spinosa)	Malaclemys_terrapin))	(Cyclemys_oldhamii	((((((Mauremys_nigricans	((Siebenrockiella_crassicollis	Sacalia_bealei)	Malayemys_subtrijuga))	Mauremys_reevesii)	Mauremys_annamensis)	(Mauremys_caspica	(Mauremys_sinensis	(Mauremys_rivulata	Mauremys_leprosa))))	Mauremys_japonica)	Cyclemys_dentata))))	Rhinoclemmys_annulata)	Rhinoclemmys_nasuta))	Rhinoclemmys_punctularia));
((Hardella_thurjii	(Orlitia_borneensis	((Pangshura_smithii	(Pangshura_tentoria	Pangshura_tecta))	((Batagur_baska	Batagur_kachuga)	Batagur_dhongoka))))	(Morenia_petersi	Morenia_ocellata)	(Heosemys_annandalii	(Heosemys_grandis	((Melanochelys_trijuga	Rhinoclemmys_funerea)	(((Rhinoclemmys_pulcherrima	((Cuora_galbinifrons	(Cuora_amboinensis	Cuora_flavomarginata))	Rhinoclemmys_melanosterna))	(Cuora_pani	Cuora_aurocapitata))	(Rhinoclemmys_areolata	(Rhinoclemmys_punctularia	((Rhinoclemmys_annulata	((Cuora_mccordi	(Heosemys_spinosa	(Geoemyda_spengleri	(Malaclemys_terrapin	((((Mauremys_japonica	(Mauremys_caspica	((Mauremys_leprosa	Mauremys_rivulata)	Mauremys_sinensis)))	((Mauremys_reevesii	(Mauremys_nigricans	(Malayemys_subtrijuga	(Siebenrockiella_crassicollis	Sacalia_bealei))))	Mauremys_annamensis))	(Cyclemys_oldhamii	Cyclemys_dentata))	Notochelys_platynota)))))	Leucocephalon_yuwonoi))	Rhinoclemmys_nasuta))))))));
(Cuora_pani	Cuora_aurocapitata	((((Malayemys_subtrijuga	(Siebenrockiella_crassicollis	Sacalia_bealei))	(((Heosemys_grandis	((Rhinoclemmys_funerea	((Morenia_petersi	Morenia_ocellata)	(((((Batagur_dhongoka	(Pangshura_smithii	(Pangshura_tecta	Pangshura_tentoria)))	Batagur_kachuga)	Batagur_baska)	Hardella_thurjii)	Orlitia_borneensis)))	Melanochelys_trijuga))	(((Rhinoclemmys_pulcherrima	((Cuora_flavomarginata	Cuora_amboinensis)	Cuora_galbinifrons))	Rhinoclemmys_melanosterna)	Heosemys_annandalii))	(Rhinoclemmys_areolata	(Rhinoclemmys_punctularia	((Leucocephalon_yuwonoi	Rhinoclemmys_annulata)	Rhinoclemmys_nasuta)))))	(((((Mauremys_caspica	(Mauremys_sinensis	(Mauremys_leprosa	Mauremys_rivulata)))	Mauremys_japonica)	(Mauremys_reevesii	Mauremys_nigricans))	Mauremys_annamensis)	((((Heosemys_spinosa	Geoemyda_spengleri)	Malaclemys_terrapin)	Notochelys_platynota)	(Cyclemys_oldhamii	Cyclemys_dentata))))	Cuora_mccordi));
(Mauremys_sinensis	(Mauremys_leprosa	Mauremys_rivulata)	(((Mauremys_japonica	((Mauremys_annamensis	(Mauremys_reevesii	(Mauremys_nigricans	(Malayemys_subtrijuga	(Siebenrockiella_crassicollis	Sacalia_bealei)))))	(((Malaclemys_terrapin	(Geoemyda_spengleri	Heosemys_spinosa))	Notochelys_platynota)	(Cyclemys_oldhamii	Cyclemys_dentata))))	Mauremys_caspica)	(Leucocephalon_yuwonoi	((((Rhinoclemmys_punctularia	(Heosemys_grandis	((((Rhinoclemmys_pulcherrima	(Rhinoclemmys_melanosterna	(Cuora_galbinifrons	(Cuora_flavomarginata	Cuora_amboinensis))))	((Cuora_aurocapitata	Cuora_pani)	Cuora_mccordi))	Heosemys_annandalii)	(Melanochelys_trijuga	(((Morenia_ocellata	Morenia_petersi)	(Orlitia_borneensis	(((Batagur_kachuga	(Batagur_dhongoka	(Pangshura_smithii	(Pangshura_tecta	Pangshura_tentoria))))	Batagur_baska)	Hardella_thurjii)))	Rhinoclemmys_funerea)))))	Rhinoclemmys_areolata)	Rhinoclemmys_nasuta)	Rhinoclemmys_annulata))));
(((Morenia_petersi	Morenia_ocellata)	((Hardella_thurjii	(((Batagur_kachuga	Batagur_baska)	Batagur_dhongoka)	(Pangshura_smithii	(Pangshura_tecta	Pangshura_tentoria))))	Orlitia_borneensis))	Rhinoclemmys_funerea	(((((Rhinoclemmys_areolata	(Rhinoclemmys_nasuta	(Rhinoclemmys_annulata	(((Notochelys_platynota	(Heosemys_spinosa	(Geoemyda_spengleri	(Malaclemys_terrapin	((Cyclemys_dentata	Cyclemys_oldhamii)	(Mauremys_annamensis	((Mauremys_nigricans	Mauremys_reevesii)	((((Mauremys_leprosa	Mauremys_rivulata)	Mauremys_sinensis)	Mauremys_caspica)	Mauremys_japonica))))))))	(Cuora_mccordi	((Cuora_aurocapitata	Cuora_pani)	(Rhinoclemmys_pulcherrima	(Rhinoclemmys_melanosterna	((Cuora_flavomarginata	Cuora_amboinensis)	Cuora_galbinifrons))))))	Leucocephalon_yuwonoi))))	Rhinoclemmys_punctularia)	Heosemys_grandis)	(Heosemys_annandalii	(Siebenrockiella_crassicollis	(Malayemys_subtrijuga	Sacalia_bealei))))	Melanochelys_trijuga));
(((Mauremys_annamensis	(Mauremys_reevesii	(Mauremys_nigricans	((Siebenrockiella_crassicollis	Sacalia_bealei)	Malayemys_subtrijuga))))	((((Mauremys_leprosa	Mauremys_rivulata)	Mauremys_sinensis)	Mauremys_caspica)	Mauremys_japonica))	((Heosemys_spinosa	(((Cyclemys_oldhamii	Cyclemys_dentata)	((Rhinoclemmys_annulata	(Rhinoclemmys_punctularia	((Rhinoclemmys_nasuta	(((Heosemys_annandalii	((((Morenia_ocellata	Morenia_petersi)	(Orlitia_borneensis	(((Batagur_dhongoka	(Batagur_baska	Batagur_kachuga))	(Pangshura_smithii	(Pangshura_tecta	Pangshura_tentoria)))	Hardella_thurjii)))	Rhinoclemmys_funerea)	Heosemys_grandis))	Melanochelys_trijuga)	(((Cuora_pani	Cuora_aurocapitata)	Cuora_mccordi)	(Rhinoclemmys_pulcherrima	(Rhinoclemmys_melanosterna	(Cuora_galbinifrons	(Cuora_amboinensis	Cuora_flavomarginata)))))))	Rhinoclemmys_areolata)))	Leucocephalon_yuwonoi))	Notochelys_platynota))	Geoemyda_spengleri)	Malaclemys_terrapin);
((((Heosemys_grandis	((Melanochelys_trijuga	Rhinoclemmys_funerea)	(Rhinoclemmys_punctularia	((Rhinoclemmys_nasuta	(((((Rhinoclemmys_melanosterna	(Cuora_galbinifrons	(Cuora_amboinensis	Cuora_flavomarginata)))	Rhinoclemmys_pulcherrima)	(Cuora_aurocapitata	Cuora_pani))	Cuora_mccordi)	(((((Cyclemys_dentata	Cyclemys_oldhamii)	(((Heosemys_spinosa	Geoemyda_spengleri)	Malaclemys_terrapin)	Notochelys_platynota))	(((Mauremys_rivulata	Mauremys_leprosa)	Mauremys_sinensis)	(Mauremys_caspica	(Mauremys_japonica	(Mauremys_annamensis	(Mauremys_reevesii	Mauremys_nigricans))))))	Leucocephalon_yuwonoi)	Rhinoclemmys_annulata)))	Rhinoclemmys_areolata))))	(Siebenrockiella_crassicollis	(Malayemys_subtrijuga	Sacalia_bealei)))	Heosemys_annandalii)	(Morenia_petersi	Morenia_ocellata)	(Hardella_thurjii	(((Batagur_dhongoka	(Batagur_baska	Batagur_kachuga))	((Pangshura_tentoria	Pangshura_tecta)	Pangshura_smithii))	Orlitia_borneensis)));
((Heosemys_grandis	(Melanochelys_trijuga	(Rhinoclemmys_funerea	(((((Pangshura_smithii	(Pangshura_tecta	Pangshura_tentoria))	((Batagur_baska	Batagur_kachuga)	Batagur_dhongoka))	Hardella_thurjii)	Orlitia_borneensis)	(Morenia_ocellata	Morenia_petersi)))))	((Rhinoclemmys_areolata	((((((((Notochelys_platynota	((((((Malayemys_subtrijuga	(Sacalia_bealei	Siebenrockiella_crassicollis))	Mauremys_nigricans)	Mauremys_reevesii)	Mauremys_annamensis)	(Mauremys_japonica	((Mauremys_sinensis	(Mauremys_leprosa	Mauremys_rivulata))	Mauremys_caspica)))	(Cyclemys_oldhamii	Cyclemys_dentata)))	Heosemys_spinosa)	Geoemyda_spengleri)	Malaclemys_terrapin)	Rhinoclemmys_annulata)	Leucocephalon_yuwonoi)	Rhinoclemmys_nasuta)	Rhinoclemmys_punctularia))	((((Cuora_mccordi	(Cuora_aurocapitata	Cuora_pani))	((Cuora_amboinensis	Cuora_galbinifrons)	Cuora_flavomarginata))	Rhinoclemmys_pulcherrima)	Rhinoclemmys_melanosterna))	Heosemys_annandalii);
(((Cyclemys_dentata	Cyclemys_oldhamii)	((Malaclemys_terrapin	((Notochelys_platynota	Heosemys_spinosa)	Geoemyda_spengleri))	(Rhinoclemmys_annulata	((((((Rhinoclemmys_melanosterna	(Cuora_galbinifrons	(Cuora_amboinensis	Cuora_flavomarginata)))	Rhinoclemmys_pulcherrima)	(Cuora_aurocapitata	Cuora_pani))	Cuora_mccordi)	(((Rhinoclemmys_punctularia	((Melanochelys_trijuga	Rhinoclemmys_funerea)	((Heosemys_annandalii	((Morenia_ocellata	Morenia_petersi)	((Orlitia_borneensis	((Batagur_dhongoka	(Batagur_baska	Batagur_kachuga))	((Pangshura_tentoria	Pangshura_tecta)	Pangshura_smithii)))	Hardella_thurjii)))	Heosemys_grandis)))	Rhinoclemmys_areolata)	Rhinoclemmys_nasuta))	Leucocephalon_yuwonoi))))	((((Mauremys_leprosa	Mauremys_rivulata)	Mauremys_sinensis)	Mauremys_caspica)	Mauremys_japonica)	(Mauremys_annamensis	(Mauremys_reevesii	((Malayemys_subtrijuga	(Sacalia_bealei	Siebenrockiella_crassicollis))	Mauremys_nigricans))));
((Rhinoclemmys_nasuta	(Rhinoclemmys_areolata	(Rhinoclemmys_punctularia	((Melanochelys_trijuga	Rhinoclemmys_funerea)	(Heosemys_grandis	(((Hardella_thurjii	(((Pangshura_smithii	(Pangshura_tentoria	Pangshura_tecta))	(Batagur_dhongoka	(Batagur_kachuga	Batagur_baska)))	Orlitia_borneensis))	(Morenia_ocellata	Morenia_petersi))	(Heosemys_annandalii	(Rhinoclemmys_melanosterna	(((Cuora_flavomarginata	(Cuora_amboinensis	Cuora_galbinifrons))	((Cuora_aurocapitata	Cuora_pani)	Cuora_mccordi))	Rhinoclemmys_pulcherrima)))))))))	Leucocephalon_yuwonoi	(Rhinoclemmys_annulata	(((Cyclemys_oldhamii	Cyclemys_dentata)	(((Mauremys_caspica	(Mauremys_sinensis	(Mauremys_leprosa	Mauremys_rivulata)))	Mauremys_japonica)	(((Mauremys_nigricans	((Sacalia_bealei	Siebenrockiella_crassicollis)	Malayemys_subtrijuga))	Mauremys_reevesii)	Mauremys_annamensis)))	(Malaclemys_terrapin	(Geoemyda_spengleri	(Notochelys_platynota	Heosemys_spinosa))))));
((Heosemys_grandis	(Heosemys_annandalii	((Rhinoclemmys_melanosterna	(Rhinoclemmys_pulcherrima	(((Cuora_amboinensis	Cuora_galbinifrons)	Cuora_flavomarginata)	(Cuora_mccordi	(Cuora_aurocapitata	Cuora_pani)))))	((Rhinoclemmys_punctularia	((Rhinoclemmys_annulata	(((Notochelys_platynota	(Malaclemys_terrapin	(Geoemyda_spengleri	Heosemys_spinosa)))	(Cyclemys_oldhamii	((((Mauremys_caspica	(Mauremys_sinensis	(Mauremys_rivulata	Mauremys_leprosa)))	(Mauremys_annamensis	(Mauremys_reevesii	Mauremys_nigricans)))	Mauremys_japonica)	Cyclemys_dentata)))	Leucocephalon_yuwonoi))	Rhinoclemmys_nasuta))	Rhinoclemmys_areolata))))	((Sacalia_bealei	Malayemys_subtrijuga)	Siebenrockiella_crassicollis)	((((((((Pangshura_tentoria	Pangshura_tecta)	Pangshura_smithii)	((Batagur_baska	Batagur_kachuga)	Batagur_dhongoka))	Hardella_thurjii)	Orlitia_borneensis)	(Morenia_ocellata	Morenia_petersi))	Rhinoclemmys_funerea)	Melanochelys_trijuga));
(Cuora_mccordi	((Cuora_flavomarginata	(Cuora_galbinifrons	Cuora_amboinensis))	(Rhinoclemmys_pulcherrima	((Heosemys_annandalii	((Heosemys_grandis	((((Rhinoclemmys_nasuta	(Rhinoclemmys_annulata	Leucocephalon_yuwonoi))	Rhinoclemmys_areolata)	Rhinoclemmys_punctularia)	(Rhinoclemmys_funerea	Melanochelys_trijuga)))	((Hardella_thurjii	(Orlitia_borneensis	((Pangshura_smithii	(Pangshura_tentoria	Pangshura_tecta))	(Batagur_dhongoka	(Batagur_baska	Batagur_kachuga)))))	(Morenia_petersi	Morenia_ocellata))))	Rhinoclemmys_melanosterna)))	((Cuora_aurocapitata	Cuora_pani)	((Mauremys_caspica	((Mauremys_rivulata	Mauremys_leprosa)	Mauremys_sinensis))	(Mauremys_japonica	(((((Heosemys_spinosa	Geoemyda_spengleri)	Malaclemys_terrapin)	Notochelys_platynota)	(Cyclemys_oldhamii	Cyclemys_dentata))	(Mauremys_annamensis	((Mauremys_nigricans	((Sacalia_bealei	Siebenrockiella_crassicollis)	Malayemys_subtrijuga))	Mauremys_reevesii)))))));
(((Mauremys_leprosa	Mauremys_rivulata)	Mauremys_sinensis)	Mauremys_caspica	((((Cuora_pani	Cuora_aurocapitata)	Cuora_mccordi)	(((Rhinoclemmys_punctularia	((Leucocephalon_yuwonoi	Rhinoclemmys_annulata)	Rhinoclemmys_nasuta))	Rhinoclemmys_areolata)	(((Heosemys_grandis	((((Morenia_ocellata	Morenia_petersi)	(Orlitia_borneensis	(Hardella_thurjii	((Batagur_kachuga	((Pangshura_smithii	(Pangshura_tecta	Pangshura_tentoria))	Batagur_dhongoka))	Batagur_baska))))	Rhinoclemmys_funerea)	Melanochelys_trijuga))	((Rhinoclemmys_melanosterna	(((Cuora_flavomarginata	Cuora_amboinensis)	Cuora_galbinifrons)	Rhinoclemmys_pulcherrima))	Heosemys_annandalii))	((Sacalia_bealei	Siebenrockiella_crassicollis)	Malayemys_subtrijuga))))	((((Mauremys_nigricans	Mauremys_reevesii)	Mauremys_annamensis)	((Cyclemys_oldhamii	Cyclemys_dentata)	(Notochelys_platynota	((Heosemys_spinosa	Geoemyda_spengleri)	Malaclemys_terrapin))))	Mauremys_japonica)));
((Rhinoclemmys_areolata	(Rhinoclemmys_nasuta	(((((Malaclemys_terrapin	((Notochelys_platynota	Heosemys_spinosa)	Geoemyda_spengleri))	((Cyclemys_oldhamii	Cyclemys_dentata)	((((((Sacalia_bealei	Siebenrockiella_crassicollis)	Malayemys_subtrijuga)	Mauremys_nigricans)	Mauremys_reevesii)	Mauremys_annamensis)	(Mauremys_japonica	(Mauremys_caspica	(Mauremys_sinensis	(Mauremys_leprosa	Mauremys_rivulata)))))))	Rhinoclemmys_annulata)	Leucocephalon_yuwonoi)	(Cuora_mccordi	((Cuora_aurocapitata	Cuora_pani)	(Rhinoclemmys_pulcherrima	(((Cuora_flavomarginata	Cuora_amboinensis)	Cuora_galbinifrons)	Rhinoclemmys_melanosterna)))))))	Rhinoclemmys_punctularia	((Rhinoclemmys_funerea	Melanochelys_trijuga)	((((Morenia_ocellata	Morenia_petersi)	(Hardella_thurjii	((((Batagur_kachuga	Batagur_baska)	Batagur_dhongoka)	(Pangshura_smithii	(Pangshura_tecta	Pangshura_tentoria)))	Orlitia_borneensis)))	Heosemys_annandalii)	Heosemys_grandis)));
(Rhinoclemmys_nasuta	(Rhinoclemmys_areolata	(Rhinoclemmys_punctularia	((((Rhinoclemmys_funerea	(((Hardella_thurjii	((Batagur_dhongoka	(Batagur_kachuga	Batagur_baska))	((Pangshura_tecta	Pangshura_tentoria)	Pangshura_smithii)))	Orlitia_borneensis)	(Morenia_ocellata	Morenia_petersi)))	Melanochelys_trijuga)	((Rhinoclemmys_melanosterna	(Rhinoclemmys_pulcherrima	(Cuora_galbinifrons	(Cuora_flavomarginata	Cuora_amboinensis))))	Heosemys_annandalii))	Heosemys_grandis)))	(Rhinoclemmys_annulata	((((((Mauremys_annamensis	(Mauremys_reevesii	(Mauremys_nigricans	((Sacalia_bealei	Siebenrockiella_crassicollis)	Malayemys_subtrijuga))))	(Mauremys_caspica	((Mauremys_rivulata	Mauremys_leprosa)	Mauremys_sinensis)))	Mauremys_japonica)	(((Malaclemys_terrapin	(Geoemyda_spengleri	Heosemys_spinosa))	Notochelys_platynota)	(Cyclemys_dentata	Cyclemys_oldhamii)))	(Cuora_mccordi	(Cuora_aurocapitata	Cuora_pani)))	Leucocephalon_yuwonoi)));
((Cuora_mccordi	(Cuora_pani	Cuora_aurocapitata))	(((Cyclemys_dentata	Cyclemys_oldhamii)	(Notochelys_platynota	((Heosemys_spinosa	Geoemyda_spengleri)	Malaclemys_terrapin)))	(((((Mauremys_rivulata	Mauremys_leprosa)	Mauremys_sinensis)	Mauremys_caspica)	((((Malayemys_subtrijuga	(Sacalia_bealei	Siebenrockiella_crassicollis))	Mauremys_nigricans)	Mauremys_reevesii)	Mauremys_annamensis))	Mauremys_japonica))	(Leucocephalon_yuwonoi	(Rhinoclemmys_annulata	(Rhinoclemmys_nasuta	(Rhinoclemmys_areolata	(((((((Morenia_ocellata	Morenia_petersi)	(Orlitia_borneensis	(Hardella_thurjii	((Batagur_dhongoka	(Batagur_baska	Batagur_kachuga))	(Pangshura_smithii	(Pangshura_tecta	Pangshura_tentoria))))))	Rhinoclemmys_funerea)	Melanochelys_trijuga)	(((Rhinoclemmys_pulcherrima	((Cuora_flavomarginata	Cuora_amboinensis)	Cuora_galbinifrons))	Rhinoclemmys_melanosterna)	Heosemys_annandalii))	Heosemys_grandis)	Rhinoclemmys_punctularia))))));
(((Mauremys_nigricans	(Malayemys_subtrijuga	(Sacalia_bealei	Siebenrockiella_crassicollis)))	Mauremys_reevesii)	Mauremys_annamensis	(((Cyclemys_oldhamii	Cyclemys_dentata)	((((Notochelys_platynota	Heosemys_spinosa)	Geoemyda_spengleri)	Malaclemys_terrapin)	(Rhinoclemmys_annulata	(Leucocephalon_yuwonoi	(((Rhinoclemmys_punctularia	((((Rhinoclemmys_melanosterna	(Rhinoclemmys_pulcherrima	((Cuora_mccordi	(Cuora_pani	Cuora_aurocapitata))	((Cuora_amboinensis	Cuora_galbinifrons)	Cuora_flavomarginata))))	Heosemys_annandalii)	(Melanochelys_trijuga	(Rhinoclemmys_funerea	((Morenia_petersi	Morenia_ocellata)	(((((Pangshura_tentoria	Pangshura_tecta)	Pangshura_smithii)	((Batagur_baska	Batagur_kachuga)	Batagur_dhongoka))	Hardella_thurjii)	Orlitia_borneensis)))))	Heosemys_grandis))	Rhinoclemmys_areolata)	Rhinoclemmys_nasuta)))))	(Mauremys_japonica	(Mauremys_caspica	((Mauremys_rivulata	Mauremys_leprosa)	Mauremys_sinensis)))));
(((Rhinoclemmys_melanosterna	((((Cuora_aurocapitata	Cuora_pani)	Cuora_mccordi)	(Cuora_flavomarginata	(Cuora_amboinensis	Cuora_galbinifrons)))	Rhinoclemmys_pulcherrima))	Heosemys_annandalii)	(Malayemys_subtrijuga	(Sacalia_bealei	Siebenrockiella_crassicollis))	((Mauremys_reevesii	((((Cyclemys_oldhamii	Cyclemys_dentata)	(((Leucocephalon_yuwonoi	(Rhinoclemmys_nasuta	((Rhinoclemmys_punctularia	((Melanochelys_trijuga	(((Orlitia_borneensis	(Hardella_thurjii	((Batagur_dhongoka	(Batagur_kachuga	Batagur_baska))	(Pangshura_smithii	(Pangshura_tecta	Pangshura_tentoria)))))	(Morenia_ocellata	Morenia_petersi))	Rhinoclemmys_funerea))	Heosemys_grandis))	Rhinoclemmys_areolata)))	Rhinoclemmys_annulata)	(Malaclemys_terrapin	((Heosemys_spinosa	Notochelys_platynota)	Geoemyda_spengleri))))	(Mauremys_japonica	(Mauremys_caspica	(Mauremys_sinensis	(Mauremys_rivulata	Mauremys_leprosa)))))	Mauremys_annamensis))	Mauremys_nigricans));
((((Morenia_petersi	Morenia_ocellata)	(Hardella_thurjii	(((Batagur_kachuga	(((Pangshura_tentoria	Pangshura_tecta)	Pangshura_smithii)	Batagur_dhongoka))	Batagur_baska)	Orlitia_borneensis)))	(((((((Rhinoclemmys_annulata	((((((Cyclemys_dentata	Cyclemys_oldhamii)	Notochelys_platynota)	Heosemys_spinosa)	Geoemyda_spengleri)	Malaclemys_terrapin)	(((Mauremys_japonica	(Mauremys_annamensis	(Mauremys_reevesii	(Mauremys_nigricans	((Siebenrockiella_crassicollis	Sacalia_bealei)	Malayemys_subtrijuga)))))	Mauremys_caspica)	((Mauremys_rivulata	Mauremys_leprosa)	Mauremys_sinensis))))	Leucocephalon_yuwonoi)	Rhinoclemmys_nasuta)	Rhinoclemmys_areolata)	Rhinoclemmys_punctularia)	(Melanochelys_trijuga	Rhinoclemmys_funerea))	Heosemys_grandis))	Heosemys_annandalii	((Rhinoclemmys_pulcherrima	(((Cuora_amboinensis	Cuora_galbinifrons)	Cuora_flavomarginata)	(Cuora_mccordi	(Cuora_aurocapitata	Cuora_pani))))	Rhinoclemmys_melanosterna));
((((((((Cyclemys_oldhamii	Cyclemys_dentata)	(Notochelys_platynota	((((Rhinoclemmys_annulata	(Leucocephalon_yuwonoi	((Mauremys_sinensis	(Mauremys_rivulata	Mauremys_leprosa))	Rhinoclemmys_nasuta)))	Malaclemys_terrapin)	Geoemyda_spengleri)	Heosemys_spinosa)))	(Mauremys_annamensis	(Mauremys_japonica	((Mauremys_reevesii	Mauremys_nigricans)	Mauremys_caspica))))	(Cuora_pani	Cuora_aurocapitata))	Cuora_mccordi)	(Cuora_flavomarginata	(Cuora_amboinensis	Cuora_galbinifrons)))	Rhinoclemmys_pulcherrima)	Rhinoclemmys_melanosterna	(Heosemys_annandalii	(((Melanochelys_trijuga	(((Morenia_ocellata	Morenia_petersi)	((Hardella_thurjii	((Batagur_dhongoka	(Batagur_baska	Batagur_kachuga))	(Pangshura_smithii	(Pangshura_tecta	Pangshura_tentoria))))	Orlitia_borneensis))	Rhinoclemmys_funerea))	(Heosemys_grandis	(Rhinoclemmys_areolata	Rhinoclemmys_punctularia)))	((Malayemys_subtrijuga	Sacalia_bealei)	Siebenrockiella_crassicollis))));
((Mauremys_sinensis	(Mauremys_rivulata	Mauremys_leprosa))	(((Mauremys_annamensis	(Mauremys_reevesii	(Mauremys_nigricans	(Malayemys_subtrijuga	(Sacalia_bealei	Siebenrockiella_crassicollis)))))	Mauremys_japonica)	Mauremys_caspica)	(((((Rhinoclemmys_punctularia	(Rhinoclemmys_areolata	((((Melanochelys_trijuga	(((Orlitia_borneensis	((((Batagur_baska	Batagur_kachuga)	Batagur_dhongoka)	((Pangshura_tentoria	Pangshura_tecta)	Pangshura_smithii))	Hardella_thurjii))	(Morenia_petersi	Morenia_ocellata))	Rhinoclemmys_funerea))	Heosemys_grandis)	Heosemys_annandalii)	(Rhinoclemmys_melanosterna	((((Cuora_pani	Cuora_aurocapitata)	Cuora_mccordi)	(Cuora_flavomarginata	(Cuora_amboinensis	Cuora_galbinifrons)))	Rhinoclemmys_pulcherrima)))))	Rhinoclemmys_nasuta)	Rhinoclemmys_annulata)	Leucocephalon_yuwonoi)	((Cyclemys_dentata	Cyclemys_oldhamii)	((Malaclemys_terrapin	(Geoemyda_spengleri	Heosemys_spinosa))	Notochelys_platynota))));
((Rhinoclemmys_annulata	(Leucocephalon_yuwonoi	((Rhinoclemmys_areolata	(Rhinoclemmys_melanosterna	(Heosemys_annandalii	((((Malayemys_subtrijuga	Sacalia_bealei)	Siebenrockiella_crassicollis)	(Melanochelys_trijuga	(((Morenia_petersi	Morenia_ocellata)	(Orlitia_borneensis	(((Pangshura_smithii	(Pangshura_tentoria	Pangshura_tecta))	((Batagur_baska	Batagur_kachuga)	Batagur_dhongoka))	Hardella_thurjii)))	Rhinoclemmys_funerea)))	Heosemys_grandis))))	Rhinoclemmys_punctularia)))	(((((Cuora_flavomarginata	(Cuora_amboinensis	Cuora_galbinifrons))	Rhinoclemmys_pulcherrima)	Cuora_mccordi)	(Cuora_aurocapitata	Cuora_pani))	(((((Mauremys_reevesii	Mauremys_nigricans)	(Mauremys_annamensis	((Cyclemys_oldhamii	Cyclemys_dentata)	((Malaclemys_terrapin	(Geoemyda_spengleri	Heosemys_spinosa))	Notochelys_platynota))))	Mauremys_japonica)	Mauremys_caspica)	((Mauremys_rivulata	Mauremys_leprosa)	Mauremys_sinensis)))	Rhinoclemmys_nasuta);
((((Notochelys_platynota	(Heosemys_spinosa	(Geoemyda_spengleri	(Malaclemys_terrapin	((Mauremys_annamensis	((Mauremys_nigricans	(Malayemys_subtrijuga	(Sacalia_bealei	Siebenrockiella_crassicollis)))	Mauremys_reevesii))	(Mauremys_caspica	Mauremys_japonica))))))	(Cyclemys_oldhamii	Cyclemys_dentata))	(Cuora_mccordi	((Cuora_pani	Cuora_aurocapitata)	(((Cuora_galbinifrons	(Cuora_amboinensis	Cuora_flavomarginata))	Rhinoclemmys_melanosterna)	Rhinoclemmys_pulcherrima))))	(((Rhinoclemmys_punctularia	Rhinoclemmys_areolata)	(Rhinoclemmys_nasuta	(((((((Hardella_thurjii	(Orlitia_borneensis	((Pangshura_smithii	(Pangshura_tentoria	Pangshura_tecta))	(Batagur_dhongoka	(Batagur_baska	Batagur_kachuga)))))	(Morenia_petersi	Morenia_ocellata))	Heosemys_annandalii)	Heosemys_grandis)	Melanochelys_trijuga)	Rhinoclemmys_funerea)	((Mauremys_rivulata	Mauremys_leprosa)	Mauremys_sinensis))))	Rhinoclemmys_annulata)	Leucocephalon_yuwonoi);
((((Heosemys_annandalii	((Siebenrockiella_crassicollis	(Malayemys_subtrijuga	Sacalia_bealei))	((Melanochelys_trijuga	(Rhinoclemmys_funerea	((((((Batagur_kachuga	Batagur_baska)	Batagur_dhongoka)	(Pangshura_smithii	(Pangshura_tecta	Pangshura_tentoria)))	Hardella_thurjii)	Orlitia_borneensis)	(Morenia_ocellata	Morenia_petersi))))	Heosemys_grandis)))	Rhinoclemmys_melanosterna)	Rhinoclemmys_pulcherrima)	((Cuora_galbinifrons	Cuora_amboinensis)	Cuora_flavomarginata)	((Cuora_aurocapitata	Cuora_pani)	((((Rhinoclemmys_punctularia	Rhinoclemmys_areolata)	Rhinoclemmys_nasuta)	(((((Mauremys_sinensis	(Mauremys_rivulata	Mauremys_leprosa))	(Mauremys_caspica	(Mauremys_japonica	((Mauremys_reevesii	Mauremys_nigricans)	Mauremys_annamensis))))	(Malaclemys_terrapin	(Geoemyda_spengleri	((Notochelys_platynota	(Cyclemys_oldhamii	Cyclemys_dentata))	Heosemys_spinosa))))	Rhinoclemmys_annulata)	Leucocephalon_yuwonoi))	Cuora_mccordi)));
(Cuora_mccordi	(Cuora_aurocapitata	Cuora_pani)	(((Rhinoclemmys_nasuta	((Rhinoclemmys_punctularia	(Rhinoclemmys_annulata	(Leucocephalon_yuwonoi	((((((((Mauremys_rivulata	Mauremys_leprosa)	Mauremys_sinensis)	Mauremys_caspica)	(Mauremys_annamensis	(Mauremys_reevesii	(Mauremys_nigricans	(Sacalia_bealei	Malayemys_subtrijuga)))))	Mauremys_japonica)	Cyclemys_dentata)	Cyclemys_oldhamii)	(((Heosemys_spinosa	Geoemyda_spengleri)	Malaclemys_terrapin)	Notochelys_platynota)))))	Rhinoclemmys_areolata))	((Heosemys_grandis	((Siebenrockiella_crassicollis	((Morenia_ocellata	Morenia_petersi)	(((((Batagur_dhongoka	(Batagur_baska	Batagur_kachuga))	(Pangshura_smithii	(Pangshura_tentoria	Pangshura_tecta)))	Hardella_thurjii)	Orlitia_borneensis)	Rhinoclemmys_funerea)))	Heosemys_annandalii))	Melanochelys_trijuga))	((Rhinoclemmys_melanosterna	((Cuora_flavomarginata	Cuora_amboinensis)	Cuora_galbinifrons))	Rhinoclemmys_pulcherrima)));
(Melanochelys_trijuga	((((Rhinoclemmys_areolata	(Rhinoclemmys_punctularia	(Rhinoclemmys_nasuta	((Leucocephalon_yuwonoi	((((Malaclemys_terrapin	(((((((Mauremys_leprosa	Mauremys_rivulata)	Mauremys_sinensis)	Mauremys_caspica)	Mauremys_japonica)	(Mauremys_reevesii	Mauremys_nigricans))	Mauremys_annamensis)	(Cyclemys_dentata	Cyclemys_oldhamii)))	Geoemyda_spengleri)	Heosemys_spinosa)	Notochelys_platynota))	Rhinoclemmys_annulata))))	((Sacalia_bealei	Siebenrockiella_crassicollis)	Malayemys_subtrijuga))	Heosemys_grandis)	(Heosemys_annandalii	(Rhinoclemmys_melanosterna	(Rhinoclemmys_pulcherrima	(((Cuora_galbinifrons	Cuora_amboinensis)	Cuora_flavomarginata)	((Cuora_pani	Cuora_aurocapitata)	Cuora_mccordi))))))	(((Morenia_ocellata	Morenia_petersi)	(Orlitia_borneensis	(Hardella_thurjii	((Pangshura_smithii	(Pangshura_tecta	Pangshura_tentoria))	(Batagur_dhongoka	(Batagur_baska	Batagur_kachuga))))))	Rhinoclemmys_funerea));
(((Rhinoclemmys_funerea	((Morenia_ocellata	Morenia_petersi)	(Orlitia_borneensis	(Hardella_thurjii	(Batagur_baska	(((Pangshura_smithii	(Pangshura_tentoria	Pangshura_tecta))	Batagur_dhongoka)	Batagur_kachuga))))))	Melanochelys_trijuga)	(((((Cuora_amboinensis	Cuora_flavomarginata)	Cuora_galbinifrons)	Rhinoclemmys_pulcherrima)	Rhinoclemmys_melanosterna)	Heosemys_annandalii)	(Heosemys_grandis	((Malayemys_subtrijuga	(Siebenrockiella_crassicollis	Sacalia_bealei))	((Rhinoclemmys_punctularia	((Rhinoclemmys_annulata	(Rhinoclemmys_nasuta	(((Mauremys_sinensis	(Mauremys_leprosa	Mauremys_rivulata))	(Mauremys_caspica	(Mauremys_japonica	((Mauremys_annamensis	((Malaclemys_terrapin	((Notochelys_platynota	Heosemys_spinosa)	Geoemyda_spengleri))	(Cyclemys_oldhamii	Cyclemys_dentata)))	(Mauremys_reevesii	Mauremys_nigricans)))))	(Cuora_mccordi	(Cuora_pani	Cuora_aurocapitata)))))	Leucocephalon_yuwonoi))	Rhinoclemmys_areolata))));
(((((Cuora_galbinifrons	(Cuora_flavomarginata	Cuora_amboinensis))	Rhinoclemmys_melanosterna)	Rhinoclemmys_pulcherrima)	(Cuora_aurocapitata	Cuora_pani))	((Rhinoclemmys_nasuta	(Rhinoclemmys_areolata	((((Heosemys_annandalii	(Siebenrockiella_crassicollis	(Malayemys_subtrijuga	Sacalia_bealei)))	(Melanochelys_trijuga	(Rhinoclemmys_funerea	((Morenia_ocellata	Morenia_petersi)	(Orlitia_borneensis	((((Pangshura_tecta	Pangshura_tentoria)	Pangshura_smithii)	((Batagur_kachuga	Batagur_baska)	Batagur_dhongoka))	Hardella_thurjii))))))	Heosemys_grandis)	Rhinoclemmys_punctularia)))	(Leucocephalon_yuwonoi	(Rhinoclemmys_annulata	(Malaclemys_terrapin	((Heosemys_spinosa	(Notochelys_platynota	((Cyclemys_oldhamii	Cyclemys_dentata)	((((Mauremys_caspica	((Mauremys_leprosa	Mauremys_rivulata)	Mauremys_sinensis))	Mauremys_japonica)	(Mauremys_reevesii	Mauremys_nigricans))	Mauremys_annamensis))))	Geoemyda_spengleri)))))	Cuora_mccordi);
(((Cuora_flavomarginata	(Cuora_galbinifrons	Cuora_amboinensis))	(Rhinoclemmys_pulcherrima	((Heosemys_annandalii	(((Rhinoclemmys_funerea	(((Hardella_thurjii	((Batagur_dhongoka	(Batagur_baska	Batagur_kachuga))	(Pangshura_smithii	(Pangshura_tecta	Pangshura_tentoria))))	Orlitia_borneensis)	(Morenia_petersi	Morenia_ocellata)))	Melanochelys_trijuga)	Heosemys_grandis))	Rhinoclemmys_melanosterna)))	(Cuora_mccordi	(((Mauremys_japonica	(((Mauremys_sinensis	(Mauremys_leprosa	Mauremys_rivulata))	Mauremys_caspica)	((Mauremys_reevesii	((Malayemys_subtrijuga	(Siebenrockiella_crassicollis	Sacalia_bealei))	Mauremys_nigricans))	Mauremys_annamensis)))	((Notochelys_platynota	(Malaclemys_terrapin	(Geoemyda_spengleri	Heosemys_spinosa)))	(Cyclemys_dentata	Cyclemys_oldhamii)))	((Rhinoclemmys_annulata	(Rhinoclemmys_nasuta	(Rhinoclemmys_areolata	Rhinoclemmys_punctularia)))	Leucocephalon_yuwonoi)))	(Cuora_pani	Cuora_aurocapitata));
(((Orlitia_borneensis	(((Melanochelys_trijuga	(((Rhinoclemmys_punctularia	((Rhinoclemmys_nasuta	((Leucocephalon_yuwonoi	(((((Mauremys_annamensis	(Mauremys_nigricans	Mauremys_reevesii))	(Mauremys_caspica	((Mauremys_rivulata	Mauremys_leprosa)	Mauremys_sinensis)))	Mauremys_japonica)	((Cyclemys_dentata	Cyclemys_oldhamii)	(Notochelys_platynota	(Malaclemys_terrapin	(Heosemys_spinosa	Geoemyda_spengleri)))))	(Cuora_mccordi	(Cuora_aurocapitata	Cuora_pani))))	Rhinoclemmys_annulata))	Rhinoclemmys_areolata))	Heosemys_grandis)	((((((Cuora_flavomarginata	Cuora_amboinensis)	Cuora_galbinifrons)	Rhinoclemmys_pulcherrima)	Rhinoclemmys_melanosterna)	Heosemys_annandalii)	((Sacalia_bealei	Malayemys_subtrijuga)	Siebenrockiella_crassicollis))))	Rhinoclemmys_funerea)	(Morenia_ocellata	Morenia_petersi)))	Hardella_thurjii)	((Pangshura_tentoria	Pangshura_tecta)	Pangshura_smithii)	(Batagur_dhongoka	(Batagur_kachuga	Batagur_baska)));
((((Orlitia_borneensis	((Morenia_ocellata	Morenia_petersi)	(Rhinoclemmys_funerea	(((Heosemys_annandalii	(((Mauremys_nigricans	(Mauremys_reevesii	(Mauremys_annamensis	(((Notochelys_platynota	((Geoemyda_spengleri	Heosemys_spinosa)	Malaclemys_terrapin))	(Cyclemys_oldhamii	Cyclemys_dentata))	(((Mauremys_sinensis	(Mauremys_leprosa	Mauremys_rivulata))	Mauremys_caspica)	Mauremys_japonica)))))	((Siebenrockiella_crassicollis	Sacalia_bealei)	Malayemys_subtrijuga))	((Rhinoclemmys_areolata	((Rhinoclemmys_nasuta	(Rhinoclemmys_annulata	Leucocephalon_yuwonoi))	Rhinoclemmys_punctularia))	((Rhinoclemmys_pulcherrima	(Rhinoclemmys_melanosterna	((Cuora_amboinensis	Cuora_flavomarginata)	Cuora_galbinifrons)))	(Cuora_mccordi	(Cuora_pani	Cuora_aurocapitata))))))	Heosemys_grandis)	Melanochelys_trijuga))))	Hardella_thurjii)	((Pangshura_tecta	Pangshura_tentoria)	Pangshura_smithii))	(Batagur_kachuga	Batagur_baska)	Batagur_dhongoka);
((((Cyclemys_oldhamii	Cyclemys_dentata)	((Heosemys_spinosa	((Malaclemys_terrapin	((Leucocephalon_yuwonoi	((Mauremys_sinensis	(Mauremys_leprosa	Mauremys_rivulata))	(((Rhinoclemmys_areolata	((((Cuora_pani	Cuora_aurocapitata)	Cuora_mccordi)	(Rhinoclemmys_pulcherrima	(Rhinoclemmys_melanosterna	(Cuora_galbinifrons	(Cuora_amboinensis	Cuora_flavomarginata)))))	(Heosemys_annandalii	(Heosemys_grandis	(Melanochelys_trijuga	(Rhinoclemmys_funerea	((Orlitia_borneensis	((Batagur_baska	((Batagur_dhongoka	((Pangshura_tentoria	Pangshura_tecta)	Pangshura_smithii))	Batagur_kachuga))	Hardella_thurjii))	(Morenia_ocellata	Morenia_petersi))))))))	Rhinoclemmys_punctularia)	Rhinoclemmys_nasuta)))	Rhinoclemmys_annulata))	Geoemyda_spengleri))	Notochelys_platynota))	Mauremys_japonica)	Mauremys_caspica	(Mauremys_annamensis	((Mauremys_nigricans	(Malayemys_subtrijuga	(Sacalia_bealei	Siebenrockiella_crassicollis)))	Mauremys_reevesii)));
((((((Rhinoclemmys_funerea	Melanochelys_trijuga)	(Rhinoclemmys_punctularia	(((((((((Malaclemys_terrapin	(Heosemys_spinosa	Geoemyda_spengleri))	Notochelys_platynota)	(Cyclemys_dentata	Cyclemys_oldhamii))	((((Mauremys_sinensis	(Mauremys_leprosa	Mauremys_rivulata))	Mauremys_caspica)	(Mauremys_annamensis	(Mauremys_reevesii	Mauremys_nigricans)))	Mauremys_japonica))	(Cuora_mccordi	((Cuora_aurocapitata	Cuora_pani)	(Rhinoclemmys_pulcherrima	(Rhinoclemmys_melanosterna	((Cuora_amboinensis	Cuora_flavomarginata)	Cuora_galbinifrons))))))	Leucocephalon_yuwonoi)	Rhinoclemmys_annulata)	Rhinoclemmys_nasuta)	Rhinoclemmys_areolata)))	Heosemys_grandis)	(Siebenrockiella_crassicollis	(Sacalia_bealei	Malayemys_subtrijuga)))	Heosemys_annandalii)	(Hardella_thurjii	(Orlitia_borneensis	(((Pangshura_tecta	Pangshura_tentoria)	Pangshura_smithii)	(Batagur_dhongoka	(Batagur_baska	Batagur_kachuga)))))	(Morenia_ocellata	Morenia_petersi));
((((Rhinoclemmys_areolata	((Rhinoclemmys_annulata	(((Notochelys_platynota	(((Malaclemys_terrapin	((Mauremys_caspica	((Mauremys_rivulata	Mauremys_leprosa)	Mauremys_sinensis))	(((Mauremys_japonica	(Mauremys_reevesii	((Malayemys_subtrijuga	(Sacalia_bealei	Siebenrockiella_crassicollis))	Mauremys_nigricans)))	(Cyclemys_oldhamii	Cyclemys_dentata))	Mauremys_annamensis)))	Geoemyda_spengleri)	Heosemys_spinosa))	(Cuora_mccordi	(Cuora_aurocapitata	Cuora_pani)))	Leucocephalon_yuwonoi))	Rhinoclemmys_nasuta))	Rhinoclemmys_punctularia)	Heosemys_grandis)	(Melanochelys_trijuga	(((Morenia_ocellata	Morenia_petersi)	((((Pangshura_smithii	(Pangshura_tentoria	Pangshura_tecta))	((Batagur_baska	Batagur_kachuga)	Batagur_dhongoka))	Hardella_thurjii)	Orlitia_borneensis))	Rhinoclemmys_funerea))	(((((Cuora_flavomarginata	Cuora_amboinensis)	Cuora_galbinifrons)	Rhinoclemmys_pulcherrima)	Rhinoclemmys_melanosterna)	Heosemys_annandalii));
(Cuora_galbinifrons	(Cuora_amboinensis	Cuora_flavomarginata)	(Rhinoclemmys_melanosterna	(Rhinoclemmys_pulcherrima	((Cuora_pani	Cuora_aurocapitata)	(((((Leucocephalon_yuwonoi	(((Mauremys_annamensis	(Mauremys_japonica	((Mauremys_reevesii	Mauremys_nigricans)	Mauremys_caspica)))	((Cyclemys_dentata	Cyclemys_oldhamii)	(Notochelys_platynota	((Heosemys_spinosa	Geoemyda_spengleri)	Malaclemys_terrapin))))	(Mauremys_sinensis	(Mauremys_leprosa	Mauremys_rivulata))))	Rhinoclemmys_annulata)	Rhinoclemmys_nasuta)	((((((((Morenia_petersi	Morenia_ocellata)	((Hardella_thurjii	(((Batagur_kachuga	Batagur_baska)	Batagur_dhongoka)	((Pangshura_tentoria	Pangshura_tecta)	Pangshura_smithii)))	Orlitia_borneensis))	Rhinoclemmys_funerea)	Melanochelys_trijuga)	((Siebenrockiella_crassicollis	(Sacalia_bealei	Malayemys_subtrijuga))	Heosemys_annandalii))	Heosemys_grandis)	Rhinoclemmys_punctularia)	Rhinoclemmys_areolata))	Cuora_mccordi)))));
(((Leucocephalon_yuwonoi	((Notochelys_platynota	(((Malaclemys_terrapin	((Cyclemys_oldhamii	Cyclemys_dentata)	(Mauremys_japonica	(Mauremys_caspica	((Mauremys_reevesii	(Mauremys_nigricans	((Siebenrockiella_crassicollis	Sacalia_bealei)	Malayemys_subtrijuga)))	Mauremys_annamensis)))))	Geoemyda_spengleri)	Heosemys_spinosa))	(Cuora_mccordi	(Cuora_pani	Cuora_aurocapitata))))	(((Rhinoclemmys_areolata	((Heosemys_grandis	((Heosemys_annandalii	((Rhinoclemmys_pulcherrima	((Cuora_flavomarginata	Cuora_amboinensis)	Cuora_galbinifrons))	Rhinoclemmys_melanosterna))	((Rhinoclemmys_funerea	((((((Pangshura_tecta	Pangshura_tentoria)	Pangshura_smithii)	((Batagur_kachuga	Batagur_baska)	Batagur_dhongoka))	Hardella_thurjii)	Orlitia_borneensis)	(Morenia_ocellata	Morenia_petersi)))	Melanochelys_trijuga)))	Rhinoclemmys_punctularia))	Rhinoclemmys_nasuta)	Rhinoclemmys_annulata))	Mauremys_sinensis	(Mauremys_leprosa	Mauremys_rivulata));
((Morenia_ocellata	Morenia_petersi)	(Orlitia_borneensis	(Hardella_thurjii	((Batagur_dhongoka	(Batagur_kachuga	Batagur_baska))	(Pangshura_smithii	(Pangshura_tentoria	Pangshura_tecta)))))	(Rhinoclemmys_funerea	(Melanochelys_trijuga	(Heosemys_grandis	(Heosemys_annandalii	((Sacalia_bealei	(Malayemys_subtrijuga	((Mauremys_reevesii	((((Cyclemys_oldhamii	Cyclemys_dentata)	(Notochelys_platynota	(Malaclemys_terrapin	(Heosemys_spinosa	Geoemyda_spengleri))))	(Mauremys_japonica	((((Mauremys_rivulata	Mauremys_leprosa)	Mauremys_sinensis)	(((Cuora_aurocapitata	Cuora_pani)	(((Rhinoclemmys_melanosterna	Rhinoclemmys_pulcherrima)	(Cuora_flavomarginata	(Cuora_amboinensis	Cuora_galbinifrons)))	Cuora_mccordi))	(Leucocephalon_yuwonoi	(((Rhinoclemmys_punctularia	Rhinoclemmys_areolata)	Rhinoclemmys_nasuta)	Rhinoclemmys_annulata))))	Mauremys_caspica)))	Mauremys_annamensis))	Mauremys_nigricans)))	Siebenrockiella_crassicollis))))));
(((((Mauremys_leprosa	Mauremys_rivulata)	(((((Mauremys_reevesii	(((Sacalia_bealei	Siebenrockiella_crassicollis)	Malayemys_subtrijuga)	Mauremys_nigricans))	Mauremys_annamensis)	((Cyclemys_oldhamii	Cyclemys_dentata)	(Malaclemys_terrapin	(Geoemyda_spengleri	(Heosemys_spinosa	(Notochelys_platynota	(Cuora_mccordi	(Rhinoclemmys_annulata	Leucocephalon_yuwonoi))))))))	Mauremys_japonica)	Mauremys_caspica))	Mauremys_sinensis)	(Rhinoclemmys_nasuta	(Rhinoclemmys_areolata	Rhinoclemmys_punctularia)))	(Melanochelys_trijuga	(Heosemys_grandis	(((Morenia_petersi	Morenia_ocellata)	(Hardella_thurjii	(((Batagur_dhongoka	(Batagur_kachuga	Batagur_baska))	(Pangshura_smithii	(Pangshura_tentoria	Pangshura_tecta)))	Orlitia_borneensis)))	(Heosemys_annandalii	(Rhinoclemmys_melanosterna	((Cuora_galbinifrons	(Cuora_amboinensis	Cuora_flavomarginata))	(Rhinoclemmys_pulcherrima	(Cuora_pani	Cuora_aurocapitata))))))))	Rhinoclemmys_funerea);
(((Mauremys_japonica	((Mauremys_annamensis	(((Malayemys_subtrijuga	(Siebenrockiella_crassicollis	Sacalia_bealei))	Mauremys_nigricans)	Mauremys_reevesii))	(Mauremys_caspica	((Mauremys_rivulata	Mauremys_leprosa)	Mauremys_sinensis))))	(Cuora_mccordi	((Rhinoclemmys_pulcherrima	((Heosemys_annandalii	Rhinoclemmys_melanosterna)	(Cuora_flavomarginata	(Cuora_galbinifrons	Cuora_amboinensis))))	(Cuora_aurocapitata	Cuora_pani))))	(Rhinoclemmys_annulata	(Leucocephalon_yuwonoi	(Rhinoclemmys_nasuta	((Rhinoclemmys_punctularia	(Heosemys_grandis	((((Morenia_petersi	Morenia_ocellata)	((Hardella_thurjii	((Batagur_dhongoka	(Batagur_kachuga	Batagur_baska))	((Pangshura_tecta	Pangshura_tentoria)	Pangshura_smithii)))	Orlitia_borneensis))	Rhinoclemmys_funerea)	Melanochelys_trijuga)))	Rhinoclemmys_areolata))))	((Geoemyda_spengleri	((Notochelys_platynota	(Cyclemys_oldhamii	Cyclemys_dentata))	Heosemys_spinosa))	Malaclemys_terrapin));
((Notochelys_platynota	((Geoemyda_spengleri	Heosemys_spinosa)	Malaclemys_terrapin))	(Cyclemys_dentata	Cyclemys_oldhamii)	(((Mauremys_caspica	(Mauremys_sinensis	(Mauremys_leprosa	Mauremys_rivulata)))	Mauremys_japonica)	(Mauremys_annamensis	((Mauremys_nigricans	(Malayemys_subtrijuga	(Sacalia_bealei	(Siebenrockiella_crassicollis	(((((Rhinoclemmys_areolata	((Rhinoclemmys_nasuta	((Cuora_mccordi	((Rhinoclemmys_pulcherrima	Rhinoclemmys_melanosterna)	((Cuora_amboinensis	Cuora_galbinifrons)	Cuora_flavomarginata)))	(Cuora_pani	Cuora_aurocapitata)))	(Leucocephalon_yuwonoi	Rhinoclemmys_annulata)))	Rhinoclemmys_punctularia)	Heosemys_grandis)	((((((((Pangshura_tecta	Pangshura_tentoria)	Pangshura_smithii)	((Batagur_kachuga	Batagur_baska)	Batagur_dhongoka))	Hardella_thurjii)	Orlitia_borneensis)	(Morenia_ocellata	Morenia_petersi))	Rhinoclemmys_funerea)	Melanochelys_trijuga))	Heosemys_annandalii)))))	Mauremys_reevesii))));
(Rhinoclemmys_punctularia	(Rhinoclemmys_nasuta	(Rhinoclemmys_annulata	(((((Geoemyda_spengleri	(Malaclemys_terrapin	((((((Sacalia_bealei	Siebenrockiella_crassicollis)	Malayemys_subtrijuga)	Mauremys_nigricans)	Mauremys_reevesii)	Mauremys_annamensis)	(Mauremys_japonica	(Mauremys_caspica	((Mauremys_leprosa	Mauremys_rivulata)	Mauremys_sinensis))))))	Heosemys_spinosa)	Notochelys_platynota)	(Cyclemys_dentata	Cyclemys_oldhamii))	Leucocephalon_yuwonoi)))	(((((Melanochelys_trijuga	((((Hardella_thurjii	((Pangshura_smithii	(Pangshura_tentoria	Pangshura_tecta))	(Batagur_dhongoka	(Batagur_baska	Batagur_kachuga))))	Orlitia_borneensis)	(Morenia_petersi	Morenia_ocellata))	Rhinoclemmys_funerea))	Heosemys_grandis)	Heosemys_annandalii)	(Rhinoclemmys_melanosterna	(((Cuora_mccordi	(Cuora_pani	Cuora_aurocapitata))	((Cuora_galbinifrons	Cuora_amboinensis)	Cuora_flavomarginata))	Rhinoclemmys_pulcherrima)))	Rhinoclemmys_areolata));
(Heosemys_grandis	(Heosemys_annandalii	(((Rhinoclemmys_punctularia	((Leucocephalon_yuwonoi	(((Cyclemys_oldhamii	(((((Mauremys_sinensis	(Mauremys_leprosa	Mauremys_rivulata))	Mauremys_caspica)	((Mauremys_reevesii	Mauremys_nigricans)	Mauremys_annamensis))	Mauremys_japonica)	Cyclemys_dentata))	(((Heosemys_spinosa	Notochelys_platynota)	Geoemyda_spengleri)	Malaclemys_terrapin))	Rhinoclemmys_annulata))	Rhinoclemmys_nasuta))	Rhinoclemmys_areolata)	((Rhinoclemmys_pulcherrima	(((Cuora_amboinensis	Cuora_galbinifrons)	Cuora_flavomarginata)	(Cuora_mccordi	(Cuora_pani	Cuora_aurocapitata))))	Rhinoclemmys_melanosterna)))	((Melanochelys_trijuga	(Rhinoclemmys_funerea	((Orlitia_borneensis	(((Batagur_kachuga	(((Pangshura_tecta	Pangshura_tentoria)	Pangshura_smithii)	Batagur_dhongoka))	Batagur_baska)	Hardella_thurjii))	(Morenia_petersi	Morenia_ocellata))))	(Siebenrockiella_crassicollis	(Malayemys_subtrijuga	Sacalia_bealei))));
(((((Orlitia_borneensis	((Morenia_petersi	Morenia_ocellata)	((Melanochelys_trijuga	((Heosemys_grandis	(((((((Cyclemys_oldhamii	((((((Mauremys_nigricans	(Malayemys_subtrijuga	(Sacalia_bealei	Siebenrockiella_crassicollis)))	Mauremys_reevesii)	Mauremys_annamensis)	(((Mauremys_rivulata	Mauremys_leprosa)	Mauremys_sinensis)	Mauremys_caspica))	Mauremys_japonica)	Cyclemys_dentata))	(Notochelys_platynota	(Malaclemys_terrapin	(Geoemyda_spengleri	Heosemys_spinosa))))	Leucocephalon_yuwonoi)	Rhinoclemmys_annulata)	Rhinoclemmys_nasuta)	Rhinoclemmys_areolata)	Rhinoclemmys_punctularia))	(((Rhinoclemmys_pulcherrima	(((Cuora_pani	Cuora_aurocapitata)	Cuora_mccordi)	((Cuora_amboinensis	Cuora_galbinifrons)	Cuora_flavomarginata)))	Rhinoclemmys_melanosterna)	Heosemys_annandalii)))	Rhinoclemmys_funerea)))	Hardella_thurjii)	(Batagur_dhongoka	(Batagur_kachuga	Batagur_baska)))	Pangshura_smithii)	Pangshura_tentoria	Pangshura_tecta);
(((Geoemyda_spengleri	(((Cyclemys_oldhamii	Cyclemys_dentata)	(Mauremys_annamensis	((Mauremys_reevesii	Mauremys_nigricans)	(Mauremys_japonica	((Mauremys_sinensis	(Mauremys_leprosa	Mauremys_rivulata))	Mauremys_caspica)))))	Malaclemys_terrapin))	Heosemys_spinosa)	((Cuora_mccordi	(((Malayemys_subtrijuga	(Siebenrockiella_crassicollis	Sacalia_bealei))	((Heosemys_annandalii	(Rhinoclemmys_melanosterna	(Rhinoclemmys_pulcherrima	((Cuora_amboinensis	Cuora_flavomarginata)	Cuora_galbinifrons))))	((Melanochelys_trijuga	(((Morenia_ocellata	Morenia_petersi)	(Orlitia_borneensis	(Hardella_thurjii	((Pangshura_smithii	(Pangshura_tentoria	Pangshura_tecta))	((Batagur_kachuga	Batagur_baska)	Batagur_dhongoka)))))	Rhinoclemmys_funerea))	Heosemys_grandis)))	(Cuora_pani	Cuora_aurocapitata)))	((((Rhinoclemmys_areolata	Rhinoclemmys_punctularia)	Rhinoclemmys_nasuta)	Rhinoclemmys_annulata)	Leucocephalon_yuwonoi))	Notochelys_platynota);
(Notochelys_platynota	((Cyclemys_oldhamii	((Malayemys_subtrijuga	(Siebenrockiella_crassicollis	Sacalia_bealei))	(((Mauremys_reevesii	Mauremys_nigricans)	(Mauremys_caspica	Mauremys_japonica))	Mauremys_annamensis)))	Cyclemys_dentata)	((Geoemyda_spengleri	(Malaclemys_terrapin	(Rhinoclemmys_annulata	(((Mauremys_sinensis	(Mauremys_leprosa	Mauremys_rivulata))	((((((Rhinoclemmys_pulcherrima	((Cuora_mccordi	(Cuora_pani	Cuora_aurocapitata))	(Cuora_flavomarginata	(Cuora_amboinensis	Cuora_galbinifrons))))	Rhinoclemmys_melanosterna)	(Heosemys_annandalii	((Melanochelys_trijuga	(((Orlitia_borneensis	((((Pangshura_tentoria	Pangshura_tecta)	Pangshura_smithii)	(Batagur_dhongoka	(Batagur_baska	Batagur_kachuga)))	Hardella_thurjii))	(Morenia_ocellata	Morenia_petersi))	Rhinoclemmys_funerea))	Heosemys_grandis)))	Rhinoclemmys_areolata)	Rhinoclemmys_punctularia)	Rhinoclemmys_nasuta))	Leucocephalon_yuwonoi))))	Heosemys_spinosa));
((Orlitia_borneensis	(((Melanochelys_trijuga	(((((((Cuora_mccordi	(Cuora_aurocapitata	Cuora_pani))	(Leucocephalon_yuwonoi	((Malaclemys_terrapin	(((((Cyclemys_dentata	Cyclemys_oldhamii)	((Mauremys_annamensis	((Mauremys_nigricans	((Siebenrockiella_crassicollis	Sacalia_bealei)	Malayemys_subtrijuga))	Mauremys_reevesii))	(((Mauremys_sinensis	(Mauremys_leprosa	Mauremys_rivulata))	Mauremys_caspica)	Mauremys_japonica)))	Notochelys_platynota)	Heosemys_spinosa)	Geoemyda_spengleri))	Rhinoclemmys_annulata)))	Rhinoclemmys_nasuta)	Rhinoclemmys_punctularia)	Rhinoclemmys_areolata)	((Rhinoclemmys_melanosterna	(Rhinoclemmys_pulcherrima	((Cuora_flavomarginata	Cuora_amboinensis)	Cuora_galbinifrons)))	Heosemys_annandalii))	Heosemys_grandis))	Rhinoclemmys_funerea)	(Morenia_petersi	Morenia_ocellata)))	Hardella_thurjii	((Batagur_dhongoka	(Batagur_kachuga	Batagur_baska))	((Pangshura_tentoria	Pangshura_tecta)	Pangshura_smithii)));
(((((((Geoemyda_spengleri	Heosemys_spinosa)	Malaclemys_terrapin)	Notochelys_platynota)	(Cyclemys_oldhamii	Cyclemys_dentata))	(Mauremys_japonica	((Mauremys_caspica	((Mauremys_rivulata	Mauremys_leprosa)	Mauremys_sinensis))	(Mauremys_annamensis	(Mauremys_reevesii	(((Siebenrockiella_crassicollis	Sacalia_bealei)	Malayemys_subtrijuga)	Mauremys_nigricans))))))	Cuora_mccordi)	(Cuora_pani	Cuora_aurocapitata)	((Rhinoclemmys_nasuta	((Rhinoclemmys_annulata	Leucocephalon_yuwonoi)	Rhinoclemmys_punctularia))	(Rhinoclemmys_areolata	((Rhinoclemmys_melanosterna	(Rhinoclemmys_pulcherrima	(Cuora_galbinifrons	(Cuora_amboinensis	Cuora_flavomarginata))))	(Heosemys_annandalii	(Heosemys_grandis	((((Morenia_ocellata	Morenia_petersi)	((Hardella_thurjii	((Pangshura_smithii	(Pangshura_tecta	Pangshura_tentoria))	(Batagur_dhongoka	(Batagur_baska	Batagur_kachuga))))	Orlitia_borneensis))	Rhinoclemmys_funerea)	Melanochelys_trijuga)))))));
(((((((Cyclemys_oldhamii	Cyclemys_dentata)	(Notochelys_platynota	(Malaclemys_terrapin	(Heosemys_spinosa	Geoemyda_spengleri))))	(((Rhinoclemmys_nasuta	(((((((Rhinoclemmys_pulcherrima	((Cuora_flavomarginata	(Cuora_amboinensis	Cuora_galbinifrons))	((Cuora_aurocapitata	Cuora_pani)	Cuora_mccordi)))	Rhinoclemmys_melanosterna)	Heosemys_annandalii)	(Melanochelys_trijuga	(((((((Batagur_kachuga	Batagur_baska)	Batagur_dhongoka)	(Pangshura_smithii	(Pangshura_tentoria	Pangshura_tecta)))	Hardella_thurjii)	Orlitia_borneensis)	(Morenia_petersi	Morenia_ocellata))	Rhinoclemmys_funerea)))	Heosemys_grandis)	Rhinoclemmys_punctularia)	Rhinoclemmys_areolata))	Rhinoclemmys_annulata)	Leucocephalon_yuwonoi))	(Mauremys_sinensis	(Mauremys_leprosa	Mauremys_rivulata)))	Mauremys_caspica)	Mauremys_japonica)	Mauremys_annamensis	((Mauremys_nigricans	((Sacalia_bealei	Siebenrockiella_crassicollis)	Malayemys_subtrijuga))	Mauremys_reevesii));
((((Heosemys_grandis	((Heosemys_annandalii	((((Cuora_flavomarginata	Cuora_amboinensis)	Cuora_galbinifrons)	(Rhinoclemmys_pulcherrima	(Cuora_pani	Cuora_aurocapitata)))	Rhinoclemmys_melanosterna))	((Sacalia_bealei	(Malayemys_subtrijuga	(Mauremys_nigricans	(Mauremys_reevesii	(Mauremys_annamensis	((((Cyclemys_oldhamii	Cyclemys_dentata)	((((Geoemyda_spengleri	Heosemys_spinosa)	Malaclemys_terrapin)	Notochelys_platynota)	(((Rhinoclemmys_annulata	(Rhinoclemmys_nasuta	(Rhinoclemmys_punctularia	Rhinoclemmys_areolata)))	Leucocephalon_yuwonoi)	Cuora_mccordi)))	Mauremys_japonica)	((Mauremys_sinensis	(Mauremys_leprosa	Mauremys_rivulata))	Mauremys_caspica)))))))	Siebenrockiella_crassicollis)))	Melanochelys_trijuga)	Rhinoclemmys_funerea)	(((((Pangshura_tentoria	Pangshura_tecta)	Pangshura_smithii)	((Batagur_baska	Batagur_kachuga)	Batagur_dhongoka))	Hardella_thurjii)	Orlitia_borneensis)	(Morenia_petersi	Morenia_ocellata));
((Melanochelys_trijuga	(Rhinoclemmys_funerea	((Morenia_ocellata	Morenia_petersi)	(Orlitia_borneensis	(Hardella_thurjii	(((Pangshura_tentoria	Pangshura_tecta)	Pangshura_smithii)	(Batagur_dhongoka	(Batagur_kachuga	Batagur_baska))))))))	(((Rhinoclemmys_melanosterna	((((Cuora_aurocapitata	Cuora_pani)	Cuora_mccordi)	((Cuora_galbinifrons	Cuora_amboinensis)	Cuora_flavomarginata))	Rhinoclemmys_pulcherrima))	Heosemys_annandalii)	((Malayemys_subtrijuga	Sacalia_bealei)	Siebenrockiella_crassicollis))	((Rhinoclemmys_punctularia	((((Leucocephalon_yuwonoi	((Cyclemys_dentata	Cyclemys_oldhamii)	(((Geoemyda_spengleri	(Malaclemys_terrapin	(((Mauremys_reevesii	Mauremys_nigricans)	Mauremys_annamensis)	((Mauremys_caspica	(Mauremys_sinensis	(Mauremys_rivulata	Mauremys_leprosa)))	Mauremys_japonica))))	Heosemys_spinosa)	Notochelys_platynota)))	Rhinoclemmys_annulata)	Rhinoclemmys_nasuta)	Rhinoclemmys_areolata))	Heosemys_grandis));
(((Rhinoclemmys_nasuta	(Rhinoclemmys_areolata	Rhinoclemmys_punctularia))	Rhinoclemmys_annulata)	Leucocephalon_yuwonoi	((Cuora_mccordi	(((Cuora_flavomarginata	(Cuora_amboinensis	Cuora_galbinifrons))	((Rhinoclemmys_melanosterna	(Heosemys_annandalii	(Heosemys_grandis	((((Morenia_ocellata	Morenia_petersi)	(Orlitia_borneensis	((((Pangshura_tentoria	Pangshura_tecta)	Pangshura_smithii)	(Batagur_dhongoka	(Batagur_kachuga	Batagur_baska)))	Hardella_thurjii)))	Rhinoclemmys_funerea)	Melanochelys_trijuga))))	Rhinoclemmys_pulcherrima))	(Cuora_aurocapitata	Cuora_pani)))	(Heosemys_spinosa	((Malaclemys_terrapin	((((Mauremys_annamensis	(((Malayemys_subtrijuga	(Siebenrockiella_crassicollis	Sacalia_bealei))	Mauremys_nigricans)	Mauremys_reevesii))	(Mauremys_japonica	(((Mauremys_leprosa	Mauremys_rivulata)	Mauremys_sinensis)	Mauremys_caspica)))	(Cyclemys_dentata	Cyclemys_oldhamii))	Notochelys_platynota))	Geoemyda_spengleri))));
(((Notochelys_platynota	((((Mauremys_caspica	(Mauremys_sinensis	(Mauremys_leprosa	Mauremys_rivulata)))	Mauremys_japonica)	((((Malayemys_subtrijuga	(Sacalia_bealei	Siebenrockiella_crassicollis))	Mauremys_nigricans)	Mauremys_reevesii)	Mauremys_annamensis))	(Cyclemys_oldhamii	Cyclemys_dentata)))	Malaclemys_terrapin)	Geoemyda_spengleri	((((Cuora_aurocapitata	Cuora_pani)	Cuora_mccordi)	(Leucocephalon_yuwonoi	(Rhinoclemmys_annulata	(Rhinoclemmys_nasuta	((((Rhinoclemmys_funerea	Melanochelys_trijuga)	(Heosemys_grandis	(((Rhinoclemmys_melanosterna	(Rhinoclemmys_pulcherrima	(Cuora_galbinifrons	(Cuora_amboinensis	Cuora_flavomarginata))))	Heosemys_annandalii)	((Morenia_petersi	Morenia_ocellata)	(Hardella_thurjii	(((Pangshura_smithii	(Pangshura_tentoria	Pangshura_tecta))	((Batagur_baska	Batagur_kachuga)	Batagur_dhongoka))	Orlitia_borneensis))))))	Rhinoclemmys_punctularia)	Rhinoclemmys_areolata)))))	Heosemys_spinosa));
(Mauremys_caspica	(((Rhinoclemmys_annulata	(Leucocephalon_yuwonoi	((Rhinoclemmys_nasuta	(Rhinoclemmys_areolata	(Rhinoclemmys_punctularia	(((Heosemys_annandalii	(Siebenrockiella_crassicollis	(Malayemys_subtrijuga	Sacalia_bealei)))	((Rhinoclemmys_funerea	((Orlitia_borneensis	(((Batagur_dhongoka	(Batagur_baska	Batagur_kachuga))	((Pangshura_tentoria	Pangshura_tecta)	Pangshura_smithii))	Hardella_thurjii))	(Morenia_petersi	Morenia_ocellata)))	Melanochelys_trijuga))	Heosemys_grandis))))	(((Rhinoclemmys_pulcherrima	(Rhinoclemmys_melanosterna	(Cuora_galbinifrons	(Cuora_flavomarginata	Cuora_amboinensis))))	(Cuora_aurocapitata	Cuora_pani))	Cuora_mccordi))))	((Geoemyda_spengleri	((Notochelys_platynota	(Cyclemys_dentata	Cyclemys_oldhamii))	Heosemys_spinosa))	Malaclemys_terrapin))	((Mauremys_rivulata	Mauremys_leprosa)	Mauremys_sinensis))	(Mauremys_japonica	((Mauremys_reevesii	Mauremys_nigricans)	Mauremys_annamensis)));
(Melanochelys_trijuga	(((Morenia_petersi	Morenia_ocellata)	(Orlitia_borneensis	(((Batagur_dhongoka	(Batagur_baska	Batagur_kachuga))	(Pangshura_smithii	(Pangshura_tecta	Pangshura_tentoria)))	Hardella_thurjii)))	Rhinoclemmys_funerea)	(((Rhinoclemmys_punctularia	(Rhinoclemmys_areolata	((Rhinoclemmys_annulata	(((((Cyclemys_dentata	Cyclemys_oldhamii)	(((Geoemyda_spengleri	Heosemys_spinosa)	Malaclemys_terrapin)	Notochelys_platynota))	(Mauremys_japonica	((Mauremys_annamensis	(Mauremys_reevesii	(((Sacalia_bealei	Siebenrockiella_crassicollis)	Malayemys_subtrijuga)	Mauremys_nigricans)))	(((Mauremys_rivulata	Mauremys_leprosa)	Mauremys_sinensis)	Mauremys_caspica))))	((Cuora_pani	Cuora_aurocapitata)	Cuora_mccordi))	Leucocephalon_yuwonoi))	Rhinoclemmys_nasuta)))	Heosemys_grandis)	((Rhinoclemmys_melanosterna	(((Cuora_flavomarginata	Cuora_amboinensis)	Cuora_galbinifrons)	Rhinoclemmys_pulcherrima))	Heosemys_annandalii)));
((Rhinoclemmys_nasuta	(((((Cuora_pani	Cuora_aurocapitata)	Cuora_mccordi)	(Notochelys_platynota	(Heosemys_spinosa	(Geoemyda_spengleri	(((Mauremys_annamensis	((Mauremys_japonica	((Mauremys_sinensis	(Mauremys_rivulata	Mauremys_leprosa))	Mauremys_caspica))	(Mauremys_reevesii	Mauremys_nigricans)))	(Cyclemys_oldhamii	Cyclemys_dentata))	Malaclemys_terrapin)))))	Leucocephalon_yuwonoi)	Rhinoclemmys_annulata))	Rhinoclemmys_areolata	(Rhinoclemmys_punctularia	((((Heosemys_annandalii	(Rhinoclemmys_melanosterna	((Cuora_galbinifrons	(Cuora_flavomarginata	Cuora_amboinensis))	Rhinoclemmys_pulcherrima)))	(Siebenrockiella_crassicollis	(Malayemys_subtrijuga	Sacalia_bealei)))	((Rhinoclemmys_funerea	((((((Pangshura_tentoria	Pangshura_tecta)	Pangshura_smithii)	((Batagur_kachuga	Batagur_baska)	Batagur_dhongoka))	Hardella_thurjii)	Orlitia_borneensis)	(Morenia_ocellata	Morenia_petersi)))	Melanochelys_trijuga))	Heosemys_grandis)));
(Heosemys_grandis	(((((Sacalia_bealei	Siebenrockiella_crassicollis)	Malayemys_subtrijuga)	((((Mauremys_caspica	(Mauremys_sinensis	(Mauremys_leprosa	Mauremys_rivulata)))	(Mauremys_japonica	(((Cuora_pani	Cuora_aurocapitata)	Cuora_mccordi)	((Cyclemys_oldhamii	Cyclemys_dentata)	(Notochelys_platynota	((Heosemys_spinosa	Geoemyda_spengleri)	Malaclemys_terrapin))))))	Mauremys_annamensis)	(Mauremys_nigricans	Mauremys_reevesii)))	((Rhinoclemmys_punctularia	(Rhinoclemmys_nasuta	(Leucocephalon_yuwonoi	Rhinoclemmys_annulata)))	Rhinoclemmys_areolata))	(Heosemys_annandalii	((Rhinoclemmys_pulcherrima	(Cuora_galbinifrons	(Cuora_flavomarginata	Cuora_amboinensis)))	Rhinoclemmys_melanosterna)))	((Rhinoclemmys_funerea	((Orlitia_borneensis	((((Pangshura_tecta	Pangshura_tentoria)	Pangshura_smithii)	((Batagur_kachuga	Batagur_baska)	Batagur_dhongoka))	Hardella_thurjii))	(Morenia_petersi	Morenia_ocellata)))	Melanochelys_trijuga));
((Cuora_pani	Cuora_aurocapitata)	(Rhinoclemmys_pulcherrima	(((Cuora_flavomarginata	Cuora_amboinensis)	Cuora_galbinifrons)	Rhinoclemmys_melanosterna))	(((Mauremys_japonica	((((Mauremys_leprosa	Mauremys_rivulata)	Mauremys_sinensis)	Mauremys_caspica)	(Mauremys_annamensis	(Mauremys_nigricans	Mauremys_reevesii))))	((Cyclemys_dentata	Cyclemys_oldhamii)	((Malaclemys_terrapin	((Heosemys_spinosa	Notochelys_platynota)	Geoemyda_spengleri))	(Rhinoclemmys_annulata	((((((Heosemys_grandis	((Heosemys_annandalii	((Morenia_ocellata	Morenia_petersi)	(Hardella_thurjii	(Orlitia_borneensis	(((Pangshura_tentoria	Pangshura_tecta)	Pangshura_smithii)	(Batagur_dhongoka	(Batagur_baska	Batagur_kachuga)))))))	((Malayemys_subtrijuga	Sacalia_bealei)	Siebenrockiella_crassicollis)))	(Melanochelys_trijuga	Rhinoclemmys_funerea))	Rhinoclemmys_punctularia)	Rhinoclemmys_areolata)	Rhinoclemmys_nasuta)	Leucocephalon_yuwonoi)))))	Cuora_mccordi));
((Mauremys_nigricans	Mauremys_reevesii)	((((Mauremys_rivulata	Mauremys_leprosa)	Mauremys_sinensis)	Mauremys_caspica)	Mauremys_japonica)	(Mauremys_annamensis	(((Malaclemys_terrapin	(((Cuora_mccordi	((Cuora_pani	Cuora_aurocapitata)	(((Siebenrockiella_crassicollis	Sacalia_bealei)	Malayemys_subtrijuga)	((((Rhinoclemmys_nasuta	(Leucocephalon_yuwonoi	Rhinoclemmys_annulata))	Rhinoclemmys_punctularia)	Rhinoclemmys_areolata)	(((Rhinoclemmys_melanosterna	(Rhinoclemmys_pulcherrima	((Cuora_flavomarginata	Cuora_amboinensis)	Cuora_galbinifrons)))	Heosemys_annandalii)	((Melanochelys_trijuga	((((Hardella_thurjii	(((Pangshura_tentoria	Pangshura_tecta)	Pangshura_smithii)	(Batagur_dhongoka	(Batagur_kachuga	Batagur_baska))))	Orlitia_borneensis)	(Morenia_ocellata	Morenia_petersi))	Rhinoclemmys_funerea))	Heosemys_grandis))))))	Heosemys_spinosa)	Geoemyda_spengleri))	Notochelys_platynota)	(Cyclemys_oldhamii	Cyclemys_dentata))));
((Hardella_thurjii	(Orlitia_borneensis	((Morenia_petersi	Morenia_ocellata)	((Melanochelys_trijuga	((Heosemys_grandis	(Rhinoclemmys_punctularia	(Rhinoclemmys_areolata	(Rhinoclemmys_nasuta	((((((((Mauremys_annamensis	((((Sacalia_bealei	Siebenrockiella_crassicollis)	Malayemys_subtrijuga)	Mauremys_nigricans)	Mauremys_reevesii))	((Notochelys_platynota	((Geoemyda_spengleri	Heosemys_spinosa)	Malaclemys_terrapin))	(Cyclemys_oldhamii	Cyclemys_dentata)))	Mauremys_japonica)	Mauremys_caspica)	((Mauremys_leprosa	Mauremys_rivulata)	Mauremys_sinensis))	((Cuora_pani	Cuora_aurocapitata)	(Cuora_mccordi	((Rhinoclemmys_melanosterna	Rhinoclemmys_pulcherrima)	(Cuora_flavomarginata	(Cuora_galbinifrons	Cuora_amboinensis))))))	Leucocephalon_yuwonoi)	Rhinoclemmys_annulata)))))	Heosemys_annandalii))	Rhinoclemmys_funerea))))	((Batagur_baska	Batagur_kachuga)	Batagur_dhongoka)	(Pangshura_smithii	(Pangshura_tecta	Pangshura_tentoria)));
(((Rhinoclemmys_annulata	((Malaclemys_terrapin	(Geoemyda_spengleri	(Heosemys_spinosa	(Notochelys_platynota	(Cyclemys_oldhamii	Cyclemys_dentata)))))	(((Cuora_pani	Cuora_aurocapitata)	Cuora_mccordi)	(((Mauremys_caspica	((Mauremys_rivulata	Mauremys_leprosa)	Mauremys_sinensis))	(Mauremys_annamensis	(Mauremys_reevesii	(Mauremys_nigricans	(Malayemys_subtrijuga	(Sacalia_bealei	Siebenrockiella_crassicollis))))))	Mauremys_japonica))))	Leucocephalon_yuwonoi)	Rhinoclemmys_nasuta	(Rhinoclemmys_areolata	((((((Morenia_petersi	Morenia_ocellata)	(Hardella_thurjii	((((Pangshura_tentoria	Pangshura_tecta)	Pangshura_smithii)	((Batagur_baska	Batagur_kachuga)	Batagur_dhongoka))	Orlitia_borneensis)))	(Heosemys_annandalii	(Rhinoclemmys_melanosterna	((Cuora_galbinifrons	(Cuora_flavomarginata	Cuora_amboinensis))	Rhinoclemmys_pulcherrima))))	Heosemys_grandis)	(Rhinoclemmys_funerea	Melanochelys_trijuga))	Rhinoclemmys_punctularia)));
(((((((Morenia_petersi	Morenia_ocellata)	(Rhinoclemmys_funerea	((((((Sacalia_bealei	Siebenrockiella_crassicollis)	Malayemys_subtrijuga)	(((((((Cuora_pani	Cuora_aurocapitata)	(Rhinoclemmys_pulcherrima	(Rhinoclemmys_melanosterna	(Cuora_galbinifrons	(Cuora_flavomarginata	Cuora_amboinensis)))))	Cuora_mccordi)	((((((Mauremys_leprosa	Mauremys_rivulata)	Mauremys_sinensis)	(Mauremys_caspica	((Mauremys_annamensis	(Mauremys_reevesii	Mauremys_nigricans))	Mauremys_japonica)))	((Geoemyda_spengleri	(((Cyclemys_oldhamii	Cyclemys_dentata)	Notochelys_platynota)	Heosemys_spinosa))	Malaclemys_terrapin))	Rhinoclemmys_annulata)	Leucocephalon_yuwonoi))	Rhinoclemmys_nasuta)	Rhinoclemmys_punctularia)	Rhinoclemmys_areolata))	Heosemys_grandis)	Heosemys_annandalii)	Melanochelys_trijuga)))	Orlitia_borneensis)	Hardella_thurjii)	((Batagur_baska	Batagur_kachuga)	Batagur_dhongoka))	Pangshura_smithii)	Pangshura_tecta	Pangshura_tentoria);
((Cuora_mccordi	((Cuora_aurocapitata	Cuora_pani)	((((Cuora_amboinensis	Cuora_flavomarginata)	Cuora_galbinifrons)	Rhinoclemmys_melanosterna)	Rhinoclemmys_pulcherrima)))	((Rhinoclemmys_areolata	((Heosemys_grandis	((((Sacalia_bealei	Malayemys_subtrijuga)	Siebenrockiella_crassicollis)	Heosemys_annandalii)	(Melanochelys_trijuga	(Rhinoclemmys_funerea	((Orlitia_borneensis	(Hardella_thurjii	(((Batagur_baska	Batagur_kachuga)	Batagur_dhongoka)	(Pangshura_smithii	(Pangshura_tentoria	Pangshura_tecta)))))	(Morenia_petersi	Morenia_ocellata))))))	Rhinoclemmys_punctularia))	Rhinoclemmys_nasuta)	(Leucocephalon_yuwonoi	(Rhinoclemmys_annulata	((Malaclemys_terrapin	((Notochelys_platynota	Heosemys_spinosa)	Geoemyda_spengleri))	((Cyclemys_dentata	Cyclemys_oldhamii)	(((Mauremys_annamensis	(Mauremys_reevesii	Mauremys_nigricans))	(Mauremys_caspica	(Mauremys_sinensis	(Mauremys_leprosa	Mauremys_rivulata))))	Mauremys_japonica))))));
(Cuora_amboinensis	(((((Cuora_mccordi	(Cuora_aurocapitata	Cuora_pani))	(((((Rhinoclemmys_funerea	((Morenia_ocellata	Morenia_petersi)	(Orlitia_borneensis	(Hardella_thurjii	((Batagur_kachuga	((Pangshura_smithii	(Pangshura_tentoria	Pangshura_tecta))	Batagur_dhongoka))	Batagur_baska)))))	Heosemys_grandis)	Heosemys_annandalii)	Melanochelys_trijuga)	(Rhinoclemmys_nasuta	((Rhinoclemmys_punctularia	(Rhinoclemmys_annulata	(((((Geoemyda_spengleri	Heosemys_spinosa)	Malaclemys_terrapin)	Notochelys_platynota)	(Cyclemys_dentata	(((Malayemys_subtrijuga	(Siebenrockiella_crassicollis	Sacalia_bealei))	(Mauremys_annamensis	(((Mauremys_caspica	(Mauremys_sinensis	(Mauremys_leprosa	Mauremys_rivulata)))	Mauremys_japonica)	(Mauremys_reevesii	Mauremys_nigricans))))	Cyclemys_oldhamii)))	Leucocephalon_yuwonoi)))	Rhinoclemmys_areolata))))	Rhinoclemmys_pulcherrima)	Rhinoclemmys_melanosterna)	Cuora_galbinifrons)	Cuora_flavomarginata);
(Rhinoclemmys_annulata	(((((((Heosemys_annandalii	((Rhinoclemmys_pulcherrima	((Cuora_amboinensis	Cuora_flavomarginata)	Cuora_galbinifrons))	Rhinoclemmys_melanosterna))	(Melanochelys_trijuga	(((Morenia_petersi	Morenia_ocellata)	(Orlitia_borneensis	((((Batagur_kachuga	Batagur_baska)	Batagur_dhongoka)	((Pangshura_tentoria	Pangshura_tecta)	Pangshura_smithii))	Hardella_thurjii)))	Rhinoclemmys_funerea)))	Heosemys_grandis)	Rhinoclemmys_punctularia)	Rhinoclemmys_areolata)	Rhinoclemmys_nasuta)	Leucocephalon_yuwonoi)	(((Heosemys_spinosa	((((Cuora_mccordi	(Cuora_pani	Cuora_aurocapitata))	(((Mauremys_caspica	(Mauremys_sinensis	(Mauremys_rivulata	Mauremys_leprosa)))	((Mauremys_reevesii	((Malayemys_subtrijuga	(Siebenrockiella_crassicollis	Sacalia_bealei))	Mauremys_nigricans))	Mauremys_annamensis))	Mauremys_japonica))	(Cyclemys_dentata	Cyclemys_oldhamii))	Notochelys_platynota))	Geoemyda_spengleri)	Malaclemys_terrapin));
((Rhinoclemmys_punctularia	(((Heosemys_annandalii	(((Siebenrockiella_crassicollis	(Malayemys_subtrijuga	Sacalia_bealei))	(Melanochelys_trijuga	(((Morenia_petersi	Morenia_ocellata)	(Orlitia_borneensis	(((Pangshura_smithii	(Pangshura_tecta	Pangshura_tentoria))	((Batagur_baska	Batagur_kachuga)	Batagur_dhongoka))	Hardella_thurjii)))	Rhinoclemmys_funerea)))	Heosemys_grandis))	((((Cuora_flavomarginata	Cuora_amboinensis)	Cuora_galbinifrons)	Rhinoclemmys_pulcherrima)	Rhinoclemmys_melanosterna))	Rhinoclemmys_areolata))	(((Rhinoclemmys_annulata	((((Notochelys_platynota	Heosemys_spinosa)	Geoemyda_spengleri)	Malaclemys_terrapin)	((Cyclemys_dentata	(Mauremys_japonica	((Mauremys_annamensis	(Mauremys_reevesii	Mauremys_nigricans))	((Mauremys_sinensis	(Mauremys_rivulata	Mauremys_leprosa))	Mauremys_caspica))))	Cyclemys_oldhamii)))	Leucocephalon_yuwonoi)	((Cuora_pani	Cuora_aurocapitata)	Cuora_mccordi))	Rhinoclemmys_nasuta);
((((Mauremys_japonica	(((Mauremys_rivulata	Mauremys_leprosa)	Mauremys_sinensis)	Mauremys_caspica))	(Mauremys_nigricans	Mauremys_reevesii))	Mauremys_annamensis)	(Cyclemys_oldhamii	Cyclemys_dentata)	((Heosemys_spinosa	(Geoemyda_spengleri	((Rhinoclemmys_annulata	(Leucocephalon_yuwonoi	(((((((Siebenrockiella_crassicollis	(Malayemys_subtrijuga	Sacalia_bealei))	((Rhinoclemmys_melanosterna	((((Cuora_galbinifrons	Cuora_amboinensis)	Cuora_flavomarginata)	(Cuora_mccordi	(Cuora_pani	Cuora_aurocapitata)))	Rhinoclemmys_pulcherrima))	Heosemys_annandalii))	(Melanochelys_trijuga	((((((Batagur_dhongoka	(Batagur_baska	Batagur_kachuga))	(Pangshura_smithii	(Pangshura_tentoria	Pangshura_tecta)))	Hardella_thurjii)	Orlitia_borneensis)	(Morenia_petersi	Morenia_ocellata))	Rhinoclemmys_funerea)))	Heosemys_grandis)	Rhinoclemmys_punctularia)	Rhinoclemmys_areolata)	Rhinoclemmys_nasuta)))	Malaclemys_terrapin)))	Notochelys_platynota));
(((Cuora_pani	Cuora_aurocapitata)	Cuora_mccordi)	((((Mauremys_reevesii	Mauremys_nigricans)	Mauremys_annamensis)	(Mauremys_caspica	(Mauremys_sinensis	(Mauremys_leprosa	Mauremys_rivulata))))	Mauremys_japonica)	((Notochelys_platynota	(Heosemys_spinosa	(Geoemyda_spengleri	(Malaclemys_terrapin	((Leucocephalon_yuwonoi	(Rhinoclemmys_nasuta	(Rhinoclemmys_areolata	(Rhinoclemmys_punctularia	(((Malayemys_subtrijuga	(Sacalia_bealei	Siebenrockiella_crassicollis))	((Heosemys_annandalii	(Rhinoclemmys_melanosterna	((Cuora_galbinifrons	(Cuora_flavomarginata	Cuora_amboinensis))	Rhinoclemmys_pulcherrima)))	((Rhinoclemmys_funerea	((Morenia_ocellata	Morenia_petersi)	(((((Pangshura_tecta	Pangshura_tentoria)	Pangshura_smithii)	(Batagur_dhongoka	(Batagur_baska	Batagur_kachuga)))	Hardella_thurjii)	Orlitia_borneensis)))	Melanochelys_trijuga)))	Heosemys_grandis)))))	Rhinoclemmys_annulata)))))	(Cyclemys_oldhamii	Cyclemys_dentata)));
((Morenia_petersi	Morenia_ocellata)	(Rhinoclemmys_funerea	(Melanochelys_trijuga	((Heosemys_annandalii	(((((Cuora_aurocapitata	Cuora_pani)	((Cuora_flavomarginata	(Cuora_amboinensis	Cuora_galbinifrons))	Cuora_mccordi))	Rhinoclemmys_pulcherrima)	(Rhinoclemmys_areolata	(((Mauremys_caspica	(Mauremys_japonica	(((Notochelys_platynota	((Geoemyda_spengleri	Heosemys_spinosa)	Malaclemys_terrapin))	(Cyclemys_oldhamii	Cyclemys_dentata))	(((Mauremys_nigricans	(Malayemys_subtrijuga	(Siebenrockiella_crassicollis	Sacalia_bealei)))	Mauremys_reevesii)	Mauremys_annamensis))))	(Mauremys_sinensis	(Mauremys_rivulata	Mauremys_leprosa)))	((Rhinoclemmys_punctularia	(Leucocephalon_yuwonoi	Rhinoclemmys_annulata))	Rhinoclemmys_nasuta))))	Rhinoclemmys_melanosterna))	Heosemys_grandis)))	(Orlitia_borneensis	((((Batagur_kachuga	Batagur_baska)	Batagur_dhongoka)	((Pangshura_tentoria	Pangshura_tecta)	Pangshura_smithii))	Hardella_thurjii)));
(((Orlitia_borneensis	(((Pangshura_tentoria	Pangshura_tecta)	Pangshura_smithii)	((Batagur_kachuga	Batagur_baska)	Batagur_dhongoka)))	Hardella_thurjii)	(Heosemys_annandalii	((Heosemys_grandis	((Melanochelys_trijuga	Rhinoclemmys_funerea)	(Rhinoclemmys_punctularia	((((((((((Mauremys_reevesii	Mauremys_nigricans)	Mauremys_annamensis)	(((Malaclemys_terrapin	(Geoemyda_spengleri	Heosemys_spinosa))	Notochelys_platynota)	(Cyclemys_dentata	Cyclemys_oldhamii)))	Mauremys_japonica)	(Mauremys_caspica	((Mauremys_rivulata	Mauremys_leprosa)	Mauremys_sinensis)))	(Cuora_pani	Cuora_aurocapitata))	Cuora_mccordi)	(Rhinoclemmys_pulcherrima	(Rhinoclemmys_melanosterna	(Cuora_galbinifrons	(Cuora_flavomarginata	Cuora_amboinensis)))))	Rhinoclemmys_areolata)	((Rhinoclemmys_annulata	Leucocephalon_yuwonoi)	Rhinoclemmys_nasuta)))))	(Siebenrockiella_crassicollis	(Sacalia_bealei	Malayemys_subtrijuga))))	(Morenia_petersi	Morenia_ocellata));
((Heosemys_grandis	(((Hardella_thurjii	(Orlitia_borneensis	((Batagur_dhongoka	(Batagur_kachuga	Batagur_baska))	((Pangshura_tentoria	Pangshura_tecta)	Pangshura_smithii))))	(Morenia_ocellata	Morenia_petersi))	(((Rhinoclemmys_pulcherrima	((Cuora_amboinensis	Cuora_flavomarginata)	Cuora_galbinifrons))	Rhinoclemmys_melanosterna)	Heosemys_annandalii)))	((Rhinoclemmys_areolata	(Rhinoclemmys_nasuta	(Rhinoclemmys_annulata	(Leucocephalon_yuwonoi	((Cuora_mccordi	(Cuora_pani	Cuora_aurocapitata))	(Notochelys_platynota	(((Malaclemys_terrapin	(((Mauremys_annamensis	(((Malayemys_subtrijuga	(Sacalia_bealei	Siebenrockiella_crassicollis))	Mauremys_nigricans)	Mauremys_reevesii))	(Mauremys_japonica	(((Mauremys_rivulata	Mauremys_leprosa)	Mauremys_sinensis)	Mauremys_caspica)))	(Cyclemys_oldhamii	Cyclemys_dentata)))	Geoemyda_spengleri)	Heosemys_spinosa)))))))	Rhinoclemmys_punctularia)	(Melanochelys_trijuga	Rhinoclemmys_funerea));
((Sacalia_bealei	((((Mauremys_annamensis	(((Mauremys_caspica	((Mauremys_rivulata	Mauremys_leprosa)	Mauremys_sinensis))	Mauremys_japonica)	(((Malaclemys_terrapin	((Heosemys_spinosa	Notochelys_platynota)	Geoemyda_spengleri))	(Rhinoclemmys_annulata	Leucocephalon_yuwonoi))	(Cyclemys_oldhamii	Cyclemys_dentata))))	Mauremys_reevesii)	Mauremys_nigricans)	Malayemys_subtrijuga))	Siebenrockiella_crassicollis	(((Rhinoclemmys_melanosterna	((((Cuora_amboinensis	Cuora_galbinifrons)	Cuora_flavomarginata)	((Cuora_aurocapitata	Cuora_pani)	Cuora_mccordi))	Rhinoclemmys_pulcherrima))	Heosemys_annandalii)	((Melanochelys_trijuga	(((Orlitia_borneensis	((((Pangshura_tentoria	Pangshura_tecta)	Pangshura_smithii)	(Batagur_dhongoka	(Batagur_baska	Batagur_kachuga)))	Hardella_thurjii))	(Morenia_ocellata	Morenia_petersi))	Rhinoclemmys_funerea))	(Heosemys_grandis	((Rhinoclemmys_nasuta	Rhinoclemmys_areolata)	Rhinoclemmys_punctularia)))));
((Notochelys_platynota	((Geoemyda_spengleri	Heosemys_spinosa)	Malaclemys_terrapin))	(Cyclemys_dentata	Cyclemys_oldhamii)	(((Mauremys_reevesii	((Malayemys_subtrijuga	(Siebenrockiella_crassicollis	Sacalia_bealei))	Mauremys_nigricans))	Mauremys_annamensis)	(Mauremys_japonica	((Mauremys_caspica	(Mauremys_sinensis	(Mauremys_rivulata	Mauremys_leprosa)))	((((Cuora_flavomarginata	(Cuora_amboinensis	Cuora_galbinifrons))	(Rhinoclemmys_pulcherrima	(Rhinoclemmys_melanosterna	((((Rhinoclemmys_nasuta	(Rhinoclemmys_annulata	Leucocephalon_yuwonoi))	Rhinoclemmys_punctularia)	Rhinoclemmys_areolata)	((Heosemys_grandis	(((((Hardella_thurjii	((Pangshura_smithii	(Pangshura_tecta	Pangshura_tentoria))	(Batagur_dhongoka	(Batagur_baska	Batagur_kachuga))))	Orlitia_borneensis)	(Morenia_ocellata	Morenia_petersi))	Rhinoclemmys_funerea)	Melanochelys_trijuga))	Heosemys_annandalii)))))	Cuora_mccordi)	(Cuora_pani	Cuora_aurocapitata))))));
((((((Rhinoclemmys_areolata	((Heosemys_annandalii	(((Rhinoclemmys_funerea	(((Hardella_thurjii	(((Batagur_baska	Batagur_kachuga)	Batagur_dhongoka)	((Pangshura_tentoria	Pangshura_tecta)	Pangshura_smithii)))	Orlitia_borneensis)	(Morenia_petersi	Morenia_ocellata)))	Melanochelys_trijuga)	Heosemys_grandis))	(Rhinoclemmys_melanosterna	(((Cuora_amboinensis	Cuora_flavomarginata)	Cuora_galbinifrons)	Rhinoclemmys_pulcherrima))))	(Cuora_mccordi	(Cuora_pani	Cuora_aurocapitata)))	Rhinoclemmys_nasuta)	Rhinoclemmys_punctularia)	Leucocephalon_yuwonoi)	(((Heosemys_spinosa	(Notochelys_platynota	(Cyclemys_oldhamii	((Mauremys_japonica	(((Mauremys_sinensis	(Mauremys_leprosa	Mauremys_rivulata))	Mauremys_caspica)	(Mauremys_annamensis	(Mauremys_reevesii	(Mauremys_nigricans	((Sacalia_bealei	Siebenrockiella_crassicollis)	Malayemys_subtrijuga))))))	Cyclemys_dentata))))	Geoemyda_spengleri)	Malaclemys_terrapin)	Rhinoclemmys_annulata);
(((Rhinoclemmys_areolata	(Rhinoclemmys_punctularia	(((Melanochelys_trijuga	(Rhinoclemmys_funerea	((Orlitia_borneensis	(((Batagur_dhongoka	(Batagur_baska	Batagur_kachuga))	(Pangshura_smithii	(Pangshura_tecta	Pangshura_tentoria)))	Hardella_thurjii))	(Morenia_petersi	Morenia_ocellata))))	(((Rhinoclemmys_pulcherrima	(((Cuora_aurocapitata	Cuora_pani)	Cuora_mccordi)	((Cuora_amboinensis	Cuora_galbinifrons)	Cuora_flavomarginata)))	Rhinoclemmys_melanosterna)	Heosemys_annandalii))	Heosemys_grandis)))	Rhinoclemmys_nasuta)	(Rhinoclemmys_annulata	(((((Mauremys_annamensis	(Mauremys_reevesii	(Mauremys_nigricans	(Malayemys_subtrijuga	(Siebenrockiella_crassicollis	Sacalia_bealei)))))	Mauremys_japonica)	Mauremys_caspica)	(Mauremys_sinensis	(Mauremys_rivulata	Mauremys_leprosa)))	((Geoemyda_spengleri	(Heosemys_spinosa	((Cyclemys_dentata	Cyclemys_oldhamii)	Notochelys_platynota)))	Malaclemys_terrapin)))	Leucocephalon_yuwonoi);
(Cyclemys_oldhamii	(Cyclemys_dentata	(((((Mauremys_leprosa	Mauremys_rivulata)	Mauremys_sinensis)	Mauremys_caspica)	(Mauremys_annamensis	(Mauremys_nigricans	Mauremys_reevesii)))	Mauremys_japonica))	((Leucocephalon_yuwonoi	((((Rhinoclemmys_punctularia	((Heosemys_grandis	((Siebenrockiella_crassicollis	(Malayemys_subtrijuga	Sacalia_bealei))	(((Rhinoclemmys_melanosterna	(Rhinoclemmys_pulcherrima	((Cuora_mccordi	(Cuora_aurocapitata	Cuora_pani))	(Cuora_flavomarginata	(Cuora_amboinensis	Cuora_galbinifrons)))))	Heosemys_annandalii)	(((((Pangshura_smithii	(Pangshura_tecta	Pangshura_tentoria))	((Batagur_baska	Batagur_kachuga)	Batagur_dhongoka))	Orlitia_borneensis)	Hardella_thurjii)	(Morenia_ocellata	Morenia_petersi)))))	(Rhinoclemmys_funerea	Melanochelys_trijuga)))	Rhinoclemmys_areolata)	Rhinoclemmys_nasuta)	Rhinoclemmys_annulata))	(((Geoemyda_spengleri	Heosemys_spinosa)	Malaclemys_terrapin)	Notochelys_platynota)));
((((Mauremys_japonica	((Mauremys_caspica	((Mauremys_leprosa	Mauremys_rivulata)	Mauremys_sinensis))	(Mauremys_annamensis	(Mauremys_reevesii	((Malayemys_subtrijuga	(Sacalia_bealei	Siebenrockiella_crassicollis))	Mauremys_nigricans)))))	((Cyclemys_dentata	Cyclemys_oldhamii)	(((Heosemys_spinosa	Geoemyda_spengleri)	Malaclemys_terrapin)	Notochelys_platynota)))	(Leucocephalon_yuwonoi	((Rhinoclemmys_nasuta	(Rhinoclemmys_punctularia	Rhinoclemmys_areolata))	Rhinoclemmys_annulata)))	Cuora_mccordi	((Cuora_pani	Cuora_aurocapitata)	((Cuora_flavomarginata	(Cuora_amboinensis	Cuora_galbinifrons))	((((Heosemys_grandis	(Melanochelys_trijuga	(Rhinoclemmys_funerea	((Morenia_petersi	Morenia_ocellata)	(Orlitia_borneensis	(((Pangshura_smithii	(Pangshura_tecta	Pangshura_tentoria))	(Batagur_dhongoka	(Batagur_baska	Batagur_kachuga)))	Hardella_thurjii))))))	Heosemys_annandalii)	Rhinoclemmys_melanosterna)	Rhinoclemmys_pulcherrima))));
(((Heosemys_grandis	((Rhinoclemmys_funerea	((Morenia_petersi	Morenia_ocellata)	(Orlitia_borneensis	(Hardella_thurjii	((Pangshura_smithii	(Pangshura_tentoria	Pangshura_tecta))	(Batagur_dhongoka	(Batagur_baska	Batagur_kachuga)))))))	Melanochelys_trijuga))	(((((((Malaclemys_terrapin	(Geoemyda_spengleri	Heosemys_spinosa))	Notochelys_platynota)	Cyclemys_dentata)	Cyclemys_oldhamii)	(Mauremys_annamensis	((Mauremys_reevesii	Mauremys_nigricans)	(Mauremys_japonica	((Mauremys_sinensis	(Mauremys_rivulata	Mauremys_leprosa))	Mauremys_caspica)))))	((Leucocephalon_yuwonoi	(((Rhinoclemmys_punctularia	Rhinoclemmys_areolata)	Rhinoclemmys_nasuta)	Rhinoclemmys_annulata))	(Cuora_mccordi	(Cuora_aurocapitata	Cuora_pani))))	((Sacalia_bealei	Siebenrockiella_crassicollis)	Malayemys_subtrijuga)))	Heosemys_annandalii	(Rhinoclemmys_melanosterna	(((Cuora_flavomarginata	Cuora_amboinensis)	Cuora_galbinifrons)	Rhinoclemmys_pulcherrima)));
((((Rhinoclemmys_nasuta	(((((Mauremys_leprosa	Mauremys_rivulata)	Mauremys_sinensis)	((((Mauremys_japonica	(Mauremys_caspica	((Mauremys_nigricans	(Malayemys_subtrijuga	(Sacalia_bealei	Siebenrockiella_crassicollis)))	Mauremys_reevesii)))	Mauremys_annamensis)	(Cyclemys_oldhamii	Cyclemys_dentata))	((Geoemyda_spengleri	(Notochelys_platynota	Heosemys_spinosa))	Malaclemys_terrapin)))	Leucocephalon_yuwonoi)	Rhinoclemmys_annulata))	((Rhinoclemmys_punctularia	((Rhinoclemmys_funerea	Melanochelys_trijuga)	(Heosemys_grandis	(((((((Batagur_baska	Batagur_kachuga)	Batagur_dhongoka)	((Pangshura_tentoria	Pangshura_tecta)	Pangshura_smithii))	Orlitia_borneensis)	Hardella_thurjii)	(Morenia_petersi	Morenia_ocellata))	Heosemys_annandalii))))	Rhinoclemmys_areolata))	Cuora_mccordi)	(Cuora_pani	Cuora_aurocapitata)	(Rhinoclemmys_pulcherrima	((Cuora_galbinifrons	(Cuora_amboinensis	Cuora_flavomarginata))	Rhinoclemmys_melanosterna)));
(Rhinoclemmys_areolata	(((((((Mauremys_rivulata	Mauremys_leprosa)	Mauremys_sinensis)	((((((Cyclemys_oldhamii	Cyclemys_dentata)	(((Heosemys_spinosa	Notochelys_platynota)	Geoemyda_spengleri)	Malaclemys_terrapin))	Mauremys_annamensis)	(Mauremys_reevesii	Mauremys_nigricans))	Mauremys_japonica)	Mauremys_caspica))	(Cuora_mccordi	((Rhinoclemmys_pulcherrima	(Rhinoclemmys_melanosterna	(Cuora_galbinifrons	(Cuora_flavomarginata	Cuora_amboinensis))))	(Cuora_pani	Cuora_aurocapitata))))	Leucocephalon_yuwonoi)	Rhinoclemmys_annulata)	Rhinoclemmys_nasuta)	((((Melanochelys_trijuga	(((Orlitia_borneensis	((((Pangshura_tecta	Pangshura_tentoria)	Pangshura_smithii)	(Batagur_dhongoka	(Batagur_kachuga	Batagur_baska)))	Hardella_thurjii))	(Morenia_ocellata	Morenia_petersi))	Rhinoclemmys_funerea))	((Siebenrockiella_crassicollis	(Malayemys_subtrijuga	Sacalia_bealei))	Heosemys_annandalii))	Heosemys_grandis)	Rhinoclemmys_punctularia));
((Heosemys_annandalii	(Rhinoclemmys_melanosterna	(Rhinoclemmys_pulcherrima	(((Cuora_aurocapitata	Cuora_pani)	(Cuora_mccordi	(((Mauremys_japonica	((((Mauremys_leprosa	Mauremys_rivulata)	Mauremys_sinensis)	Mauremys_caspica)	((Mauremys_reevesii	Mauremys_nigricans)	Mauremys_annamensis)))	(Malaclemys_terrapin	((Heosemys_spinosa	(Notochelys_platynota	(Cyclemys_oldhamii	Cyclemys_dentata)))	Geoemyda_spengleri)))	((Rhinoclemmys_annulata	(Rhinoclemmys_nasuta	(Rhinoclemmys_punctularia	Rhinoclemmys_areolata)))	Leucocephalon_yuwonoi))))	(Cuora_flavomarginata	(Cuora_amboinensis	Cuora_galbinifrons))))))	(Siebenrockiella_crassicollis	(Sacalia_bealei	Malayemys_subtrijuga))	(((Rhinoclemmys_funerea	((Orlitia_borneensis	((((Batagur_kachuga	Batagur_baska)	Batagur_dhongoka)	((Pangshura_tecta	Pangshura_tentoria)	Pangshura_smithii))	Hardella_thurjii))	(Morenia_ocellata	Morenia_petersi)))	Melanochelys_trijuga)	Heosemys_grandis));
(((((Cuora_amboinensis	Cuora_flavomarginata)	Cuora_galbinifrons)	Rhinoclemmys_melanosterna)	Rhinoclemmys_pulcherrima)	((Cuora_aurocapitata	Cuora_pani)	(Cuora_mccordi	((Heosemys_spinosa	(((((Mauremys_caspica	(((Mauremys_reevesii	Mauremys_nigricans)	Mauremys_annamensis)	Mauremys_japonica))	((Mauremys_rivulata	Mauremys_leprosa)	Mauremys_sinensis))	(Rhinoclemmys_annulata	Leucocephalon_yuwonoi))	Malaclemys_terrapin)	Geoemyda_spengleri))	((Cyclemys_dentata	Cyclemys_oldhamii)	Notochelys_platynota))))	(Rhinoclemmys_nasuta	((Rhinoclemmys_punctularia	(((((((((Pangshura_smithii	(Pangshura_tecta	Pangshura_tentoria))	(Batagur_dhongoka	(Batagur_kachuga	Batagur_baska)))	Hardella_thurjii)	Orlitia_borneensis)	(Morenia_petersi	Morenia_ocellata))	Rhinoclemmys_funerea)	Melanochelys_trijuga)	(Heosemys_annandalii	(Siebenrockiella_crassicollis	(Sacalia_bealei	Malayemys_subtrijuga))))	Heosemys_grandis))	Rhinoclemmys_areolata)));
(((((Leucocephalon_yuwonoi	((((Mauremys_japonica	(Mauremys_caspica	(Mauremys_sinensis	(Mauremys_leprosa	Mauremys_rivulata))))	(Mauremys_annamensis	(Mauremys_reevesii	((Malayemys_subtrijuga	(Siebenrockiella_crassicollis	Sacalia_bealei))	Mauremys_nigricans))))	(Malaclemys_terrapin	(((Notochelys_platynota	(Cyclemys_oldhamii	Cyclemys_dentata))	Heosemys_spinosa)	Geoemyda_spengleri)))	(((Cuora_aurocapitata	Cuora_pani)	((Rhinoclemmys_melanosterna	(Cuora_galbinifrons	(Cuora_flavomarginata	Cuora_amboinensis)))	Rhinoclemmys_pulcherrima))	Cuora_mccordi)))	Rhinoclemmys_annulata)	Rhinoclemmys_nasuta)	Rhinoclemmys_areolata)	((Heosemys_annandalii	(Melanochelys_trijuga	(((Morenia_ocellata	Morenia_petersi)	(Orlitia_borneensis	((((Batagur_kachuga	Batagur_baska)	Batagur_dhongoka)	((Pangshura_tecta	Pangshura_tentoria)	Pangshura_smithii))	Hardella_thurjii)))	Rhinoclemmys_funerea)))	Heosemys_grandis)	Rhinoclemmys_punctularia);
((Rhinoclemmys_nasuta	(Rhinoclemmys_annulata	(((Cuora_mccordi	(Cuora_pani	Cuora_aurocapitata))	((Geoemyda_spengleri	((Notochelys_platynota	(((Mauremys_japonica	(Mauremys_caspica	((Mauremys_leprosa	Mauremys_rivulata)	Mauremys_sinensis)))	(Mauremys_annamensis	((Mauremys_nigricans	((Siebenrockiella_crassicollis	Sacalia_bealei)	Malayemys_subtrijuga))	Mauremys_reevesii)))	(Cyclemys_dentata	Cyclemys_oldhamii)))	Malaclemys_terrapin))	Heosemys_spinosa))	Leucocephalon_yuwonoi)))	(Rhinoclemmys_punctularia	(Heosemys_grandis	(((Rhinoclemmys_melanosterna	(Rhinoclemmys_pulcherrima	(Cuora_galbinifrons	(Cuora_flavomarginata	Cuora_amboinensis))))	Heosemys_annandalii)	(Melanochelys_trijuga	(((Morenia_ocellata	Morenia_petersi)	(Orlitia_borneensis	(Hardella_thurjii	(((Batagur_baska	Batagur_kachuga)	Batagur_dhongoka)	(Pangshura_smithii	(Pangshura_tecta	Pangshura_tentoria))))))	Rhinoclemmys_funerea)))))	Rhinoclemmys_areolata);
((Heosemys_annandalii	(((Sacalia_bealei	Malayemys_subtrijuga)	Siebenrockiella_crassicollis)	(Heosemys_grandis	(Melanochelys_trijuga	(((Orlitia_borneensis	(Hardella_thurjii	(((Batagur_baska	Batagur_kachuga)	Batagur_dhongoka)	((Pangshura_tecta	Pangshura_tentoria)	Pangshura_smithii))))	(Morenia_ocellata	Morenia_petersi))	Rhinoclemmys_funerea)))))	(((Cuora_aurocapitata	Cuora_pani)	Cuora_mccordi)	((Rhinoclemmys_melanosterna	(Cuora_galbinifrons	(Cuora_amboinensis	Cuora_flavomarginata)))	Rhinoclemmys_pulcherrima))	((Rhinoclemmys_punctularia	(Rhinoclemmys_nasuta	(((Malaclemys_terrapin	(Geoemyda_spengleri	(Heosemys_spinosa	(((((Mauremys_nigricans	Mauremys_reevesii)	(((Mauremys_sinensis	(Mauremys_rivulata	Mauremys_leprosa))	Mauremys_caspica)	Mauremys_japonica))	Mauremys_annamensis)	(Cyclemys_oldhamii	Cyclemys_dentata))	Notochelys_platynota))))	Rhinoclemmys_annulata)	Leucocephalon_yuwonoi)))	Rhinoclemmys_areolata));
(Rhinoclemmys_pulcherrima	(Cuora_galbinifrons	(Cuora_flavomarginata	Cuora_amboinensis))	((Heosemys_annandalii	((Heosemys_grandis	((((((((Cuora_pani	Cuora_aurocapitata)	Cuora_mccordi)	(Notochelys_platynota	(Heosemys_spinosa	(Geoemyda_spengleri	((((Mauremys_annamensis	(Mauremys_reevesii	(Mauremys_nigricans	(Malayemys_subtrijuga	(Sacalia_bealei	Siebenrockiella_crassicollis)))))	((((Mauremys_rivulata	Mauremys_leprosa)	Mauremys_sinensis)	Mauremys_caspica)	Mauremys_japonica))	(Cyclemys_oldhamii	Cyclemys_dentata))	Malaclemys_terrapin)))))	Leucocephalon_yuwonoi)	Rhinoclemmys_annulata)	Rhinoclemmys_nasuta)	Rhinoclemmys_areolata)	Rhinoclemmys_punctularia))	((Rhinoclemmys_funerea	((Morenia_ocellata	Morenia_petersi)	(Orlitia_borneensis	((Batagur_baska	(Batagur_kachuga	(Batagur_dhongoka	((Pangshura_tentoria	Pangshura_tecta)	Pangshura_smithii))))	Hardella_thurjii))))	Melanochelys_trijuga)))	Rhinoclemmys_melanosterna));
(((Heosemys_spinosa	((Malaclemys_terrapin	(Notochelys_platynota	(((Mauremys_annamensis	(Mauremys_reevesii	(Mauremys_nigricans	(Malayemys_subtrijuga	(Siebenrockiella_crassicollis	Sacalia_bealei)))))	(Mauremys_japonica	(Mauremys_caspica	(Mauremys_sinensis	(Mauremys_rivulata	Mauremys_leprosa)))))	(Cyclemys_dentata	Cyclemys_oldhamii))))	Geoemyda_spengleri))	((Cuora_pani	Cuora_aurocapitata)	Cuora_mccordi))	(Rhinoclemmys_annulata	(Rhinoclemmys_nasuta	(((Heosemys_grandis	((Heosemys_annandalii	(Rhinoclemmys_melanosterna	(Rhinoclemmys_pulcherrima	((Cuora_amboinensis	Cuora_flavomarginata)	Cuora_galbinifrons))))	((Rhinoclemmys_funerea	((((((Pangshura_tentoria	Pangshura_tecta)	Pangshura_smithii)	((Batagur_baska	Batagur_kachuga)	Batagur_dhongoka))	Hardella_thurjii)	Orlitia_borneensis)	(Morenia_petersi	Morenia_ocellata)))	Melanochelys_trijuga)))	Rhinoclemmys_punctularia)	Rhinoclemmys_areolata)))	Leucocephalon_yuwonoi);
(((Melanochelys_trijuga	(Heosemys_annandalii	(Heosemys_grandis	(((((Leucocephalon_yuwonoi	((((((Mauremys_reevesii	(((Siebenrockiella_crassicollis	Sacalia_bealei)	Malayemys_subtrijuga)	Mauremys_nigricans))	Mauremys_annamensis)	(Mauremys_caspica	(Mauremys_sinensis	(Mauremys_rivulata	Mauremys_leprosa))))	Mauremys_japonica)	(((Malaclemys_terrapin	(Heosemys_spinosa	Geoemyda_spengleri))	Notochelys_platynota)	(Cyclemys_oldhamii	Cyclemys_dentata)))	((((Rhinoclemmys_melanosterna	(Cuora_galbinifrons	(Cuora_flavomarginata	Cuora_amboinensis)))	Rhinoclemmys_pulcherrima)	(Cuora_pani	Cuora_aurocapitata))	Cuora_mccordi)))	Rhinoclemmys_annulata)	Rhinoclemmys_nasuta)	Rhinoclemmys_areolata)	Rhinoclemmys_punctularia))))	Rhinoclemmys_funerea)	(((((Pangshura_tentoria	Pangshura_tecta)	Pangshura_smithii)	(Batagur_dhongoka	(Batagur_baska	Batagur_kachuga)))	Hardella_thurjii)	Orlitia_borneensis)	(Morenia_petersi	Morenia_ocellata));
((((Mauremys_rivulata	Mauremys_leprosa)	Mauremys_sinensis)	(((Mauremys_annamensis	((Mauremys_caspica	(Mauremys_reevesii	Mauremys_nigricans))	Mauremys_japonica))	(Cyclemys_oldhamii	Cyclemys_dentata))	(Malaclemys_terrapin	((Notochelys_platynota	Heosemys_spinosa)	Geoemyda_spengleri))))	Leucocephalon_yuwonoi	(Rhinoclemmys_annulata	(Rhinoclemmys_nasuta	((((Cuora_pani	Cuora_aurocapitata)	(Rhinoclemmys_pulcherrima	((Cuora_galbinifrons	(Cuora_amboinensis	Cuora_flavomarginata))	Rhinoclemmys_melanosterna)))	Cuora_mccordi)	(Rhinoclemmys_areolata	((((Heosemys_annandalii	(Siebenrockiella_crassicollis	(Malayemys_subtrijuga	Sacalia_bealei)))	(Melanochelys_trijuga	(Rhinoclemmys_funerea	((Orlitia_borneensis	(Hardella_thurjii	(Batagur_baska	((((Pangshura_tentoria	Pangshura_tecta)	Pangshura_smithii)	Batagur_dhongoka)	Batagur_kachuga))))	(Morenia_ocellata	Morenia_petersi)))))	Heosemys_grandis)	Rhinoclemmys_punctularia))))));
(((((((((Mauremys_annamensis	((Mauremys_japonica	((Mauremys_sinensis	(Mauremys_rivulata	Mauremys_leprosa))	Mauremys_caspica))	(Mauremys_reevesii	Mauremys_nigricans)))	(Cyclemys_dentata	Cyclemys_oldhamii))	Notochelys_platynota)	Heosemys_spinosa)	Geoemyda_spengleri)	Malaclemys_terrapin)	Rhinoclemmys_annulata)	Leucocephalon_yuwonoi)	(Rhinoclemmys_punctularia	(Rhinoclemmys_areolata	(((Cuora_mccordi	(Cuora_pani	Cuora_aurocapitata))	((Rhinoclemmys_melanosterna	(Cuora_galbinifrons	(Cuora_amboinensis	Cuora_flavomarginata)))	Rhinoclemmys_pulcherrima))	(((Heosemys_grandis	(Melanochelys_trijuga	(((Morenia_ocellata	Morenia_petersi)	((Hardella_thurjii	(((((Pangshura_tentoria	Pangshura_tecta)	Pangshura_smithii)	Batagur_dhongoka)	Batagur_kachuga)	Batagur_baska))	Orlitia_borneensis))	Rhinoclemmys_funerea)))	Heosemys_annandalii)	((Siebenrockiella_crassicollis	Sacalia_bealei)	Malayemys_subtrijuga)))))	Rhinoclemmys_nasuta);
((Morenia_petersi	Morenia_ocellata)	(Hardella_thurjii	(Orlitia_borneensis	(((Batagur_kachuga	Batagur_baska)	Batagur_dhongoka)	(Pangshura_smithii	(Pangshura_tecta	Pangshura_tentoria)))))	(((((Cuora_galbinifrons	(Cuora_amboinensis	Cuora_flavomarginata))	Rhinoclemmys_pulcherrima)	Rhinoclemmys_melanosterna)	Heosemys_annandalii)	((((((((Leucocephalon_yuwonoi	((Cuora_mccordi	(Cuora_aurocapitata	Cuora_pani))	(((Notochelys_platynota	(Malaclemys_terrapin	(Heosemys_spinosa	Geoemyda_spengleri)))	(Cyclemys_dentata	Cyclemys_oldhamii))	(Mauremys_japonica	((Mauremys_annamensis	(Mauremys_reevesii	Mauremys_nigricans))	(((Mauremys_rivulata	Mauremys_leprosa)	Mauremys_sinensis)	Mauremys_caspica))))))	Rhinoclemmys_annulata)	Rhinoclemmys_nasuta)	Rhinoclemmys_areolata)	Rhinoclemmys_punctularia)	(Melanochelys_trijuga	Rhinoclemmys_funerea))	Heosemys_grandis)	((Malayemys_subtrijuga	Sacalia_bealei)	Siebenrockiella_crassicollis))));
(((Melanochelys_trijuga	(Rhinoclemmys_funerea	((Orlitia_borneensis	(((Pangshura_smithii	(Pangshura_tentoria	Pangshura_tecta))	(Batagur_dhongoka	(Batagur_baska	Batagur_kachuga)))	Hardella_thurjii))	(Morenia_ocellata	Morenia_petersi))))	Heosemys_annandalii)	Heosemys_grandis	((Rhinoclemmys_areolata	(Rhinoclemmys_nasuta	(((((Notochelys_platynota	(Heosemys_spinosa	((((Mauremys_annamensis	(Mauremys_reevesii	(Mauremys_nigricans	(Malayemys_subtrijuga	(Sacalia_bealei	Siebenrockiella_crassicollis)))))	((Mauremys_caspica	(Mauremys_sinensis	(Mauremys_leprosa	Mauremys_rivulata)))	Mauremys_japonica))	Malaclemys_terrapin)	Geoemyda_spengleri)))	(Cyclemys_dentata	Cyclemys_oldhamii))	(((Cuora_pani	Cuora_aurocapitata)	(Rhinoclemmys_pulcherrima	(Rhinoclemmys_melanosterna	((Cuora_amboinensis	Cuora_flavomarginata)	Cuora_galbinifrons))))	Cuora_mccordi))	Leucocephalon_yuwonoi)	Rhinoclemmys_annulata)))	Rhinoclemmys_punctularia));
(Notochelys_platynota	(Heosemys_spinosa	(Geoemyda_spengleri	(((Rhinoclemmys_annulata	((((Rhinoclemmys_areolata	((((Melanochelys_trijuga	((((Hardella_thurjii	(((Pangshura_tecta	Pangshura_tentoria)	Pangshura_smithii)	(Batagur_dhongoka	(Batagur_baska	Batagur_kachuga))))	Orlitia_borneensis)	(Morenia_ocellata	Morenia_petersi))	Rhinoclemmys_funerea))	Heosemys_annandalii)	Heosemys_grandis)	Rhinoclemmys_punctularia))	Rhinoclemmys_nasuta)	(((Cuora_pani	Cuora_aurocapitata)	(Rhinoclemmys_pulcherrima	((Cuora_galbinifrons	(Cuora_flavomarginata	Cuora_amboinensis))	Rhinoclemmys_melanosterna)))	Cuora_mccordi))	Leucocephalon_yuwonoi))	((Mauremys_sinensis	(Mauremys_rivulata	Mauremys_leprosa))	(Mauremys_caspica	(Mauremys_japonica	(Mauremys_annamensis	(Mauremys_reevesii	(Mauremys_nigricans	((Sacalia_bealei	Siebenrockiella_crassicollis)	Malayemys_subtrijuga))))))))	Malaclemys_terrapin)))	(Cyclemys_oldhamii	Cyclemys_dentata));
(((Cuora_mccordi	(Cuora_pani	Cuora_aurocapitata))	(Leucocephalon_yuwonoi	((Rhinoclemmys_nasuta	(Rhinoclemmys_areolata	(Rhinoclemmys_punctularia	(((Melanochelys_trijuga	(Rhinoclemmys_funerea	((Morenia_ocellata	Morenia_petersi)	(Orlitia_borneensis	(Hardella_thurjii	(((Pangshura_tentoria	Pangshura_tecta)	Pangshura_smithii)	(Batagur_dhongoka	(Batagur_kachuga	Batagur_baska))))))))	((Rhinoclemmys_melanosterna	(((Cuora_flavomarginata	Cuora_amboinensis)	Cuora_galbinifrons)	Rhinoclemmys_pulcherrima))	Heosemys_annandalii))	Heosemys_grandis))))	Rhinoclemmys_annulata)))	((Cyclemys_dentata	Cyclemys_oldhamii)	((Malaclemys_terrapin	(Heosemys_spinosa	Geoemyda_spengleri))	Notochelys_platynota))	(Mauremys_japonica	((Mauremys_caspica	((Mauremys_leprosa	Mauremys_rivulata)	Mauremys_sinensis))	((Mauremys_reevesii	(Mauremys_nigricans	((Sacalia_bealei	Siebenrockiella_crassicollis)	Malayemys_subtrijuga)))	Mauremys_annamensis))));
((Leucocephalon_yuwonoi	(Rhinoclemmys_annulata	(Rhinoclemmys_nasuta	((Rhinoclemmys_areolata	((Heosemys_grandis	(Heosemys_annandalii	(Melanochelys_trijuga	((((((Pangshura_smithii	(Pangshura_tentoria	Pangshura_tecta))	((Batagur_kachuga	Batagur_baska)	Batagur_dhongoka))	Hardella_thurjii)	Orlitia_borneensis)	(Morenia_petersi	Morenia_ocellata))	Rhinoclemmys_funerea))))	Rhinoclemmys_punctularia))	(((((Cuora_galbinifrons	(Cuora_flavomarginata	Cuora_amboinensis))	Rhinoclemmys_melanosterna)	Rhinoclemmys_pulcherrima)	(Cuora_aurocapitata	Cuora_pani))	Cuora_mccordi)))))	(Mauremys_sinensis	(Mauremys_rivulata	Mauremys_leprosa))	((Malaclemys_terrapin	(Geoemyda_spengleri	((Notochelys_platynota	(Cyclemys_oldhamii	Cyclemys_dentata))	Heosemys_spinosa)))	(Mauremys_annamensis	((((Mauremys_nigricans	(Malayemys_subtrijuga	(Sacalia_bealei	Siebenrockiella_crassicollis)))	Mauremys_reevesii)	Mauremys_caspica)	Mauremys_japonica))));
(Heosemys_grandis	(((Rhinoclemmys_funerea	((Morenia_ocellata	Morenia_petersi)	(Orlitia_borneensis	(Hardella_thurjii	((Batagur_dhongoka	(Batagur_baska	Batagur_kachuga))	(Pangshura_smithii	(Pangshura_tentoria	Pangshura_tecta)))))))	Melanochelys_trijuga)	(Heosemys_annandalii	(Rhinoclemmys_melanosterna	(Rhinoclemmys_pulcherrima	(Cuora_galbinifrons	(Cuora_amboinensis	Cuora_flavomarginata))))))	(((((Cuora_mccordi	(Cuora_aurocapitata	Cuora_pani))	(Leucocephalon_yuwonoi	((((Geoemyda_spengleri	(Heosemys_spinosa	((Cyclemys_dentata	Cyclemys_oldhamii)	Notochelys_platynota)))	Malaclemys_terrapin)	((Mauremys_sinensis	(Mauremys_leprosa	Mauremys_rivulata))	(Mauremys_caspica	(Mauremys_japonica	((((Malayemys_subtrijuga	(Sacalia_bealei	Siebenrockiella_crassicollis))	Mauremys_nigricans)	Mauremys_reevesii)	Mauremys_annamensis)))))	Rhinoclemmys_annulata)))	Rhinoclemmys_nasuta)	Rhinoclemmys_areolata)	Rhinoclemmys_punctularia));
(((((Rhinoclemmys_areolata	(Rhinoclemmys_nasuta	(Rhinoclemmys_annulata	((((Mauremys_japonica	((((Mauremys_nigricans	((Sacalia_bealei	Siebenrockiella_crassicollis)	Malayemys_subtrijuga))	Mauremys_reevesii)	Mauremys_annamensis)	(Mauremys_caspica	(Mauremys_sinensis	(Mauremys_leprosa	Mauremys_rivulata)))))	(((Malaclemys_terrapin	(Geoemyda_spengleri	Heosemys_spinosa))	Notochelys_platynota)	(Cyclemys_dentata	Cyclemys_oldhamii)))	(Cuora_mccordi	(Cuora_pani	Cuora_aurocapitata)))	Leucocephalon_yuwonoi))))	Rhinoclemmys_punctularia)	(Rhinoclemmys_funerea	Melanochelys_trijuga))	Heosemys_grandis)	(Heosemys_annandalii	((((Cuora_amboinensis	Cuora_flavomarginata)	Cuora_galbinifrons)	Rhinoclemmys_pulcherrima)	Rhinoclemmys_melanosterna))	((Morenia_ocellata	Morenia_petersi)	(((((Pangshura_tentoria	Pangshura_tecta)	Pangshura_smithii)	(Batagur_dhongoka	(Batagur_baska	Batagur_kachuga)))	Orlitia_borneensis)	Hardella_thurjii)));
(((Rhinoclemmys_pulcherrima	(Rhinoclemmys_melanosterna	(Cuora_galbinifrons	(Cuora_flavomarginata	Cuora_amboinensis))))	(Cuora_aurocapitata	Cuora_pani))	((Rhinoclemmys_punctularia	(Rhinoclemmys_nasuta	((((Heosemys_spinosa	((Malaclemys_terrapin	(Notochelys_platynota	(((Mauremys_annamensis	(Mauremys_reevesii	(((Sacalia_bealei	Siebenrockiella_crassicollis)	Malayemys_subtrijuga)	Mauremys_nigricans)))	((Mauremys_caspica	(Mauremys_sinensis	(Mauremys_leprosa	Mauremys_rivulata)))	Mauremys_japonica))	(Cyclemys_oldhamii	Cyclemys_dentata))))	Geoemyda_spengleri))	Cuora_mccordi)	Leucocephalon_yuwonoi)	Rhinoclemmys_annulata)))	Rhinoclemmys_areolata)	(Melanochelys_trijuga	(Heosemys_grandis	(((Rhinoclemmys_funerea	(Orlitia_borneensis	(Hardella_thurjii	((Pangshura_smithii	(Pangshura_tecta	Pangshura_tentoria))	((Batagur_kachuga	Batagur_baska)	Batagur_dhongoka)))))	(Morenia_ocellata	Morenia_petersi))	Heosemys_annandalii))));
(((((((Rhinoclemmys_punctularia	((Leucocephalon_yuwonoi	(((((Notochelys_platynota	((Cyclemys_oldhamii	Cyclemys_dentata)	(Mauremys_annamensis	((Mauremys_reevesii	Mauremys_nigricans)	(((Mauremys_sinensis	(Mauremys_rivulata	Mauremys_leprosa))	Mauremys_caspica)	Mauremys_japonica)))))	Malaclemys_terrapin)	Geoemyda_spengleri)	Heosemys_spinosa)	Cuora_mccordi))	Rhinoclemmys_annulata))	Rhinoclemmys_areolata)	Rhinoclemmys_nasuta)	(((Rhinoclemmys_melanosterna	((Cuora_flavomarginata	Cuora_amboinensis)	Cuora_galbinifrons))	Rhinoclemmys_pulcherrima)	(Cuora_aurocapitata	Cuora_pani)))	(((Siebenrockiella_crassicollis	(Malayemys_subtrijuga	Sacalia_bealei))	Heosemys_annandalii)	Heosemys_grandis))	Melanochelys_trijuga)	Rhinoclemmys_funerea	((((((Batagur_kachuga	Batagur_baska)	Batagur_dhongoka)	(Pangshura_smithii	(Pangshura_tentoria	Pangshura_tecta)))	Hardella_thurjii)	Orlitia_borneensis)	(Morenia_ocellata	Morenia_petersi)));
((Mauremys_sinensis	(Mauremys_leprosa	Mauremys_rivulata))	(((((Mauremys_nigricans	((Sacalia_bealei	Siebenrockiella_crassicollis)	Malayemys_subtrijuga))	Mauremys_reevesii)	Mauremys_annamensis)	Mauremys_japonica)	Mauremys_caspica)	(((Geoemyda_spengleri	(((Cyclemys_oldhamii	Cyclemys_dentata)	Notochelys_platynota)	Heosemys_spinosa))	Malaclemys_terrapin)	(Rhinoclemmys_annulata	(Leucocephalon_yuwonoi	(Rhinoclemmys_nasuta	(Rhinoclemmys_areolata	((Heosemys_grandis	((Melanochelys_trijuga	(Rhinoclemmys_funerea	((Orlitia_borneensis	(Hardella_thurjii	(((Pangshura_tentoria	Pangshura_tecta)	Pangshura_smithii)	((Batagur_baska	Batagur_kachuga)	Batagur_dhongoka))))	(Morenia_petersi	Morenia_ocellata))))	(Heosemys_annandalii	(Rhinoclemmys_melanosterna	((((Cuora_galbinifrons	Cuora_amboinensis)	Cuora_flavomarginata)	(Cuora_mccordi	(Cuora_aurocapitata	Cuora_pani)))	Rhinoclemmys_pulcherrima)))))	Rhinoclemmys_punctularia)))))));
((((Mauremys_reevesii	(Mauremys_annamensis	(((Mauremys_caspica	(Mauremys_sinensis	(Mauremys_rivulata	Mauremys_leprosa)))	Mauremys_japonica)	((Cyclemys_oldhamii	Cyclemys_dentata)	((Malaclemys_terrapin	(Heosemys_spinosa	Geoemyda_spengleri))	Notochelys_platynota)))))	Mauremys_nigricans)	((Siebenrockiella_crassicollis	Sacalia_bealei)	Malayemys_subtrijuga))	(((Cuora_mccordi	(Cuora_pani	Cuora_aurocapitata))	((((Cuora_flavomarginata	Cuora_amboinensis)	Cuora_galbinifrons)	Rhinoclemmys_melanosterna)	Rhinoclemmys_pulcherrima))	(Rhinoclemmys_areolata	((Rhinoclemmys_nasuta	(Leucocephalon_yuwonoi	Rhinoclemmys_annulata))	Rhinoclemmys_punctularia)))	((Heosemys_grandis	(Melanochelys_trijuga	(((Orlitia_borneensis	(Hardella_thurjii	((Batagur_kachuga	(((Pangshura_tecta	Pangshura_tentoria)	Pangshura_smithii)	Batagur_dhongoka))	Batagur_baska)))	(Morenia_ocellata	Morenia_petersi))	Rhinoclemmys_funerea)))	Heosemys_annandalii));
(Heosemys_annandalii	((Heosemys_grandis	(((((Leucocephalon_yuwonoi	(Mauremys_sinensis	(Mauremys_leprosa	Mauremys_rivulata)))	Rhinoclemmys_annulata)	Rhinoclemmys_nasuta)	Rhinoclemmys_areolata)	Rhinoclemmys_punctularia))	(Melanochelys_trijuga	(Rhinoclemmys_funerea	(((Hardella_thurjii	(((Pangshura_tecta	Pangshura_tentoria)	Pangshura_smithii)	((Batagur_kachuga	Batagur_baska)	Batagur_dhongoka)))	Orlitia_borneensis)	(Morenia_petersi	Morenia_ocellata)))))	(((Mauremys_annamensis	((Mauremys_nigricans	Mauremys_reevesii)	((Mauremys_japonica	(((Malaclemys_terrapin	(Heosemys_spinosa	Geoemyda_spengleri))	Notochelys_platynota)	(Cyclemys_dentata	Cyclemys_oldhamii)))	Mauremys_caspica)))	(Malayemys_subtrijuga	(Sacalia_bealei	Siebenrockiella_crassicollis)))	(((Cuora_aurocapitata	Cuora_pani)	Cuora_mccordi)	(Rhinoclemmys_pulcherrima	((Cuora_galbinifrons	(Cuora_flavomarginata	Cuora_amboinensis))	Rhinoclemmys_melanosterna)))));
(((Cuora_aurocapitata	Cuora_pani)	(((Rhinoclemmys_pulcherrima	Rhinoclemmys_melanosterna)	((Cuora_galbinifrons	Cuora_amboinensis)	Cuora_flavomarginata))	Cuora_mccordi))	((Mauremys_sinensis	(Mauremys_leprosa	Mauremys_rivulata))	(Mauremys_caspica	((((Mauremys_reevesii	(((Siebenrockiella_crassicollis	Sacalia_bealei)	Malayemys_subtrijuga)	Mauremys_nigricans))	Mauremys_annamensis)	((Notochelys_platynota	(Malaclemys_terrapin	(Heosemys_spinosa	Geoemyda_spengleri)))	(Cyclemys_oldhamii	Cyclemys_dentata)))	Mauremys_japonica)))	(Leucocephalon_yuwonoi	(Rhinoclemmys_annulata	((Rhinoclemmys_areolata	(((Rhinoclemmys_funerea	Melanochelys_trijuga)	(Heosemys_grandis	(Heosemys_annandalii	((Morenia_petersi	Morenia_ocellata)	((((Batagur_dhongoka	(Batagur_kachuga	Batagur_baska))	((Pangshura_tecta	Pangshura_tentoria)	Pangshura_smithii))	Orlitia_borneensis)	Hardella_thurjii)))))	Rhinoclemmys_punctularia))	Rhinoclemmys_nasuta))));
(((Rhinoclemmys_annulata	((((Heosemys_grandis	((Heosemys_annandalii	(Rhinoclemmys_melanosterna	((Cuora_galbinifrons	(Cuora_flavomarginata	Cuora_amboinensis))	Rhinoclemmys_pulcherrima)))	(Melanochelys_trijuga	(((Morenia_petersi	Morenia_ocellata)	((Hardella_thurjii	(((Pangshura_tecta	Pangshura_tentoria)	Pangshura_smithii)	(Batagur_dhongoka	(Batagur_baska	Batagur_kachuga))))	Orlitia_borneensis))	Rhinoclemmys_funerea))))	Rhinoclemmys_punctularia)	Rhinoclemmys_areolata)	Rhinoclemmys_nasuta))	Leucocephalon_yuwonoi)	(Cuora_mccordi	(Cuora_pani	Cuora_aurocapitata))	((Mauremys_caspica	(Mauremys_japonica	(((Cyclemys_oldhamii	Cyclemys_dentata)	((Malaclemys_terrapin	(Heosemys_spinosa	Geoemyda_spengleri))	Notochelys_platynota))	((Mauremys_reevesii	(Mauremys_nigricans	((Siebenrockiella_crassicollis	Sacalia_bealei)	Malayemys_subtrijuga)))	Mauremys_annamensis))))	((Mauremys_rivulata	Mauremys_leprosa)	Mauremys_sinensis)));
(Rhinoclemmys_areolata	((Rhinoclemmys_annulata	(Leucocephalon_yuwonoi	(((Heosemys_spinosa	((Malaclemys_terrapin	((Cyclemys_oldhamii	Cyclemys_dentata)	((Mauremys_japonica	(((Mauremys_rivulata	Mauremys_leprosa)	Mauremys_sinensis)	Mauremys_caspica))	((Mauremys_reevesii	(((Siebenrockiella_crassicollis	Sacalia_bealei)	Malayemys_subtrijuga)	Mauremys_nigricans))	Mauremys_annamensis))))	Geoemyda_spengleri))	Notochelys_platynota)	((Cuora_aurocapitata	Cuora_pani)	Cuora_mccordi))))	Rhinoclemmys_nasuta)	(((((((((Cuora_amboinensis	Cuora_flavomarginata)	Cuora_galbinifrons)	Rhinoclemmys_pulcherrima)	Rhinoclemmys_melanosterna)	Heosemys_annandalii)	((Hardella_thurjii	(Orlitia_borneensis	(((Batagur_kachuga	Batagur_baska)	Batagur_dhongoka)	((Pangshura_tecta	Pangshura_tentoria)	Pangshura_smithii))))	(Morenia_petersi	Morenia_ocellata)))	Heosemys_grandis)	(Melanochelys_trijuga	Rhinoclemmys_funerea))	Rhinoclemmys_punctularia));
((Malaclemys_terrapin	((((Cuora_mccordi	(Cuora_pani	Cuora_aurocapitata))	(Leucocephalon_yuwonoi	(((Rhinoclemmys_punctularia	(Rhinoclemmys_areolata	(((Rhinoclemmys_pulcherrima	(Cuora_galbinifrons	(Cuora_flavomarginata	Cuora_amboinensis)))	Rhinoclemmys_melanosterna)	((Heosemys_grandis	((Siebenrockiella_crassicollis	(Malayemys_subtrijuga	Sacalia_bealei))	(Melanochelys_trijuga	(((Orlitia_borneensis	(((Batagur_dhongoka	(Batagur_baska	Batagur_kachuga))	(Pangshura_smithii	(Pangshura_tentoria	Pangshura_tecta)))	Hardella_thurjii))	(Morenia_ocellata	Morenia_petersi))	Rhinoclemmys_funerea))))	Heosemys_annandalii))))	Rhinoclemmys_nasuta)	Rhinoclemmys_annulata)))	Heosemys_spinosa)	Geoemyda_spengleri))	Notochelys_platynota	((Mauremys_annamensis	((Mauremys_nigricans	Mauremys_reevesii)	(Mauremys_japonica	(Mauremys_caspica	(Mauremys_sinensis	(Mauremys_rivulata	Mauremys_leprosa))))))	(Cyclemys_dentata	Cyclemys_oldhamii)));
(((Mauremys_sinensis	(Mauremys_leprosa	Mauremys_rivulata))	Mauremys_caspica)	(Mauremys_japonica	((((((Rhinoclemmys_pulcherrima	(((((Malayemys_subtrijuga	Sacalia_bealei)	Siebenrockiella_crassicollis)	(Heosemys_grandis	((Rhinoclemmys_funerea	(((Hardella_thurjii	((Batagur_kachuga	((Pangshura_smithii	(Pangshura_tecta	Pangshura_tentoria))	Batagur_dhongoka))	Batagur_baska))	Orlitia_borneensis)	(Morenia_ocellata	Morenia_petersi)))	Melanochelys_trijuga)))	Heosemys_annandalii)	Rhinoclemmys_melanosterna))	((Cuora_galbinifrons	Cuora_amboinensis)	Cuora_flavomarginata))	(Cuora_pani	Cuora_aurocapitata))	Cuora_mccordi)	((((Rhinoclemmys_punctularia	Rhinoclemmys_areolata)	Rhinoclemmys_nasuta)	Rhinoclemmys_annulata)	Leucocephalon_yuwonoi))	((Cyclemys_oldhamii	Cyclemys_dentata)	(Notochelys_platynota	((Geoemyda_spengleri	Heosemys_spinosa)	Malaclemys_terrapin)))))	(Mauremys_annamensis	(Mauremys_reevesii	Mauremys_nigricans)));
((((Morenia_ocellata	Morenia_petersi)	((Hardella_thurjii	(((Pangshura_tentoria	Pangshura_tecta)	Pangshura_smithii)	((Batagur_baska	Batagur_kachuga)	Batagur_dhongoka)))	Orlitia_borneensis))	Rhinoclemmys_funerea)	((Heosemys_grandis	((Rhinoclemmys_areolata	((Rhinoclemmys_annulata	(Leucocephalon_yuwonoi	(((Mauremys_annamensis	(((Mauremys_reevesii	Mauremys_nigricans)	Mauremys_caspica)	Mauremys_japonica))	((Geoemyda_spengleri	((Notochelys_platynota	(Cyclemys_oldhamii	Cyclemys_dentata))	Heosemys_spinosa))	Malaclemys_terrapin))	(Mauremys_sinensis	(Mauremys_rivulata	Mauremys_leprosa)))))	Rhinoclemmys_nasuta))	Rhinoclemmys_punctularia))	(((Malayemys_subtrijuga	Sacalia_bealei)	Siebenrockiella_crassicollis)	(Heosemys_annandalii	(Rhinoclemmys_melanosterna	(Rhinoclemmys_pulcherrima	((Cuora_mccordi	(Cuora_aurocapitata	Cuora_pani))	(Cuora_flavomarginata	(Cuora_amboinensis	Cuora_galbinifrons))))))))	Melanochelys_trijuga);
((Heosemys_annandalii	(((Rhinoclemmys_areolata	(Rhinoclemmys_nasuta	((Leucocephalon_yuwonoi	(((((Mauremys_annamensis	(Mauremys_reevesii	(Mauremys_nigricans	(Malayemys_subtrijuga	(Sacalia_bealei	Siebenrockiella_crassicollis)))))	(((Mauremys_sinensis	(Mauremys_leprosa	Mauremys_rivulata))	Mauremys_caspica)	Mauremys_japonica))	(Cyclemys_oldhamii	Cyclemys_dentata))	(((Heosemys_spinosa	Notochelys_platynota)	Geoemyda_spengleri)	Malaclemys_terrapin))	Rhinoclemmys_annulata))	(((Cuora_aurocapitata	Cuora_pani)	((Rhinoclemmys_melanosterna	((Cuora_flavomarginata	Cuora_amboinensis)	Cuora_galbinifrons))	Rhinoclemmys_pulcherrima))	Cuora_mccordi))))	Rhinoclemmys_punctularia)	Heosemys_grandis))	(Rhinoclemmys_funerea	(((Hardella_thurjii	(((Pangshura_tecta	Pangshura_tentoria)	Pangshura_smithii)	((Batagur_baska	Batagur_kachuga)	Batagur_dhongoka)))	Orlitia_borneensis)	(Morenia_petersi	Morenia_ocellata)))	Melanochelys_trijuga);
((Melanochelys_trijuga	(Heosemys_grandis	(((((((Cuora_galbinifrons	Cuora_amboinensis)	Cuora_flavomarginata)	Rhinoclemmys_pulcherrima)	Rhinoclemmys_melanosterna)	((Rhinoclemmys_areolata	(Rhinoclemmys_punctularia	(((Rhinoclemmys_annulata	(((Mauremys_annamensis	(((Mauremys_reevesii	Mauremys_nigricans)	Mauremys_caspica)	Mauremys_japonica))	(Mauremys_sinensis	(Mauremys_rivulata	Mauremys_leprosa)))	(Malaclemys_terrapin	(Geoemyda_spengleri	(Heosemys_spinosa	((Cyclemys_oldhamii	Cyclemys_dentata)	Notochelys_platynota))))))	Leucocephalon_yuwonoi)	Rhinoclemmys_nasuta)))	((Cuora_aurocapitata	Cuora_pani)	Cuora_mccordi)))	Heosemys_annandalii)	((Malayemys_subtrijuga	Sacalia_bealei)	Siebenrockiella_crassicollis))))	((Morenia_ocellata	Morenia_petersi)	((Hardella_thurjii	(((Pangshura_tecta	Pangshura_tentoria)	Pangshura_smithii)	((Batagur_baska	Batagur_kachuga)	Batagur_dhongoka)))	Orlitia_borneensis))	Rhinoclemmys_funerea);
(((Heosemys_spinosa	Notochelys_platynota)	Geoemyda_spengleri)	((Rhinoclemmys_annulata	(Leucocephalon_yuwonoi	((Rhinoclemmys_nasuta	(Rhinoclemmys_areolata	(Rhinoclemmys_punctularia	(Heosemys_grandis	(Heosemys_annandalii	((Rhinoclemmys_funerea	((Morenia_petersi	Morenia_ocellata)	((((Batagur_dhongoka	(Batagur_baska	Batagur_kachuga))	(Pangshura_smithii	(Pangshura_tentoria	Pangshura_tecta)))	Hardella_thurjii)	Orlitia_borneensis)))	Melanochelys_trijuga))))))	(Cuora_mccordi	((Cuora_aurocapitata	Cuora_pani)	(Rhinoclemmys_pulcherrima	(Rhinoclemmys_melanosterna	((Cuora_flavomarginata	Cuora_amboinensis)	Cuora_galbinifrons))))))))	((Cyclemys_dentata	Cyclemys_oldhamii)	((Mauremys_annamensis	(Mauremys_reevesii	(((Siebenrockiella_crassicollis	Sacalia_bealei)	Malayemys_subtrijuga)	Mauremys_nigricans)))	(Mauremys_japonica	(Mauremys_caspica	(Mauremys_sinensis	(Mauremys_rivulata	Mauremys_leprosa)))))))	Malaclemys_terrapin);
(Cyclemys_dentata	Cyclemys_oldhamii	((((((Malayemys_subtrijuga	(Siebenrockiella_crassicollis	Sacalia_bealei))	Mauremys_nigricans)	Mauremys_reevesii)	Mauremys_annamensis)	(Mauremys_japonica	(Mauremys_caspica	((Mauremys_rivulata	Mauremys_leprosa)	Mauremys_sinensis))))	((Rhinoclemmys_annulata	((Rhinoclemmys_nasuta	(Rhinoclemmys_punctularia	(Rhinoclemmys_areolata	(((Heosemys_grandis	(((((Hardella_thurjii	((Batagur_dhongoka	(Batagur_baska	Batagur_kachuga))	(Pangshura_smithii	(Pangshura_tentoria	Pangshura_tecta))))	Orlitia_borneensis)	(Morenia_ocellata	Morenia_petersi))	Rhinoclemmys_funerea)	Melanochelys_trijuga))	Heosemys_annandalii)	((Cuora_mccordi	(Cuora_aurocapitata	Cuora_pani))	(Rhinoclemmys_pulcherrima	(Rhinoclemmys_melanosterna	((Cuora_amboinensis	Cuora_flavomarginata)	Cuora_galbinifrons))))))))	Leucocephalon_yuwonoi))	(Malaclemys_terrapin	(Geoemyda_spengleri	(Heosemys_spinosa	Notochelys_platynota))))));
(((Mauremys_japonica	(((Mauremys_reevesii	(((Siebenrockiella_crassicollis	Sacalia_bealei)	Malayemys_subtrijuga)	Mauremys_nigricans))	Mauremys_annamensis)	(((Malaclemys_terrapin	(Geoemyda_spengleri	Heosemys_spinosa))	Notochelys_platynota)	(Cyclemys_dentata	Cyclemys_oldhamii))))	Mauremys_caspica)	((Mauremys_leprosa	Mauremys_rivulata)	Mauremys_sinensis)	((((((Heosemys_grandis	(Heosemys_annandalii	(Melanochelys_trijuga	(((Morenia_petersi	Morenia_ocellata)	((Hardella_thurjii	(((Pangshura_tentoria	Pangshura_tecta)	Pangshura_smithii)	((Batagur_baska	Batagur_kachuga)	Batagur_dhongoka)))	Orlitia_borneensis))	Rhinoclemmys_funerea))))	Rhinoclemmys_punctularia)	Rhinoclemmys_areolata)	(Rhinoclemmys_annulata	Leucocephalon_yuwonoi))	Rhinoclemmys_nasuta)	((Cuora_mccordi	((Cuora_flavomarginata	(Cuora_amboinensis	Cuora_galbinifrons))	(Rhinoclemmys_pulcherrima	Rhinoclemmys_melanosterna)))	(Cuora_aurocapitata	Cuora_pani))));
(Geoemyda_spengleri	(Notochelys_platynota	Heosemys_spinosa)	(Malaclemys_terrapin	(((Leucocephalon_yuwonoi	((Cuora_mccordi	(Cuora_pani	Cuora_aurocapitata))	((((((Rhinoclemmys_melanosterna	(Rhinoclemmys_pulcherrima	(Cuora_galbinifrons	(Cuora_flavomarginata	Cuora_amboinensis))))	Heosemys_annandalii)	(Heosemys_grandis	(Melanochelys_trijuga	(((Morenia_petersi	Morenia_ocellata)	(((((Pangshura_tentoria	Pangshura_tecta)	Pangshura_smithii)	(Batagur_dhongoka	(Batagur_kachuga	Batagur_baska)))	Hardella_thurjii)	Orlitia_borneensis))	Rhinoclemmys_funerea))))	Rhinoclemmys_areolata)	Rhinoclemmys_punctularia)	Rhinoclemmys_nasuta)))	Rhinoclemmys_annulata)	((Cyclemys_dentata	Cyclemys_oldhamii)	((Mauremys_annamensis	((Mauremys_nigricans	(Malayemys_subtrijuga	(Siebenrockiella_crassicollis	Sacalia_bealei)))	Mauremys_reevesii))	(Mauremys_japonica	(Mauremys_caspica	(Mauremys_sinensis	(Mauremys_rivulata	Mauremys_leprosa)))))))));
(Mauremys_japonica	(((((Rhinoclemmys_annulata	(Leucocephalon_yuwonoi	((((((Heosemys_grandis	((Siebenrockiella_crassicollis	(Sacalia_bealei	Malayemys_subtrijuga))	(((Morenia_ocellata	Morenia_petersi)	(Hardella_thurjii	(Orlitia_borneensis	((Batagur_dhongoka	(Batagur_baska	Batagur_kachuga))	(Pangshura_smithii	(Pangshura_tentoria	Pangshura_tecta))))))	Heosemys_annandalii)))	(Rhinoclemmys_funerea	Melanochelys_trijuga))	Rhinoclemmys_punctularia)	Rhinoclemmys_areolata)	Rhinoclemmys_nasuta)	(((Cuora_pani	Cuora_aurocapitata)	((Rhinoclemmys_melanosterna	((Cuora_amboinensis	Cuora_flavomarginata)	Cuora_galbinifrons))	Rhinoclemmys_pulcherrima))	Cuora_mccordi))))	((Mauremys_leprosa	Mauremys_rivulata)	Mauremys_sinensis))	(((Notochelys_platynota	Heosemys_spinosa)	Geoemyda_spengleri)	Malaclemys_terrapin))	(Cyclemys_oldhamii	Cyclemys_dentata))	Mauremys_annamensis)	(Mauremys_caspica	(Mauremys_reevesii	Mauremys_nigricans)));
