# Supplementary material for: Estimating the phylogeny of geoemydid turtles (Cryptodira) from landmark data: an assessment of different methods
Source: PeerJ. 2019 Aug 22;7:e7476. doi: 10.7717/peerj.7476 (PMC6708579; doi:10.7717/peerj.7476)
Supplement: Supplemental Information 10 — The trees are organised in folders corresponding to each landmark dataset. Within each folder the trees are named as follows: ‘dyn’ for dynamic LAUP ‘gpa’ for LAUP on GPA alignment ‘lin’ for linear parsimony ‘ml’ for maximum likelihood ‘nj’ for neighbour-joining ‘sqcpars’ for squared-change parsimony ‘_bs’ and ‘_bscon’ denote bootstrap trees, and bootstrap consensus trees, respectively. [file peerj-07-7476-s010.zip › trees/carapace/sqcpars_bscon.tre]

((((((((Batagur_kachuga,Batagur_baska)88,Batagur_dhongoka)88,((Pangshura_tentoria,Pangshura_tecta)100,Pangshura_smithii)100)100,Hardella_thurjii)81,Orlitia_borneensis)100,(Morenia_petersi,Morenia_ocellata)100)98.5,(Cuora_flavomarginata,Cuora_amboinensis,Cuora_galbinifrons)100,((Mauremys_leprosa,Mauremys_rivulata)100,Mauremys_sinensis)99.5,(Sacalia_bealei,Siebenrockiella_crassicollis,Malayemys_subtrijuga)95.5,(Cyclemys_dentata,Cyclemys_oldhamii)87,(Cuora_aurocapitata,Cuora_pani)100,Mauremys_nigricans,Mauremys_reevesii,Mauremys_annamensis,Heosemys_spinosa,Geoemyda_spengleri,Notochelys_platynota,Mauremys_japonica,Rhinoclemmys_melanosterna,Rhinoclemmys_pulcherrima,Cuora_mccordi,Rhinoclemmys_nasuta,Heosemys_annandalii,Heosemys_grandis,Melanochelys_trijuga,Rhinoclemmys_funerea,Rhinoclemmys_punctularia,Rhinoclemmys_areolata,Leucocephalon_yuwonoi,Rhinoclemmys_annulata,Mauremys_caspica)NA,Malaclemys_terrapin)100;
