# Supplementary material for: Estimating the phylogeny of geoemydid turtles (Cryptodira) from landmark data: an assessment of different methods
Source: PeerJ. 2019 Aug 22;7:e7476. doi: 10.7717/peerj.7476 (PMC6708579; doi:10.7717/peerj.7476)
Supplement: Supplemental Information 10 — The trees are organised in folders corresponding to each landmark dataset. Within each folder the trees are named as follows: ‘dyn’ for dynamic LAUP ‘gpa’ for LAUP on GPA alignment ‘lin’ for linear parsimony ‘ml’ for maximum likelihood ‘nj’ for neighbour-joining ‘sqcpars’ for squared-change parsimony ‘_bs’ and ‘_bscon’ denote bootstrap trees, and bootstrap consensus trees, respectively. [file peerj-07-7476-s010.zip › trees/plastron/dyn.tre]

(Malaclemys_terrapin:0.00000,(Mauremys_japonica:0.19016,((Notochelys_platynota:0.11780,((Pangshura_tecta:0.12579,(Pangshura_tentoria:0.08753,(Heosemys_spinosa:0.12838,(Batagur_dhongoka:0.04364,((Hardella_thurjii:0.12711,(Pangshura_smithii:0.09479,(Batagur_kachuga:0.18964,(Batagur_baska:0.15464,Batagur_borneoensis:0.14046):0.18835):0.14691):0.07202):0.12158,(Mauremys_sinensis:0.18910,Leucocephalon_yuwonoi:0.48722):0.05347):0.08474):0.07115):0.08506):0.08209):0.11278,(Morenia_petersi:0.08174,Mauremys_leprosa:0.15480):0.07418):0.06292):0.05521,((Siebenrockiella_crassicollis:0.11011,((Malayemys_subtrijuga:0.13163,((Mauremys_reevesii:0.10963,Mauremys_nigricans:0.10027):0.07403,(Sacalia_bealei:0.17040,(Morenia_ocellata:0.17186,(Mauremys_caspica:0.10578,Mauremys_rivulata:0.14284):0.07546):0.04438):0.05899):0.05712):0.06982,(Melanochelys_trijuga:0.09082,(Geoemyda_spengleri:0.33057,Sacalia_quadriocellata:0.21223):0.08614):0.05066):0.06371):0.06607,((Rhinoclemmys_diademata:0.11341,(Cyclemys_dentata:0.09059,(Cyclemys_oldhamii:0.10846,(Cuora_aurocapitata:0.14120,(Cuora_amboinensis:0.15185,(Cuora_picturata:0.18897,(Cuora_mccordi:0.17516,Cuora_flavomarginata:0.15658):0.06536):0.06915):0.08684):0.19230):0.09278):0.15077):0.07587,(Orlitia_borneensis:0.14917,(Rhinoclemmys_pulcherrima:0.11593,((Rhinoclemmys_nasuta:0.13825,(Rhinoclemmys_areolata:0.18017,(Rhinoclemmys_annulata:0.14298,(Rhinoclemmys_melanosterna:0.16657,(Mauremys_annamensis:0.17057,(Heosemys_grandis:0.11006,Heosemys_annandalii:0.31133):0.08442):0.08018):0.06361):0.10085):0.06290):0.04575,(Rhinoclemmys_punctularia:0.14509,Rhinoclemmys_funerea:0.12101):0.06195):0.04721):0.06615):0.04596):0.05902):0.05265):0.06431):0.35812);
