# Supplementary material for: Estimating the phylogeny of geoemydid turtles (Cryptodira) from landmark data: an assessment of different methods
Source: PeerJ. 2019 Aug 22;7:e7476. doi: 10.7717/peerj.7476 (PMC6708579; doi:10.7717/peerj.7476)
Supplement: Supplemental Information 10 — The trees are organised in folders corresponding to each landmark dataset. Within each folder the trees are named as follows: ‘dyn’ for dynamic LAUP ‘gpa’ for LAUP on GPA alignment ‘lin’ for linear parsimony ‘ml’ for maximum likelihood ‘nj’ for neighbour-joining ‘sqcpars’ for squared-change parsimony ‘_bs’ and ‘_bscon’ denote bootstrap trees, and bootstrap consensus trees, respectively. [file peerj-07-7476-s010.zip › trees/plastron/dyn_bs.tre]

(Malaclemys_terrapin	(Mauremys_japonica	((Notochelys_platynota	((Rhinoclemmys_diademata	(Rhinoclemmys_punctularia	(Rhinoclemmys_funerea	(Rhinoclemmys_pulcherrima	((((Orlitia_borneensis	(Mauremys_sinensis	(Leucocephalon_yuwonoi	((Heosemys_spinosa	(Batagur_kachuga	(Batagur_baska	Batagur_borneoensis )))	(Batagur_dhongoka	(Hardella_thurjii	Pangshura_smithii ))))))	(Pangshura_tentoria	(Pangshura_tecta	(Siebenrockiella_crassicollis	Sacalia_quadriocellata ))))	(Sacalia_bealei	((Mauremys_nigricans	(Mauremys_reevesii	(Malayemys_subtrijuga	(Geoemyda_spengleri	Melanochelys_trijuga ))))	(Morenia_ocellata	(Mauremys_caspica	Mauremys_rivulata )))))	((Rhinoclemmys_annulata	(Rhinoclemmys_melanosterna	(Mauremys_annamensis	(Heosemys_grandis	Heosemys_annandalii ))))	(Rhinoclemmys_nasuta	Rhinoclemmys_areolata )))))))	(Cyclemys_oldhamii	(Cyclemys_dentata	(Cuora_aurocapitata	(Cuora_amboinensis	(Cuora_picturata	(Cuora_mccordi	Cuora_flavomarginata ))))))))	(Morenia_petersi	Mauremys_leprosa ))));
(Malaclemys_terrapin	(Mauremys_japonica	(((Rhinoclemmys_diademata	((((Sacalia_bealei	(Pangshura_tecta	(Pangshura_tentoria	(Heosemys_spinosa	(Batagur_dhongoka	(((Batagur_baska	Batagur_borneoensis )	(Pangshura_smithii	(Hardella_thurjii	Batagur_kachuga )))	(Mauremys_sinensis	Leucocephalon_yuwonoi )))))))	((Rhinoclemmys_annulata	(Rhinoclemmys_melanosterna	(Mauremys_annamensis	(Heosemys_grandis	Heosemys_annandalii ))))	(Rhinoclemmys_nasuta	Rhinoclemmys_areolata )))	(Orlitia_borneensis	(Rhinoclemmys_pulcherrima	(Rhinoclemmys_punctularia	Rhinoclemmys_funerea ))))	((((Mauremys_reevesii	Mauremys_nigricans )	(Morenia_ocellata	(Mauremys_caspica	Mauremys_rivulata )))	(Melanochelys_trijuga	Malayemys_subtrijuga ))	(Siebenrockiella_crassicollis	(Geoemyda_spengleri	Sacalia_quadriocellata )))))	(Cyclemys_dentata	(Cyclemys_oldhamii	(Cuora_aurocapitata	(Cuora_amboinensis	(Cuora_picturata	(Cuora_mccordi	Cuora_flavomarginata )))))))	(Notochelys_platynota	(Morenia_petersi	Mauremys_leprosa )))));
(Malaclemys_terrapin	(Notochelys_platynota	((Mauremys_japonica	((Orlitia_borneensis	((Pangshura_tecta	(Pangshura_tentoria	(Heosemys_spinosa	(Batagur_dhongoka	(Hardella_thurjii	(Pangshura_smithii	(Batagur_kachuga	(Batagur_baska	Batagur_borneoensis ))))))))	((Morenia_petersi	Mauremys_leprosa )	(Mauremys_sinensis	Leucocephalon_yuwonoi ))))	((Sacalia_bealei	((((Mauremys_reevesii	Mauremys_nigricans )	(Mauremys_caspica	Mauremys_rivulata ))	(Malayemys_subtrijuga	(Geoemyda_spengleri	Morenia_ocellata )))	(Melanochelys_trijuga	(Siebenrockiella_crassicollis	Sacalia_quadriocellata ))))	(Rhinoclemmys_pulcherrima	((Rhinoclemmys_punctularia	(Heosemys_grandis	(Rhinoclemmys_melanosterna	(Mauremys_annamensis	Rhinoclemmys_annulata ))))	(Rhinoclemmys_nasuta	(Rhinoclemmys_funerea	Rhinoclemmys_areolata )))))))	(Rhinoclemmys_diademata	(Heosemys_annandalii	(Cyclemys_dentata	(Cyclemys_oldhamii	(Cuora_aurocapitata	((Cuora_amboinensis	Cuora_picturata )	(Cuora_mccordi	Cuora_flavomarginata ))))))))));
(Malaclemys_terrapin	(Mauremys_japonica	((((((Sacalia_bealei	(Pangshura_tentoria	(Heosemys_spinosa	(Batagur_dhongoka	(Leucocephalon_yuwonoi	(Mauremys_sinensis	(Hardella_thurjii	(Pangshura_smithii	(Batagur_kachuga	(Batagur_baska	Batagur_borneoensis ))))))))))	(((Orlitia_borneensis	(Mauremys_reevesii	Malayemys_subtrijuga ))	(Morenia_ocellata	(Mauremys_caspica	Mauremys_rivulata )))	(Mauremys_nigricans	Rhinoclemmys_annulata )))	((Rhinoclemmys_areolata	(Rhinoclemmys_melanosterna	(Mauremys_annamensis	(Heosemys_grandis	Heosemys_annandalii ))))	(Rhinoclemmys_nasuta	(Rhinoclemmys_punctularia	Rhinoclemmys_funerea ))))	(Pangshura_tecta	Rhinoclemmys_pulcherrima ))	(Rhinoclemmys_diademata	(Melanochelys_trijuga	(Siebenrockiella_crassicollis	(Geoemyda_spengleri	Sacalia_quadriocellata )))))	((Cyclemys_dentata	(Cyclemys_oldhamii	(Cuora_aurocapitata	(Cuora_amboinensis	(Cuora_mccordi	(Cuora_flavomarginata	Cuora_picturata ))))))	(Notochelys_platynota	(Morenia_petersi	Mauremys_leprosa ))))));
(Malaclemys_terrapin	(Mauremys_japonica	(Notochelys_platynota	(((Pangshura_tecta	(Pangshura_tentoria	(Heosemys_spinosa	(Batagur_dhongoka	(Mauremys_sinensis	(Hardella_thurjii	(Pangshura_smithii	(Leucocephalon_yuwonoi	(Batagur_kachuga	(Batagur_baska	Batagur_borneoensis ))))))))))	(Morenia_petersi	Mauremys_leprosa ))	((Siebenrockiella_crassicollis	(Sacalia_quadriocellata	(((Mauremys_reevesii	Mauremys_nigricans )	(Mauremys_rivulata	(Mauremys_caspica	Sacalia_bealei )))	((Geoemyda_spengleri	Morenia_ocellata )	(Melanochelys_trijuga	Malayemys_subtrijuga )))))	(Orlitia_borneensis	((Rhinoclemmys_diademata	(Cyclemys_dentata	(Cyclemys_oldhamii	(Cuora_aurocapitata	(Cuora_amboinensis	(Cuora_picturata	(Cuora_mccordi	Cuora_flavomarginata )))))))	(((Rhinoclemmys_annulata	(Rhinoclemmys_melanosterna	(Mauremys_annamensis	(Heosemys_grandis	Heosemys_annandalii ))))	(Rhinoclemmys_nasuta	Rhinoclemmys_areolata ))	(Rhinoclemmys_pulcherrima	(Rhinoclemmys_punctularia	Rhinoclemmys_funerea ))))))))));
(Malaclemys_terrapin	(Mauremys_japonica	((((((Pangshura_tentoria	((Pangshura_tecta	(Orlitia_borneensis	(Mauremys_sinensis	(Leucocephalon_yuwonoi	(Hardella_thurjii	(Pangshura_smithii	(Batagur_kachuga	(Batagur_baska	Batagur_borneoensis ))))))))	(Batagur_dhongoka	Heosemys_spinosa )))	(Sacalia_bealei	(Morenia_ocellata	(Mauremys_caspica	Mauremys_rivulata ))))	((Geoemyda_spengleri	Rhinoclemmys_pulcherrima )	((Rhinoclemmys_punctularia	(Rhinoclemmys_annulata	(Rhinoclemmys_melanosterna	(Heosemys_grandis	(Heosemys_annandalii	Mauremys_annamensis )))))	(Rhinoclemmys_areolata	(Rhinoclemmys_funerea	Rhinoclemmys_nasuta )))))	(Malayemys_subtrijuga	(Mauremys_reevesii	Mauremys_nigricans )))	(Melanochelys_trijuga	(Siebenrockiella_crassicollis	Sacalia_quadriocellata )))	((Notochelys_platynota	(Rhinoclemmys_diademata	(Cyclemys_dentata	(Cyclemys_oldhamii	(Cuora_aurocapitata	(Cuora_amboinensis	(Cuora_picturata	(Cuora_mccordi	Cuora_flavomarginata ))))))))	(Morenia_petersi	Mauremys_leprosa )))));
(Malaclemys_terrapin	((Mauremys_japonica	((Notochelys_platynota	(((Pangshura_tecta	((Sacalia_bealei	(Pangshura_tentoria	(Heosemys_spinosa	(Batagur_dhongoka	((Leucocephalon_yuwonoi	(Batagur_kachuga	(Batagur_baska	Batagur_borneoensis )))	(Hardella_thurjii	Pangshura_smithii ))))))	(Orlitia_borneensis	Mauremys_sinensis )))	(Rhinoclemmys_pulcherrima	(((Rhinoclemmys_annulata	(Rhinoclemmys_melanosterna	(Mauremys_annamensis	(Heosemys_grandis	Heosemys_annandalii ))))	(Rhinoclemmys_punctularia	Rhinoclemmys_funerea ))	(Rhinoclemmys_nasuta	Rhinoclemmys_areolata ))))	(Siebenrockiella_crassicollis	((Malayemys_subtrijuga	(Morenia_ocellata	((Mauremys_reevesii	Mauremys_nigricans )	(Mauremys_caspica	Mauremys_rivulata ))))	(Melanochelys_trijuga	(Geoemyda_spengleri	Sacalia_quadriocellata ))))))	(Morenia_petersi	Mauremys_leprosa )))	(Rhinoclemmys_diademata	(Cyclemys_dentata	(Cyclemys_oldhamii	(Cuora_aurocapitata	(Cuora_amboinensis	(Cuora_picturata	(Cuora_mccordi	Cuora_flavomarginata )))))))));
(Malaclemys_terrapin	(((Sacalia_bealei	(Rhinoclemmys_annulata	(Rhinoclemmys_areolata	(Rhinoclemmys_nasuta	((((Orlitia_borneensis	((Notochelys_platynota	((Pangshura_tecta	(Pangshura_tentoria	(Heosemys_spinosa	(Batagur_dhongoka	(Mauremys_sinensis	((Leucocephalon_yuwonoi	(Batagur_kachuga	(Batagur_baska	Batagur_borneoensis )))	(Hardella_thurjii	Pangshura_smithii )))))))	(Morenia_petersi	Mauremys_leprosa )))	(Rhinoclemmys_diademata	(Cyclemys_dentata	(Cyclemys_oldhamii	(Cuora_aurocapitata	(Cuora_amboinensis	(Cuora_flavomarginata	(Cuora_mccordi	Cuora_picturata )))))))))	(Rhinoclemmys_funerea	(Rhinoclemmys_pulcherrima	Rhinoclemmys_punctularia )))	(Rhinoclemmys_melanosterna	(Mauremys_annamensis	(Heosemys_grandis	Heosemys_annandalii ))))	(Siebenrockiella_crassicollis	Mauremys_japonica ))))))	((Mauremys_reevesii	Mauremys_nigricans )	(Morenia_ocellata	(Mauremys_caspica	Mauremys_rivulata ))))	(Malayemys_subtrijuga	(Melanochelys_trijuga	(Geoemyda_spengleri	Sacalia_quadriocellata )))));
(Malaclemys_terrapin	(Mauremys_japonica	((Rhinoclemmys_diademata	(Orlitia_borneensis	((((Pangshura_tecta	(Pangshura_tentoria	(Heosemys_spinosa	(Batagur_dhongoka	(Leucocephalon_yuwonoi	(Mauremys_sinensis	(Hardella_thurjii	(Pangshura_smithii	(Batagur_kachuga	(Batagur_baska	Batagur_borneoensis ))))))))))	(Sacalia_bealei	(((Mauremys_reevesii	Mauremys_nigricans )	(Morenia_ocellata	(Malayemys_subtrijuga	(Melanochelys_trijuga	(Geoemyda_spengleri	Sacalia_quadriocellata )))))	(Mauremys_caspica	Mauremys_rivulata ))))	(Rhinoclemmys_annulata	(Rhinoclemmys_melanosterna	(Heosemys_grandis	(Heosemys_annandalii	Mauremys_annamensis )))))	(Rhinoclemmys_areolata	(Rhinoclemmys_pulcherrima	(Rhinoclemmys_nasuta	(Rhinoclemmys_punctularia	Rhinoclemmys_funerea )))))))	((Siebenrockiella_crassicollis	(Notochelys_platynota	(Cyclemys_dentata	(Cyclemys_oldhamii	(Cuora_aurocapitata	(Cuora_picturata	(Cuora_amboinensis	(Cuora_mccordi	Cuora_flavomarginata ))))))))	(Morenia_petersi	Mauremys_leprosa )))));
(Malaclemys_terrapin	(Geoemyda_spengleri	(Melanochelys_trijuga	(((Siebenrockiella_crassicollis	(((Pangshura_tecta	((Heosemys_spinosa	(Batagur_dhongoka	(Leucocephalon_yuwonoi	(Mauremys_sinensis	(Hardella_thurjii	(Pangshura_smithii	(Batagur_kachuga	(Batagur_baska	Batagur_borneoensis ))))))))	(Pangshura_tentoria	Sacalia_bealei )))	(Orlitia_borneensis	((Rhinoclemmys_annulata	(Rhinoclemmys_melanosterna	(Mauremys_annamensis	(Heosemys_grandis	Heosemys_annandalii ))))	(Rhinoclemmys_areolata	((Rhinoclemmys_pulcherrima	Rhinoclemmys_punctularia )	(Rhinoclemmys_funerea	Rhinoclemmys_nasuta ))))))	((Rhinoclemmys_diademata	(Notochelys_platynota	(Cyclemys_dentata	(Cyclemys_oldhamii	(Cuora_aurocapitata	(Cuora_amboinensis	(Cuora_picturata	(Cuora_mccordi	Cuora_flavomarginata ))))))))	(Morenia_petersi	Mauremys_leprosa ))))	(Mauremys_japonica	Sacalia_quadriocellata ))	(Malayemys_subtrijuga	(Mauremys_reevesii	(Mauremys_nigricans	(Morenia_ocellata	(Mauremys_caspica	Mauremys_rivulata )))))))));
(Malaclemys_terrapin	((Notochelys_platynota	((((Sacalia_bealei	((Pangshura_tentoria	(Heosemys_spinosa	(Batagur_dhongoka	(Mauremys_sinensis	((Batagur_kachuga	(Batagur_baska	Batagur_borneoensis ))	(Hardella_thurjii	Pangshura_smithii ))))))	(Pangshura_tecta	Leucocephalon_yuwonoi )))	((Malayemys_subtrijuga	((Mauremys_reevesii	Mauremys_nigricans )	(Morenia_ocellata	(Mauremys_caspica	Mauremys_rivulata ))))	(Melanochelys_trijuga	(Geoemyda_spengleri	Sacalia_quadriocellata ))))	(Siebenrockiella_crassicollis	(Cyclemys_dentata	(Cyclemys_oldhamii	(Cuora_aurocapitata	(Cuora_amboinensis	(Cuora_picturata	(Cuora_mccordi	Cuora_flavomarginata ))))))))	(Rhinoclemmys_diademata	(Rhinoclemmys_pulcherrima	((Orlitia_borneensis	(Rhinoclemmys_annulata	(Rhinoclemmys_melanosterna	(Mauremys_annamensis	(Heosemys_grandis	Heosemys_annandalii )))))	((Rhinoclemmys_punctularia	Rhinoclemmys_funerea )	(Rhinoclemmys_nasuta	Rhinoclemmys_areolata )))))))	(Morenia_petersi	(Mauremys_japonica	Mauremys_leprosa ))));
(Malaclemys_terrapin	(Rhinoclemmys_diademata	(((Siebenrockiella_crassicollis	((Pangshura_tecta	((Orlitia_borneensis	(Mauremys_sinensis	(Leucocephalon_yuwonoi	(Batagur_dhongoka	(Heosemys_spinosa	((Batagur_kachuga	(Batagur_baska	Batagur_borneoensis ))	(Hardella_thurjii	Pangshura_smithii )))))))	(Pangshura_tentoria	(Sacalia_bealei	(Mauremys_rivulata	(Mauremys_caspica	((Mauremys_reevesii	Mauremys_nigricans )	((Melanochelys_trijuga	(Geoemyda_spengleri	Sacalia_quadriocellata ))	(Malayemys_subtrijuga	Morenia_ocellata )))))))))	(Rhinoclemmys_pulcherrima	(((Rhinoclemmys_annulata	(Rhinoclemmys_melanosterna	(Heosemys_grandis	(Heosemys_annandalii	Mauremys_annamensis ))))	(Rhinoclemmys_nasuta	Rhinoclemmys_areolata ))	(Rhinoclemmys_punctularia	Rhinoclemmys_funerea )))))	(Mauremys_japonica	(Morenia_petersi	Mauremys_leprosa )))	(Notochelys_platynota	(Cyclemys_dentata	(Cyclemys_oldhamii	(Cuora_aurocapitata	(Cuora_amboinensis	(Cuora_picturata	(Cuora_mccordi	Cuora_flavomarginata ))))))))));
(Malaclemys_terrapin	((((((Orlitia_borneensis	((Mauremys_sinensis	(Pangshura_tecta	(Pangshura_tentoria	(Heosemys_spinosa	(Batagur_dhongoka	(Leucocephalon_yuwonoi	((Batagur_kachuga	(Batagur_baska	Batagur_borneoensis ))	(Hardella_thurjii	Pangshura_smithii ))))))))	(Sacalia_bealei	(Mauremys_caspica	(Mauremys_rivulata	(Mauremys_nigricans	(Mauremys_reevesii	(Malayemys_subtrijuga	Morenia_ocellata ))))))))	((Siebenrockiella_crassicollis	(Melanochelys_trijuga	(Geoemyda_spengleri	Sacalia_quadriocellata )))	(Rhinoclemmys_nasuta	Rhinoclemmys_areolata )))	(Rhinoclemmys_pulcherrima	(Rhinoclemmys_punctularia	Rhinoclemmys_funerea )))	(Mauremys_japonica	(Rhinoclemmys_annulata	(Rhinoclemmys_melanosterna	(Mauremys_annamensis	(Heosemys_grandis	Heosemys_annandalii ))))))	(Rhinoclemmys_diademata	(Cyclemys_dentata	(Cyclemys_oldhamii	(Cuora_aurocapitata	(Cuora_amboinensis	(Cuora_picturata	(Cuora_mccordi	Cuora_flavomarginata ))))))))	(Notochelys_platynota	(Morenia_petersi	Mauremys_leprosa ))));
(Malaclemys_terrapin	((Mauremys_japonica	((Siebenrockiella_crassicollis	(Sacalia_quadriocellata	(Melanochelys_trijuga	(Geoemyda_spengleri	(Malayemys_subtrijuga	((Sacalia_bealei	((Orlitia_borneensis	(Pangshura_tecta	(Pangshura_tentoria	(Heosemys_spinosa	(Batagur_dhongoka	(Mauremys_sinensis	((Leucocephalon_yuwonoi	(Batagur_kachuga	(Batagur_baska	Batagur_borneoensis )))	(Hardella_thurjii	Pangshura_smithii ))))))))	(((Rhinoclemmys_annulata	(Rhinoclemmys_melanosterna	(Mauremys_annamensis	(Heosemys_grandis	Heosemys_annandalii ))))	(Rhinoclemmys_pulcherrima	(Rhinoclemmys_punctularia	Rhinoclemmys_funerea )))	(Rhinoclemmys_nasuta	Rhinoclemmys_areolata ))))	((Mauremys_reevesii	Mauremys_nigricans )	(Morenia_ocellata	(Mauremys_caspica	Mauremys_rivulata )))))))))	(Rhinoclemmys_diademata	(Cyclemys_dentata	(Cyclemys_oldhamii	(Cuora_aurocapitata	(Cuora_amboinensis	(Cuora_picturata	(Cuora_mccordi	Cuora_flavomarginata )))))))))	(Notochelys_platynota	(Morenia_petersi	Mauremys_leprosa ))));
(Malaclemys_terrapin	(Mauremys_japonica	((Melanochelys_trijuga	(((Mauremys_reevesii	(Mauremys_nigricans	(Morenia_ocellata	((Sacalia_bealei	(Mauremys_sinensis	(Pangshura_tecta	(Pangshura_tentoria	(Heosemys_spinosa	(Batagur_dhongoka	(Hardella_thurjii	(Pangshura_smithii	(Batagur_kachuga	(Leucocephalon_yuwonoi	(Batagur_baska	Batagur_borneoensis )))))))))))	(Mauremys_caspica	Mauremys_rivulata )))))	(Geoemyda_spengleri	Malayemys_subtrijuga ))	(Siebenrockiella_crassicollis	Sacalia_quadriocellata )))	(((Cyclemys_dentata	(Cyclemys_oldhamii	(Cuora_aurocapitata	(Cuora_amboinensis	(Cuora_picturata	(Cuora_mccordi	Cuora_flavomarginata ))))))	(Rhinoclemmys_diademata	(Orlitia_borneensis	(Rhinoclemmys_pulcherrima	((Rhinoclemmys_nasuta	(Rhinoclemmys_areolata	(Rhinoclemmys_annulata	(Rhinoclemmys_melanosterna	(Mauremys_annamensis	(Heosemys_grandis	Heosemys_annandalii ))))))	(Rhinoclemmys_punctularia	Rhinoclemmys_funerea ))))))	(Notochelys_platynota	(Morenia_petersi	Mauremys_leprosa ))))));
(Malaclemys_terrapin	(Geoemyda_spengleri	(Melanochelys_trijuga	((((Notochelys_platynota	((Pangshura_tecta	(Pangshura_tentoria	(Heosemys_spinosa	(Batagur_dhongoka	((Hardella_thurjii	(Pangshura_smithii	(Batagur_kachuga	(Batagur_baska	Batagur_borneoensis ))))	(Mauremys_sinensis	Leucocephalon_yuwonoi ))))))	(Morenia_petersi	Mauremys_leprosa )))	(Orlitia_borneensis	((Rhinoclemmys_areolata	(Rhinoclemmys_nasuta	(Rhinoclemmys_pulcherrima	((Rhinoclemmys_funerea	(Cyclemys_oldhamii	(Cyclemys_dentata	(Cuora_aurocapitata	(Cuora_amboinensis	(Cuora_picturata	(Cuora_mccordi	Cuora_flavomarginata )))))))	(Rhinoclemmys_diademata	Rhinoclemmys_punctularia )))))	(Rhinoclemmys_annulata	(Rhinoclemmys_melanosterna	(Heosemys_grandis	(Heosemys_annandalii	Mauremys_annamensis )))))))	((Mauremys_reevesii	Malayemys_subtrijuga )	(Mauremys_nigricans	(Morenia_ocellata	(Sacalia_bealei	(Mauremys_caspica	Mauremys_rivulata ))))))	(Siebenrockiella_crassicollis	(Mauremys_japonica	Sacalia_quadriocellata ))))));
(Malaclemys_terrapin	(Leucocephalon_yuwonoi	(Notochelys_platynota	(((Pangshura_tecta	(Pangshura_tentoria	(Heosemys_spinosa	(Batagur_dhongoka	(Mauremys_sinensis	(Hardella_thurjii	(Pangshura_smithii	(Batagur_kachuga	(Batagur_baska	Batagur_borneoensis )))))))))	(Morenia_petersi	Mauremys_leprosa ))	(Mauremys_japonica	((Siebenrockiella_crassicollis	((Malayemys_subtrijuga	((Mauremys_reevesii	Mauremys_nigricans )	(Sacalia_bealei	(Morenia_ocellata	(Mauremys_caspica	Mauremys_rivulata )))))	(Melanochelys_trijuga	(Geoemyda_spengleri	Sacalia_quadriocellata ))))	((Rhinoclemmys_diademata	(Cyclemys_dentata	(Cyclemys_oldhamii	(Cuora_aurocapitata	(Cuora_amboinensis	(Cuora_picturata	(Cuora_mccordi	Cuora_flavomarginata )))))))	(Orlitia_borneensis	((Rhinoclemmys_areolata	(Rhinoclemmys_annulata	(Rhinoclemmys_melanosterna	(Mauremys_annamensis	(Heosemys_grandis	Heosemys_annandalii )))))	(Rhinoclemmys_nasuta	(Rhinoclemmys_pulcherrima	(Rhinoclemmys_punctularia	Rhinoclemmys_funerea ))))))))))));
(Malaclemys_terrapin	(Mauremys_japonica	((Notochelys_platynota	((Siebenrockiella_crassicollis	((Malayemys_subtrijuga	(Mauremys_reevesii	(Mauremys_nigricans	(Morenia_ocellata	(Mauremys_rivulata	(Mauremys_caspica	(Sacalia_bealei	(Mauremys_sinensis	(Pangshura_tecta	(Pangshura_tentoria	(Heosemys_spinosa	(Batagur_dhongoka	(Leucocephalon_yuwonoi	(Hardella_thurjii	(Pangshura_smithii	(Batagur_kachuga	(Batagur_baska	Batagur_borneoensis )))))))))))))))))	(Melanochelys_trijuga	(Geoemyda_spengleri	Sacalia_quadriocellata ))))	((Rhinoclemmys_diademata	(Cyclemys_oldhamii	(Cyclemys_dentata	(Cuora_aurocapitata	(Cuora_amboinensis	(Cuora_picturata	(Cuora_mccordi	Cuora_flavomarginata )))))))	(Orlitia_borneensis	((Rhinoclemmys_areolata	((Mauremys_annamensis	(Heosemys_grandis	Heosemys_annandalii ))	(Rhinoclemmys_melanosterna	Rhinoclemmys_annulata )))	(Rhinoclemmys_nasuta	(Rhinoclemmys_pulcherrima	(Rhinoclemmys_punctularia	Rhinoclemmys_funerea ))))))))	(Morenia_petersi	Mauremys_leprosa ))));
(Malaclemys_terrapin	(Leucocephalon_yuwonoi	(Notochelys_platynota	(Siebenrockiella_crassicollis	((Pangshura_tecta	(Pangshura_tentoria	((Sacalia_bealei	((Orlitia_borneensis	(Mauremys_sinensis	(Batagur_dhongoka	(Heosemys_spinosa	((Batagur_baska	Batagur_borneoensis )	(Batagur_kachuga	(Hardella_thurjii	Pangshura_smithii )))))))	((Mauremys_reevesii	(Mauremys_nigricans	(Heosemys_annandalii	(Mauremys_caspica	Mauremys_rivulata ))))	(Morenia_ocellata	(Malayemys_subtrijuga	(Melanochelys_trijuga	(Geoemyda_spengleri	Sacalia_quadriocellata )))))))	(((Rhinoclemmys_punctularia	(Rhinoclemmys_pulcherrima	(Rhinoclemmys_diademata	(Cyclemys_dentata	(Cyclemys_oldhamii	(Cuora_aurocapitata	(Cuora_amboinensis	(Cuora_picturata	(Cuora_mccordi	Cuora_flavomarginata )))))))))	(Rhinoclemmys_funerea	(Rhinoclemmys_nasuta	Rhinoclemmys_areolata )))	(Rhinoclemmys_annulata	(Mauremys_japonica	(Rhinoclemmys_melanosterna	(Heosemys_grandis	Mauremys_annamensis ))))))))	(Morenia_petersi	Mauremys_leprosa ))))));
(Malaclemys_terrapin	(Mauremys_japonica	((Siebenrockiella_crassicollis	((Malayemys_subtrijuga	((((Sacalia_bealei	(Pangshura_tentoria	((Heosemys_spinosa	(Batagur_dhongoka	(Mauremys_sinensis	(Hardella_thurjii	(Pangshura_smithii	(Batagur_kachuga	(Batagur_baska	Batagur_borneoensis )))))))	(Pangshura_tecta	Leucocephalon_yuwonoi ))))	(Morenia_ocellata	(Mauremys_caspica	Mauremys_rivulata )))	(Orlitia_borneensis	((Rhinoclemmys_annulata	(Rhinoclemmys_melanosterna	(Heosemys_grandis	(Heosemys_annandalii	Mauremys_annamensis ))))	(Rhinoclemmys_areolata	((Rhinoclemmys_pulcherrima	Rhinoclemmys_punctularia )	(Rhinoclemmys_funerea	Rhinoclemmys_nasuta ))))))	(Mauremys_reevesii	Mauremys_nigricans )))	(Melanochelys_trijuga	(Geoemyda_spengleri	Sacalia_quadriocellata ))))	(Rhinoclemmys_diademata	((Notochelys_platynota	(Cyclemys_oldhamii	(Cyclemys_dentata	(Cuora_aurocapitata	(Cuora_amboinensis	(Cuora_mccordi	(Cuora_flavomarginata	Cuora_picturata )))))))	(Morenia_petersi	Mauremys_leprosa ))))));
(Malaclemys_terrapin	(Malayemys_subtrijuga	(Morenia_ocellata	(((Sacalia_bealei	(Rhinoclemmys_annulata	(((Orlitia_borneensis	(Rhinoclemmys_diademata	((Mauremys_japonica	(Notochelys_platynota	((Pangshura_tecta	(Mauremys_sinensis	(Pangshura_tentoria	(Heosemys_spinosa	(Batagur_dhongoka	(Leucocephalon_yuwonoi	(Hardella_thurjii	(Pangshura_smithii	(Batagur_kachuga	(Batagur_baska	Batagur_borneoensis ))))))))))	(Morenia_petersi	Mauremys_leprosa ))))	(Cyclemys_dentata	(Cyclemys_oldhamii	(Cuora_aurocapitata	(Cuora_amboinensis	(Cuora_picturata	(Cuora_mccordi	Cuora_flavomarginata )))))))))	(Rhinoclemmys_pulcherrima	(Rhinoclemmys_nasuta	(Rhinoclemmys_punctularia	Rhinoclemmys_funerea ))))	(Rhinoclemmys_areolata	(Rhinoclemmys_melanosterna	(Mauremys_annamensis	(Heosemys_grandis	Heosemys_annandalii )))))))	(Siebenrockiella_crassicollis	(Melanochelys_trijuga	(Geoemyda_spengleri	Sacalia_quadriocellata ))))	((Mauremys_reevesii	Mauremys_nigricans )	(Mauremys_caspica	Mauremys_rivulata ))))));
(Malaclemys_terrapin	((((Sacalia_bealei	(Pangshura_tentoria	(Pangshura_tecta	((Heosemys_spinosa	(Batagur_dhongoka	(Hardella_thurjii	(Pangshura_smithii	(Batagur_kachuga	(Leucocephalon_yuwonoi	(Batagur_baska	Batagur_borneoensis )))))))	(Orlitia_borneensis	Mauremys_sinensis )))))	((Rhinoclemmys_areolata	(Rhinoclemmys_annulata	(Rhinoclemmys_melanosterna	(Mauremys_annamensis	(Heosemys_grandis	Heosemys_annandalii )))))	(Rhinoclemmys_pulcherrima	(Rhinoclemmys_nasuta	(Rhinoclemmys_punctularia	Rhinoclemmys_funerea )))))	(Siebenrockiella_crassicollis	(Mauremys_japonica	((Rhinoclemmys_diademata	(Cyclemys_dentata	(Cyclemys_oldhamii	(Cuora_aurocapitata	(Cuora_amboinensis	(Cuora_picturata	(Cuora_mccordi	Cuora_flavomarginata )))))))	(Notochelys_platynota	(Morenia_petersi	Mauremys_leprosa ))))))	(((Mauremys_reevesii	Mauremys_nigricans )	(Morenia_ocellata	(Mauremys_caspica	Mauremys_rivulata )))	(Malayemys_subtrijuga	(Melanochelys_trijuga	(Geoemyda_spengleri	Sacalia_quadriocellata ))))));
(Malaclemys_terrapin	(Mauremys_japonica	((((Orlitia_borneensis	((Pangshura_tecta	(Pangshura_tentoria	(Heosemys_spinosa	(Batagur_dhongoka	((Hardella_thurjii	(Pangshura_smithii	(Batagur_kachuga	(Batagur_baska	Batagur_borneoensis ))))	(Mauremys_sinensis	Leucocephalon_yuwonoi ))))))	(Morenia_petersi	Mauremys_leprosa )))	((Rhinoclemmys_areolata	(Rhinoclemmys_annulata	(Rhinoclemmys_melanosterna	(Mauremys_annamensis	(Heosemys_grandis	Heosemys_annandalii )))))	(Rhinoclemmys_nasuta	(Rhinoclemmys_pulcherrima	(Rhinoclemmys_punctularia	Rhinoclemmys_funerea )))))	(Siebenrockiella_crassicollis	(((Mauremys_reevesii	Mauremys_nigricans )	(Malayemys_subtrijuga	(Morenia_ocellata	(Sacalia_bealei	(Mauremys_caspica	Mauremys_rivulata )))))	(Melanochelys_trijuga	(Geoemyda_spengleri	Sacalia_quadriocellata )))))	(Rhinoclemmys_diademata	(Notochelys_platynota	(Cyclemys_dentata	(Cyclemys_oldhamii	(Cuora_aurocapitata	(Cuora_amboinensis	(Cuora_picturata	(Cuora_mccordi	Cuora_flavomarginata )))))))))));
(Malaclemys_terrapin	(Mauremys_japonica	((Notochelys_platynota	((Pangshura_tecta	(Pangshura_tentoria	(Heosemys_spinosa	(Batagur_dhongoka	((Hardella_thurjii	(Pangshura_smithii	(Batagur_kachuga	(Batagur_baska	Batagur_borneoensis ))))	(Mauremys_sinensis	Leucocephalon_yuwonoi ))))))	(Morenia_petersi	Mauremys_leprosa )))	((Siebenrockiella_crassicollis	((Malayemys_subtrijuga	(Mauremys_reevesii	(Mauremys_nigricans	(Morenia_ocellata	(Sacalia_bealei	(Mauremys_caspica	Mauremys_rivulata ))))))	(Melanochelys_trijuga	(Geoemyda_spengleri	Sacalia_quadriocellata ))))	((Rhinoclemmys_diademata	(Cyclemys_oldhamii	(Cyclemys_dentata	(Cuora_aurocapitata	(Cuora_amboinensis	(Cuora_picturata	(Cuora_mccordi	Cuora_flavomarginata )))))))	(Orlitia_borneensis	((Rhinoclemmys_areolata	((Mauremys_annamensis	(Heosemys_grandis	Heosemys_annandalii ))	(Rhinoclemmys_melanosterna	Rhinoclemmys_annulata )))	(Rhinoclemmys_nasuta	(Rhinoclemmys_pulcherrima	(Rhinoclemmys_punctularia	Rhinoclemmys_funerea ))))))))));
(Malaclemys_terrapin	(Geoemyda_spengleri	(Melanochelys_trijuga	((((Notochelys_platynota	((Pangshura_tecta	(Pangshura_tentoria	(Heosemys_spinosa	(Batagur_dhongoka	((Hardella_thurjii	(Pangshura_smithii	(Batagur_kachuga	(Batagur_baska	Batagur_borneoensis ))))	(Mauremys_sinensis	Leucocephalon_yuwonoi ))))))	(Morenia_petersi	Mauremys_leprosa )))	((Rhinoclemmys_diademata	(Cyclemys_dentata	(Cyclemys_oldhamii	(Cuora_aurocapitata	(Cuora_amboinensis	(Cuora_picturata	(Cuora_mccordi	Cuora_flavomarginata )))))))	(Orlitia_borneensis	((Rhinoclemmys_areolata	(Rhinoclemmys_annulata	(Rhinoclemmys_melanosterna	(Heosemys_grandis	(Heosemys_annandalii	Mauremys_annamensis )))))	(Rhinoclemmys_nasuta	(Rhinoclemmys_pulcherrima	(Rhinoclemmys_punctularia	Rhinoclemmys_funerea )))))))	(Siebenrockiella_crassicollis	(Mauremys_japonica	Sacalia_quadriocellata )))	(Malayemys_subtrijuga	(Mauremys_reevesii	(Mauremys_nigricans	(Sacalia_bealei	(Morenia_ocellata	(Mauremys_caspica	Mauremys_rivulata ))))))))));
(Malaclemys_terrapin	(Mauremys_japonica	((Notochelys_platynota	((Pangshura_tecta	(Pangshura_tentoria	(Heosemys_spinosa	(Batagur_dhongoka	(Mauremys_sinensis	(Leucocephalon_yuwonoi	(Hardella_thurjii	(Pangshura_smithii	(Batagur_kachuga	(Batagur_baska	Batagur_borneoensis ))))))))))	(Sacalia_bealei	(((Mauremys_nigricans	(Mauremys_reevesii	(((Geoemyda_spengleri	Morenia_ocellata )	(Melanochelys_trijuga	Malayemys_subtrijuga ))	(Siebenrockiella_crassicollis	Sacalia_quadriocellata ))))	(Mauremys_caspica	(Mauremys_rivulata	(Heosemys_annandalii	(Heosemys_grandis	(Mauremys_annamensis	Rhinoclemmys_melanosterna ))))))	(Orlitia_borneensis	(Rhinoclemmys_annulata	((Rhinoclemmys_pulcherrima	(Rhinoclemmys_diademata	(Cyclemys_dentata	(Cyclemys_oldhamii	(Cuora_aurocapitata	(Cuora_amboinensis	(Cuora_picturata	(Cuora_mccordi	Cuora_flavomarginata ))))))))	((Rhinoclemmys_punctularia	Rhinoclemmys_funerea )	(Rhinoclemmys_nasuta	Rhinoclemmys_areolata )))))))))	(Morenia_petersi	Mauremys_leprosa ))));
(Malaclemys_terrapin	(Mauremys_rivulata	(Morenia_ocellata	((Mauremys_nigricans	(Mauremys_reevesii	(Malayemys_subtrijuga	((Melanochelys_trijuga	(Siebenrockiella_crassicollis	((Mauremys_japonica	((Pangshura_tecta	(Pangshura_tentoria	(Heosemys_spinosa	(Batagur_dhongoka	(Mauremys_sinensis	((Leucocephalon_yuwonoi	(Batagur_kachuga	(Batagur_baska	Batagur_borneoensis )))	(Hardella_thurjii	Pangshura_smithii )))))))	(Notochelys_platynota	(Morenia_petersi	Mauremys_leprosa ))))	((Rhinoclemmys_diademata	(Cyclemys_oldhamii	(Cyclemys_dentata	(Cuora_aurocapitata	(Cuora_amboinensis	(Cuora_picturata	(Cuora_mccordi	Cuora_flavomarginata )))))))	(Orlitia_borneensis	(((Rhinoclemmys_funerea	(Rhinoclemmys_melanosterna	(Mauremys_annamensis	(Heosemys_grandis	Heosemys_annandalii ))))	(Rhinoclemmys_nasuta	(Rhinoclemmys_annulata	Rhinoclemmys_areolata )))	(Rhinoclemmys_pulcherrima	Rhinoclemmys_punctularia )))))))	(Geoemyda_spengleri	Sacalia_quadriocellata )))))	(Mauremys_caspica	Sacalia_bealei )))));
(Malaclemys_terrapin	(Mauremys_japonica	((Notochelys_platynota	(((Melanochelys_trijuga	((Malayemys_subtrijuga	((Sacalia_bealei	(Pangshura_tecta	(Pangshura_tentoria	(Heosemys_spinosa	(Batagur_dhongoka	((Leucocephalon_yuwonoi	(Batagur_kachuga	(Batagur_baska	Batagur_borneoensis )))	(Mauremys_sinensis	(Hardella_thurjii	Pangshura_smithii ))))))))	(Geoemyda_spengleri	(Morenia_ocellata	(Mauremys_caspica	Mauremys_rivulata )))))	(Mauremys_reevesii	Mauremys_nigricans )))	(Siebenrockiella_crassicollis	Sacalia_quadriocellata ))	(Orlitia_borneensis	((Rhinoclemmys_diademata	(Cyclemys_dentata	(Cyclemys_oldhamii	(Cuora_aurocapitata	(Cuora_amboinensis	(Cuora_picturata	(Cuora_mccordi	Cuora_flavomarginata )))))))	(Rhinoclemmys_pulcherrima	((Rhinoclemmys_nasuta	(Rhinoclemmys_areolata	(Rhinoclemmys_melanosterna	(Rhinoclemmys_annulata	(Mauremys_annamensis	(Heosemys_grandis	Heosemys_annandalii ))))))	(Rhinoclemmys_punctularia	Rhinoclemmys_funerea )))))))	(Morenia_petersi	Mauremys_leprosa ))));
(Malaclemys_terrapin	((((Pangshura_tecta	(Mauremys_sinensis	(Pangshura_tentoria	(Heosemys_spinosa	(Batagur_dhongoka	(Leucocephalon_yuwonoi	((Batagur_kachuga	(Batagur_baska	Batagur_borneoensis ))	(Hardella_thurjii	Pangshura_smithii ))))))))	(Morenia_petersi	Mauremys_leprosa ))	(Notochelys_platynota	(Siebenrockiella_crassicollis	((Malayemys_subtrijuga	(Morenia_ocellata	(Mauremys_reevesii	(Mauremys_nigricans	(Mauremys_rivulata	(Mauremys_caspica	Sacalia_bealei ))))))	(Melanochelys_trijuga	(Geoemyda_spengleri	Sacalia_quadriocellata ))))))	((Orlitia_borneensis	((Rhinoclemmys_pulcherrima	((Rhinoclemmys_diademata	(Cyclemys_dentata	(Cyclemys_oldhamii	(Cuora_aurocapitata	(Cuora_amboinensis	(Cuora_picturata	(Cuora_mccordi	Cuora_flavomarginata )))))))	(Rhinoclemmys_punctularia	Rhinoclemmys_funerea )))	(Rhinoclemmys_nasuta	Rhinoclemmys_areolata )))	(Mauremys_japonica	((Mauremys_annamensis	(Heosemys_grandis	Heosemys_annandalii ))	(Rhinoclemmys_melanosterna	Rhinoclemmys_annulata ))))));
(Malaclemys_terrapin	((((Mauremys_japonica	(Pangshura_tecta	(Pangshura_tentoria	(Heosemys_spinosa	(Batagur_dhongoka	((Hardella_thurjii	(Pangshura_smithii	(Batagur_kachuga	(Batagur_baska	Batagur_borneoensis ))))	(Mauremys_sinensis	Leucocephalon_yuwonoi )))))))	(Notochelys_platynota	(Morenia_petersi	Mauremys_leprosa )))	((Rhinoclemmys_diademata	(Cyclemys_dentata	(Cyclemys_oldhamii	(Cuora_aurocapitata	(Cuora_amboinensis	(Cuora_picturata	(Cuora_mccordi	Cuora_flavomarginata )))))))	(Orlitia_borneensis	(Rhinoclemmys_pulcherrima	((Rhinoclemmys_funerea	(Rhinoclemmys_punctularia	(Rhinoclemmys_melanosterna	(Rhinoclemmys_annulata	(Heosemys_grandis	(Heosemys_annandalii	Mauremys_annamensis ))))))	(Rhinoclemmys_nasuta	Rhinoclemmys_areolata ))))))	((Malayemys_subtrijuga	(Mauremys_reevesii	(Mauremys_nigricans	(Sacalia_bealei	(Morenia_ocellata	(Mauremys_caspica	Mauremys_rivulata ))))))	(Siebenrockiella_crassicollis	(Melanochelys_trijuga	(Geoemyda_spengleri	Sacalia_quadriocellata ))))));
(Malaclemys_terrapin	(Mauremys_japonica	(((((Pangshura_tentoria	(Heosemys_spinosa	(Batagur_dhongoka	(Mauremys_sinensis	(Hardella_thurjii	(Pangshura_smithii	(Batagur_kachuga	(Batagur_baska	Batagur_borneoensis ))))))))	(Sacalia_bealei	((Malayemys_subtrijuga	(Mauremys_reevesii	Mauremys_nigricans ))	(Morenia_ocellata	(Mauremys_caspica	Mauremys_rivulata )))))	(Pangshura_tecta	(Orlitia_borneensis	((Rhinoclemmys_areolata	(Rhinoclemmys_melanosterna	(Rhinoclemmys_annulata	(Mauremys_annamensis	(Heosemys_grandis	Heosemys_annandalii )))))	(Rhinoclemmys_nasuta	(Rhinoclemmys_pulcherrima	(Rhinoclemmys_punctularia	Rhinoclemmys_funerea )))))))	(Siebenrockiella_crassicollis	(Melanochelys_trijuga	(Sacalia_quadriocellata	(Geoemyda_spengleri	Leucocephalon_yuwonoi )))))	((Rhinoclemmys_diademata	(Cyclemys_dentata	(Cyclemys_oldhamii	(Cuora_aurocapitata	(Cuora_amboinensis	(Cuora_picturata	(Cuora_mccordi	Cuora_flavomarginata )))))))	(Notochelys_platynota	(Morenia_petersi	Mauremys_leprosa ))))));
(Malaclemys_terrapin	(Leucocephalon_yuwonoi	(((Pangshura_tecta	(Pangshura_tentoria	(Heosemys_spinosa	(Batagur_dhongoka	(Mauremys_sinensis	(Hardella_thurjii	(Pangshura_smithii	(Batagur_kachuga	(Batagur_baska	Batagur_borneoensis )))))))))	(Morenia_petersi	Mauremys_leprosa ))	((Orlitia_borneensis	((((Rhinoclemmys_annulata	(Sacalia_bealei	(((Mauremys_reevesii	Mauremys_nigricans )	(Mauremys_caspica	Mauremys_rivulata ))	(Morenia_ocellata	(Malayemys_subtrijuga	(Siebenrockiella_crassicollis	(Melanochelys_trijuga	(Geoemyda_spengleri	Sacalia_quadriocellata ))))))))	(Rhinoclemmys_nasuta	Rhinoclemmys_areolata ))	(Heosemys_grandis	(Mauremys_annamensis	Rhinoclemmys_melanosterna )))	(Rhinoclemmys_diademata	(Rhinoclemmys_pulcherrima	(Rhinoclemmys_punctularia	Rhinoclemmys_funerea )))))	((Notochelys_platynota	(Cyclemys_oldhamii	(Cyclemys_dentata	(Cuora_picturata	(Cuora_amboinensis	(Cuora_aurocapitata	(Cuora_mccordi	Cuora_flavomarginata )))))))	(Heosemys_annandalii	Mauremys_japonica ))))));
(Malaclemys_terrapin	(Mauremys_japonica	((((Pangshura_tecta	(Heosemys_spinosa	(Pangshura_tentoria	(Batagur_dhongoka	(Mauremys_sinensis	(Hardella_thurjii	(Pangshura_smithii	(Batagur_kachuga	(Leucocephalon_yuwonoi	(Batagur_baska	Batagur_borneoensis ))))))))))	(Orlitia_borneensis	((Sacalia_bealei	(((Mauremys_reevesii	Mauremys_nigricans )	(Geoemyda_spengleri	Malayemys_subtrijuga ))	(Morenia_ocellata	(Mauremys_caspica	Mauremys_rivulata ))))	((Rhinoclemmys_areolata	(Rhinoclemmys_annulata	(Rhinoclemmys_melanosterna	(Mauremys_annamensis	(Heosemys_grandis	Heosemys_annandalii )))))	(Rhinoclemmys_nasuta	(Rhinoclemmys_pulcherrima	(Rhinoclemmys_punctularia	Rhinoclemmys_funerea )))))))	(Melanochelys_trijuga	(Siebenrockiella_crassicollis	Sacalia_quadriocellata )))	((Rhinoclemmys_diademata	(Cyclemys_dentata	(Cyclemys_oldhamii	(Cuora_aurocapitata	(Cuora_amboinensis	(Cuora_mccordi	(Cuora_flavomarginata	Cuora_picturata )))))))	(Notochelys_platynota	(Morenia_petersi	Mauremys_leprosa ))))));
(Malaclemys_terrapin	(Mauremys_japonica	(((Notochelys_platynota	(Siebenrockiella_crassicollis	((Pangshura_tecta	(Pangshura_tentoria	((Heosemys_spinosa	(Batagur_dhongoka	(Leucocephalon_yuwonoi	((Batagur_kachuga	(Batagur_baska	Batagur_borneoensis ))	(Hardella_thurjii	Pangshura_smithii )))))	(Orlitia_borneensis	Mauremys_sinensis ))))	(((Mauremys_nigricans	((Morenia_ocellata	((Mauremys_reevesii	Malayemys_subtrijuga )	(Melanochelys_trijuga	(Geoemyda_spengleri	Sacalia_quadriocellata ))))	(Sacalia_bealei	(Mauremys_caspica	Mauremys_rivulata ))))	(Rhinoclemmys_annulata	((Heosemys_grandis	Rhinoclemmys_melanosterna )	(Heosemys_annandalii	Mauremys_annamensis ))))	((Rhinoclemmys_pulcherrima	(Rhinoclemmys_punctularia	Rhinoclemmys_funerea ))	(Rhinoclemmys_nasuta	Rhinoclemmys_areolata ))))))	(Morenia_petersi	Mauremys_leprosa ))	(Rhinoclemmys_diademata	(Cyclemys_dentata	(Cyclemys_oldhamii	(Cuora_aurocapitata	(Cuora_amboinensis	(Cuora_picturata	(Cuora_mccordi	Cuora_flavomarginata ))))))))));
(Malaclemys_terrapin	(Mauremys_japonica	((Notochelys_platynota	((Pangshura_tecta	((Pangshura_tentoria	(Heosemys_spinosa	(Batagur_dhongoka	((Leucocephalon_yuwonoi	(Batagur_kachuga	(Batagur_baska	Batagur_borneoensis )))	(Hardella_thurjii	Pangshura_smithii )))))	(Mauremys_sinensis	(Orlitia_borneensis	((Sacalia_bealei	(((Mauremys_reevesii	Mauremys_nigricans )	(Mauremys_caspica	Mauremys_rivulata ))	(Morenia_ocellata	(Malayemys_subtrijuga	(Geoemyda_spengleri	(Melanochelys_trijuga	(Siebenrockiella_crassicollis	Sacalia_quadriocellata )))))))	((Rhinoclemmys_annulata	(Rhinoclemmys_melanosterna	(Mauremys_annamensis	(Heosemys_grandis	Heosemys_annandalii ))))	(Rhinoclemmys_areolata	(Rhinoclemmys_nasuta	(Rhinoclemmys_pulcherrima	(Rhinoclemmys_punctularia	Rhinoclemmys_funerea ))))))))))	(Morenia_petersi	Mauremys_leprosa )))	(Rhinoclemmys_diademata	(Cyclemys_dentata	(Cyclemys_oldhamii	(Cuora_aurocapitata	(Cuora_amboinensis	(Cuora_picturata	(Cuora_mccordi	Cuora_flavomarginata ))))))))));
(Malaclemys_terrapin	(Mauremys_japonica	((Melanochelys_trijuga	((((Sacalia_bealei	(Pangshura_tecta	(Pangshura_tentoria	(Heosemys_spinosa	(Batagur_dhongoka	(Mauremys_sinensis	((Leucocephalon_yuwonoi	(Batagur_baska	Batagur_borneoensis ))	(Pangshura_smithii	(Hardella_thurjii	Batagur_kachuga )))))))))	(Orlitia_borneensis	((Rhinoclemmys_areolata	(Rhinoclemmys_annulata	(Rhinoclemmys_melanosterna	(Mauremys_annamensis	(Heosemys_grandis	Heosemys_annandalii )))))	(Rhinoclemmys_nasuta	(Rhinoclemmys_funerea	(Rhinoclemmys_pulcherrima	Rhinoclemmys_punctularia ))))))	(Malayemys_subtrijuga	(Mauremys_reevesii	(Mauremys_nigricans	(Morenia_ocellata	(Mauremys_caspica	Mauremys_rivulata ))))))	(Siebenrockiella_crassicollis	(Geoemyda_spengleri	Sacalia_quadriocellata ))))	((Rhinoclemmys_diademata	(Cyclemys_dentata	(Cyclemys_oldhamii	(Cuora_aurocapitata	(Cuora_amboinensis	(Cuora_picturata	(Cuora_mccordi	Cuora_flavomarginata )))))))	(Notochelys_platynota	(Morenia_petersi	Mauremys_leprosa ))))));
(Malaclemys_terrapin	(Mauremys_japonica	((Notochelys_platynota	(((Cyclemys_oldhamii	((((Pangshura_tecta	(Pangshura_tentoria	(((Leucocephalon_yuwonoi	(Batagur_baska	Batagur_borneoensis ))	(Batagur_kachuga	Heosemys_spinosa ))	(Mauremys_sinensis	(Batagur_dhongoka	(Hardella_thurjii	Pangshura_smithii ))))))	(Sacalia_bealei	((Orlitia_borneensis	(Mauremys_nigricans	(Mauremys_reevesii	(Melanochelys_trijuga	Malayemys_subtrijuga ))))	(Morenia_ocellata	(Mauremys_caspica	Mauremys_rivulata )))))	(Rhinoclemmys_nasuta	Rhinoclemmys_areolata ))	((Geoemyda_spengleri	Rhinoclemmys_pulcherrima )	(Rhinoclemmys_melanosterna	(Rhinoclemmys_annulata	(Heosemys_grandis	(Heosemys_annandalii	Mauremys_annamensis )))))))	(Rhinoclemmys_punctularia	Rhinoclemmys_funerea ))	(Rhinoclemmys_diademata	((Cyclemys_dentata	(Cuora_mccordi	(Cuora_flavomarginata	(Cuora_amboinensis	(Cuora_aurocapitata	Cuora_picturata )))))	(Siebenrockiella_crassicollis	Sacalia_quadriocellata )))))	(Morenia_petersi	Mauremys_leprosa ))));
(Malaclemys_terrapin	(Mauremys_japonica	(((Pangshura_tecta	(Pangshura_tentoria	(Heosemys_spinosa	(Batagur_dhongoka	(Leucocephalon_yuwonoi	(Mauremys_sinensis	(Hardella_thurjii	(Pangshura_smithii	(Batagur_kachuga	(Batagur_baska	Batagur_borneoensis ))))))))))	(Notochelys_platynota	(Morenia_petersi	Mauremys_leprosa )))	((Siebenrockiella_crassicollis	((Malayemys_subtrijuga	(Mauremys_reevesii	(Morenia_ocellata	(Mauremys_nigricans	(Sacalia_bealei	(Mauremys_caspica	Mauremys_rivulata ))))))	(Melanochelys_trijuga	(Geoemyda_spengleri	Sacalia_quadriocellata ))))	((Rhinoclemmys_diademata	(Cyclemys_dentata	(Cyclemys_oldhamii	(Cuora_aurocapitata	(Cuora_amboinensis	(Cuora_mccordi	(Cuora_flavomarginata	Cuora_picturata )))))))	(Orlitia_borneensis	((Rhinoclemmys_areolata	(Rhinoclemmys_melanosterna	(Rhinoclemmys_annulata	(Mauremys_annamensis	(Heosemys_grandis	Heosemys_annandalii )))))	(Rhinoclemmys_nasuta	(Rhinoclemmys_funerea	(Rhinoclemmys_pulcherrima	Rhinoclemmys_punctularia ))))))))));
(Malaclemys_terrapin	(Mauremys_japonica	(((((Sacalia_bealei	((Pangshura_tecta	(Pangshura_tentoria	(Heosemys_spinosa	(Batagur_dhongoka	(Leucocephalon_yuwonoi	(Hardella_thurjii	(Pangshura_smithii	(Batagur_kachuga	(Batagur_baska	Batagur_borneoensis )))))))))	(Orlitia_borneensis	Mauremys_sinensis )))	(((Rhinoclemmys_annulata	(Rhinoclemmys_melanosterna	(Mauremys_annamensis	(Heosemys_grandis	Heosemys_annandalii ))))	(Rhinoclemmys_nasuta	Rhinoclemmys_areolata ))	(Rhinoclemmys_pulcherrima	(Rhinoclemmys_punctularia	Rhinoclemmys_funerea ))))	(((Mauremys_reevesii	Mauremys_nigricans )	(Morenia_ocellata	(Mauremys_caspica	Mauremys_rivulata )))	(Malayemys_subtrijuga	(Geoemyda_spengleri	Melanochelys_trijuga ))))	(Siebenrockiella_crassicollis	Sacalia_quadriocellata ))	((Rhinoclemmys_diademata	(Cyclemys_dentata	(Cyclemys_oldhamii	(Cuora_aurocapitata	(Cuora_amboinensis	(Cuora_picturata	(Cuora_mccordi	Cuora_flavomarginata )))))))	(Notochelys_platynota	(Morenia_petersi	Mauremys_leprosa ))))));
(Malaclemys_terrapin	(Geoemyda_spengleri	(Sacalia_quadriocellata	(Melanochelys_trijuga	((Siebenrockiella_crassicollis	(((Orlitia_borneensis	((Rhinoclemmys_nasuta	(Rhinoclemmys_areolata	((Rhinoclemmys_pulcherrima	((Pangshura_tecta	(Pangshura_tentoria	(Heosemys_spinosa	(Batagur_dhongoka	((Hardella_thurjii	(Pangshura_smithii	(Batagur_kachuga	(Batagur_baska	Batagur_borneoensis ))))	(Mauremys_sinensis	Leucocephalon_yuwonoi ))))))	(Sacalia_bealei	(Mauremys_nigricans	(Morenia_ocellata	(Mauremys_caspica	Mauremys_rivulata ))))))	(Rhinoclemmys_annulata	(Rhinoclemmys_melanosterna	(Heosemys_grandis	(Heosemys_annandalii	Mauremys_annamensis )))))))	(Rhinoclemmys_punctularia	Rhinoclemmys_funerea )))	(Mauremys_japonica	Rhinoclemmys_diademata ))	(Notochelys_platynota	((Cyclemys_dentata	(Cyclemys_oldhamii	(Cuora_aurocapitata	(Cuora_amboinensis	(Cuora_picturata	(Cuora_mccordi	Cuora_flavomarginata ))))))	(Morenia_petersi	Mauremys_leprosa )))))	(Mauremys_reevesii	Malayemys_subtrijuga ))))));
(Malaclemys_terrapin	(Mauremys_japonica	(((((Sacalia_bealei	(Pangshura_tecta	(Pangshura_tentoria	(Mauremys_sinensis	(Batagur_dhongoka	(Heosemys_spinosa	((Leucocephalon_yuwonoi	(Batagur_kachuga	(Batagur_baska	Batagur_borneoensis )))	(Hardella_thurjii	Pangshura_smithii ))))))))	(Orlitia_borneensis	(Morenia_ocellata	((Malayemys_subtrijuga	(Mauremys_reevesii	Mauremys_nigricans ))	(Mauremys_caspica	Mauremys_rivulata )))))	((Rhinoclemmys_pulcherrima	(Rhinoclemmys_punctularia	(Rhinoclemmys_diademata	(Cyclemys_dentata	(Cyclemys_oldhamii	(Cuora_aurocapitata	(Cuora_amboinensis	(Cuora_picturata	(Cuora_mccordi	Cuora_flavomarginata )))))))))	((Rhinoclemmys_annulata	(Rhinoclemmys_melanosterna	(Mauremys_annamensis	(Heosemys_grandis	Heosemys_annandalii ))))	(Rhinoclemmys_nasuta	(Rhinoclemmys_funerea	Rhinoclemmys_areolata )))))	(Siebenrockiella_crassicollis	(Melanochelys_trijuga	(Geoemyda_spengleri	Sacalia_quadriocellata ))))	(Notochelys_platynota	(Morenia_petersi	Mauremys_leprosa )))));
(Malaclemys_terrapin	((((Mauremys_japonica	(Notochelys_platynota	((Pangshura_tecta	(Pangshura_tentoria	(Heosemys_spinosa	(Batagur_dhongoka	(Leucocephalon_yuwonoi	(Mauremys_sinensis	(Hardella_thurjii	(Pangshura_smithii	(Batagur_kachuga	(Batagur_baska	Batagur_borneoensis ))))))))))	(Morenia_petersi	Mauremys_leprosa ))))	(Siebenrockiella_crassicollis	((Rhinoclemmys_diademata	(Cyclemys_dentata	(Cyclemys_oldhamii	(Cuora_aurocapitata	(Cuora_amboinensis	(Cuora_mccordi	(Cuora_flavomarginata	Cuora_picturata )))))))	(Orlitia_borneensis	(((Rhinoclemmys_annulata	(Rhinoclemmys_melanosterna	(Heosemys_grandis	(Heosemys_annandalii	Mauremys_annamensis ))))	(Rhinoclemmys_areolata	(Rhinoclemmys_funerea	Rhinoclemmys_nasuta )))	(Rhinoclemmys_pulcherrima	Rhinoclemmys_punctularia ))))))	(Melanochelys_trijuga	(Geoemyda_spengleri	Sacalia_quadriocellata )))	(Malayemys_subtrijuga	((Mauremys_reevesii	Mauremys_nigricans )	(Sacalia_bealei	(Morenia_ocellata	(Mauremys_caspica	Mauremys_rivulata )))))));
(Malaclemys_terrapin	(Mauremys_japonica	(((Melanochelys_trijuga	(Geoemyda_spengleri	(Malayemys_subtrijuga	(((Sacalia_bealei	(Pangshura_tentoria	(Pangshura_tecta	(Heosemys_spinosa	(Batagur_dhongoka	(Mauremys_sinensis	((Leucocephalon_yuwonoi	(Batagur_kachuga	(Batagur_baska	Batagur_borneoensis )))	(Hardella_thurjii	Pangshura_smithii ))))))))	(Orlitia_borneensis	(Rhinoclemmys_pulcherrima	(Rhinoclemmys_punctularia	((Rhinoclemmys_annulata	(Rhinoclemmys_melanosterna	(Heosemys_grandis	(Heosemys_annandalii	Mauremys_annamensis ))))	(Rhinoclemmys_nasuta	(Rhinoclemmys_funerea	Rhinoclemmys_areolata )))))))	((Mauremys_reevesii	Mauremys_nigricans )	(Morenia_ocellata	(Mauremys_caspica	Mauremys_rivulata )))))))	(Siebenrockiella_crassicollis	Sacalia_quadriocellata ))	((Rhinoclemmys_diademata	(Cyclemys_dentata	(Cyclemys_oldhamii	(Cuora_aurocapitata	(Cuora_amboinensis	(Cuora_picturata	(Cuora_mccordi	Cuora_flavomarginata )))))))	(Notochelys_platynota	(Morenia_petersi	Mauremys_leprosa ))))));
(Malaclemys_terrapin	(Morenia_ocellata	((Mauremys_rivulata	(Mauremys_caspica	(Sacalia_bealei	(Pangshura_tentoria	((Pangshura_tecta	(Mauremys_sinensis	((Leucocephalon_yuwonoi	(Hardella_thurjii	(Pangshura_smithii	(Batagur_kachuga	(Batagur_baska	Batagur_borneoensis )))))	(Batagur_dhongoka	Heosemys_spinosa ))))	(((Notochelys_platynota	(Siebenrockiella_crassicollis	(Mauremys_japonica	(Rhinoclemmys_diademata	(Cyclemys_dentata	(Cyclemys_oldhamii	(Cuora_aurocapitata	(Cuora_amboinensis	(Cuora_picturata	(Cuora_mccordi	Cuora_flavomarginata ))))))))))	(Morenia_petersi	Mauremys_leprosa ))	(Orlitia_borneensis	(Rhinoclemmys_pulcherrima	((Rhinoclemmys_funerea	(Rhinoclemmys_punctularia	(Rhinoclemmys_annulata	(Rhinoclemmys_melanosterna	(Mauremys_annamensis	(Heosemys_grandis	Heosemys_annandalii ))))))	(Rhinoclemmys_nasuta	Rhinoclemmys_areolata ))))))))))	(Malayemys_subtrijuga	((Mauremys_reevesii	Mauremys_nigricans )	(Melanochelys_trijuga	(Geoemyda_spengleri	Sacalia_quadriocellata )))))));
(Malaclemys_terrapin	(((((((Melanochelys_trijuga	(Mauremys_japonica	((Notochelys_platynota	(Morenia_petersi	(Mauremys_leprosa	(Pangshura_tecta	(Heosemys_spinosa	(Pangshura_tentoria	(Batagur_dhongoka	(Mauremys_sinensis	(Hardella_thurjii	(Pangshura_smithii	(Batagur_kachuga	(Leucocephalon_yuwonoi	(Batagur_baska	Batagur_borneoensis )))))))))))))	((Cyclemys_dentata	(Cyclemys_oldhamii	(Cuora_aurocapitata	(Cuora_amboinensis	(Cuora_picturata	(Cuora_mccordi	Cuora_flavomarginata ))))))	(Orlitia_borneensis	Rhinoclemmys_diademata )))))	(Siebenrockiella_crassicollis	Sacalia_quadriocellata ))	(Geoemyda_spengleri	Malayemys_subtrijuga ))	(Mauremys_reevesii	Mauremys_nigricans ))	(Sacalia_bealei	(Morenia_ocellata	(Mauremys_caspica	Mauremys_rivulata ))))	(Rhinoclemmys_annulata	((Rhinoclemmys_pulcherrima	(Rhinoclemmys_nasuta	(Rhinoclemmys_punctularia	Rhinoclemmys_funerea )))	(Rhinoclemmys_melanosterna	Rhinoclemmys_areolata ))))	(Heosemys_annandalii	(Heosemys_grandis	Mauremys_annamensis ))));
(Malaclemys_terrapin	(Mauremys_japonica	(((Siebenrockiella_crassicollis	((Malayemys_subtrijuga	(Mauremys_reevesii	(Mauremys_nigricans	((Sacalia_bealei	(Orlitia_borneensis	(Mauremys_sinensis	((Batagur_dhongoka	(Hardella_thurjii	(Pangshura_smithii	(Batagur_kachuga	(Batagur_baska	Batagur_borneoensis )))))	(Heosemys_spinosa	(Pangshura_tentoria	(Pangshura_tecta	Leucocephalon_yuwonoi )))))))	(Morenia_ocellata	(Mauremys_caspica	Mauremys_rivulata ))))))	(Melanochelys_trijuga	(Geoemyda_spengleri	Sacalia_quadriocellata ))))	((Rhinoclemmys_diademata	(Cyclemys_dentata	(Cyclemys_oldhamii	(Cuora_aurocapitata	(Cuora_amboinensis	(Cuora_mccordi	(Cuora_flavomarginata	Cuora_picturata )))))))	(Rhinoclemmys_pulcherrima	((Rhinoclemmys_nasuta	(Rhinoclemmys_areolata	(Rhinoclemmys_melanosterna	(Rhinoclemmys_annulata	(Mauremys_annamensis	(Heosemys_grandis	Heosemys_annandalii ))))))	(Rhinoclemmys_punctularia	Rhinoclemmys_funerea )))))	(Notochelys_platynota	(Morenia_petersi	Mauremys_leprosa )))));
(Malaclemys_terrapin	((((Pangshura_tentoria	(Pangshura_tecta	(Heosemys_spinosa	(Batagur_dhongoka	(Leucocephalon_yuwonoi	(Mauremys_sinensis	(Hardella_thurjii	(Pangshura_smithii	(Batagur_kachuga	(Batagur_baska	Batagur_borneoensis ))))))))))	(Sacalia_bealei	(((Mauremys_reevesii	Mauremys_nigricans )	(Morenia_ocellata	(Mauremys_caspica	Mauremys_rivulata )))	(Orlitia_borneensis	((Rhinoclemmys_annulata	(Rhinoclemmys_melanosterna	(Heosemys_grandis	(Heosemys_annandalii	Mauremys_annamensis ))))	(Rhinoclemmys_punctularia	(Rhinoclemmys_pulcherrima	(Rhinoclemmys_areolata	(Rhinoclemmys_funerea	Rhinoclemmys_nasuta )))))))))	(((Rhinoclemmys_diademata	(Cyclemys_dentata	(Cyclemys_oldhamii	(Cuora_aurocapitata	(Cuora_amboinensis	(Cuora_picturata	(Cuora_mccordi	Cuora_flavomarginata )))))))	(Notochelys_platynota	(Morenia_petersi	Mauremys_leprosa )))	(Siebenrockiella_crassicollis	Mauremys_japonica )))	(Malayemys_subtrijuga	(Melanochelys_trijuga	(Geoemyda_spengleri	Sacalia_quadriocellata )))));
(Malaclemys_terrapin	(((((Malayemys_subtrijuga	(((Sacalia_bealei	(Orlitia_borneensis	(Mauremys_sinensis	(Pangshura_tecta	(Pangshura_tentoria	(Heosemys_spinosa	(Batagur_dhongoka	((Leucocephalon_yuwonoi	(Batagur_kachuga	(Batagur_baska	Batagur_borneoensis )))	(Hardella_thurjii	Pangshura_smithii )))))))))	(Morenia_ocellata	(Mauremys_caspica	Mauremys_rivulata )))	(Mauremys_reevesii	Mauremys_nigricans )))	(Geoemyda_spengleri	Melanochelys_trijuga ))	(Siebenrockiella_crassicollis	(Mauremys_japonica	Sacalia_quadriocellata )))	((Rhinoclemmys_diademata	(Cyclemys_oldhamii	(Cyclemys_dentata	(Cuora_aurocapitata	(Cuora_amboinensis	(Cuora_mccordi	(Cuora_flavomarginata	Cuora_picturata )))))))	((Rhinoclemmys_areolata	(Rhinoclemmys_annulata	(Rhinoclemmys_melanosterna	(Mauremys_annamensis	(Heosemys_grandis	Heosemys_annandalii )))))	(Rhinoclemmys_nasuta	(Rhinoclemmys_pulcherrima	(Rhinoclemmys_punctularia	Rhinoclemmys_funerea ))))))	(Notochelys_platynota	(Morenia_petersi	Mauremys_leprosa ))));
(Malaclemys_terrapin	(Mauremys_japonica	(((Notochelys_platynota	((Pangshura_tecta	(Pangshura_tentoria	(Heosemys_spinosa	(Batagur_dhongoka	((Leucocephalon_yuwonoi	(Batagur_baska	Batagur_borneoensis ))	(Mauremys_sinensis	(Pangshura_smithii	(Hardella_thurjii	Batagur_kachuga ))))))))	(Morenia_petersi	Mauremys_leprosa )))	((Orlitia_borneensis	((Rhinoclemmys_areolata	((Rhinoclemmys_annulata	(Mauremys_nigricans	((Mauremys_reevesii	Malayemys_subtrijuga )	(Sacalia_bealei	(Morenia_ocellata	(Mauremys_caspica	Mauremys_rivulata ))))))	(Rhinoclemmys_melanosterna	(Mauremys_annamensis	(Heosemys_grandis	Heosemys_annandalii )))))	(Rhinoclemmys_nasuta	(Rhinoclemmys_pulcherrima	(Rhinoclemmys_punctularia	Rhinoclemmys_funerea )))))	(Rhinoclemmys_diademata	(Cyclemys_dentata	(Cyclemys_oldhamii	(Cuora_aurocapitata	(Cuora_amboinensis	(Cuora_picturata	(Cuora_mccordi	Cuora_flavomarginata )))))))))	(Melanochelys_trijuga	(Siebenrockiella_crassicollis	(Geoemyda_spengleri	Sacalia_quadriocellata ))))));
(Malaclemys_terrapin	(((Mauremys_japonica	((Orlitia_borneensis	((Pangshura_tecta	(Pangshura_tentoria	(Heosemys_spinosa	(Batagur_dhongoka	(Mauremys_sinensis	(Leucocephalon_yuwonoi	(Hardella_thurjii	(Pangshura_smithii	(Batagur_kachuga	(Batagur_baska	Batagur_borneoensis ))))))))))	((Sacalia_bealei	(((Mauremys_reevesii	Mauremys_nigricans )	(Malayemys_subtrijuga	(Geoemyda_spengleri	Melanochelys_trijuga )))	(Morenia_ocellata	(Mauremys_caspica	Mauremys_rivulata ))))	(((Rhinoclemmys_annulata	(Rhinoclemmys_melanosterna	(Heosemys_grandis	(Heosemys_annandalii	Mauremys_annamensis ))))	(Rhinoclemmys_pulcherrima	(Rhinoclemmys_punctularia	Rhinoclemmys_funerea )))	(Rhinoclemmys_nasuta	Rhinoclemmys_areolata )))))	(Siebenrockiella_crassicollis	Sacalia_quadriocellata )))	(Morenia_petersi	Mauremys_leprosa ))	(Notochelys_platynota	(Rhinoclemmys_diademata	(Cyclemys_dentata	(Cyclemys_oldhamii	(Cuora_aurocapitata	(Cuora_amboinensis	(Cuora_picturata	(Cuora_mccordi	Cuora_flavomarginata ))))))))));
(Malaclemys_terrapin	(Leucocephalon_yuwonoi	(Sacalia_bealei	(Rhinoclemmys_annulata	((Mauremys_nigricans	((Mauremys_reevesii	(Malayemys_subtrijuga	((Siebenrockiella_crassicollis	((Mauremys_japonica	((Pangshura_tecta	(Pangshura_tentoria	(Heosemys_spinosa	(Batagur_dhongoka	(Orlitia_borneensis	(Mauremys_sinensis	((Batagur_kachuga	(Batagur_baska	Batagur_borneoensis ))	(Hardella_thurjii	Pangshura_smithii ))))))))	(Rhinoclemmys_pulcherrima	((Rhinoclemmys_nasuta	(Rhinoclemmys_punctularia	Rhinoclemmys_funerea ))	(Rhinoclemmys_melanosterna	Rhinoclemmys_areolata )))))	((Rhinoclemmys_diademata	(Cyclemys_dentata	(Cyclemys_oldhamii	(Cuora_aurocapitata	(Cuora_amboinensis	(Cuora_picturata	(Cuora_mccordi	Cuora_flavomarginata )))))))	(Notochelys_platynota	(Morenia_petersi	Mauremys_leprosa )))))	(Melanochelys_trijuga	(Geoemyda_spengleri	Sacalia_quadriocellata )))))	(Morenia_ocellata	(Mauremys_caspica	Mauremys_rivulata ))))	(Mauremys_annamensis	(Heosemys_grandis	Heosemys_annandalii )))))));
(Malaclemys_terrapin	(Mauremys_japonica	(((Notochelys_platynota	((Mauremys_sinensis	(Pangshura_tecta	(Pangshura_tentoria	(Heosemys_spinosa	(Batagur_dhongoka	((Leucocephalon_yuwonoi	(Batagur_kachuga	(Batagur_baska	Batagur_borneoensis )))	(Hardella_thurjii	Pangshura_smithii )))))))	(Morenia_petersi	Mauremys_leprosa )))	((Mauremys_reevesii	(Mauremys_nigricans	(Mauremys_rivulata	(Mauremys_caspica	Sacalia_bealei ))))	((Melanochelys_trijuga	(Malayemys_subtrijuga	(Geoemyda_spengleri	Morenia_ocellata )))	(Siebenrockiella_crassicollis	Sacalia_quadriocellata ))))	((Cyclemys_dentata	(Cyclemys_oldhamii	(Cuora_aurocapitata	(Cuora_amboinensis	(Cuora_picturata	(Cuora_mccordi	Cuora_flavomarginata ))))))	(Rhinoclemmys_diademata	(Orlitia_borneensis	(((Rhinoclemmys_annulata	(Rhinoclemmys_melanosterna	(Mauremys_annamensis	(Heosemys_grandis	Heosemys_annandalii ))))	(Rhinoclemmys_nasuta	Rhinoclemmys_areolata ))	(Rhinoclemmys_pulcherrima	(Rhinoclemmys_punctularia	Rhinoclemmys_funerea )))))))));
(Malaclemys_terrapin	(Mauremys_japonica	((Rhinoclemmys_diademata	((Orlitia_borneensis	((Rhinoclemmys_pulcherrima	(Pangshura_tecta	(Pangshura_tentoria	(Heosemys_spinosa	(Batagur_dhongoka	(((Batagur_kachuga	(Batagur_baska	Batagur_borneoensis ))	(Hardella_thurjii	Pangshura_smithii ))	(Mauremys_sinensis	Leucocephalon_yuwonoi )))))))	(((Heosemys_grandis	Rhinoclemmys_melanosterna )	(Rhinoclemmys_punctularia	Rhinoclemmys_funerea ))	(Rhinoclemmys_nasuta	(Rhinoclemmys_areolata	(Rhinoclemmys_annulata	(Heosemys_annandalii	Mauremys_annamensis )))))))	(Siebenrockiella_crassicollis	(((Mauremys_reevesii	Mauremys_nigricans )	(Malayemys_subtrijuga	(Morenia_ocellata	(Mauremys_rivulata	(Mauremys_caspica	Sacalia_bealei )))))	(Melanochelys_trijuga	(Geoemyda_spengleri	Sacalia_quadriocellata ))))))	((Notochelys_platynota	(Cyclemys_dentata	(Cyclemys_oldhamii	(Cuora_aurocapitata	(Cuora_amboinensis	(Cuora_picturata	(Cuora_mccordi	Cuora_flavomarginata )))))))	(Morenia_petersi	Mauremys_leprosa )))));
(Malaclemys_terrapin	((Notochelys_platynota	((Rhinoclemmys_diademata	((Siebenrockiella_crassicollis	((Malayemys_subtrijuga	(Morenia_ocellata	((Mauremys_rivulata	(Mauremys_caspica	(Sacalia_bealei	(Orlitia_borneensis	(Mauremys_sinensis	(Pangshura_tecta	(Pangshura_tentoria	(Heosemys_spinosa	(Batagur_dhongoka	(Leucocephalon_yuwonoi	((Batagur_borneoensis	(Batagur_baska	Batagur_kachuga ))	(Hardella_thurjii	Pangshura_smithii ))))))))))))	(Mauremys_reevesii	Mauremys_nigricans ))))	(Melanochelys_trijuga	(Geoemyda_spengleri	Sacalia_quadriocellata ))))	((Mauremys_japonica	((Rhinoclemmys_annulata	(Heosemys_grandis	Rhinoclemmys_melanosterna ))	(Heosemys_annandalii	Mauremys_annamensis )))	(Rhinoclemmys_areolata	(Rhinoclemmys_nasuta	(Rhinoclemmys_pulcherrima	(Rhinoclemmys_punctularia	Rhinoclemmys_funerea )))))))	(Cyclemys_oldhamii	(Cyclemys_dentata	(Cuora_aurocapitata	(Cuora_amboinensis	(Cuora_picturata	(Cuora_mccordi	Cuora_flavomarginata ))))))))	(Morenia_petersi	Mauremys_leprosa )));
(Malaclemys_terrapin	(Geoemyda_spengleri	(Melanochelys_trijuga	((Malayemys_subtrijuga	((((Sacalia_bealei	(Pangshura_tentoria	(Pangshura_tecta	(Heosemys_spinosa	(Batagur_dhongoka	((Hardella_thurjii	(Pangshura_smithii	(Batagur_kachuga	(Batagur_baska	Batagur_borneoensis ))))	(Mauremys_sinensis	Leucocephalon_yuwonoi )))))))	(Morenia_ocellata	(Mauremys_caspica	Mauremys_rivulata )))	(Mauremys_reevesii	Mauremys_nigricans ))	(Orlitia_borneensis	((Rhinoclemmys_annulata	(Rhinoclemmys_melanosterna	(Heosemys_grandis	(Heosemys_annandalii	Mauremys_annamensis ))))	(Rhinoclemmys_areolata	(Rhinoclemmys_nasuta	(Rhinoclemmys_pulcherrima	(Rhinoclemmys_punctularia	Rhinoclemmys_funerea ))))))))	((Rhinoclemmys_diademata	((Notochelys_platynota	(Cyclemys_oldhamii	(Cyclemys_dentata	(Cuora_aurocapitata	(Cuora_amboinensis	(Cuora_picturata	(Cuora_mccordi	Cuora_flavomarginata )))))))	(Morenia_petersi	Mauremys_leprosa )))	(Mauremys_japonica	(Siebenrockiella_crassicollis	Sacalia_quadriocellata )))))));
(Malaclemys_terrapin	(Mauremys_japonica	((Rhinoclemmys_diademata	(Siebenrockiella_crassicollis	((Malayemys_subtrijuga	(((((Sacalia_bealei	(Pangshura_tentoria	(Pangshura_tecta	(Orlitia_borneensis	(Mauremys_sinensis	((Leucocephalon_yuwonoi	(Hardella_thurjii	(Pangshura_smithii	(Batagur_kachuga	(Batagur_baska	Batagur_borneoensis )))))	(Batagur_dhongoka	Heosemys_spinosa )))))))	(Rhinoclemmys_areolata	(Rhinoclemmys_nasuta	(Rhinoclemmys_pulcherrima	(Rhinoclemmys_punctularia	Rhinoclemmys_funerea )))))	(Rhinoclemmys_annulata	(Rhinoclemmys_melanosterna	(Mauremys_annamensis	(Heosemys_grandis	Heosemys_annandalii )))))	(Morenia_ocellata	(Mauremys_caspica	Mauremys_rivulata )))	(Mauremys_reevesii	Mauremys_nigricans )))	(Melanochelys_trijuga	(Geoemyda_spengleri	Sacalia_quadriocellata )))))	((Notochelys_platynota	(Cyclemys_dentata	(Cyclemys_oldhamii	(Cuora_aurocapitata	(Cuora_amboinensis	(Cuora_picturata	(Cuora_mccordi	Cuora_flavomarginata )))))))	(Morenia_petersi	Mauremys_leprosa )))));
(Malaclemys_terrapin	(Mauremys_japonica	((Notochelys_platynota	(Siebenrockiella_crassicollis	((Malayemys_subtrijuga	((((Sacalia_bealei	((Pangshura_tentoria	(Heosemys_spinosa	(Batagur_dhongoka	(Leucocephalon_yuwonoi	(Hardella_thurjii	(Pangshura_smithii	(Batagur_kachuga	(Batagur_baska	Batagur_borneoensis ))))))))	(Pangshura_tecta	Mauremys_sinensis )))	(Orlitia_borneensis	(Rhinoclemmys_pulcherrima	((Rhinoclemmys_diademata	(Cyclemys_dentata	(Cyclemys_oldhamii	(Cuora_aurocapitata	(Cuora_amboinensis	(Cuora_picturata	(Cuora_mccordi	Cuora_flavomarginata )))))))	(Rhinoclemmys_punctularia	((Rhinoclemmys_annulata	(Rhinoclemmys_melanosterna	(Mauremys_annamensis	(Heosemys_grandis	Heosemys_annandalii ))))	(Rhinoclemmys_funerea	(Rhinoclemmys_nasuta	Rhinoclemmys_areolata ))))))))	(Morenia_ocellata	(Mauremys_caspica	Mauremys_rivulata )))	(Mauremys_reevesii	Mauremys_nigricans )))	(Melanochelys_trijuga	(Geoemyda_spengleri	Sacalia_quadriocellata )))))	(Morenia_petersi	Mauremys_leprosa ))));
(Malaclemys_terrapin	((Notochelys_platynota	(Siebenrockiella_crassicollis	((((Pangshura_tecta	(Pangshura_tentoria	((Mauremys_sinensis	(Leucocephalon_yuwonoi	((Batagur_kachuga	(Batagur_baska	Batagur_borneoensis ))	(Hardella_thurjii	Pangshura_smithii ))))	(Batagur_dhongoka	Heosemys_spinosa ))))	(Morenia_petersi	Mauremys_leprosa ))	(Orlitia_borneensis	((((Heosemys_grandis	(Heosemys_annandalii	Mauremys_annamensis ))	(Mauremys_japonica	Sacalia_quadriocellata ))	(Rhinoclemmys_melanosterna	Rhinoclemmys_annulata ))	(Rhinoclemmys_areolata	(Rhinoclemmys_nasuta	(Rhinoclemmys_pulcherrima	(Rhinoclemmys_punctularia	Rhinoclemmys_funerea )))))))	((Malayemys_subtrijuga	(Morenia_ocellata	((Mauremys_reevesii	Mauremys_nigricans )	(Sacalia_bealei	(Mauremys_caspica	Mauremys_rivulata )))))	(Geoemyda_spengleri	Melanochelys_trijuga )))))	(Rhinoclemmys_diademata	(Cyclemys_oldhamii	(Cyclemys_dentata	(Cuora_picturata	(Cuora_amboinensis	(Cuora_aurocapitata	(Cuora_mccordi	Cuora_flavomarginata )))))))));
(Malaclemys_terrapin	(Geoemyda_spengleri	(Melanochelys_trijuga	(((Mauremys_japonica	(Notochelys_platynota	((Pangshura_tecta	(Pangshura_tentoria	(Heosemys_spinosa	(Batagur_dhongoka	(Leucocephalon_yuwonoi	(Mauremys_sinensis	(Hardella_thurjii	(Pangshura_smithii	(Batagur_kachuga	(Batagur_baska	Batagur_borneoensis ))))))))))	(Morenia_petersi	Mauremys_leprosa ))))	(Siebenrockiella_crassicollis	Sacalia_quadriocellata ))	(Malayemys_subtrijuga	(Mauremys_reevesii	(Mauremys_nigricans	((Sacalia_bealei	(Rhinoclemmys_annulata	(Rhinoclemmys_melanosterna	(Rhinoclemmys_areolata	(Rhinoclemmys_pulcherrima	(Rhinoclemmys_nasuta	((Orlitia_borneensis	(Rhinoclemmys_diademata	(Cyclemys_dentata	(Cyclemys_oldhamii	(Cuora_aurocapitata	(Cuora_amboinensis	(Cuora_picturata	(Cuora_mccordi	Cuora_flavomarginata ))))))))	(Rhinoclemmys_punctularia	Rhinoclemmys_funerea ))))))))	(Morenia_ocellata	((Heosemys_grandis	(Heosemys_annandalii	Mauremys_annamensis ))	(Mauremys_caspica	Mauremys_rivulata )))))))))));
(Malaclemys_terrapin	(Geoemyda_spengleri	(Melanochelys_trijuga	(((Mauremys_japonica	(((Pangshura_tecta	(Pangshura_tentoria	(Heosemys_spinosa	(Batagur_dhongoka	(Mauremys_sinensis	((Leucocephalon_yuwonoi	(Batagur_kachuga	(Batagur_baska	Batagur_borneoensis )))	(Hardella_thurjii	Pangshura_smithii )))))))	(Morenia_petersi	Mauremys_leprosa ))	(Notochelys_platynota	(Cyclemys_dentata	(Cyclemys_oldhamii	(Cuora_aurocapitata	(Cuora_amboinensis	(Cuora_picturata	(Cuora_mccordi	Cuora_flavomarginata )))))))))	(Siebenrockiella_crassicollis	Sacalia_quadriocellata ))	(Malayemys_subtrijuga	(Mauremys_reevesii	((Mauremys_nigricans	((Mauremys_annamensis	(Heosemys_grandis	Heosemys_annandalii ))	(Rhinoclemmys_annulata	(Rhinoclemmys_melanosterna	(Rhinoclemmys_areolata	(Rhinoclemmys_nasuta	((Rhinoclemmys_pulcherrima	(Orlitia_borneensis	Rhinoclemmys_diademata ))	(Rhinoclemmys_punctularia	Rhinoclemmys_funerea ))))))))	(Sacalia_bealei	(Morenia_ocellata	(Mauremys_caspica	Mauremys_rivulata ))))))))));
(Malaclemys_terrapin	(Notochelys_platynota	((Mauremys_japonica	((Pangshura_tecta	(Pangshura_tentoria	(Heosemys_spinosa	(Batagur_dhongoka	(((Batagur_kachuga	(Batagur_baska	Batagur_borneoensis ))	(Hardella_thurjii	Pangshura_smithii ))	(Mauremys_sinensis	Leucocephalon_yuwonoi ))))))	(Morenia_petersi	Mauremys_leprosa )))	((Siebenrockiella_crassicollis	((Malayemys_subtrijuga	(Sacalia_bealei	((Orlitia_borneensis	(Mauremys_reevesii	Mauremys_nigricans ))	(Morenia_ocellata	(Mauremys_caspica	Mauremys_rivulata )))))	(Melanochelys_trijuga	(Geoemyda_spengleri	Sacalia_quadriocellata ))))	((Rhinoclemmys_diademata	(Cyclemys_oldhamii	(Cyclemys_dentata	(Cuora_aurocapitata	(Cuora_amboinensis	(Cuora_picturata	(Cuora_mccordi	Cuora_flavomarginata )))))))	(Rhinoclemmys_pulcherrima	((Rhinoclemmys_funerea	(Rhinoclemmys_punctularia	(Rhinoclemmys_melanosterna	(Rhinoclemmys_annulata	(Heosemys_grandis	(Heosemys_annandalii	Mauremys_annamensis ))))))	(Rhinoclemmys_nasuta	Rhinoclemmys_areolata ))))))));
(Malaclemys_terrapin	(Mauremys_japonica	(((Pangshura_tecta	(Pangshura_tentoria	(Heosemys_spinosa	(Batagur_dhongoka	((Hardella_thurjii	(Pangshura_smithii	(Batagur_kachuga	(Batagur_baska	Batagur_borneoensis ))))	(Mauremys_sinensis	Leucocephalon_yuwonoi ))))))	(((((Mauremys_reevesii	Mauremys_nigricans )	(Sacalia_bealei	(Morenia_ocellata	(Mauremys_caspica	Mauremys_rivulata ))))	(Malayemys_subtrijuga	(Geoemyda_spengleri	Melanochelys_trijuga )))	(Siebenrockiella_crassicollis	Sacalia_quadriocellata ))	(Orlitia_borneensis	((Rhinoclemmys_diademata	(Cyclemys_dentata	(Cyclemys_oldhamii	(Cuora_aurocapitata	(Cuora_amboinensis	(Cuora_picturata	(Cuora_mccordi	Cuora_flavomarginata )))))))	(Rhinoclemmys_pulcherrima	((Rhinoclemmys_nasuta	(Rhinoclemmys_areolata	(Rhinoclemmys_annulata	(Rhinoclemmys_melanosterna	(Mauremys_annamensis	(Heosemys_grandis	Heosemys_annandalii ))))))	(Rhinoclemmys_punctularia	Rhinoclemmys_funerea )))))))	(Notochelys_platynota	(Morenia_petersi	Mauremys_leprosa )))));
(Malaclemys_terrapin	(Mauremys_sinensis	((Pangshura_tecta	(Pangshura_tentoria	(Heosemys_spinosa	(Batagur_dhongoka	((Leucocephalon_yuwonoi	(Batagur_kachuga	(Batagur_baska	Batagur_borneoensis )))	(Hardella_thurjii	Pangshura_smithii ))))))	((Notochelys_platynota	(Mauremys_japonica	(((Mauremys_reevesii	(Malayemys_subtrijuga	(Morenia_ocellata	(Melanochelys_trijuga	(Geoemyda_spengleri	Sacalia_quadriocellata )))))	(Mauremys_nigricans	(Mauremys_rivulata	(Mauremys_caspica	Sacalia_bealei ))))	(Siebenrockiella_crassicollis	((Rhinoclemmys_diademata	(Cyclemys_dentata	(Cyclemys_oldhamii	(Cuora_aurocapitata	(Cuora_amboinensis	(Cuora_picturata	(Cuora_mccordi	Cuora_flavomarginata )))))))	((Rhinoclemmys_pulcherrima	((Rhinoclemmys_annulata	(Heosemys_annandalii	(Heosemys_grandis	(Mauremys_annamensis	Rhinoclemmys_melanosterna ))))	(Rhinoclemmys_punctularia	Rhinoclemmys_funerea )))	(Orlitia_borneensis	(Rhinoclemmys_nasuta	Rhinoclemmys_areolata ))))))))	(Morenia_petersi	Mauremys_leprosa )))));
(Malaclemys_terrapin	((Mauremys_japonica	(((Rhinoclemmys_pulcherrima	(Pangshura_tecta	((Sacalia_bealei	(Pangshura_tentoria	((Batagur_dhongoka	(Mauremys_sinensis	(Hardella_thurjii	(Pangshura_smithii	(Batagur_kachuga	(Batagur_baska	Batagur_borneoensis ))))))	(Heosemys_spinosa	Leucocephalon_yuwonoi ))))	(Rhinoclemmys_areolata	(Rhinoclemmys_nasuta	(Rhinoclemmys_funerea	(Rhinoclemmys_punctularia	(Rhinoclemmys_melanosterna	(Rhinoclemmys_annulata	(Mauremys_annamensis	(Heosemys_grandis	Heosemys_annandalii )))))))))))	(Siebenrockiella_crassicollis	((Malayemys_subtrijuga	((Mauremys_reevesii	Mauremys_nigricans )	(Orlitia_borneensis	(Morenia_ocellata	(Mauremys_caspica	Mauremys_rivulata )))))	(Melanochelys_trijuga	(Geoemyda_spengleri	Sacalia_quadriocellata )))))	(Notochelys_platynota	(Morenia_petersi	Mauremys_leprosa ))))	(Rhinoclemmys_diademata	(Cyclemys_dentata	(Cyclemys_oldhamii	(Cuora_aurocapitata	(Cuora_amboinensis	(Cuora_mccordi	(Cuora_flavomarginata	Cuora_picturata )))))))));
(Malaclemys_terrapin	(Mauremys_japonica	(((Rhinoclemmys_diademata	(Orlitia_borneensis	((Rhinoclemmys_pulcherrima	((Pangshura_tecta	(Pangshura_tentoria	(Heosemys_spinosa	(Batagur_dhongoka	((Leucocephalon_yuwonoi	(Batagur_baska	Batagur_borneoensis ))	(Hardella_thurjii	(Batagur_kachuga	Pangshura_smithii )))))))	(Sacalia_bealei	((Mauremys_reevesii	Mauremys_nigricans )	(Morenia_ocellata	((Mauremys_sinensis	(Heosemys_grandis	(Heosemys_annandalii	Mauremys_annamensis )))	(Mauremys_caspica	Mauremys_rivulata )))))))	((Rhinoclemmys_melanosterna	(Rhinoclemmys_nasuta	(Rhinoclemmys_punctularia	Rhinoclemmys_funerea )))	(Rhinoclemmys_annulata	Rhinoclemmys_areolata )))))	(Melanochelys_trijuga	((Geoemyda_spengleri	Malayemys_subtrijuga )	(Siebenrockiella_crassicollis	Sacalia_quadriocellata ))))	((Cyclemys_dentata	(Cyclemys_oldhamii	(Cuora_aurocapitata	(Cuora_amboinensis	(Cuora_picturata	(Cuora_mccordi	Cuora_flavomarginata ))))))	(Notochelys_platynota	(Morenia_petersi	Mauremys_leprosa ))))));
(Malaclemys_terrapin	(((Siebenrockiella_crassicollis	((Malayemys_subtrijuga	(Morenia_ocellata	((Sacalia_bealei	((Pangshura_tecta	(Pangshura_tentoria	(Heosemys_spinosa	(Batagur_dhongoka	(Mauremys_sinensis	((Leucocephalon_yuwonoi	(Batagur_kachuga	(Batagur_baska	Batagur_borneoensis )))	(Hardella_thurjii	Pangshura_smithii )))))))	(Orlitia_borneensis	(Rhinoclemmys_nasuta	(Rhinoclemmys_areolata	((Rhinoclemmys_annulata	(Rhinoclemmys_melanosterna	(Mauremys_annamensis	(Heosemys_grandis	Heosemys_annandalii ))))	(Rhinoclemmys_pulcherrima	(Rhinoclemmys_punctularia	Rhinoclemmys_funerea ))))))))	((Mauremys_reevesii	Mauremys_nigricans )	(Mauremys_caspica	Mauremys_rivulata )))))	(Melanochelys_trijuga	(Geoemyda_spengleri	Sacalia_quadriocellata ))))	(Mauremys_japonica	(Rhinoclemmys_diademata	(Cyclemys_dentata	(Cyclemys_oldhamii	(Cuora_aurocapitata	(Cuora_amboinensis	(Cuora_picturata	(Cuora_mccordi	Cuora_flavomarginata )))))))))	(Notochelys_platynota	(Morenia_petersi	Mauremys_leprosa ))));
(Malaclemys_terrapin	((Notochelys_platynota	((Mauremys_sinensis	(Pangshura_tecta	(Pangshura_tentoria	(Heosemys_spinosa	(Batagur_dhongoka	(Leucocephalon_yuwonoi	(Hardella_thurjii	(Pangshura_smithii	(Batagur_kachuga	(Batagur_baska	Batagur_borneoensis ))))))))))	(Morenia_petersi	Mauremys_leprosa )))	(Mauremys_japonica	((Siebenrockiella_crassicollis	((Malayemys_subtrijuga	(Mauremys_reevesii	(Mauremys_nigricans	((Mauremys_caspica	Mauremys_rivulata )	(Morenia_ocellata	Sacalia_bealei )))))	(Melanochelys_trijuga	(Geoemyda_spengleri	Sacalia_quadriocellata ))))	((Rhinoclemmys_diademata	(Cyclemys_dentata	(Cyclemys_oldhamii	(Cuora_aurocapitata	(Cuora_amboinensis	(Cuora_picturata	(Cuora_mccordi	Cuora_flavomarginata )))))))	(Orlitia_borneensis	((Rhinoclemmys_pulcherrima	((Rhinoclemmys_annulata	(Rhinoclemmys_melanosterna	(Mauremys_annamensis	(Heosemys_grandis	Heosemys_annandalii ))))	(Rhinoclemmys_punctularia	Rhinoclemmys_funerea )))	(Rhinoclemmys_nasuta	Rhinoclemmys_areolata ))))))));
(Malaclemys_terrapin	(Mauremys_japonica	(((Rhinoclemmys_diademata	(Siebenrockiella_crassicollis	((((Orlitia_borneensis	(Sacalia_bealei	(Pangshura_tecta	(Pangshura_tentoria	(Heosemys_spinosa	(Batagur_dhongoka	(Leucocephalon_yuwonoi	(Mauremys_sinensis	(Hardella_thurjii	(Pangshura_smithii	(Batagur_kachuga	(Batagur_baska	Batagur_borneoensis ))))))))))))	((Rhinoclemmys_pulcherrima	Rhinoclemmys_punctularia )	(Rhinoclemmys_nasuta	(Rhinoclemmys_funerea	Rhinoclemmys_areolata ))))	(Rhinoclemmys_annulata	(Rhinoclemmys_melanosterna	(Mauremys_annamensis	(Heosemys_grandis	Heosemys_annandalii )))))	((Malayemys_subtrijuga	((Mauremys_reevesii	Mauremys_nigricans )	(Morenia_ocellata	(Mauremys_caspica	Mauremys_rivulata ))))	(Melanochelys_trijuga	(Geoemyda_spengleri	Sacalia_quadriocellata ))))))	(Cyclemys_dentata	(Cyclemys_oldhamii	(Cuora_aurocapitata	(Cuora_amboinensis	(Cuora_picturata	(Cuora_mccordi	Cuora_flavomarginata )))))))	(Notochelys_platynota	(Morenia_petersi	Mauremys_leprosa )))));
(Malaclemys_terrapin	((((Sacalia_bealei	(Pangshura_tentoria	(Pangshura_tecta	(Heosemys_spinosa	(Leucocephalon_yuwonoi	(Batagur_dhongoka	(Mauremys_sinensis	(Hardella_thurjii	(Pangshura_smithii	(Batagur_kachuga	(Batagur_baska	Batagur_borneoensis )))))))))))	((Malayemys_subtrijuga	((Mauremys_reevesii	Mauremys_nigricans )	(Morenia_ocellata	(Mauremys_caspica	Mauremys_rivulata ))))	((Geoemyda_spengleri	Melanochelys_trijuga )	(Siebenrockiella_crassicollis	(Mauremys_japonica	Sacalia_quadriocellata )))))	(Orlitia_borneensis	(Rhinoclemmys_pulcherrima	((Rhinoclemmys_funerea	(Rhinoclemmys_punctularia	(Rhinoclemmys_annulata	(Rhinoclemmys_melanosterna	(Mauremys_annamensis	(Heosemys_grandis	Heosemys_annandalii ))))))	(Rhinoclemmys_nasuta	Rhinoclemmys_areolata )))))	((Rhinoclemmys_diademata	(Cyclemys_dentata	(Cyclemys_oldhamii	(Cuora_aurocapitata	(Cuora_amboinensis	(Cuora_picturata	(Cuora_mccordi	Cuora_flavomarginata )))))))	(Notochelys_platynota	(Morenia_petersi	Mauremys_leprosa )))));
(Malaclemys_terrapin	(((((Pangshura_tecta	(Pangshura_tentoria	(Mauremys_sinensis	(Heosemys_spinosa	(Batagur_dhongoka	((Leucocephalon_yuwonoi	(Batagur_kachuga	(Batagur_baska	Batagur_borneoensis )))	(Hardella_thurjii	Pangshura_smithii )))))))	(Orlitia_borneensis	(Rhinoclemmys_areolata	(Rhinoclemmys_nasuta	(Rhinoclemmys_pulcherrima	(Rhinoclemmys_punctularia	Rhinoclemmys_funerea ))))))	(Siebenrockiella_crassicollis	((Malayemys_subtrijuga	(Mauremys_reevesii	(Mauremys_nigricans	((Mauremys_caspica	Mauremys_rivulata )	(Morenia_ocellata	Sacalia_bealei )))))	(Melanochelys_trijuga	(Geoemyda_spengleri	Sacalia_quadriocellata )))))	(Mauremys_japonica	((Rhinoclemmys_diademata	(Notochelys_platynota	(Cyclemys_oldhamii	(Cyclemys_dentata	(Cuora_aurocapitata	(Cuora_amboinensis	(Cuora_picturata	(Cuora_mccordi	Cuora_flavomarginata ))))))))	(Morenia_petersi	Mauremys_leprosa ))))	((Heosemys_grandis	Heosemys_annandalii )	(Rhinoclemmys_annulata	(Mauremys_annamensis	Rhinoclemmys_melanosterna )))));
(Malaclemys_terrapin	(Mauremys_japonica	((((Pangshura_tecta	(Pangshura_tentoria	(Heosemys_spinosa	(Batagur_dhongoka	((Hardella_thurjii	(Pangshura_smithii	(Batagur_kachuga	(Batagur_baska	Batagur_borneoensis ))))	(Mauremys_sinensis	Leucocephalon_yuwonoi ))))))	(Orlitia_borneensis	(Rhinoclemmys_pulcherrima	((Rhinoclemmys_funerea	(Rhinoclemmys_punctularia	(Rhinoclemmys_melanosterna	(Rhinoclemmys_annulata	(Mauremys_annamensis	(Heosemys_grandis	Heosemys_annandalii ))))))	(Rhinoclemmys_nasuta	Rhinoclemmys_areolata )))))	(Siebenrockiella_crassicollis	((Malayemys_subtrijuga	((Mauremys_reevesii	Mauremys_nigricans )	(Sacalia_bealei	(Morenia_ocellata	(Mauremys_caspica	Mauremys_rivulata )))))	(Melanochelys_trijuga	(Geoemyda_spengleri	Sacalia_quadriocellata )))))	((Rhinoclemmys_diademata	(Cyclemys_dentata	(Cyclemys_oldhamii	(Cuora_aurocapitata	(Cuora_amboinensis	(Cuora_picturata	(Cuora_mccordi	Cuora_flavomarginata )))))))	(Notochelys_platynota	(Morenia_petersi	Mauremys_leprosa ))))));
(Malaclemys_terrapin	(((Malayemys_subtrijuga	(((Sacalia_bealei	(Pangshura_tecta	(Pangshura_tentoria	(Heosemys_spinosa	(Batagur_dhongoka	((Hardella_thurjii	(Pangshura_smithii	(Batagur_kachuga	(Batagur_baska	Batagur_borneoensis ))))	(Mauremys_sinensis	Leucocephalon_yuwonoi )))))))	((Rhinoclemmys_annulata	(Rhinoclemmys_melanosterna	(Mauremys_annamensis	(Heosemys_grandis	Heosemys_annandalii ))))	(Orlitia_borneensis	(Rhinoclemmys_pulcherrima	((Rhinoclemmys_punctularia	Rhinoclemmys_funerea )	(Rhinoclemmys_nasuta	Rhinoclemmys_areolata ))))))	((Mauremys_reevesii	Mauremys_nigricans )	(Morenia_ocellata	(Mauremys_caspica	Mauremys_rivulata )))))	(Geoemyda_spengleri	Melanochelys_trijuga ))	((Rhinoclemmys_diademata	(Cyclemys_dentata	(Cyclemys_oldhamii	(Cuora_aurocapitata	(Cuora_amboinensis	(Cuora_picturata	(Cuora_mccordi	Cuora_flavomarginata )))))))	((Notochelys_platynota	(Morenia_petersi	Mauremys_leprosa ))	(Siebenrockiella_crassicollis	(Mauremys_japonica	Sacalia_quadriocellata ))))));
(Malaclemys_terrapin	(Mauremys_sinensis	((Pangshura_tecta	((Heosemys_spinosa	(Batagur_dhongoka	(Hardella_thurjii	(Pangshura_smithii	(Batagur_kachuga	(Leucocephalon_yuwonoi	(Batagur_baska	Batagur_borneoensis )))))))	(Pangshura_tentoria	Sacalia_bealei )))	(((((Mauremys_rivulata	((Mauremys_reevesii	Mauremys_nigricans )	(Mauremys_caspica	(Melanochelys_trijuga	(Malayemys_subtrijuga	(Geoemyda_spengleri	Morenia_ocellata ))))))	((Cyclemys_dentata	(Cyclemys_oldhamii	(Cuora_picturata	(Cuora_amboinensis	(Cuora_aurocapitata	(Cuora_mccordi	Cuora_flavomarginata ))))))	(Notochelys_platynota	Siebenrockiella_crassicollis )))	(Mauremys_japonica	((Heosemys_grandis	Mauremys_annamensis )	(Heosemys_annandalii	Sacalia_quadriocellata ))))	(Orlitia_borneensis	(Rhinoclemmys_diademata	((Rhinoclemmys_pulcherrima	((Rhinoclemmys_punctularia	Rhinoclemmys_funerea )	(Rhinoclemmys_melanosterna	Rhinoclemmys_annulata )))	(Rhinoclemmys_nasuta	Rhinoclemmys_areolata )))))	(Morenia_petersi	Mauremys_leprosa )))));
(Malaclemys_terrapin	(Geoemyda_spengleri	(Malayemys_subtrijuga	((Melanochelys_trijuga	(((Pangshura_tecta	(Pangshura_tentoria	(Heosemys_spinosa	(Batagur_dhongoka	(Mauremys_sinensis	(Hardella_thurjii	(Pangshura_smithii	(Leucocephalon_yuwonoi	(Batagur_kachuga	(Batagur_baska	Batagur_borneoensis ))))))))))	(Notochelys_platynota	(Morenia_petersi	Mauremys_leprosa )))	(Mauremys_japonica	(Siebenrockiella_crassicollis	Sacalia_quadriocellata ))))	(Mauremys_reevesii	(Morenia_ocellata	((Mauremys_nigricans	((Rhinoclemmys_annulata	(Rhinoclemmys_melanosterna	(Rhinoclemmys_areolata	((Orlitia_borneensis	(Rhinoclemmys_diademata	(Cyclemys_dentata	(Cyclemys_oldhamii	(Cuora_aurocapitata	(Cuora_amboinensis	(Cuora_mccordi	(Cuora_flavomarginata	Cuora_picturata ))))))))	(Rhinoclemmys_nasuta	(Rhinoclemmys_pulcherrima	(Rhinoclemmys_punctularia	Rhinoclemmys_funerea )))))))	(Heosemys_annandalii	(Heosemys_grandis	Mauremys_annamensis ))))	(Sacalia_bealei	(Mauremys_caspica	Mauremys_rivulata )))))))));
(Malaclemys_terrapin	(Mauremys_japonica	((Notochelys_platynota	(((((Sacalia_bealei	(Pangshura_tecta	(Pangshura_tentoria	(Heosemys_spinosa	(Batagur_dhongoka	(Mauremys_sinensis	((Leucocephalon_yuwonoi	(Batagur_kachuga	(Batagur_baska	Batagur_borneoensis )))	(Hardella_thurjii	Pangshura_smithii ))))))))	(Orlitia_borneensis	((Rhinoclemmys_areolata	(Rhinoclemmys_annulata	(Rhinoclemmys_melanosterna	(Mauremys_annamensis	(Heosemys_grandis	Heosemys_annandalii )))))	(Rhinoclemmys_nasuta	(Rhinoclemmys_pulcherrima	(Rhinoclemmys_punctularia	Rhinoclemmys_funerea ))))))	((Malayemys_subtrijuga	((Mauremys_reevesii	Mauremys_nigricans )	(Morenia_ocellata	(Mauremys_caspica	Mauremys_rivulata ))))	(Geoemyda_spengleri	Melanochelys_trijuga )))	(Siebenrockiella_crassicollis	Sacalia_quadriocellata ))	(Rhinoclemmys_diademata	(Cyclemys_oldhamii	(Cyclemys_dentata	(Cuora_aurocapitata	(Cuora_amboinensis	(Cuora_picturata	(Cuora_mccordi	Cuora_flavomarginata )))))))))	(Morenia_petersi	Mauremys_leprosa ))));
(Malaclemys_terrapin	(Notochelys_platynota	((Mauremys_japonica	((Pangshura_tecta	(Pangshura_tentoria	(Heosemys_spinosa	(Batagur_dhongoka	(((Batagur_kachuga	(Batagur_baska	Batagur_borneoensis ))	(Hardella_thurjii	Pangshura_smithii ))	(Mauremys_sinensis	Leucocephalon_yuwonoi ))))))	(((Sacalia_bealei	(Orlitia_borneensis	((Mauremys_reevesii	Mauremys_nigricans )	(Morenia_ocellata	(Mauremys_caspica	Mauremys_rivulata )))))	(Siebenrockiella_crassicollis	((Geoemyda_spengleri	Sacalia_quadriocellata )	(Melanochelys_trijuga	Malayemys_subtrijuga ))))	((((Rhinoclemmys_pulcherrima	(Rhinoclemmys_diademata	(Cyclemys_dentata	(Cyclemys_oldhamii	(Cuora_aurocapitata	(Cuora_amboinensis	(Cuora_picturata	(Cuora_mccordi	Cuora_flavomarginata ))))))))	(Rhinoclemmys_punctularia	Rhinoclemmys_funerea ))	(Rhinoclemmys_melanosterna	(Heosemys_grandis	(Mauremys_annamensis	(Heosemys_annandalii	Rhinoclemmys_annulata )))))	(Rhinoclemmys_nasuta	Rhinoclemmys_areolata )))))	(Morenia_petersi	Mauremys_leprosa ))));
(Malaclemys_terrapin	(Mauremys_japonica	((Notochelys_platynota	((Pangshura_tecta	(Mauremys_sinensis	(Pangshura_tentoria	(Heosemys_spinosa	(Batagur_dhongoka	(Hardella_thurjii	(Pangshura_smithii	(Leucocephalon_yuwonoi	(Batagur_kachuga	(Batagur_baska	Batagur_borneoensis ))))))))))	(Morenia_petersi	Mauremys_leprosa )))	(((Sacalia_bealei	(((Mauremys_reevesii	Mauremys_nigricans )	(Mauremys_caspica	Mauremys_rivulata ))	(Morenia_ocellata	(Malayemys_subtrijuga	(Geoemyda_spengleri	Melanochelys_trijuga )))))	(Siebenrockiella_crassicollis	Sacalia_quadriocellata ))	(Orlitia_borneensis	((Rhinoclemmys_diademata	(Cyclemys_dentata	(Cyclemys_oldhamii	(Cuora_aurocapitata	(Cuora_amboinensis	(Cuora_picturata	(Cuora_mccordi	Cuora_flavomarginata )))))))	(Rhinoclemmys_pulcherrima	(((Rhinoclemmys_annulata	(Rhinoclemmys_melanosterna	(Heosemys_grandis	(Heosemys_annandalii	Mauremys_annamensis ))))	(Rhinoclemmys_nasuta	Rhinoclemmys_areolata ))	(Rhinoclemmys_punctularia	Rhinoclemmys_funerea )))))))));
(Malaclemys_terrapin	(Leucocephalon_yuwonoi	(Notochelys_platynota	(((Pangshura_tecta	(Pangshura_tentoria	(Heosemys_spinosa	(Batagur_dhongoka	(Mauremys_sinensis	((Batagur_kachuga	(Batagur_baska	Batagur_borneoensis ))	(Hardella_thurjii	Pangshura_smithii )))))))	(Mauremys_japonica	((Sacalia_bealei	((Malayemys_subtrijuga	(Mauremys_reevesii	(Mauremys_nigricans	((Morenia_ocellata	(Heosemys_annandalii	Rhinoclemmys_annulata ))	(Mauremys_caspica	Mauremys_rivulata )))))	((Siebenrockiella_crassicollis	(Cyclemys_dentata	(Cyclemys_oldhamii	(Cuora_picturata	(Cuora_amboinensis	(Cuora_aurocapitata	(Cuora_mccordi	Cuora_flavomarginata )))))))	(Melanochelys_trijuga	(Geoemyda_spengleri	Sacalia_quadriocellata )))))	(Orlitia_borneensis	((Rhinoclemmys_areolata	(Rhinoclemmys_melanosterna	(Heosemys_grandis	Mauremys_annamensis )))	(Rhinoclemmys_nasuta	(Rhinoclemmys_funerea	(Rhinoclemmys_punctularia	(Rhinoclemmys_diademata	Rhinoclemmys_pulcherrima )))))))))	(Morenia_petersi	Mauremys_leprosa )))));
(Malaclemys_terrapin	(Mauremys_japonica	((Notochelys_platynota	(Morenia_petersi	(Mauremys_leprosa	(Pangshura_tecta	(Pangshura_tentoria	(Heosemys_spinosa	(Batagur_dhongoka	(Mauremys_sinensis	((Leucocephalon_yuwonoi	(Batagur_kachuga	(Batagur_baska	Batagur_borneoensis )))	(Hardella_thurjii	Pangshura_smithii ))))))))))	((Siebenrockiella_crassicollis	((Malayemys_subtrijuga	((Mauremys_reevesii	Mauremys_nigricans )	(Sacalia_bealei	(Morenia_ocellata	(Mauremys_caspica	Mauremys_rivulata )))))	(Melanochelys_trijuga	(Geoemyda_spengleri	Sacalia_quadriocellata ))))	((Cyclemys_oldhamii	(Cyclemys_dentata	(Cuora_aurocapitata	(Cuora_amboinensis	(Cuora_picturata	(Cuora_mccordi	Cuora_flavomarginata ))))))	(Rhinoclemmys_diademata	(Orlitia_borneensis	((Rhinoclemmys_areolata	(Rhinoclemmys_melanosterna	(Rhinoclemmys_annulata	(Mauremys_annamensis	(Heosemys_grandis	Heosemys_annandalii )))))	(Rhinoclemmys_nasuta	(Rhinoclemmys_pulcherrima	(Rhinoclemmys_punctularia	Rhinoclemmys_funerea )))))))))));
(Malaclemys_terrapin	(Mauremys_japonica	(((Pangshura_tecta	(Pangshura_tentoria	(Heosemys_spinosa	(Batagur_dhongoka	(Leucocephalon_yuwonoi	(Mauremys_sinensis	(Hardella_thurjii	(Pangshura_smithii	(Batagur_kachuga	(Batagur_baska	Batagur_borneoensis ))))))))))	((Siebenrockiella_crassicollis	((Malayemys_subtrijuga	((Mauremys_reevesii	Mauremys_nigricans )	(Morenia_ocellata	(Sacalia_bealei	(Mauremys_caspica	Mauremys_rivulata )))))	(Melanochelys_trijuga	(Geoemyda_spengleri	Sacalia_quadriocellata ))))	(Orlitia_borneensis	((Rhinoclemmys_diademata	(Cyclemys_dentata	(Cyclemys_oldhamii	(Cuora_aurocapitata	(Cuora_amboinensis	(Cuora_mccordi	(Cuora_flavomarginata	Cuora_picturata )))))))	(Rhinoclemmys_pulcherrima	((Rhinoclemmys_funerea	(Rhinoclemmys_punctularia	(Rhinoclemmys_annulata	(Rhinoclemmys_melanosterna	(Mauremys_annamensis	(Heosemys_grandis	Heosemys_annandalii ))))))	(Rhinoclemmys_nasuta	Rhinoclemmys_areolata )))))))	(Notochelys_platynota	(Morenia_petersi	Mauremys_leprosa )))));
(Malaclemys_terrapin	(Leucocephalon_yuwonoi	(((Siebenrockiella_crassicollis	(((Sacalia_bealei	(Orlitia_borneensis	((Pangshura_tentoria	(Heosemys_spinosa	(Batagur_dhongoka	(Mauremys_sinensis	(Hardella_thurjii	(Pangshura_smithii	(Batagur_kachuga	(Batagur_baska	Batagur_borneoensis ))))))))	(Pangshura_tecta	(Notochelys_platynota	(Morenia_petersi	Mauremys_leprosa ))))))	(Rhinoclemmys_pulcherrima	(Rhinoclemmys_punctularia	((Rhinoclemmys_funerea	(Rhinoclemmys_melanosterna	(Mauremys_annamensis	(Heosemys_grandis	Heosemys_annandalii ))))	(Rhinoclemmys_nasuta	Rhinoclemmys_areolata )))))	(Mauremys_japonica	(Rhinoclemmys_diademata	(Cyclemys_dentata	(Cyclemys_oldhamii	(Cuora_aurocapitata	(Cuora_amboinensis	(Cuora_picturata	(Cuora_mccordi	Cuora_flavomarginata ))))))))))	(Melanochelys_trijuga	(Geoemyda_spengleri	Sacalia_quadriocellata )))	(Malayemys_subtrijuga	(Mauremys_reevesii	((Morenia_ocellata	(Mauremys_caspica	Mauremys_rivulata ))	(Mauremys_nigricans	Rhinoclemmys_annulata )))))));
(Malaclemys_terrapin	(Mauremys_japonica	((Notochelys_platynota	((Pangshura_tecta	(Pangshura_tentoria	(Heosemys_spinosa	(Batagur_dhongoka	(Leucocephalon_yuwonoi	(Mauremys_sinensis	(Hardella_thurjii	(Pangshura_smithii	(Batagur_kachuga	(Batagur_baska	Batagur_borneoensis ))))))))))	(Morenia_petersi	Mauremys_leprosa )))	((Siebenrockiella_crassicollis	((Malayemys_subtrijuga	((Mauremys_reevesii	Mauremys_nigricans )	(Sacalia_bealei	(Morenia_ocellata	(Mauremys_caspica	Mauremys_rivulata )))))	(Melanochelys_trijuga	(Geoemyda_spengleri	Sacalia_quadriocellata ))))	((Rhinoclemmys_diademata	(Cyclemys_dentata	(Cyclemys_oldhamii	(Cuora_aurocapitata	(Cuora_amboinensis	(Cuora_picturata	(Cuora_mccordi	Cuora_flavomarginata )))))))	(Orlitia_borneensis	((Rhinoclemmys_nasuta	(Rhinoclemmys_areolata	(Rhinoclemmys_annulata	(Rhinoclemmys_melanosterna	(Mauremys_annamensis	(Heosemys_grandis	Heosemys_annandalii ))))))	(Rhinoclemmys_funerea	(Rhinoclemmys_pulcherrima	Rhinoclemmys_punctularia )))))))));
(Malaclemys_terrapin	(Mauremys_japonica	((Notochelys_platynota	((Mauremys_sinensis	(Pangshura_tecta	(Pangshura_tentoria	(Heosemys_spinosa	(Batagur_dhongoka	(Leucocephalon_yuwonoi	((Batagur_baska	Batagur_borneoensis )	(Pangshura_smithii	(Hardella_thurjii	Batagur_kachuga )))))))))	(Morenia_petersi	Mauremys_leprosa )))	((Orlitia_borneensis	((Sacalia_bealei	((Mauremys_caspica	(Mauremys_rivulata	(Mauremys_reevesii	Mauremys_nigricans )))	(Morenia_ocellata	((Siebenrockiella_crassicollis	(Geoemyda_spengleri	Sacalia_quadriocellata ))	(Melanochelys_trijuga	Malayemys_subtrijuga )))))	(Rhinoclemmys_areolata	((Rhinoclemmys_annulata	((Heosemys_grandis	Heosemys_annandalii )	(Mauremys_annamensis	Rhinoclemmys_melanosterna )))	(Rhinoclemmys_nasuta	(Rhinoclemmys_funerea	(Rhinoclemmys_pulcherrima	Rhinoclemmys_punctularia )))))))	(Rhinoclemmys_diademata	(Cyclemys_dentata	(Cyclemys_oldhamii	(Cuora_aurocapitata	(Cuora_amboinensis	(Cuora_picturata	(Cuora_mccordi	Cuora_flavomarginata )))))))))));
(Malaclemys_terrapin	(Notochelys_platynota	(((Pangshura_tentoria	(Pangshura_tecta	(Heosemys_spinosa	(Batagur_dhongoka	((Hardella_thurjii	(Pangshura_smithii	(Batagur_kachuga	(Batagur_baska	Batagur_borneoensis ))))	(Mauremys_sinensis	Leucocephalon_yuwonoi ))))))	(Morenia_petersi	Mauremys_leprosa ))	((Siebenrockiella_crassicollis	((Malayemys_subtrijuga	(Morenia_ocellata	((Mauremys_reevesii	Mauremys_nigricans )	(Sacalia_bealei	(Mauremys_caspica	Mauremys_rivulata )))))	(Melanochelys_trijuga	(Geoemyda_spengleri	Sacalia_quadriocellata ))))	((Rhinoclemmys_diademata	(Cyclemys_dentata	(Cyclemys_oldhamii	(Cuora_aurocapitata	(Cuora_amboinensis	(Cuora_picturata	(Cuora_mccordi	Cuora_flavomarginata )))))))	(Orlitia_borneensis	(Rhinoclemmys_pulcherrima	((Rhinoclemmys_nasuta	(Rhinoclemmys_areolata	(Rhinoclemmys_melanosterna	(Rhinoclemmys_annulata	(Heosemys_grandis	(Mauremys_annamensis	(Heosemys_annandalii	Mauremys_japonica )))))))	(Rhinoclemmys_punctularia	Rhinoclemmys_funerea )))))))));
(Malaclemys_terrapin	(Mauremys_japonica	((((Orlitia_borneensis	((((Sacalia_bealei	(Pangshura_tentoria	(Pangshura_tecta	(Heosemys_spinosa	(Batagur_dhongoka	((Hardella_thurjii	(Pangshura_smithii	(Batagur_kachuga	(Batagur_baska	Batagur_borneoensis ))))	(Mauremys_sinensis	Leucocephalon_yuwonoi )))))))	(((Mauremys_reevesii	Mauremys_nigricans )	((Heosemys_grandis	(Heosemys_annandalii	Mauremys_annamensis ))	(Rhinoclemmys_melanosterna	Rhinoclemmys_annulata )))	(Morenia_ocellata	(Mauremys_caspica	Mauremys_rivulata ))))	(Malayemys_subtrijuga	(Geoemyda_spengleri	Melanochelys_trijuga )))	(Rhinoclemmys_areolata	(Rhinoclemmys_nasuta	(Rhinoclemmys_pulcherrima	(Rhinoclemmys_punctularia	Rhinoclemmys_funerea ))))))	(Rhinoclemmys_diademata	(Cyclemys_oldhamii	(Cyclemys_dentata	(Cuora_aurocapitata	(Cuora_amboinensis	(Cuora_picturata	(Cuora_mccordi	Cuora_flavomarginata ))))))))	(Siebenrockiella_crassicollis	Sacalia_quadriocellata ))	(Notochelys_platynota	(Morenia_petersi	Mauremys_leprosa )))));
(Malaclemys_terrapin	(Mauremys_japonica	((Notochelys_platynota	(Morenia_petersi	(Mauremys_leprosa	(Pangshura_tecta	((Mauremys_sinensis	(Leucocephalon_yuwonoi	(Hardella_thurjii	(Pangshura_smithii	(Batagur_kachuga	(Batagur_baska	Batagur_borneoensis ))))))	(Pangshura_tentoria	(Batagur_dhongoka	Heosemys_spinosa )))))))	((((((Mauremys_reevesii	Mauremys_nigricans )	((Sacalia_bealei	(Geoemyda_spengleri	Morenia_ocellata ))	(Mauremys_caspica	Mauremys_rivulata )))	(Melanochelys_trijuga	Malayemys_subtrijuga ))	(Siebenrockiella_crassicollis	Sacalia_quadriocellata ))	(Rhinoclemmys_diademata	(Orlitia_borneensis	((Rhinoclemmys_areolata	(Rhinoclemmys_annulata	(Rhinoclemmys_melanosterna	(Mauremys_annamensis	(Heosemys_grandis	Heosemys_annandalii )))))	(Rhinoclemmys_nasuta	(Rhinoclemmys_pulcherrima	(Rhinoclemmys_punctularia	Rhinoclemmys_funerea )))))))	(Cyclemys_dentata	(Cyclemys_oldhamii	(Cuora_aurocapitata	(Cuora_amboinensis	(Cuora_picturata	(Cuora_mccordi	Cuora_flavomarginata ))))))))));
(Malaclemys_terrapin	(Mauremys_japonica	((Notochelys_platynota	((Pangshura_tecta	(Pangshura_tentoria	(Heosemys_spinosa	(Batagur_dhongoka	(Mauremys_sinensis	((Leucocephalon_yuwonoi	(Batagur_kachuga	(Batagur_baska	Batagur_borneoensis )))	(Hardella_thurjii	Pangshura_smithii )))))))	(Morenia_petersi	Mauremys_leprosa )))	((((Mauremys_reevesii	(Mauremys_nigricans	((Geoemyda_spengleri	Morenia_ocellata )	(Sacalia_bealei	(Mauremys_caspica	Mauremys_rivulata )))))	(Siebenrockiella_crassicollis	Sacalia_quadriocellata ))	((Rhinoclemmys_diademata	(Cyclemys_dentata	(Cyclemys_oldhamii	(Cuora_aurocapitata	(Cuora_amboinensis	(Cuora_picturata	(Cuora_mccordi	Cuora_flavomarginata )))))))	(Orlitia_borneensis	((Rhinoclemmys_pulcherrima	((Rhinoclemmys_annulata	(Rhinoclemmys_melanosterna	(Heosemys_grandis	(Heosemys_annandalii	Mauremys_annamensis ))))	(Rhinoclemmys_punctularia	Rhinoclemmys_funerea )))	(Rhinoclemmys_nasuta	Rhinoclemmys_areolata )))))	(Melanochelys_trijuga	Malayemys_subtrijuga )))));
(Malaclemys_terrapin	(Mauremys_japonica	(((Orlitia_borneensis	((Pangshura_tecta	(Pangshura_tentoria	(Heosemys_spinosa	(Batagur_dhongoka	(Hardella_thurjii	(Pangshura_smithii	(Batagur_kachuga	(Batagur_baska	Batagur_borneoensis ))))))))	(Mauremys_sinensis	Leucocephalon_yuwonoi )))	(Melanochelys_trijuga	(((Mauremys_reevesii	Mauremys_nigricans )	((Geoemyda_spengleri	Malayemys_subtrijuga )	((((Rhinoclemmys_annulata	(Rhinoclemmys_melanosterna	(Mauremys_annamensis	(Heosemys_grandis	Heosemys_annandalii ))))	(Rhinoclemmys_nasuta	Rhinoclemmys_areolata ))	(Rhinoclemmys_pulcherrima	(Rhinoclemmys_punctularia	Rhinoclemmys_funerea )))	(Sacalia_bealei	(Morenia_ocellata	(Mauremys_caspica	Mauremys_rivulata ))))))	(Siebenrockiella_crassicollis	Sacalia_quadriocellata ))))	((Rhinoclemmys_diademata	(Cyclemys_dentata	(Cyclemys_oldhamii	(Cuora_aurocapitata	(Cuora_amboinensis	(Cuora_picturata	(Cuora_mccordi	Cuora_flavomarginata )))))))	(Notochelys_platynota	(Morenia_petersi	Mauremys_leprosa ))))));
(Malaclemys_terrapin	(((Rhinoclemmys_pulcherrima	(((Pangshura_tecta	(Heosemys_spinosa	(Pangshura_tentoria	(Batagur_dhongoka	(Leucocephalon_yuwonoi	(Mauremys_sinensis	(Hardella_thurjii	(Pangshura_smithii	(Batagur_kachuga	(Batagur_baska	Batagur_borneoensis ))))))))))	(Orlitia_borneensis	(Rhinoclemmys_diademata	(((Melanochelys_trijuga	(Malayemys_subtrijuga	((Mauremys_reevesii	Mauremys_nigricans )	(Morenia_ocellata	(Sacalia_bealei	(Mauremys_caspica	Mauremys_rivulata ))))))	(Siebenrockiella_crassicollis	(Mauremys_japonica	Sacalia_quadriocellata )))	((Notochelys_platynota	(Cyclemys_dentata	(Cyclemys_oldhamii	(Cuora_aurocapitata	(Cuora_amboinensis	(Cuora_picturata	(Cuora_mccordi	Cuora_flavomarginata )))))))	(Morenia_petersi	Mauremys_leprosa ))))))	(Rhinoclemmys_areolata	(Rhinoclemmys_nasuta	(Rhinoclemmys_punctularia	Rhinoclemmys_funerea )))))	(Geoemyda_spengleri	Rhinoclemmys_annulata ))	(Heosemys_annandalii	(Heosemys_grandis	(Mauremys_annamensis	Rhinoclemmys_melanosterna )))));
(Malaclemys_terrapin	((((Pangshura_tecta	(Pangshura_tentoria	(Heosemys_spinosa	((Batagur_dhongoka	((Leucocephalon_yuwonoi	(Batagur_borneoensis	(Batagur_baska	Batagur_kachuga )))	(Hardella_thurjii	Pangshura_smithii )))	(Orlitia_borneensis	Mauremys_sinensis )))))	((Melanochelys_trijuga	(Geoemyda_spengleri	(Malayemys_subtrijuga	(Mauremys_reevesii	(Mauremys_nigricans	(Morenia_ocellata	(Sacalia_bealei	(Mauremys_caspica	Mauremys_rivulata ))))))))	(Siebenrockiella_crassicollis	(Mauremys_japonica	Sacalia_quadriocellata ))))	((Rhinoclemmys_diademata	(Cyclemys_oldhamii	(Cyclemys_dentata	(Cuora_aurocapitata	(Cuora_amboinensis	(Cuora_picturata	(Cuora_mccordi	Cuora_flavomarginata )))))))	(Notochelys_platynota	(Morenia_petersi	Mauremys_leprosa ))))	(Rhinoclemmys_pulcherrima	((Rhinoclemmys_nasuta	(Rhinoclemmys_areolata	(Rhinoclemmys_annulata	(Rhinoclemmys_melanosterna	(Mauremys_annamensis	(Heosemys_grandis	Heosemys_annandalii ))))))	(Rhinoclemmys_punctularia	Rhinoclemmys_funerea )))));
(Malaclemys_terrapin	((((Malayemys_subtrijuga	((Sacalia_bealei	((Pangshura_tentoria	(Pangshura_tecta	(Heosemys_spinosa	(Leucocephalon_yuwonoi	(Mauremys_sinensis	(Batagur_dhongoka	(Hardella_thurjii	(Pangshura_smithii	(Batagur_kachuga	(Batagur_baska	Batagur_borneoensis ))))))))))	(Orlitia_borneensis	(((Rhinoclemmys_melanosterna	(Rhinoclemmys_annulata	(Heosemys_grandis	(Heosemys_annandalii	Mauremys_annamensis ))))	(Rhinoclemmys_pulcherrima	(Rhinoclemmys_punctularia	Rhinoclemmys_funerea )))	(Rhinoclemmys_nasuta	Rhinoclemmys_areolata )))))	((Mauremys_reevesii	Mauremys_nigricans )	(Morenia_ocellata	(Mauremys_caspica	Mauremys_rivulata )))))	(Melanochelys_trijuga	(Geoemyda_spengleri	Sacalia_quadriocellata )))	((Notochelys_platynota	(Morenia_petersi	Mauremys_leprosa ))	(Siebenrockiella_crassicollis	Mauremys_japonica )))	(Rhinoclemmys_diademata	(Cyclemys_dentata	(Cyclemys_oldhamii	(Cuora_aurocapitata	(Cuora_amboinensis	(Cuora_picturata	(Cuora_mccordi	Cuora_flavomarginata )))))))));
(Malaclemys_terrapin	(Mauremys_japonica	((Notochelys_platynota	((Pangshura_tecta	(Pangshura_tentoria	(Heosemys_spinosa	(Batagur_dhongoka	((Hardella_thurjii	(Pangshura_smithii	(Batagur_kachuga	(Batagur_baska	Batagur_borneoensis ))))	(Mauremys_sinensis	Leucocephalon_yuwonoi ))))))	(Morenia_petersi	Mauremys_leprosa )))	((Siebenrockiella_crassicollis	((Malayemys_subtrijuga	(Sacalia_bealei	((Mauremys_reevesii	Mauremys_nigricans )	(Morenia_ocellata	(Mauremys_caspica	Mauremys_rivulata )))))	(Melanochelys_trijuga	(Geoemyda_spengleri	Sacalia_quadriocellata ))))	((Rhinoclemmys_diademata	(Cyclemys_dentata	(Cyclemys_oldhamii	(Cuora_aurocapitata	(Cuora_amboinensis	(Cuora_picturata	(Cuora_mccordi	Cuora_flavomarginata )))))))	(Orlitia_borneensis	((Rhinoclemmys_areolata	(Rhinoclemmys_melanosterna	(Rhinoclemmys_annulata	(Mauremys_annamensis	(Heosemys_grandis	Heosemys_annandalii )))))	(Rhinoclemmys_nasuta	(Rhinoclemmys_pulcherrima	(Rhinoclemmys_punctularia	Rhinoclemmys_funerea ))))))))));
(Malaclemys_terrapin	(((((Malayemys_subtrijuga	(((Sacalia_bealei	(Pangshura_tentoria	(Pangshura_tecta	(Heosemys_spinosa	(Batagur_dhongoka	(Mauremys_sinensis	((Leucocephalon_yuwonoi	(Batagur_kachuga	(Batagur_baska	Batagur_borneoensis )))	(Hardella_thurjii	Pangshura_smithii ))))))))	(Orlitia_borneensis	((Rhinoclemmys_pulcherrima	((Rhinoclemmys_annulata	(Rhinoclemmys_melanosterna	(Mauremys_annamensis	(Heosemys_grandis	Heosemys_annandalii ))))	(Rhinoclemmys_punctularia	Rhinoclemmys_funerea )))	(Rhinoclemmys_nasuta	Rhinoclemmys_areolata ))))	(Morenia_ocellata	(Mauremys_caspica	Mauremys_rivulata ))))	(Mauremys_reevesii	Mauremys_nigricans ))	(Melanochelys_trijuga	(Geoemyda_spengleri	Sacalia_quadriocellata )))	(Siebenrockiella_crassicollis	Mauremys_japonica ))	((Rhinoclemmys_diademata	(Cyclemys_dentata	(Cyclemys_oldhamii	(Cuora_aurocapitata	(Cuora_amboinensis	(Cuora_picturata	(Cuora_mccordi	Cuora_flavomarginata )))))))	(Notochelys_platynota	(Morenia_petersi	Mauremys_leprosa )))));
(Malaclemys_terrapin	((Mauremys_japonica	(Notochelys_platynota	((Pangshura_tecta	(Pangshura_tentoria	(Heosemys_spinosa	(Batagur_dhongoka	((Hardella_thurjii	(Pangshura_smithii	(Batagur_kachuga	(Batagur_baska	Batagur_borneoensis ))))	(Mauremys_sinensis	Leucocephalon_yuwonoi ))))))	(Morenia_petersi	Mauremys_leprosa ))))	(Malayemys_subtrijuga	((Mauremys_reevesii	(Mauremys_nigricans	((Mauremys_caspica	Sacalia_bealei )	(Mauremys_rivulata	Morenia_ocellata ))))	((Siebenrockiella_crassicollis	((Orlitia_borneensis	((Rhinoclemmys_diademata	(Cyclemys_dentata	(Cyclemys_oldhamii	(Cuora_aurocapitata	(Cuora_amboinensis	(Cuora_picturata	(Cuora_mccordi	Cuora_flavomarginata )))))))	(Rhinoclemmys_funerea	(Rhinoclemmys_punctularia	(Rhinoclemmys_pulcherrima	(Rhinoclemmys_annulata	(Heosemys_annandalii	(Heosemys_grandis	(Mauremys_annamensis	Rhinoclemmys_melanosterna )))))))))	(Rhinoclemmys_nasuta	Rhinoclemmys_areolata )))	(Melanochelys_trijuga	(Geoemyda_spengleri	Sacalia_quadriocellata )))))));
(Malaclemys_terrapin	(Mauremys_rivulata	(Mauremys_caspica	((Morenia_ocellata	((Mauremys_reevesii	(Malayemys_subtrijuga	((Melanochelys_trijuga	((Orlitia_borneensis	(Mauremys_sinensis	(Pangshura_tecta	(Pangshura_tentoria	(Batagur_dhongoka	(Heosemys_spinosa	((Leucocephalon_yuwonoi	(Batagur_baska	Batagur_borneoensis ))	(Pangshura_smithii	(Hardella_thurjii	Batagur_kachuga )))))))))	(Mauremys_japonica	(Rhinoclemmys_diademata	((Cyclemys_dentata	(Cyclemys_oldhamii	(Cuora_aurocapitata	(Cuora_amboinensis	(Cuora_picturata	(Cuora_mccordi	Cuora_flavomarginata ))))))	(Notochelys_platynota	(Morenia_petersi	Mauremys_leprosa )))))))	(Siebenrockiella_crassicollis	(Geoemyda_spengleri	Sacalia_quadriocellata )))))	(Mauremys_nigricans	Rhinoclemmys_annulata )))	(Sacalia_bealei	(Rhinoclemmys_punctularia	(Rhinoclemmys_pulcherrima	(Rhinoclemmys_funerea	(((Heosemys_grandis	Heosemys_annandalii )	(Mauremys_annamensis	Rhinoclemmys_melanosterna ))	(Rhinoclemmys_nasuta	Rhinoclemmys_areolata ))))))))));
(Malaclemys_terrapin	(Geoemyda_spengleri	(Melanochelys_trijuga	((((Sacalia_bealei	(Pangshura_tecta	(Pangshura_tentoria	(Heosemys_spinosa	(Batagur_dhongoka	((Hardella_thurjii	(Pangshura_smithii	(Batagur_kachuga	(Batagur_baska	Batagur_borneoensis ))))	(Mauremys_sinensis	Leucocephalon_yuwonoi )))))))	(Orlitia_borneensis	((Rhinoclemmys_diademata	(Cyclemys_dentata	(Cyclemys_oldhamii	(Cuora_aurocapitata	(Cuora_amboinensis	(Cuora_picturata	(Cuora_mccordi	Cuora_flavomarginata )))))))	(Rhinoclemmys_pulcherrima	((Rhinoclemmys_funerea	(Rhinoclemmys_punctularia	(Rhinoclemmys_annulata	(Rhinoclemmys_melanosterna	(Mauremys_annamensis	(Heosemys_grandis	Heosemys_annandalii ))))))	(Rhinoclemmys_nasuta	Rhinoclemmys_areolata ))))))	((Notochelys_platynota	(Morenia_petersi	Mauremys_leprosa ))	(Mauremys_japonica	(Siebenrockiella_crassicollis	Sacalia_quadriocellata ))))	(Malayemys_subtrijuga	((Mauremys_reevesii	Mauremys_nigricans )	(Morenia_ocellata	(Mauremys_caspica	Mauremys_rivulata ))))))));
(Malaclemys_terrapin	((((Orlitia_borneensis	(Mauremys_japonica	(Notochelys_platynota	((Pangshura_tecta	(Pangshura_tentoria	(Heosemys_spinosa	(Batagur_dhongoka	(Mauremys_sinensis	(Hardella_thurjii	(Pangshura_smithii	(Batagur_kachuga	(Leucocephalon_yuwonoi	(Batagur_baska	Batagur_borneoensis ))))))))))	(Morenia_petersi	Mauremys_leprosa )))))	(Rhinoclemmys_diademata	(Cyclemys_dentata	(Cyclemys_oldhamii	(Cuora_aurocapitata	(Cuora_amboinensis	(Cuora_picturata	(Cuora_mccordi	Cuora_flavomarginata ))))))))	(Rhinoclemmys_pulcherrima	(((Rhinoclemmys_annulata	(Rhinoclemmys_melanosterna	(Heosemys_grandis	(Heosemys_annandalii	Mauremys_annamensis ))))	(Rhinoclemmys_punctularia	Rhinoclemmys_funerea ))	(Rhinoclemmys_nasuta	Rhinoclemmys_areolata ))))	(((Mauremys_reevesii	Mauremys_nigricans )	(Malayemys_subtrijuga	(Sacalia_bealei	(Morenia_ocellata	(Mauremys_caspica	Mauremys_rivulata )))))	(Siebenrockiella_crassicollis	(Melanochelys_trijuga	(Geoemyda_spengleri	Sacalia_quadriocellata ))))));
(Malaclemys_terrapin	((Notochelys_platynota	((Mauremys_sinensis	(Pangshura_tecta	(Pangshura_tentoria	(Heosemys_spinosa	(Batagur_dhongoka	((Leucocephalon_yuwonoi	(Batagur_kachuga	(Batagur_baska	Batagur_borneoensis )))	(Hardella_thurjii	Pangshura_smithii )))))))	(Morenia_petersi	Mauremys_leprosa )))	(Mauremys_japonica	((((Mauremys_reevesii	(Mauremys_nigricans	((Sacalia_bealei	(Geoemyda_spengleri	Morenia_ocellata ))	(Mauremys_caspica	Mauremys_rivulata ))))	(Melanochelys_trijuga	Malayemys_subtrijuga ))	(Siebenrockiella_crassicollis	Sacalia_quadriocellata ))	((Rhinoclemmys_diademata	(Cyclemys_dentata	(Cyclemys_oldhamii	(Cuora_aurocapitata	(Cuora_amboinensis	(Cuora_picturata	(Cuora_mccordi	Cuora_flavomarginata )))))))	(Orlitia_borneensis	(Rhinoclemmys_pulcherrima	(((Rhinoclemmys_annulata	(Rhinoclemmys_melanosterna	(Mauremys_annamensis	(Heosemys_grandis	Heosemys_annandalii ))))	(Rhinoclemmys_punctularia	Rhinoclemmys_funerea ))	(Rhinoclemmys_nasuta	Rhinoclemmys_areolata )))))))));
(Malaclemys_terrapin	((Notochelys_platynota	(Mauremys_japonica	(Malayemys_subtrijuga	(((Sacalia_bealei	(Pangshura_tecta	(Pangshura_tentoria	(Heosemys_spinosa	(Batagur_dhongoka	((Hardella_thurjii	(Pangshura_smithii	(Batagur_kachuga	(Batagur_baska	Batagur_borneoensis ))))	(Mauremys_sinensis	Leucocephalon_yuwonoi )))))))	(Orlitia_borneensis	((Rhinoclemmys_nasuta	(Rhinoclemmys_funerea	(Rhinoclemmys_punctularia	(Rhinoclemmys_pulcherrima	(Rhinoclemmys_diademata	(Cyclemys_dentata	(Cyclemys_oldhamii	(Cuora_aurocapitata	(Cuora_amboinensis	(Cuora_picturata	(Cuora_mccordi	Cuora_flavomarginata )))))))))))	(Rhinoclemmys_areolata	(Rhinoclemmys_melanosterna	(Mauremys_annamensis	(Heosemys_grandis	(Heosemys_annandalii	Rhinoclemmys_annulata ))))))))	((Mauremys_reevesii	(Mauremys_nigricans	(Morenia_ocellata	(Mauremys_caspica	Mauremys_rivulata ))))	(Siebenrockiella_crassicollis	(Melanochelys_trijuga	(Geoemyda_spengleri	Sacalia_quadriocellata ))))))))	(Morenia_petersi	Mauremys_leprosa )));
(Malaclemys_terrapin	(Mauremys_japonica	(((Rhinoclemmys_diademata	(Siebenrockiella_crassicollis	((((Sacalia_bealei	(Pangshura_tecta	(Pangshura_tentoria	(Heosemys_spinosa	(Batagur_dhongoka	(Leucocephalon_yuwonoi	(Mauremys_sinensis	(Hardella_thurjii	(Pangshura_smithii	(Batagur_kachuga	(Batagur_baska	Batagur_borneoensis )))))))))))	(Rhinoclemmys_areolata	(Rhinoclemmys_nasuta	(Rhinoclemmys_pulcherrima	((Rhinoclemmys_punctularia	Rhinoclemmys_funerea )	(Rhinoclemmys_melanosterna	Rhinoclemmys_annulata ))))))	(Orlitia_borneensis	((Mauremys_reevesii	(Mauremys_nigricans	((Heosemys_annandalii	(Heosemys_grandis	Mauremys_annamensis ))	(Mauremys_caspica	Mauremys_rivulata ))))	(Malayemys_subtrijuga	Morenia_ocellata ))))	(Melanochelys_trijuga	(Geoemyda_spengleri	Sacalia_quadriocellata )))))	(Cyclemys_dentata	(Cyclemys_oldhamii	(Cuora_aurocapitata	(Cuora_amboinensis	(Cuora_picturata	(Cuora_mccordi	Cuora_flavomarginata )))))))	(Notochelys_platynota	(Morenia_petersi	Mauremys_leprosa )))));
