# Supplementary material for: Estimating the phylogeny of geoemydid turtles (Cryptodira) from landmark data: an assessment of different methods
Source: PeerJ. 2019 Aug 22;7:e7476. doi: 10.7717/peerj.7476 (PMC6708579; doi:10.7717/peerj.7476)
Supplement: Supplemental Information 10 — The trees are organised in folders corresponding to each landmark dataset. Within each folder the trees are named as follows: ‘dyn’ for dynamic LAUP ‘gpa’ for LAUP on GPA alignment ‘lin’ for linear parsimony ‘ml’ for maximum likelihood ‘nj’ for neighbour-joining ‘sqcpars’ for squared-change parsimony ‘_bs’ and ‘_bscon’ denote bootstrap trees, and bootstrap consensus trees, respectively. [file peerj-07-7476-s010.zip › trees/plastron/dyn_bscon.tre]

(((((Batagur_baska,Batagur_borneoensis),Batagur_kachuga),Mauremys_sinensis,Leucocephalon_yuwonoi,Heosemys_spinosa,Batagur_dhongoka,Hardella_thurjii,Pangshura_smithii,Pangshura_tentoria,Pangshura_tecta),((((((Cuora_mccordi,Cuora_flavomarginata),Cuora_picturata),Cuora_amboinensis),Cuora_aurocapitata),Cyclemys_oldhamii),Cyclemys_dentata),((Mauremys_annamensis,Heosemys_grandis,Heosemys_annandalii),Rhinoclemmys_annulata,Rhinoclemmys_melanosterna),(Mauremys_caspica,Mauremys_rivulata),(Morenia_petersi,Mauremys_leprosa),Mauremys_japonica,Notochelys_platynota,Rhinoclemmys_diademata,Rhinoclemmys_punctularia,Rhinoclemmys_funerea,Rhinoclemmys_pulcherrima,Orlitia_borneensis,Siebenrockiella_crassicollis,Sacalia_quadriocellata,Sacalia_bealei,Mauremys_nigricans,Mauremys_reevesii,Malayemys_subtrijuga,Geoemyda_spengleri,Melanochelys_trijuga,Morenia_ocellata,Rhinoclemmys_nasuta,Rhinoclemmys_areolata),Malaclemys_terrapin);
