# Supplementary material for: Estimating the phylogeny of geoemydid turtles (Cryptodira) from landmark data: an assessment of different methods
Source: PeerJ. 2019 Aug 22;7:e7476. doi: 10.7717/peerj.7476 (PMC6708579; doi:10.7717/peerj.7476)
Supplement: Supplemental Information 10 — The trees are organised in folders corresponding to each landmark dataset. Within each folder the trees are named as follows: ‘dyn’ for dynamic LAUP ‘gpa’ for LAUP on GPA alignment ‘lin’ for linear parsimony ‘ml’ for maximum likelihood ‘nj’ for neighbour-joining ‘sqcpars’ for squared-change parsimony ‘_bs’ and ‘_bscon’ denote bootstrap trees, and bootstrap consensus trees, respectively. [file peerj-07-7476-s010.zip › trees/plastron/gpa.tre]

(Malaclemys_terrapin:0,(Leucocephalon_yuwonoi:0.52517,(((Notochelys_platynota:0.12191,((Pangshura_tecta:0.12612,(Pangshura_tentoria:0.09056,(Heosemys_spinosa:0.13678,(Batagur_dhongoka:0.03969,(Mauremys_sinensis:0.2089,(Hardella_thurjii:0.11509,(Pangshura_smithii:0.09343,(Batagur_kachuga:0.20137,(Batagur_baska:0.16943,Batagur_borneoensis:0.13693)100:0.20527)93:0.14985)45:0.07288)100:0.17214)42:0.08312)47:0.0852)82:0.09589)43:0.07962)65:0.10698,(Morenia_petersi:0.09132,Mauremys_leprosa:0.15297)92:0.08671)20:0.06425)16:0.06347,(Mauremys_japonica:0.21846,((Rhinoclemmys_diademata:0.13119,(Cyclemys_dentata:0.0956,(Cyclemys_oldhamii:0.12776,(Cuora_aurocapitata:0.17158,(Cuora_amboinensis:0.15741,(Cuora_picturata:0.19844,(Cuora_mccordi:0.17943,Cuora_flavomarginata:0.16866)95:0.08754)74:0.06872)83:0.08134)99:0.17655)96:0.11003)100:0.15539)38:0.06541,(Orlitia_borneensis:0.14213,(((Rhinoclemmys_annulata:0.14554,(Rhinoclemmys_melanosterna:0.17126,(Heosemys_grandis:0.11616,(Heosemys_annandalii:0.30413,Mauremys_annamensis:0.18014)51:0.08608)67:0.10737)37:0.07443)36:0.09453,(Rhinoclemmys_nasuta:0.15193,Rhinoclemmys_areolata:0.20039)48:0.05079)3:0.05201,(Rhinoclemmys_pulcherrima:0.13414,(Rhinoclemmys_punctularia:0.14085,Rhinoclemmys_funerea:0.13263)56:0.05493)23:0.04858)17:0.06707)4:0.06991)6:0.06156)4:0.05215)6:0.05558,(Siebenrockiella_crassicollis:0.11125,((Malayemys_subtrijuga:0.14037,(Mauremys_reevesii:0.11487,(Mauremys_nigricans:0.10234,((Mauremys_caspica:0.10761,Mauremys_rivulata:0.15238)79:0.07408,(Morenia_ocellata:0.18833,Sacalia_bealei:0.1829)1:0.04168)10:0.0698)5:0.05355)9:0.06855)17:0.07726,(Melanochelys_trijuga:0.09479,(Geoemyda_spengleri:0.35185,Sacalia_quadriocellata:0.20973)41:0.10908)35:0.05563)6:0.06023)3:0.04851)52:0.17625)100:0.32403)100;
