# Supplementary material for: Estimating the phylogeny of geoemydid turtles (Cryptodira) from landmark data: an assessment of different methods
Source: PeerJ. 2019 Aug 22;7:e7476. doi: 10.7717/peerj.7476 (PMC6708579; doi:10.7717/peerj.7476)
Supplement: Supplemental Information 10 — The trees are organised in folders corresponding to each landmark dataset. Within each folder the trees are named as follows: ‘dyn’ for dynamic LAUP ‘gpa’ for LAUP on GPA alignment ‘lin’ for linear parsimony ‘ml’ for maximum likelihood ‘nj’ for neighbour-joining ‘sqcpars’ for squared-change parsimony ‘_bs’ and ‘_bscon’ denote bootstrap trees, and bootstrap consensus trees, respectively. [file peerj-07-7476-s010.zip › trees/plastron/gpa_bscon.tre]

((((((Batagur_baska,Batagur_borneoensis),Batagur_kachuga),Hardella_thurjii,Pangshura_smithii),Heosemys_spinosa,Batagur_dhongoka,Mauremys_sinensis),((((((Cuora_mccordi,Cuora_flavomarginata),Cuora_picturata),Cuora_amboinensis),Cuora_aurocapitata),Cyclemys_oldhamii),Cyclemys_dentata),(Morenia_petersi,Mauremys_leprosa),(Mauremys_rivulata,Mauremys_caspica),Heosemys_annandalii,Mauremys_japonica,Orlitia_borneensis,Notochelys_platynota,Pangshura_tentoria,Pangshura_tecta,Leucocephalon_yuwonoi,Morenia_ocellata,Sacalia_bealei,Rhinoclemmys_annulata,Heosemys_grandis,Mauremys_annamensis,Rhinoclemmys_melanosterna,Rhinoclemmys_nasuta,Rhinoclemmys_areolata,Rhinoclemmys_pulcherrima,Rhinoclemmys_punctularia,Rhinoclemmys_funerea,Rhinoclemmys_diademata,Siebenrockiella_crassicollis,Mauremys_nigricans,Mauremys_reevesii,Malayemys_subtrijuga,Melanochelys_trijuga,Geoemyda_spengleri,Sacalia_quadriocellata),Malaclemys_terrapin);
