# Supplementary material for: Estimating the phylogeny of geoemydid turtles (Cryptodira) from landmark data: an assessment of different methods
Source: PeerJ. 2019 Aug 22;7:e7476. doi: 10.7717/peerj.7476 (PMC6708579; doi:10.7717/peerj.7476)
Supplement: Supplemental Information 10 — The trees are organised in folders corresponding to each landmark dataset. Within each folder the trees are named as follows: ‘dyn’ for dynamic LAUP ‘gpa’ for LAUP on GPA alignment ‘lin’ for linear parsimony ‘ml’ for maximum likelihood ‘nj’ for neighbour-joining ‘sqcpars’ for squared-change parsimony ‘_bs’ and ‘_bscon’ denote bootstrap trees, and bootstrap consensus trees, respectively. [file peerj-07-7476-s010.zip › trees/plastron/lin.nex]

#NEXUS

begin trees ; 
tree tagged_tree = [&U] 
(Malaclemys_terrapin:0.000,(Mauremys_japonica:0.221,(((((Sacalia_bealei:0.176,(Pangshura_tentoria:0.081,((Heosemys_spinosa:0.171,(Batagur_dhongoka:0.027,(Mauremys_sinensis:0.266,(Hardella_thurjii:0.130,(Pangshura_smithii:0.096,(Batagur_kachuga:0.198,(Batagur_baska:0.206,Batagur_borneoensis:0.179):0.290):0.136):0.066):0.176):0.087):0.053):0.065,(Leucocephalon_yuwonoi:0.836,Pangshura_tecta:0.125):0.110):0.040):0.101):0.064,(Orlitia_borneensis:0.141,(((Rhinoclemmys_annulata:0.158,(Rhinoclemmys_melanosterna:0.181,(Heosemys_grandis:0.068,(Heosemys_annandalii:0.409,Mauremys_annamensis:0.238):0.103):0.082):0.072):0.082,(Rhinoclemmys_areolata:0.247,Rhinoclemmys_nasuta:0.201):0.044):0.029,(Rhinoclemmys_pulcherrima:0.109,(Rhinoclemmys_funerea:0.195,Rhinoclemmys_punctularia:0.176):0.084):0.046):0.044):0.056):0.043,(Siebenrockiella_crassicollis:0.125,((Melanochelys_trijuga:0.081,(Geoemyda_spengleri:0.437,Sacalia_quadriocellata:0.301):0.142):0.052,(Malayemys_subtrijuga:0.155,((Morenia_ocellata:0.215,(Mauremys_caspica:0.150,Mauremys_rivulata:0.177):0.111):0.060,(Mauremys_nigricans:0.153,Mauremys_reevesii:0.125):0.062):0.042):0.075):0.065):0.045):0.042,(Notochelys_platynota:0.103,(Mauremys_leprosa:0.224,Morenia_petersi:0.083):0.135):0.041):0.025,(Rhinoclemmys_diademata:0.152,(Cyclemys_dentata:0.087,(Cyclemys_oldhamii:0.142,(Cuora_aurocapitata:0.176,(Cuora_amboinensis:0.140,(Cuora_picturata:0.237,(Cuora_flavomarginata:0.210,Cuora_mccordi:0.223):0.089):0.067):0.098):0.180):0.142):0.151):0.036):0.076):0.000);

end ; 
