# Supplementary material for: Estimating the phylogeny of geoemydid turtles (Cryptodira) from landmark data: an assessment of different methods
Source: PeerJ. 2019 Aug 22;7:e7476. doi: 10.7717/peerj.7476 (PMC6708579; doi:10.7717/peerj.7476)
Supplement: Supplemental Information 10 — The trees are organised in folders corresponding to each landmark dataset. Within each folder the trees are named as follows: ‘dyn’ for dynamic LAUP ‘gpa’ for LAUP on GPA alignment ‘lin’ for linear parsimony ‘ml’ for maximum likelihood ‘nj’ for neighbour-joining ‘sqcpars’ for squared-change parsimony ‘_bs’ and ‘_bscon’ denote bootstrap trees, and bootstrap consensus trees, respectively. [file peerj-07-7476-s010.zip › trees/plastron/lin.tnt]

tread 
(Malaclemys_terrapin (Mauremys_japonica (((((Sacalia_bealei (Pangshura_tentoria ((Heosemys_spinosa (Batagur_dhongoka (Mauremys_sinensis (Hardella_thurjii (Pangshura_smithii (Batagur_kachuga (Batagur_baska Batagur_borneoensis))))))) (Leucocephalon_yuwonoi Pangshura_tecta)))) (Orlitia_borneensis (((Rhinoclemmys_annulata (Rhinoclemmys_melanosterna (Heosemys_grandis (Heosemys_annandalii Mauremys_annamensis)))) (Rhinoclemmys_areolata Rhinoclemmys_nasuta)) (Rhinoclemmys_pulcherrima (Rhinoclemmys_funerea Rhinoclemmys_punctularia))))) (Siebenrockiella_crassicollis ((Melanochelys_trijuga (Geoemyda_spengleri Sacalia_quadriocellata)) (Malayemys_subtrijuga ((Morenia_ocellata (Mauremys_caspica Mauremys_rivulata)) (Mauremys_nigricans Mauremys_reevesii)))))) (Notochelys_platynota (Mauremys_leprosa Morenia_petersi))) (Rhinoclemmys_diademata (Cyclemys_dentata (Cyclemys_oldhamii (Cuora_aurocapitata (Cuora_amboinensis (Cuora_picturata (Cuora_flavomarginata Cuora_mccordi))))))))))*
;
