# Supplementary material for: Estimating the phylogeny of geoemydid turtles (Cryptodira) from landmark data: an assessment of different methods
Source: PeerJ. 2019 Aug 22;7:e7476. doi: 10.7717/peerj.7476 (PMC6708579; doi:10.7717/peerj.7476)
Supplement: Supplemental Information 10 — The trees are organised in folders corresponding to each landmark dataset. Within each folder the trees are named as follows: ‘dyn’ for dynamic LAUP ‘gpa’ for LAUP on GPA alignment ‘lin’ for linear parsimony ‘ml’ for maximum likelihood ‘nj’ for neighbour-joining ‘sqcpars’ for squared-change parsimony ‘_bs’ and ‘_bscon’ denote bootstrap trees, and bootstrap consensus trees, respectively. [file peerj-07-7476-s010.zip › trees/plastron/lin_bs.tre]

(Malaclemys_terrapin	(Leucocephalon_yuwonoi	(Geoemyda_spengleri	(Sacalia_quadriocellata	(Siebenrockiella_crassicollis	(Malayemys_subtrijuga	(Melanochelys_trijuga	((Mauremys_japonica	((Morenia_petersi	(Mauremys_leprosa	(Pangshura_tecta	(Pangshura_tentoria	(Heosemys_spinosa	(Batagur_dhongoka	(Mauremys_sinensis	(Hardella_thurjii	(Pangshura_smithii	(Batagur_kachuga	(Batagur_baska	Batagur_borneoensis )))))))))))	(Notochelys_platynota	(Cyclemys_dentata	(Cyclemys_oldhamii	(Cuora_aurocapitata	(Cuora_amboinensis	(Cuora_picturata	(Cuora_flavomarginata	Cuora_mccordi )))))))))	(Rhinoclemmys_diademata	(Rhinoclemmys_melanosterna	(Rhinoclemmys_areolata	((Orlitia_borneensis	((Sacalia_bealei	(Morenia_ocellata	((Heosemys_grandis	(Heosemys_annandalii	Mauremys_annamensis ))	(Mauremys_caspica	Mauremys_rivulata ))))	(Rhinoclemmys_annulata	(Mauremys_nigricans	Mauremys_reevesii ))))	(Rhinoclemmys_pulcherrima	(Rhinoclemmys_punctularia	(Rhinoclemmys_funerea	Rhinoclemmys_nasuta )))))))))))))));
(Malaclemys_terrapin	(Mauremys_japonica	((Rhinoclemmys_diademata	((Melanochelys_trijuga	(Malayemys_subtrijuga	(Mauremys_reevesii	((((Sacalia_bealei	((Pangshura_tentoria	(Pangshura_tecta	(Heosemys_spinosa	(Batagur_dhongoka	((Batagur_kachuga	(Batagur_baska	Batagur_borneoensis ))	(Hardella_thurjii	Pangshura_smithii ))))))	(Rhinoclemmys_areolata	(Rhinoclemmys_pulcherrima	(Rhinoclemmys_punctularia	(Rhinoclemmys_nasuta	(Rhinoclemmys_funerea	Rhinoclemmys_melanosterna )))))))	(Mauremys_sinensis	Orlitia_borneensis ))	(Morenia_ocellata	(Mauremys_caspica	Mauremys_rivulata )))	(Mauremys_nigricans	(Rhinoclemmys_annulata	(Mauremys_annamensis	(Heosemys_annandalii	Heosemys_grandis ))))))))	(Siebenrockiella_crassicollis	(Sacalia_quadriocellata	(Geoemyda_spengleri	Leucocephalon_yuwonoi )))))	((Notochelys_platynota	(Cyclemys_dentata	(Cyclemys_oldhamii	(Cuora_aurocapitata	(Cuora_amboinensis	(Cuora_picturata	(Cuora_flavomarginata	Cuora_mccordi )))))))	(Mauremys_leprosa	Morenia_petersi )))));
(Malaclemys_terrapin	((Rhinoclemmys_pulcherrima	(((Orlitia_borneensis	(((Sacalia_bealei	(Pangshura_tentoria	(Pangshura_tecta	(Heosemys_spinosa	(Batagur_dhongoka	(Mauremys_sinensis	(Hardella_thurjii	(Pangshura_smithii	(Batagur_kachuga	(Batagur_baska	Batagur_borneoensis ))))))))))	(Morenia_ocellata	((Mauremys_nigricans	(Mauremys_reevesii	(Malayemys_subtrijuga	((Melanochelys_trijuga	(Geoemyda_spengleri	Leucocephalon_yuwonoi ))	(Sacalia_quadriocellata	Siebenrockiella_crassicollis )))))	(Mauremys_caspica	Mauremys_rivulata ))))	(Rhinoclemmys_annulata	(Rhinoclemmys_melanosterna	(Mauremys_annamensis	(Heosemys_annandalii	Heosemys_grandis ))))))	(Rhinoclemmys_areolata	Rhinoclemmys_nasuta ))	(Rhinoclemmys_funerea	Rhinoclemmys_punctularia )))	(Mauremys_japonica	(Rhinoclemmys_diademata	((Cyclemys_dentata	(Cyclemys_oldhamii	(Cuora_aurocapitata	(Cuora_amboinensis	(Cuora_picturata	(Cuora_flavomarginata	Cuora_mccordi ))))))	(Notochelys_platynota	(Mauremys_leprosa	Morenia_petersi )))))));
(Malaclemys_terrapin	(Leucocephalon_yuwonoi	((((Pangshura_tentoria	(Pangshura_tecta	(Heosemys_spinosa	(Batagur_dhongoka	(Mauremys_sinensis	(Hardella_thurjii	(Pangshura_smithii	(Batagur_kachuga	(Batagur_baska	Batagur_borneoensis )))))))))	(Sacalia_bealei	(Morenia_ocellata	(Mauremys_caspica	Mauremys_rivulata ))))	(((Orlitia_borneensis	(Rhinoclemmys_diademata	(Notochelys_platynota	(Cyclemys_dentata	(Cyclemys_oldhamii	(Cuora_aurocapitata	(Cuora_picturata	(Cuora_amboinensis	(Cuora_flavomarginata	Cuora_mccordi )))))))	(Mauremys_leprosa	Morenia_petersi )))	(Malayemys_subtrijuga	(Mauremys_reevesii	(Heosemys_annandalii	Mauremys_nigricans ))))	(Siebenrockiella_crassicollis	(Mauremys_japonica	(Sacalia_quadriocellata	(Rhinoclemmys_annulata	(Heosemys_grandis	(Mauremys_annamensis	Rhinoclemmys_melanosterna ))))))))	((Geoemyda_spengleri	Melanochelys_trijuga )	(Rhinoclemmys_pulcherrima	(Rhinoclemmys_punctularia	(Rhinoclemmys_funerea	(Rhinoclemmys_areolata	Rhinoclemmys_nasuta ))))))));
(Malaclemys_terrapin	(Leucocephalon_yuwonoi	(Melanochelys_trijuga	((Siebenrockiella_crassicollis	((Mauremys_nigricans	(((Mauremys_japonica	(((Mauremys_sinensis	(Pangshura_tecta	(Pangshura_tentoria	(Batagur_dhongoka	(Heosemys_spinosa	((Batagur_baska	Batagur_borneoensis )	(Batagur_kachuga	(Hardella_thurjii	Pangshura_smithii ))))))))	(Mauremys_leprosa	Morenia_petersi ))	(Notochelys_platynota	(Cyclemys_dentata	(Cyclemys_oldhamii	(Cuora_aurocapitata	(Cuora_amboinensis	(Cuora_picturata	(Cuora_flavomarginata	Cuora_mccordi )))))))))	(Rhinoclemmys_diademata	(Orlitia_borneensis	(((Rhinoclemmys_areolata	(Rhinoclemmys_annulata	(Mauremys_annamensis	Rhinoclemmys_melanosterna )))	(Rhinoclemmys_funerea	Rhinoclemmys_nasuta ))	(Rhinoclemmys_pulcherrima	Rhinoclemmys_punctularia )))))	(Sacalia_bealei	(Mauremys_caspica	(Mauremys_rivulata	(Heosemys_annandalii	Heosemys_grandis ))))))	(Mauremys_reevesii	(Malayemys_subtrijuga	Morenia_ocellata ))))	(Geoemyda_spengleri	Sacalia_quadriocellata )))));
(Malaclemys_terrapin	(Leucocephalon_yuwonoi	(((Siebenrockiella_crassicollis	(((Orlitia_borneensis	(Pangshura_tecta	(Pangshura_tentoria	(Heosemys_spinosa	(Batagur_dhongoka	(Mauremys_sinensis	(Hardella_thurjii	(Pangshura_smithii	(Batagur_kachuga	(Batagur_baska	Batagur_borneoensis ))))))))))	((Rhinoclemmys_areolata	Rhinoclemmys_nasuta )	(Rhinoclemmys_pulcherrima	(Rhinoclemmys_funerea	Rhinoclemmys_punctularia ))))	(Mauremys_japonica	((Notochelys_platynota	(Cyclemys_dentata	(Cyclemys_oldhamii	(Cuora_aurocapitata	(Cuora_amboinensis	(Cuora_picturata	(Cuora_flavomarginata	Cuora_mccordi )))))))	(Rhinoclemmys_diademata	(Mauremys_leprosa	Morenia_petersi ))))))	(Malayemys_subtrijuga	(Mauremys_reevesii	(Mauremys_nigricans	((Heosemys_annandalii	(Rhinoclemmys_annulata	(Heosemys_grandis	(Mauremys_annamensis	Rhinoclemmys_melanosterna ))))	(Mauremys_rivulata	(Morenia_ocellata	(Mauremys_caspica	Sacalia_bealei ))))))))	(Melanochelys_trijuga	(Geoemyda_spengleri	Sacalia_quadriocellata )))));
(Malaclemys_terrapin	(Geoemyda_spengleri	(Melanochelys_trijuga	(Morenia_ocellata	(Malayemys_subtrijuga	(Mauremys_reevesii	((Mauremys_nigricans	(Rhinoclemmys_annulata	((((Mauremys_japonica	((Notochelys_platynota	((Orlitia_borneensis	(((Batagur_dhongoka	(Heosemys_spinosa	((Batagur_baska	Batagur_borneoensis )	(Batagur_kachuga	(Hardella_thurjii	Pangshura_smithii )))))	(Pangshura_tentoria	Sacalia_bealei ))	(Mauremys_sinensis	Pangshura_tecta )))	(Mauremys_leprosa	Morenia_petersi )))	(Rhinoclemmys_diademata	(Cyclemys_dentata	(Cyclemys_oldhamii	(Cuora_aurocapitata	(Cuora_amboinensis	(Cuora_picturata	(Cuora_flavomarginata	Cuora_mccordi )))))))))	(Siebenrockiella_crassicollis	(Leucocephalon_yuwonoi	Sacalia_quadriocellata )))	(Rhinoclemmys_areolata	((Rhinoclemmys_funerea	Rhinoclemmys_nasuta )	(Rhinoclemmys_pulcherrima	Rhinoclemmys_punctularia ))))	((Heosemys_annandalii	Heosemys_grandis )	(Mauremys_annamensis	Rhinoclemmys_melanosterna )))))	(Mauremys_caspica	Mauremys_rivulata ))))))));
(Malaclemys_terrapin	(Geoemyda_spengleri	(Sacalia_bealei	((Mauremys_rivulata	(Rhinoclemmys_annulata	(Mauremys_nigricans	(Heosemys_annandalii	(Heosemys_grandis	Rhinoclemmys_areolata	Rhinoclemmys_pulcherrima	Rhinoclemmys_punctularia	(Rhinoclemmys_diademata	(Orlitia_borneensis	((Notochelys_platynota	(((Pangshura_tecta	(Pangshura_tentoria	(Heosemys_spinosa	(Batagur_dhongoka	(Hardella_thurjii	(Pangshura_smithii	(Batagur_kachuga	(Batagur_baska	Batagur_borneoensis ))))))))	(Leucocephalon_yuwonoi	Mauremys_sinensis ))	(Mauremys_leprosa	Morenia_petersi )))	(Cyclemys_dentata	(Cyclemys_oldhamii	(Cuora_aurocapitata	(Cuora_amboinensis	(Cuora_picturata	(Cuora_flavomarginata	Cuora_mccordi )))))))))	(Mauremys_annamensis	Rhinoclemmys_melanosterna )	(Mauremys_japonica	(Sacalia_quadriocellata	Siebenrockiella_crassicollis ))	(Rhinoclemmys_funerea	Rhinoclemmys_nasuta ))))))	(Mauremys_caspica	(Morenia_ocellata	(Melanochelys_trijuga	(Malayemys_subtrijuga	Mauremys_reevesii ))))))));
(Malaclemys_terrapin	(Geoemyda_spengleri	(Melanochelys_trijuga	((Malayemys_subtrijuga	(Mauremys_reevesii	((Orlitia_borneensis	(Mauremys_sinensis	(Sacalia_bealei	(Pangshura_tecta	(Pangshura_tentoria	(Heosemys_spinosa	(Batagur_dhongoka	((Batagur_baska	Batagur_borneoensis )	(Batagur_kachuga	(Hardella_thurjii	Pangshura_smithii ))))))))))	(Mauremys_nigricans	(Morenia_ocellata	(Mauremys_caspica	Mauremys_rivulata ))))))	(((Mauremys_japonica	((Notochelys_platynota	(Cyclemys_oldhamii	(Cyclemys_dentata	((Cuora_picturata	(Cuora_amboinensis	Cuora_aurocapitata ))	(Cuora_flavomarginata	Cuora_mccordi )))))	(Mauremys_leprosa	Morenia_petersi )))	(Rhinoclemmys_diademata	(Rhinoclemmys_pulcherrima	((Rhinoclemmys_punctularia	((Heosemys_grandis	(Heosemys_annandalii	Mauremys_annamensis ))	(Rhinoclemmys_annulata	Rhinoclemmys_melanosterna )))	(Rhinoclemmys_funerea	(Rhinoclemmys_areolata	Rhinoclemmys_nasuta ))))))	(Siebenrockiella_crassicollis	(Leucocephalon_yuwonoi	Sacalia_quadriocellata )))))));
(Malaclemys_terrapin	(Leucocephalon_yuwonoi	(Sacalia_quadriocellata	(Siebenrockiella_crassicollis	((((Orlitia_borneensis	((Pangshura_tecta	(Pangshura_tentoria	(Heosemys_spinosa	(Batagur_dhongoka	(Mauremys_sinensis	((Batagur_kachuga	(Batagur_baska	Batagur_borneoensis ))	(Hardella_thurjii	Pangshura_smithii )))))))	(Mauremys_leprosa	Morenia_petersi )))	(Rhinoclemmys_diademata	(Rhinoclemmys_pulcherrima	(Rhinoclemmys_punctularia	(Rhinoclemmys_nasuta	(Rhinoclemmys_funerea	(Rhinoclemmys_areolata	(Rhinoclemmys_melanosterna	(Mauremys_japonica	(Mauremys_annamensis	(Heosemys_annandalii	Heosemys_grandis )))))))))))	(Notochelys_platynota	(Cyclemys_dentata	(Cyclemys_oldhamii	(Cuora_aurocapitata	(Cuora_amboinensis	(Cuora_picturata	(Cuora_flavomarginata	Cuora_mccordi ))))))))	((Geoemyda_spengleri	Melanochelys_trijuga )	(Malayemys_subtrijuga	(Mauremys_reevesii	((Morenia_ocellata	(Mauremys_caspica	Mauremys_rivulata ))	(Sacalia_bealei	(Mauremys_nigricans	Rhinoclemmys_annulata )))))))))));
(Malaclemys_terrapin	(Geoemyda_spengleri	(Morenia_ocellata	(Malayemys_subtrijuga	((((Sacalia_bealei	(Pangshura_tentoria	(Pangshura_tecta	(Heosemys_spinosa	(Batagur_dhongoka	(Mauremys_sinensis	(Hardella_thurjii	(Pangshura_smithii	(Batagur_kachuga	(Batagur_baska	Batagur_borneoensis ))))))))))	(Orlitia_borneensis	((Rhinoclemmys_pulcherrima	(Rhinoclemmys_punctularia	(Rhinoclemmys_annulata	(Rhinoclemmys_melanosterna	(Heosemys_grandis	(Heosemys_annandalii	Mauremys_annamensis ))))))	(Rhinoclemmys_areolata	(Rhinoclemmys_funerea	Rhinoclemmys_nasuta )))))	((((Rhinoclemmys_diademata	(Cyclemys_dentata	(Cyclemys_oldhamii	(Cuora_aurocapitata	(Cuora_amboinensis	(Cuora_picturata	(Cuora_flavomarginata	Cuora_mccordi )))))))	(Notochelys_platynota	(Mauremys_leprosa	Morenia_petersi )))	(Mauremys_japonica	Melanochelys_trijuga ))	(Siebenrockiella_crassicollis	(Leucocephalon_yuwonoi	Sacalia_quadriocellata ))))	(Mauremys_reevesii	(Mauremys_nigricans	(Mauremys_caspica	Mauremys_rivulata ))))))));
(Malaclemys_terrapin	(Geoemyda_spengleri	(Morenia_ocellata	(((Malayemys_subtrijuga	(Melanochelys_trijuga	(((Notochelys_platynota	(((Pangshura_tentoria	(Sacalia_bealei	(Mauremys_sinensis	(Batagur_dhongoka	(Heosemys_spinosa	(Hardella_thurjii	(Pangshura_smithii	(Batagur_kachuga	(Batagur_baska	Batagur_borneoensis )))))))))	(Leucocephalon_yuwonoi	Pangshura_tecta ))	(Mauremys_leprosa	Morenia_petersi )))	((Rhinoclemmys_diademata	(Cyclemys_dentata	(Cyclemys_oldhamii	(Cuora_aurocapitata	(Cuora_amboinensis	(Cuora_picturata	(Cuora_flavomarginata	Cuora_mccordi )))))))	(Orlitia_borneensis	((Rhinoclemmys_pulcherrima	(Rhinoclemmys_punctularia	(Rhinoclemmys_annulata	(Rhinoclemmys_melanosterna	(Heosemys_grandis	(Heosemys_annandalii	Mauremys_annamensis ))))))	(Rhinoclemmys_areolata	(Rhinoclemmys_funerea	Rhinoclemmys_nasuta ))))))	(Mauremys_japonica	(Sacalia_quadriocellata	Siebenrockiella_crassicollis )))))	(Mauremys_nigricans	Mauremys_reevesii ))	(Mauremys_caspica	Mauremys_rivulata )))));
(Malaclemys_terrapin	(Geoemyda_spengleri	(Melanochelys_trijuga	((((Orlitia_borneensis	((Sacalia_bealei	(Pangshura_tentoria	((Heosemys_spinosa	(Batagur_dhongoka	(Mauremys_sinensis	(Hardella_thurjii	(Pangshura_smithii	(Batagur_kachuga	(Batagur_baska	Batagur_borneoensis )))))))	(Leucocephalon_yuwonoi	Pangshura_tecta ))))	(Rhinoclemmys_pulcherrima	(Rhinoclemmys_areolata	Rhinoclemmys_funerea	Rhinoclemmys_nasuta	(Rhinoclemmys_punctularia	(Rhinoclemmys_annulata	(Rhinoclemmys_melanosterna	(Heosemys_grandis	(Heosemys_annandalii	Mauremys_annamensis )))))))))	(Rhinoclemmys_diademata	((Notochelys_platynota	(Cyclemys_dentata	(Cyclemys_oldhamii	(Cuora_aurocapitata	(Cuora_amboinensis	(Cuora_picturata	(Cuora_flavomarginata	Cuora_mccordi )))))))	(Mauremys_leprosa	Morenia_petersi ))))	(Siebenrockiella_crassicollis	(Mauremys_japonica	Sacalia_quadriocellata )))	(Malayemys_subtrijuga	(Mauremys_reevesii	(Mauremys_nigricans	(Morenia_ocellata	(Mauremys_caspica	Mauremys_rivulata )))))))));
(Malaclemys_terrapin	(Mauremys_japonica	((Rhinoclemmys_diademata	((Rhinoclemmys_pulcherrima	(Orlitia_borneensis	(((Pangshura_tentoria	((Heosemys_spinosa	(Batagur_dhongoka	(Mauremys_sinensis	(Hardella_thurjii	(Pangshura_smithii	(Batagur_kachuga	(Batagur_baska	Batagur_borneoensis )))))))	(Leucocephalon_yuwonoi	Pangshura_tecta )))	(Mauremys_leprosa	Morenia_petersi ))	(Notochelys_platynota	(Cyclemys_dentata	(Cyclemys_oldhamii	(Cuora_aurocapitata	(Cuora_amboinensis	(Cuora_picturata	(Cuora_flavomarginata	Cuora_mccordi ))))))))))	((Rhinoclemmys_annulata	((Rhinoclemmys_melanosterna	(Heosemys_annandalii	Mauremys_annamensis ))	(Rhinoclemmys_areolata	(Rhinoclemmys_funerea	Rhinoclemmys_nasuta ))))	(Heosemys_grandis	Rhinoclemmys_punctularia ))))	((Mauremys_nigricans	(Mauremys_reevesii	(Melanochelys_trijuga	((Malayemys_subtrijuga	(Geoemyda_spengleri	Morenia_ocellata ))	(Sacalia_bealei	(Mauremys_caspica	Mauremys_rivulata ))))))	(Sacalia_quadriocellata	Siebenrockiella_crassicollis )))));
(Malaclemys_terrapin	(Rhinoclemmys_pulcherrima	(((Orlitia_borneensis	(Rhinoclemmys_nasuta	(Rhinoclemmys_areolata	(((Pangshura_tentoria	((Heosemys_spinosa	(Batagur_dhongoka	(Mauremys_sinensis	(Hardella_thurjii	(Pangshura_smithii	(Batagur_kachuga	(Batagur_baska	Batagur_borneoensis )))))))	(Leucocephalon_yuwonoi	Pangshura_tecta )))	(Sacalia_bealei	((Mauremys_reevesii	(Morenia_ocellata	(Malayemys_subtrijuga	(Geoemyda_spengleri	Melanochelys_trijuga ))))	(Mauremys_nigricans	(Mauremys_caspica	Mauremys_rivulata )))))	(Rhinoclemmys_annulata	(Rhinoclemmys_melanosterna	(Mauremys_annamensis	(Heosemys_annandalii	Heosemys_grandis ))))))))	(Rhinoclemmys_funerea	Rhinoclemmys_punctularia ))	(Rhinoclemmys_diademata	(((Notochelys_platynota	(Cyclemys_dentata	(Cyclemys_oldhamii	(Cuora_aurocapitata	(Cuora_amboinensis	(Cuora_picturata	(Cuora_flavomarginata	Cuora_mccordi )))))))	(Mauremys_japonica	(Sacalia_quadriocellata	Siebenrockiella_crassicollis )))	(Mauremys_leprosa	Morenia_petersi ))))));
(Malaclemys_terrapin	(Mauremys_japonica	(((Rhinoclemmys_diademata	(((((Orlitia_borneensis	(Mauremys_sinensis	((Batagur_dhongoka	(Heosemys_spinosa	((Batagur_baska	Batagur_borneoensis )	(Batagur_kachuga	(Hardella_thurjii	Pangshura_smithii )))))	(Pangshura_tentoria	(Leucocephalon_yuwonoi	Pangshura_tecta )))))	((Rhinoclemmys_annulata	(Mauremys_nigricans	(Mauremys_reevesii	(Malayemys_subtrijuga	(Melanochelys_trijuga	(Siebenrockiella_crassicollis	(Geoemyda_spengleri	Sacalia_quadriocellata )))))))	(Sacalia_bealei	(Morenia_ocellata	(Mauremys_caspica	Mauremys_rivulata )))))	(Rhinoclemmys_areolata	Rhinoclemmys_nasuta ))	(Rhinoclemmys_pulcherrima	(Rhinoclemmys_funerea	Rhinoclemmys_punctularia )))	(Rhinoclemmys_melanosterna	(Heosemys_grandis	(Heosemys_annandalii	Mauremys_annamensis )))))	(Mauremys_leprosa	Morenia_petersi ))	(Notochelys_platynota	(Cyclemys_dentata	(Cyclemys_oldhamii	(Cuora_aurocapitata	(Cuora_amboinensis	(Cuora_picturata	(Cuora_flavomarginata	Cuora_mccordi ))))))))));
(Malaclemys_terrapin	(Geoemyda_spengleri	(Sacalia_bealei	((Morenia_ocellata	((Mauremys_reevesii	(Malayemys_subtrijuga	(Melanochelys_trijuga	((((Morenia_petersi	(Mauremys_leprosa	(Leucocephalon_yuwonoi	(Pangshura_tecta	(Pangshura_tentoria	(Heosemys_spinosa	(Batagur_dhongoka	(Mauremys_sinensis	(Hardella_thurjii	(Pangshura_smithii	(Batagur_kachuga	(Batagur_baska	Batagur_borneoensis ))))))))))))	(Notochelys_platynota	(Cyclemys_dentata	(Cyclemys_oldhamii	(Cuora_aurocapitata	(Cuora_amboinensis	(Cuora_picturata	(Cuora_flavomarginata	Cuora_mccordi ))))))))	(Orlitia_borneensis	(Rhinoclemmys_diademata	(Rhinoclemmys_pulcherrima	(Rhinoclemmys_areolata	Rhinoclemmys_nasuta )	(Rhinoclemmys_funerea	Rhinoclemmys_punctularia )))))	(Siebenrockiella_crassicollis	(Mauremys_japonica	Sacalia_quadriocellata ))))))	(Mauremys_nigricans	(Rhinoclemmys_annulata	(Heosemys_annandalii	(Heosemys_grandis	(Mauremys_annamensis	Rhinoclemmys_melanosterna )))))))	(Mauremys_caspica	Mauremys_rivulata )))));
(Malaclemys_terrapin	(Leucocephalon_yuwonoi	(Geoemyda_spengleri	((Melanochelys_trijuga	((((Rhinoclemmys_diademata	(Morenia_petersi	(Mauremys_leprosa	(Pangshura_tentoria	(Pangshura_tecta	(Batagur_dhongoka	Heosemys_spinosa	Mauremys_sinensis	(Hardella_thurjii	Pangshura_smithii	(Batagur_kachuga	(Batagur_baska	Batagur_borneoensis )))))))))	(Orlitia_borneensis	((Rhinoclemmys_areolata	Rhinoclemmys_nasuta )	(Rhinoclemmys_pulcherrima	(Rhinoclemmys_funerea	Rhinoclemmys_punctularia )))))	(Siebenrockiella_crassicollis	(Notochelys_platynota	(Cyclemys_dentata	(Cyclemys_oldhamii	(Cuora_aurocapitata	(Cuora_picturata	(Cuora_amboinensis	(Cuora_flavomarginata	Cuora_mccordi )))))))))	(Malayemys_subtrijuga	Mauremys_reevesii )))	(Morenia_ocellata	(Sacalia_bealei	((Mauremys_nigricans	(Rhinoclemmys_annulata	(((Heosemys_annandalii	Heosemys_grandis )	(Mauremys_japonica	Sacalia_quadriocellata ))	(Mauremys_annamensis	Rhinoclemmys_melanosterna ))))	(Mauremys_caspica	Mauremys_rivulata ))))))));
(Malaclemys_terrapin	(Leucocephalon_yuwonoi	(Notochelys_platynota	((((Siebenrockiella_crassicollis	((Mauremys_reevesii	(Mauremys_nigricans	(((Sacalia_bealei	(Orlitia_borneensis	(Mauremys_sinensis	(Pangshura_tecta	(Pangshura_tentoria	(Heosemys_spinosa	(Batagur_dhongoka	((Batagur_kachuga	(Batagur_baska	Batagur_borneoensis ))	(Hardella_thurjii	Pangshura_smithii )))))))))	(Mauremys_caspica	Mauremys_rivulata ))	(Morenia_ocellata	(Rhinoclemmys_annulata	(Heosemys_annandalii	(Heosemys_grandis	(Mauremys_annamensis	Rhinoclemmys_melanosterna ))))))))	(Geoemyda_spengleri	Sacalia_quadriocellata )))	(Malayemys_subtrijuga	Melanochelys_trijuga ))	(Mauremys_japonica	(Mauremys_leprosa	Morenia_petersi )))	((Cyclemys_dentata	(Cyclemys_oldhamii	(Cuora_aurocapitata	(Cuora_amboinensis	(Cuora_picturata	(Cuora_flavomarginata	Cuora_mccordi ))))))	(Rhinoclemmys_diademata	((Rhinoclemmys_funerea	(Rhinoclemmys_areolata	Rhinoclemmys_nasuta ))	(Rhinoclemmys_pulcherrima	Rhinoclemmys_punctularia ))))))));
(Malaclemys_terrapin	(Leucocephalon_yuwonoi	((Melanochelys_trijuga	(Geoemyda_spengleri	(Malayemys_subtrijuga	(Morenia_ocellata	((Orlitia_borneensis	((Sacalia_bealei	(Pangshura_tentoria	(Pangshura_tecta	(Heosemys_spinosa	(Batagur_dhongoka	(Mauremys_sinensis	(Hardella_thurjii	(Pangshura_smithii	(Batagur_kachuga	(Batagur_baska	Batagur_borneoensis ))))))))))	((Rhinoclemmys_areolata	Rhinoclemmys_nasuta )	(Rhinoclemmys_pulcherrima	(Rhinoclemmys_funerea	Rhinoclemmys_punctularia ))))	((Mauremys_japonica	Rhinoclemmys_diademata	(Cyclemys_dentata	(Cyclemys_oldhamii	(Cuora_aurocapitata	(Cuora_picturata	(Cuora_amboinensis	(Cuora_flavomarginata	Cuora_mccordi ))))))	(Notochelys_platynota	(Mauremys_leprosa	Morenia_petersi )))	(Heosemys_annandalii	Heosemys_grandis )	(Rhinoclemmys_annulata	(Mauremys_annamensis	Rhinoclemmys_melanosterna ))))	((Mauremys_caspica	Mauremys_rivulata )	(Mauremys_nigricans	Mauremys_reevesii )))))))	(Sacalia_quadriocellata	Siebenrockiella_crassicollis ))));
(Malaclemys_terrapin	(Mauremys_japonica	Rhinoclemmys_diademata	Rhinoclemmys_pulcherrima	Rhinoclemmys_punctularia	(Orlitia_borneensis	(((Pangshura_tecta	(Pangshura_tentoria	(Batagur_dhongoka	(Heosemys_spinosa	(Hardella_thurjii	(Pangshura_smithii	(Batagur_kachuga	(Batagur_baska	Batagur_borneoensis ))))))))	(Leucocephalon_yuwonoi	Mauremys_sinensis ))	(Notochelys_platynota	(Cyclemys_dentata	(Cyclemys_oldhamii	(Cuora_aurocapitata	(Cuora_amboinensis	(Cuora_picturata	(Cuora_flavomarginata	Cuora_mccordi ))))))))	(Mauremys_leprosa	Morenia_petersi ))	(Melanochelys_trijuga	(Geoemyda_spengleri	Morenia_ocellata ))	(Mauremys_nigricans	Rhinoclemmys_annulata	(Heosemys_annandalii	Mauremys_annamensis )	(Mauremys_caspica	Mauremys_rivulata	Sacalia_bealei ))	(Heosemys_grandis	Rhinoclemmys_melanosterna )	(Malayemys_subtrijuga	Mauremys_reevesii )	(Rhinoclemmys_areolata	Rhinoclemmys_funerea	Rhinoclemmys_nasuta )	(Sacalia_quadriocellata	Siebenrockiella_crassicollis )));
(Malaclemys_terrapin	(Mauremys_japonica	((Rhinoclemmys_diademata	((Orlitia_borneensis	(((Sacalia_bealei	((Pangshura_tentoria	(Heosemys_spinosa	(Batagur_dhongoka	(Mauremys_sinensis	(Hardella_thurjii	(Pangshura_smithii	(Batagur_kachuga	(Batagur_baska	Batagur_borneoensis ))))))))	(Leucocephalon_yuwonoi	Pangshura_tecta )))	(Rhinoclemmys_areolata	Rhinoclemmys_nasuta ))	(Rhinoclemmys_pulcherrima	(Rhinoclemmys_funerea	Rhinoclemmys_punctularia ))))	((Melanochelys_trijuga	((Malayemys_subtrijuga	(Geoemyda_spengleri	Morenia_ocellata ))	(Mauremys_reevesii	(Mauremys_nigricans	(((Heosemys_annandalii	Heosemys_grandis )	(Mauremys_caspica	Mauremys_rivulata ))	(Rhinoclemmys_annulata	(Mauremys_annamensis	Rhinoclemmys_melanosterna )))))))	(Sacalia_quadriocellata	Siebenrockiella_crassicollis ))))	((Notochelys_platynota	(Cyclemys_dentata	(Cyclemys_oldhamii	(Cuora_aurocapitata	(Cuora_amboinensis	(Cuora_picturata	(Cuora_flavomarginata	Cuora_mccordi )))))))	(Mauremys_leprosa	Morenia_petersi )))));
(Malaclemys_terrapin	(Mauremys_japonica	(((Rhinoclemmys_diademata	(Orlitia_borneensis	(((Sacalia_bealei	(Pangshura_tentoria	((Pangshura_tecta	(Leucocephalon_yuwonoi	(Heosemys_spinosa	(Batagur_dhongoka	(Mauremys_sinensis	(Hardella_thurjii	(Pangshura_smithii	(Batagur_kachuga	(Batagur_baska	Batagur_borneoensis )))))))))	(Mauremys_leprosa	(Morenia_petersi	(Notochelys_platynota	(Cyclemys_dentata	(Cyclemys_oldhamii	(Cuora_aurocapitata	(Cuora_picturata	(Cuora_amboinensis	(Cuora_flavomarginata	Cuora_mccordi ))))))))))))	(Rhinoclemmys_areolata	(Rhinoclemmys_annulata	(Mauremys_annamensis	Rhinoclemmys_melanosterna ))))	(Rhinoclemmys_pulcherrima	(Rhinoclemmys_punctularia	(Rhinoclemmys_funerea	Rhinoclemmys_nasuta ))))))	(Melanochelys_trijuga	((Malayemys_subtrijuga	(Geoemyda_spengleri	Morenia_ocellata ))	(Mauremys_reevesii	(Mauremys_nigricans	((Heosemys_annandalii	Heosemys_grandis )	(Mauremys_caspica	Mauremys_rivulata )))))))	(Sacalia_quadriocellata	Siebenrockiella_crassicollis ))));
(Malaclemys_terrapin	(Leucocephalon_yuwonoi	((Pangshura_tentoria	((Heosemys_spinosa	(Batagur_dhongoka	(Mauremys_sinensis	(Hardella_thurjii	(Pangshura_smithii	(Batagur_kachuga	(Batagur_baska	Batagur_borneoensis )))))))	(Pangshura_tecta	(Mauremys_leprosa	Morenia_petersi ))))	(Melanochelys_trijuga	((Siebenrockiella_crassicollis	(((Orlitia_borneensis	(Notochelys_platynota	(Cyclemys_dentata	(Cyclemys_oldhamii	((Cuora_amboinensis	Cuora_aurocapitata )	(Cuora_picturata	(Cuora_flavomarginata	Cuora_mccordi )))))))	(Mauremys_reevesii	(Malayemys_subtrijuga	(Morenia_ocellata	(Geoemyda_spengleri	Sacalia_quadriocellata )))))	((Mauremys_nigricans	((Heosemys_annandalii	Rhinoclemmys_annulata )	(Mauremys_japonica	(Heosemys_grandis	(Mauremys_annamensis	Rhinoclemmys_melanosterna )))))	(Sacalia_bealei	(Mauremys_caspica	Mauremys_rivulata )))))	(Rhinoclemmys_areolata	(Rhinoclemmys_pulcherrima	(Rhinoclemmys_diademata	(Rhinoclemmys_punctularia	(Rhinoclemmys_funerea	Rhinoclemmys_nasuta ))))))))));
(Malaclemys_terrapin	(Geoemyda_spengleri	(Melanochelys_trijuga	(((Siebenrockiella_crassicollis	((Pangshura_tentoria	(Pangshura_tecta	(Heosemys_spinosa	(Batagur_dhongoka	(Mauremys_sinensis	(Hardella_thurjii	(Pangshura_smithii	(Batagur_kachuga	(Batagur_baska	Batagur_borneoensis )))))))))	(Notochelys_platynota	((Mauremys_japonica	(Rhinoclemmys_diademata	(Cyclemys_dentata	(Cyclemys_oldhamii	(Cuora_aurocapitata	(Cuora_amboinensis	(Cuora_picturata	(Cuora_flavomarginata	Cuora_mccordi ))))))))	(Mauremys_leprosa	Morenia_petersi )))))	(Leucocephalon_yuwonoi	Sacalia_quadriocellata ))	(Malayemys_subtrijuga	(Mauremys_reevesii	((Mauremys_nigricans	(Sacalia_bealei	((Rhinoclemmys_annulata	(Rhinoclemmys_melanosterna	(Mauremys_annamensis	(Heosemys_annandalii	Heosemys_grandis ))))	(Orlitia_borneensis	(Rhinoclemmys_pulcherrima	(Rhinoclemmys_areolata	(Rhinoclemmys_nasuta	(Rhinoclemmys_funerea	Rhinoclemmys_punctularia ))))))))	(Morenia_ocellata	(Mauremys_caspica	Mauremys_rivulata )))))))));
(Malaclemys_terrapin	(Mauremys_japonica	(((Sacalia_bealei	(Pangshura_tentoria	((Pangshura_tecta	(Leucocephalon_yuwonoi	(Heosemys_spinosa	(Batagur_dhongoka	(Mauremys_sinensis	(Hardella_thurjii	(Pangshura_smithii	(Batagur_kachuga	(Batagur_baska	Batagur_borneoensis )))))))))	(Notochelys_platynota	(Mauremys_leprosa	Morenia_petersi )))))	(Rhinoclemmys_areolata	(Rhinoclemmys_pulcherrima	(Orlitia_borneensis	(Rhinoclemmys_punctularia	((Rhinoclemmys_diademata	(Cyclemys_dentata	(Cyclemys_oldhamii	(Cuora_aurocapitata	(Cuora_amboinensis	(Cuora_picturata	(Cuora_flavomarginata	Cuora_mccordi )))))))	(Rhinoclemmys_funerea	Rhinoclemmys_nasuta )))))))	(((Mauremys_reevesii	((Malayemys_subtrijuga	(Geoemyda_spengleri	Morenia_ocellata ))	(Melanochelys_trijuga	(Sacalia_quadriocellata	Siebenrockiella_crassicollis ))))	(Mauremys_nigricans	Rhinoclemmys_annulata ))	((Heosemys_grandis	(Heosemys_annandalii	(Mauremys_annamensis	Rhinoclemmys_melanosterna )))	(Mauremys_caspica	Mauremys_rivulata ))))));
(Malaclemys_terrapin	((Rhinoclemmys_areolata	(((((Mauremys_japonica	((Leucocephalon_yuwonoi	(Pangshura_tecta	(Pangshura_tentoria	(Heosemys_spinosa	(Batagur_dhongoka	(Mauremys_sinensis	(Hardella_thurjii	(Pangshura_smithii	(Batagur_kachuga	(Batagur_baska	Batagur_borneoensis ))))))))))	(Notochelys_platynota	(Mauremys_leprosa	Morenia_petersi ))))	(Sacalia_quadriocellata	Siebenrockiella_crassicollis ))	(Orlitia_borneensis	((Rhinoclemmys_annulata	(Heosemys_annandalii	(Heosemys_grandis	(Mauremys_annamensis	Rhinoclemmys_melanosterna ))))	(Mauremys_nigricans	((Morenia_ocellata	(Malayemys_subtrijuga	Mauremys_reevesii ))	(Sacalia_bealei	(Mauremys_caspica	Mauremys_rivulata )))))))	(Rhinoclemmys_diademata	(Cyclemys_dentata	(Cyclemys_oldhamii	(Cuora_aurocapitata	(Cuora_amboinensis	(Cuora_picturata	(Cuora_flavomarginata	Cuora_mccordi ))))))))	(Rhinoclemmys_pulcherrima	(Rhinoclemmys_punctularia	(Rhinoclemmys_funerea	Rhinoclemmys_nasuta )))))	(Geoemyda_spengleri	Melanochelys_trijuga )));
(Malaclemys_terrapin	(Leucocephalon_yuwonoi	(((Pangshura_tecta	(Pangshura_tentoria	(Heosemys_spinosa	(Batagur_dhongoka	(Mauremys_sinensis	(Hardella_thurjii	(Pangshura_smithii	(Batagur_kachuga	(Batagur_baska	Batagur_borneoensis )))))))))	(Mauremys_leprosa	Morenia_petersi ))	(Notochelys_platynota	((Siebenrockiella_crassicollis	((Cyclemys_dentata	(Cyclemys_oldhamii	(Cuora_aurocapitata	(Cuora_picturata	(Cuora_amboinensis	(Cuora_flavomarginata	Cuora_mccordi ))))))	(Rhinoclemmys_diademata	(Orlitia_borneensis	((Rhinoclemmys_areolata	(Rhinoclemmys_funerea	Rhinoclemmys_nasuta ))	(Rhinoclemmys_pulcherrima	Rhinoclemmys_punctularia ))))))	(Sacalia_bealei	((Mauremys_reevesii	(Morenia_ocellata	(Malayemys_subtrijuga	(Geoemyda_spengleri	Melanochelys_trijuga ))))	((Mauremys_nigricans	((Heosemys_annandalii	Mauremys_annamensis )	(Rhinoclemmys_annulata	((Heosemys_grandis	Rhinoclemmys_melanosterna )	(Mauremys_japonica	Sacalia_quadriocellata )))))	(Mauremys_caspica	Mauremys_rivulata )))))))));
(Malaclemys_terrapin	(Leucocephalon_yuwonoi	((Sacalia_bealei	((Heosemys_spinosa	(Batagur_dhongoka	(Mauremys_sinensis	(Hardella_thurjii	(Pangshura_smithii	(Batagur_kachuga	(Batagur_baska	Batagur_borneoensis )))))))	(Pangshura_tentoria	(Pangshura_tecta	((Orlitia_borneensis	((Rhinoclemmys_diademata	(Notochelys_platynota	(Cyclemys_dentata	(Cyclemys_oldhamii	(Cuora_aurocapitata	(Cuora_amboinensis	(Cuora_picturata	(Cuora_flavomarginata	Cuora_mccordi ))))))))	(Mauremys_japonica	((((Heosemys_annandalii	Mauremys_annamensis )	(Mauremys_nigricans	(Mauremys_reevesii	(Malayemys_subtrijuga	Morenia_ocellata ))	(Mauremys_caspica	Mauremys_rivulata )))	(Rhinoclemmys_annulata	((Heosemys_grandis	Rhinoclemmys_melanosterna )	(Rhinoclemmys_areolata	Rhinoclemmys_nasuta )	(Rhinoclemmys_pulcherrima	(Rhinoclemmys_funerea	Rhinoclemmys_punctularia )))))	(Sacalia_quadriocellata	Siebenrockiella_crassicollis )))))	(Mauremys_leprosa	Morenia_petersi ))))))	(Geoemyda_spengleri	Melanochelys_trijuga ))));
(Malaclemys_terrapin	((((Notochelys_platynota	((Orlitia_borneensis	((Heosemys_spinosa	(Batagur_dhongoka	(Mauremys_sinensis	(Hardella_thurjii	(Pangshura_smithii	(Batagur_kachuga	(Batagur_baska	Batagur_borneoensis )))))))	(Pangshura_tentoria	Sacalia_bealei )))	(Mauremys_leprosa	Morenia_petersi )))	(((Geoemyda_spengleri	Melanochelys_trijuga )	(Malayemys_subtrijuga	(Mauremys_reevesii	((Morenia_ocellata	(Mauremys_caspica	Mauremys_rivulata ))	(Mauremys_nigricans	Rhinoclemmys_annulata )))))	(Siebenrockiella_crassicollis	((Sacalia_quadriocellata	(Mauremys_japonica	(Rhinoclemmys_melanosterna	(Heosemys_grandis	(Heosemys_annandalii	Mauremys_annamensis )))))	(Leucocephalon_yuwonoi	Pangshura_tecta )))))	(Rhinoclemmys_pulcherrima	(Rhinoclemmys_punctularia	(Rhinoclemmys_funerea	(Rhinoclemmys_areolata	Rhinoclemmys_nasuta )))))	(Rhinoclemmys_diademata	(Cyclemys_dentata	(Cyclemys_oldhamii	(Cuora_aurocapitata	(Cuora_picturata	(Cuora_amboinensis	(Cuora_flavomarginata	Cuora_mccordi )))))))));
(Malaclemys_terrapin	(Mauremys_japonica	((Notochelys_platynota	((Siebenrockiella_crassicollis	(((Orlitia_borneensis	((Mauremys_sinensis	((Batagur_dhongoka	(Heosemys_spinosa	(Batagur_kachuga	(Batagur_baska	Batagur_borneoensis )	(Hardella_thurjii	Pangshura_smithii ))))	(Pangshura_tentoria	(Leucocephalon_yuwonoi	Pangshura_tecta ))))	(Sacalia_bealei	(((Morenia_ocellata	(((Geoemyda_spengleri	Sacalia_quadriocellata )	(Rhinoclemmys_annulata	(Mauremys_annamensis	Rhinoclemmys_melanosterna )))	(Heosemys_annandalii	Heosemys_grandis )))	(Mauremys_nigricans	(Mauremys_reevesii	(Malayemys_subtrijuga	Melanochelys_trijuga ))))	(Mauremys_caspica	Mauremys_rivulata )))))	(Rhinoclemmys_pulcherrima	(Rhinoclemmys_funerea	Rhinoclemmys_punctularia )))	(Rhinoclemmys_areolata	Rhinoclemmys_nasuta )))	(Rhinoclemmys_diademata	(Cyclemys_dentata	(Cyclemys_oldhamii	(Cuora_aurocapitata	(Cuora_picturata	(Cuora_amboinensis	(Cuora_flavomarginata	Cuora_mccordi )))))))))	(Mauremys_leprosa	Morenia_petersi ))));
(Malaclemys_terrapin	(Mauremys_japonica	(((Orlitia_borneensis	(((Sacalia_bealei	((Pangshura_tentoria	(Heosemys_spinosa	(Batagur_dhongoka	(Mauremys_sinensis	(Hardella_thurjii	(Pangshura_smithii	(Batagur_kachuga	(Batagur_baska	Batagur_borneoensis ))))))))	(Leucocephalon_yuwonoi	Pangshura_tecta )))	(Siebenrockiella_crassicollis	((Melanochelys_trijuga	(Geoemyda_spengleri	Sacalia_quadriocellata ))	(Malayemys_subtrijuga	((Morenia_ocellata	(Mauremys_caspica	Mauremys_rivulata ))	(Mauremys_nigricans	Mauremys_reevesii ))))))	((Rhinoclemmys_pulcherrima	(Rhinoclemmys_punctularia	(Rhinoclemmys_annulata	(Heosemys_annandalii	(Heosemys_grandis	(Mauremys_annamensis	Rhinoclemmys_melanosterna ))))))	(Rhinoclemmys_areolata	(Rhinoclemmys_funerea	Rhinoclemmys_nasuta )))))	(Rhinoclemmys_diademata	(Notochelys_platynota	(Cyclemys_dentata	(Cyclemys_oldhamii	(Cuora_aurocapitata	(Cuora_amboinensis	(Cuora_picturata	(Cuora_flavomarginata	Cuora_mccordi )))))))))	(Mauremys_leprosa	Morenia_petersi ))));
(Malaclemys_terrapin	(Leucocephalon_yuwonoi	(((Melanochelys_trijuga	((Mauremys_reevesii	(((Mauremys_rivulata	(Mauremys_caspica	(Sacalia_bealei	((Pangshura_tentoria	(Pangshura_tecta	((Mauremys_sinensis	(Batagur_dhongoka	(Heosemys_spinosa	((Batagur_baska	Batagur_borneoensis )	(Batagur_kachuga	(Hardella_thurjii	Pangshura_smithii ))))))	(Notochelys_platynota	(Mauremys_leprosa	Morenia_petersi )))))	(Orlitia_borneensis	((Rhinoclemmys_pulcherrima	(Rhinoclemmys_punctularia	(Heosemys_grandis	Rhinoclemmys_melanosterna )))	(Rhinoclemmys_areolata	(Rhinoclemmys_funerea	Rhinoclemmys_nasuta ))))))))	(Heosemys_annandalii	Mauremys_japonica ))	(Mauremys_nigricans	(Mauremys_annamensis	Rhinoclemmys_annulata ))))	(Malayemys_subtrijuga	(Geoemyda_spengleri	Morenia_ocellata ))))	(Sacalia_quadriocellata	Siebenrockiella_crassicollis ))	(Rhinoclemmys_diademata	(Cyclemys_dentata	(Cyclemys_oldhamii	(Cuora_aurocapitata	(Cuora_amboinensis	(Cuora_picturata	(Cuora_flavomarginata	Cuora_mccordi ))))))))));
(Malaclemys_terrapin	(Mauremys_japonica	(Sacalia_quadriocellata	((Rhinoclemmys_diademata	(Siebenrockiella_crassicollis	(((Notochelys_platynota	(Leucocephalon_yuwonoi	((Pangshura_tecta	(Pangshura_tentoria	(Heosemys_spinosa	(Batagur_dhongoka	(Mauremys_sinensis	((Batagur_kachuga	(Batagur_baska	Batagur_borneoensis ))	(Hardella_thurjii	Pangshura_smithii )))))))	(Mauremys_leprosa	Morenia_petersi ))))	(Cyclemys_dentata	(Cyclemys_oldhamii	(Cuora_aurocapitata	(Cuora_amboinensis	(Cuora_picturata	(Cuora_flavomarginata	Cuora_mccordi )))))))	((Orlitia_borneensis	(((Morenia_ocellata	(Malayemys_subtrijuga	(Geoemyda_spengleri	Melanochelys_trijuga )))	(Sacalia_bealei	(Mauremys_caspica	Mauremys_rivulata )))	(Rhinoclemmys_annulata	(Mauremys_nigricans	Mauremys_reevesii ))))	((Rhinoclemmys_pulcherrima	(Rhinoclemmys_areolata	Rhinoclemmys_nasuta ))	(Rhinoclemmys_funerea	Rhinoclemmys_punctularia ))))))	(Rhinoclemmys_melanosterna	(Heosemys_grandis	(Heosemys_annandalii	Mauremys_annamensis )))))));
(Malaclemys_terrapin	(Leucocephalon_yuwonoi	((Pangshura_tecta	(Pangshura_tentoria	(Heosemys_spinosa	(Batagur_dhongoka	(Mauremys_sinensis	(Hardella_thurjii	(Pangshura_smithii	(Batagur_kachuga	(Batagur_baska	Batagur_borneoensis )))))))))	((Notochelys_platynota	((Orlitia_borneensis	(((Rhinoclemmys_diademata	(Cyclemys_dentata	(Cyclemys_oldhamii	(Cuora_aurocapitata	(Cuora_amboinensis	(Cuora_picturata	(Cuora_flavomarginata	Cuora_mccordi )))))))	(Rhinoclemmys_pulcherrima	(Rhinoclemmys_areolata	Rhinoclemmys_nasuta )))	(Rhinoclemmys_funerea	Rhinoclemmys_punctularia )))	(((Melanochelys_trijuga	(Malayemys_subtrijuga	(Geoemyda_spengleri	Morenia_ocellata )))	((Mauremys_caspica	Sacalia_bealei )	((Mauremys_nigricans	Mauremys_reevesii )	(Mauremys_rivulata	Rhinoclemmys_annulata ))))	((Rhinoclemmys_melanosterna	(Heosemys_grandis	(Heosemys_annandalii	Mauremys_annamensis )))	(Mauremys_japonica	(Sacalia_quadriocellata	Siebenrockiella_crassicollis ))))))	(Mauremys_leprosa	Morenia_petersi )))));
(Malaclemys_terrapin	(Leucocephalon_yuwonoi	(((Pangshura_tecta	(Pangshura_tentoria	(Heosemys_spinosa	(Batagur_dhongoka	(Mauremys_sinensis	(Hardella_thurjii	(Pangshura_smithii	(Batagur_kachuga	(Batagur_baska	Batagur_borneoensis )))))))))	(Mauremys_leprosa	Morenia_petersi ))	(Notochelys_platynota	((Rhinoclemmys_diademata	(Cyclemys_dentata	(Cyclemys_oldhamii	(Cuora_aurocapitata	(Cuora_amboinensis	(Cuora_picturata	(Cuora_flavomarginata	Cuora_mccordi )))))))	(Siebenrockiella_crassicollis	((Rhinoclemmys_areolata	(((Geoemyda_spengleri	Melanochelys_trijuga )	(Malayemys_subtrijuga	(Mauremys_reevesii	((Mauremys_nigricans	(Heosemys_annandalii	Rhinoclemmys_annulata ))	(Orlitia_borneensis	(Sacalia_bealei	(Morenia_ocellata	(Mauremys_caspica	Mauremys_rivulata ))))))))	(Rhinoclemmys_pulcherrima	(Rhinoclemmys_punctularia	(Rhinoclemmys_funerea	Rhinoclemmys_nasuta )))))	(Sacalia_quadriocellata	(Mauremys_japonica	(Rhinoclemmys_melanosterna	(Heosemys_grandis	Mauremys_annamensis )))))))))));
(Malaclemys_terrapin	(Leucocephalon_yuwonoi	(Notochelys_platynota	((Rhinoclemmys_diademata	(((Rhinoclemmys_areolata	((((Orlitia_borneensis	(Mauremys_sinensis	((Pangshura_tecta	(Pangshura_tentoria	(Heosemys_spinosa	(Batagur_dhongoka	((Batagur_baska	Batagur_borneoensis )	(Batagur_kachuga	(Hardella_thurjii	Pangshura_smithii )))))))	(Mauremys_leprosa	Morenia_petersi ))))	((Rhinoclemmys_annulata	(Mauremys_nigricans	(Mauremys_reevesii	(Melanochelys_trijuga	(Malayemys_subtrijuga	(Geoemyda_spengleri	Morenia_ocellata ))))))	(Sacalia_bealei	(Mauremys_caspica	Mauremys_rivulata ))))	(Mauremys_japonica	(Sacalia_quadriocellata	Siebenrockiella_crassicollis )))	(Rhinoclemmys_melanosterna	(Heosemys_grandis	(Heosemys_annandalii	Mauremys_annamensis )))))	(Rhinoclemmys_funerea	Rhinoclemmys_nasuta ))	(Rhinoclemmys_pulcherrima	Rhinoclemmys_punctularia )))	(Cyclemys_dentata	(Cyclemys_oldhamii	(Cuora_aurocapitata	(Cuora_amboinensis	(Cuora_picturata	(Cuora_flavomarginata	Cuora_mccordi ))))))))));
(Malaclemys_terrapin	(((Rhinoclemmys_pulcherrima	((Orlitia_borneensis	(Mauremys_japonica	(Mauremys_sinensis	Pangshura_tecta	(Pangshura_tentoria	(Batagur_dhongoka	(Heosemys_spinosa	((Batagur_baska	Batagur_borneoensis )	(Batagur_kachuga	(Hardella_thurjii	Pangshura_smithii )))))))	(Notochelys_platynota	(Cyclemys_dentata	(Cyclemys_oldhamii	(Cuora_aurocapitata	(Cuora_amboinensis	(Cuora_picturata	(Cuora_flavomarginata	Cuora_mccordi )))))))	(Siebenrockiella_crassicollis	(Leucocephalon_yuwonoi	Sacalia_quadriocellata ))	(Mauremys_leprosa	Morenia_petersi )))	(Rhinoclemmys_annulata	(Mauremys_nigricans	(Malayemys_subtrijuga	Mauremys_reevesii	Morenia_ocellata	(Geoemyda_spengleri	Melanochelys_trijuga ))	(Sacalia_bealei	(Mauremys_caspica	Mauremys_rivulata ))))	(Rhinoclemmys_areolata	Rhinoclemmys_nasuta )))	(Rhinoclemmys_punctularia	(Rhinoclemmys_diademata	(Rhinoclemmys_funerea	Rhinoclemmys_melanosterna ))))	(Heosemys_grandis	(Heosemys_annandalii	Mauremys_annamensis ))));
(Malaclemys_terrapin	(Leucocephalon_yuwonoi	(Notochelys_platynota	(((((Orlitia_borneensis	((Pangshura_tecta	(Pangshura_tentoria	(Mauremys_sinensis	(Heosemys_spinosa	(Batagur_dhongoka	(Hardella_thurjii	(Pangshura_smithii	(Batagur_kachuga	(Batagur_baska	Batagur_borneoensis )))))))))	(Mauremys_leprosa	Morenia_petersi )))	(((Rhinoclemmys_pulcherrima	(Rhinoclemmys_annulata	Rhinoclemmys_melanosterna ))	(Rhinoclemmys_funerea	Rhinoclemmys_punctularia ))	(Rhinoclemmys_areolata	Rhinoclemmys_nasuta )))	(Siebenrockiella_crassicollis	((Melanochelys_trijuga	(Geoemyda_spengleri	Sacalia_quadriocellata ))	(Malayemys_subtrijuga	((Morenia_ocellata	(Mauremys_rivulata	(Mauremys_caspica	Sacalia_bealei )))	(Mauremys_nigricans	Mauremys_reevesii ))))))	(Rhinoclemmys_diademata	(Cyclemys_dentata	(Cyclemys_oldhamii	(Cuora_aurocapitata	(Cuora_amboinensis	(Cuora_picturata	(Cuora_flavomarginata	Cuora_mccordi ))))))))	(Mauremys_japonica	(Mauremys_annamensis	(Heosemys_annandalii	Heosemys_grandis )))))));
(Malaclemys_terrapin	(Mauremys_japonica	(((Rhinoclemmys_diademata	((Rhinoclemmys_pulcherrima	((Orlitia_borneensis	(Sacalia_bealei	((Mauremys_sinensis	(Batagur_dhongoka	(Heosemys_spinosa	((Batagur_kachuga	(Batagur_baska	Batagur_borneoensis ))	(Hardella_thurjii	Pangshura_smithii )))))	(Pangshura_tentoria	(Leucocephalon_yuwonoi	Pangshura_tecta )))))	(Rhinoclemmys_areolata	(Rhinoclemmys_funerea	Rhinoclemmys_nasuta ))))	(Rhinoclemmys_punctularia	(Rhinoclemmys_annulata	(Rhinoclemmys_melanosterna	(Heosemys_grandis	(Heosemys_annandalii	Mauremys_annamensis )))))))	((Melanochelys_trijuga	((Malayemys_subtrijuga	(Geoemyda_spengleri	Morenia_ocellata ))	(Mauremys_reevesii	(Mauremys_nigricans	(Mauremys_caspica	Mauremys_rivulata )))))	(Sacalia_quadriocellata	Siebenrockiella_crassicollis )))	((Notochelys_platynota	(Cyclemys_dentata	(Cyclemys_oldhamii	(Cuora_aurocapitata	(Cuora_amboinensis	(Cuora_picturata	(Cuora_flavomarginata	Cuora_mccordi )))))))	(Mauremys_leprosa	Morenia_petersi )))));
(Malaclemys_terrapin	(Morenia_ocellata	(Rhinoclemmys_punctularia	(Rhinoclemmys_pulcherrima	(((Orlitia_borneensis	((Pangshura_tentoria	((Mauremys_sinensis	(Batagur_dhongoka	(Heosemys_spinosa	(Hardella_thurjii	(Pangshura_smithii	(Batagur_kachuga	(Batagur_baska	Batagur_borneoensis )))))))	(Leucocephalon_yuwonoi	Pangshura_tecta )))	(Mauremys_leprosa	Morenia_petersi )))	(Rhinoclemmys_diademata	(Notochelys_platynota	(Cyclemys_dentata	(Cyclemys_oldhamii	(Cuora_aurocapitata	(Cuora_amboinensis	(Cuora_picturata	(Cuora_flavomarginata	Cuora_mccordi )))))))))	((Rhinoclemmys_annulata	(Heosemys_annandalii	(((Mauremys_nigricans	(Mauremys_reevesii	(Malayemys_subtrijuga	((Geoemyda_spengleri	Melanochelys_trijuga )	(Sacalia_quadriocellata	Siebenrockiella_crassicollis )))))	(Mauremys_rivulata	(Mauremys_caspica	Sacalia_bealei )))	(Mauremys_japonica	(Heosemys_grandis	(Mauremys_annamensis	Rhinoclemmys_melanosterna ))))))	(Rhinoclemmys_funerea	(Rhinoclemmys_areolata	Rhinoclemmys_nasuta ))))))));
(Malaclemys_terrapin	(Mauremys_japonica	((Notochelys_platynota	(((Pangshura_tentoria	(Heosemys_spinosa	(Batagur_dhongoka	(Mauremys_sinensis	(Hardella_thurjii	(Pangshura_smithii	(Batagur_kachuga	(Batagur_baska	Batagur_borneoensis ))))))))	(Leucocephalon_yuwonoi	Pangshura_tecta ))	(Mauremys_leprosa	Morenia_petersi )))	(Melanochelys_trijuga	(((Rhinoclemmys_diademata	(Cyclemys_dentata	(Cyclemys_oldhamii	(Cuora_aurocapitata	(Cuora_amboinensis	(Cuora_picturata	(Cuora_flavomarginata	Cuora_mccordi )))))))	(Mauremys_reevesii	Orlitia_borneensis	(Malayemys_subtrijuga	((Morenia_ocellata	((Heosemys_annandalii	Heosemys_grandis )	(Mauremys_caspica	Mauremys_rivulata )))	(Sacalia_bealei	((Rhinoclemmys_areolata	(Mauremys_annamensis	Rhinoclemmys_melanosterna ))	(Rhinoclemmys_nasuta	(Rhinoclemmys_funerea	(Rhinoclemmys_pulcherrima	Rhinoclemmys_punctularia )))))	(Mauremys_nigricans	Rhinoclemmys_annulata )))))	(Siebenrockiella_crassicollis	(Geoemyda_spengleri	Sacalia_quadriocellata )))))));
(Malaclemys_terrapin	(Geoemyda_spengleri	(Melanochelys_trijuga	((((Orlitia_borneensis	(Notochelys_platynota	(((Pangshura_tecta	(Pangshura_tentoria	(Heosemys_spinosa	(Batagur_dhongoka	((Batagur_baska	Batagur_borneoensis )	(Batagur_kachuga	(Hardella_thurjii	Pangshura_smithii )))))))	(Leucocephalon_yuwonoi	Mauremys_sinensis ))	(Mauremys_leprosa	Morenia_petersi ))))	((Rhinoclemmys_diademata	(Cyclemys_dentata	(Cyclemys_oldhamii	(Cuora_aurocapitata	(Cuora_amboinensis	(Cuora_picturata	(Cuora_flavomarginata	Cuora_mccordi )))))))	(Rhinoclemmys_pulcherrima	(Rhinoclemmys_punctularia	(Rhinoclemmys_funerea	(Rhinoclemmys_areolata	Rhinoclemmys_nasuta ))))))	(Siebenrockiella_crassicollis	(Sacalia_quadriocellata	(Mauremys_japonica	(Rhinoclemmys_melanosterna	(Heosemys_grandis	(Heosemys_annandalii	Mauremys_annamensis )))))))	(Malayemys_subtrijuga	(Mauremys_reevesii	(Mauremys_nigricans	(Rhinoclemmys_annulata	((Mauremys_caspica	Mauremys_rivulata )	(Morenia_ocellata	Sacalia_bealei ))))))))));
(Malaclemys_terrapin	(Geoemyda_spengleri	(Melanochelys_trijuga	(((Rhinoclemmys_diademata	(((Orlitia_borneensis	(((Pangshura_tecta	(Pangshura_tentoria	(Heosemys_spinosa	(Batagur_dhongoka	((Batagur_kachuga	(Batagur_baska	Batagur_borneoensis ))	(Hardella_thurjii	Pangshura_smithii ))))))	(Leucocephalon_yuwonoi	Mauremys_sinensis ))	(Sacalia_bealei	(Rhinoclemmys_pulcherrima	((Rhinoclemmys_funerea	(Rhinoclemmys_punctularia	(Rhinoclemmys_annulata	Rhinoclemmys_melanosterna )))	(Rhinoclemmys_areolata	Rhinoclemmys_nasuta ))))))	(Mauremys_leprosa	Morenia_petersi ))	(Notochelys_platynota	(Cyclemys_dentata	(Cyclemys_oldhamii	(Cuora_aurocapitata	(Cuora_amboinensis	(Cuora_picturata	(Cuora_flavomarginata	Cuora_mccordi )))))))))	(Siebenrockiella_crassicollis	(Mauremys_japonica	Sacalia_quadriocellata )))	(Malayemys_subtrijuga	(Mauremys_reevesii	(Mauremys_nigricans	((Mauremys_rivulata	(Heosemys_grandis	(Heosemys_annandalii	Mauremys_annamensis )))	(Mauremys_caspica	Morenia_ocellata )))))))));
(Malaclemys_terrapin	(Mauremys_rivulata	(Mauremys_caspica	(Morenia_ocellata	(Sacalia_bealei	(((Siebenrockiella_crassicollis	(Orlitia_borneensis	(((Pangshura_tecta	(Pangshura_tentoria	(Heosemys_spinosa	(Batagur_dhongoka	(Hardella_thurjii	(Pangshura_smithii	(Batagur_kachuga	(Batagur_baska	Batagur_borneoensis ))))))))	(Leucocephalon_yuwonoi	Mauremys_sinensis ))	((Notochelys_platynota	(Cyclemys_dentata	(Cyclemys_oldhamii	(Cuora_aurocapitata	((Cuora_amboinensis	Cuora_picturata )	(Cuora_flavomarginata	Cuora_mccordi ))))))	(Mauremys_leprosa	Morenia_petersi )))))	(Rhinoclemmys_pulcherrima	((((Heosemys_grandis	(Mauremys_japonica	(Heosemys_annandalii	Mauremys_annamensis )))	(Rhinoclemmys_annulata	Rhinoclemmys_melanosterna ))	(Rhinoclemmys_funerea	(Rhinoclemmys_areolata	Rhinoclemmys_nasuta )))	(Rhinoclemmys_diademata	Rhinoclemmys_punctularia ))))	(Mauremys_nigricans	(Mauremys_reevesii	(Malayemys_subtrijuga	(Melanochelys_trijuga	(Geoemyda_spengleri	Sacalia_quadriocellata )))))))))));
(Malaclemys_terrapin	(Leucocephalon_yuwonoi	(Rhinoclemmys_diademata	(((Siebenrockiella_crassicollis	(((Orlitia_borneensis	((Sacalia_bealei	(Pangshura_tentoria	(Batagur_dhongoka	Heosemys_spinosa	((Batagur_baska	Batagur_borneoensis )	(Batagur_kachuga	(Hardella_thurjii	Pangshura_smithii ))))))	(Mauremys_sinensis	Pangshura_tecta )))	(Mauremys_leprosa	Morenia_petersi ))	(Notochelys_platynota	(Cyclemys_dentata	(Cyclemys_oldhamii	(Cuora_aurocapitata	(Cuora_amboinensis	(Cuora_picturata	(Cuora_flavomarginata	Cuora_mccordi )))))))))	((Melanochelys_trijuga	(Geoemyda_spengleri	Morenia_ocellata ))	(Malayemys_subtrijuga	(Mauremys_reevesii	(Mauremys_nigricans	(Mauremys_caspica	Mauremys_rivulata ))))))	((Rhinoclemmys_annulata	(Rhinoclemmys_melanosterna	(Sacalia_quadriocellata	(Mauremys_japonica	(Heosemys_grandis	(Heosemys_annandalii	Mauremys_annamensis ))))))	((Rhinoclemmys_pulcherrima	(Rhinoclemmys_areolata	Rhinoclemmys_nasuta ))	(Rhinoclemmys_funerea	Rhinoclemmys_punctularia )))))));
(Malaclemys_terrapin	(Leucocephalon_yuwonoi	(Sacalia_quadriocellata	((Siebenrockiella_crassicollis	(((Notochelys_platynota	((Mauremys_sinensis	((Pangshura_tentoria	(Pangshura_tecta	(Heosemys_spinosa	(Batagur_dhongoka	(Hardella_thurjii	(Pangshura_smithii	(Batagur_kachuga	(Batagur_baska	Batagur_borneoensis ))))))))	(Mauremys_leprosa	Morenia_petersi )))	(Sacalia_bealei	(Mauremys_nigricans	(Mauremys_caspica	Mauremys_rivulata )))))	(((Cyclemys_oldhamii	(Cyclemys_dentata	(Cuora_aurocapitata	((Cuora_amboinensis	Cuora_picturata )	(Cuora_flavomarginata	Cuora_mccordi )))))	(Mauremys_japonica	(Heosemys_grandis	(Heosemys_annandalii	Mauremys_annamensis ))))	(Orlitia_borneensis	(Rhinoclemmys_annulata	(((Rhinoclemmys_areolata	Rhinoclemmys_nasuta )	(Rhinoclemmys_pulcherrima	(Rhinoclemmys_diademata	Rhinoclemmys_punctularia )))	(Rhinoclemmys_funerea	Rhinoclemmys_melanosterna ))))))	(Mauremys_reevesii	(Malayemys_subtrijuga	Morenia_ocellata ))))	(Geoemyda_spengleri	Melanochelys_trijuga )))));
(Malaclemys_terrapin	(Mauremys_japonica	(((Sacalia_quadriocellata	(Mauremys_nigricans	((((Sacalia_bealei	((((Pangshura_tecta	(Pangshura_tentoria	(Heosemys_spinosa	(Batagur_dhongoka	(Hardella_thurjii	(Pangshura_smithii	(Batagur_kachuga	(Batagur_baska	Batagur_borneoensis ))))))))	(Leucocephalon_yuwonoi	Mauremys_sinensis ))	(Mauremys_leprosa	Morenia_petersi ))	(Orlitia_borneensis	(Rhinoclemmys_pulcherrima	(Rhinoclemmys_areolata	(Rhinoclemmys_nasuta	(Rhinoclemmys_funerea	(Rhinoclemmys_diademata	Rhinoclemmys_punctularia ))))))))	(Siebenrockiella_crassicollis	(Notochelys_platynota	(Cyclemys_dentata	(Cyclemys_oldhamii	(Cuora_aurocapitata	(Cuora_picturata	(Cuora_amboinensis	(Cuora_flavomarginata	Cuora_mccordi )))))))))	(Mauremys_caspica	Mauremys_rivulata ))	(Mauremys_reevesii	(Melanochelys_trijuga	(Malayemys_subtrijuga	(Geoemyda_spengleri	Morenia_ocellata )))))))	(Heosemys_annandalii	Mauremys_annamensis ))	(Heosemys_grandis	(Rhinoclemmys_annulata	Rhinoclemmys_melanosterna )))));
(Malaclemys_terrapin	(Geoemyda_spengleri	(Morenia_ocellata	((((Sacalia_bealei	(((Pangshura_tentoria	(Batagur_dhongoka	(Heosemys_spinosa	((Batagur_baska	Batagur_borneoensis )	(Batagur_kachuga	(Hardella_thurjii	Pangshura_smithii ))))))	(((Notochelys_platynota	(Leucocephalon_yuwonoi	(Cyclemys_dentata	(Cyclemys_oldhamii	((Cuora_picturata	(Cuora_amboinensis	Cuora_aurocapitata ))	(Cuora_flavomarginata	Cuora_mccordi ))))))	(Mauremys_leprosa	Morenia_petersi ))	(Mauremys_sinensis	Pangshura_tecta )))	(Rhinoclemmys_pulcherrima	(Orlitia_borneensis	(((Rhinoclemmys_areolata	((Rhinoclemmys_melanosterna	(Heosemys_grandis	(Heosemys_annandalii	Mauremys_annamensis )))	(Mauremys_japonica	(Sacalia_quadriocellata	Siebenrockiella_crassicollis ))))	(Rhinoclemmys_funerea	Rhinoclemmys_nasuta ))	(Rhinoclemmys_diademata	Rhinoclemmys_punctularia ))))))	(Mauremys_caspica	Mauremys_rivulata ))	(Mauremys_nigricans	Rhinoclemmys_annulata ))	(Melanochelys_trijuga	(Malayemys_subtrijuga	Mauremys_reevesii ))))));
(Malaclemys_terrapin	(Leucocephalon_yuwonoi	((Melanochelys_trijuga	(Malayemys_subtrijuga	(Mauremys_reevesii	(Mauremys_nigricans	((Rhinoclemmys_annulata	(((Orlitia_borneensis	(Notochelys_platynota	((Pangshura_tecta	(Pangshura_tentoria	(Heosemys_spinosa	(Batagur_dhongoka	(Mauremys_sinensis	(Hardella_thurjii	(Pangshura_smithii	(Batagur_kachuga	(Batagur_baska	Batagur_borneoensis )))))))))	(Mauremys_leprosa	Morenia_petersi ))))	((Rhinoclemmys_diademata	(Cyclemys_dentata	(Cyclemys_oldhamii	(Cuora_aurocapitata	(Cuora_amboinensis	(Cuora_picturata	(Cuora_flavomarginata	Cuora_mccordi )))))))	(Rhinoclemmys_pulcherrima	(Rhinoclemmys_funerea	Rhinoclemmys_punctularia ))))	(((Heosemys_grandis	(Heosemys_annandalii	Mauremys_annamensis ))	(Mauremys_japonica	Rhinoclemmys_melanosterna ))	(Rhinoclemmys_areolata	Rhinoclemmys_nasuta ))))	(Sacalia_bealei	(Morenia_ocellata	(Mauremys_caspica	Mauremys_rivulata ))))))))	(Siebenrockiella_crassicollis	(Geoemyda_spengleri	Sacalia_quadriocellata )))));
(Malaclemys_terrapin	((Malayemys_subtrijuga	Mauremys_nigricans	Mauremys_reevesii	Melanochelys_trijuga	Morenia_ocellata	Orlitia_borneensis	Pangshura_tentoria	Rhinoclemmys_areolata	Rhinoclemmys_diademata	Rhinoclemmys_funerea	Rhinoclemmys_nasuta	Rhinoclemmys_pulcherrima	Rhinoclemmys_punctularia	Sacalia_bealei	(Pangshura_tecta	(Heosemys_spinosa	(Batagur_dhongoka	(Mauremys_sinensis	((Batagur_baska	Batagur_borneoensis )	(Batagur_kachuga	(Hardella_thurjii	Pangshura_smithii )))))))	(Notochelys_platynota	(Cyclemys_dentata	(Cyclemys_oldhamii	(Cuora_aurocapitata	(Cuora_amboinensis	(Cuora_picturata	(Cuora_flavomarginata	Cuora_mccordi )))))))	(Geoemyda_spengleri	Leucocephalon_yuwonoi )	(Mauremys_annamensis	Rhinoclemmys_annulata	Rhinoclemmys_melanosterna )	(Mauremys_caspica	Mauremys_rivulata )	(Mauremys_leprosa	Morenia_petersi )	(Sacalia_quadriocellata	Siebenrockiella_crassicollis ))	(Mauremys_japonica	(Heosemys_annandalii	Heosemys_grandis ))));
(Malaclemys_terrapin	(Geoemyda_spengleri	(Melanochelys_trijuga	(((((Notochelys_platynota	((Sacalia_bealei	(Pangshura_tentoria	(Heosemys_spinosa	(Batagur_dhongoka	(Mauremys_sinensis	(Hardella_thurjii	(Pangshura_smithii	(Batagur_kachuga	(Batagur_baska	Batagur_borneoensis )))))))))	(Leucocephalon_yuwonoi	Pangshura_tecta )))	(Mauremys_leprosa	Morenia_petersi ))	((Rhinoclemmys_diademata	(Cyclemys_dentata	(Cyclemys_oldhamii	(Cuora_aurocapitata	(Cuora_picturata	(Cuora_amboinensis	(Cuora_flavomarginata	Cuora_mccordi )))))))	(Rhinoclemmys_pulcherrima	((Rhinoclemmys_areolata	(Rhinoclemmys_nasuta	(Rhinoclemmys_funerea	(Rhinoclemmys_melanosterna	(Rhinoclemmys_annulata	(Heosemys_grandis	(Heosemys_annandalii	Mauremys_annamensis )))))))	(Orlitia_borneensis	Rhinoclemmys_punctularia )))))	(Siebenrockiella_crassicollis	(Mauremys_japonica	Sacalia_quadriocellata )))	(Malayemys_subtrijuga	(Mauremys_reevesii	(Mauremys_nigricans	(Morenia_ocellata	(Mauremys_caspica	Mauremys_rivulata )))))))));
(Malaclemys_terrapin	((Rhinoclemmys_diademata	((Notochelys_platynota	(((Siebenrockiella_crassicollis	((Pangshura_tentoria	((Mauremys_sinensis	(Batagur_dhongoka	(Heosemys_spinosa	((Batagur_baska	Batagur_borneoensis )	(Batagur_kachuga	(Hardella_thurjii	Pangshura_smithii ))))))	(Orlitia_borneensis	(Sacalia_bealei	(Morenia_ocellata	((Mauremys_nigricans	(Mauremys_reevesii	(Malayemys_subtrijuga	(Geoemyda_spengleri	Melanochelys_trijuga ))))	(Mauremys_caspica	Mauremys_rivulata )))))))	(Leucocephalon_yuwonoi	Pangshura_tecta )))	(Mauremys_japonica	(Sacalia_quadriocellata	((Heosemys_annandalii	Heosemys_grandis )	(Rhinoclemmys_annulata	(Mauremys_annamensis	Rhinoclemmys_melanosterna ))))))	(Mauremys_leprosa	Morenia_petersi )))	(Cyclemys_dentata	(Cyclemys_oldhamii	(Cuora_aurocapitata	(Cuora_amboinensis	(Cuora_picturata	(Cuora_flavomarginata	Cuora_mccordi ))))))))	(Rhinoclemmys_pulcherrima	(Rhinoclemmys_punctularia	(Rhinoclemmys_funerea	(Rhinoclemmys_areolata	Rhinoclemmys_nasuta ))))));
(Malaclemys_terrapin	(Leucocephalon_yuwonoi	(((Pangshura_tecta	(Pangshura_tentoria	(Heosemys_spinosa	(Batagur_dhongoka	(Mauremys_sinensis	(Hardella_thurjii	(Pangshura_smithii	(Batagur_kachuga	(Batagur_baska	Batagur_borneoensis )))))))))	(Mauremys_leprosa	Morenia_petersi ))	(Notochelys_platynota	(Mauremys_japonica	((Orlitia_borneensis	((Rhinoclemmys_diademata	(Cyclemys_dentata	(Cyclemys_oldhamii	(Cuora_aurocapitata	((Cuora_amboinensis	Cuora_picturata )	(Cuora_flavomarginata	Cuora_mccordi ))))))	(Rhinoclemmys_areolata	(Rhinoclemmys_nasuta	((Rhinoclemmys_punctularia	(Rhinoclemmys_annulata	(Rhinoclemmys_melanosterna	(Heosemys_grandis	(Heosemys_annandalii	Mauremys_annamensis )))))	(Rhinoclemmys_funerea	Rhinoclemmys_pulcherrima ))))))	(Siebenrockiella_crassicollis	((Melanochelys_trijuga	(Geoemyda_spengleri	Sacalia_quadriocellata ))	(Malayemys_subtrijuga	(Mauremys_reevesii	(Mauremys_nigricans	(Sacalia_bealei	(Morenia_ocellata	(Mauremys_caspica	Mauremys_rivulata ))))))))))))));
(Malaclemys_terrapin	(Mauremys_japonica	(Rhinoclemmys_diademata	(((Orlitia_borneensis	((Pangshura_tentoria	(Pangshura_tecta	(Mauremys_sinensis	(Batagur_dhongoka	(Heosemys_spinosa	((Batagur_kachuga	(Batagur_baska	Batagur_borneoensis ))	(Hardella_thurjii	Pangshura_smithii )))))))	((Sacalia_bealei	(Rhinoclemmys_annulata	(Mauremys_nigricans	((Mauremys_reevesii	(Malayemys_subtrijuga	(Melanochelys_trijuga	(Geoemyda_spengleri	(Leucocephalon_yuwonoi	(Sacalia_quadriocellata	Siebenrockiella_crassicollis ))))))	(Morenia_ocellata	(Mauremys_caspica	Mauremys_rivulata ))))))	(Rhinoclemmys_pulcherrima	(Rhinoclemmys_areolata	(Rhinoclemmys_nasuta	(Rhinoclemmys_funerea	(Rhinoclemmys_punctularia	(Rhinoclemmys_melanosterna	(Heosemys_grandis	(Heosemys_annandalii	Mauremys_annamensis )))))))))))	(Mauremys_leprosa	Morenia_petersi ))	(Notochelys_platynota	(Cyclemys_dentata	(Cyclemys_oldhamii	(Cuora_aurocapitata	(Cuora_amboinensis	(Cuora_picturata	(Cuora_flavomarginata	Cuora_mccordi )))))))))));
(Malaclemys_terrapin	((Rhinoclemmys_areolata	Rhinoclemmys_pulcherrima	(Leucocephalon_yuwonoi	Malayemys_subtrijuga	Mauremys_annamensis	Mauremys_japonica	Mauremys_nigricans	Mauremys_reevesii	Rhinoclemmys_annulata	Rhinoclemmys_melanosterna	Sacalia_quadriocellata	Siebenrockiella_crassicollis	(Notochelys_platynota	(Morenia_petersi	(Mauremys_leprosa	(Pangshura_tecta	((Orlitia_borneensis	(Mauremys_sinensis	(Batagur_dhongoka	((Batagur_kachuga	(Batagur_baska	Batagur_borneoensis ))	(Hardella_thurjii	Pangshura_smithii )))))	(Heosemys_spinosa	(Pangshura_tentoria	Sacalia_bealei )))))))	(Geoemyda_spengleri	Melanochelys_trijuga )	(Heosemys_annandalii	Heosemys_grandis )	(Morenia_ocellata	(Mauremys_caspica	Mauremys_rivulata )))	(Rhinoclemmys_nasuta	(Rhinoclemmys_funerea	Rhinoclemmys_punctularia )))	(Rhinoclemmys_diademata	(Cyclemys_dentata	(Cyclemys_oldhamii	(Cuora_aurocapitata	(Cuora_amboinensis	(Cuora_picturata	(Cuora_flavomarginata	Cuora_mccordi )))))))));
(Malaclemys_terrapin	(Mauremys_japonica	((Rhinoclemmys_diademata	(((Notochelys_platynota	(Leucocephalon_yuwonoi	((Pangshura_tecta	(Pangshura_tentoria	(Heosemys_spinosa	(Batagur_dhongoka	(Mauremys_sinensis	((Batagur_kachuga	(Batagur_baska	Batagur_borneoensis ))	(Hardella_thurjii	Pangshura_smithii )))))))	(Mauremys_leprosa	Morenia_petersi ))))	(Cyclemys_dentata	(Cyclemys_oldhamii	(Cuora_aurocapitata	(Cuora_amboinensis	(Cuora_picturata	(Cuora_flavomarginata	Cuora_mccordi )))))))	(((Rhinoclemmys_areolata	(Geoemyda_spengleri	Melanochelys_trijuga ))	(Sacalia_bealei	((Mauremys_nigricans	(Rhinoclemmys_annulata	((Heosemys_annandalii	Heosemys_grandis )	(Mauremys_annamensis	Rhinoclemmys_melanosterna ))))	((Orlitia_borneensis	(Malayemys_subtrijuga	Mauremys_reevesii ))	(Morenia_ocellata	(Mauremys_caspica	Mauremys_rivulata ))))))	(Rhinoclemmys_pulcherrima	(Rhinoclemmys_punctularia	(Rhinoclemmys_funerea	Rhinoclemmys_nasuta ))))))	(Sacalia_quadriocellata	Siebenrockiella_crassicollis ))));
(Malaclemys_terrapin	(Heosemys_annandalii	(Mauremys_japonica	(Heosemys_grandis	(Rhinoclemmys_melanosterna	(Mauremys_annamensis	(Rhinoclemmys_annulata	(Rhinoclemmys_areolata	(((Orlitia_borneensis	(((Notochelys_platynota	(((Pangshura_tentoria	(Mauremys_sinensis	(Batagur_dhongoka	(Heosemys_spinosa	(Hardella_thurjii	(Pangshura_smithii	(Batagur_kachuga	(Batagur_baska	Batagur_borneoensis ))))))))	(Leucocephalon_yuwonoi	Pangshura_tecta ))	(Mauremys_leprosa	Morenia_petersi )))	(Melanochelys_trijuga	(Siebenrockiella_crassicollis	((Malayemys_subtrijuga	(Morenia_ocellata	(Geoemyda_spengleri	Sacalia_quadriocellata )))	(Mauremys_reevesii	(Mauremys_nigricans	(Mauremys_rivulata	(Mauremys_caspica	Sacalia_bealei ))))))))	(Rhinoclemmys_diademata	(Cyclemys_dentata	(Cyclemys_oldhamii	(Cuora_aurocapitata	(Cuora_amboinensis	(Cuora_picturata	(Cuora_flavomarginata	Cuora_mccordi )))))))))	(Rhinoclemmys_pulcherrima	Rhinoclemmys_punctularia ))	(Rhinoclemmys_funerea	Rhinoclemmys_nasuta ))))))))));
(Malaclemys_terrapin	(Geoemyda_spengleri	(Melanochelys_trijuga	(Malayemys_subtrijuga	(Morenia_ocellata	(Mauremys_reevesii	((((Mauremys_japonica	(Notochelys_platynota	((Mauremys_sinensis	((Batagur_dhongoka	(Heosemys_spinosa	((Batagur_kachuga	(Batagur_baska	Batagur_borneoensis ))	(Hardella_thurjii	Pangshura_smithii ))))	(Pangshura_tentoria	(Leucocephalon_yuwonoi	Pangshura_tecta ))))	(Mauremys_leprosa	Morenia_petersi ))))	(Orlitia_borneensis	((Rhinoclemmys_diademata	(Cyclemys_dentata	(Cyclemys_oldhamii	(Cuora_aurocapitata	(Cuora_picturata	(Cuora_amboinensis	(Cuora_flavomarginata	Cuora_mccordi )))))))	(((Heosemys_grandis	(Heosemys_annandalii	Mauremys_annamensis ))	(Rhinoclemmys_annulata	Rhinoclemmys_melanosterna ))	((Rhinoclemmys_areolata	Rhinoclemmys_nasuta )	(Rhinoclemmys_funerea	(Rhinoclemmys_pulcherrima	Rhinoclemmys_punctularia )))))))	(Sacalia_quadriocellata	Siebenrockiella_crassicollis ))	(Mauremys_nigricans	(Sacalia_bealei	(Mauremys_caspica	Mauremys_rivulata ))))))))));
(Malaclemys_terrapin	(Leucocephalon_yuwonoi	(((Pangshura_tecta	(Pangshura_tentoria	(Heosemys_spinosa	(Batagur_dhongoka	(Mauremys_sinensis	(Hardella_thurjii	(Pangshura_smithii	(Batagur_kachuga	(Batagur_baska	Batagur_borneoensis )))))))))	(Mauremys_leprosa	Morenia_petersi ))	(Notochelys_platynota	(Siebenrockiella_crassicollis	((Cyclemys_dentata	(Cyclemys_oldhamii	(Cuora_aurocapitata	(Cuora_amboinensis	(Cuora_picturata	(Cuora_flavomarginata	Cuora_mccordi ))))))	(Rhinoclemmys_diademata	(((Orlitia_borneensis	(Sacalia_bealei	(Rhinoclemmys_annulata	(Mauremys_nigricans	((Mauremys_reevesii	(Malayemys_subtrijuga	(Geoemyda_spengleri	Melanochelys_trijuga )))	(Morenia_ocellata	(Mauremys_caspica	Mauremys_rivulata )))))))	(Rhinoclemmys_pulcherrima	Rhinoclemmys_punctularia ))	((Rhinoclemmys_areolata	(Rhinoclemmys_melanosterna	((Heosemys_grandis	(Heosemys_annandalii	Mauremys_annamensis ))	(Mauremys_japonica	Sacalia_quadriocellata ))))	(Rhinoclemmys_funerea	Rhinoclemmys_nasuta ))))))))));
(Malaclemys_terrapin	(Geoemyda_spengleri	(Melanochelys_trijuga	(Malayemys_subtrijuga	(Mauremys_reevesii	(Mauremys_nigricans	((((Orlitia_borneensis	(Mauremys_sinensis	(((Batagur_baska	Batagur_borneoensis )	(Batagur_kachuga	(Hardella_thurjii	Pangshura_smithii )))	(Batagur_dhongoka	(Heosemys_spinosa	Pangshura_tentoria )))))	((Rhinoclemmys_diademata	(Notochelys_platynota	(Cyclemys_dentata	(Cyclemys_oldhamii	(Cuora_aurocapitata	(Cuora_amboinensis	(Cuora_picturata	(Cuora_flavomarginata	Cuora_mccordi ))))))))	(Mauremys_japonica	(Mauremys_leprosa	Morenia_petersi ))))	(Sacalia_bealei	(Mauremys_rivulata	(Mauremys_caspica	Morenia_ocellata ))))	((Rhinoclemmys_annulata	(Heosemys_grandis	(Heosemys_annandalii	(Mauremys_annamensis	Rhinoclemmys_melanosterna ))))	((Siebenrockiella_crassicollis	(Sacalia_quadriocellata	(Leucocephalon_yuwonoi	Pangshura_tecta )))	(Rhinoclemmys_areolata	(Rhinoclemmys_nasuta	(Rhinoclemmys_funerea	(Rhinoclemmys_pulcherrima	Rhinoclemmys_punctularia )))))))))))));
(Malaclemys_terrapin	(Leucocephalon_yuwonoi	(((((Morenia_petersi	(Mauremys_leprosa	(Pangshura_tentoria	(Pangshura_tecta	(Mauremys_sinensis	(Batagur_dhongoka	(Heosemys_spinosa	(Hardella_thurjii	(Pangshura_smithii	(Batagur_kachuga	(Batagur_baska	Batagur_borneoensis )))))))))))	(Notochelys_platynota	(Cyclemys_dentata	(Cyclemys_oldhamii	(Cuora_aurocapitata	(Cuora_amboinensis	(Cuora_picturata	(Cuora_flavomarginata	Cuora_mccordi ))))))))	(Rhinoclemmys_diademata	(Orlitia_borneensis	(Rhinoclemmys_pulcherrima	(Rhinoclemmys_punctularia	(Rhinoclemmys_funerea	(Rhinoclemmys_areolata	Rhinoclemmys_nasuta )))))))	((Mauremys_reevesii	(Melanochelys_trijuga	(Malayemys_subtrijuga	(Geoemyda_spengleri	Morenia_ocellata ))))	(Mauremys_nigricans	(Sacalia_bealei	(Mauremys_caspica	Mauremys_rivulata )))))	(Siebenrockiella_crassicollis	(Sacalia_quadriocellata	(Mauremys_japonica	((Heosemys_grandis	(Heosemys_annandalii	Mauremys_annamensis ))	(Rhinoclemmys_annulata	Rhinoclemmys_melanosterna ))))))));
(Malaclemys_terrapin	(Geoemyda_spengleri	(Rhinoclemmys_areolata	(((((Pangshura_tentoria	((Heosemys_spinosa	(Batagur_dhongoka	(Hardella_thurjii	(Pangshura_smithii	(Batagur_kachuga	(Batagur_baska	Batagur_borneoensis ))))))	(Pangshura_tecta	(Leucocephalon_yuwonoi	Mauremys_sinensis ))))	((Mauremys_nigricans	(Malayemys_subtrijuga	Mauremys_reevesii ))	(Morenia_ocellata	(Sacalia_bealei	(Mauremys_caspica	Mauremys_rivulata )))))	((Melanochelys_trijuga	(Mauremys_japonica	((Orlitia_borneensis	(Rhinoclemmys_diademata	(Notochelys_platynota	(Cyclemys_dentata	(Cyclemys_oldhamii	(Cuora_aurocapitata	(Cuora_amboinensis	(Cuora_picturata	(Cuora_flavomarginata	Cuora_mccordi )))))))))	(Mauremys_leprosa	Morenia_petersi ))))	(Sacalia_quadriocellata	Siebenrockiella_crassicollis )))	(Rhinoclemmys_pulcherrima	(Rhinoclemmys_punctularia	(Rhinoclemmys_funerea	Rhinoclemmys_nasuta ))))	(Rhinoclemmys_annulata	(Heosemys_grandis	(Rhinoclemmys_melanosterna	(Heosemys_annandalii	Mauremys_annamensis ))))))));
(Malaclemys_terrapin	(((Notochelys_platynota	((Pangshura_tecta	(Pangshura_tentoria	(Heosemys_spinosa	(Batagur_dhongoka	(Mauremys_sinensis	((Batagur_kachuga	(Batagur_baska	Batagur_borneoensis ))	(Hardella_thurjii	Pangshura_smithii )))))))	(Mauremys_leprosa	Morenia_petersi )))	(((Cyclemys_dentata	(Cyclemys_oldhamii	(Cuora_aurocapitata	(Cuora_picturata	(Cuora_amboinensis	(Cuora_flavomarginata	Cuora_mccordi ))))))	((((Mauremys_reevesii	(Geoemyda_spengleri	Melanochelys_trijuga ))	(Malayemys_subtrijuga	Morenia_ocellata ))	(Mauremys_nigricans	(Sacalia_bealei	(Mauremys_caspica	Mauremys_rivulata ))))	(Siebenrockiella_crassicollis	(Leucocephalon_yuwonoi	Sacalia_quadriocellata ))))	(Orlitia_borneensis	(Rhinoclemmys_diademata	(Rhinoclemmys_pulcherrima	(Rhinoclemmys_punctularia	(Rhinoclemmys_funerea	(Rhinoclemmys_nasuta	(Rhinoclemmys_annulata	(Rhinoclemmys_areolata	(Mauremys_annamensis	Rhinoclemmys_melanosterna )))))))))))	(Mauremys_japonica	(Heosemys_annandalii	Heosemys_grandis ))));
(Malaclemys_terrapin	(Geoemyda_spengleri	(Melanochelys_trijuga	((Siebenrockiella_crassicollis	((Mauremys_japonica	((Rhinoclemmys_annulata	(((Heosemys_grandis	((Pangshura_tecta	(Pangshura_tentoria	(Heosemys_spinosa	(Batagur_dhongoka	(Mauremys_sinensis	(Hardella_thurjii	(Pangshura_smithii	(Batagur_kachuga	(Batagur_baska	Batagur_borneoensis )))))))))	(Mauremys_annamensis	Rhinoclemmys_melanosterna )))	(Rhinoclemmys_pulcherrima	(Rhinoclemmys_funerea	Rhinoclemmys_punctularia )))	(Rhinoclemmys_areolata	Rhinoclemmys_nasuta )))	(Orlitia_borneensis	((Notochelys_platynota	(Cyclemys_oldhamii	(Cyclemys_dentata	(Cuora_aurocapitata	((Cuora_amboinensis	Cuora_picturata )	(Cuora_flavomarginata	Cuora_mccordi ))))))	(Rhinoclemmys_diademata	(Mauremys_leprosa	Morenia_petersi ))))))	(((Mauremys_reevesii	(Mauremys_nigricans	(Heosemys_annandalii	Mauremys_rivulata )))	(Malayemys_subtrijuga	Morenia_ocellata ))	(Mauremys_caspica	Sacalia_bealei ))))	(Leucocephalon_yuwonoi	Sacalia_quadriocellata )))));
(Malaclemys_terrapin	(Leucocephalon_yuwonoi	(Melanochelys_trijuga	(((Malayemys_subtrijuga	(Mauremys_reevesii	((((Orlitia_borneensis	(Mauremys_sinensis	(Pangshura_tentoria	(Batagur_dhongoka	Heosemys_spinosa	(Batagur_kachuga	(Batagur_baska	Batagur_borneoensis )	(Hardella_thurjii	Pangshura_smithii )))	(Pangshura_tecta	(Mauremys_leprosa	Morenia_petersi )))))	(Sacalia_bealei	(Rhinoclemmys_areolata	(Rhinoclemmys_pulcherrima	(Rhinoclemmys_punctularia	(Rhinoclemmys_funerea	Rhinoclemmys_nasuta ))))))	(Mauremys_nigricans	((Heosemys_annandalii	Heosemys_grandis )	(Mauremys_japonica	(Rhinoclemmys_annulata	(Mauremys_annamensis	Rhinoclemmys_melanosterna ))))))	(Morenia_ocellata	(Mauremys_caspica	Mauremys_rivulata )))))	(Siebenrockiella_crassicollis	(Rhinoclemmys_diademata	(Notochelys_platynota	(Cyclemys_dentata	(Cyclemys_oldhamii	(Cuora_aurocapitata	(Cuora_amboinensis	(Cuora_picturata	(Cuora_flavomarginata	Cuora_mccordi ))))))))))	(Geoemyda_spengleri	Sacalia_quadriocellata )))));
(Malaclemys_terrapin	(Geoemyda_spengleri	(Melanochelys_trijuga	((Siebenrockiella_crassicollis	(((Pangshura_tentoria	(Pangshura_tecta	(Heosemys_spinosa	(Batagur_dhongoka	(Mauremys_sinensis	(Hardella_thurjii	(Pangshura_smithii	(Batagur_kachuga	(Batagur_baska	Batagur_borneoensis )))))))))	(Sacalia_bealei	(((Orlitia_borneensis	(((Rhinoclemmys_pulcherrima	(Rhinoclemmys_diademata	(Cyclemys_dentata	(Cyclemys_oldhamii	(Cuora_amboinensis	(Cuora_aurocapitata	(Cuora_picturata	(Cuora_flavomarginata	Cuora_mccordi ))))))))	(Rhinoclemmys_punctularia	(Rhinoclemmys_funerea	(Rhinoclemmys_areolata	Rhinoclemmys_nasuta ))))	(Rhinoclemmys_annulata	(Rhinoclemmys_melanosterna	(Mauremys_annamensis	(Heosemys_annandalii	Heosemys_grandis ))))))	(Mauremys_reevesii	(Malayemys_subtrijuga	Morenia_ocellata )))	(Mauremys_nigricans	(Mauremys_caspica	Mauremys_rivulata )))))	(Mauremys_japonica	(Notochelys_platynota	(Mauremys_leprosa	Morenia_petersi )))))	(Leucocephalon_yuwonoi	Sacalia_quadriocellata )))));
(Malaclemys_terrapin	(Leucocephalon_yuwonoi	(Siebenrockiella_crassicollis	(Mauremys_caspica	Mauremys_reevesii	Mauremys_rivulata	Sacalia_bealei	(Pangshura_tecta	Pangshura_tentoria	(Heosemys_spinosa	(Batagur_dhongoka	(Mauremys_sinensis	(Hardella_thurjii	(Pangshura_smithii	(Batagur_kachuga	(Batagur_baska	Batagur_borneoensis ))))))))	(Orlitia_borneensis	((Mauremys_japonica	(Notochelys_platynota	(Cyclemys_dentata	(Cyclemys_oldhamii	(Cuora_aurocapitata	(Cuora_picturata	(Cuora_amboinensis	(Cuora_flavomarginata	Cuora_mccordi ))))))))	(Mauremys_leprosa	Morenia_petersi )))	(Melanochelys_trijuga	(Geoemyda_spengleri	Sacalia_quadriocellata ))	(Mauremys_nigricans	(Rhinoclemmys_annulata	(Heosemys_annandalii	Mauremys_annamensis )))	((Rhinoclemmys_pulcherrima	(Rhinoclemmys_diademata	(Rhinoclemmys_punctularia	(Heosemys_grandis	Rhinoclemmys_melanosterna ))))	(Rhinoclemmys_areolata	(Rhinoclemmys_funerea	Rhinoclemmys_nasuta )))	(Malayemys_subtrijuga	Morenia_ocellata )))));
(Malaclemys_terrapin	(Mauremys_japonica	(((Orlitia_borneensis	(Pangshura_tecta	((Mauremys_sinensis	(Batagur_dhongoka	(Heosemys_spinosa	((Batagur_kachuga	(Batagur_baska	Batagur_borneoensis ))	(Hardella_thurjii	Pangshura_smithii )))))	(Pangshura_tentoria	(Sacalia_bealei	(Mauremys_caspica	(Mauremys_rivulata	((Mauremys_reevesii	(Morenia_ocellata	(Malayemys_subtrijuga	(Geoemyda_spengleri	(Melanochelys_trijuga	(Siebenrockiella_crassicollis	(Leucocephalon_yuwonoi	Sacalia_quadriocellata )))))))	(Mauremys_nigricans	(Mauremys_annamensis	Rhinoclemmys_annulata ))))))))))	((Notochelys_platynota	(Cyclemys_dentata	(Cyclemys_oldhamii	(Cuora_aurocapitata	(Cuora_amboinensis	(Cuora_picturata	(Cuora_flavomarginata	Cuora_mccordi )))))))	(Mauremys_leprosa	Morenia_petersi )))	(Rhinoclemmys_diademata	((Rhinoclemmys_punctularia	(Rhinoclemmys_melanosterna	(Heosemys_annandalii	Heosemys_grandis )))	(Rhinoclemmys_funerea	(Rhinoclemmys_pulcherrima	(Rhinoclemmys_areolata	Rhinoclemmys_nasuta ))))))));
(Malaclemys_terrapin	(Leucocephalon_yuwonoi	(Sacalia_quadriocellata	(Siebenrockiella_crassicollis	((Mauremys_reevesii	(Mauremys_nigricans	(((Mauremys_rivulata	(Orlitia_borneensis	(((Notochelys_platynota	((Mauremys_sinensis	(Pangshura_tecta	(Pangshura_tentoria	(Heosemys_spinosa	(Batagur_dhongoka	((Batagur_kachuga	(Batagur_baska	Batagur_borneoensis ))	(Hardella_thurjii	Pangshura_smithii )))))))	(Mauremys_leprosa	Morenia_petersi )))	(Mauremys_japonica	(Mauremys_annamensis	(Heosemys_annandalii	Heosemys_grandis ))))	((Rhinoclemmys_diademata	(Cyclemys_dentata	(Cyclemys_oldhamii	(Cuora_aurocapitata	(Cuora_amboinensis	(Cuora_picturata	(Cuora_flavomarginata	Cuora_mccordi )))))))	(Rhinoclemmys_pulcherrima	(((Rhinoclemmys_annulata	Rhinoclemmys_melanosterna )	(Rhinoclemmys_funerea	Rhinoclemmys_punctularia ))	(Rhinoclemmys_areolata	Rhinoclemmys_nasuta )))))))	(Malayemys_subtrijuga	Morenia_ocellata ))	(Mauremys_caspica	Sacalia_bealei ))))	(Geoemyda_spengleri	Melanochelys_trijuga ))))));
(Malaclemys_terrapin	(Leucocephalon_yuwonoi	(Sacalia_quadriocellata	(Siebenrockiella_crassicollis	((((Sacalia_bealei	((Pangshura_tecta	(Pangshura_tentoria	(Heosemys_spinosa	(Batagur_dhongoka	((Batagur_baska	Batagur_borneoensis )	(Batagur_kachuga	(Hardella_thurjii	Pangshura_smithii )))))))	(Mauremys_sinensis	Orlitia_borneensis )))	((Mauremys_reevesii	(Morenia_ocellata	(Malayemys_subtrijuga	(Geoemyda_spengleri	Melanochelys_trijuga ))))	(Rhinoclemmys_annulata	(Mauremys_nigricans	((Heosemys_annandalii	(Heosemys_grandis	Mauremys_annamensis ))	(Mauremys_caspica	Mauremys_rivulata ))))))	((Rhinoclemmys_areolata	Rhinoclemmys_pulcherrima )	(Rhinoclemmys_punctularia	(Rhinoclemmys_nasuta	(Rhinoclemmys_funerea	Rhinoclemmys_melanosterna )))))	(Rhinoclemmys_diademata	((Mauremys_japonica	(Notochelys_platynota	(Cyclemys_dentata	(Cyclemys_oldhamii	(Cuora_aurocapitata	(Cuora_amboinensis	(Cuora_picturata	(Cuora_flavomarginata	Cuora_mccordi ))))))))	(Mauremys_leprosa	Morenia_petersi ))))))));
(Malaclemys_terrapin	(Rhinoclemmys_pulcherrima	(((Orlitia_borneensis	(((Sacalia_bealei	(Pangshura_tentoria	((Heosemys_spinosa	(Batagur_dhongoka	(Mauremys_sinensis	(Hardella_thurjii	(Pangshura_smithii	(Batagur_kachuga	(Batagur_baska	Batagur_borneoensis )))))))	(Leucocephalon_yuwonoi	Pangshura_tecta ))))	((Mauremys_nigricans	((Mauremys_annamensis	(Heosemys_annandalii	Heosemys_grandis ))	(Rhinoclemmys_annulata	Rhinoclemmys_melanosterna )))	(Mauremys_caspica	Mauremys_rivulata )))	(Mauremys_reevesii	(Morenia_ocellata	(Malayemys_subtrijuga	(Geoemyda_spengleri	Melanochelys_trijuga ))))))	(Rhinoclemmys_punctularia	(Rhinoclemmys_areolata	(Rhinoclemmys_funerea	Rhinoclemmys_nasuta ))))	((Rhinoclemmys_diademata	(Mauremys_japonica	((Notochelys_platynota	(Cyclemys_dentata	(Cyclemys_oldhamii	(Cuora_aurocapitata	(Cuora_amboinensis	(Cuora_picturata	(Cuora_flavomarginata	Cuora_mccordi )))))))	(Mauremys_leprosa	Morenia_petersi ))))	(Sacalia_quadriocellata	Siebenrockiella_crassicollis )))));
(Malaclemys_terrapin	(Leucocephalon_yuwonoi	((((Malayemys_subtrijuga	((Sacalia_bealei	((((Pangshura_tecta	(Pangshura_tentoria	(Heosemys_spinosa	(Batagur_dhongoka	(Mauremys_sinensis	(Hardella_thurjii	(Pangshura_smithii	(Batagur_kachuga	(Batagur_baska	Batagur_borneoensis )))))))))	(Mauremys_leprosa	Morenia_petersi ))	(Notochelys_platynota	(Cyclemys_dentata	(Cyclemys_oldhamii	(Cuora_aurocapitata	(Cuora_amboinensis	(Cuora_picturata	(Cuora_flavomarginata	Cuora_mccordi ))))))))	(Orlitia_borneensis	((Rhinoclemmys_nasuta	((Rhinoclemmys_annulata	(Rhinoclemmys_melanosterna	(Mauremys_japonica	(Heosemys_grandis	(Heosemys_annandalii	Mauremys_annamensis )))))	(Rhinoclemmys_funerea	(Rhinoclemmys_diademata	Rhinoclemmys_punctularia ))))	(Rhinoclemmys_areolata	Rhinoclemmys_pulcherrima )))))	(Morenia_ocellata	(Mauremys_caspica	Mauremys_rivulata ))))	(Mauremys_nigricans	Mauremys_reevesii ))	(Geoemyda_spengleri	Melanochelys_trijuga ))	(Sacalia_quadriocellata	Siebenrockiella_crassicollis ))));
(Malaclemys_terrapin	(Leucocephalon_yuwonoi	((Melanochelys_trijuga	((Notochelys_platynota	(((Pangshura_tentoria	(Pangshura_tecta	(Mauremys_sinensis	(Heosemys_spinosa	(Batagur_dhongoka	(Hardella_thurjii	(Pangshura_smithii	(Batagur_kachuga	(Batagur_baska	Batagur_borneoensis )))))))))	(Mauremys_leprosa	Morenia_petersi ))	(Orlitia_borneensis	((Rhinoclemmys_diademata	(Cyclemys_dentata	(Cyclemys_oldhamii	(Cuora_aurocapitata	(Cuora_amboinensis	(Cuora_picturata	(Cuora_flavomarginata	Cuora_mccordi )))))))	(((Rhinoclemmys_annulata	(Rhinoclemmys_melanosterna	(Mauremys_japonica	(Mauremys_annamensis	(Heosemys_annandalii	Heosemys_grandis )))))	(Rhinoclemmys_areolata	Rhinoclemmys_nasuta ))	(Rhinoclemmys_pulcherrima	(Rhinoclemmys_funerea	Rhinoclemmys_punctularia )))))))	(Malayemys_subtrijuga	(((Mauremys_caspica	Mauremys_rivulata )	(Morenia_ocellata	Sacalia_bealei ))	(Mauremys_nigricans	Mauremys_reevesii )))))	(Siebenrockiella_crassicollis	(Geoemyda_spengleri	Sacalia_quadriocellata )))));
(Malaclemys_terrapin	(Mauremys_japonica	(((Morenia_petersi	(Mauremys_leprosa	(Pangshura_tecta	((Mauremys_sinensis	(Heosemys_spinosa	(Batagur_dhongoka	((Batagur_kachuga	(Batagur_baska	Batagur_borneoensis ))	(Hardella_thurjii	Pangshura_smithii )))))	(Pangshura_tentoria	Sacalia_bealei )))))	(Notochelys_platynota	(Cyclemys_dentata	(Cyclemys_oldhamii	(Cuora_aurocapitata	(Cuora_amboinensis	(Cuora_picturata	(Cuora_flavomarginata	Cuora_mccordi ))))))))	(((Siebenrockiella_crassicollis	(Sacalia_quadriocellata	(Geoemyda_spengleri	Leucocephalon_yuwonoi )))	(Melanochelys_trijuga	(Malayemys_subtrijuga	(Mauremys_reevesii	(Mauremys_nigricans	((Mauremys_annamensis	(Heosemys_annandalii	Heosemys_grandis ))	(Morenia_ocellata	(Mauremys_caspica	Mauremys_rivulata ))))))))	(Rhinoclemmys_diademata	(Orlitia_borneensis	((Rhinoclemmys_nasuta	(Rhinoclemmys_areolata	(Rhinoclemmys_annulata	Rhinoclemmys_melanosterna )))	(Rhinoclemmys_pulcherrima	(Rhinoclemmys_funerea	Rhinoclemmys_punctularia )))))))));
(Malaclemys_terrapin	(Geoemyda_spengleri	((Melanochelys_trijuga	((Siebenrockiella_crassicollis	((Notochelys_platynota	((Leucocephalon_yuwonoi	(Pangshura_tecta	(Pangshura_tentoria	(Heosemys_spinosa	(Batagur_dhongoka	(Mauremys_sinensis	(Hardella_thurjii	(Pangshura_smithii	(Batagur_kachuga	(Batagur_baska	Batagur_borneoensis ))))))))))	(Mauremys_leprosa	Morenia_petersi )))	((Rhinoclemmys_diademata	(Cyclemys_dentata	(Cyclemys_oldhamii	(Cuora_aurocapitata	(Cuora_amboinensis	(Cuora_picturata	(Cuora_flavomarginata	Cuora_mccordi )))))))	(Orlitia_borneensis	((Rhinoclemmys_areolata	Rhinoclemmys_nasuta )	(Rhinoclemmys_pulcherrima	(Rhinoclemmys_funerea	Rhinoclemmys_punctularia )))))))	(Malayemys_subtrijuga	(Mauremys_reevesii	(Mauremys_nigricans	(Mauremys_rivulata	(Mauremys_caspica	(Morenia_ocellata	Sacalia_bealei ))))))))	(Sacalia_quadriocellata	((Mauremys_japonica	(Heosemys_grandis	(Heosemys_annandalii	Mauremys_annamensis )))	(Rhinoclemmys_annulata	Rhinoclemmys_melanosterna ))))));
(Malaclemys_terrapin	(Leucocephalon_yuwonoi	((((Orlitia_borneensis	((Pangshura_tecta	(Pangshura_tentoria	(Heosemys_spinosa	(Batagur_dhongoka	(Mauremys_sinensis	(Hardella_thurjii	(Pangshura_smithii	(Batagur_kachuga	(Batagur_baska	Batagur_borneoensis )))))))))	(Mauremys_japonica	(Notochelys_platynota	(Mauremys_leprosa	Morenia_petersi )))))	(Rhinoclemmys_diademata	(Cyclemys_dentata	(Cyclemys_oldhamii	(Cuora_aurocapitata	(Cuora_amboinensis	(Cuora_picturata	(Cuora_flavomarginata	Cuora_mccordi ))))))))	(((Geoemyda_spengleri	Melanochelys_trijuga )	(Malayemys_subtrijuga	(Mauremys_reevesii	(Mauremys_nigricans	(Rhinoclemmys_annulata	(Sacalia_bealei	((Morenia_ocellata	(Heosemys_grandis	(Heosemys_annandalii	Mauremys_annamensis )))	(Mauremys_caspica	Mauremys_rivulata ))))))))	(Rhinoclemmys_areolata	(Rhinoclemmys_pulcherrima	(Rhinoclemmys_punctularia	(Rhinoclemmys_nasuta	(Rhinoclemmys_funerea	Rhinoclemmys_melanosterna )))))))	(Sacalia_quadriocellata	Siebenrockiella_crassicollis ))));
(Malaclemys_terrapin	(Leucocephalon_yuwonoi	(Notochelys_platynota	(((Mauremys_sinensis	(Pangshura_tecta	(Pangshura_tentoria	(Batagur_dhongoka	(Heosemys_spinosa	((Batagur_baska	Batagur_borneoensis )	(Batagur_kachuga	(Hardella_thurjii	Pangshura_smithii ))))))))	(Orlitia_borneensis	((Rhinoclemmys_diademata	(Cyclemys_dentata	(Cyclemys_oldhamii	(Cuora_aurocapitata	(Cuora_amboinensis	(Cuora_picturata	(Cuora_flavomarginata	Cuora_mccordi )))))))	((Siebenrockiella_crassicollis	((Melanochelys_trijuga	(Geoemyda_spengleri	Sacalia_quadriocellata ))	((Malayemys_subtrijuga	(Mauremys_reevesii	(Mauremys_nigricans	Mauremys_rivulata )))	(Mauremys_caspica	(Morenia_ocellata	Sacalia_bealei )))))	((Rhinoclemmys_annulata	(Rhinoclemmys_melanosterna	(Mauremys_japonica	(Heosemys_grandis	(Heosemys_annandalii	Mauremys_annamensis )))))	((Rhinoclemmys_pulcherrima	(Rhinoclemmys_areolata	Rhinoclemmys_nasuta ))	(Rhinoclemmys_funerea	Rhinoclemmys_punctularia )))))))	(Mauremys_leprosa	Morenia_petersi )))));
(Malaclemys_terrapin	((((((Orlitia_borneensis	((Pangshura_tentoria	(Sacalia_bealei	(Batagur_dhongoka	(Heosemys_spinosa	(Hardella_thurjii	(Pangshura_smithii	(Batagur_kachuga	(Batagur_baska	Batagur_borneoensis ))))))))	(Mauremys_sinensis	(Mauremys_leprosa	Morenia_petersi ))))	(Rhinoclemmys_nasuta	(Rhinoclemmys_areolata	(Pangshura_tecta	Rhinoclemmys_funerea ))))	(Rhinoclemmys_pulcherrima	(Rhinoclemmys_punctularia	(Heosemys_grandis	Rhinoclemmys_melanosterna ))))	(Rhinoclemmys_diademata	(Notochelys_platynota	(Cyclemys_dentata	(Cyclemys_oldhamii	(Cuora_aurocapitata	(Cuora_picturata	(Cuora_amboinensis	(Cuora_flavomarginata	Cuora_mccordi )))))))))	((((Siebenrockiella_crassicollis	(Melanochelys_trijuga	(Sacalia_quadriocellata	(Geoemyda_spengleri	Leucocephalon_yuwonoi ))))	(Mauremys_reevesii	(Malayemys_subtrijuga	Morenia_ocellata )))	(Mauremys_nigricans	Rhinoclemmys_annulata ))	(Mauremys_caspica	Mauremys_rivulata )))	(Mauremys_japonica	(Heosemys_annandalii	Mauremys_annamensis ))));
(Malaclemys_terrapin	(Leucocephalon_yuwonoi	((Melanochelys_trijuga	((((Orlitia_borneensis	(Mauremys_sinensis	(Batagur_dhongoka	((Heosemys_spinosa	(Batagur_kachuga	(Batagur_baska	Batagur_borneoensis )))	(Hardella_thurjii	Pangshura_smithii )))))	((Mauremys_reevesii	(Malayemys_subtrijuga	(Geoemyda_spengleri	Morenia_ocellata )))	((Mauremys_nigricans	(Rhinoclemmys_annulata	(Rhinoclemmys_melanosterna	(Mauremys_annamensis	(Heosemys_annandalii	Heosemys_grandis )))))	(Sacalia_bealei	(Mauremys_caspica	Mauremys_rivulata )))))	(Pangshura_tentoria	(Pangshura_tecta	(Mauremys_leprosa	Morenia_petersi ))))	(Rhinoclemmys_areolata	(Rhinoclemmys_pulcherrima	(Rhinoclemmys_punctularia	(Rhinoclemmys_funerea	Rhinoclemmys_nasuta ))))))	((Rhinoclemmys_diademata	(Siebenrockiella_crassicollis	(Notochelys_platynota	(Cyclemys_dentata	(Cyclemys_oldhamii	(Cuora_aurocapitata	(Cuora_amboinensis	(Cuora_picturata	(Cuora_flavomarginata	Cuora_mccordi )))))))))	(Mauremys_japonica	Sacalia_quadriocellata )))));
(Malaclemys_terrapin	(Leucocephalon_yuwonoi	(Notochelys_platynota	((Pangshura_tecta	((Mauremys_sinensis	(Batagur_dhongoka	(Heosemys_spinosa	((Batagur_kachuga	(Batagur_baska	Batagur_borneoensis ))	(Hardella_thurjii	Pangshura_smithii )))))	(Pangshura_tentoria	(Sacalia_bealei	((Siebenrockiella_crassicollis	(((Rhinoclemmys_diademata	(Cyclemys_dentata	(Cyclemys_oldhamii	(Cuora_aurocapitata	(Cuora_amboinensis	(Cuora_picturata	(Cuora_flavomarginata	Cuora_mccordi )))))))	(Malayemys_subtrijuga	(Mauremys_reevesii	(((Heosemys_annandalii	Heosemys_grandis )	(Mauremys_rivulata	(Mauremys_caspica	Morenia_ocellata )))	(Mauremys_nigricans	(Mauremys_annamensis	(Rhinoclemmys_annulata	(Mauremys_japonica	Rhinoclemmys_melanosterna ))))))))	(Melanochelys_trijuga	(Geoemyda_spengleri	Sacalia_quadriocellata ))))	(Orlitia_borneensis	((Rhinoclemmys_areolata	Rhinoclemmys_nasuta )	(Rhinoclemmys_pulcherrima	(Rhinoclemmys_funerea	Rhinoclemmys_punctularia )))))))))	(Mauremys_leprosa	Morenia_petersi )))));
(Malaclemys_terrapin	(Mauremys_japonica	Rhinoclemmys_diademata	(Orlitia_borneensis	(((Rhinoclemmys_pulcherrima	((Pangshura_tentoria	((Heosemys_spinosa	(Batagur_dhongoka	(Mauremys_sinensis	(Hardella_thurjii	(Pangshura_smithii	(Batagur_kachuga	(Batagur_baska	Batagur_borneoensis )))))))	(Leucocephalon_yuwonoi	Pangshura_tecta )))	(Sacalia_bealei	((Mauremys_reevesii	(Morenia_ocellata	(Geoemyda_spengleri	Malayemys_subtrijuga )))	(Mauremys_nigricans	(Mauremys_caspica	Mauremys_rivulata ))))))	(Rhinoclemmys_areolata	(Rhinoclemmys_funerea	Rhinoclemmys_nasuta )))	(Rhinoclemmys_punctularia	((Heosemys_grandis	(Heosemys_annandalii	Mauremys_annamensis ))	(Rhinoclemmys_annulata	Rhinoclemmys_melanosterna )))))	(Notochelys_platynota	(Cyclemys_dentata	(Cyclemys_oldhamii	(Cuora_aurocapitata	(Cuora_amboinensis	(Cuora_picturata	(Cuora_flavomarginata	Cuora_mccordi )))))))	(Mauremys_leprosa	Morenia_petersi )	(Melanochelys_trijuga	(Sacalia_quadriocellata	Siebenrockiella_crassicollis ))));
(Malaclemys_terrapin	(Mauremys_japonica	((Rhinoclemmys_melanosterna	(Rhinoclemmys_annulata	(Rhinoclemmys_areolata	((Rhinoclemmys_pulcherrima	(Orlitia_borneensis	(Rhinoclemmys_diademata	(((Notochelys_platynota	((Mauremys_sinensis	(Pangshura_tecta	(Pangshura_tentoria	(Batagur_dhongoka	(Heosemys_spinosa	((Batagur_baska	Batagur_borneoensis )	(Batagur_kachuga	(Hardella_thurjii	Pangshura_smithii ))))))))	(Mauremys_leprosa	Morenia_petersi )))	((Melanochelys_trijuga	((Malayemys_subtrijuga	(Geoemyda_spengleri	Morenia_ocellata ))	(Mauremys_reevesii	(Mauremys_nigricans	(Sacalia_bealei	(Mauremys_caspica	Mauremys_rivulata ))))))	(Siebenrockiella_crassicollis	(Leucocephalon_yuwonoi	Sacalia_quadriocellata ))))	(Cyclemys_dentata	(Cyclemys_oldhamii	(Cuora_aurocapitata	(Cuora_amboinensis	(Cuora_picturata	(Cuora_flavomarginata	Cuora_mccordi ))))))))))	(Rhinoclemmys_nasuta	(Rhinoclemmys_funerea	Rhinoclemmys_punctularia ))))))	(Heosemys_grandis	(Heosemys_annandalii	Mauremys_annamensis )))));
(Malaclemys_terrapin	(Geoemyda_spengleri	(Malayemys_subtrijuga	(Melanochelys_trijuga	((((((Pangshura_tecta	(Pangshura_tentoria	(Batagur_dhongoka	(Heosemys_spinosa	(Hardella_thurjii	(Pangshura_smithii	(Batagur_kachuga	(Batagur_baska	Batagur_borneoensis )))))))	(Leucocephalon_yuwonoi	Mauremys_sinensis ))	(Mauremys_leprosa	Morenia_petersi ))	(Orlitia_borneensis	(Rhinoclemmys_diademata	(((Rhinoclemmys_pulcherrima	(Rhinoclemmys_annulata	Rhinoclemmys_melanosterna ))	(Rhinoclemmys_areolata	Rhinoclemmys_nasuta ))	(Rhinoclemmys_funerea	Rhinoclemmys_punctularia )))))	(Notochelys_platynota	(Cyclemys_dentata	(Cyclemys_oldhamii	(Cuora_picturata	(Cuora_aurocapitata	(Cuora_amboinensis	(Cuora_flavomarginata	Cuora_mccordi ))))))))	(Siebenrockiella_crassicollis	(Sacalia_quadriocellata	(Mauremys_japonica	(Heosemys_grandis	(Heosemys_annandalii	Mauremys_annamensis ))))))	((Mauremys_caspica	(Mauremys_reevesii	(Mauremys_nigricans	Mauremys_rivulata )))	(Morenia_ocellata	Sacalia_bealei )))))));
(Malaclemys_terrapin	(Leucocephalon_yuwonoi	(Sacalia_quadriocellata	((((Siebenrockiella_crassicollis	((Sacalia_bealei	(Pangshura_tentoria	(Pangshura_tecta	(Heosemys_spinosa	(Batagur_dhongoka	(Mauremys_sinensis	(Hardella_thurjii	(Pangshura_smithii	(Batagur_kachuga	(Batagur_baska	Batagur_borneoensis ))))))))))	((Orlitia_borneensis	((Rhinoclemmys_diademata	(Notochelys_platynota	(Cyclemys_dentata	(Cyclemys_oldhamii	(Cuora_aurocapitata	(Cuora_picturata	(Cuora_amboinensis	(Cuora_flavomarginata	Cuora_mccordi ))))))))	(Mauremys_leprosa	Morenia_petersi )))	((Rhinoclemmys_annulata	(Rhinoclemmys_melanosterna	(Mauremys_japonica	(Heosemys_grandis	(Heosemys_annandalii	Mauremys_annamensis )))))	((Rhinoclemmys_pulcherrima	(Rhinoclemmys_areolata	Rhinoclemmys_nasuta ))	(Rhinoclemmys_funerea	Rhinoclemmys_punctularia ))))))	(Malayemys_subtrijuga	Morenia_ocellata ))	(Mauremys_reevesii	(Mauremys_nigricans	(Mauremys_caspica	Mauremys_rivulata ))))	(Geoemyda_spengleri	Melanochelys_trijuga )))));
(Malaclemys_terrapin	(Rhinoclemmys_diademata	((Rhinoclemmys_pulcherrima	((Orlitia_borneensis	((Pangshura_tecta	(Pangshura_tentoria	(Heosemys_spinosa	(Batagur_dhongoka	(Mauremys_sinensis	(Hardella_thurjii	(Pangshura_smithii	(Batagur_kachuga	(Batagur_baska	Batagur_borneoensis )))))))))	((Notochelys_platynota	(Cyclemys_dentata	(Cyclemys_oldhamii	((Cuora_amboinensis	Cuora_aurocapitata )	(Cuora_picturata	(Cuora_flavomarginata	Cuora_mccordi ))))))	(Mauremys_leprosa	Morenia_petersi ))))	(((Geoemyda_spengleri	Melanochelys_trijuga )	(Malayemys_subtrijuga	(Mauremys_reevesii	(Mauremys_nigricans	(Sacalia_bealei	(Morenia_ocellata	(Mauremys_caspica	Mauremys_rivulata )))))))	(Siebenrockiella_crassicollis	(Leucocephalon_yuwonoi	Sacalia_quadriocellata )))))	((Rhinoclemmys_areolata	((Rhinoclemmys_melanosterna	(Heosemys_grandis	(Heosemys_annandalii	Mauremys_annamensis )))	(Mauremys_japonica	Rhinoclemmys_annulata )))	(Rhinoclemmys_nasuta	(Rhinoclemmys_funerea	Rhinoclemmys_punctularia ))))));
(Malaclemys_terrapin	((Rhinoclemmys_diademata	(((Rhinoclemmys_areolata	(Rhinoclemmys_pulcherrima	(Orlitia_borneensis	(Rhinoclemmys_annulata	((((Sacalia_bealei	(Mauremys_sinensis	((Pangshura_tecta	(Pangshura_tentoria	(Heosemys_spinosa	(Batagur_dhongoka	(Hardella_thurjii	(Pangshura_smithii	(Batagur_kachuga	(Batagur_baska	Batagur_borneoensis ))))))))	(Mauremys_leprosa	Morenia_petersi ))))	(Mauremys_caspica	Mauremys_rivulata ))	((Malayemys_subtrijuga	(Morenia_ocellata	(Geoemyda_spengleri	Melanochelys_trijuga )))	(Notochelys_platynota	(Siebenrockiella_crassicollis	(Leucocephalon_yuwonoi	Sacalia_quadriocellata )))))	(Mauremys_nigricans	Mauremys_reevesii ))))))	(Rhinoclemmys_nasuta	(Rhinoclemmys_funerea	Rhinoclemmys_punctularia )))	(Mauremys_japonica	(Rhinoclemmys_melanosterna	(Heosemys_grandis	(Heosemys_annandalii	Mauremys_annamensis ))))))	(Cyclemys_dentata	(Cyclemys_oldhamii	(Cuora_aurocapitata	(Cuora_amboinensis	(Cuora_picturata	(Cuora_flavomarginata	Cuora_mccordi ))))))));
(Malaclemys_terrapin	(Leucocephalon_yuwonoi	(((Mauremys_sinensis	(Pangshura_tecta	(Pangshura_tentoria	(Batagur_dhongoka	(Heosemys_spinosa	((Batagur_kachuga	(Batagur_baska	Batagur_borneoensis ))	(Hardella_thurjii	Pangshura_smithii )))))))	((Orlitia_borneensis	(((Melanochelys_trijuga	((Malayemys_subtrijuga	(Geoemyda_spengleri	Morenia_ocellata ))	(Mauremys_reevesii	(Mauremys_nigricans	(Mauremys_rivulata	(Mauremys_caspica	Sacalia_bealei ))))))	(Siebenrockiella_crassicollis	(Sacalia_quadriocellata	(Mauremys_japonica	((Heosemys_annandalii	Mauremys_annamensis )	(Heosemys_grandis	(Rhinoclemmys_annulata	Rhinoclemmys_melanosterna )))))))	(Rhinoclemmys_diademata	((Rhinoclemmys_pulcherrima	(Rhinoclemmys_areolata	Rhinoclemmys_nasuta ))	(Rhinoclemmys_funerea	Rhinoclemmys_punctularia )))))	(Mauremys_leprosa	Morenia_petersi )))	(Notochelys_platynota	(Cyclemys_dentata	(Cyclemys_oldhamii	(Cuora_aurocapitata	(Cuora_amboinensis	(Cuora_picturata	(Cuora_flavomarginata	Cuora_mccordi ))))))))));
(Malaclemys_terrapin	(Leucocephalon_yuwonoi	(Melanochelys_trijuga	Notochelys_platynota	(Pangshura_tentoria	(Pangshura_tecta	(Heosemys_spinosa	(Mauremys_sinensis	(Batagur_dhongoka	(Hardella_thurjii	(Pangshura_smithii	(Batagur_kachuga	(Batagur_baska	Batagur_borneoensis )))))))))	(Mauremys_reevesii	Orlitia_borneensis	Rhinoclemmys_annulata	Sacalia_bealei	(Rhinoclemmys_pulcherrima	((Rhinoclemmys_punctularia	((Rhinoclemmys_diademata	(Cyclemys_dentata	(Cyclemys_oldhamii	(Cuora_aurocapitata	(Cuora_amboinensis	(Cuora_picturata	(Cuora_flavomarginata	Cuora_mccordi )))))))	(Rhinoclemmys_funerea	Rhinoclemmys_melanosterna )))	(Rhinoclemmys_areolata	Rhinoclemmys_nasuta )))	(Malayemys_subtrijuga	(Geoemyda_spengleri	Morenia_ocellata ))	(Mauremys_nigricans	((Heosemys_grandis	(Heosemys_annandalii	Mauremys_annamensis ))	(Mauremys_caspica	Mauremys_rivulata ))))	(Siebenrockiella_crassicollis	(Mauremys_japonica	Sacalia_quadriocellata ))	(Mauremys_leprosa	Morenia_petersi ))));
(Malaclemys_terrapin	(Leucocephalon_yuwonoi	(Rhinoclemmys_areolata	((((Rhinoclemmys_diademata	(Orlitia_borneensis	((Morenia_petersi	(Mauremys_leprosa	(Pangshura_tecta	(Pangshura_tentoria	(Heosemys_spinosa	(Batagur_dhongoka	(Mauremys_sinensis	((Batagur_kachuga	(Batagur_baska	Batagur_borneoensis ))	(Hardella_thurjii	Pangshura_smithii )))))))))	(Mauremys_japonica	(Notochelys_platynota	(Cyclemys_dentata	(Cyclemys_oldhamii	(Cuora_aurocapitata	(Cuora_amboinensis	(Cuora_picturata	(Cuora_flavomarginata	Cuora_mccordi )))))))))))	(Siebenrockiella_crassicollis	((Melanochelys_trijuga	(Geoemyda_spengleri	Sacalia_quadriocellata ))	(Malayemys_subtrijuga	Mauremys_reevesii ))))	(Rhinoclemmys_nasuta	(Rhinoclemmys_pulcherrima	(Rhinoclemmys_funerea	Rhinoclemmys_punctularia ))))	(((Mauremys_nigricans	(Rhinoclemmys_annulata	(Morenia_ocellata	(Heosemys_annandalii	Mauremys_rivulata ))))	(Mauremys_caspica	Sacalia_bealei ))	(Heosemys_grandis	(Mauremys_annamensis	Rhinoclemmys_melanosterna )))))));
(Malaclemys_terrapin	(Sacalia_quadriocellata	((Mauremys_japonica	((Rhinoclemmys_annulata	((((((Pangshura_tentoria	(Sacalia_bealei	((Batagur_dhongoka	(Mauremys_sinensis	(Heosemys_spinosa	(Hardella_thurjii	(Pangshura_smithii	(Batagur_kachuga	(Batagur_baska	Batagur_borneoensis )))))))	(Leucocephalon_yuwonoi	Pangshura_tecta ))))	(Mauremys_leprosa	Morenia_petersi ))	(Notochelys_platynota	Siebenrockiella_crassicollis ))	(Mauremys_reevesii	(Melanochelys_trijuga	(Malayemys_subtrijuga	(Geoemyda_spengleri	Morenia_ocellata )))))	(Orlitia_borneensis	(Rhinoclemmys_punctularia	(Rhinoclemmys_pulcherrima	(Rhinoclemmys_areolata	(Rhinoclemmys_funerea	Rhinoclemmys_nasuta ))))))	(Mauremys_nigricans	(Mauremys_caspica	Mauremys_rivulata ))))	((Heosemys_annandalii	Heosemys_grandis )	(Mauremys_annamensis	Rhinoclemmys_melanosterna ))))	(Rhinoclemmys_diademata	(Cyclemys_dentata	(Cyclemys_oldhamii	(Cuora_aurocapitata	(Cuora_amboinensis	(Cuora_picturata	(Cuora_flavomarginata	Cuora_mccordi ))))))))));
(Malaclemys_terrapin	(Leucocephalon_yuwonoi	(((Pangshura_tecta	(Pangshura_tentoria	(Heosemys_spinosa	(Batagur_dhongoka	(Mauremys_sinensis	(Hardella_thurjii	(Pangshura_smithii	(Batagur_kachuga	(Batagur_baska	Batagur_borneoensis )))))))))	(Mauremys_leprosa	Morenia_petersi ))	(Notochelys_platynota	((Cyclemys_dentata	(Cyclemys_oldhamii	(Cuora_aurocapitata	(Cuora_amboinensis	(Cuora_picturata	(Cuora_flavomarginata	Cuora_mccordi ))))))	(((Sacalia_bealei	((Orlitia_borneensis	(Mauremys_reevesii	(Malayemys_subtrijuga	(Morenia_ocellata	(Geoemyda_spengleri	Melanochelys_trijuga )))))	((Mauremys_nigricans	(Rhinoclemmys_annulata	((Heosemys_annandalii	Heosemys_grandis )	(Mauremys_annamensis	Rhinoclemmys_melanosterna ))))	(Mauremys_caspica	Mauremys_rivulata ))))	(Rhinoclemmys_areolata	(Rhinoclemmys_pulcherrima	(Rhinoclemmys_punctularia	(Rhinoclemmys_funerea	Rhinoclemmys_nasuta )))))	(Rhinoclemmys_diademata	(Mauremys_japonica	(Sacalia_quadriocellata	Siebenrockiella_crassicollis )))))))));
(Malaclemys_terrapin	(Mauremys_japonica	((Rhinoclemmys_diademata	((Rhinoclemmys_funerea	(Rhinoclemmys_nasuta	(Rhinoclemmys_areolata	(Rhinoclemmys_pulcherrima	(((Pangshura_tentoria	((Orlitia_borneensis	(Mauremys_sinensis	(((Batagur_kachuga	(Batagur_baska	Batagur_borneoensis ))	(Hardella_thurjii	Pangshura_smithii ))	(Batagur_dhongoka	Heosemys_spinosa ))))	(Pangshura_tecta	(Mauremys_leprosa	Morenia_petersi ))))	(Sacalia_bealei	(Malayemys_subtrijuga	((Morenia_ocellata	(Mauremys_caspica	Mauremys_rivulata ))	(Mauremys_nigricans	Mauremys_reevesii )))))	((Geoemyda_spengleri	Leucocephalon_yuwonoi )	(Melanochelys_trijuga	(Sacalia_quadriocellata	Siebenrockiella_crassicollis ))))))))	(Rhinoclemmys_punctularia	((Heosemys_grandis	(Heosemys_annandalii	Mauremys_annamensis ))	(Rhinoclemmys_annulata	Rhinoclemmys_melanosterna )))))	(Notochelys_platynota	(Cyclemys_dentata	(Cyclemys_oldhamii	(Cuora_aurocapitata	(Cuora_amboinensis	(Cuora_picturata	(Cuora_flavomarginata	Cuora_mccordi ))))))))));
(Malaclemys_terrapin	(Mauremys_annamensis	(Mauremys_japonica	(((((Orlitia_borneensis	(Notochelys_platynota	((Mauremys_sinensis	(Pangshura_tecta	(Pangshura_tentoria	(Heosemys_spinosa	(Batagur_dhongoka	(Hardella_thurjii	(Pangshura_smithii	(Batagur_kachuga	(Batagur_baska	Batagur_borneoensis )))))))))	(Mauremys_leprosa	Morenia_petersi ))))	(Rhinoclemmys_diademata	(Cyclemys_dentata	(Cyclemys_oldhamii	(Cuora_aurocapitata	(Cuora_amboinensis	(Cuora_picturata	(Cuora_flavomarginata	Cuora_mccordi ))))))))	((Rhinoclemmys_annulata	Rhinoclemmys_melanosterna )	((Rhinoclemmys_areolata	Rhinoclemmys_nasuta )	(Rhinoclemmys_pulcherrima	(Rhinoclemmys_funerea	Rhinoclemmys_punctularia )))))	(((Siebenrockiella_crassicollis	(Melanochelys_trijuga	(Sacalia_quadriocellata	(Geoemyda_spengleri	Leucocephalon_yuwonoi ))))	(Malayemys_subtrijuga	Morenia_ocellata ))	((Mauremys_caspica	Sacalia_bealei )	(Mauremys_rivulata	(Mauremys_nigricans	Mauremys_reevesii )))))	(Heosemys_annandalii	Heosemys_grandis )))));
(Malaclemys_terrapin	(Morenia_ocellata	((Mauremys_rivulata	(Rhinoclemmys_annulata	(Mauremys_nigricans	(Mauremys_reevesii	(Malayemys_subtrijuga	((Siebenrockiella_crassicollis	((((Orlitia_borneensis	(Notochelys_platynota	(((Pangshura_tentoria	(Batagur_dhongoka	(Heosemys_spinosa	(Mauremys_sinensis	(Hardella_thurjii	(Pangshura_smithii	(Batagur_kachuga	(Batagur_baska	Batagur_borneoensis ))))))))	(Leucocephalon_yuwonoi	Pangshura_tecta ))	(Mauremys_leprosa	Morenia_petersi ))))	(Rhinoclemmys_diademata	(Cyclemys_dentata	(Cyclemys_oldhamii	(Cuora_aurocapitata	(Cuora_amboinensis	(Cuora_picturata	(Cuora_flavomarginata	Cuora_mccordi ))))))))	(Rhinoclemmys_areolata	(Rhinoclemmys_nasuta	(Rhinoclemmys_funerea	(Rhinoclemmys_pulcherrima	Rhinoclemmys_punctularia )))))	(Mauremys_japonica	(Rhinoclemmys_melanosterna	(Heosemys_grandis	(Heosemys_annandalii	Mauremys_annamensis ))))))	(Melanochelys_trijuga	(Geoemyda_spengleri	Sacalia_quadriocellata ))))))))	(Mauremys_caspica	Sacalia_bealei ))));
(Malaclemys_terrapin	(Leucocephalon_yuwonoi	(Sacalia_quadriocellata	(Siebenrockiella_crassicollis	(((((Sacalia_bealei	(Orlitia_borneensis	(Pangshura_tecta	(Pangshura_tentoria	(Heosemys_spinosa	(Batagur_dhongoka	(Mauremys_sinensis	(Hardella_thurjii	(Pangshura_smithii	(Batagur_kachuga	(Batagur_baska	Batagur_borneoensis )))))))))))	(Rhinoclemmys_areolata	(Rhinoclemmys_nasuta	(Rhinoclemmys_pulcherrima	(Rhinoclemmys_funerea	Rhinoclemmys_punctularia )))))	(Rhinoclemmys_annulata	(Rhinoclemmys_melanosterna	(Heosemys_grandis	(Heosemys_annandalii	Mauremys_annamensis )))))	((Mauremys_caspica	(Morenia_ocellata	(Malayemys_subtrijuga	(Geoemyda_spengleri	Melanochelys_trijuga ))))	(Mauremys_rivulata	(Mauremys_nigricans	Mauremys_reevesii ))))	(Mauremys_japonica	((Notochelys_platynota	(Cyclemys_dentata	(Cyclemys_oldhamii	(Cuora_aurocapitata	(Cuora_amboinensis	(Cuora_picturata	(Cuora_flavomarginata	Cuora_mccordi )))))))	(Rhinoclemmys_diademata	(Mauremys_leprosa	Morenia_petersi )))))))));
(Malaclemys_terrapin	(Leucocephalon_yuwonoi	(Sacalia_quadriocellata	(Siebenrockiella_crassicollis	(((((Pangshura_tecta	(Pangshura_tentoria	(Heosemys_spinosa	(Batagur_dhongoka	((Batagur_kachuga	(Batagur_baska	Batagur_borneoensis ))	(Hardella_thurjii	Pangshura_smithii ))))))	(Mauremys_sinensis	(Orlitia_borneensis	(((Mauremys_reevesii	(Melanochelys_trijuga	(Malayemys_subtrijuga	(Geoemyda_spengleri	Morenia_ocellata ))))	(Mauremys_nigricans	(Rhinoclemmys_annulata	(Mauremys_annamensis	(Heosemys_annandalii	Heosemys_grandis )))))	(Sacalia_bealei	(Mauremys_caspica	Mauremys_rivulata ))))))	(Mauremys_leprosa	Morenia_petersi ))	(Notochelys_platynota	(Cyclemys_dentata	(Cyclemys_oldhamii	((Cuora_amboinensis	Cuora_aurocapitata )	(Cuora_picturata	(Cuora_flavomarginata	Cuora_mccordi )))))))	(Mauremys_japonica	(Rhinoclemmys_diademata	((Rhinoclemmys_areolata	Rhinoclemmys_pulcherrima )	(Rhinoclemmys_punctularia	(Rhinoclemmys_nasuta	(Rhinoclemmys_funerea	Rhinoclemmys_melanosterna )))))))))));
(Malaclemys_terrapin	(Rhinoclemmys_pulcherrima	(Rhinoclemmys_areolata	(((Rhinoclemmys_annulata	((Sacalia_bealei	(Pangshura_tentoria	(Pangshura_tecta	(Heosemys_spinosa	(Batagur_dhongoka	(Mauremys_sinensis	(Hardella_thurjii	(Pangshura_smithii	(Batagur_kachuga	(Batagur_baska	Batagur_borneoensis ))))))))))	((Mauremys_caspica	Mauremys_rivulata )	(Mauremys_nigricans	Mauremys_reevesii ))))	((Orlitia_borneensis	(Rhinoclemmys_diademata	(((Notochelys_platynota	(Cyclemys_dentata	(Cyclemys_oldhamii	(Cuora_aurocapitata	(Cuora_amboinensis	(Cuora_picturata	(Cuora_flavomarginata	Cuora_mccordi )))))))	(Mauremys_leprosa	Morenia_petersi ))	(Mauremys_japonica	(Siebenrockiella_crassicollis	((Melanochelys_trijuga	(Geoemyda_spengleri	(Malayemys_subtrijuga	Morenia_ocellata )))	(Leucocephalon_yuwonoi	Sacalia_quadriocellata )))))))	(Heosemys_grandis	(Heosemys_annandalii	Mauremys_annamensis ))))	(Rhinoclemmys_melanosterna	(Rhinoclemmys_nasuta	(Rhinoclemmys_funerea	Rhinoclemmys_punctularia )))))));
(Malaclemys_terrapin	(Leucocephalon_yuwonoi	(Melanochelys_trijuga	(Malayemys_subtrijuga	Mauremys_caspica	Mauremys_nigricans	Mauremys_reevesii	Mauremys_rivulata	Morenia_ocellata	Sacalia_bealei	Siebenrockiella_crassicollis	((Mauremys_japonica	(Notochelys_platynota	((Pangshura_tecta	(Pangshura_tentoria	(Heosemys_spinosa	(Batagur_dhongoka	(Mauremys_sinensis	(Hardella_thurjii	(Pangshura_smithii	(Batagur_kachuga	(Batagur_baska	Batagur_borneoensis )))))))))	(Mauremys_leprosa	Morenia_petersi ))))	(Orlitia_borneensis	((Rhinoclemmys_diademata	(Cyclemys_dentata	(Cyclemys_oldhamii	(Cuora_aurocapitata	(Cuora_picturata	(Cuora_amboinensis	(Cuora_flavomarginata	Cuora_mccordi )))))))	(Rhinoclemmys_pulcherrima	(Rhinoclemmys_areolata	(Rhinoclemmys_nasuta	(Rhinoclemmys_funerea	Rhinoclemmys_punctularia )))))))	(Rhinoclemmys_annulata	(Heosemys_annandalii	(Heosemys_grandis	(Mauremys_annamensis	Rhinoclemmys_melanosterna )))))	(Geoemyda_spengleri	Sacalia_quadriocellata ))));
(Malaclemys_terrapin	((((Notochelys_platynota	((Pangshura_tentoria	((Mauremys_sinensis	(Batagur_dhongoka	(Heosemys_spinosa	(Hardella_thurjii	(Pangshura_smithii	(Batagur_kachuga	(Batagur_baska	Batagur_borneoensis )))))))	(Leucocephalon_yuwonoi	Pangshura_tecta )))	(Mauremys_leprosa	Morenia_petersi )))	((((Melanochelys_trijuga	(Geoemyda_spengleri	Morenia_ocellata ))	(Mauremys_caspica	Sacalia_bealei ))	(Malayemys_subtrijuga	(Mauremys_reevesii	(Mauremys_nigricans	(Mauremys_rivulata	(Rhinoclemmys_annulata	(Heosemys_annandalii	(Mauremys_japonica	(Heosemys_grandis	(Mauremys_annamensis	Rhinoclemmys_melanosterna ))))))))))	(Sacalia_quadriocellata	Siebenrockiella_crassicollis )))	((Orlitia_borneensis	(Rhinoclemmys_areolata	Rhinoclemmys_nasuta ))	(Rhinoclemmys_pulcherrima	(Rhinoclemmys_funerea	Rhinoclemmys_punctularia ))))	(Rhinoclemmys_diademata	(Cyclemys_dentata	(Cyclemys_oldhamii	(Cuora_aurocapitata	(Cuora_amboinensis	(Cuora_picturata	(Cuora_flavomarginata	Cuora_mccordi )))))))));
(Malaclemys_terrapin	(Leucocephalon_yuwonoi	(Notochelys_platynota	(((Pangshura_tecta	(Pangshura_tentoria	(Heosemys_spinosa	(Batagur_dhongoka	(Mauremys_sinensis	(Hardella_thurjii	(Pangshura_smithii	(Batagur_kachuga	(Batagur_baska	Batagur_borneoensis )))))))))	(Mauremys_leprosa	Morenia_petersi ))	(Siebenrockiella_crassicollis	((Orlitia_borneensis	(((Rhinoclemmys_pulcherrima	(Rhinoclemmys_diademata	(Cyclemys_dentata	(Cyclemys_oldhamii	(Cuora_picturata	((Cuora_amboinensis	Cuora_aurocapitata )	(Cuora_flavomarginata	Cuora_mccordi )))))))	(Rhinoclemmys_punctularia	(Rhinoclemmys_funerea	(Rhinoclemmys_areolata	Rhinoclemmys_nasuta ))))	(Rhinoclemmys_annulata	(Rhinoclemmys_melanosterna	((Heosemys_grandis	(Heosemys_annandalii	Mauremys_annamensis ))	(Mauremys_japonica	Sacalia_quadriocellata ))))))	(((Morenia_ocellata	(Malayemys_subtrijuga	(Geoemyda_spengleri	Melanochelys_trijuga )))	(Sacalia_bealei	(Mauremys_caspica	Mauremys_rivulata )))	(Mauremys_nigricans	Mauremys_reevesii ))))))));
(Malaclemys_terrapin	(Mauremys_japonica	((Rhinoclemmys_diademata	(Rhinoclemmys_areolata	Rhinoclemmys_nasuta	Rhinoclemmys_pulcherrima	(Orlitia_borneensis	(Mauremys_nigricans	Morenia_ocellata	Sacalia_bealei	(Pangshura_tentoria	((Heosemys_spinosa	(Batagur_dhongoka	(Mauremys_sinensis	(Hardella_thurjii	(Pangshura_smithii	(Batagur_kachuga	(Batagur_baska	Batagur_borneoensis )))))))	(Leucocephalon_yuwonoi	Pangshura_tecta )))	(Geoemyda_spengleri	Melanochelys_trijuga	Sacalia_quadriocellata	Siebenrockiella_crassicollis )	(Malayemys_subtrijuga	Mauremys_reevesii )	(Mauremys_caspica	Mauremys_rivulata )))	(Rhinoclemmys_annulata	(Rhinoclemmys_melanosterna	(Mauremys_annamensis	(Heosemys_annandalii	Heosemys_grandis ))))	(Rhinoclemmys_funerea	Rhinoclemmys_punctularia )))	((Cyclemys_dentata	(Cyclemys_oldhamii	(Cuora_aurocapitata	(Cuora_amboinensis	(Cuora_picturata	(Cuora_flavomarginata	Cuora_mccordi ))))))	(Notochelys_platynota	(Mauremys_leprosa	Morenia_petersi ))))));
(Malaclemys_terrapin	(Mauremys_japonica	((((Siebenrockiella_crassicollis	(((Mauremys_reevesii	(Mauremys_nigricans	((Sacalia_bealei	(Mauremys_sinensis	((Batagur_dhongoka	(Heosemys_spinosa	(Hardella_thurjii	(Pangshura_smithii	(Batagur_kachuga	(Batagur_baska	Batagur_borneoensis ))))))	(Pangshura_tentoria	(Leucocephalon_yuwonoi	Pangshura_tecta )))))	(Mauremys_caspica	Mauremys_rivulata ))))	(Melanochelys_trijuga	(Geoemyda_spengleri	Sacalia_quadriocellata )))	(Malayemys_subtrijuga	Morenia_ocellata )))	(((Heosemys_grandis	(Heosemys_annandalii	Mauremys_annamensis ))	(Rhinoclemmys_annulata	Rhinoclemmys_melanosterna ))	(Rhinoclemmys_diademata	((Orlitia_borneensis	(Rhinoclemmys_areolata	Rhinoclemmys_nasuta ))	(Rhinoclemmys_pulcherrima	(Rhinoclemmys_funerea	Rhinoclemmys_punctularia ))))))	(Mauremys_leprosa	Morenia_petersi ))	(Notochelys_platynota	(Cyclemys_dentata	(Cyclemys_oldhamii	(Cuora_picturata	(Cuora_aurocapitata	(Cuora_amboinensis	(Cuora_flavomarginata	Cuora_mccordi ))))))))));
(Malaclemys_terrapin	(Mauremys_japonica	(Heosemys_annandalii	((Mauremys_nigricans	(Mauremys_rivulata	(Mauremys_caspica	(Morenia_ocellata	(((Sacalia_bealei	(Pangshura_tentoria	((Leucocephalon_yuwonoi	(Pangshura_tecta	(Heosemys_spinosa	(Batagur_dhongoka	(Mauremys_sinensis	(Hardella_thurjii	(Pangshura_smithii	(Batagur_kachuga	(Batagur_baska	Batagur_borneoensis )))))))))	(Mauremys_leprosa	Morenia_petersi ))))	(Melanochelys_trijuga	((Siebenrockiella_crassicollis	((Notochelys_platynota	(Cyclemys_dentata	(Cyclemys_oldhamii	(Cuora_aurocapitata	(Cuora_amboinensis	(Cuora_picturata	(Cuora_flavomarginata	Cuora_mccordi )))))))	(Rhinoclemmys_diademata	(Orlitia_borneensis	((Rhinoclemmys_areolata	Rhinoclemmys_nasuta )	(Rhinoclemmys_pulcherrima	(Rhinoclemmys_funerea	Rhinoclemmys_punctularia )))))))	(Malayemys_subtrijuga	Mauremys_reevesii ))))	(Geoemyda_spengleri	Sacalia_quadriocellata ))))))	(Rhinoclemmys_annulata	(Heosemys_grandis	(Mauremys_annamensis	Rhinoclemmys_melanosterna )))))));
(Malaclemys_terrapin	(Geoemyda_spengleri	(Melanochelys_trijuga	(((Rhinoclemmys_diademata	(Orlitia_borneensis	(Mauremys_japonica	((((Mauremys_sinensis	(((Batagur_kachuga	(Batagur_baska	Batagur_borneoensis ))	(Hardella_thurjii	Pangshura_smithii ))	(Batagur_dhongoka	(Heosemys_spinosa	Pangshura_tentoria ))))	(Leucocephalon_yuwonoi	Pangshura_tecta ))	(Mauremys_leprosa	Morenia_petersi ))	(Notochelys_platynota	(Cyclemys_dentata	(Cyclemys_oldhamii	(Cuora_aurocapitata	(Cuora_amboinensis	(Cuora_picturata	(Cuora_flavomarginata	Cuora_mccordi )))))))))))	(Sacalia_quadriocellata	Siebenrockiella_crassicollis	((Heosemys_grandis	(Heosemys_annandalii	Mauremys_annamensis ))	(Rhinoclemmys_melanosterna	(Rhinoclemmys_annulata	((Rhinoclemmys_pulcherrima	(Rhinoclemmys_areolata	Rhinoclemmys_nasuta ))	(Rhinoclemmys_funerea	Rhinoclemmys_punctularia )))))))	(Mauremys_reevesii	(Malayemys_subtrijuga	Morenia_ocellata )	(Mauremys_nigricans	(Mauremys_rivulata	(Mauremys_caspica	Sacalia_bealei ))))))));
(Malaclemys_terrapin	(Mauremys_japonica	((((Orlitia_borneensis	((Notochelys_platynota	(((Pangshura_tentoria	(Heosemys_spinosa	(Batagur_dhongoka	(Mauremys_sinensis	(Hardella_thurjii	(Pangshura_smithii	(Batagur_kachuga	(Batagur_baska	Batagur_borneoensis ))))))))	(Leucocephalon_yuwonoi	Pangshura_tecta ))	(Mauremys_leprosa	Morenia_petersi )))	(Cyclemys_dentata	(Cyclemys_oldhamii	((Cuora_amboinensis	Cuora_aurocapitata )	(Cuora_picturata	(Cuora_flavomarginata	Cuora_mccordi )))))))	(Siebenrockiella_crassicollis	((Melanochelys_trijuga	(Geoemyda_spengleri	Sacalia_quadriocellata ))	((Malayemys_subtrijuga	Mauremys_reevesii )	((Mauremys_caspica	(Mauremys_rivulata	Morenia_ocellata ))	(Mauremys_nigricans	Sacalia_bealei ))))))	(Rhinoclemmys_pulcherrima	((Rhinoclemmys_annulata	((Heosemys_annandalii	Heosemys_grandis )	(Mauremys_annamensis	Rhinoclemmys_melanosterna )))	(Rhinoclemmys_areolata	Rhinoclemmys_nasuta ))))	(Rhinoclemmys_diademata	(Rhinoclemmys_funerea	Rhinoclemmys_punctularia )))));
(Malaclemys_terrapin	(Geoemyda_spengleri	(Melanochelys_trijuga	(Malayemys_subtrijuga	(((Siebenrockiella_crassicollis	(((Pangshura_tentoria	(Heosemys_spinosa	(Batagur_dhongoka	(Mauremys_sinensis	(Hardella_thurjii	(Pangshura_smithii	(Batagur_kachuga	(Batagur_baska	Batagur_borneoensis ))))))))	(Leucocephalon_yuwonoi	Pangshura_tecta ))	(Notochelys_platynota	(Mauremys_leprosa	Morenia_petersi ))))	(Sacalia_bealei	(Mauremys_nigricans	((Orlitia_borneensis	((Rhinoclemmys_areolata	(Rhinoclemmys_nasuta	((Rhinoclemmys_pulcherrima	(Rhinoclemmys_diademata	(Cyclemys_dentata	(Cyclemys_oldhamii	(Cuora_amboinensis	(Cuora_aurocapitata	(Cuora_picturata	(Cuora_flavomarginata	Cuora_mccordi ))))))))	(Rhinoclemmys_funerea	Rhinoclemmys_punctularia ))))	(Rhinoclemmys_annulata	((Heosemys_annandalii	Heosemys_grandis )	(Mauremys_japonica	Sacalia_quadriocellata ))	(Mauremys_annamensis	Rhinoclemmys_melanosterna ))))	(Mauremys_caspica	Mauremys_rivulata )))))	(Mauremys_reevesii	Morenia_ocellata ))))));
(Malaclemys_terrapin	(Geoemyda_spengleri	(Sacalia_quadriocellata	(Melanochelys_trijuga	((((Orlitia_borneensis	(Sacalia_bealei	(Pangshura_tentoria	((Batagur_dhongoka	(Heosemys_spinosa	(Hardella_thurjii	(Pangshura_smithii	(Batagur_kachuga	(Batagur_baska	Batagur_borneoensis ))))))	(Pangshura_tecta	((Leucocephalon_yuwonoi	Mauremys_sinensis )	(Mauremys_leprosa	Morenia_petersi )))))))	(Rhinoclemmys_annulata	(Rhinoclemmys_diademata	((Rhinoclemmys_pulcherrima	(Rhinoclemmys_areolata	Rhinoclemmys_nasuta ))	(Rhinoclemmys_funerea	Rhinoclemmys_punctularia )))))	(Siebenrockiella_crassicollis	(Notochelys_platynota	(Cyclemys_dentata	(Cyclemys_oldhamii	(Cuora_aurocapitata	(Cuora_amboinensis	(Cuora_picturata	(Cuora_flavomarginata	Cuora_mccordi )))))))))	((Morenia_ocellata	(Mauremys_caspica	(Mauremys_rivulata	(Mauremys_nigricans	(Heosemys_annandalii	(Mauremys_japonica	(Heosemys_grandis	(Mauremys_annamensis	Rhinoclemmys_melanosterna ))))))))	(Malayemys_subtrijuga	Mauremys_reevesii )))))));
(Malaclemys_terrapin	(Morenia_ocellata	(((Rhinoclemmys_annulata	(((Orlitia_borneensis	(Rhinoclemmys_diademata	((Notochelys_platynota	(Morenia_petersi	(Mauremys_leprosa	(Pangshura_tecta	(Pangshura_tentoria	(Heosemys_spinosa	(Batagur_dhongoka	(Mauremys_sinensis	(Hardella_thurjii	(Pangshura_smithii	(Batagur_kachuga	(Batagur_baska	Batagur_borneoensis ))))))))))))	(Cyclemys_dentata	(Cyclemys_oldhamii	(Cuora_aurocapitata	(Cuora_amboinensis	(Cuora_picturata	(Cuora_flavomarginata	Cuora_mccordi )))))))))	(Rhinoclemmys_pulcherrima	(Rhinoclemmys_funerea	Rhinoclemmys_punctularia )))	(Rhinoclemmys_areolata	Rhinoclemmys_nasuta )))	((Heosemys_annandalii	Heosemys_grandis )	(Mauremys_japonica	(Mauremys_annamensis	Rhinoclemmys_melanosterna ))))	((Mauremys_nigricans	(Mauremys_reevesii	(Malayemys_subtrijuga	((Melanochelys_trijuga	(Geoemyda_spengleri	Leucocephalon_yuwonoi ))	(Sacalia_quadriocellata	Siebenrockiella_crassicollis )))))	(Sacalia_bealei	(Mauremys_caspica	Mauremys_rivulata ))))));
(Malaclemys_terrapin	(Leucocephalon_yuwonoi	(((Pangshura_tecta	(Pangshura_tentoria	(Heosemys_spinosa	(Batagur_dhongoka	(Mauremys_sinensis	(Pangshura_smithii	(Hardella_thurjii	(Batagur_kachuga	(Batagur_baska	Batagur_borneoensis )))))))))	(Mauremys_leprosa	Morenia_petersi ))	((Notochelys_platynota	(Cyclemys_dentata	(Cyclemys_oldhamii	(Cuora_aurocapitata	(Cuora_amboinensis	(Cuora_picturata	(Cuora_flavomarginata	Cuora_mccordi )))))))	(Rhinoclemmys_diademata	(Geoemyda_spengleri	Malayemys_subtrijuga	Mauremys_caspica	Mauremys_nigricans	Mauremys_reevesii	Mauremys_rivulata	Melanochelys_trijuga	Morenia_ocellata	Orlitia_borneensis	Rhinoclemmys_annulata	Sacalia_bealei	Sacalia_quadriocellata	Siebenrockiella_crassicollis	(Heosemys_grandis	(Heosemys_annandalii	Mauremys_annamensis ))	(Mauremys_japonica	Rhinoclemmys_melanosterna )	(Rhinoclemmys_areolata	Rhinoclemmys_funerea	Rhinoclemmys_nasuta	Rhinoclemmys_pulcherrima	Rhinoclemmys_punctularia )))))));
(Malaclemys_terrapin	(Geoemyda_spengleri	(Melanochelys_trijuga	((Siebenrockiella_crassicollis	(Rhinoclemmys_areolata	(((Rhinoclemmys_pulcherrima	(Sacalia_bealei	(Pangshura_tentoria	(Heosemys_spinosa	(Batagur_dhongoka	(Mauremys_sinensis	((Batagur_baska	Batagur_borneoensis )	(Pangshura_smithii	(Batagur_kachuga	Hardella_thurjii )))))))))	(Orlitia_borneensis	(Rhinoclemmys_diademata	((Notochelys_platynota	(Cyclemys_dentata	(Cyclemys_oldhamii	(Cuora_aurocapitata	(Cuora_amboinensis	(Cuora_picturata	(Cuora_flavomarginata	Cuora_mccordi )))))))	(Mauremys_leprosa	Morenia_petersi )))))	(Rhinoclemmys_punctularia	(Rhinoclemmys_nasuta	(Rhinoclemmys_funerea	(Leucocephalon_yuwonoi	Pangshura_tecta )))))))	(Malayemys_subtrijuga	(Mauremys_reevesii	((Mauremys_nigricans	(Rhinoclemmys_annulata	(Heosemys_annandalii	((Heosemys_grandis	(Mauremys_annamensis	Rhinoclemmys_melanosterna ))	(Mauremys_japonica	Sacalia_quadriocellata )))))	(Morenia_ocellata	(Mauremys_caspica	Mauremys_rivulata )))))))));
(Malaclemys_terrapin	(Geoemyda_spengleri	(Melanochelys_trijuga	((Malayemys_subtrijuga	(Mauremys_reevesii	(Mauremys_nigricans	((Morenia_ocellata	(Orlitia_borneensis	(Mauremys_sinensis	(Sacalia_bealei	(Pangshura_tecta	(Pangshura_tentoria	(Heosemys_spinosa	(Batagur_dhongoka	((Batagur_baska	Batagur_borneoensis )	(Batagur_kachuga	(Hardella_thurjii	Pangshura_smithii )))))))))))	((Heosemys_grandis	(Heosemys_annandalii	Mauremys_annamensis ))	(Mauremys_caspica	Mauremys_rivulata ))))))	((((Mauremys_japonica	(Notochelys_platynota	(Cyclemys_dentata	(Cyclemys_oldhamii	(Cuora_aurocapitata	(Cuora_amboinensis	(Cuora_picturata	(Cuora_flavomarginata	Cuora_mccordi ))))))))	(Mauremys_leprosa	Morenia_petersi ))	(Rhinoclemmys_diademata	(((Rhinoclemmys_areolata	(Rhinoclemmys_annulata	Rhinoclemmys_melanosterna ))	(Rhinoclemmys_funerea	Rhinoclemmys_nasuta ))	(Rhinoclemmys_pulcherrima	Rhinoclemmys_punctularia ))))	(Siebenrockiella_crassicollis	(Leucocephalon_yuwonoi	Sacalia_quadriocellata )))))));
(Malaclemys_terrapin	(Leucocephalon_yuwonoi	((Pangshura_tentoria	(Heosemys_spinosa	(Batagur_dhongoka	(Mauremys_sinensis	(Hardella_thurjii	(Pangshura_smithii	(Batagur_kachuga	(Batagur_baska	Batagur_borneoensis ))))))))	(Pangshura_tecta	(Mauremys_leprosa	(Morenia_petersi	(Mauremys_japonica	(Notochelys_platynota	((Cyclemys_dentata	(Cyclemys_oldhamii	(Cuora_aurocapitata	(Cuora_amboinensis	(Cuora_picturata	(Cuora_flavomarginata	Cuora_mccordi ))))))	(Rhinoclemmys_diademata	(Rhinoclemmys_pulcherrima	(Rhinoclemmys_punctularia	(Rhinoclemmys_funerea	(Rhinoclemmys_nasuta	(Mauremys_nigricans	Mauremys_reevesii	Orlitia_borneensis	Rhinoclemmys_annulata	Rhinoclemmys_areolata	Siebenrockiella_crassicollis	((Geoemyda_spengleri	Sacalia_quadriocellata )	(Malayemys_subtrijuga	Melanochelys_trijuga ))	(Sacalia_bealei	(Morenia_ocellata	((Heosemys_annandalii	(Heosemys_grandis	(Mauremys_annamensis	Rhinoclemmys_melanosterna )))	(Mauremys_caspica	Mauremys_rivulata )))))))))))))))))));
(Malaclemys_terrapin	(Leucocephalon_yuwonoi	(((Pangshura_tecta	(Pangshura_tentoria	(Heosemys_spinosa	(Batagur_dhongoka	(Mauremys_sinensis	(Hardella_thurjii	(Pangshura_smithii	(Batagur_kachuga	(Batagur_baska	Batagur_borneoensis )))))))))	(Mauremys_leprosa	Morenia_petersi ))	(Notochelys_platynota	(((Cyclemys_dentata	(Cyclemys_oldhamii	(Cuora_aurocapitata	(Cuora_picturata	(Cuora_amboinensis	(Cuora_flavomarginata	Cuora_mccordi ))))))	(Rhinoclemmys_diademata	(Orlitia_borneensis	(Rhinoclemmys_pulcherrima	(Rhinoclemmys_areolata	((Rhinoclemmys_annulata	(Rhinoclemmys_melanosterna	(Mauremys_japonica	(Heosemys_grandis	(Heosemys_annandalii	Mauremys_annamensis )))))	(Rhinoclemmys_nasuta	(Rhinoclemmys_funerea	Rhinoclemmys_punctularia ))))))))	(Siebenrockiella_crassicollis	((Melanochelys_trijuga	(Geoemyda_spengleri	Sacalia_quadriocellata ))	(Malayemys_subtrijuga	(Mauremys_reevesii	(Mauremys_nigricans	(Sacalia_bealei	(Morenia_ocellata	(Mauremys_caspica	Mauremys_rivulata )))))))))))));
(Malaclemys_terrapin	(Leucocephalon_yuwonoi	(((Melanochelys_trijuga	(Rhinoclemmys_diademata	((Orlitia_borneensis	(((Pangshura_tentoria	(Batagur_dhongoka	(Heosemys_spinosa	((Batagur_baska	Batagur_borneoensis )	(Batagur_kachuga	(Hardella_thurjii	Pangshura_smithii ))))))	(Mauremys_sinensis	Pangshura_tecta ))	(Mauremys_japonica	((Notochelys_platynota	(Cyclemys_dentata	(Cyclemys_oldhamii	(Cuora_picturata	((Cuora_amboinensis	Cuora_aurocapitata )	(Cuora_flavomarginata	Cuora_mccordi ))))))	(Mauremys_leprosa	Morenia_petersi )))))	((Rhinoclemmys_pulcherrima	(Rhinoclemmys_areolata	Rhinoclemmys_nasuta ))	(Rhinoclemmys_funerea	Rhinoclemmys_punctularia )))))	((Geoemyda_spengleri	Sacalia_quadriocellata )	(Heosemys_grandis	Rhinoclemmys_melanosterna )))	(Siebenrockiella_crassicollis	(Malayemys_subtrijuga	(Mauremys_reevesii	(Rhinoclemmys_annulata	((Mauremys_nigricans	((Heosemys_annandalii	Mauremys_annamensis )	(Mauremys_caspica	Mauremys_rivulata )))	(Morenia_ocellata	Sacalia_bealei )))))))));
(Malaclemys_terrapin	(Mauremys_japonica	(((Rhinoclemmys_diademata	((Rhinoclemmys_pulcherrima	((Orlitia_borneensis	(Sacalia_bealei	(Pangshura_tentoria	((Heosemys_spinosa	(Batagur_dhongoka	(Mauremys_sinensis	(Hardella_thurjii	(Pangshura_smithii	(Batagur_kachuga	(Batagur_baska	Batagur_borneoensis )))))))	(Leucocephalon_yuwonoi	Pangshura_tecta )))))	(Rhinoclemmys_areolata	(Rhinoclemmys_nasuta	(Rhinoclemmys_funerea	Rhinoclemmys_punctularia )))))	(Siebenrockiella_crassicollis	((Melanochelys_trijuga	(Geoemyda_spengleri	Sacalia_quadriocellata ))	(Malayemys_subtrijuga	(Mauremys_reevesii	(Mauremys_nigricans	(Morenia_ocellata	((Heosemys_annandalii	(Mauremys_annamensis	(Heosemys_grandis	(Rhinoclemmys_annulata	Rhinoclemmys_melanosterna ))))	(Mauremys_caspica	Mauremys_rivulata ))))))))))	(Mauremys_leprosa	Morenia_petersi ))	(Notochelys_platynota	(Cyclemys_dentata	(Cyclemys_oldhamii	(Cuora_aurocapitata	(Cuora_picturata	(Cuora_amboinensis	(Cuora_flavomarginata	Cuora_mccordi ))))))))));
(Malaclemys_terrapin	(Mauremys_japonica	(((Orlitia_borneensis	(Notochelys_platynota	((Pangshura_tentoria	((Mauremys_sinensis	(Batagur_dhongoka	(Heosemys_spinosa	((Batagur_kachuga	(Batagur_baska	Batagur_borneoensis ))	(Hardella_thurjii	Pangshura_smithii )))))	(Leucocephalon_yuwonoi	Pangshura_tecta )))	(Mauremys_leprosa	Morenia_petersi ))))	((Rhinoclemmys_diademata	(Cyclemys_dentata	(Cyclemys_oldhamii	(Cuora_aurocapitata	(Cuora_amboinensis	(Cuora_picturata	(Cuora_flavomarginata	Cuora_mccordi )))))))	((Rhinoclemmys_pulcherrima	(Rhinoclemmys_areolata	Rhinoclemmys_nasuta ))	(Rhinoclemmys_funerea	Rhinoclemmys_punctularia ))))	(((Mauremys_rivulata	(Mauremys_nigricans	(Mauremys_reevesii	((Geoemyda_spengleri	Sacalia_quadriocellata )	(Siebenrockiella_crassicollis	(Malayemys_subtrijuga	Melanochelys_trijuga ))))))	(Morenia_ocellata	(Mauremys_caspica	Sacalia_bealei )))	(Rhinoclemmys_annulata	(Rhinoclemmys_melanosterna	(Heosemys_grandis	(Heosemys_annandalii	Mauremys_annamensis ))))))));
(Malaclemys_terrapin	(Mauremys_japonica	((Rhinoclemmys_diademata	(Orlitia_borneensis	((((Sacalia_bealei	(Pangshura_tentoria	((Batagur_dhongoka	(Heosemys_spinosa	(Mauremys_sinensis	(Hardella_thurjii	(Pangshura_smithii	(Batagur_kachuga	(Batagur_baska	Batagur_borneoensis )))))))	(Leucocephalon_yuwonoi	Pangshura_tecta ))))	((Siebenrockiella_crassicollis	(Melanochelys_trijuga	(Geoemyda_spengleri	Sacalia_quadriocellata )))	(Malayemys_subtrijuga	((Morenia_ocellata	(Mauremys_caspica	Mauremys_rivulata ))	(Mauremys_nigricans	Mauremys_reevesii )))))	(Rhinoclemmys_areolata	((Heosemys_grandis	(Heosemys_annandalii	Mauremys_annamensis ))	(Rhinoclemmys_annulata	Rhinoclemmys_melanosterna ))))	(Rhinoclemmys_pulcherrima	(Rhinoclemmys_punctularia	(Rhinoclemmys_funerea	Rhinoclemmys_nasuta ))))))	((Cyclemys_dentata	(Cyclemys_oldhamii	(Cuora_aurocapitata	(Cuora_amboinensis	(Cuora_picturata	(Cuora_flavomarginata	Cuora_mccordi ))))))	(Notochelys_platynota	(Mauremys_leprosa	Morenia_petersi ))))));
(Malaclemys_terrapin	(((Mauremys_japonica	((Notochelys_platynota	((Pangshura_tecta	((Pangshura_tentoria	(Heosemys_spinosa	(Batagur_dhongoka	((Batagur_kachuga	(Batagur_baska	Batagur_borneoensis ))	(Hardella_thurjii	Pangshura_smithii )))))	(Mauremys_sinensis	(Orlitia_borneensis	((Mauremys_nigricans	(Mauremys_reevesii	(Morenia_ocellata	(Malayemys_subtrijuga	(Geoemyda_spengleri	Melanochelys_trijuga )))))	(Sacalia_bealei	(Mauremys_caspica	Mauremys_rivulata )))))))	(Siebenrockiella_crassicollis	(Leucocephalon_yuwonoi	Sacalia_quadriocellata ))))	(Mauremys_leprosa	Morenia_petersi )))	((Rhinoclemmys_punctularia	(Rhinoclemmys_melanosterna	(Rhinoclemmys_annulata	(Heosemys_grandis	(Heosemys_annandalii	Mauremys_annamensis )))))	(Rhinoclemmys_pulcherrima	(Rhinoclemmys_areolata	(Rhinoclemmys_funerea	Rhinoclemmys_nasuta )))))	(Rhinoclemmys_diademata	(Cyclemys_dentata	(Cyclemys_oldhamii	(Cuora_aurocapitata	(Cuora_amboinensis	(Cuora_picturata	(Cuora_flavomarginata	Cuora_mccordi )))))))));
(Malaclemys_terrapin	(Mauremys_japonica	((Notochelys_platynota	(((Pangshura_tentoria	(Mauremys_sinensis	(Heosemys_spinosa	(Batagur_dhongoka	(Hardella_thurjii	(Pangshura_smithii	(Batagur_kachuga	(Batagur_baska	Batagur_borneoensis ))))))))	(Leucocephalon_yuwonoi	Pangshura_tecta ))	(Mauremys_leprosa	Morenia_petersi )))	((Orlitia_borneensis	((Rhinoclemmys_diademata	(Cyclemys_dentata	(Cyclemys_oldhamii	(Cuora_aurocapitata	(Cuora_amboinensis	(Cuora_picturata	(Cuora_flavomarginata	Cuora_mccordi )))))))	((Rhinoclemmys_areolata	Rhinoclemmys_nasuta )	(Rhinoclemmys_pulcherrima	(Rhinoclemmys_funerea	Rhinoclemmys_punctularia )))))	(Siebenrockiella_crassicollis	((Melanochelys_trijuga	(Geoemyda_spengleri	Sacalia_quadriocellata ))	(Mauremys_reevesii	(Malayemys_subtrijuga	(Morenia_ocellata	((Mauremys_nigricans	(Rhinoclemmys_annulata	((Heosemys_annandalii	Heosemys_grandis )	(Mauremys_annamensis	Rhinoclemmys_melanosterna ))))	(Sacalia_bealei	(Mauremys_caspica	Mauremys_rivulata ))))))))))));
(Malaclemys_terrapin	(Leucocephalon_yuwonoi	(Sacalia_quadriocellata	((Siebenrockiella_crassicollis	((((Pangshura_tecta	((Mauremys_sinensis	(Hardella_thurjii	(Pangshura_smithii	(Batagur_kachuga	(Batagur_baska	Batagur_borneoensis )))))	(Batagur_dhongoka	(Heosemys_spinosa	Pangshura_tentoria ))))	(Mauremys_leprosa	Morenia_petersi ))	(Orlitia_borneensis	((((Rhinoclemmys_funerea	(Rhinoclemmys_melanosterna	(Mauremys_annamensis	(Mauremys_japonica	(Heosemys_annandalii	Heosemys_grandis )))))	(Rhinoclemmys_diademata	Rhinoclemmys_punctularia ))	(Rhinoclemmys_pulcherrima	(Rhinoclemmys_annulata	(Sacalia_bealei	(Mauremys_nigricans	(Mauremys_caspica	Mauremys_rivulata ))))))	(Rhinoclemmys_areolata	Rhinoclemmys_nasuta ))))	(Notochelys_platynota	(Cyclemys_dentata	(Cyclemys_oldhamii	(Cuora_picturata	(Cuora_amboinensis	(Cuora_aurocapitata	(Cuora_flavomarginata	Cuora_mccordi )))))))))	(Melanochelys_trijuga	(Geoemyda_spengleri	(Morenia_ocellata	(Malayemys_subtrijuga	Mauremys_reevesii ))))))));
(Malaclemys_terrapin	(Leucocephalon_yuwonoi	(Geoemyda_spengleri	(Malayemys_subtrijuga	(Melanochelys_trijuga	((Mauremys_reevesii	(Mauremys_nigricans	(((Rhinoclemmys_annulata	(Heosemys_grandis	Mauremys_japonica	Orlitia_borneensis	Rhinoclemmys_diademata	(Notochelys_platynota	(Mauremys_leprosa	Morenia_petersi	(Mauremys_sinensis	(Pangshura_tecta	(Pangshura_tentoria	(Batagur_dhongoka	Heosemys_spinosa	(Hardella_thurjii	(Pangshura_smithii	(Batagur_kachuga	(Batagur_baska	Batagur_borneoensis ))))))))))	(Cyclemys_dentata	(Cyclemys_oldhamii	(Cuora_aurocapitata	(Cuora_amboinensis	(Cuora_picturata	(Cuora_flavomarginata	Cuora_mccordi ))))))	(Heosemys_annandalii	Mauremys_annamensis ))	(Rhinoclemmys_pulcherrima	Rhinoclemmys_punctularia	((Rhinoclemmys_areolata	Rhinoclemmys_nasuta )	(Rhinoclemmys_funerea	Rhinoclemmys_melanosterna ))))	(Mauremys_caspica	Mauremys_rivulata ))	(Morenia_ocellata	Sacalia_bealei ))))	(Sacalia_quadriocellata	Siebenrockiella_crassicollis )))))));
(Malaclemys_terrapin	(Mauremys_japonica	((Rhinoclemmys_diademata	((Melanochelys_trijuga	((Mauremys_reevesii	((Mauremys_nigricans	(((Sacalia_bealei	(Pangshura_tentoria	((Heosemys_spinosa	(Batagur_dhongoka	(Mauremys_sinensis	(Hardella_thurjii	(Pangshura_smithii	(Batagur_kachuga	(Batagur_baska	Batagur_borneoensis )))))))	(Leucocephalon_yuwonoi	Pangshura_tecta ))))	(Mauremys_caspica	Mauremys_rivulata ))	((Mauremys_annamensis	(Heosemys_annandalii	Heosemys_grandis ))	(Rhinoclemmys_annulata	Rhinoclemmys_melanosterna ))))	(Orlitia_borneensis	((Rhinoclemmys_areolata	Rhinoclemmys_nasuta )	(Rhinoclemmys_pulcherrima	(Rhinoclemmys_funerea	Rhinoclemmys_punctularia ))))))	(Malayemys_subtrijuga	(Geoemyda_spengleri	Morenia_ocellata ))))	(Sacalia_quadriocellata	Siebenrockiella_crassicollis )))	((Notochelys_platynota	(Cyclemys_dentata	(Cyclemys_oldhamii	(Cuora_aurocapitata	(Cuora_amboinensis	(Cuora_picturata	(Cuora_flavomarginata	Cuora_mccordi )))))))	(Mauremys_leprosa	Morenia_petersi )))));
(Malaclemys_terrapin	(Mauremys_japonica	((((((Melanochelys_trijuga	(Geoemyda_spengleri	(Sacalia_bealei	(Pangshura_tentoria	(Heosemys_spinosa	(Batagur_dhongoka	(Mauremys_sinensis	(Hardella_thurjii	(Pangshura_smithii	(Batagur_kachuga	(Batagur_baska	Batagur_borneoensis )))))))))))	(Malayemys_subtrijuga	((Morenia_ocellata	(Mauremys_caspica	Mauremys_rivulata ))	(Mauremys_nigricans	Mauremys_reevesii ))))	(Siebenrockiella_crassicollis	(Sacalia_quadriocellata	(Leucocephalon_yuwonoi	Pangshura_tecta ))))	(Notochelys_platynota	(Cyclemys_dentata	(Cyclemys_oldhamii	(Cuora_aurocapitata	(Cuora_amboinensis	(Cuora_picturata	(Cuora_flavomarginata	Cuora_mccordi ))))))))	(Rhinoclemmys_diademata	((Rhinoclemmys_funerea	(Rhinoclemmys_melanosterna	(Mauremys_annamensis	(Heosemys_annandalii	Heosemys_grandis ))))	((Rhinoclemmys_pulcherrima	(Orlitia_borneensis	(Rhinoclemmys_areolata	Rhinoclemmys_nasuta )))	(Rhinoclemmys_annulata	Rhinoclemmys_punctularia )))))	(Mauremys_leprosa	Morenia_petersi ))));
(Malaclemys_terrapin	((Melanochelys_trijuga	(Rhinoclemmys_diademata	(Siebenrockiella_crassicollis	((Orlitia_borneensis	(((Pangshura_tentoria	((Mauremys_sinensis	(Batagur_dhongoka	(Heosemys_spinosa	((Batagur_baska	Batagur_borneoensis )	(Batagur_kachuga	(Hardella_thurjii	Pangshura_smithii ))))))	(Leucocephalon_yuwonoi	Pangshura_tecta )))	(Sacalia_bealei	((Mauremys_nigricans	(Rhinoclemmys_annulata	(Rhinoclemmys_melanosterna	(Mauremys_annamensis	(Heosemys_annandalii	Heosemys_grandis )))))	((Malayemys_subtrijuga	Mauremys_reevesii )	(Morenia_ocellata	(Mauremys_caspica	Mauremys_rivulata ))))))	((Rhinoclemmys_areolata	Rhinoclemmys_nasuta )	(Rhinoclemmys_pulcherrima	(Rhinoclemmys_funerea	Rhinoclemmys_punctularia )))))	(Mauremys_japonica	((Notochelys_platynota	(Cyclemys_dentata	(Cyclemys_oldhamii	(Cuora_picturata	((Cuora_amboinensis	Cuora_aurocapitata )	(Cuora_flavomarginata	Cuora_mccordi ))))))	(Mauremys_leprosa	Morenia_petersi )))))))	(Geoemyda_spengleri	Sacalia_quadriocellata )));
(Malaclemys_terrapin	(Geoemyda_spengleri	(Melanochelys_trijuga	((((Sacalia_bealei	(Pangshura_tentoria	((Heosemys_spinosa	(Batagur_dhongoka	(Mauremys_sinensis	(Hardella_thurjii	(Pangshura_smithii	(Batagur_kachuga	(Batagur_baska	Batagur_borneoensis )))))))	(Leucocephalon_yuwonoi	Pangshura_tecta ))))	(Rhinoclemmys_pulcherrima	(((Orlitia_borneensis	(Rhinoclemmys_diademata	((Cyclemys_dentata	(Cyclemys_oldhamii	(Cuora_aurocapitata	(Cuora_amboinensis	(Cuora_picturata	(Cuora_flavomarginata	Cuora_mccordi ))))))	(Mauremys_japonica	(Notochelys_platynota	(Mauremys_leprosa	Morenia_petersi ))))))	(Rhinoclemmys_funerea	Rhinoclemmys_punctularia ))	(Rhinoclemmys_areolata	Rhinoclemmys_nasuta ))))	((Mauremys_nigricans	(Rhinoclemmys_annulata	(Mauremys_annamensis	(Rhinoclemmys_melanosterna	(Heosemys_annandalii	Heosemys_grandis )))))	((Malayemys_subtrijuga	Mauremys_reevesii )	(Morenia_ocellata	(Mauremys_caspica	Mauremys_rivulata )))))	(Sacalia_quadriocellata	Siebenrockiella_crassicollis )))));
(Malaclemys_terrapin	(Mauremys_japonica	(((Rhinoclemmys_diademata	(Orlitia_borneensis	((Rhinoclemmys_pulcherrima	(Sacalia_bealei	(Pangshura_tentoria	((Heosemys_spinosa	(Batagur_dhongoka	(Mauremys_sinensis	(Hardella_thurjii	(Pangshura_smithii	(Batagur_kachuga	(Batagur_baska	Batagur_borneoensis )))))))	(Leucocephalon_yuwonoi	Pangshura_tecta )))))	(Rhinoclemmys_areolata	((Rhinoclemmys_annulata	Rhinoclemmys_melanosterna )	(Rhinoclemmys_nasuta	(Rhinoclemmys_funerea	Rhinoclemmys_punctularia )))))))	((Melanochelys_trijuga	((Malayemys_subtrijuga	(Geoemyda_spengleri	Morenia_ocellata ))	(Mauremys_reevesii	(Mauremys_nigricans	((Heosemys_annandalii	(Heosemys_grandis	Mauremys_annamensis ))	(Mauremys_caspica	Mauremys_rivulata ))))))	(Sacalia_quadriocellata	Siebenrockiella_crassicollis )))	((Notochelys_platynota	(Cyclemys_dentata	(Cyclemys_oldhamii	(Cuora_aurocapitata	(Cuora_amboinensis	(Cuora_picturata	(Cuora_flavomarginata	Cuora_mccordi )))))))	(Mauremys_leprosa	Morenia_petersi )))));
(Malaclemys_terrapin	(Geoemyda_spengleri	Leucocephalon_yuwonoi	Mauremys_caspica	Mauremys_nigricans	Mauremys_rivulata	Melanochelys_trijuga	Morenia_ocellata	Pangshura_tecta	Pangshura_tentoria	Rhinoclemmys_areolata	Sacalia_bealei	Sacalia_quadriocellata	Siebenrockiella_crassicollis	(Heosemys_spinosa	(Batagur_dhongoka	(Mauremys_sinensis	(Hardella_thurjii	(Pangshura_smithii	(Batagur_kachuga	(Batagur_baska	Batagur_borneoensis )))))))	(Orlitia_borneensis	Rhinoclemmys_diademata	(Mauremys_japonica	Mauremys_leprosa	Morenia_petersi	(Notochelys_platynota	(Cyclemys_dentata	(Cyclemys_oldhamii	(Cuora_aurocapitata	(Cuora_amboinensis	(Cuora_picturata	(Cuora_flavomarginata	Cuora_mccordi )))))))))	(Heosemys_annandalii	Heosemys_grandis )	(Malayemys_subtrijuga	Mauremys_reevesii )	(Rhinoclemmys_annulata	(Mauremys_annamensis	Rhinoclemmys_melanosterna ))	(Rhinoclemmys_pulcherrima	(Rhinoclemmys_punctularia	(Rhinoclemmys_funerea	Rhinoclemmys_nasuta )))));
(Malaclemys_terrapin	(Leucocephalon_yuwonoi	(Rhinoclemmys_pulcherrima	(((Siebenrockiella_crassicollis	(((Pangshura_tentoria	(Pangshura_tecta	(Heosemys_spinosa	(Batagur_dhongoka	(Mauremys_sinensis	(Hardella_thurjii	(Pangshura_smithii	(Batagur_kachuga	(Batagur_baska	Batagur_borneoensis )))))))))	((Mauremys_nigricans	(Rhinoclemmys_annulata	(Rhinoclemmys_melanosterna	(Mauremys_annamensis	(Heosemys_annandalii	Heosemys_grandis )))))	(Sacalia_bealei	(Morenia_ocellata	(Mauremys_caspica	Mauremys_rivulata )))))	((Orlitia_borneensis	(Mauremys_japonica	(Rhinoclemmys_diademata	(Notochelys_platynota	(Cyclemys_dentata	(Cyclemys_oldhamii	(Cuora_aurocapitata	(Cuora_amboinensis	(Cuora_picturata	(Cuora_flavomarginata	Cuora_mccordi ))))))))	(Mauremys_leprosa	Morenia_petersi )))	(Malayemys_subtrijuga	Mauremys_reevesii ))))	(Melanochelys_trijuga	(Geoemyda_spengleri	Sacalia_quadriocellata )))	(Rhinoclemmys_areolata	(Rhinoclemmys_nasuta	(Rhinoclemmys_funerea	Rhinoclemmys_punctularia )))))));
(Malaclemys_terrapin	(Mauremys_japonica	((Rhinoclemmys_melanosterna	(Rhinoclemmys_annulata	(Rhinoclemmys_punctularia	(Rhinoclemmys_funerea	((Rhinoclemmys_pulcherrima	(Rhinoclemmys_diademata	(Orlitia_borneensis	((Siebenrockiella_crassicollis	((Malayemys_subtrijuga	(((Morenia_ocellata	(Sacalia_bealei	(Pangshura_tentoria	((Mauremys_sinensis	((Hardella_thurjii	(Pangshura_smithii	(Batagur_kachuga	(Batagur_baska	Batagur_borneoensis ))))	(Batagur_dhongoka	Heosemys_spinosa )))	((Leucocephalon_yuwonoi	Pangshura_tecta )	(Mauremys_leprosa	Morenia_petersi ))))))	(Mauremys_caspica	Mauremys_rivulata ))	(Mauremys_nigricans	Mauremys_reevesii )))	(Melanochelys_trijuga	(Geoemyda_spengleri	Sacalia_quadriocellata ))))	(Notochelys_platynota	(Cyclemys_dentata	(Cyclemys_oldhamii	(Cuora_aurocapitata	(Cuora_picturata	(Cuora_amboinensis	(Cuora_flavomarginata	Cuora_mccordi )))))))))))	(Rhinoclemmys_areolata	Rhinoclemmys_nasuta ))))))	(Mauremys_annamensis	(Heosemys_annandalii	Heosemys_grandis )))));
(Malaclemys_terrapin	(Mauremys_japonica	((((((Sacalia_bealei	(Pangshura_tentoria	((Batagur_dhongoka	(Heosemys_spinosa	(Hardella_thurjii	(Pangshura_smithii	(Batagur_kachuga	(Batagur_baska	Batagur_borneoensis ))))))	(Mauremys_sinensis	Pangshura_tecta ))))	(Mauremys_reevesii	(Mauremys_nigricans	(Mauremys_caspica	Mauremys_rivulata ))))	(Siebenrockiella_crassicollis	(Leucocephalon_yuwonoi	Sacalia_quadriocellata )))	(Melanochelys_trijuga	(Malayemys_subtrijuga	(Geoemyda_spengleri	Morenia_ocellata ))))	(Rhinoclemmys_diademata	((Rhinoclemmys_annulata	(Rhinoclemmys_melanosterna	(Mauremys_annamensis	(Heosemys_annandalii	Heosemys_grandis ))))	(Orlitia_borneensis	(Rhinoclemmys_pulcherrima	(Rhinoclemmys_areolata	(Rhinoclemmys_nasuta	(Rhinoclemmys_funerea	Rhinoclemmys_punctularia ))))))))	((Notochelys_platynota	(Cyclemys_dentata	(Cyclemys_oldhamii	(Cuora_aurocapitata	(Cuora_amboinensis	(Cuora_picturata	(Cuora_flavomarginata	Cuora_mccordi )))))))	(Mauremys_leprosa	Morenia_petersi )))));
(Malaclemys_terrapin	(Sacalia_quadriocellata	(Mauremys_japonica	((Siebenrockiella_crassicollis	((Leucocephalon_yuwonoi	(Pangshura_tecta	((Heosemys_spinosa	(Batagur_dhongoka	(Mauremys_sinensis	(Pangshura_smithii	(Hardella_thurjii	(Batagur_kachuga	(Batagur_baska	Batagur_borneoensis )))))))	(Pangshura_tentoria	Sacalia_bealei ))))	(Notochelys_platynota	(Cyclemys_dentata	(Cyclemys_oldhamii	((Cuora_amboinensis	Cuora_aurocapitata )	(Cuora_picturata	(Cuora_flavomarginata	Cuora_mccordi ))))))))	((Rhinoclemmys_diademata	(Orlitia_borneensis	(((Rhinoclemmys_annulata	(Heosemys_grandis	(((Mauremys_nigricans	(Mauremys_reevesii	(Malayemys_subtrijuga	(Geoemyda_spengleri	Melanochelys_trijuga ))))	(Mauremys_rivulata	(Mauremys_caspica	Morenia_ocellata )))	(Heosemys_annandalii	Mauremys_annamensis ))))	((Rhinoclemmys_areolata	Rhinoclemmys_nasuta )	(Rhinoclemmys_funerea	Rhinoclemmys_melanosterna )))	(Rhinoclemmys_pulcherrima	Rhinoclemmys_punctularia ))))	(Mauremys_leprosa	Morenia_petersi ))))));
(Malaclemys_terrapin	(Leucocephalon_yuwonoi	(Geoemyda_spengleri	(Melanochelys_trijuga	(((((((Orlitia_borneensis	(((Mauremys_sinensis	(Heosemys_spinosa	(Batagur_dhongoka	(Hardella_thurjii	(Pangshura_smithii	(Batagur_kachuga	(Batagur_baska	Batagur_borneoensis )))))))	(Pangshura_tecta	Pangshura_tentoria ))	(Mauremys_leprosa	Morenia_petersi )))	(Rhinoclemmys_areolata	Rhinoclemmys_nasuta ))	(Rhinoclemmys_pulcherrima	(Rhinoclemmys_funerea	Rhinoclemmys_punctularia )))	(Rhinoclemmys_annulata	(Heosemys_grandis	(Mauremys_annamensis	Rhinoclemmys_melanosterna ))))	(((Rhinoclemmys_diademata	(Notochelys_platynota	(Cyclemys_dentata	(Cyclemys_oldhamii	(Cuora_aurocapitata	(Cuora_picturata	(Cuora_amboinensis	(Cuora_flavomarginata	Cuora_mccordi ))))))))	(Sacalia_quadriocellata	Siebenrockiella_crassicollis ))	(Heosemys_annandalii	Mauremys_japonica )))	(Mauremys_nigricans	(Sacalia_bealei	(Mauremys_caspica	Mauremys_rivulata ))))	(Mauremys_reevesii	(Malayemys_subtrijuga	Morenia_ocellata )))))));
(Malaclemys_terrapin	(Mauremys_japonica	((((Orlitia_borneensis	((Heosemys_spinosa	(Batagur_dhongoka	(Mauremys_sinensis	(Hardella_thurjii	(Pangshura_smithii	(Batagur_kachuga	(Batagur_baska	Batagur_borneoensis )))))))	((Leucocephalon_yuwonoi	Pangshura_tecta )	(Pangshura_tentoria	(Mauremys_leprosa	Morenia_petersi )))))	(Notochelys_platynota	(Cyclemys_dentata	(Cyclemys_oldhamii	(Cuora_aurocapitata	(Cuora_picturata	(Cuora_amboinensis	(Cuora_flavomarginata	Cuora_mccordi ))))))))	(((Geoemyda_spengleri	Melanochelys_trijuga )	((Mauremys_reevesii	(Mauremys_nigricans	(Heosemys_annandalii	(Mauremys_annamensis	Rhinoclemmys_annulata ))))	((Malayemys_subtrijuga	Morenia_ocellata )	(Sacalia_bealei	(Mauremys_caspica	Mauremys_rivulata )))))	(Sacalia_quadriocellata	Siebenrockiella_crassicollis )))	(Rhinoclemmys_diademata	(Rhinoclemmys_pulcherrima	((Rhinoclemmys_punctularia	(Heosemys_grandis	Rhinoclemmys_melanosterna ))	(Rhinoclemmys_funerea	(Rhinoclemmys_areolata	Rhinoclemmys_nasuta ))))))));
(Malaclemys_terrapin	(Geoemyda_spengleri	(Melanochelys_trijuga	(Sacalia_quadriocellata	(Siebenrockiella_crassicollis	(((Pangshura_tentoria	((Heosemys_spinosa	(Batagur_dhongoka	(Mauremys_sinensis	(Hardella_thurjii	(Pangshura_smithii	(Batagur_kachuga	(Batagur_baska	Batagur_borneoensis )))))))	(Leucocephalon_yuwonoi	Pangshura_tecta )))	(Sacalia_bealei	(Malayemys_subtrijuga	Mauremys_nigricans	Mauremys_reevesii	Morenia_ocellata	(Mauremys_caspica	Mauremys_rivulata ))))	((Orlitia_borneensis	((Rhinoclemmys_diademata	(Cyclemys_dentata	(Cyclemys_oldhamii	(Cuora_aurocapitata	(Cuora_amboinensis	(Cuora_picturata	(Cuora_flavomarginata	Cuora_mccordi )))))))	(Mauremys_japonica	((Heosemys_annandalii	Heosemys_grandis )	((Mauremys_annamensis	Rhinoclemmys_melanosterna )	(Rhinoclemmys_annulata	(Rhinoclemmys_punctularia	((Rhinoclemmys_areolata	Rhinoclemmys_pulcherrima )	(Rhinoclemmys_funerea	Rhinoclemmys_nasuta )))))))))	(Notochelys_platynota	(Mauremys_leprosa	Morenia_petersi )))))))));
(Malaclemys_terrapin	(Geoemyda_spengleri	(Melanochelys_trijuga	(((Rhinoclemmys_diademata	(Mauremys_japonica	(((Notochelys_platynota	(((Pangshura_tecta	(Pangshura_tentoria	(Heosemys_spinosa	(Batagur_dhongoka	((Batagur_kachuga	(Batagur_baska	Batagur_borneoensis ))	(Hardella_thurjii	Pangshura_smithii ))))))	(Leucocephalon_yuwonoi	Mauremys_sinensis ))	(Mauremys_leprosa	Morenia_petersi )))	(Cyclemys_dentata	(Cyclemys_oldhamii	(Cuora_aurocapitata	(Cuora_amboinensis	(Cuora_picturata	(Cuora_flavomarginata	Cuora_mccordi )))))))	(Orlitia_borneensis	(((Sacalia_bealei	(Mauremys_nigricans	((Mauremys_rivulata	(Heosemys_grandis	(Heosemys_annandalii	Mauremys_annamensis )))	(Mauremys_caspica	Morenia_ocellata ))))	(Rhinoclemmys_annulata	Rhinoclemmys_melanosterna ))	(Rhinoclemmys_pulcherrima	(Rhinoclemmys_punctularia	(Rhinoclemmys_funerea	(Rhinoclemmys_areolata	Rhinoclemmys_nasuta )))))))))	(Sacalia_quadriocellata	Siebenrockiella_crassicollis ))	(Malayemys_subtrijuga	Mauremys_reevesii )))));
(Malaclemys_terrapin	((((((Pangshura_tentoria	(Pangshura_tecta	((Heosemys_spinosa	(Hardella_thurjii	(Pangshura_smithii	(Batagur_kachuga	(Batagur_baska	Batagur_borneoensis )))))	(Batagur_dhongoka	(Leucocephalon_yuwonoi	Mauremys_sinensis )))))	(Mauremys_leprosa	Morenia_petersi ))	(Notochelys_platynota	Siebenrockiella_crassicollis ))	((Melanochelys_trijuga	(Geoemyda_spengleri	Sacalia_quadriocellata ))	(Malayemys_subtrijuga	Mauremys_reevesii )))	((Rhinoclemmys_diademata	(Cyclemys_dentata	(Cyclemys_oldhamii	(Cuora_aurocapitata	(Cuora_amboinensis	(Cuora_picturata	(Cuora_flavomarginata	Cuora_mccordi )))))))	(Orlitia_borneensis	(Rhinoclemmys_pulcherrima	(Rhinoclemmys_punctularia	(Rhinoclemmys_funerea	(Rhinoclemmys_areolata	Rhinoclemmys_nasuta )))))))	(((Mauremys_japonica	(Heosemys_grandis	(Heosemys_annandalii	Mauremys_annamensis )))	(Rhinoclemmys_annulata	Rhinoclemmys_melanosterna ))	((Mauremys_caspica	Mauremys_rivulata )	(Mauremys_nigricans	(Morenia_ocellata	Sacalia_bealei ))))));
(Malaclemys_terrapin	(Leucocephalon_yuwonoi	(Melanochelys_trijuga	(((((Mauremys_japonica	((Morenia_petersi	(Mauremys_leprosa	(Pangshura_tecta	(Pangshura_tentoria	(Heosemys_spinosa	(Batagur_dhongoka	(Mauremys_sinensis	((Batagur_kachuga	(Batagur_baska	Batagur_borneoensis ))	(Hardella_thurjii	Pangshura_smithii )))))))))	(Notochelys_platynota	(Cyclemys_oldhamii	(Cyclemys_dentata	(Cuora_mccordi	(Cuora_flavomarginata	(Cuora_picturata	(Cuora_amboinensis	Cuora_aurocapitata )))))))))	(((Mauremys_nigricans	(Rhinoclemmys_annulata	(Heosemys_annandalii	(Heosemys_grandis	(Mauremys_annamensis	Rhinoclemmys_melanosterna )))))	(Sacalia_bealei	(Mauremys_caspica	Mauremys_rivulata )))	(Orlitia_borneensis	(Mauremys_reevesii	(Malayemys_subtrijuga	Morenia_ocellata )))))	(Rhinoclemmys_pulcherrima	(Rhinoclemmys_diademata	(Rhinoclemmys_punctularia	(Rhinoclemmys_funerea	Rhinoclemmys_nasuta )))))	(Rhinoclemmys_areolata	Siebenrockiella_crassicollis ))	(Geoemyda_spengleri	Sacalia_quadriocellata )))));
(Malaclemys_terrapin	(Geoemyda_spengleri	(Melanochelys_trijuga	(Malayemys_subtrijuga	((((((Mauremys_japonica	(Notochelys_platynota	((Pangshura_tentoria	((Mauremys_sinensis	(Batagur_dhongoka	(Heosemys_spinosa	((Batagur_baska	Batagur_borneoensis )	(Batagur_kachuga	(Hardella_thurjii	Pangshura_smithii ))))))	(Leucocephalon_yuwonoi	Pangshura_tecta )))	(Mauremys_leprosa	Morenia_petersi ))))	(Rhinoclemmys_diademata	(Cyclemys_dentata	(Cyclemys_oldhamii	(Cuora_aurocapitata	(Cuora_amboinensis	(Cuora_picturata	(Cuora_flavomarginata	Cuora_mccordi ))))))))	(Orlitia_borneensis	((Rhinoclemmys_areolata	Rhinoclemmys_nasuta )	(Rhinoclemmys_pulcherrima	(Rhinoclemmys_funerea	Rhinoclemmys_punctularia )))))	(((Heosemys_grandis	(Heosemys_annandalii	Mauremys_annamensis ))	(Rhinoclemmys_annulata	Rhinoclemmys_melanosterna ))	(Mauremys_rivulata	(Mauremys_caspica	(Morenia_ocellata	Sacalia_bealei )))))	(Mauremys_nigricans	Mauremys_reevesii ))	(Sacalia_quadriocellata	Siebenrockiella_crassicollis ))))));
(Malaclemys_terrapin	(Mauremys_japonica	((Rhinoclemmys_diademata	(((((Sacalia_bealei	(Pangshura_tentoria	(Heosemys_spinosa	(Batagur_dhongoka	((Batagur_kachuga	(Batagur_baska	Batagur_borneoensis ))	(Hardella_thurjii	Pangshura_smithii ))))))	(Rhinoclemmys_pulcherrima	(Orlitia_borneensis	((Rhinoclemmys_funerea	(Rhinoclemmys_punctularia	(Rhinoclemmys_annulata	(Rhinoclemmys_melanosterna	(Heosemys_grandis	(Heosemys_annandalii	Mauremys_annamensis ))))))	(Rhinoclemmys_areolata	Rhinoclemmys_nasuta )))))	((Malayemys_subtrijuga	(Morenia_ocellata	(Geoemyda_spengleri	Melanochelys_trijuga )))	(Mauremys_reevesii	(Mauremys_nigricans	(Mauremys_sinensis	(Mauremys_caspica	Mauremys_rivulata ))))))	(Siebenrockiella_crassicollis	(Sacalia_quadriocellata	(Leucocephalon_yuwonoi	Pangshura_tecta ))))	(Notochelys_platynota	(Cyclemys_dentata	(Cyclemys_oldhamii	(Cuora_aurocapitata	(Cuora_amboinensis	(Cuora_picturata	(Cuora_flavomarginata	Cuora_mccordi )))))))))	(Mauremys_leprosa	Morenia_petersi ))));
(Malaclemys_terrapin	(Leucocephalon_yuwonoi	(Sacalia_quadriocellata	(Siebenrockiella_crassicollis	(Rhinoclemmys_areolata	((((Orlitia_borneensis	(Notochelys_platynota	((Pangshura_tecta	(Pangshura_tentoria	(Heosemys_spinosa	(Batagur_dhongoka	(Mauremys_sinensis	((Batagur_kachuga	(Batagur_baska	Batagur_borneoensis ))	(Hardella_thurjii	Pangshura_smithii )))))))	(Mauremys_leprosa	Morenia_petersi ))))	((Rhinoclemmys_diademata	(Cyclemys_dentata	(Cyclemys_oldhamii	(Cuora_aurocapitata	(Cuora_amboinensis	(Cuora_picturata	(Cuora_flavomarginata	Cuora_mccordi )))))))	(Rhinoclemmys_pulcherrima	(Rhinoclemmys_punctularia	(Rhinoclemmys_funerea	Rhinoclemmys_nasuta )))))	(Sacalia_bealei	((Mauremys_reevesii	(Malayemys_subtrijuga	(Morenia_ocellata	(Geoemyda_spengleri	Melanochelys_trijuga ))))	(Mauremys_nigricans	(Mauremys_caspica	Mauremys_rivulata )))))	(Rhinoclemmys_annulata	(Rhinoclemmys_melanosterna	(Mauremys_japonica	(Mauremys_annamensis	(Heosemys_annandalii	Heosemys_grandis )))))))))));
(Malaclemys_terrapin	(Leucocephalon_yuwonoi	(((Malayemys_subtrijuga	(Mauremys_reevesii	((((Orlitia_borneensis	((Mauremys_sinensis	(Pangshura_tecta	(Pangshura_tentoria	(Heosemys_spinosa	(Batagur_dhongoka	((Batagur_kachuga	(Batagur_baska	Batagur_borneoensis ))	(Hardella_thurjii	Pangshura_smithii )))))))	(Notochelys_platynota	((Rhinoclemmys_diademata	(Cyclemys_dentata	(Cyclemys_oldhamii	(Cuora_aurocapitata	(Cuora_amboinensis	(Cuora_picturata	(Cuora_flavomarginata	Cuora_mccordi )))))))	(Mauremys_leprosa	Morenia_petersi )))))	((Rhinoclemmys_areolata	Rhinoclemmys_nasuta )	(Rhinoclemmys_pulcherrima	(Rhinoclemmys_funerea	Rhinoclemmys_punctularia ))))	(Sacalia_bealei	(Morenia_ocellata	(Mauremys_caspica	Mauremys_rivulata ))))	(Mauremys_nigricans	(Rhinoclemmys_annulata	((Mauremys_annamensis	(Heosemys_annandalii	Heosemys_grandis ))	(Mauremys_japonica	Rhinoclemmys_melanosterna )))))))	(Geoemyda_spengleri	Melanochelys_trijuga ))	(Sacalia_quadriocellata	Siebenrockiella_crassicollis ))));
(Malaclemys_terrapin	(Leucocephalon_yuwonoi	(Melanochelys_trijuga	((Siebenrockiella_crassicollis	((Mauremys_reevesii	(Mauremys_nigricans	((Heosemys_annandalii	(((Heosemys_grandis	((Mauremys_japonica	(Pangshura_tecta	((Pangshura_tentoria	(Heosemys_spinosa	(Batagur_dhongoka	(Mauremys_sinensis	((Batagur_baska	Batagur_borneoensis )	(Batagur_kachuga	(Hardella_thurjii	Pangshura_smithii )))))))	(Mauremys_leprosa	Morenia_petersi ))))	(Mauremys_annamensis	Rhinoclemmys_melanosterna )))	(Rhinoclemmys_areolata	(Rhinoclemmys_nasuta	(Rhinoclemmys_funerea	(Rhinoclemmys_pulcherrima	Rhinoclemmys_punctularia )))))	(Orlitia_borneensis	(Rhinoclemmys_diademata	(Notochelys_platynota	(Cyclemys_dentata	(Cyclemys_oldhamii	(Cuora_aurocapitata	(Cuora_amboinensis	(Cuora_picturata	(Cuora_flavomarginata	Cuora_mccordi )))))))))))	(Rhinoclemmys_annulata	(Mauremys_rivulata	(Mauremys_caspica	Sacalia_bealei ))))))	(Malayemys_subtrijuga	Morenia_ocellata )))	(Geoemyda_spengleri	Sacalia_quadriocellata )))));
(Malaclemys_terrapin	(Geoemyda_spengleri	(Sacalia_bealei	(Morenia_ocellata	((Mauremys_nigricans	(Mauremys_reevesii	(Malayemys_subtrijuga	(Melanochelys_trijuga	((((Orlitia_borneensis	(Mauremys_sinensis	(Pangshura_tecta	(Pangshura_tentoria	(Batagur_dhongoka	(Heosemys_spinosa	((Batagur_kachuga	(Batagur_baska	Batagur_borneoensis ))	(Hardella_thurjii	Pangshura_smithii ))))))))	((Notochelys_platynota	(Cyclemys_dentata	(Cyclemys_oldhamii	(Cuora_aurocapitata	(Cuora_amboinensis	(Cuora_picturata	(Cuora_flavomarginata	Cuora_mccordi )))))))	(Rhinoclemmys_diademata	(Mauremys_leprosa	Morenia_petersi ))))	(((Rhinoclemmys_annulata	(Mauremys_japonica	(Rhinoclemmys_melanosterna	(Mauremys_annamensis	(Heosemys_annandalii	Heosemys_grandis )))))	(Rhinoclemmys_areolata	Rhinoclemmys_nasuta ))	(Rhinoclemmys_pulcherrima	(Rhinoclemmys_funerea	Rhinoclemmys_punctularia ))))	(Siebenrockiella_crassicollis	(Leucocephalon_yuwonoi	Sacalia_quadriocellata )))))))	(Mauremys_caspica	Mauremys_rivulata ))))));
(Malaclemys_terrapin	(((Mauremys_japonica	((Morenia_petersi	(Mauremys_leprosa	((Pangshura_tecta	(Pangshura_tentoria	(Batagur_dhongoka	(Heosemys_spinosa	(Hardella_thurjii	(Pangshura_smithii	(Batagur_kachuga	(Batagur_baska	Batagur_borneoensis ))))))))	(Leucocephalon_yuwonoi	Mauremys_sinensis ))))	(Notochelys_platynota	(Cyclemys_dentata	(Cyclemys_oldhamii	(Cuora_aurocapitata	(Cuora_amboinensis	(Cuora_picturata	(Cuora_flavomarginata	Cuora_mccordi )))))))))	(Rhinoclemmys_diademata	(Orlitia_borneensis	((Rhinoclemmys_nasuta	(Rhinoclemmys_areolata	(Rhinoclemmys_annulata	(Sacalia_bealei	(Morenia_ocellata	(((Malayemys_subtrijuga	(Siebenrockiella_crassicollis	(Melanochelys_trijuga	(Geoemyda_spengleri	Sacalia_quadriocellata ))))	(Mauremys_nigricans	Mauremys_reevesii ))	(Mauremys_caspica	Mauremys_rivulata )))))))	(Rhinoclemmys_pulcherrima	(Rhinoclemmys_funerea	Rhinoclemmys_punctularia ))))))	((Heosemys_annandalii	Heosemys_grandis )	(Mauremys_annamensis	Rhinoclemmys_melanosterna ))));
(Malaclemys_terrapin	(Morenia_ocellata	(((Mauremys_nigricans	(Mauremys_reevesii	(Malayemys_subtrijuga	((Siebenrockiella_crassicollis	((Orlitia_borneensis	((Rhinoclemmys_pulcherrima	(Sacalia_bealei	(Pangshura_tentoria	((Heosemys_spinosa	(Batagur_dhongoka	(Mauremys_sinensis	(Hardella_thurjii	(Pangshura_smithii	(Batagur_kachuga	(Batagur_baska	Batagur_borneoensis )))))))	(Leucocephalon_yuwonoi	Pangshura_tecta )))))	(Rhinoclemmys_areolata	(Rhinoclemmys_nasuta	(Rhinoclemmys_funerea	(Rhinoclemmys_punctularia	(Rhinoclemmys_annulata	Rhinoclemmys_melanosterna )))))))	(Rhinoclemmys_diademata	(Mauremys_japonica	((Cyclemys_dentata	(Cyclemys_oldhamii	(Cuora_aurocapitata	(Cuora_amboinensis	(Cuora_picturata	(Cuora_flavomarginata	Cuora_mccordi ))))))	(Notochelys_platynota	(Mauremys_leprosa	Morenia_petersi )))))))	(Melanochelys_trijuga	(Geoemyda_spengleri	Sacalia_quadriocellata ))))))	(Mauremys_caspica	Mauremys_rivulata ))	(Heosemys_grandis	(Heosemys_annandalii	Mauremys_annamensis )))));
(Malaclemys_terrapin	(Geoemyda_spengleri	(Melanochelys_trijuga	(((((Notochelys_platynota	(Sacalia_bealei	(Pangshura_tentoria	((Heosemys_spinosa	(Batagur_dhongoka	(Mauremys_sinensis	((Batagur_baska	Batagur_borneoensis )	(Pangshura_smithii	(Batagur_kachuga	Hardella_thurjii ))))))	(Leucocephalon_yuwonoi	Pangshura_tecta )))))	(Mauremys_leprosa	Morenia_petersi ))	(((Rhinoclemmys_diademata	(Cyclemys_dentata	(Cyclemys_oldhamii	(Cuora_aurocapitata	(Cuora_amboinensis	(Cuora_picturata	(Cuora_flavomarginata	Cuora_mccordi )))))))	(Mauremys_japonica	(Rhinoclemmys_melanosterna	(Mauremys_annamensis	(Heosemys_annandalii	Heosemys_grandis )))))	(Orlitia_borneensis	(Rhinoclemmys_pulcherrima	(Rhinoclemmys_areolata	(Rhinoclemmys_nasuta	(Rhinoclemmys_funerea	Rhinoclemmys_punctularia )))))))	(Sacalia_quadriocellata	Siebenrockiella_crassicollis ))	(Malayemys_subtrijuga	(Mauremys_reevesii	((Morenia_ocellata	(Mauremys_caspica	Mauremys_rivulata ))	(Mauremys_nigricans	Rhinoclemmys_annulata ))))))));
(Malaclemys_terrapin	(Leucocephalon_yuwonoi	((Pangshura_tentoria	(Pangshura_tecta	(Heosemys_spinosa	(Batagur_dhongoka	(Mauremys_sinensis	(Pangshura_smithii	(Hardella_thurjii	(Batagur_kachuga	(Batagur_baska	Batagur_borneoensis )))))))))	(Sacalia_bealei	((Siebenrockiella_crassicollis	(((Cyclemys_dentata	(Cyclemys_oldhamii	(Cuora_aurocapitata	(Cuora_amboinensis	(Cuora_picturata	(Cuora_flavomarginata	Cuora_mccordi ))))))	(Mauremys_japonica	(Notochelys_platynota	(Mauremys_leprosa	Morenia_petersi ))))	(Rhinoclemmys_diademata	(((Orlitia_borneensis	(Rhinoclemmys_areolata	Rhinoclemmys_nasuta ))	(Rhinoclemmys_funerea	Rhinoclemmys_punctularia ))	(Rhinoclemmys_pulcherrima	(Rhinoclemmys_annulata	Rhinoclemmys_melanosterna ))))))	((Melanochelys_trijuga	(Geoemyda_spengleri	Sacalia_quadriocellata ))	((Morenia_ocellata	(Mauremys_caspica	(Mauremys_rivulata	((Heosemys_annandalii	Heosemys_grandis )	(Mauremys_annamensis	Mauremys_nigricans )))))	(Malayemys_subtrijuga	Mauremys_reevesii ))))))));
(Malaclemys_terrapin	(Mauremys_japonica	(Mauremys_reevesii	Melanochelys_trijuga	Orlitia_borneensis	Rhinoclemmys_diademata	(Notochelys_platynota	(((Mauremys_sinensis	(Pangshura_tentoria	(Batagur_dhongoka	(Heosemys_spinosa	((Batagur_baska	Batagur_borneoensis )	(Batagur_kachuga	(Hardella_thurjii	Pangshura_smithii )))))))	(Leucocephalon_yuwonoi	Pangshura_tecta ))	(Mauremys_leprosa	Morenia_petersi )))	(Cyclemys_dentata	(Cyclemys_oldhamii	(Cuora_aurocapitata	(Cuora_amboinensis	(Cuora_picturata	(Cuora_flavomarginata	Cuora_mccordi ))))))	(Malayemys_subtrijuga	(Geoemyda_spengleri	Morenia_ocellata ))	(Mauremys_nigricans	Mauremys_rivulata	(Heosemys_annandalii	Heosemys_grandis )	(Mauremys_caspica	Sacalia_bealei ))	(Rhinoclemmys_annulata	Rhinoclemmys_pulcherrima	Rhinoclemmys_punctularia	(Rhinoclemmys_funerea	Rhinoclemmys_nasuta	(Rhinoclemmys_areolata	(Mauremys_annamensis	Rhinoclemmys_melanosterna ))))	(Sacalia_quadriocellata	Siebenrockiella_crassicollis ))));
(Malaclemys_terrapin	(((((Orlitia_borneensis	(Notochelys_platynota	(((Pangshura_tecta	(Pangshura_tentoria	(Heosemys_spinosa	(Batagur_dhongoka	(Hardella_thurjii	(Pangshura_smithii	(Batagur_kachuga	(Batagur_baska	Batagur_borneoensis ))))))))	(Leucocephalon_yuwonoi	Mauremys_sinensis ))	(Mauremys_leprosa	Morenia_petersi ))))	((Malayemys_subtrijuga	(Morenia_ocellata	(Geoemyda_spengleri	Melanochelys_trijuga )))	((Mauremys_nigricans	Mauremys_reevesii )	(Sacalia_quadriocellata	Siebenrockiella_crassicollis ))))	(Mauremys_rivulata	(Mauremys_caspica	Sacalia_bealei )))	((Rhinoclemmys_pulcherrima	((Rhinoclemmys_diademata	(Cyclemys_dentata	(Cyclemys_oldhamii	(Cuora_aurocapitata	(Cuora_amboinensis	(Cuora_picturata	(Cuora_flavomarginata	Cuora_mccordi )))))))	((Rhinoclemmys_areolata	Rhinoclemmys_nasuta )	(Rhinoclemmys_funerea	Rhinoclemmys_punctularia ))))	(Rhinoclemmys_annulata	(Heosemys_grandis	Rhinoclemmys_melanosterna ))))	(Mauremys_japonica	(Heosemys_annandalii	Mauremys_annamensis ))));
(Malaclemys_terrapin	(Mauremys_rivulata	(Morenia_ocellata	((Mauremys_caspica	(Sacalia_bealei	(Pangshura_tentoria	(Pangshura_tecta	((Heosemys_spinosa	(Hardella_thurjii	(Pangshura_smithii	(Batagur_kachuga	(Batagur_baska	Batagur_borneoensis )))))	(Batagur_dhongoka	(Leucocephalon_yuwonoi	Mauremys_sinensis )))))))	(Mauremys_nigricans	(Mauremys_reevesii	(Malayemys_subtrijuga	((((Rhinoclemmys_diademata	((Notochelys_platynota	(Cyclemys_dentata	(Cyclemys_oldhamii	(Cuora_aurocapitata	(Cuora_picturata	(Cuora_amboinensis	(Cuora_flavomarginata	Cuora_mccordi )))))))	(Mauremys_leprosa	Morenia_petersi )))	(Orlitia_borneensis	((Rhinoclemmys_areolata	Rhinoclemmys_nasuta )	(Rhinoclemmys_pulcherrima	(Rhinoclemmys_funerea	Rhinoclemmys_punctularia )))))	(Siebenrockiella_crassicollis	(Sacalia_quadriocellata	(Mauremys_japonica	((Heosemys_grandis	(Heosemys_annandalii	Mauremys_annamensis ))	(Rhinoclemmys_annulata	Rhinoclemmys_melanosterna ))))))	(Geoemyda_spengleri	Melanochelys_trijuga )))))))));
(Malaclemys_terrapin	(Mauremys_japonica	(((Rhinoclemmys_diademata	(Rhinoclemmys_funerea	((Rhinoclemmys_pulcherrima	(((Sacalia_bealei	(Pangshura_tentoria	((Batagur_dhongoka	(Mauremys_sinensis	(Hardella_thurjii	(Pangshura_smithii	(Batagur_kachuga	(Batagur_baska	Batagur_borneoensis ))))))	(Heosemys_spinosa	(Leucocephalon_yuwonoi	Pangshura_tecta )))))	(Morenia_ocellata	((Siebenrockiella_crassicollis	(Melanochelys_trijuga	(Geoemyda_spengleri	Sacalia_quadriocellata )))	(Malayemys_subtrijuga	(Mauremys_reevesii	(Mauremys_nigricans	((Heosemys_annandalii	(Mauremys_caspica	Mauremys_rivulata ))	(Mauremys_annamensis	Rhinoclemmys_annulata ))))))))	(Orlitia_borneensis	(Rhinoclemmys_areolata	Rhinoclemmys_nasuta ))))	(Rhinoclemmys_punctularia	(Heosemys_grandis	Rhinoclemmys_melanosterna )))))	(Cyclemys_dentata	(Cyclemys_oldhamii	(Cuora_aurocapitata	(Cuora_picturata	(Cuora_amboinensis	(Cuora_flavomarginata	Cuora_mccordi )))))))	(Notochelys_platynota	(Mauremys_leprosa	Morenia_petersi )))));
(Malaclemys_terrapin	(Mauremys_japonica	((Rhinoclemmys_diademata	((Melanochelys_trijuga	((Mauremys_reevesii	(Mauremys_nigricans	(((Sacalia_bealei	(Pangshura_tentoria	((Heosemys_spinosa	(Batagur_dhongoka	(Mauremys_sinensis	(Hardella_thurjii	(Pangshura_smithii	(Batagur_kachuga	(Batagur_baska	Batagur_borneoensis )))))))	(Leucocephalon_yuwonoi	Pangshura_tecta ))))	(Mauremys_caspica	Mauremys_rivulata ))	((Rhinoclemmys_annulata	(Rhinoclemmys_melanosterna	(Mauremys_annamensis	(Heosemys_annandalii	Heosemys_grandis ))))	(Orlitia_borneensis	((Rhinoclemmys_areolata	Rhinoclemmys_nasuta )	(Rhinoclemmys_pulcherrima	(Rhinoclemmys_funerea	Rhinoclemmys_punctularia ))))))))	(Malayemys_subtrijuga	(Geoemyda_spengleri	Morenia_ocellata ))))	(Sacalia_quadriocellata	Siebenrockiella_crassicollis )))	((Notochelys_platynota	(Cyclemys_dentata	(Cyclemys_oldhamii	(Cuora_aurocapitata	(Cuora_amboinensis	(Cuora_picturata	(Cuora_flavomarginata	Cuora_mccordi )))))))	(Mauremys_leprosa	Morenia_petersi )))));
(Malaclemys_terrapin	(Rhinoclemmys_pulcherrima	((Rhinoclemmys_diademata	(((((Malayemys_subtrijuga	(Mauremys_reevesii	(Morenia_ocellata	(((Sacalia_bealei	(Orlitia_borneensis	(Mauremys_sinensis	((Batagur_dhongoka	(Hardella_thurjii	(Pangshura_smithii	(Batagur_kachuga	(Batagur_baska	Batagur_borneoensis )))))	(Heosemys_spinosa	(Pangshura_tecta	Pangshura_tentoria ))))))	(Mauremys_caspica	Mauremys_rivulata ))	(Mauremys_nigricans	Rhinoclemmys_annulata )))))	(Melanochelys_trijuga	(Geoemyda_spengleri	Leucocephalon_yuwonoi )))	(Siebenrockiella_crassicollis	(Sacalia_quadriocellata	(Mauremys_japonica	(Heosemys_annandalii	Heosemys_grandis )))))	(Cyclemys_dentata	(Cyclemys_oldhamii	(Cuora_aurocapitata	(Cuora_amboinensis	(Cuora_picturata	(Cuora_flavomarginata	Cuora_mccordi )))))))	(Notochelys_platynota	(Mauremys_leprosa	Morenia_petersi ))))	(Rhinoclemmys_punctularia	((Rhinoclemmys_funerea	(Mauremys_annamensis	Rhinoclemmys_melanosterna ))	(Rhinoclemmys_areolata	Rhinoclemmys_nasuta ))))));
(Malaclemys_terrapin	(Leucocephalon_yuwonoi	(((Pangshura_tecta	(Pangshura_tentoria	(Heosemys_spinosa	(Batagur_dhongoka	(Mauremys_sinensis	(Hardella_thurjii	(Pangshura_smithii	(Batagur_kachuga	(Batagur_baska	Batagur_borneoensis )))))))))	(Mauremys_leprosa	Morenia_petersi ))	((Notochelys_platynota	(Cyclemys_dentata	Cyclemys_oldhamii	(Cuora_aurocapitata	((Cuora_amboinensis	Cuora_picturata )	(Cuora_flavomarginata	Cuora_mccordi )))))	(Siebenrockiella_crassicollis	(Sacalia_quadriocellata	(Geoemyda_spengleri	Melanochelys_trijuga )))	(Orlitia_borneensis	(Rhinoclemmys_diademata	Rhinoclemmys_funerea	Rhinoclemmys_pulcherrima	Rhinoclemmys_punctularia	(Rhinoclemmys_annulata	(Rhinoclemmys_melanosterna	(Mauremys_japonica	(Heosemys_grandis	(Heosemys_annandalii	Mauremys_annamensis )))))	(Rhinoclemmys_areolata	Rhinoclemmys_nasuta )))	((Malayemys_subtrijuga	Morenia_ocellata )	((Sacalia_bealei	(Mauremys_caspica	Mauremys_rivulata ))	(Mauremys_nigricans	Mauremys_reevesii )))))));
(Malaclemys_terrapin	(Leucocephalon_yuwonoi	(((Pangshura_tecta	(Pangshura_tentoria	(Heosemys_spinosa	(Batagur_dhongoka	(Mauremys_sinensis	(Hardella_thurjii	(Pangshura_smithii	(Batagur_kachuga	(Batagur_baska	Batagur_borneoensis )))))))))	(Mauremys_leprosa	Morenia_petersi ))	(Notochelys_platynota	(Mauremys_japonica	((Rhinoclemmys_diademata	(Cyclemys_dentata	(Cyclemys_oldhamii	(Cuora_aurocapitata	(Cuora_amboinensis	(Cuora_picturata	(Cuora_flavomarginata	Cuora_mccordi )))))))	((Siebenrockiella_crassicollis	((Melanochelys_trijuga	(Geoemyda_spengleri	Sacalia_quadriocellata ))	(Malayemys_subtrijuga	(Mauremys_reevesii	(Mauremys_nigricans	((Heosemys_annandalii	Heosemys_grandis )	(Mauremys_rivulata	(Mauremys_caspica	(Morenia_ocellata	Sacalia_bealei )))))))))	(Orlitia_borneensis	(((Rhinoclemmys_areolata	(Rhinoclemmys_annulata	(Mauremys_annamensis	Rhinoclemmys_melanosterna )))	(Rhinoclemmys_funerea	Rhinoclemmys_nasuta ))	(Rhinoclemmys_pulcherrima	Rhinoclemmys_punctularia ))))))))));
(Malaclemys_terrapin	(Mauremys_japonica	((Rhinoclemmys_diademata	((Orlitia_borneensis	(((Sacalia_bealei	(Pangshura_tentoria	((Heosemys_spinosa	(Batagur_dhongoka	(Mauremys_sinensis	(Hardella_thurjii	(Pangshura_smithii	(Batagur_kachuga	(Batagur_baska	Batagur_borneoensis )))))))	((Mauremys_leprosa	(Morenia_petersi	(Notochelys_platynota	(Cyclemys_dentata	(Cyclemys_oldhamii	(Cuora_aurocapitata	(Cuora_picturata	(Cuora_amboinensis	(Cuora_flavomarginata	Cuora_mccordi )))))))))	(Leucocephalon_yuwonoi	Pangshura_tecta )))))	(Rhinoclemmys_areolata	(Rhinoclemmys_annulata	(Mauremys_annamensis	Rhinoclemmys_melanosterna ))))	(Rhinoclemmys_pulcherrima	(Rhinoclemmys_punctularia	(Rhinoclemmys_funerea	Rhinoclemmys_nasuta )))))	(Melanochelys_trijuga	((Malayemys_subtrijuga	(Geoemyda_spengleri	Morenia_ocellata ))	(Mauremys_reevesii	(Mauremys_nigricans	((Heosemys_annandalii	Heosemys_grandis )	(Mauremys_caspica	Mauremys_rivulata ))))))))	(Sacalia_quadriocellata	Siebenrockiella_crassicollis ))));
(Malaclemys_terrapin	(Leucocephalon_yuwonoi	(Sacalia_quadriocellata	((Siebenrockiella_crassicollis	(((Orlitia_borneensis	((Pangshura_tecta	(Pangshura_tentoria	(Heosemys_spinosa	(Batagur_dhongoka	(Mauremys_sinensis	(Hardella_thurjii	(Pangshura_smithii	(Batagur_kachuga	(Batagur_baska	Batagur_borneoensis )))))))))	(Mauremys_leprosa	Morenia_petersi )))	((Mauremys_japonica	(Heosemys_annandalii	Heosemys_grandis ))	(Rhinoclemmys_annulata	(((Rhinoclemmys_funerea	(Mauremys_annamensis	Rhinoclemmys_melanosterna ))	(Rhinoclemmys_diademata	Rhinoclemmys_punctularia ))	(Rhinoclemmys_pulcherrima	(Rhinoclemmys_areolata	Rhinoclemmys_nasuta ))))))	(Notochelys_platynota	(Cyclemys_oldhamii	(Cyclemys_dentata	(Cuora_picturata	((Cuora_amboinensis	Cuora_aurocapitata )	(Cuora_flavomarginata	Cuora_mccordi ))))))))	((Melanochelys_trijuga	(Geoemyda_spengleri	(Malayemys_subtrijuga	Morenia_ocellata )))	(Mauremys_reevesii	(Mauremys_nigricans	(Mauremys_rivulata	(Mauremys_caspica	Sacalia_bealei )))))))));
(Malaclemys_terrapin	(Leucocephalon_yuwonoi	((Melanochelys_trijuga	(Geoemyda_spengleri	(Malayemys_subtrijuga	(Morenia_ocellata	((Sacalia_bealei	(Rhinoclemmys_annulata	(((Orlitia_borneensis	(Rhinoclemmys_diademata	((Morenia_petersi	(Mauremys_leprosa	(Pangshura_tecta	(Pangshura_tentoria	(Heosemys_spinosa	(Batagur_dhongoka	(Mauremys_sinensis	(Hardella_thurjii	(Pangshura_smithii	(Batagur_kachuga	(Batagur_baska	Batagur_borneoensis )))))))))))	(Mauremys_japonica	(Notochelys_platynota	(Cyclemys_dentata	(Cyclemys_oldhamii	(Cuora_aurocapitata	(Cuora_picturata	(Cuora_amboinensis	(Cuora_flavomarginata	Cuora_mccordi )))))))))))	(Rhinoclemmys_pulcherrima	(Rhinoclemmys_punctularia	(Rhinoclemmys_funerea	Rhinoclemmys_nasuta ))))	(Rhinoclemmys_areolata	(Rhinoclemmys_melanosterna	(Mauremys_annamensis	(Heosemys_annandalii	Heosemys_grandis )))))))	((Mauremys_caspica	Mauremys_rivulata )	(Mauremys_nigricans	Mauremys_reevesii )))))))	(Sacalia_quadriocellata	Siebenrockiella_crassicollis ))));
(Malaclemys_terrapin	(Leucocephalon_yuwonoi	(((Pangshura_tecta	(Pangshura_tentoria	(Heosemys_spinosa	(Batagur_dhongoka	(Mauremys_sinensis	(Hardella_thurjii	(Pangshura_smithii	(Batagur_kachuga	(Batagur_baska	Batagur_borneoensis )))))))))	(Mauremys_leprosa	Morenia_petersi ))	(Notochelys_platynota	(((Rhinoclemmys_diademata	(Cyclemys_dentata	(Cyclemys_oldhamii	(Cuora_amboinensis	(Cuora_aurocapitata	(Cuora_picturata	(Cuora_flavomarginata	Cuora_mccordi )))))))	((Orlitia_borneensis	(((Rhinoclemmys_annulata	(Rhinoclemmys_melanosterna	(Mauremys_japonica	(Heosemys_grandis	(Heosemys_annandalii	Mauremys_annamensis )))))	(Rhinoclemmys_areolata	Rhinoclemmys_nasuta ))	(Rhinoclemmys_pulcherrima	(Rhinoclemmys_funerea	Rhinoclemmys_punctularia ))))	(Sacalia_bealei	((Mauremys_reevesii	(Malayemys_subtrijuga	Morenia_ocellata ))	(Mauremys_nigricans	(Mauremys_caspica	Mauremys_rivulata ))))))	(Siebenrockiella_crassicollis	(Sacalia_quadriocellata	(Geoemyda_spengleri	Melanochelys_trijuga ))))))));
(Malaclemys_terrapin	(Mauremys_japonica	((((Rhinoclemmys_annulata	(((Sacalia_bealei	(Mauremys_sinensis	(Pangshura_tecta	(Pangshura_tentoria	(Heosemys_spinosa	(Batagur_dhongoka	(Hardella_thurjii	(Pangshura_smithii	(Batagur_kachuga	(Batagur_baska	Batagur_borneoensis ))))))))))	(Mauremys_caspica	Mauremys_rivulata ))	(Morenia_ocellata	(Malayemys_subtrijuga	(((Melanochelys_trijuga	(Geoemyda_spengleri	Leucocephalon_yuwonoi ))	(Sacalia_quadriocellata	Siebenrockiella_crassicollis ))	(Mauremys_nigricans	Mauremys_reevesii ))))))	(((Orlitia_borneensis	((Notochelys_platynota	(Cyclemys_dentata	(Cyclemys_oldhamii	(Cuora_aurocapitata	(Cuora_picturata	(Cuora_amboinensis	(Cuora_flavomarginata	Cuora_mccordi )))))))	(Rhinoclemmys_diademata	(Mauremys_leprosa	Morenia_petersi ))))	(Rhinoclemmys_pulcherrima	(Rhinoclemmys_funerea	Rhinoclemmys_punctularia )))	(Rhinoclemmys_areolata	Rhinoclemmys_nasuta )))	(Heosemys_grandis	Rhinoclemmys_melanosterna ))	(Heosemys_annandalii	Mauremys_annamensis ))));
(Malaclemys_terrapin	((((Melanochelys_trijuga	((((Pangshura_tentoria	(Pangshura_tecta	(Heosemys_spinosa	(Batagur_dhongoka	(Mauremys_sinensis	(Hardella_thurjii	(Pangshura_smithii	(Batagur_kachuga	(Batagur_baska	Batagur_borneoensis )))))))))	(Mauremys_leprosa	Morenia_petersi ))	(Orlitia_borneensis	(Rhinoclemmys_diademata	(Rhinoclemmys_pulcherrima	(Rhinoclemmys_punctularia	(Rhinoclemmys_funerea	(Rhinoclemmys_areolata	Rhinoclemmys_nasuta )))))))	(Siebenrockiella_crassicollis	(Leucocephalon_yuwonoi	(Notochelys_platynota	(Cyclemys_dentata	(Cyclemys_oldhamii	(Cuora_aurocapitata	(Cuora_amboinensis	(Cuora_picturata	(Cuora_flavomarginata	Cuora_mccordi )))))))))))	(Malayemys_subtrijuga	(Geoemyda_spengleri	Morenia_ocellata )))	(Mauremys_reevesii	(Mauremys_nigricans	(Mauremys_rivulata	(Mauremys_caspica	Sacalia_bealei )))))	(Mauremys_japonica	((Sacalia_quadriocellata	(Heosemys_annandalii	Mauremys_annamensis ))	(Heosemys_grandis	(Rhinoclemmys_annulata	Rhinoclemmys_melanosterna ))))));
(Malaclemys_terrapin	((((((((Pangshura_tentoria	(Mauremys_sinensis	(Batagur_dhongoka	(Heosemys_spinosa	((Batagur_kachuga	(Batagur_baska	Batagur_borneoensis ))	(Hardella_thurjii	Pangshura_smithii ))))))	(Leucocephalon_yuwonoi	Pangshura_tecta ))	(Mauremys_leprosa	Morenia_petersi ))	(Sacalia_bealei	(Orlitia_borneensis	((Rhinoclemmys_areolata	(Rhinoclemmys_funerea	Rhinoclemmys_nasuta ))	(Rhinoclemmys_pulcherrima	(Rhinoclemmys_diademata	Rhinoclemmys_punctularia ))))))	(Notochelys_platynota	(Cyclemys_dentata	(Cyclemys_oldhamii	(Cuora_picturata	(Cuora_aurocapitata	(Cuora_amboinensis	(Cuora_flavomarginata	Cuora_mccordi ))))))))	(Siebenrockiella_crassicollis	(Sacalia_quadriocellata	(Mauremys_japonica	((Heosemys_annandalii	Heosemys_grandis )	(Rhinoclemmys_annulata	(Mauremys_annamensis	Rhinoclemmys_melanosterna )))))))	(Mauremys_reevesii	(Mauremys_nigricans	(Mauremys_caspica	Mauremys_rivulata ))))	(Melanochelys_trijuga	(Malayemys_subtrijuga	(Geoemyda_spengleri	Morenia_ocellata )))));
(Malaclemys_terrapin	(Mauremys_japonica	((Rhinoclemmys_areolata	Rhinoclemmys_nasuta	Rhinoclemmys_pulcherrima	(Orlitia_borneensis	((Mauremys_sinensis	(Pangshura_tecta	(Pangshura_tentoria	(Heosemys_spinosa	(Batagur_dhongoka	((Batagur_borneoensis	(Batagur_baska	Batagur_kachuga ))	(Hardella_thurjii	Pangshura_smithii )))))))	(Mauremys_leprosa	Morenia_petersi )))	(Rhinoclemmys_funerea	Rhinoclemmys_punctularia ))	((Rhinoclemmys_diademata	(Notochelys_platynota	(Cyclemys_dentata	(Cyclemys_oldhamii	(Cuora_aurocapitata	(Cuora_amboinensis	(Cuora_picturata	(Cuora_flavomarginata	Cuora_mccordi ))))))))	((Heosemys_annandalii	Heosemys_grandis )	(Mauremys_annamensis	Rhinoclemmys_melanosterna )))	(Rhinoclemmys_annulata	((Morenia_ocellata	((Melanochelys_trijuga	(Siebenrockiella_crassicollis	(Sacalia_quadriocellata	(Geoemyda_spengleri	Leucocephalon_yuwonoi ))))	(Mauremys_caspica	Sacalia_bealei )))	(Mauremys_rivulata	(Mauremys_nigricans	(Malayemys_subtrijuga	Mauremys_reevesii ))))))));
(Malaclemys_terrapin	(((Mauremys_reevesii	(Mauremys_nigricans	(Mauremys_rivulata	(Mauremys_caspica	(Sacalia_bealei	(Pangshura_tentoria	((Batagur_dhongoka	(Heosemys_spinosa	(Mauremys_sinensis	(Hardella_thurjii	(Pangshura_smithii	(Batagur_kachuga	(Batagur_baska	Batagur_borneoensis )))))))	(Leucocephalon_yuwonoi	Pangshura_tecta ))))))))	((Melanochelys_trijuga	(Geoemyda_spengleri	(Malayemys_subtrijuga	Morenia_ocellata )))	(Sacalia_quadriocellata	Siebenrockiella_crassicollis )))	(Mauremys_japonica	((Notochelys_platynota	(Cyclemys_oldhamii	(Cyclemys_dentata	(Cuora_picturata	(Cuora_aurocapitata	(Cuora_amboinensis	(Cuora_flavomarginata	Cuora_mccordi )))))))	((Rhinoclemmys_diademata	(Orlitia_borneensis	(Rhinoclemmys_pulcherrima	(Rhinoclemmys_punctularia	(Rhinoclemmys_funerea	((Rhinoclemmys_annulata	(Rhinoclemmys_melanosterna	(Heosemys_grandis	(Heosemys_annandalii	Mauremys_annamensis ))))	(Rhinoclemmys_areolata	Rhinoclemmys_nasuta )))))))	(Mauremys_leprosa	Morenia_petersi ))))));
(Malaclemys_terrapin	(Mauremys_japonica	(((Rhinoclemmys_diademata	(Orlitia_borneensis	((Rhinoclemmys_pulcherrima	((Pangshura_tentoria	(Pangshura_tecta	(Heosemys_spinosa	(Batagur_dhongoka	(Mauremys_sinensis	(Hardella_thurjii	(Pangshura_smithii	(Batagur_kachuga	(Batagur_baska	Batagur_borneoensis )))))))))	(Sacalia_bealei	((Mauremys_nigricans	(Mauremys_reevesii	(Malayemys_subtrijuga	((Geoemyda_spengleri	Melanochelys_trijuga )	(Siebenrockiella_crassicollis	(Leucocephalon_yuwonoi	Sacalia_quadriocellata ))))))	(Morenia_ocellata	(Mauremys_caspica	Mauremys_rivulata ))))))	(Rhinoclemmys_areolata	((Rhinoclemmys_melanosterna	((Heosemys_annandalii	Heosemys_grandis )	(Mauremys_annamensis	Rhinoclemmys_annulata )))	(Rhinoclemmys_nasuta	(Rhinoclemmys_funerea	Rhinoclemmys_punctularia )))))))	(Mauremys_leprosa	Morenia_petersi ))	(Notochelys_platynota	(Cyclemys_dentata	(Cyclemys_oldhamii	(Cuora_aurocapitata	(Cuora_picturata	(Cuora_amboinensis	(Cuora_flavomarginata	Cuora_mccordi ))))))))));
(Malaclemys_terrapin	(Leucocephalon_yuwonoi	(Sacalia_quadriocellata	(Siebenrockiella_crassicollis	(Mauremys_japonica	(Notochelys_platynota	(((Rhinoclemmys_pulcherrima	((Orlitia_borneensis	(((Mauremys_sinensis	(Pangshura_tecta	(Pangshura_tentoria	(Heosemys_spinosa	(Batagur_dhongoka	(Hardella_thurjii	(Pangshura_smithii	(Batagur_kachuga	(Batagur_baska	Batagur_borneoensis )))))))))	(Sacalia_bealei	((Mauremys_nigricans	(Mauremys_reevesii	(Morenia_ocellata	(Malayemys_subtrijuga	(Geoemyda_spengleri	Melanochelys_trijuga )))))	(Mauremys_caspica	Mauremys_rivulata ))))	(Rhinoclemmys_annulata	(Heosemys_grandis	(Heosemys_annandalii	Mauremys_annamensis )))))	(Rhinoclemmys_areolata	(Rhinoclemmys_nasuta	(Rhinoclemmys_funerea	(Rhinoclemmys_melanosterna	Rhinoclemmys_punctularia ))))))	(Rhinoclemmys_diademata	(Cyclemys_dentata	(Cyclemys_oldhamii	(Cuora_aurocapitata	(Cuora_amboinensis	(Cuora_picturata	(Cuora_flavomarginata	Cuora_mccordi ))))))))	(Mauremys_leprosa	Morenia_petersi ))))))));
(Malaclemys_terrapin	(Leucocephalon_yuwonoi	Malayemys_subtrijuga	Mauremys_nigricans	Mauremys_reevesii	Mauremys_rivulata	Mauremys_sinensis	Melanochelys_trijuga	Morenia_ocellata	Orlitia_borneensis	Pangshura_tecta	Rhinoclemmys_annulata	Siebenrockiella_crassicollis	(Pangshura_tentoria	(Batagur_dhongoka	(Heosemys_spinosa	((Batagur_kachuga	(Batagur_baska	Batagur_borneoensis ))	(Hardella_thurjii	Pangshura_smithii )))))	(Mauremys_japonica	(Rhinoclemmys_diademata	(Notochelys_platynota	(Cyclemys_dentata	(Cyclemys_oldhamii	(Cuora_aurocapitata	(Cuora_amboinensis	(Cuora_picturata	(Cuora_flavomarginata	Cuora_mccordi ))))))))	((Heosemys_annandalii	Heosemys_grandis )	(Mauremys_annamensis	Rhinoclemmys_melanosterna )))	(Geoemyda_spengleri	Sacalia_quadriocellata )	(Mauremys_caspica	Sacalia_bealei )	(Mauremys_leprosa	Morenia_petersi )	(Rhinoclemmys_areolata	(Rhinoclemmys_nasuta	(Rhinoclemmys_funerea	(Rhinoclemmys_pulcherrima	Rhinoclemmys_punctularia ))))));
(Malaclemys_terrapin	(Leucocephalon_yuwonoi	(((Pangshura_tecta	(Pangshura_tentoria	(Mauremys_sinensis	(Batagur_dhongoka	(Heosemys_spinosa	((Batagur_kachuga	(Batagur_baska	Batagur_borneoensis ))	(Hardella_thurjii	Pangshura_smithii )))))))	(Mauremys_leprosa	Morenia_petersi ))	(Notochelys_platynota	((Siebenrockiella_crassicollis	((Cyclemys_dentata	(Cyclemys_oldhamii	((Cuora_amboinensis	(Cuora_flavomarginata	Cuora_mccordi ))	(Cuora_aurocapitata	Cuora_picturata ))))	(Rhinoclemmys_diademata	((Orlitia_borneensis	(Rhinoclemmys_pulcherrima	(Rhinoclemmys_funerea	Rhinoclemmys_punctularia )))	(Rhinoclemmys_areolata	Rhinoclemmys_nasuta )))))	(Sacalia_bealei	(((Mauremys_reevesii	(Malayemys_subtrijuga	(Geoemyda_spengleri	Melanochelys_trijuga )))	(Morenia_ocellata	(Mauremys_caspica	Mauremys_rivulata )))	(Mauremys_nigricans	(Rhinoclemmys_annulata	((Heosemys_annandalii	Mauremys_annamensis )	((Heosemys_grandis	Rhinoclemmys_melanosterna )	(Mauremys_japonica	Sacalia_quadriocellata ))))))))))));
(Malaclemys_terrapin	(Heosemys_annandalii	((Mauremys_annamensis	(Rhinoclemmys_annulata	(Mauremys_nigricans	(Mauremys_reevesii	(Mauremys_rivulata	(Mauremys_caspica	(Sacalia_bealei	(Morenia_ocellata	(Malayemys_subtrijuga	((Siebenrockiella_crassicollis	(((Orlitia_borneensis	((Mauremys_sinensis	(Pangshura_tecta	(Pangshura_tentoria	(Batagur_dhongoka	(Heosemys_spinosa	((Batagur_kachuga	(Batagur_baska	Batagur_borneoensis ))	(Hardella_thurjii	Pangshura_smithii )))))))	(Mauremys_leprosa	Morenia_petersi )))	(Rhinoclemmys_diademata	((Rhinoclemmys_pulcherrima	(Rhinoclemmys_areolata	Rhinoclemmys_nasuta ))	(Rhinoclemmys_funerea	Rhinoclemmys_punctularia ))))	(Notochelys_platynota	(Cyclemys_dentata	(Cyclemys_oldhamii	(Cuora_aurocapitata	(Cuora_picturata	(Cuora_amboinensis	(Cuora_flavomarginata	Cuora_mccordi )))))))))	(Melanochelys_trijuga	(Geoemyda_spengleri	Leucocephalon_yuwonoi ))))))))))))	((Heosemys_grandis	Rhinoclemmys_melanosterna )	(Mauremys_japonica	Sacalia_quadriocellata )))));
(Malaclemys_terrapin	(Leucocephalon_yuwonoi	(((Pangshura_tecta	(Pangshura_tentoria	(Heosemys_spinosa	(Batagur_dhongoka	(Mauremys_sinensis	((Batagur_baska	Batagur_borneoensis )	(Hardella_thurjii	(Batagur_kachuga	Pangshura_smithii ))))))))	(Notochelys_platynota	(Mauremys_leprosa	Morenia_petersi )))	(Melanochelys_trijuga	(((Cyclemys_dentata	(Cyclemys_oldhamii	(Cuora_aurocapitata	(Cuora_amboinensis	(Cuora_picturata	(Cuora_flavomarginata	Cuora_mccordi ))))))	(Rhinoclemmys_pulcherrima	((Orlitia_borneensis	(Rhinoclemmys_annulata	((Sacalia_bealei	(Mauremys_nigricans	(Mauremys_reevesii	(Malayemys_subtrijuga	(Geoemyda_spengleri	Morenia_ocellata )))))	(Mauremys_caspica	Mauremys_rivulata ))))	((Rhinoclemmys_areolata	(Rhinoclemmys_melanosterna	(Mauremys_japonica	(Heosemys_grandis	(Heosemys_annandalii	Mauremys_annamensis )))))	(Rhinoclemmys_nasuta	(Rhinoclemmys_funerea	(Rhinoclemmys_diademata	Rhinoclemmys_punctularia )))))))	(Sacalia_quadriocellata	Siebenrockiella_crassicollis ))))));
(Malaclemys_terrapin	(Morenia_ocellata	((Mauremys_reevesii	(Malayemys_subtrijuga	((Siebenrockiella_crassicollis	(((Orlitia_borneensis	((Mauremys_sinensis	(Pangshura_tecta	(Pangshura_tentoria	(Batagur_dhongoka	(Heosemys_spinosa	((Batagur_kachuga	(Batagur_baska	Batagur_borneoensis ))	(Hardella_thurjii	Pangshura_smithii )))))))	(Mauremys_leprosa	Morenia_petersi )))	((Mauremys_japonica	(Rhinoclemmys_melanosterna	(Heosemys_grandis	(Heosemys_annandalii	Mauremys_annamensis ))))	(Rhinoclemmys_diademata	(Rhinoclemmys_funerea	(Rhinoclemmys_punctularia	(Rhinoclemmys_pulcherrima	(Rhinoclemmys_areolata	Rhinoclemmys_nasuta )))))))	((Cyclemys_dentata	(Cyclemys_oldhamii	(Cuora_aurocapitata	(Cuora_amboinensis	(Cuora_picturata	(Cuora_flavomarginata	Cuora_mccordi ))))))	(Leucocephalon_yuwonoi	Notochelys_platynota ))))	(Melanochelys_trijuga	(Geoemyda_spengleri	Sacalia_quadriocellata )))))	((Mauremys_rivulata	(Mauremys_caspica	Sacalia_bealei ))	(Mauremys_nigricans	Rhinoclemmys_annulata )))));
(Malaclemys_terrapin	(Geoemyda_spengleri	(Melanochelys_trijuga	(Malayemys_subtrijuga	(Mauremys_reevesii	((Mauremys_nigricans	((Mauremys_rivulata	(((Rhinoclemmys_diademata	((Notochelys_platynota	(Morenia_petersi	(Mauremys_leprosa	((Pangshura_tecta	(Pangshura_tentoria	(Heosemys_spinosa	(Batagur_dhongoka	(Hardella_thurjii	(Pangshura_smithii	(Batagur_kachuga	(Batagur_baska	Batagur_borneoensis ))))))))	(Leucocephalon_yuwonoi	Mauremys_sinensis )))))	(Cyclemys_dentata	(Cyclemys_oldhamii	(Cuora_aurocapitata	(Cuora_amboinensis	(Cuora_picturata	(Cuora_flavomarginata	Cuora_mccordi ))))))))	((Orlitia_borneensis	(Rhinoclemmys_areolata	Rhinoclemmys_nasuta ))	(Rhinoclemmys_pulcherrima	(Rhinoclemmys_funerea	Rhinoclemmys_punctularia ))))	((Heosemys_grandis	(Mauremys_japonica	(Heosemys_annandalii	Mauremys_annamensis )))	(Rhinoclemmys_annulata	Rhinoclemmys_melanosterna ))))	(Mauremys_caspica	(Morenia_ocellata	Sacalia_bealei ))))	(Sacalia_quadriocellata	Siebenrockiella_crassicollis )))))));
(Malaclemys_terrapin	(Mauremys_japonica	((((Pangshura_tecta	(Pangshura_tentoria	(Heosemys_spinosa	(Batagur_dhongoka	(Mauremys_sinensis	(Hardella_thurjii	Pangshura_smithii	(Batagur_kachuga	(Batagur_baska	Batagur_borneoensis ))))))))	(Mauremys_leprosa	Morenia_petersi ))	(Leucocephalon_yuwonoi	Notochelys_platynota ))	((Orlitia_borneensis	((Cyclemys_dentata	(Cyclemys_oldhamii	(Cuora_amboinensis	(Cuora_aurocapitata	(Cuora_picturata	(Cuora_flavomarginata	Cuora_mccordi ))))))	(Rhinoclemmys_diademata	(Rhinoclemmys_pulcherrima	((Rhinoclemmys_punctularia	((Rhinoclemmys_annulata	(Mauremys_nigricans	(Sacalia_bealei	((Mauremys_reevesii	(Morenia_ocellata	(Malayemys_subtrijuga	(Geoemyda_spengleri	Melanochelys_trijuga ))))	(Mauremys_caspica	Mauremys_rivulata )))))	(Heosemys_annandalii	Heosemys_grandis )))	(Rhinoclemmys_funerea	(Rhinoclemmys_nasuta	(Rhinoclemmys_areolata	(Mauremys_annamensis	Rhinoclemmys_melanosterna )))))))))	(Sacalia_quadriocellata	Siebenrockiella_crassicollis )))));
(Malaclemys_terrapin	((Melanochelys_trijuga	(((((Orlitia_borneensis	(Rhinoclemmys_melanosterna	Rhinoclemmys_pulcherrima	(Sacalia_bealei	(Pangshura_tentoria	(Pangshura_tecta	(Heosemys_spinosa	(Batagur_dhongoka	(Mauremys_sinensis	(Hardella_thurjii	(Pangshura_smithii	(Batagur_kachuga	(Batagur_baska	Batagur_borneoensis ))))))))))	(Rhinoclemmys_areolata	(Rhinoclemmys_nasuta	(Rhinoclemmys_funerea	Rhinoclemmys_punctularia )))))	((Rhinoclemmys_annulata	(Malayemys_subtrijuga	Morenia_ocellata ))	(Mauremys_nigricans	Mauremys_reevesii )))	((Heosemys_grandis	(Heosemys_annandalii	Mauremys_annamensis ))	(Mauremys_caspica	Mauremys_rivulata )))	(Mauremys_japonica	(Notochelys_platynota	(Mauremys_leprosa	Morenia_petersi ))))	((Rhinoclemmys_diademata	(Cyclemys_dentata	(Cyclemys_oldhamii	(Cuora_aurocapitata	(Cuora_amboinensis	(Cuora_picturata	(Cuora_flavomarginata	Cuora_mccordi )))))))	(Sacalia_quadriocellata	Siebenrockiella_crassicollis ))))	(Geoemyda_spengleri	Leucocephalon_yuwonoi )));
(Malaclemys_terrapin	(Sacalia_quadriocellata	((Siebenrockiella_crassicollis	((Notochelys_platynota	((Leucocephalon_yuwonoi	(Pangshura_tecta	(Pangshura_tentoria	(Heosemys_spinosa	(Batagur_dhongoka	(Mauremys_sinensis	(Hardella_thurjii	(Pangshura_smithii	(Batagur_kachuga	(Batagur_baska	Batagur_borneoensis ))))))))))	(Mauremys_leprosa	Morenia_petersi )))	((Cyclemys_dentata	(Cyclemys_oldhamii	(Cuora_aurocapitata	(Cuora_amboinensis	(Cuora_picturata	(Cuora_flavomarginata	Cuora_mccordi ))))))	(Rhinoclemmys_diademata	(Orlitia_borneensis	((Rhinoclemmys_areolata	(Rhinoclemmys_annulata	(Rhinoclemmys_melanosterna	(Mauremys_japonica	(Mauremys_annamensis	(Heosemys_annandalii	Heosemys_grandis ))))))	(Rhinoclemmys_pulcherrima	(Rhinoclemmys_nasuta	(Rhinoclemmys_funerea	Rhinoclemmys_punctularia )))))))))	(Melanochelys_trijuga	(Geoemyda_spengleri	(Malayemys_subtrijuga	(Morenia_ocellata	(Mauremys_reevesii	(Sacalia_bealei	(Mauremys_nigricans	(Mauremys_caspica	Mauremys_rivulata )))))))))));
(Malaclemys_terrapin	(Morenia_ocellata	((Mauremys_rivulata	((Rhinoclemmys_annulata	(((Rhinoclemmys_areolata	(Rhinoclemmys_nasuta	(Rhinoclemmys_funerea	(Rhinoclemmys_punctularia	(Rhinoclemmys_pulcherrima	(Orlitia_borneensis	(Rhinoclemmys_diademata	((Notochelys_platynota	(((Mauremys_sinensis	((Hardella_thurjii	(Pangshura_smithii	(Batagur_kachuga	(Batagur_baska	Batagur_borneoensis ))))	(Batagur_dhongoka	(Heosemys_spinosa	Pangshura_tentoria ))))	(Leucocephalon_yuwonoi	Pangshura_tecta ))	(Mauremys_leprosa	Morenia_petersi )))	(Cyclemys_dentata	(Cyclemys_oldhamii	(Cuora_aurocapitata	(Cuora_amboinensis	(Cuora_picturata	(Cuora_flavomarginata	Cuora_mccordi ))))))))))))))	(Heosemys_grandis	Rhinoclemmys_melanosterna ))	((Heosemys_annandalii	Mauremys_annamensis )	(Mauremys_japonica	(Sacalia_quadriocellata	Siebenrockiella_crassicollis )))))	(Mauremys_nigricans	(Mauremys_reevesii	(Malayemys_subtrijuga	(Geoemyda_spengleri	Melanochelys_trijuga ))))))	(Mauremys_caspica	Sacalia_bealei ))));
(Malaclemys_terrapin	(Geoemyda_spengleri	(Melanochelys_trijuga	(((((Orlitia_borneensis	(Pangshura_tecta	((Heosemys_spinosa	(Batagur_dhongoka	(Mauremys_sinensis	(Hardella_thurjii	(Pangshura_smithii	(Batagur_kachuga	(Batagur_baska	Batagur_borneoensis )))))))	(Pangshura_tentoria	Sacalia_bealei ))))	((Mauremys_japonica	(Notochelys_platynota	(Cyclemys_dentata	(Cyclemys_oldhamii	(Cuora_aurocapitata	(Cuora_picturata	(Cuora_amboinensis	(Cuora_flavomarginata	Cuora_mccordi ))))))))	(Mauremys_leprosa	Morenia_petersi )))	(Rhinoclemmys_diademata	(Rhinoclemmys_pulcherrima	(((Rhinoclemmys_annulata	Rhinoclemmys_melanosterna )	(Rhinoclemmys_funerea	Rhinoclemmys_punctularia ))	(Rhinoclemmys_areolata	Rhinoclemmys_nasuta )))))	(Siebenrockiella_crassicollis	(Leucocephalon_yuwonoi	Sacalia_quadriocellata )))	(Malayemys_subtrijuga	(Mauremys_nigricans	Mauremys_reevesii	(Mauremys_caspica	Mauremys_rivulata	Morenia_ocellata	(Mauremys_annamensis	(Heosemys_annandalii	Heosemys_grandis )))))))));
(Malaclemys_terrapin	(((Rhinoclemmys_diademata	((Orlitia_borneensis	((Pangshura_tentoria	(Pangshura_tecta	(Mauremys_sinensis	(Batagur_dhongoka	((Heosemys_spinosa	(Batagur_kachuga	(Batagur_baska	Batagur_borneoensis )))	(Hardella_thurjii	Pangshura_smithii ))))))	(Mauremys_leprosa	Morenia_petersi )))	(Rhinoclemmys_pulcherrima	(Rhinoclemmys_punctularia	(Rhinoclemmys_funerea	(Rhinoclemmys_nasuta	(Rhinoclemmys_areolata	(Rhinoclemmys_annulata	Rhinoclemmys_melanosterna ))))))))	((Siebenrockiella_crassicollis	(Leucocephalon_yuwonoi	(Notochelys_platynota	(Cyclemys_dentata	(Cyclemys_oldhamii	(Cuora_aurocapitata	(Cuora_picturata	(Cuora_amboinensis	(Cuora_flavomarginata	Cuora_mccordi )))))))))	(Melanochelys_trijuga	((Geoemyda_spengleri	Malayemys_subtrijuga )	(Mauremys_reevesii	(Mauremys_nigricans	((Mauremys_caspica	Mauremys_rivulata )	(Morenia_ocellata	Sacalia_bealei ))))))))	(Sacalia_quadriocellata	(Mauremys_japonica	(Heosemys_grandis	(Heosemys_annandalii	Mauremys_annamensis ))))));
(Malaclemys_terrapin	(Mauremys_japonica	((((Sacalia_bealei	(Mauremys_sinensis	(Pangshura_tecta	(Pangshura_tentoria	(Batagur_dhongoka	(Heosemys_spinosa	(Hardella_thurjii	(Pangshura_smithii	(Batagur_kachuga	(Batagur_baska	Batagur_borneoensis ))))))))))	(Orlitia_borneensis	(Rhinoclemmys_pulcherrima	(Rhinoclemmys_areolata	((Rhinoclemmys_annulata	(Rhinoclemmys_melanosterna	(Heosemys_grandis	(Heosemys_annandalii	Mauremys_annamensis ))))	(Rhinoclemmys_nasuta	(Rhinoclemmys_funerea	Rhinoclemmys_punctularia )))))))	(Rhinoclemmys_diademata	((Notochelys_platynota	(Cyclemys_dentata	(Cyclemys_oldhamii	(Cuora_aurocapitata	(Cuora_amboinensis	(Cuora_picturata	(Cuora_flavomarginata	Cuora_mccordi )))))))	(Mauremys_leprosa	Morenia_petersi ))))	((Melanochelys_trijuga	((Malayemys_subtrijuga	(Geoemyda_spengleri	Morenia_ocellata ))	(Mauremys_reevesii	(Mauremys_nigricans	(Mauremys_caspica	Mauremys_rivulata )))))	(Siebenrockiella_crassicollis	(Leucocephalon_yuwonoi	Sacalia_quadriocellata ))))));
(Malaclemys_terrapin	(Leucocephalon_yuwonoi	(((Pangshura_tecta	(Pangshura_tentoria	(Heosemys_spinosa	(Batagur_dhongoka	(Mauremys_sinensis	(Hardella_thurjii	(Pangshura_smithii	(Batagur_kachuga	(Batagur_baska	Batagur_borneoensis )))))))))	(Mauremys_leprosa	Morenia_petersi ))	(Notochelys_platynota	((Mauremys_japonica	(Rhinoclemmys_diademata	(Cyclemys_dentata	(Cyclemys_oldhamii	(Cuora_aurocapitata	(Cuora_amboinensis	(Cuora_picturata	(Cuora_flavomarginata	Cuora_mccordi ))))))))	((((Geoemyda_spengleri	Melanochelys_trijuga )	(Malayemys_subtrijuga	(Mauremys_reevesii	((Mauremys_nigricans	(Rhinoclemmys_annulata	(Heosemys_annandalii	(Mauremys_annamensis	(Heosemys_grandis	Rhinoclemmys_melanosterna )))))	((Mauremys_caspica	Mauremys_rivulata )	(Morenia_ocellata	Sacalia_bealei ))))))	(Orlitia_borneensis	((Rhinoclemmys_areolata	Rhinoclemmys_nasuta )	(Rhinoclemmys_pulcherrima	(Rhinoclemmys_funerea	Rhinoclemmys_punctularia )))))	(Sacalia_quadriocellata	Siebenrockiella_crassicollis )))))));
(Malaclemys_terrapin	(Leucocephalon_yuwonoi	((Mauremys_sinensis	(Pangshura_tecta	(Pangshura_tentoria	(Batagur_dhongoka	(Heosemys_spinosa	((Batagur_kachuga	(Batagur_baska	Batagur_borneoensis ))	(Hardella_thurjii	Pangshura_smithii )))))))	(((Notochelys_platynota	(Cyclemys_dentata	(Cyclemys_oldhamii	(Cuora_aurocapitata	(Cuora_amboinensis	(Cuora_picturata	(Cuora_flavomarginata	Cuora_mccordi )))))))	(Mauremys_leprosa	Morenia_petersi ))	((Siebenrockiella_crassicollis	(Melanochelys_trijuga	((Malayemys_subtrijuga	(Geoemyda_spengleri	Morenia_ocellata ))	(Mauremys_reevesii	((Mauremys_nigricans	(Rhinoclemmys_annulata	((Heosemys_annandalii	Mauremys_annamensis )	((Heosemys_grandis	Sacalia_quadriocellata )	(Mauremys_japonica	Rhinoclemmys_melanosterna )))))	(Mauremys_rivulata	(Mauremys_caspica	Sacalia_bealei )))))))	(Orlitia_borneensis	(Rhinoclemmys_diademata	(Rhinoclemmys_areolata	((Rhinoclemmys_funerea	Rhinoclemmys_nasuta )	(Rhinoclemmys_pulcherrima	Rhinoclemmys_punctularia ))))))))));
(Malaclemys_terrapin	(Heosemys_annandalii	(Mauremys_japonica	(Mauremys_annamensis	((Malayemys_subtrijuga	Mauremys_caspica	Mauremys_nigricans	Mauremys_reevesii	Mauremys_rivulata	Morenia_ocellata	Sacalia_bealei	(Siebenrockiella_crassicollis	((((Pangshura_tentoria	((Mauremys_sinensis	(Heosemys_spinosa	(Batagur_dhongoka	(Hardella_thurjii	(Pangshura_smithii	(Batagur_kachuga	(Batagur_baska	Batagur_borneoensis )))))))	(Leucocephalon_yuwonoi	Pangshura_tecta )))	(Mauremys_leprosa	Morenia_petersi ))	(Orlitia_borneensis	(Rhinoclemmys_areolata	Rhinoclemmys_nasuta	(Rhinoclemmys_pulcherrima	(Rhinoclemmys_diademata	Rhinoclemmys_funerea	Rhinoclemmys_punctularia )))))	(Notochelys_platynota	(Cyclemys_dentata	(Cyclemys_oldhamii	(Cuora_aurocapitata	(Cuora_amboinensis	(Cuora_picturata	(Cuora_flavomarginata	Cuora_mccordi )))))))))	(Melanochelys_trijuga	(Geoemyda_spengleri	Sacalia_quadriocellata )))	(Heosemys_grandis	(Rhinoclemmys_annulata	Rhinoclemmys_melanosterna )))))));
(Malaclemys_terrapin	(Leucocephalon_yuwonoi	(Geoemyda_spengleri	(Melanochelys_trijuga	((((Mauremys_nigricans	(Mauremys_annamensis	(((Rhinoclemmys_melanosterna	(Rhinoclemmys_annulata	(Rhinoclemmys_pulcherrima	(Rhinoclemmys_punctularia	(Rhinoclemmys_funerea	(Rhinoclemmys_nasuta	(Rhinoclemmys_areolata	(Orlitia_borneensis	(Sacalia_bealei	(Mauremys_sinensis	(Pangshura_tecta	(Pangshura_tentoria	(Heosemys_spinosa	(Batagur_dhongoka	(Hardella_thurjii	(Pangshura_smithii	(Batagur_kachuga	(Batagur_baska	Batagur_borneoensis ))))))))))))))))))	((Rhinoclemmys_diademata	(Cyclemys_dentata	(Cyclemys_oldhamii	(Cuora_aurocapitata	(Cuora_amboinensis	(Cuora_picturata	(Cuora_flavomarginata	Cuora_mccordi )))))))	(Mauremys_japonica	(Notochelys_platynota	(Mauremys_leprosa	Morenia_petersi )))))	(Heosemys_annandalii	Heosemys_grandis ))))	(Morenia_ocellata	(Mauremys_caspica	Mauremys_rivulata )))	(Malayemys_subtrijuga	Mauremys_reevesii ))	(Sacalia_quadriocellata	Siebenrockiella_crassicollis ))))));
(Malaclemys_terrapin	(Leucocephalon_yuwonoi	(Sacalia_quadriocellata	(Siebenrockiella_crassicollis	((Mauremys_nigricans	(Rhinoclemmys_annulata	(((Sacalia_bealei	(Mauremys_sinensis	(Pangshura_tentoria	(Batagur_dhongoka	(Heosemys_spinosa	((Batagur_kachuga	(Batagur_baska	Batagur_borneoensis ))	(Hardella_thurjii	Pangshura_smithii )))))))	(Mauremys_caspica	(Heosemys_annandalii	Mauremys_rivulata )))	(((Orlitia_borneensis	(Rhinoclemmys_diademata	((Notochelys_platynota	(Cyclemys_dentata	(Cyclemys_oldhamii	(Cuora_aurocapitata	(Cuora_picturata	(Cuora_amboinensis	(Cuora_flavomarginata	Cuora_mccordi )))))))	(Mauremys_leprosa	Morenia_petersi ))))	(Mauremys_japonica	(Heosemys_grandis	(Mauremys_annamensis	Rhinoclemmys_melanosterna ))))	(Rhinoclemmys_areolata	((Rhinoclemmys_nasuta	(Pangshura_tecta	Rhinoclemmys_funerea ))	(Rhinoclemmys_pulcherrima	Rhinoclemmys_punctularia )))))))	(Mauremys_reevesii	(Melanochelys_trijuga	(Malayemys_subtrijuga	(Geoemyda_spengleri	Morenia_ocellata )))))))));
(Malaclemys_terrapin	(Geoemyda_spengleri	((Melanochelys_trijuga	((Notochelys_platynota	((Leucocephalon_yuwonoi	(Pangshura_tecta	(Pangshura_tentoria	(Heosemys_spinosa	(Batagur_dhongoka	(Mauremys_sinensis	(Hardella_thurjii	(Pangshura_smithii	(Batagur_kachuga	(Batagur_baska	Batagur_borneoensis ))))))))))	(Mauremys_leprosa	Morenia_petersi )))	(Mauremys_japonica	(Sacalia_quadriocellata	Siebenrockiella_crassicollis ))))	((Rhinoclemmys_pulcherrima	((Rhinoclemmys_diademata	(Cyclemys_dentata	(Cyclemys_oldhamii	(Cuora_amboinensis	(Cuora_aurocapitata	(Cuora_picturata	(Cuora_flavomarginata	Cuora_mccordi )))))))	((Rhinoclemmys_areolata	Rhinoclemmys_nasuta )	(Rhinoclemmys_funerea	Rhinoclemmys_punctularia ))))	(Orlitia_borneensis	((Sacalia_bealei	((Mauremys_reevesii	(Mauremys_nigricans	((Heosemys_annandalii	Mauremys_annamensis )	(Mauremys_caspica	Mauremys_rivulata ))))	(Malayemys_subtrijuga	Morenia_ocellata )))	(Rhinoclemmys_annulata	(Heosemys_grandis	Rhinoclemmys_melanosterna ))))))));
(Malaclemys_terrapin	((Mauremys_japonica	((Morenia_petersi	(Mauremys_leprosa	((Pangshura_tentoria	(Heosemys_spinosa	(Batagur_dhongoka	(Mauremys_sinensis	(Hardella_thurjii	(Pangshura_smithii	(Batagur_kachuga	(Batagur_baska	Batagur_borneoensis ))))))))	(Leucocephalon_yuwonoi	Pangshura_tecta ))))	(Notochelys_platynota	(Cyclemys_dentata	(Cyclemys_oldhamii	(Cuora_aurocapitata	(Cuora_amboinensis	(Cuora_picturata	(Cuora_flavomarginata	Cuora_mccordi )))))))))	(Heosemys_annandalii	(((Mauremys_nigricans	(Mauremys_reevesii	((Malayemys_subtrijuga	(Morenia_ocellata	(Geoemyda_spengleri	Sacalia_quadriocellata )))	(Melanochelys_trijuga	Siebenrockiella_crassicollis ))))	(Mauremys_rivulata	(Mauremys_caspica	Sacalia_bealei )))	((Rhinoclemmys_annulata	(Heosemys_grandis	(Mauremys_annamensis	Rhinoclemmys_melanosterna )))	(Orlitia_borneensis	(Rhinoclemmys_diademata	(Rhinoclemmys_pulcherrima	(Rhinoclemmys_punctularia	(Rhinoclemmys_funerea	(Rhinoclemmys_areolata	Rhinoclemmys_nasuta )))))))))));
(Malaclemys_terrapin	((((Siebenrockiella_crassicollis	((Pangshura_tentoria	((Heosemys_spinosa	(Batagur_dhongoka	(Mauremys_sinensis	(Hardella_thurjii	(Pangshura_smithii	(Batagur_kachuga	(Batagur_baska	Batagur_borneoensis )))))))	(Leucocephalon_yuwonoi	Pangshura_tecta )))	(Sacalia_bealei	(Morenia_ocellata	((Mauremys_nigricans	(Mauremys_annamensis	(Heosemys_annandalii	Heosemys_grandis )))	(Mauremys_caspica	Mauremys_rivulata ))))))	((Melanochelys_trijuga	(Geoemyda_spengleri	Sacalia_quadriocellata ))	(Malayemys_subtrijuga	Mauremys_reevesii )))	(Rhinoclemmys_diademata	(Orlitia_borneensis	((Rhinoclemmys_nasuta	(Rhinoclemmys_funerea	(Rhinoclemmys_punctularia	(Rhinoclemmys_annulata	Rhinoclemmys_melanosterna ))))	(Rhinoclemmys_areolata	Rhinoclemmys_pulcherrima )))))	((Mauremys_japonica	(Notochelys_platynota	(Cyclemys_dentata	(Cyclemys_oldhamii	(Cuora_picturata	((Cuora_amboinensis	Cuora_aurocapitata )	(Cuora_flavomarginata	Cuora_mccordi )))))))	(Mauremys_leprosa	Morenia_petersi ))));
(Malaclemys_terrapin	(Leucocephalon_yuwonoi	(((((Sacalia_bealei	(Pangshura_tentoria	(Pangshura_tecta	(Heosemys_spinosa	(Batagur_dhongoka	(Mauremys_sinensis	(Hardella_thurjii	(Pangshura_smithii	(Batagur_kachuga	(Batagur_baska	Batagur_borneoensis ))))))))))	(Orlitia_borneensis	((Rhinoclemmys_pulcherrima	(Rhinoclemmys_funerea	(Rhinoclemmys_punctularia	(Rhinoclemmys_melanosterna	(Rhinoclemmys_annulata	(Heosemys_grandis	(Heosemys_annandalii	Mauremys_annamensis )))))))	(Rhinoclemmys_areolata	Rhinoclemmys_nasuta ))))	((Geoemyda_spengleri	Melanochelys_trijuga )	(Malayemys_subtrijuga	((Morenia_ocellata	(Mauremys_caspica	Mauremys_rivulata ))	(Mauremys_nigricans	Mauremys_reevesii )))))	(Siebenrockiella_crassicollis	(Mauremys_japonica	Sacalia_quadriocellata )))	((Rhinoclemmys_diademata	(Cyclemys_dentata	(Cyclemys_oldhamii	(Cuora_aurocapitata	(Cuora_picturata	(Cuora_amboinensis	(Cuora_flavomarginata	Cuora_mccordi )))))))	(Notochelys_platynota	(Mauremys_leprosa	Morenia_petersi ))))));
(Malaclemys_terrapin	(Leucocephalon_yuwonoi	(Rhinoclemmys_diademata	((((Malayemys_subtrijuga	(Mauremys_reevesii	(Mauremys_nigricans	((Morenia_ocellata	(Sacalia_bealei	(Pangshura_tentoria	(Pangshura_tecta	(Mauremys_sinensis	(Batagur_dhongoka	(Heosemys_spinosa	((Batagur_baska	Batagur_borneoensis )	(Batagur_kachuga	(Hardella_thurjii	Pangshura_smithii ))))))))))	(Mauremys_caspica	Mauremys_rivulata )))))	(Geoemyda_spengleri	Melanochelys_trijuga ))	(Siebenrockiella_crassicollis	(Sacalia_quadriocellata	(Mauremys_japonica	((Heosemys_grandis	(Heosemys_annandalii	Mauremys_annamensis ))	(Rhinoclemmys_annulata	Rhinoclemmys_melanosterna ))))))	((Orlitia_borneensis	((Notochelys_platynota	(Cyclemys_dentata	(Cyclemys_oldhamii	(Cuora_aurocapitata	(Cuora_amboinensis	(Cuora_picturata	(Cuora_flavomarginata	Cuora_mccordi )))))))	(Mauremys_leprosa	Morenia_petersi )))	(Rhinoclemmys_pulcherrima	(Rhinoclemmys_punctularia	(Rhinoclemmys_funerea	(Rhinoclemmys_areolata	Rhinoclemmys_nasuta )))))))));
(Malaclemys_terrapin	(Leucocephalon_yuwonoi	(Rhinoclemmys_areolata	(Siebenrockiella_crassicollis	((((((Orlitia_borneensis	((Pangshura_tecta	(Pangshura_tentoria	(Heosemys_spinosa	(Batagur_dhongoka	(Mauremys_sinensis	(Hardella_thurjii	(Pangshura_smithii	(Batagur_kachuga	(Batagur_baska	Batagur_borneoensis )))))))))	(Mauremys_leprosa	Morenia_petersi )))	(Rhinoclemmys_diademata	(Notochelys_platynota	(Cyclemys_dentata	(Cyclemys_oldhamii	(Cuora_aurocapitata	(Cuora_amboinensis	(Cuora_picturata	(Cuora_flavomarginata	Cuora_mccordi )))))))))	(Rhinoclemmys_pulcherrima	Rhinoclemmys_punctularia ))	(Rhinoclemmys_funerea	Rhinoclemmys_nasuta ))	(((Heosemys_annandalii	Heosemys_grandis )	(Mauremys_annamensis	Rhinoclemmys_melanosterna ))	(Mauremys_japonica	Sacalia_quadriocellata )))	(Rhinoclemmys_annulata	(Mauremys_nigricans	((Mauremys_reevesii	(Morenia_ocellata	(Malayemys_subtrijuga	(Geoemyda_spengleri	Melanochelys_trijuga ))))	(Sacalia_bealei	(Mauremys_caspica	Mauremys_rivulata ))))))))));
(Malaclemys_terrapin	(Leucocephalon_yuwonoi	((Pangshura_tecta	(Pangshura_tentoria	(Heosemys_spinosa	(Batagur_dhongoka	(Mauremys_sinensis	(Hardella_thurjii	(Pangshura_smithii	(Batagur_kachuga	(Batagur_baska	Batagur_borneoensis )))))))))	(((Notochelys_platynota	(Cyclemys_dentata	(Cyclemys_oldhamii	(Cuora_aurocapitata	(Cuora_picturata	(Cuora_amboinensis	(Cuora_flavomarginata	Cuora_mccordi )))))))	(Orlitia_borneensis	((Siebenrockiella_crassicollis	(Geoemyda_spengleri	Malayemys_subtrijuga	Mauremys_japonica	Mauremys_reevesii	Melanochelys_trijuga	Morenia_ocellata	Rhinoclemmys_annulata	Sacalia_quadriocellata	(Mauremys_nigricans	(Heosemys_annandalii	Mauremys_rivulata ))	(Heosemys_grandis	(Mauremys_annamensis	Rhinoclemmys_melanosterna ))	(Mauremys_caspica	Sacalia_bealei )))	(Rhinoclemmys_diademata	(Rhinoclemmys_pulcherrima	(Rhinoclemmys_punctularia	(Rhinoclemmys_funerea	(Rhinoclemmys_areolata	Rhinoclemmys_nasuta ))))))))	(Mauremys_leprosa	Morenia_petersi )))));
(Malaclemys_terrapin	(Mauremys_japonica	((Heosemys_grandis	Mauremys_nigricans	Mauremys_reevesii	Orlitia_borneensis	Rhinoclemmys_diademata	Rhinoclemmys_punctularia	(Sacalia_bealei	(Pangshura_tentoria	((Mauremys_sinensis	(Batagur_dhongoka	(Heosemys_spinosa	((Batagur_kachuga	(Batagur_baska	Batagur_borneoensis ))	(Hardella_thurjii	Pangshura_smithii )))))	((Pangshura_tecta	(Leucocephalon_yuwonoi	(Notochelys_platynota	(Cyclemys_dentata	(Cyclemys_oldhamii	((Cuora_amboinensis	Cuora_aurocapitata )	(Cuora_picturata	(Cuora_flavomarginata	Cuora_mccordi ))))))))	(Mauremys_leprosa	Morenia_petersi )))))	(Malayemys_subtrijuga	(Morenia_ocellata	(Geoemyda_spengleri	Melanochelys_trijuga )))	(Heosemys_annandalii	Mauremys_annamensis )	(Mauremys_caspica	Mauremys_rivulata )	(Rhinoclemmys_annulata	Rhinoclemmys_melanosterna )	(Rhinoclemmys_pulcherrima	(Rhinoclemmys_areolata	(Rhinoclemmys_funerea	Rhinoclemmys_nasuta ))))	(Sacalia_quadriocellata	Siebenrockiella_crassicollis ))));
(Malaclemys_terrapin	(Morenia_ocellata	(Sacalia_bealei	(((Mauremys_reevesii	(Malayemys_subtrijuga	((Siebenrockiella_crassicollis	((Orlitia_borneensis	(((Pangshura_tecta	(Pangshura_tentoria	(Batagur_dhongoka	(Heosemys_spinosa	((Batagur_baska	Batagur_borneoensis )	(Batagur_kachuga	(Hardella_thurjii	Pangshura_smithii )))))))	(Leucocephalon_yuwonoi	Mauremys_sinensis ))	(Notochelys_platynota	(Mauremys_leprosa	Morenia_petersi ))))	(Rhinoclemmys_pulcherrima	((Rhinoclemmys_punctularia	((Rhinoclemmys_diademata	(Cyclemys_dentata	(Cyclemys_oldhamii	(Cuora_aurocapitata	(Cuora_amboinensis	(Cuora_picturata	(Cuora_flavomarginata	Cuora_mccordi )))))))	(Rhinoclemmys_funerea	(Mauremys_japonica	((Heosemys_annandalii	Heosemys_grandis )	(Mauremys_annamensis	Rhinoclemmys_melanosterna ))))))	(Rhinoclemmys_areolata	Rhinoclemmys_nasuta )))))	(Melanochelys_trijuga	(Geoemyda_spengleri	Sacalia_quadriocellata )))))	(Mauremys_nigricans	Rhinoclemmys_annulata ))	(Mauremys_caspica	Mauremys_rivulata )))));
(Malaclemys_terrapin	(((((Orlitia_borneensis	((Mauremys_sinensis	(Pangshura_tecta	(Pangshura_tentoria	(Heosemys_spinosa	(Batagur_dhongoka	((Batagur_kachuga	(Batagur_baska	Batagur_borneoensis ))	(Hardella_thurjii	Pangshura_smithii )))))))	((Rhinoclemmys_annulata	(Mauremys_nigricans	(Mauremys_reevesii	(Malayemys_subtrijuga	(Melanochelys_trijuga	(Siebenrockiella_crassicollis	(Sacalia_quadriocellata	(Geoemyda_spengleri	Leucocephalon_yuwonoi ))))))))	(Sacalia_bealei	(Morenia_ocellata	(Mauremys_caspica	Mauremys_rivulata ))))))	(Mauremys_leprosa	Morenia_petersi ))	(Rhinoclemmys_diademata	(Notochelys_platynota	(Cyclemys_dentata	(Cyclemys_oldhamii	(Cuora_aurocapitata	(Cuora_amboinensis	(Cuora_picturata	(Cuora_flavomarginata	Cuora_mccordi )))))))))	(Rhinoclemmys_pulcherrima	(Rhinoclemmys_punctularia	(Rhinoclemmys_funerea	(Rhinoclemmys_areolata	Rhinoclemmys_nasuta )))))	(Mauremys_japonica	(Rhinoclemmys_melanosterna	(Mauremys_annamensis	(Heosemys_annandalii	Heosemys_grandis ))))));
(Malaclemys_terrapin	(Geoemyda_spengleri	(Melanochelys_trijuga	(Malayemys_subtrijuga	(Mauremys_reevesii	(((Siebenrockiella_crassicollis	((Notochelys_platynota	(Morenia_petersi	(Mauremys_leprosa	(Leucocephalon_yuwonoi	(Pangshura_tecta	(Pangshura_tentoria	(Heosemys_spinosa	(Batagur_dhongoka	(Mauremys_sinensis	(Hardella_thurjii	(Pangshura_smithii	(Batagur_kachuga	(Batagur_baska	Batagur_borneoensis )))))))))))))	((Cyclemys_dentata	(Cyclemys_oldhamii	(Cuora_aurocapitata	(Cuora_amboinensis	(Cuora_picturata	(Cuora_flavomarginata	Cuora_mccordi ))))))	(Rhinoclemmys_diademata	(Orlitia_borneensis	((Rhinoclemmys_nasuta	(Rhinoclemmys_areolata	(Rhinoclemmys_annulata	Rhinoclemmys_melanosterna )))	(Rhinoclemmys_pulcherrima	(Rhinoclemmys_funerea	Rhinoclemmys_punctularia ))))))))	(Sacalia_quadriocellata	(Mauremys_japonica	(Heosemys_grandis	(Heosemys_annandalii	Mauremys_annamensis )))))	(Mauremys_nigricans	(Mauremys_rivulata	(Mauremys_caspica	(Morenia_ocellata	Sacalia_bealei ))))))))));
(Malaclemys_terrapin	(Leucocephalon_yuwonoi	((Notochelys_platynota	((Pangshura_tecta	((Pangshura_tentoria	(Heosemys_spinosa	(Batagur_dhongoka	((Batagur_kachuga	(Batagur_baska	Batagur_borneoensis ))	(Hardella_thurjii	Pangshura_smithii )))))	(Mauremys_sinensis	(Orlitia_borneensis	(Sacalia_bealei	(((Mauremys_reevesii	(Malayemys_subtrijuga	(Morenia_ocellata	(Geoemyda_spengleri	Melanochelys_trijuga ))))	(Mauremys_nigricans	(Rhinoclemmys_annulata	((Rhinoclemmys_melanosterna	((Heosemys_grandis	(Heosemys_annandalii	Mauremys_annamensis ))	(Mauremys_japonica	(Sacalia_quadriocellata	Siebenrockiella_crassicollis ))))	((Rhinoclemmys_pulcherrima	(Rhinoclemmys_areolata	Rhinoclemmys_nasuta ))	(Rhinoclemmys_funerea	Rhinoclemmys_punctularia ))))))	(Mauremys_caspica	Mauremys_rivulata )))))))	(Mauremys_leprosa	Morenia_petersi )))	(Rhinoclemmys_diademata	(Cyclemys_dentata	(Cyclemys_oldhamii	(Cuora_aurocapitata	(Cuora_amboinensis	(Cuora_picturata	(Cuora_flavomarginata	Cuora_mccordi ))))))))));
(Malaclemys_terrapin	(Mauremys_japonica	((Notochelys_platynota	(((Pangshura_tentoria	(Heosemys_spinosa	(Batagur_dhongoka	(Mauremys_sinensis	(Hardella_thurjii	(Pangshura_smithii	(Batagur_kachuga	(Batagur_baska	Batagur_borneoensis ))))))))	(Leucocephalon_yuwonoi	Pangshura_tecta ))	(Mauremys_leprosa	Morenia_petersi )))	(((Cyclemys_dentata	(Cyclemys_oldhamii	(Cuora_aurocapitata	(Cuora_amboinensis	(Cuora_picturata	(Cuora_flavomarginata	Cuora_mccordi ))))))	(Siebenrockiella_crassicollis	((Melanochelys_trijuga	(Geoemyda_spengleri	Sacalia_quadriocellata ))	(Malayemys_subtrijuga	(Mauremys_reevesii	(Mauremys_nigricans	(Morenia_ocellata	(Sacalia_bealei	(Mauremys_caspica	Mauremys_rivulata )))))))))	(Rhinoclemmys_diademata	(Orlitia_borneensis	(((Rhinoclemmys_annulata	(Rhinoclemmys_melanosterna	(Mauremys_annamensis	(Heosemys_annandalii	Heosemys_grandis ))))	(Rhinoclemmys_areolata	Rhinoclemmys_nasuta ))	(Rhinoclemmys_pulcherrima	(Rhinoclemmys_funerea	Rhinoclemmys_punctularia )))))))));
(Malaclemys_terrapin	(Mauremys_japonica	(((Rhinoclemmys_diademata	((Rhinoclemmys_annulata	((((Orlitia_borneensis	((Mauremys_sinensis	(Pangshura_tecta	(Pangshura_tentoria	(Heosemys_spinosa	(Batagur_dhongoka	(Hardella_thurjii	(Pangshura_smithii	(Batagur_kachuga	(Batagur_baska	Batagur_borneoensis )))))))))	(Mauremys_leprosa	Morenia_petersi )))	(Notochelys_platynota	(Cyclemys_dentata	(Cyclemys_oldhamii	(Cuora_aurocapitata	(Cuora_amboinensis	(Cuora_picturata	(Cuora_flavomarginata	Cuora_mccordi ))))))))	(Siebenrockiella_crassicollis	(Melanochelys_trijuga	(Sacalia_quadriocellata	(Geoemyda_spengleri	Leucocephalon_yuwonoi )))))	(((Malayemys_subtrijuga	Morenia_ocellata )	(Mauremys_rivulata	(Mauremys_nigricans	Mauremys_reevesii )))	(Mauremys_caspica	Sacalia_bealei ))))	((Rhinoclemmys_pulcherrima	(Rhinoclemmys_areolata	Rhinoclemmys_nasuta ))	(Rhinoclemmys_funerea	Rhinoclemmys_punctularia ))))	(Heosemys_grandis	Rhinoclemmys_melanosterna ))	(Heosemys_annandalii	Mauremys_annamensis ))));
(Malaclemys_terrapin	(Rhinoclemmys_pulcherrima	(((Melanochelys_trijuga	((Mauremys_reevesii	(Mauremys_nigricans	(((Sacalia_bealei	(Pangshura_tentoria	((Heosemys_spinosa	(Batagur_dhongoka	(Mauremys_sinensis	(Hardella_thurjii	(Pangshura_smithii	(Batagur_kachuga	(Batagur_baska	Batagur_borneoensis )))))))	(Leucocephalon_yuwonoi	Pangshura_tecta ))))	(Rhinoclemmys_annulata	(Rhinoclemmys_melanosterna	(Heosemys_grandis	(Heosemys_annandalii	Mauremys_annamensis )))))	(Mauremys_caspica	Mauremys_rivulata ))))	(Malayemys_subtrijuga	(Geoemyda_spengleri	Morenia_ocellata ))))	(Rhinoclemmys_diademata	(((Notochelys_platynota	(Cyclemys_dentata	(Cyclemys_oldhamii	(Cuora_aurocapitata	(Cuora_amboinensis	(Cuora_picturata	(Cuora_flavomarginata	Cuora_mccordi )))))))	(Mauremys_japonica	(Mauremys_leprosa	Morenia_petersi )))	(Sacalia_quadriocellata	Siebenrockiella_crassicollis ))))	(Orlitia_borneensis	(Rhinoclemmys_punctularia	(Rhinoclemmys_nasuta	(Rhinoclemmys_areolata	Rhinoclemmys_funerea )))))));
(Malaclemys_terrapin	((Rhinoclemmys_diademata	((((Pangshura_tecta	(Pangshura_tentoria	(Sacalia_bealei	(Mauremys_sinensis	(Batagur_dhongoka	(Heosemys_spinosa	((Batagur_baska	Batagur_borneoensis )	(Batagur_kachuga	(Hardella_thurjii	Pangshura_smithii )))))))))	(Rhinoclemmys_pulcherrima	(((Rhinoclemmys_annulata	(Rhinoclemmys_melanosterna	(Mauremys_japonica	(Heosemys_grandis	(Heosemys_annandalii	Mauremys_annamensis )))))	(Rhinoclemmys_areolata	(Rhinoclemmys_funerea	Rhinoclemmys_nasuta )))	(Orlitia_borneensis	Rhinoclemmys_punctularia ))))	(Mauremys_leprosa	Morenia_petersi ))	(Notochelys_platynota	(Cyclemys_dentata	(Cyclemys_oldhamii	(Cuora_aurocapitata	(Cuora_amboinensis	(Cuora_picturata	(Cuora_flavomarginata	Cuora_mccordi )))))))))	((Siebenrockiella_crassicollis	(Sacalia_quadriocellata	(Geoemyda_spengleri	Leucocephalon_yuwonoi )))	(Melanochelys_trijuga	(Malayemys_subtrijuga	((Morenia_ocellata	(Mauremys_caspica	Mauremys_rivulata ))	(Mauremys_nigricans	Mauremys_reevesii )))))));
(Malaclemys_terrapin	((Morenia_ocellata	((Mauremys_rivulata	(Mauremys_caspica	(Sacalia_bealei	((Pangshura_tentoria	(Batagur_dhongoka	(Heosemys_spinosa	(Hardella_thurjii	(Pangshura_smithii	(Batagur_kachuga	(Batagur_baska	Batagur_borneoensis )))))))	(Mauremys_sinensis	(Pangshura_tecta	((Orlitia_borneensis	((Rhinoclemmys_diademata	(Notochelys_platynota	(Cyclemys_dentata	(Cyclemys_oldhamii	(Cuora_aurocapitata	(Cuora_picturata	(Cuora_amboinensis	(Cuora_flavomarginata	Cuora_mccordi ))))))))	(Mauremys_leprosa	Morenia_petersi )))	((Rhinoclemmys_areolata	Rhinoclemmys_nasuta )	(Rhinoclemmys_pulcherrima	(Rhinoclemmys_funerea	Rhinoclemmys_punctularia ))))))))))	(Rhinoclemmys_annulata	(Mauremys_nigricans	(Mauremys_reevesii	(Malayemys_subtrijuga	(Melanochelys_trijuga	(Siebenrockiella_crassicollis	(Sacalia_quadriocellata	(Geoemyda_spengleri	Leucocephalon_yuwonoi ))))))))))	(Heosemys_annandalii	(Mauremys_japonica	(Heosemys_grandis	(Mauremys_annamensis	Rhinoclemmys_melanosterna ))))));
(Malaclemys_terrapin	(Geoemyda_spengleri	(Melanochelys_trijuga	((Malayemys_subtrijuga	(((((Pangshura_tentoria	(Sacalia_bealei	((Mauremys_sinensis	(Batagur_dhongoka	(Heosemys_spinosa	(Hardella_thurjii	(Pangshura_smithii	(Batagur_kachuga	(Batagur_baska	Batagur_borneoensis )))))))	(Leucocephalon_yuwonoi	Pangshura_tecta ))))	(Mauremys_leprosa	Morenia_petersi ))	(Orlitia_borneensis	((Rhinoclemmys_areolata	Rhinoclemmys_nasuta )	(Rhinoclemmys_pulcherrima	(Rhinoclemmys_funerea	Rhinoclemmys_punctularia )))))	((Notochelys_platynota	(Cyclemys_dentata	(Cyclemys_oldhamii	(Cuora_aurocapitata	(Cuora_amboinensis	(Cuora_picturata	(Cuora_flavomarginata	Cuora_mccordi )))))))	(Rhinoclemmys_diademata	(Siebenrockiella_crassicollis	(Sacalia_quadriocellata	(Mauremys_japonica	((Heosemys_annandalii	Mauremys_annamensis )	(Heosemys_grandis	(Rhinoclemmys_annulata	Rhinoclemmys_melanosterna )))))))))	(Morenia_ocellata	(Mauremys_caspica	Mauremys_rivulata ))))	(Mauremys_nigricans	Mauremys_reevesii )))));
(Malaclemys_terrapin	(Leucocephalon_yuwonoi	(((Pangshura_tecta	(Pangshura_tentoria	(Heosemys_spinosa	(Batagur_dhongoka	((Batagur_kachuga	(Batagur_baska	Batagur_borneoensis ))	(Hardella_thurjii	Pangshura_smithii ))))))	(Mauremys_leprosa	Morenia_petersi ))	((Siebenrockiella_crassicollis	(Notochelys_platynota	((Cyclemys_dentata	(Cyclemys_oldhamii	(Cuora_aurocapitata	(Cuora_amboinensis	(Cuora_picturata	(Cuora_flavomarginata	Cuora_mccordi ))))))	(Rhinoclemmys_diademata	(Rhinoclemmys_areolata	(((Rhinoclemmys_melanosterna	(Mauremys_japonica	(Mauremys_annamensis	(Heosemys_annandalii	Heosemys_grandis ))))	(Rhinoclemmys_annulata	(Rhinoclemmys_pulcherrima	Rhinoclemmys_punctularia )))	(Rhinoclemmys_funerea	Rhinoclemmys_nasuta )))))))	(Sacalia_quadriocellata	(Melanochelys_trijuga	(Geoemyda_spengleri	(Malayemys_subtrijuga	(Morenia_ocellata	(Mauremys_reevesii	(Mauremys_nigricans	((Mauremys_caspica	Mauremys_rivulata )	(Sacalia_bealei	(Mauremys_sinensis	Orlitia_borneensis ))))))))))))));
(Malaclemys_terrapin	(Leucocephalon_yuwonoi	((Melanochelys_trijuga	(Malayemys_subtrijuga	(Mauremys_reevesii	(Mauremys_nigricans	((Morenia_ocellata	(Rhinoclemmys_annulata	(Heosemys_annandalii	(((Rhinoclemmys_diademata	(Orlitia_borneensis	((Mauremys_japonica	(Notochelys_platynota	((Mauremys_sinensis	(Pangshura_tecta	(Pangshura_tentoria	(Heosemys_spinosa	(Batagur_dhongoka	((Batagur_kachuga	(Batagur_baska	Batagur_borneoensis ))	(Hardella_thurjii	Pangshura_smithii )))))))	(Mauremys_leprosa	Morenia_petersi ))))	(Cyclemys_dentata	(Cyclemys_oldhamii	(Cuora_aurocapitata	(Cuora_picturata	(Cuora_amboinensis	(Cuora_flavomarginata	Cuora_mccordi )))))))))	((Rhinoclemmys_pulcherrima	(Rhinoclemmys_areolata	Rhinoclemmys_nasuta ))	(Rhinoclemmys_funerea	Rhinoclemmys_punctularia )))	(Heosemys_grandis	(Mauremys_annamensis	Rhinoclemmys_melanosterna ))))))	(Sacalia_bealei	(Mauremys_caspica	Mauremys_rivulata )))))))	(Siebenrockiella_crassicollis	(Geoemyda_spengleri	Sacalia_quadriocellata )))));
(Malaclemys_terrapin	(Leucocephalon_yuwonoi	(((Rhinoclemmys_areolata	(((Pangshura_tecta	(Pangshura_tentoria	Sacalia_bealei	(Heosemys_spinosa	(Batagur_dhongoka	(Mauremys_sinensis	(Hardella_thurjii	(Pangshura_smithii	(Batagur_kachuga	(Batagur_baska	Batagur_borneoensis )))))))))	(Orlitia_borneensis	(Mauremys_japonica	Rhinoclemmys_diademata	((Notochelys_platynota	(Cyclemys_dentata	(Cyclemys_oldhamii	(Cuora_aurocapitata	(Cuora_amboinensis	(Cuora_picturata	(Cuora_flavomarginata	Cuora_mccordi )))))))	(Mauremys_leprosa	Morenia_petersi )))))	(Rhinoclemmys_nasuta	((Heosemys_grandis	(Heosemys_annandalii	Mauremys_annamensis ))	(Rhinoclemmys_annulata	Rhinoclemmys_melanosterna )))	(Rhinoclemmys_pulcherrima	(Rhinoclemmys_funerea	Rhinoclemmys_punctularia ))))	(Geoemyda_spengleri	Melanochelys_trijuga )	(Malayemys_subtrijuga	((Morenia_ocellata	(Mauremys_caspica	Mauremys_rivulata ))	(Mauremys_nigricans	Mauremys_reevesii ))))	(Sacalia_quadriocellata	Siebenrockiella_crassicollis ))));
(Malaclemys_terrapin	(Leucocephalon_yuwonoi	(Notochelys_platynota	(((Rhinoclemmys_diademata	(((Orlitia_borneensis	(Sacalia_bealei	(Pangshura_tentoria	((Heosemys_spinosa	(Batagur_dhongoka	(Mauremys_sinensis	((Batagur_baska	Batagur_borneoensis )	(Batagur_kachuga	(Hardella_thurjii	Pangshura_smithii ))))))	(Pangshura_tecta	(Mauremys_leprosa	Morenia_petersi ))))))	(Rhinoclemmys_pulcherrima	(Rhinoclemmys_funerea	Rhinoclemmys_punctularia )))	(Rhinoclemmys_areolata	Rhinoclemmys_nasuta )))	(Siebenrockiella_crassicollis	((Melanochelys_trijuga	(Geoemyda_spengleri	Sacalia_quadriocellata ))	(Malayemys_subtrijuga	(Mauremys_reevesii	((Mauremys_nigricans	(Rhinoclemmys_annulata	(Mauremys_annamensis	((Heosemys_annandalii	Mauremys_japonica )	(Heosemys_grandis	Rhinoclemmys_melanosterna )))))	(Morenia_ocellata	(Mauremys_caspica	Mauremys_rivulata ))))))))	(Cyclemys_dentata	(Cyclemys_oldhamii	(Cuora_aurocapitata	(Cuora_amboinensis	(Cuora_picturata	(Cuora_flavomarginata	Cuora_mccordi ))))))))));
(Malaclemys_terrapin	(Rhinoclemmys_diademata	(((((Mauremys_nigricans	((Sacalia_bealei	(Pangshura_tentoria	((Heosemys_spinosa	(Batagur_dhongoka	(Mauremys_sinensis	(Hardella_thurjii	(Pangshura_smithii	(Batagur_kachuga	(Batagur_baska	Batagur_borneoensis )))))))	(Leucocephalon_yuwonoi	Pangshura_tecta ))))	(Mauremys_caspica	(Mauremys_rivulata	(Heosemys_grandis	(Heosemys_annandalii	Mauremys_annamensis ))))))	(Sacalia_quadriocellata	Siebenrockiella_crassicollis ))	(Melanochelys_trijuga	(Mauremys_reevesii	(Malayemys_subtrijuga	(Geoemyda_spengleri	Morenia_ocellata )))))	(Mauremys_japonica	((Notochelys_platynota	(Cyclemys_dentata	(Cyclemys_oldhamii	(Cuora_aurocapitata	(Cuora_amboinensis	(Cuora_picturata	(Cuora_flavomarginata	Cuora_mccordi )))))))	(Mauremys_leprosa	Morenia_petersi ))))	((Orlitia_borneensis	Rhinoclemmys_punctularia )	(Rhinoclemmys_pulcherrima	((Rhinoclemmys_annulata	Rhinoclemmys_melanosterna )	(Rhinoclemmys_funerea	(Rhinoclemmys_areolata	Rhinoclemmys_nasuta ))))))));
(Malaclemys_terrapin	(Mauremys_japonica	(Heosemys_annandalii	(((Notochelys_platynota	(((Mauremys_sinensis	((Hardella_thurjii	(Pangshura_smithii	(Batagur_kachuga	(Batagur_baska	Batagur_borneoensis ))))	(Batagur_dhongoka	(Heosemys_spinosa	Pangshura_tentoria ))))	(Leucocephalon_yuwonoi	Pangshura_tecta ))	(Mauremys_leprosa	Morenia_petersi )))	(Cyclemys_dentata	(Cyclemys_oldhamii	(Cuora_aurocapitata	(Cuora_picturata	(Cuora_amboinensis	(Cuora_flavomarginata	Cuora_mccordi )))))))	(Rhinoclemmys_diademata	(((Siebenrockiella_crassicollis	((Melanochelys_trijuga	(Geoemyda_spengleri	Sacalia_quadriocellata ))	(Malayemys_subtrijuga	Morenia_ocellata )))	(Mauremys_nigricans	Mauremys_reevesii ))	(Mauremys_rivulata	(Mauremys_caspica	Sacalia_bealei )))	(Heosemys_grandis	(Rhinoclemmys_melanosterna	(Mauremys_annamensis	Rhinoclemmys_annulata )))	(Orlitia_borneensis	(Rhinoclemmys_areolata	Rhinoclemmys_nasuta )	(Rhinoclemmys_pulcherrima	(Rhinoclemmys_funerea	Rhinoclemmys_punctularia ))))))));
(Malaclemys_terrapin	(Morenia_ocellata	((((Siebenrockiella_crassicollis	(((Pangshura_tecta	(((Batagur_dhongoka	(Heosemys_spinosa	((Batagur_baska	Batagur_borneoensis )	(Batagur_kachuga	(Hardella_thurjii	Pangshura_smithii )))))	(Pangshura_tentoria	Sacalia_bealei ))	(Leucocephalon_yuwonoi	Mauremys_sinensis )))	(Orlitia_borneensis	((Rhinoclemmys_diademata	(Notochelys_platynota	(Cyclemys_dentata	(Cyclemys_oldhamii	(Cuora_aurocapitata	(Cuora_picturata	(Cuora_amboinensis	(Cuora_flavomarginata	Cuora_mccordi ))))))))	(Mauremys_leprosa	Morenia_petersi ))))	(Rhinoclemmys_funerea	((Rhinoclemmys_areolata	Rhinoclemmys_nasuta )	(Rhinoclemmys_pulcherrima	Rhinoclemmys_punctularia )))))	(Sacalia_quadriocellata	(Mauremys_japonica	(Heosemys_annandalii	(Heosemys_grandis	(Mauremys_annamensis	Rhinoclemmys_melanosterna ))))))	(Geoemyda_spengleri	Melanochelys_trijuga ))	(((Malayemys_subtrijuga	Mauremys_reevesii )	(Mauremys_nigricans	Rhinoclemmys_annulata ))	(Mauremys_caspica	Mauremys_rivulata )))));
(Malaclemys_terrapin	(Leucocephalon_yuwonoi	(((Siebenrockiella_crassicollis	((Sacalia_bealei	(Pangshura_tentoria	(Pangshura_tecta	(Heosemys_spinosa	(Batagur_dhongoka	(Mauremys_sinensis	(Hardella_thurjii	(Pangshura_smithii	(Batagur_kachuga	(Batagur_baska	Batagur_borneoensis ))))))))))	((Rhinoclemmys_pulcherrima	(Orlitia_borneensis	((Rhinoclemmys_diademata	(Mauremys_leprosa	(Morenia_petersi	(Notochelys_platynota	(Cyclemys_dentata	(Cyclemys_oldhamii	(Cuora_picturata	((Cuora_amboinensis	Cuora_aurocapitata )	(Cuora_flavomarginata	Cuora_mccordi )))))))))	(Rhinoclemmys_punctularia	(Rhinoclemmys_funerea	Rhinoclemmys_nasuta )))))	(Rhinoclemmys_areolata	((Mauremys_japonica	(Heosemys_annandalii	Heosemys_grandis ))	(Rhinoclemmys_annulata	(Mauremys_annamensis	Rhinoclemmys_melanosterna )))))))	(Malayemys_subtrijuga	(Mauremys_reevesii	(Mauremys_nigricans	(Morenia_ocellata	(Mauremys_caspica	Mauremys_rivulata ))))))	(Melanochelys_trijuga	(Geoemyda_spengleri	Sacalia_quadriocellata )))));
(Malaclemys_terrapin	(Leucocephalon_yuwonoi	(Sacalia_quadriocellata	(Siebenrockiella_crassicollis	((Malayemys_subtrijuga	(Mauremys_reevesii	(Mauremys_nigricans	((((Orlitia_borneensis	(Sacalia_bealei	(Pangshura_tentoria	((Batagur_dhongoka	(Heosemys_spinosa	((Batagur_baska	Batagur_borneoensis )	(Batagur_kachuga	(Hardella_thurjii	Pangshura_smithii )))))	(Mauremys_sinensis	Pangshura_tecta )))))	(Rhinoclemmys_annulata	((Rhinoclemmys_pulcherrima	(Rhinoclemmys_diademata	((Cyclemys_dentata	(Cyclemys_oldhamii	(Cuora_aurocapitata	(Cuora_amboinensis	(Cuora_picturata	(Cuora_flavomarginata	Cuora_mccordi ))))))	(Notochelys_platynota	(Mauremys_japonica	(Mauremys_leprosa	Morenia_petersi ))))))	(Rhinoclemmys_punctularia	(Rhinoclemmys_funerea	(Rhinoclemmys_melanosterna	(Rhinoclemmys_areolata	Rhinoclemmys_nasuta )))))))	(Heosemys_grandis	(Heosemys_annandalii	Mauremys_annamensis )))	(Mauremys_caspica	Mauremys_rivulata )))))	(Melanochelys_trijuga	(Geoemyda_spengleri	Morenia_ocellata )))))));
(Malaclemys_terrapin	(Geoemyda_spengleri	(Melanochelys_trijuga	(Mauremys_nigricans	Mauremys_reevesii	(((Mauremys_japonica	(Notochelys_platynota	(((Pangshura_tentoria	(Heosemys_spinosa	(Batagur_dhongoka	(Mauremys_sinensis	(Hardella_thurjii	(Pangshura_smithii	(Batagur_kachuga	(Batagur_baska	Batagur_borneoensis ))))))))	(Leucocephalon_yuwonoi	Pangshura_tecta ))	(Mauremys_leprosa	Morenia_petersi ))))	(Rhinoclemmys_diademata	(Cyclemys_dentata	(Cyclemys_oldhamii	(Cuora_aurocapitata	(Cuora_amboinensis	(Cuora_picturata	(Cuora_flavomarginata	Cuora_mccordi ))))))))	(Sacalia_bealei	(Orlitia_borneensis	(((Rhinoclemmys_annulata	Rhinoclemmys_melanosterna )	(Rhinoclemmys_areolata	Rhinoclemmys_nasuta ))	(Rhinoclemmys_pulcherrima	(Rhinoclemmys_funerea	Rhinoclemmys_punctularia ))))))	((Heosemys_grandis	(Heosemys_annandalii	Mauremys_annamensis ))	(Mauremys_caspica	Mauremys_rivulata ))	(Malayemys_subtrijuga	Morenia_ocellata ))	(Sacalia_quadriocellata	Siebenrockiella_crassicollis ))));
(Malaclemys_terrapin	(Geoemyda_spengleri	(Melanochelys_trijuga	((((((Sacalia_bealei	(Pangshura_tentoria	((Heosemys_spinosa	(Batagur_dhongoka	(Mauremys_sinensis	(Hardella_thurjii	(Pangshura_smithii	(Batagur_kachuga	(Batagur_baska	Batagur_borneoensis )))))))	(Leucocephalon_yuwonoi	Pangshura_tecta ))))	(Rhinoclemmys_pulcherrima	(((Rhinoclemmys_areolata	(Rhinoclemmys_annulata	(Mauremys_annamensis	Rhinoclemmys_melanosterna )))	(Rhinoclemmys_funerea	Rhinoclemmys_nasuta ))	(Orlitia_borneensis	Rhinoclemmys_punctularia ))))	(Mauremys_nigricans	(Mauremys_caspica	Mauremys_rivulata )))	(Siebenrockiella_crassicollis	(Sacalia_quadriocellata	(Mauremys_japonica	(Heosemys_annandalii	Heosemys_grandis )))))	(Rhinoclemmys_diademata	((Notochelys_platynota	(Cyclemys_dentata	(Cyclemys_oldhamii	(Cuora_aurocapitata	(Cuora_amboinensis	(Cuora_picturata	(Cuora_flavomarginata	Cuora_mccordi )))))))	(Mauremys_leprosa	Morenia_petersi ))))	(Malayemys_subtrijuga	(Mauremys_reevesii	Morenia_ocellata ))))));
(Malaclemys_terrapin	(Geoemyda_spengleri	(Melanochelys_trijuga	(Malayemys_subtrijuga	(Morenia_ocellata	(((Sacalia_bealei	((Notochelys_platynota	(((Pangshura_tentoria	(Mauremys_sinensis	(Heosemys_spinosa	(Batagur_dhongoka	((Batagur_kachuga	(Batagur_baska	Batagur_borneoensis ))	(Hardella_thurjii	Pangshura_smithii ))))))	(Leucocephalon_yuwonoi	Pangshura_tecta ))	(Mauremys_leprosa	Morenia_petersi )))	(Orlitia_borneensis	(((Rhinoclemmys_diademata	(Cyclemys_dentata	(Cyclemys_oldhamii	(Cuora_aurocapitata	(Cuora_amboinensis	(Cuora_picturata	(Cuora_flavomarginata	Cuora_mccordi )))))))	(Rhinoclemmys_funerea	Rhinoclemmys_punctularia ))	(Rhinoclemmys_pulcherrima	(Rhinoclemmys_areolata	Rhinoclemmys_nasuta ))))))	(Rhinoclemmys_annulata	((Rhinoclemmys_melanosterna	(Heosemys_grandis	(Heosemys_annandalii	Mauremys_annamensis )))	(Mauremys_japonica	(Sacalia_quadriocellata	Siebenrockiella_crassicollis )))))	((Mauremys_caspica	Mauremys_rivulata )	(Mauremys_nigricans	Mauremys_reevesii ))))))));
(Malaclemys_terrapin	(Mauremys_japonica	(((((Morenia_petersi	(Mauremys_leprosa	((Pangshura_tecta	(Pangshura_tentoria	(Heosemys_spinosa	(Batagur_dhongoka	(Hardella_thurjii	(Pangshura_smithii	(Batagur_kachuga	(Batagur_baska	Batagur_borneoensis ))))))))	(Leucocephalon_yuwonoi	Mauremys_sinensis ))))	(Notochelys_platynota	(Cyclemys_dentata	(Cyclemys_oldhamii	(Cuora_aurocapitata	(Cuora_amboinensis	(Cuora_picturata	(Cuora_flavomarginata	Cuora_mccordi ))))))))	((Melanochelys_trijuga	((Malayemys_subtrijuga	(Geoemyda_spengleri	Morenia_ocellata ))	(Mauremys_reevesii	(Mauremys_nigricans	(Rhinoclemmys_annulata	(Sacalia_bealei	(Mauremys_caspica	Mauremys_rivulata )))))))	(Sacalia_quadriocellata	Siebenrockiella_crassicollis )))	(Orlitia_borneensis	(Rhinoclemmys_pulcherrima	(Rhinoclemmys_areolata	(Rhinoclemmys_nasuta	(Rhinoclemmys_funerea	Rhinoclemmys_punctularia ))))))	(Rhinoclemmys_diademata	((Heosemys_annandalii	Heosemys_grandis )	(Mauremys_annamensis	Rhinoclemmys_melanosterna ))))));
(Malaclemys_terrapin	(Rhinoclemmys_pulcherrima	((((Orlitia_borneensis	((Pangshura_tentoria	(Pangshura_tecta	(Heosemys_spinosa	(Batagur_dhongoka	(Mauremys_sinensis	(Hardella_thurjii	(Pangshura_smithii	(Batagur_kachuga	(Batagur_baska	Batagur_borneoensis )))))))))	(Sacalia_bealei	((Rhinoclemmys_annulata	(Mauremys_nigricans	(Mauremys_reevesii	(Malayemys_subtrijuga	(Geoemyda_spengleri	Melanochelys_trijuga )))))	(Morenia_ocellata	(Mauremys_caspica	Mauremys_rivulata ))))))	(Rhinoclemmys_areolata	(Rhinoclemmys_nasuta	(Rhinoclemmys_funerea	(Rhinoclemmys_punctularia	(Rhinoclemmys_melanosterna	(Heosemys_grandis	(Heosemys_annandalii	Mauremys_annamensis ))))))))	(Siebenrockiella_crassicollis	(Leucocephalon_yuwonoi	Sacalia_quadriocellata )))	(Rhinoclemmys_diademata	((Notochelys_platynota	(Cyclemys_dentata	(Cyclemys_oldhamii	(Cuora_aurocapitata	(Cuora_amboinensis	(Cuora_picturata	(Cuora_flavomarginata	Cuora_mccordi )))))))	(Mauremys_japonica	(Mauremys_leprosa	Morenia_petersi )))))));
(Malaclemys_terrapin	(Leucocephalon_yuwonoi	(Sacalia_quadriocellata	(Siebenrockiella_crassicollis	(((Rhinoclemmys_pulcherrima	((Orlitia_borneensis	(Sacalia_bealei	(Pangshura_tentoria	(Pangshura_tecta	(Heosemys_spinosa	(Batagur_dhongoka	(Mauremys_sinensis	(Hardella_thurjii	(Pangshura_smithii	(Batagur_kachuga	(Batagur_baska	Batagur_borneoensis )))))))))))	(Rhinoclemmys_areolata	(Rhinoclemmys_nasuta	(Rhinoclemmys_funerea	Rhinoclemmys_punctularia )))))	(Melanochelys_trijuga	((Malayemys_subtrijuga	(Geoemyda_spengleri	Morenia_ocellata ))	(Mauremys_reevesii	((Heosemys_annandalii	Heosemys_grandis )	(Mauremys_nigricans	((Rhinoclemmys_annulata	(Mauremys_annamensis	Rhinoclemmys_melanosterna ))	(Mauremys_caspica	Mauremys_rivulata ))))))))	(Rhinoclemmys_diademata	((Cyclemys_dentata	(Cyclemys_oldhamii	(Cuora_aurocapitata	(Cuora_amboinensis	(Cuora_picturata	(Cuora_flavomarginata	Cuora_mccordi ))))))	(Mauremys_japonica	(Notochelys_platynota	(Mauremys_leprosa	Morenia_petersi ))))))))));
(Malaclemys_terrapin	(Mauremys_japonica	((Notochelys_platynota	((Pangshura_tentoria	(Heosemys_spinosa	(Mauremys_sinensis	(Batagur_dhongoka	(Hardella_thurjii	(Pangshura_smithii	(Batagur_kachuga	(Batagur_baska	Batagur_borneoensis ))))))	(Leucocephalon_yuwonoi	Pangshura_tecta )))	(Mauremys_leprosa	Morenia_petersi )))	(((((Orlitia_borneensis	(((Rhinoclemmys_diademata	(Cyclemys_dentata	(Cyclemys_oldhamii	(Cuora_aurocapitata	(Cuora_amboinensis	(Cuora_picturata	(Cuora_flavomarginata	Cuora_mccordi )))))))	(Rhinoclemmys_pulcherrima	(Rhinoclemmys_funerea	Rhinoclemmys_punctularia )))	(Rhinoclemmys_areolata	Rhinoclemmys_nasuta )))	(Rhinoclemmys_annulata	(Rhinoclemmys_melanosterna	(Heosemys_grandis	(Heosemys_annandalii	Mauremys_annamensis )))))	((Morenia_ocellata	(Malayemys_subtrijuga	(Geoemyda_spengleri	Melanochelys_trijuga )))	(Sacalia_bealei	(Mauremys_caspica	Mauremys_rivulata ))))	(Mauremys_nigricans	Mauremys_reevesii ))	(Sacalia_quadriocellata	Siebenrockiella_crassicollis )))));
(Malaclemys_terrapin	(Leucocephalon_yuwonoi	(((Pangshura_tecta	(Mauremys_sinensis	(Pangshura_tentoria	(Heosemys_spinosa	(Batagur_dhongoka	(Hardella_thurjii	(Pangshura_smithii	(Batagur_kachuga	(Batagur_baska	Batagur_borneoensis )))))))))	((Mauremys_japonica	((Rhinoclemmys_diademata	(Cyclemys_dentata	(Cyclemys_oldhamii	(Cuora_aurocapitata	(Cuora_amboinensis	(Cuora_picturata	(Cuora_flavomarginata	Cuora_mccordi )))))))	(Orlitia_borneensis	((Rhinoclemmys_annulata	Rhinoclemmys_melanosterna	(Heosemys_grandis	(Heosemys_annandalii	Mauremys_annamensis )))	((Rhinoclemmys_funerea	(Rhinoclemmys_areolata	Rhinoclemmys_nasuta ))	(Rhinoclemmys_pulcherrima	Rhinoclemmys_punctularia ))))))	(Notochelys_platynota	(Mauremys_leprosa	Morenia_petersi ))))	(Sacalia_quadriocellata	(Siebenrockiella_crassicollis	((Geoemyda_spengleri	Melanochelys_trijuga )	(Malayemys_subtrijuga	(Mauremys_reevesii	(Mauremys_nigricans	((Mauremys_caspica	Mauremys_rivulata )	(Morenia_ocellata	Sacalia_bealei )))))))))));
(Malaclemys_terrapin	(Mauremys_japonica	((((Pangshura_tecta	(Pangshura_tentoria	(Heosemys_spinosa	(Batagur_dhongoka	(Mauremys_sinensis	((Batagur_baska	Batagur_borneoensis )	(Hardella_thurjii	(Batagur_kachuga	Pangshura_smithii ))))))))	(Mauremys_leprosa	Morenia_petersi ))	(Notochelys_platynota	(Cyclemys_dentata	(Cyclemys_oldhamii	(Cuora_aurocapitata	(Cuora_amboinensis	(Cuora_picturata	(Cuora_flavomarginata	Cuora_mccordi ))))))))	(((Melanochelys_trijuga	((Rhinoclemmys_areolata	(Geoemyda_spengleri	Leucocephalon_yuwonoi ))	(Sacalia_quadriocellata	Siebenrockiella_crassicollis )))	(Rhinoclemmys_diademata	(Rhinoclemmys_pulcherrima	(Rhinoclemmys_punctularia	(Rhinoclemmys_funerea	Rhinoclemmys_nasuta )))))	(((Mauremys_nigricans	(Rhinoclemmys_annulata	(Mauremys_annamensis	(Rhinoclemmys_melanosterna	(Heosemys_annandalii	Heosemys_grandis )))))	(Malayemys_subtrijuga	Mauremys_reevesii ))	(Orlitia_borneensis	(Morenia_ocellata	(Sacalia_bealei	(Mauremys_caspica	Mauremys_rivulata )))))))));
(Malaclemys_terrapin	(Mauremys_japonica	(((Rhinoclemmys_pulcherrima	((Orlitia_borneensis	((Sacalia_bealei	(Pangshura_tentoria	((Heosemys_spinosa	(Batagur_dhongoka	(Mauremys_sinensis	(Hardella_thurjii	(Pangshura_smithii	(Batagur_kachuga	(Batagur_baska	Batagur_borneoensis )))))))	(Leucocephalon_yuwonoi	Pangshura_tecta ))))	(Rhinoclemmys_areolata	Rhinoclemmys_nasuta )))	(Rhinoclemmys_funerea	Rhinoclemmys_punctularia )))	((Rhinoclemmys_diademata	(Cyclemys_dentata	(Cyclemys_oldhamii	(Cuora_aurocapitata	(Cuora_amboinensis	(Cuora_picturata	(Cuora_flavomarginata	Cuora_mccordi )))))))	(Notochelys_platynota	(Mauremys_leprosa	Morenia_petersi ))))	(Siebenrockiella_crassicollis	((Melanochelys_trijuga	(Geoemyda_spengleri	Sacalia_quadriocellata ))	((Mauremys_reevesii	(Mauremys_nigricans	((Heosemys_annandalii	(Rhinoclemmys_annulata	(Heosemys_grandis	(Mauremys_annamensis	Rhinoclemmys_melanosterna ))))	(Mauremys_caspica	Mauremys_rivulata ))))	(Malayemys_subtrijuga	Morenia_ocellata )))))));
(Malaclemys_terrapin	(Leucocephalon_yuwonoi	((Sacalia_quadriocellata	((Siebenrockiella_crassicollis	(((Sacalia_bealei	(Pangshura_tentoria	((Heosemys_spinosa	(Batagur_dhongoka	(Mauremys_sinensis	(Hardella_thurjii	(Pangshura_smithii	(Batagur_kachuga	(Batagur_baska	Batagur_borneoensis )))))))	(Pangshura_tecta	(Mauremys_leprosa	Morenia_petersi )))))	(Orlitia_borneensis	((Rhinoclemmys_areolata	Rhinoclemmys_nasuta )	(Rhinoclemmys_diademata	(Rhinoclemmys_pulcherrima	(Rhinoclemmys_funerea	Rhinoclemmys_punctularia ))))))	(Notochelys_platynota	(Cyclemys_dentata	(Cyclemys_oldhamii	(Cuora_aurocapitata	(Cuora_picturata	(Cuora_amboinensis	(Cuora_flavomarginata	Cuora_mccordi )))))))))	(((Geoemyda_spengleri	Melanochelys_trijuga )	(Malayemys_subtrijuga	Morenia_ocellata ))	(Rhinoclemmys_annulata	(Mauremys_reevesii	(Mauremys_nigricans	(Mauremys_caspica	Mauremys_rivulata )))))))	(Mauremys_japonica	(Rhinoclemmys_melanosterna	(Mauremys_annamensis	(Heosemys_annandalii	Heosemys_grandis )))))));
(Malaclemys_terrapin	(Leucocephalon_yuwonoi	(Rhinoclemmys_areolata	(((((Orlitia_borneensis	((Notochelys_platynota	((Mauremys_japonica	(Pangshura_tecta	(Mauremys_sinensis	(Pangshura_tentoria	(Batagur_dhongoka	(Heosemys_spinosa	((Batagur_baska	Batagur_borneoensis )	(Batagur_kachuga	(Hardella_thurjii	Pangshura_smithii )))))))))	(Mauremys_leprosa	Morenia_petersi )))	(Rhinoclemmys_diademata	(Cyclemys_dentata	(Cyclemys_oldhamii	(Cuora_aurocapitata	(Cuora_amboinensis	(Cuora_picturata	(Cuora_flavomarginata	Cuora_mccordi )))))))))	(Rhinoclemmys_pulcherrima	Rhinoclemmys_punctularia ))	(Rhinoclemmys_funerea	Rhinoclemmys_nasuta ))	((Rhinoclemmys_annulata	((Mauremys_reevesii	(Melanochelys_trijuga	(Malayemys_subtrijuga	(Geoemyda_spengleri	Morenia_ocellata ))))	(Mauremys_nigricans	(Sacalia_bealei	(Mauremys_caspica	Mauremys_rivulata )))))	((Heosemys_annandalii	Heosemys_grandis )	(Mauremys_annamensis	Rhinoclemmys_melanosterna ))))	(Sacalia_quadriocellata	Siebenrockiella_crassicollis )))));
(Malaclemys_terrapin	(Leucocephalon_yuwonoi	(((Mauremys_sinensis	(Pangshura_tecta	(Pangshura_tentoria	(Heosemys_spinosa	(Batagur_dhongoka	(Hardella_thurjii	(Pangshura_smithii	(Batagur_kachuga	(Batagur_baska	Batagur_borneoensis )))))))))	(Mauremys_leprosa	Morenia_petersi ))	(Notochelys_platynota	((Orlitia_borneensis	((Rhinoclemmys_diademata	(Cyclemys_dentata	(Cyclemys_oldhamii	(Cuora_aurocapitata	(Cuora_amboinensis	(Cuora_picturata	(Cuora_flavomarginata	Cuora_mccordi )))))))	(Rhinoclemmys_pulcherrima	((Rhinoclemmys_funerea	(Rhinoclemmys_punctularia	(Rhinoclemmys_annulata	((Heosemys_grandis	(Heosemys_annandalii	Mauremys_annamensis ))	(Mauremys_japonica	Rhinoclemmys_melanosterna )))))	(Rhinoclemmys_areolata	Rhinoclemmys_nasuta )))))	(((Geoemyda_spengleri	Melanochelys_trijuga )	(Malayemys_subtrijuga	(Mauremys_reevesii	(Mauremys_nigricans	((Mauremys_caspica	Mauremys_rivulata )	(Morenia_ocellata	Sacalia_bealei ))))))	(Sacalia_quadriocellata	Siebenrockiella_crassicollis )))))));
(Malaclemys_terrapin	((Rhinoclemmys_diademata	(((((Sacalia_bealei	((Pangshura_tentoria	(Pangshura_tecta	(Heosemys_spinosa	(Batagur_dhongoka	(Mauremys_sinensis	((Batagur_kachuga	(Batagur_baska	Batagur_borneoensis ))	(Hardella_thurjii	Pangshura_smithii )))))))	(Mauremys_leprosa	Morenia_petersi )))	(Orlitia_borneensis	((Rhinoclemmys_areolata	Rhinoclemmys_nasuta )	(Rhinoclemmys_pulcherrima	(Rhinoclemmys_funerea	Rhinoclemmys_punctularia )))))	((Malayemys_subtrijuga	Morenia_ocellata )	(Mauremys_caspica	Mauremys_rivulata )))	((Melanochelys_trijuga	(Siebenrockiella_crassicollis	(Sacalia_quadriocellata	(Geoemyda_spengleri	Leucocephalon_yuwonoi ))))	(Mauremys_nigricans	Mauremys_reevesii )))	((Heosemys_annandalii	Mauremys_japonica )	(Heosemys_grandis	(Rhinoclemmys_annulata	(Mauremys_annamensis	Rhinoclemmys_melanosterna ))))))	(Notochelys_platynota	(Cyclemys_dentata	(Cyclemys_oldhamii	(Cuora_aurocapitata	(Cuora_amboinensis	(Cuora_picturata	(Cuora_flavomarginata	Cuora_mccordi )))))))));
(Malaclemys_terrapin	(Leucocephalon_yuwonoi	(Notochelys_platynota	(((Pangshura_tecta	(Pangshura_tentoria	(Heosemys_spinosa	(Batagur_dhongoka	(Mauremys_sinensis	(Hardella_thurjii	(Pangshura_smithii	(Batagur_kachuga	(Batagur_baska	Batagur_borneoensis )))))))))	(Mauremys_leprosa	Morenia_petersi ))	(Mauremys_japonica	(Melanochelys_trijuga	(((((Orlitia_borneensis	((Rhinoclemmys_areolata	(Rhinoclemmys_pulcherrima	(Rhinoclemmys_diademata	(Cyclemys_dentata	(Cyclemys_oldhamii	(Cuora_aurocapitata	(Cuora_amboinensis	(Cuora_picturata	(Cuora_flavomarginata	Cuora_mccordi )))))))))	(Rhinoclemmys_nasuta	(Rhinoclemmys_funerea	Rhinoclemmys_punctularia ))))	(Rhinoclemmys_annulata	(Rhinoclemmys_melanosterna	(Mauremys_annamensis	(Heosemys_annandalii	Heosemys_grandis )))))	(Mauremys_reevesii	(Mauremys_nigricans	(Sacalia_bealei	(Mauremys_caspica	Mauremys_rivulata )))))	(Malayemys_subtrijuga	(Geoemyda_spengleri	Morenia_ocellata )))	(Sacalia_quadriocellata	Siebenrockiella_crassicollis ))))))));
(Malaclemys_terrapin	((Rhinoclemmys_pulcherrima	(Rhinoclemmys_areolata	(((Siebenrockiella_crassicollis	(Sacalia_bealei	(Pangshura_tentoria	((Heosemys_spinosa	(Batagur_dhongoka	(Mauremys_sinensis	(Hardella_thurjii	(Pangshura_smithii	(Batagur_kachuga	(Batagur_baska	Batagur_borneoensis )))))))	(Leucocephalon_yuwonoi	Pangshura_tecta )))))	(Orlitia_borneensis	(Rhinoclemmys_diademata	((Morenia_petersi	(Notochelys_platynota	(Cyclemys_dentata	(Cyclemys_oldhamii	(Cuora_aurocapitata	(Cuora_picturata	(Cuora_amboinensis	(Cuora_flavomarginata	Cuora_mccordi ))))))))	(Mauremys_japonica	Mauremys_leprosa )))))	(Rhinoclemmys_punctularia	(Rhinoclemmys_nasuta	(Rhinoclemmys_funerea	(Rhinoclemmys_melanosterna	(Mauremys_annamensis	Rhinoclemmys_annulata ))))))))	((Melanochelys_trijuga	(Geoemyda_spengleri	Sacalia_quadriocellata ))	(Malayemys_subtrijuga	Mauremys_reevesii	(Mauremys_nigricans	((Heosemys_annandalii	Heosemys_grandis )	(Morenia_ocellata	(Mauremys_caspica	Mauremys_rivulata ))))))));
(Malaclemys_terrapin	(Geoemyda_spengleri	(Melanochelys_trijuga	(Malayemys_subtrijuga	(Mauremys_reevesii	(Mauremys_nigricans	(((Notochelys_platynota	(((Pangshura_tentoria	(Heosemys_spinosa	(Batagur_dhongoka	(Mauremys_sinensis	(Hardella_thurjii	(Pangshura_smithii	(Batagur_kachuga	(Batagur_baska	Batagur_borneoensis ))))))))	(Leucocephalon_yuwonoi	Pangshura_tecta ))	(Mauremys_leprosa	Morenia_petersi )))	(Orlitia_borneensis	((Cyclemys_dentata	(Cyclemys_oldhamii	(Cuora_aurocapitata	(Cuora_amboinensis	(Cuora_picturata	(Cuora_flavomarginata	Cuora_mccordi ))))))	(Rhinoclemmys_diademata	(((Rhinoclemmys_annulata	Rhinoclemmys_areolata )	(Rhinoclemmys_funerea	Rhinoclemmys_nasuta ))	(Rhinoclemmys_pulcherrima	Rhinoclemmys_punctularia ))))))	((Heosemys_annandalii	(Heosemys_grandis	(Mauremys_annamensis	Rhinoclemmys_melanosterna )))	(Mauremys_japonica	(Sacalia_quadriocellata	Siebenrockiella_crassicollis )))	(Morenia_ocellata	(Mauremys_rivulata	(Mauremys_caspica	Sacalia_bealei ))))))))));
(Malaclemys_terrapin	(Leucocephalon_yuwonoi	(((Mauremys_sinensis	(Pangshura_tecta	(Pangshura_tentoria	(Batagur_dhongoka	(Heosemys_spinosa	(Hardella_thurjii	(Pangshura_smithii	(Batagur_kachuga	(Batagur_baska	Batagur_borneoensis )))))))))	(Mauremys_leprosa	Morenia_petersi ))	(Notochelys_platynota	(((Rhinoclemmys_diademata	(Cyclemys_dentata	(Cyclemys_oldhamii	(Cuora_aurocapitata	(Cuora_amboinensis	(Cuora_picturata	(Cuora_flavomarginata	Cuora_mccordi )))))))	(Mauremys_japonica	(Heosemys_annandalii	(Heosemys_grandis	(Mauremys_annamensis	Rhinoclemmys_melanosterna )))))	((((Mauremys_reevesii	(Melanochelys_trijuga	(Malayemys_subtrijuga	(Geoemyda_spengleri	Morenia_ocellata ))))	(Mauremys_nigricans	(Sacalia_bealei	(Mauremys_caspica	Mauremys_rivulata ))))	(Orlitia_borneensis	((Rhinoclemmys_pulcherrima	(Rhinoclemmys_annulata	Rhinoclemmys_punctularia ))	(Rhinoclemmys_areolata	(Rhinoclemmys_funerea	Rhinoclemmys_nasuta )))))	(Sacalia_quadriocellata	Siebenrockiella_crassicollis )))))));
(Malaclemys_terrapin	(Mauremys_japonica	((((Notochelys_platynota	(Morenia_petersi	(Mauremys_leprosa	(Leucocephalon_yuwonoi	(Pangshura_tecta	(Pangshura_tentoria	(Heosemys_spinosa	(Batagur_dhongoka	(Mauremys_sinensis	(Hardella_thurjii	(Pangshura_smithii	(Batagur_kachuga	(Batagur_baska	Batagur_borneoensis )))))))))))))	(Siebenrockiella_crassicollis	((Melanochelys_trijuga	(Geoemyda_spengleri	Sacalia_quadriocellata ))	(Malayemys_subtrijuga	(Mauremys_reevesii	(Mauremys_nigricans	(Rhinoclemmys_annulata	(Sacalia_bealei	(Morenia_ocellata	(Mauremys_caspica	(Mauremys_rivulata	(Heosemys_annandalii	(Heosemys_grandis	Mauremys_annamensis )))))))))))))	(Cyclemys_dentata	(Cyclemys_oldhamii	(Cuora_aurocapitata	(Cuora_picturata	(Cuora_amboinensis	(Cuora_flavomarginata	Cuora_mccordi )))))))	(Rhinoclemmys_diademata	(Orlitia_borneensis	(Rhinoclemmys_pulcherrima	(Rhinoclemmys_areolata	(Rhinoclemmys_funerea	(Rhinoclemmys_nasuta	(Rhinoclemmys_melanosterna	Rhinoclemmys_punctularia ))))))))));
(Malaclemys_terrapin	(Leucocephalon_yuwonoi	(((Siebenrockiella_crassicollis	(Mauremys_japonica	((Morenia_petersi	(Mauremys_leprosa	(Pangshura_tecta	(Pangshura_tentoria	(Heosemys_spinosa	(Batagur_dhongoka	(Mauremys_sinensis	(Hardella_thurjii	(Pangshura_smithii	(Batagur_kachuga	(Batagur_baska	Batagur_borneoensis )))))))))))	(Notochelys_platynota	(Cyclemys_dentata	(Cyclemys_oldhamii	(Cuora_picturata	((Cuora_amboinensis	Cuora_aurocapitata )	(Cuora_flavomarginata	Cuora_mccordi )))))))))	(Malayemys_subtrijuga	((Orlitia_borneensis	(((Heosemys_grandis	(Heosemys_annandalii	Mauremys_annamensis ))	(Rhinoclemmys_annulata	Rhinoclemmys_melanosterna ))	(Rhinoclemmys_diademata	((Rhinoclemmys_areolata	Rhinoclemmys_pulcherrima )	(Rhinoclemmys_punctularia	(Rhinoclemmys_funerea	Rhinoclemmys_nasuta ))))))	((Sacalia_bealei	(Morenia_ocellata	(Mauremys_caspica	Mauremys_rivulata )))	(Mauremys_nigricans	Mauremys_reevesii )))))	(Melanochelys_trijuga	(Geoemyda_spengleri	Sacalia_quadriocellata )))));
(Malaclemys_terrapin	(Mauremys_japonica	(((Morenia_petersi	(Mauremys_leprosa	(Leucocephalon_yuwonoi	(Pangshura_tecta	(Pangshura_tentoria	(Heosemys_spinosa	(Batagur_dhongoka	(Mauremys_sinensis	(Hardella_thurjii	(Pangshura_smithii	(Batagur_kachuga	(Batagur_baska	Batagur_borneoensis ))))))))))))	(Notochelys_platynota	(Cyclemys_dentata	(Cyclemys_oldhamii	(Cuora_aurocapitata	(Cuora_amboinensis	(Cuora_picturata	(Cuora_flavomarginata	Cuora_mccordi ))))))))	(((Melanochelys_trijuga	((Malayemys_subtrijuga	(Geoemyda_spengleri	Morenia_ocellata ))	(Mauremys_reevesii	(Mauremys_nigricans	(Heosemys_annandalii	(Mauremys_caspica	Mauremys_rivulata ))))))	(Sacalia_quadriocellata	Siebenrockiella_crassicollis ))	(Rhinoclemmys_diademata	(Orlitia_borneensis	((Rhinoclemmys_nasuta	(Rhinoclemmys_areolata	(Sacalia_bealei	(Rhinoclemmys_annulata	(Rhinoclemmys_melanosterna	(Heosemys_grandis	Mauremys_annamensis ))))))	(Rhinoclemmys_pulcherrima	(Rhinoclemmys_funerea	Rhinoclemmys_punctularia )))))))));
(Malaclemys_terrapin	(Geoemyda_spengleri	(Melanochelys_trijuga	((((Siebenrockiella_crassicollis	((Sacalia_bealei	(Pangshura_tentoria	((Heosemys_spinosa	(Batagur_dhongoka	(Mauremys_sinensis	(Hardella_thurjii	(Pangshura_smithii	(Batagur_kachuga	(Batagur_baska	Batagur_borneoensis )))))))	(Leucocephalon_yuwonoi	Pangshura_tecta ))))	(Orlitia_borneensis	((Rhinoclemmys_areolata	Rhinoclemmys_nasuta )	(Rhinoclemmys_pulcherrima	(Rhinoclemmys_funerea	Rhinoclemmys_punctularia ))))))	((Rhinoclemmys_diademata	(Cyclemys_dentata	(Cyclemys_oldhamii	(Cuora_aurocapitata	(Cuora_picturata	(Cuora_amboinensis	(Cuora_flavomarginata	Cuora_mccordi )))))))	(Notochelys_platynota	(Mauremys_leprosa	Morenia_petersi ))))	(Sacalia_quadriocellata	(Mauremys_japonica	(Rhinoclemmys_melanosterna	(Mauremys_annamensis	(Heosemys_annandalii	Heosemys_grandis ))))))	(Malayemys_subtrijuga	(Mauremys_reevesii	((Morenia_ocellata	(Mauremys_caspica	Mauremys_rivulata ))	(Mauremys_nigricans	Rhinoclemmys_annulata ))))))));
(Malaclemys_terrapin	(Mauremys_japonica	(((Morenia_petersi	(Mauremys_leprosa	(Leucocephalon_yuwonoi	(Pangshura_tecta	(Pangshura_tentoria	(Heosemys_spinosa	(Batagur_dhongoka	(Mauremys_sinensis	((Batagur_kachuga	(Batagur_baska	Batagur_borneoensis ))	(Hardella_thurjii	Pangshura_smithii ))))))))))	(Notochelys_platynota	(Cyclemys_dentata	(Cyclemys_oldhamii	(Cuora_picturata	((Cuora_amboinensis	Cuora_aurocapitata )	(Cuora_flavomarginata	Cuora_mccordi )))))))	(Rhinoclemmys_diademata	((Melanochelys_trijuga	((Malayemys_subtrijuga	(Geoemyda_spengleri	Morenia_ocellata ))	(Mauremys_reevesii	(Orlitia_borneensis	(Sacalia_bealei	((Mauremys_nigricans	(Mauremys_caspica	(Heosemys_annandalii	Mauremys_rivulata )))	(Rhinoclemmys_annulata	((Heosemys_grandis	(Mauremys_annamensis	Rhinoclemmys_melanosterna ))	(Rhinoclemmys_areolata	((Rhinoclemmys_funerea	Rhinoclemmys_nasuta )	(Rhinoclemmys_pulcherrima	Rhinoclemmys_punctularia )))))))))))	(Sacalia_quadriocellata	Siebenrockiella_crassicollis ))))));
(Malaclemys_terrapin	(Geoemyda_spengleri	((((Sacalia_bealei	(Pangshura_tentoria	((Heosemys_spinosa	(Batagur_dhongoka	(Mauremys_sinensis	(Hardella_thurjii	(Pangshura_smithii	(Batagur_kachuga	(Batagur_baska	Batagur_borneoensis )))))))	(Pangshura_tecta	((Leucocephalon_yuwonoi	Notochelys_platynota )	(Mauremys_leprosa	Morenia_petersi ))))))	(((Orlitia_borneensis	(((Rhinoclemmys_diademata	(Cyclemys_dentata	(Cyclemys_oldhamii	(Cuora_aurocapitata	(Cuora_picturata	(Cuora_amboinensis	(Cuora_flavomarginata	Cuora_mccordi )))))))	(Melanochelys_trijuga	(Mauremys_japonica	(Sacalia_quadriocellata	Siebenrockiella_crassicollis ))))	(Malayemys_subtrijuga	(Mauremys_nigricans	Mauremys_reevesii ))))	(Rhinoclemmys_areolata	Rhinoclemmys_nasuta ))	(Rhinoclemmys_pulcherrima	(Rhinoclemmys_funerea	Rhinoclemmys_punctularia ))))	(Rhinoclemmys_annulata	Rhinoclemmys_melanosterna ))	((Heosemys_grandis	(Heosemys_annandalii	Mauremys_annamensis ))	(Morenia_ocellata	(Mauremys_caspica	Mauremys_rivulata ))))));
(Malaclemys_terrapin	(Leucocephalon_yuwonoi	(((Pangshura_tentoria	(Pangshura_tecta	((Mauremys_sinensis	(Hardella_thurjii	(Pangshura_smithii	(Batagur_kachuga	(Batagur_baska	Batagur_borneoensis )))))	(Batagur_dhongoka	Heosemys_spinosa ))))	(Mauremys_leprosa	Morenia_petersi ))	(((Notochelys_platynota	(Cyclemys_dentata	(Cyclemys_oldhamii	(Cuora_picturata	((Cuora_amboinensis	Cuora_aurocapitata )	(Cuora_flavomarginata	Cuora_mccordi ))))))	(Siebenrockiella_crassicollis	((Melanochelys_trijuga	(Geoemyda_spengleri	Morenia_ocellata ))	(Malayemys_subtrijuga	(Mauremys_reevesii	(Mauremys_nigricans	((Mauremys_rivulata	(Rhinoclemmys_annulata	(Heosemys_annandalii	((Heosemys_grandis	(Mauremys_annamensis	Rhinoclemmys_melanosterna ))	(Mauremys_japonica	Sacalia_quadriocellata )))))	(Mauremys_caspica	Sacalia_bealei ))))))))	(Orlitia_borneensis	(Rhinoclemmys_diademata	(Rhinoclemmys_pulcherrima	(Rhinoclemmys_punctularia	(Rhinoclemmys_funerea	(Rhinoclemmys_areolata	Rhinoclemmys_nasuta ))))))))));
(Malaclemys_terrapin	(Leucocephalon_yuwonoi	(Geoemyda_spengleri	((Sacalia_bealei	(Pangshura_tentoria	(Pangshura_tecta	(Heosemys_spinosa	(Batagur_dhongoka	(Mauremys_sinensis	(Hardella_thurjii	(Pangshura_smithii	(Batagur_kachuga	(Batagur_baska	Batagur_borneoensis ))))))))))	((((Melanochelys_trijuga	((Notochelys_platynota	(Cyclemys_dentata	(Cyclemys_oldhamii	(Cuora_aurocapitata	(Cuora_amboinensis	(Cuora_picturata	(Cuora_flavomarginata	Cuora_mccordi )))))))	(Mauremys_leprosa	Morenia_petersi )))	(Rhinoclemmys_diademata	(Orlitia_borneensis	(((Rhinoclemmys_areolata	(Rhinoclemmys_annulata	Rhinoclemmys_melanosterna ))	(Rhinoclemmys_funerea	Rhinoclemmys_nasuta ))	(Rhinoclemmys_pulcherrima	Rhinoclemmys_punctularia )))))	(Siebenrockiella_crassicollis	(Sacalia_quadriocellata	(Mauremys_japonica	(Heosemys_grandis	(Heosemys_annandalii	Mauremys_annamensis ))))))	(Malayemys_subtrijuga	((Morenia_ocellata	(Mauremys_caspica	Mauremys_rivulata ))	(Mauremys_nigricans	Mauremys_reevesii ))))))));
(Malaclemys_terrapin	(Leucocephalon_yuwonoi	(Mauremys_japonica	Mauremys_leprosa	Morenia_petersi	Notochelys_platynota	Pangshura_tecta	Pangshura_tentoria	Rhinoclemmys_areolata	Rhinoclemmys_diademata	Rhinoclemmys_pulcherrima	Sacalia_bealei	Siebenrockiella_crassicollis	(Heosemys_spinosa	(Batagur_dhongoka	(Mauremys_sinensis	(Hardella_thurjii	(Pangshura_smithii	(Batagur_kachuga	(Batagur_baska	Batagur_borneoensis )))))))	(Cyclemys_dentata	(Cyclemys_oldhamii	(Cuora_amboinensis	Cuora_aurocapitata	(Cuora_picturata	(Cuora_flavomarginata	Cuora_mccordi )))))	(Melanochelys_trijuga	(Geoemyda_spengleri	Sacalia_quadriocellata ))	(Malayemys_subtrijuga	(Orlitia_borneensis	(Mauremys_reevesii	(Mauremys_nigricans	((Morenia_ocellata	(Heosemys_annandalii	(Rhinoclemmys_annulata	(Heosemys_grandis	(Mauremys_annamensis	Rhinoclemmys_melanosterna )))))	(Mauremys_caspica	Mauremys_rivulata ))))))	(Rhinoclemmys_punctularia	(Rhinoclemmys_funerea	Rhinoclemmys_nasuta )))));
(Malaclemys_terrapin	(Geoemyda_spengleri	(Melanochelys_trijuga	(((((Orlitia_borneensis	((Pangshura_tentoria	(Heosemys_spinosa	(Batagur_dhongoka	(Hardella_thurjii	(Pangshura_smithii	(Batagur_kachuga	(Batagur_baska	Batagur_borneoensis )))))))	(Pangshura_tecta	(Leucocephalon_yuwonoi	Mauremys_sinensis ))))	((Notochelys_platynota	(Cyclemys_dentata	(Cyclemys_oldhamii	(Cuora_aurocapitata	(Cuora_picturata	(Cuora_amboinensis	(Cuora_flavomarginata	Cuora_mccordi )))))))	(Rhinoclemmys_diademata	(Mauremys_leprosa	Morenia_petersi ))))	(Rhinoclemmys_pulcherrima	((Rhinoclemmys_areolata	Rhinoclemmys_nasuta )	(Rhinoclemmys_funerea	Rhinoclemmys_punctularia ))))	(Siebenrockiella_crassicollis	(Mauremys_japonica	(Sacalia_quadriocellata	((Heosemys_grandis	(Heosemys_annandalii	Mauremys_annamensis ))	(Rhinoclemmys_annulata	Rhinoclemmys_melanosterna ))))))	(Malayemys_subtrijuga	(Mauremys_reevesii	(Mauremys_nigricans	(Mauremys_rivulata	(Mauremys_caspica	(Morenia_ocellata	Sacalia_bealei ))))))))));
(Malaclemys_terrapin	(Mauremys_japonica	((Notochelys_platynota	((((Sacalia_bealei	(Mauremys_sinensis	((Pangshura_tentoria	(Batagur_dhongoka	(Heosemys_spinosa	((Batagur_baska	Batagur_borneoensis )	(Batagur_kachuga	(Hardella_thurjii	Pangshura_smithii ))))))	(Leucocephalon_yuwonoi	Pangshura_tecta ))))	(Orlitia_borneensis	(Rhinoclemmys_nasuta	(Rhinoclemmys_areolata	(Rhinoclemmys_annulata	(Mauremys_annamensis	Rhinoclemmys_melanosterna )))	(Rhinoclemmys_funerea	Rhinoclemmys_pulcherrima	Rhinoclemmys_punctularia ))))	(Siebenrockiella_crassicollis	((Melanochelys_trijuga	(Geoemyda_spengleri	Sacalia_quadriocellata ))	(Malayemys_subtrijuga	((Morenia_ocellata	(Mauremys_caspica	(Mauremys_rivulata	(Heosemys_annandalii	Heosemys_grandis ))))	(Mauremys_nigricans	Mauremys_reevesii ))))))	(Rhinoclemmys_diademata	(Cyclemys_dentata	(Cyclemys_oldhamii	(Cuora_aurocapitata	(Cuora_amboinensis	(Cuora_picturata	(Cuora_flavomarginata	Cuora_mccordi )))))))))	(Mauremys_leprosa	Morenia_petersi ))));
(Malaclemys_terrapin	((Siebenrockiella_crassicollis	((((Melanochelys_trijuga	((Pangshura_tentoria	(Pangshura_tecta	(Heosemys_spinosa	(Batagur_dhongoka	(Mauremys_sinensis	(Hardella_thurjii	(Pangshura_smithii	(Batagur_kachuga	(Batagur_baska	Batagur_borneoensis )))))))))	(Mauremys_leprosa	Morenia_petersi )))	(Mauremys_japonica	(Mauremys_annamensis	(Heosemys_grandis	Rhinoclemmys_melanosterna ))))	(Notochelys_platynota	(Cyclemys_dentata	(Cyclemys_oldhamii	(Cuora_aurocapitata	(Cuora_amboinensis	(Cuora_picturata	(Cuora_flavomarginata	Cuora_mccordi )))))))	(Rhinoclemmys_diademata	(Orlitia_borneensis	((Rhinoclemmys_areolata	Rhinoclemmys_nasuta )	(Rhinoclemmys_pulcherrima	(Rhinoclemmys_funerea	Rhinoclemmys_punctularia ))))))	(Heosemys_annandalii	Malayemys_subtrijuga	Mauremys_nigricans	Mauremys_reevesii	(Mauremys_rivulata	(Mauremys_caspica	Sacalia_bealei )	(Morenia_ocellata	Rhinoclemmys_annulata )))))	(Sacalia_quadriocellata	(Geoemyda_spengleri	Leucocephalon_yuwonoi ))));
(Malaclemys_terrapin	(Mauremys_japonica	(((Rhinoclemmys_melanosterna	(Rhinoclemmys_areolata	(Rhinoclemmys_nasuta	(Rhinoclemmys_funerea	(Rhinoclemmys_punctularia	(Rhinoclemmys_pulcherrima	(Rhinoclemmys_diademata	(Orlitia_borneensis	((Pangshura_tecta	(Pangshura_tentoria	(Heosemys_spinosa	(Batagur_dhongoka	(Mauremys_sinensis	(Hardella_thurjii	(Pangshura_smithii	(Batagur_kachuga	(Batagur_baska	Batagur_borneoensis )))))))))	(Mauremys_leprosa	(Morenia_petersi	(Notochelys_platynota	(Cyclemys_dentata	(Cyclemys_oldhamii	(Cuora_aurocapitata	(Cuora_amboinensis	(Cuora_picturata	(Cuora_flavomarginata	Cuora_mccordi ))))))))))))))))))	(Heosemys_grandis	(Rhinoclemmys_annulata	(((Mauremys_nigricans	(Mauremys_reevesii	(Malayemys_subtrijuga	(Melanochelys_trijuga	(Siebenrockiella_crassicollis	(Leucocephalon_yuwonoi	(Geoemyda_spengleri	Sacalia_quadriocellata )))))))	(Morenia_ocellata	Sacalia_bealei ))	(Mauremys_caspica	Mauremys_rivulata )))))	(Heosemys_annandalii	Mauremys_annamensis ))));
(Malaclemys_terrapin	(Mauremys_japonica	(((Rhinoclemmys_pulcherrima	((Orlitia_borneensis	((Sacalia_bealei	(Pangshura_tentoria	(Pangshura_tecta	(Mauremys_sinensis	(Batagur_dhongoka	((Heosemys_spinosa	(Batagur_kachuga	(Batagur_baska	Batagur_borneoensis )))	(Hardella_thurjii	Pangshura_smithii )))))))	(Rhinoclemmys_areolata	Rhinoclemmys_nasuta )))	(Rhinoclemmys_funerea	Rhinoclemmys_punctularia )))	((Rhinoclemmys_diademata	(Cyclemys_dentata	(Cyclemys_oldhamii	(Cuora_aurocapitata	(Cuora_amboinensis	(Cuora_picturata	(Cuora_flavomarginata	Cuora_mccordi )))))))	(Notochelys_platynota	(Mauremys_leprosa	Morenia_petersi ))))	((Siebenrockiella_crassicollis	(Sacalia_quadriocellata	(Geoemyda_spengleri	Leucocephalon_yuwonoi )))	(Melanochelys_trijuga	((Malayemys_subtrijuga	(Rhinoclemmys_annulata	(Morenia_ocellata	((Heosemys_annandalii	(Heosemys_grandis	(Mauremys_annamensis	Rhinoclemmys_melanosterna )))	(Mauremys_caspica	Mauremys_rivulata )))))	(Mauremys_nigricans	Mauremys_reevesii )))))));
(Malaclemys_terrapin	(Mauremys_japonica	((((Leucocephalon_yuwonoi	(Pangshura_tecta	(Pangshura_tentoria	(Mauremys_sinensis	(Batagur_dhongoka	(Heosemys_spinosa	(Hardella_thurjii	(Pangshura_smithii	(Batagur_kachuga	(Batagur_baska	Batagur_borneoensis ))))))))))	(Mauremys_leprosa	Morenia_petersi ))	(Notochelys_platynota	(Cyclemys_dentata	(Cyclemys_oldhamii	(Cuora_aurocapitata	(Cuora_picturata	(Cuora_amboinensis	(Cuora_flavomarginata	Cuora_mccordi ))))))))	(((Melanochelys_trijuga	((Geoemyda_spengleri	Malayemys_subtrijuga )	(Mauremys_reevesii	(Mauremys_nigricans	(((Heosemys_annandalii	Mauremys_annamensis )	(Heosemys_grandis	(Rhinoclemmys_annulata	Rhinoclemmys_melanosterna )))	((Mauremys_caspica	Mauremys_rivulata )	(Morenia_ocellata	Sacalia_bealei )))))))	(Rhinoclemmys_diademata	(Orlitia_borneensis	((Rhinoclemmys_areolata	Rhinoclemmys_nasuta )	(Rhinoclemmys_pulcherrima	(Rhinoclemmys_funerea	Rhinoclemmys_punctularia ))))))	(Sacalia_quadriocellata	Siebenrockiella_crassicollis )))));
(Malaclemys_terrapin	(Leucocephalon_yuwonoi	(((Pangshura_tecta	(Mauremys_sinensis	(Pangshura_tentoria	(Heosemys_spinosa	(Batagur_dhongoka	((Batagur_kachuga	(Batagur_baska	Batagur_borneoensis ))	(Hardella_thurjii	Pangshura_smithii )))))))	(Mauremys_leprosa	Morenia_petersi ))	(Notochelys_platynota	(((Orlitia_borneensis	((Rhinoclemmys_diademata	(Cyclemys_dentata	(Cyclemys_oldhamii	(Cuora_aurocapitata	(Cuora_amboinensis	(Cuora_picturata	(Cuora_flavomarginata	Cuora_mccordi )))))))	(Rhinoclemmys_pulcherrima	(Rhinoclemmys_punctularia	(Rhinoclemmys_funerea	Rhinoclemmys_nasuta )))))	((Rhinoclemmys_areolata	((Malayemys_subtrijuga	(Geoemyda_spengleri	Morenia_ocellata ))	((Rhinoclemmys_annulata	(Sacalia_bealei	(Mauremys_caspica	Mauremys_rivulata )))	(Mauremys_nigricans	Mauremys_reevesii ))))	(Sacalia_quadriocellata	Siebenrockiella_crassicollis )))	(Melanochelys_trijuga	(Mauremys_japonica	(Rhinoclemmys_melanosterna	(Heosemys_grandis	(Heosemys_annandalii	Mauremys_annamensis ))))))))));
(Malaclemys_terrapin	(Leucocephalon_yuwonoi	(Sacalia_quadriocellata	(Siebenrockiella_crassicollis	(Melanochelys_trijuga	Notochelys_platynota	Orlitia_borneensis	Rhinoclemmys_diademata	(Pangshura_tecta	Pangshura_tentoria	(Heosemys_spinosa	(Batagur_dhongoka	(Mauremys_sinensis	((Batagur_baska	Batagur_borneoensis )	(Batagur_kachuga	(Hardella_thurjii	Pangshura_smithii )))))))	(Cyclemys_dentata	(Cyclemys_oldhamii	(Cuora_aurocapitata	(Cuora_amboinensis	(Cuora_picturata	(Cuora_flavomarginata	Cuora_mccordi ))))))	(Malayemys_subtrijuga	(Geoemyda_spengleri	Morenia_ocellata ))	(Mauremys_japonica	Rhinoclemmys_annulata	Rhinoclemmys_areolata	Rhinoclemmys_melanosterna	(Heosemys_grandis	(Heosemys_annandalii	Mauremys_annamensis ))	(Rhinoclemmys_funerea	Rhinoclemmys_nasuta )	(Rhinoclemmys_pulcherrima	Rhinoclemmys_punctularia ))	(Sacalia_bealei	(Mauremys_caspica	Mauremys_rivulata ))	(Mauremys_leprosa	Morenia_petersi )	(Mauremys_nigricans	Mauremys_reevesii ))))));
(Malaclemys_terrapin	(Mauremys_japonica	(Mauremys_leprosa	Morenia_petersi	Pangshura_tentoria	Rhinoclemmys_diademata	Sacalia_quadriocellata	Siebenrockiella_crassicollis	(Heosemys_spinosa	(Batagur_dhongoka	(Mauremys_sinensis	(Hardella_thurjii	(Pangshura_smithii	(Batagur_kachuga	(Batagur_baska	Batagur_borneoensis )))))))	(Notochelys_platynota	(Cyclemys_dentata	(Cyclemys_oldhamii	(Cuora_aurocapitata	(Cuora_picturata	(Cuora_amboinensis	(Cuora_flavomarginata	Cuora_mccordi )))))))	(Geoemyda_spengleri	Melanochelys_trijuga )	(Sacalia_bealei	((Rhinoclemmys_annulata	(Mauremys_nigricans	(((Heosemys_grandis	(Heosemys_annandalii	Mauremys_annamensis ))	(Mauremys_caspica	Mauremys_rivulata ))	(Orlitia_borneensis	(Mauremys_reevesii	(Malayemys_subtrijuga	Morenia_ocellata ))))))	(Rhinoclemmys_areolata	((Rhinoclemmys_nasuta	(Rhinoclemmys_funerea	Rhinoclemmys_melanosterna ))	(Rhinoclemmys_pulcherrima	Rhinoclemmys_punctularia )))))	(Leucocephalon_yuwonoi	Pangshura_tecta ))));
(Malaclemys_terrapin	((Rhinoclemmys_areolata	(Rhinoclemmys_pulcherrima	(((Orlitia_borneensis	((Pangshura_tecta	(Pangshura_tentoria	(Heosemys_spinosa	(Batagur_dhongoka	(Mauremys_sinensis	((Batagur_kachuga	(Batagur_baska	Batagur_borneoensis ))	(Hardella_thurjii	Pangshura_smithii )))))))	(Mauremys_leprosa	Morenia_petersi )))	(Rhinoclemmys_diademata	(Notochelys_platynota	(Cyclemys_dentata	(Cyclemys_oldhamii	(Cuora_aurocapitata	(Cuora_amboinensis	(Cuora_picturata	(Cuora_flavomarginata	Cuora_mccordi )))))))))	((((Heosemys_grandis	(Heosemys_annandalii	Mauremys_annamensis ))	(Rhinoclemmys_annulata	(Mauremys_nigricans	((Morenia_ocellata	(Malayemys_subtrijuga	Mauremys_reevesii ))	(Sacalia_bealei	(Mauremys_caspica	Mauremys_rivulata ))))))	(Mauremys_japonica	(Sacalia_quadriocellata	Siebenrockiella_crassicollis )))	(Rhinoclemmys_punctularia	(Rhinoclemmys_nasuta	(Rhinoclemmys_funerea	Rhinoclemmys_melanosterna )))))))	(Melanochelys_trijuga	(Geoemyda_spengleri	Leucocephalon_yuwonoi ))));
(Malaclemys_terrapin	(Leucocephalon_yuwonoi	((Melanochelys_trijuga	(Orlitia_borneensis	(Notochelys_platynota	(Morenia_petersi	(Mauremys_leprosa	(Pangshura_tecta	(Pangshura_tentoria	(Heosemys_spinosa	(Batagur_dhongoka	(Mauremys_sinensis	((Batagur_kachuga	(Batagur_baska	Batagur_borneoensis ))	(Hardella_thurjii	Pangshura_smithii ))))))))))	(Rhinoclemmys_pulcherrima	((Rhinoclemmys_diademata	(Cyclemys_dentata	(Cyclemys_oldhamii	(Cuora_picturata	(Cuora_mccordi	(Cuora_flavomarginata	(Cuora_amboinensis	Cuora_aurocapitata )))))))	(Rhinoclemmys_punctularia	(Rhinoclemmys_nasuta	(Rhinoclemmys_funerea	(Rhinoclemmys_areolata	(Mauremys_annamensis	Rhinoclemmys_melanosterna )))))))	(Sacalia_bealei	((Morenia_ocellata	((Heosemys_annandalii	Heosemys_grandis )	(Mauremys_caspica	Mauremys_rivulata )))	(Mauremys_nigricans	Rhinoclemmys_annulata )))	(Malayemys_subtrijuga	Mauremys_reevesii )	(Mauremys_japonica	Siebenrockiella_crassicollis )))	(Geoemyda_spengleri	Sacalia_quadriocellata ))));
(Malaclemys_terrapin	(Leucocephalon_yuwonoi	(Notochelys_platynota	(((Mauremys_sinensis	(Pangshura_tecta	(Pangshura_tentoria	(Batagur_dhongoka	(Heosemys_spinosa	(Hardella_thurjii	(Pangshura_smithii	(Batagur_kachuga	(Batagur_baska	Batagur_borneoensis )))))))))	(Mauremys_leprosa	Morenia_petersi ))	(((Rhinoclemmys_diademata	(Cyclemys_dentata	(Cyclemys_oldhamii	(Cuora_aurocapitata	(Cuora_amboinensis	(Cuora_picturata	(Cuora_flavomarginata	Cuora_mccordi )))))))	(Orlitia_borneensis	(Rhinoclemmys_pulcherrima	((Rhinoclemmys_areolata	Rhinoclemmys_nasuta )	(Rhinoclemmys_funerea	Rhinoclemmys_punctularia )))))	(Siebenrockiella_crassicollis	((Geoemyda_spengleri	Melanochelys_trijuga )	(Malayemys_subtrijuga	(Mauremys_reevesii	(Mauremys_nigricans	(((Rhinoclemmys_annulata	((Heosemys_annandalii	Mauremys_annamensis )	((Heosemys_grandis	Rhinoclemmys_melanosterna )	(Mauremys_japonica	Sacalia_quadriocellata ))))	(Mauremys_caspica	Mauremys_rivulata ))	(Morenia_ocellata	Sacalia_bealei ))))))))))));
(Malaclemys_terrapin	(Geoemyda_spengleri	(Melanochelys_trijuga	((((Notochelys_platynota	(Morenia_petersi	(Mauremys_leprosa	(Pangshura_tentoria	(Pangshura_tecta	(Heosemys_spinosa	(Batagur_dhongoka	(Mauremys_sinensis	(Hardella_thurjii	(Pangshura_smithii	(Batagur_kachuga	(Batagur_baska	Batagur_borneoensis ))))))))))))	(Rhinoclemmys_diademata	(Cyclemys_dentata	(Cyclemys_oldhamii	(Cuora_aurocapitata	(Cuora_amboinensis	(Cuora_picturata	(Cuora_flavomarginata	Cuora_mccordi ))))))))	(Siebenrockiella_crassicollis	(Leucocephalon_yuwonoi	Sacalia_quadriocellata )))	((((Mauremys_nigricans	(Rhinoclemmys_annulata	((Mauremys_japonica	(Heosemys_annandalii	Heosemys_grandis ))	(Mauremys_annamensis	Rhinoclemmys_melanosterna ))))	(Mauremys_caspica	Mauremys_rivulata ))	(Mauremys_reevesii	(Malayemys_subtrijuga	Morenia_ocellata )))	(Sacalia_bealei	(Orlitia_borneensis	(Rhinoclemmys_pulcherrima	(Rhinoclemmys_punctularia	(Rhinoclemmys_funerea	(Rhinoclemmys_areolata	Rhinoclemmys_nasuta )))))))))));
(Malaclemys_terrapin	(Geoemyda_spengleri	(Melanochelys_trijuga	(Sacalia_quadriocellata	(Siebenrockiella_crassicollis	(Leucocephalon_yuwonoi	(Notochelys_platynota	((Rhinoclemmys_diademata	(Orlitia_borneensis	(Rhinoclemmys_pulcherrima	(Rhinoclemmys_areolata	(Rhinoclemmys_nasuta	(Rhinoclemmys_funerea	(Rhinoclemmys_punctularia	((Rhinoclemmys_annulata	(Mauremys_nigricans	(((Sacalia_bealei	(Pangshura_tentoria	((Heosemys_spinosa	(Batagur_dhongoka	((Batagur_kachuga	(Batagur_baska	Batagur_borneoensis ))	(Hardella_thurjii	Pangshura_smithii ))))	((Mauremys_leprosa	Morenia_petersi )	(Mauremys_sinensis	Pangshura_tecta )))))	(Morenia_ocellata	(Mauremys_caspica	Mauremys_rivulata )))	(Malayemys_subtrijuga	Mauremys_reevesii ))))	(Heosemys_grandis	(Rhinoclemmys_melanosterna	(Mauremys_japonica	(Heosemys_annandalii	Mauremys_annamensis ))))))))))))	(Cyclemys_dentata	(Cyclemys_oldhamii	(Cuora_aurocapitata	(Cuora_amboinensis	(Cuora_picturata	(Cuora_flavomarginata	Cuora_mccordi ))))))))))))));
(Malaclemys_terrapin	(Leucocephalon_yuwonoi	(Sacalia_quadriocellata	(Siebenrockiella_crassicollis	(((Rhinoclemmys_pulcherrima	((Orlitia_borneensis	(Sacalia_bealei	(Mauremys_sinensis	(Pangshura_tecta	(Pangshura_tentoria	(Heosemys_spinosa	(Batagur_dhongoka	((Batagur_kachuga	(Batagur_baska	Batagur_borneoensis ))	(Hardella_thurjii	Pangshura_smithii )))))))))	(Rhinoclemmys_areolata	(Rhinoclemmys_nasuta	((Rhinoclemmys_annulata	Rhinoclemmys_melanosterna )	(Rhinoclemmys_funerea	Rhinoclemmys_punctularia ))))))	(Rhinoclemmys_diademata	((Cyclemys_dentata	(Cyclemys_oldhamii	(Cuora_aurocapitata	(Cuora_amboinensis	(Cuora_picturata	(Cuora_flavomarginata	Cuora_mccordi ))))))	(Mauremys_japonica	(Notochelys_platynota	(Mauremys_leprosa	Morenia_petersi ))))))	(Melanochelys_trijuga	((Malayemys_subtrijuga	(Geoemyda_spengleri	Morenia_ocellata ))	(Mauremys_reevesii	(Mauremys_nigricans	((Mauremys_annamensis	(Heosemys_annandalii	Heosemys_grandis ))	(Mauremys_caspica	Mauremys_rivulata )))))))))));
(Malaclemys_terrapin	(Mauremys_japonica	((Melanochelys_trijuga	(((((Sacalia_bealei	(Pangshura_tentoria	(Heosemys_spinosa	(Batagur_dhongoka	(Mauremys_sinensis	(Hardella_thurjii	(Pangshura_smithii	(Batagur_kachuga	(Batagur_baska	Batagur_borneoensis )))))))))	(Orlitia_borneensis	(Rhinoclemmys_pulcherrima	(Rhinoclemmys_punctularia	(Rhinoclemmys_annulata	(Rhinoclemmys_funerea	(Rhinoclemmys_nasuta	(Rhinoclemmys_areolata	(Mauremys_annamensis	Rhinoclemmys_melanosterna )))))))))	(Geoemyda_spengleri	Morenia_ocellata ))	(Malayemys_subtrijuga	(Mauremys_reevesii	(Mauremys_nigricans	((Heosemys_annandalii	Heosemys_grandis )	(Mauremys_caspica	Mauremys_rivulata ))))))	(Sacalia_quadriocellata	Siebenrockiella_crassicollis )))	((Notochelys_platynota	(Cyclemys_dentata	Rhinoclemmys_diademata	(Cyclemys_oldhamii	(Cuora_aurocapitata	(Cuora_amboinensis	(Cuora_picturata	(Cuora_flavomarginata	Cuora_mccordi )))))))	(Morenia_petersi	(Mauremys_leprosa	(Leucocephalon_yuwonoi	Pangshura_tecta )))))));
(Malaclemys_terrapin	(Mauremys_japonica	((((((Sacalia_bealei	(Pangshura_tentoria	(((Mauremys_sinensis	(Batagur_dhongoka	(Heosemys_spinosa	(Hardella_thurjii	(Pangshura_smithii	(Batagur_kachuga	(Batagur_baska	Batagur_borneoensis )))))))	(Leucocephalon_yuwonoi	Pangshura_tecta ))	(Mauremys_leprosa	Morenia_petersi ))))	((Rhinoclemmys_annulata	(Heosemys_grandis	Rhinoclemmys_melanosterna ))	(Orlitia_borneensis	((Rhinoclemmys_areolata	Rhinoclemmys_nasuta )	(Rhinoclemmys_pulcherrima	(Rhinoclemmys_funerea	Rhinoclemmys_punctularia ))))))	((Geoemyda_spengleri	Melanochelys_trijuga )	(Malayemys_subtrijuga	(Morenia_ocellata	(Mauremys_caspica	(Mauremys_rivulata	(Heosemys_annandalii	Mauremys_annamensis )))))))	(Mauremys_nigricans	Mauremys_reevesii ))	(Sacalia_quadriocellata	Siebenrockiella_crassicollis ))	(Rhinoclemmys_diademata	(Notochelys_platynota	(Cyclemys_dentata	(Cyclemys_oldhamii	(Cuora_aurocapitata	(Cuora_amboinensis	(Cuora_picturata	(Cuora_flavomarginata	Cuora_mccordi )))))))))));
(Malaclemys_terrapin	((Rhinoclemmys_diademata	(((Orlitia_borneensis	((Notochelys_platynota	(((Mauremys_sinensis	(Heosemys_spinosa	(Batagur_dhongoka	(Hardella_thurjii	(Pangshura_smithii	(Batagur_kachuga	(Batagur_baska	Batagur_borneoensis )))))))	(Pangshura_tentoria	(Pangshura_tecta	(Mauremys_leprosa	Morenia_petersi ))))	(Sacalia_bealei	(Mauremys_caspica	Mauremys_rivulata ))))	(Siebenrockiella_crassicollis	((Melanochelys_trijuga	(Sacalia_quadriocellata	(Geoemyda_spengleri	Leucocephalon_yuwonoi )))	((Malayemys_subtrijuga	Morenia_ocellata )	(Mauremys_nigricans	Mauremys_reevesii ))))))	(Rhinoclemmys_pulcherrima	((Rhinoclemmys_areolata	Rhinoclemmys_nasuta )	(Rhinoclemmys_funerea	Rhinoclemmys_punctularia ))))	(Heosemys_annandalii	((Mauremys_japonica	(Heosemys_grandis	Rhinoclemmys_melanosterna ))	(Mauremys_annamensis	Rhinoclemmys_annulata )))))	(Cyclemys_dentata	(Cyclemys_oldhamii	(Cuora_aurocapitata	(Cuora_flavomarginata	Cuora_mccordi	(Cuora_amboinensis	Cuora_picturata )))))));
(Malaclemys_terrapin	(Leucocephalon_yuwonoi	(Sacalia_quadriocellata	(Siebenrockiella_crassicollis	(((((Sacalia_bealei	(Pangshura_tentoria	(Pangshura_tecta	(Heosemys_spinosa	(Batagur_dhongoka	(Mauremys_sinensis	(Hardella_thurjii	(Pangshura_smithii	(Batagur_kachuga	(Batagur_baska	Batagur_borneoensis ))))))))))	((Orlitia_borneensis	(Rhinoclemmys_annulata	((Heosemys_grandis	(Heosemys_annandalii	Mauremys_annamensis ))	(Mauremys_caspica	Mauremys_rivulata ))))	(Rhinoclemmys_pulcherrima	(Rhinoclemmys_areolata	(Rhinoclemmys_melanosterna	(Rhinoclemmys_nasuta	(Rhinoclemmys_funerea	Rhinoclemmys_punctularia )))))))	(Malayemys_subtrijuga	(Geoemyda_spengleri	Morenia_ocellata )))	(Mauremys_nigricans	Mauremys_reevesii ))	(Melanochelys_trijuga	(Rhinoclemmys_diademata	(Mauremys_japonica	((Notochelys_platynota	(Cyclemys_dentata	(Cyclemys_oldhamii	(Cuora_aurocapitata	(Cuora_amboinensis	(Cuora_picturata	(Cuora_flavomarginata	Cuora_mccordi )))))))	(Mauremys_leprosa	Morenia_petersi ))))))))));
(Malaclemys_terrapin	(Geoemyda_spengleri	(Melanochelys_trijuga	(Malayemys_subtrijuga	Mauremys_nigricans	Mauremys_reevesii	Orlitia_borneensis	Rhinoclemmys_areolata	Rhinoclemmys_diademata	Rhinoclemmys_nasuta	Siebenrockiella_crassicollis	(Leucocephalon_yuwonoi	Pangshura_tecta	Pangshura_tentoria	Sacalia_bealei	(Heosemys_spinosa	(Batagur_dhongoka	(Mauremys_sinensis	(Batagur_kachuga	Hardella_thurjii	Pangshura_smithii	(Batagur_baska	Batagur_borneoensis )))))	(Notochelys_platynota	(Cyclemys_dentata	(Cyclemys_oldhamii	(Cuora_aurocapitata	(Cuora_amboinensis	(Cuora_picturata	(Cuora_flavomarginata	Cuora_mccordi )))))))	(Mauremys_leprosa	Morenia_petersi ))	(Rhinoclemmys_annulata	(Rhinoclemmys_melanosterna	(Mauremys_annamensis	(Heosemys_annandalii	Heosemys_grandis ))))	(Morenia_ocellata	(Mauremys_caspica	Mauremys_rivulata ))	(Mauremys_japonica	Sacalia_quadriocellata )	(Rhinoclemmys_pulcherrima	(Rhinoclemmys_funerea	Rhinoclemmys_punctularia ))))));
(Malaclemys_terrapin	(Leucocephalon_yuwonoi	Rhinoclemmys_diademata	Sacalia_quadriocellata	Siebenrockiella_crassicollis	(((Orlitia_borneensis	(Rhinoclemmys_annulata	((Sacalia_bealei	(Pangshura_tentoria	((Mauremys_sinensis	(Batagur_dhongoka	(Heosemys_spinosa	((Batagur_kachuga	(Batagur_baska	Batagur_borneoensis ))	(Hardella_thurjii	Pangshura_smithii )))))	(Pangshura_tecta	(Mauremys_leprosa	Morenia_petersi )))))	(Mauremys_nigricans	((Mauremys_reevesii	(Melanochelys_trijuga	(Malayemys_subtrijuga	(Geoemyda_spengleri	Morenia_ocellata ))))	(Mauremys_caspica	Mauremys_rivulata ))))))	(Rhinoclemmys_pulcherrima	(Rhinoclemmys_funerea	Rhinoclemmys_punctularia )))	(Rhinoclemmys_areolata	Rhinoclemmys_nasuta ))	(Notochelys_platynota	(Cyclemys_dentata	(Cyclemys_oldhamii	(Cuora_picturata	((Cuora_amboinensis	Cuora_aurocapitata )	(Cuora_flavomarginata	Cuora_mccordi ))))))	(Heosemys_annandalii	Heosemys_grandis	Mauremys_japonica	(Mauremys_annamensis	Rhinoclemmys_melanosterna ))));
(Malaclemys_terrapin	(((((Notochelys_platynota	(Leucocephalon_yuwonoi	((Pangshura_tecta	(Pangshura_tentoria	(Heosemys_spinosa	(Batagur_dhongoka	(Mauremys_sinensis	(Hardella_thurjii	(Pangshura_smithii	(Batagur_kachuga	(Batagur_baska	Batagur_borneoensis )))))))))	(Mauremys_leprosa	Morenia_petersi ))))	(Cyclemys_dentata	(Cyclemys_oldhamii	(Cuora_aurocapitata	(Cuora_picturata	(Cuora_amboinensis	(Cuora_flavomarginata	Cuora_mccordi )))))))	(((Rhinoclemmys_annulata	(Heosemys_grandis	Rhinoclemmys_melanosterna ))	(Sacalia_bealei	(Mauremys_caspica	Mauremys_rivulata )))	(Orlitia_borneensis	(Rhinoclemmys_pulcherrima	((Rhinoclemmys_areolata	Rhinoclemmys_nasuta )	(Rhinoclemmys_diademata	(Rhinoclemmys_funerea	Rhinoclemmys_punctularia )))))))	((Mauremys_nigricans	(Mauremys_reevesii	(Melanochelys_trijuga	(Malayemys_subtrijuga	(Geoemyda_spengleri	Morenia_ocellata )))))	(Sacalia_quadriocellata	Siebenrockiella_crassicollis )))	(Mauremys_japonica	(Heosemys_annandalii	Mauremys_annamensis ))));
(Malaclemys_terrapin	(Leucocephalon_yuwonoi	(((Pangshura_tecta	(Pangshura_tentoria	(Heosemys_spinosa	(Batagur_dhongoka	(Mauremys_sinensis	(Hardella_thurjii	(Pangshura_smithii	(Batagur_kachuga	(Batagur_baska	Batagur_borneoensis )))))))))	(Mauremys_leprosa	Morenia_petersi ))	(Notochelys_platynota	(((Cyclemys_dentata	(Cyclemys_oldhamii	(Cuora_aurocapitata	((Cuora_amboinensis	Cuora_picturata )	(Cuora_flavomarginata	Cuora_mccordi )))))	(Rhinoclemmys_diademata	(((Orlitia_borneensis	(Rhinoclemmys_annulata	((Mauremys_reevesii	(Malayemys_subtrijuga	(Melanochelys_trijuga	(Geoemyda_spengleri	(Sacalia_quadriocellata	Siebenrockiella_crassicollis )))))	(Mauremys_nigricans	(Sacalia_bealei	(Morenia_ocellata	(Mauremys_caspica	Mauremys_rivulata )))))))	(Rhinoclemmys_areolata	Rhinoclemmys_nasuta ))	(Rhinoclemmys_pulcherrima	(Rhinoclemmys_funerea	Rhinoclemmys_punctularia )))))	(Mauremys_japonica	(Rhinoclemmys_melanosterna	(Mauremys_annamensis	(Heosemys_annandalii	Heosemys_grandis )))))))));
(Malaclemys_terrapin	(Leucocephalon_yuwonoi	(((((Notochelys_platynota	(Pangshura_tentoria	((Batagur_dhongoka	(Heosemys_spinosa	((Batagur_baska	Batagur_borneoensis )	(Batagur_kachuga	(Hardella_thurjii	Pangshura_smithii )))))	(Mauremys_sinensis	Pangshura_tecta ))))	(Mauremys_leprosa	Morenia_petersi ))	((Rhinoclemmys_diademata	(Cyclemys_dentata	(Cyclemys_oldhamii	(Cuora_aurocapitata	(Cuora_amboinensis	(Cuora_picturata	(Cuora_flavomarginata	Cuora_mccordi )))))))	(Orlitia_borneensis	(Rhinoclemmys_pulcherrima	(Rhinoclemmys_punctularia	(Rhinoclemmys_funerea	(Rhinoclemmys_areolata	Rhinoclemmys_nasuta )))))))	((Melanochelys_trijuga	(Geoemyda_spengleri	Morenia_ocellata ))	(Malayemys_subtrijuga	(Mauremys_reevesii	(Mauremys_nigricans	((Mauremys_rivulata	(Rhinoclemmys_annulata	(Heosemys_annandalii	(Mauremys_japonica	(Heosemys_grandis	(Mauremys_annamensis	Rhinoclemmys_melanosterna ))))))	(Mauremys_caspica	Sacalia_bealei )))))))	(Sacalia_quadriocellata	Siebenrockiella_crassicollis ))));
(Malaclemys_terrapin	(Mauremys_japonica	((Notochelys_platynota	((Mauremys_sinensis	(Pangshura_tecta	(Pangshura_tentoria	(Heosemys_spinosa	(Batagur_dhongoka	(Hardella_thurjii	(Pangshura_smithii	(Batagur_kachuga	(Batagur_baska	Batagur_borneoensis )))))))))	(Mauremys_leprosa	Morenia_petersi )))	((Orlitia_borneensis	((Rhinoclemmys_pulcherrima	((Rhinoclemmys_diademata	(Cyclemys_dentata	(Cyclemys_oldhamii	(Cuora_aurocapitata	(Cuora_amboinensis	(Cuora_picturata	(Cuora_flavomarginata	Cuora_mccordi )))))))	(Rhinoclemmys_punctularia	(Rhinoclemmys_funerea	Rhinoclemmys_nasuta ))))	(Rhinoclemmys_annulata	(Rhinoclemmys_areolata	(Mauremys_annamensis	Rhinoclemmys_melanosterna )))))	((Mauremys_rivulata	(Mauremys_nigricans	(Mauremys_reevesii	(Malayemys_subtrijuga	(Morenia_ocellata	(Geoemyda_spengleri	(Melanochelys_trijuga	(Siebenrockiella_crassicollis	(Leucocephalon_yuwonoi	Sacalia_quadriocellata )))))))))	(Mauremys_caspica	Sacalia_bealei ))	(Heosemys_annandalii	Heosemys_grandis )))));
(Malaclemys_terrapin	(Mauremys_japonica	(((((Sacalia_bealei	(Pangshura_tentoria	((Batagur_dhongoka	(Heosemys_spinosa	(Hardella_thurjii	(Pangshura_smithii	(Batagur_kachuga	(Batagur_baska	Batagur_borneoensis ))))))	(Pangshura_tecta	((Leucocephalon_yuwonoi	Mauremys_sinensis )	(Mauremys_leprosa	(Morenia_petersi	Notochelys_platynota )))))))	(Rhinoclemmys_annulata	(Rhinoclemmys_pulcherrima	((Orlitia_borneensis	(Rhinoclemmys_diademata	(Cyclemys_dentata	(Cyclemys_oldhamii	(Cuora_aurocapitata	(Cuora_amboinensis	(Cuora_picturata	(Cuora_flavomarginata	Cuora_mccordi ))))))))	(Rhinoclemmys_punctularia	(Rhinoclemmys_funerea	(Rhinoclemmys_areolata	Rhinoclemmys_nasuta )))))))	(Heosemys_grandis	Rhinoclemmys_melanosterna ))	(Mauremys_caspica	Mauremys_rivulata ))	((Mauremys_nigricans	((Mauremys_reevesii	(Melanochelys_trijuga	(Malayemys_subtrijuga	(Geoemyda_spengleri	Morenia_ocellata ))))	(Sacalia_quadriocellata	Siebenrockiella_crassicollis )))	(Heosemys_annandalii	Mauremys_annamensis )))));
(Malaclemys_terrapin	(Geoemyda_spengleri	(Melanochelys_trijuga	((Mauremys_reevesii	((((Sacalia_bealei	(Pangshura_tentoria	((Batagur_dhongoka	(Heosemys_spinosa	((Batagur_kachuga	(Batagur_baska	Batagur_borneoensis ))	(Hardella_thurjii	Pangshura_smithii ))))	(Pangshura_tecta	((Leucocephalon_yuwonoi	Mauremys_sinensis )	(Mauremys_leprosa	Morenia_petersi ))))))	(Orlitia_borneensis	((Rhinoclemmys_pulcherrima	((Rhinoclemmys_areolata	(Rhinoclemmys_annulata	Rhinoclemmys_melanosterna ))	(Rhinoclemmys_funerea	Rhinoclemmys_nasuta )))	(Rhinoclemmys_diademata	Rhinoclemmys_punctularia ))))	((Notochelys_platynota	(Cyclemys_dentata	(Cyclemys_oldhamii	(Cuora_aurocapitata	(Cuora_amboinensis	(Cuora_picturata	(Cuora_flavomarginata	Cuora_mccordi )))))))	(Siebenrockiella_crassicollis	(Sacalia_quadriocellata	(Mauremys_japonica	(Heosemys_grandis	(Heosemys_annandalii	Mauremys_annamensis )))))))	(Mauremys_nigricans	(Mauremys_caspica	Mauremys_rivulata ))))	(Malayemys_subtrijuga	Morenia_ocellata )))));
(Malaclemys_terrapin	(Mauremys_japonica	(Heosemys_annandalii	Heosemys_grandis	Malayemys_subtrijuga	Mauremys_annamensis	Mauremys_nigricans	Mauremys_reevesii	Rhinoclemmys_annulata	Rhinoclemmys_diademata	Rhinoclemmys_funerea	Rhinoclemmys_melanosterna	Rhinoclemmys_pulcherrima	Rhinoclemmys_punctularia	(Orlitia_borneensis	(Pangshura_tecta	(Pangshura_tentoria	(Heosemys_spinosa	(Batagur_dhongoka	(Mauremys_sinensis	((Batagur_kachuga	(Batagur_baska	Batagur_borneoensis ))	(Hardella_thurjii	Pangshura_smithii )))))))	(Notochelys_platynota	(Cyclemys_dentata	(Cyclemys_oldhamii	(Cuora_aurocapitata	(Cuora_picturata	(Cuora_amboinensis	(Cuora_flavomarginata	Cuora_mccordi )))))))	(Mauremys_leprosa	Morenia_petersi ))	(Geoemyda_spengleri	Melanochelys_trijuga )	(Siebenrockiella_crassicollis	(Leucocephalon_yuwonoi	Sacalia_quadriocellata ))	(Morenia_ocellata	(Sacalia_bealei	(Mauremys_caspica	Mauremys_rivulata )))	(Rhinoclemmys_areolata	Rhinoclemmys_nasuta ))));
(Malaclemys_terrapin	(Mauremys_japonica	(((Rhinoclemmys_diademata	(Rhinoclemmys_pulcherrima	((Orlitia_borneensis	((Rhinoclemmys_annulata	(Mauremys_nigricans	((Sacalia_bealei	(Pangshura_tentoria	((Heosemys_spinosa	(Batagur_dhongoka	(Mauremys_sinensis	(Hardella_thurjii	(Pangshura_smithii	(Batagur_kachuga	(Batagur_baska	Batagur_borneoensis )))))))	(Leucocephalon_yuwonoi	Pangshura_tecta ))))	(Morenia_ocellata	(Mauremys_caspica	Mauremys_rivulata )))))	(Mauremys_reevesii	(Malayemys_subtrijuga	(Geoemyda_spengleri	Melanochelys_trijuga )))))	(Rhinoclemmys_punctularia	((Rhinoclemmys_funerea	(Rhinoclemmys_melanosterna	(Heosemys_grandis	(Heosemys_annandalii	Mauremys_annamensis ))))	(Rhinoclemmys_areolata	Rhinoclemmys_nasuta ))))))	(Notochelys_platynota	((Cyclemys_dentata	(Cyclemys_oldhamii	(Cuora_aurocapitata	(Cuora_amboinensis	(Cuora_picturata	(Cuora_flavomarginata	Cuora_mccordi ))))))	(Sacalia_quadriocellata	Siebenrockiella_crassicollis ))))	(Mauremys_leprosa	Morenia_petersi ))));
(Malaclemys_terrapin	(Leucocephalon_yuwonoi	(((Pangshura_tecta	(Pangshura_tentoria	(Heosemys_spinosa	(Batagur_dhongoka	(Mauremys_sinensis	(Hardella_thurjii	(Pangshura_smithii	(Batagur_kachuga	(Batagur_baska	Batagur_borneoensis )))))))))	(Mauremys_leprosa	Morenia_petersi ))	(Notochelys_platynota	(Siebenrockiella_crassicollis	((Cyclemys_dentata	(Cyclemys_oldhamii	(Cuora_aurocapitata	(Cuora_amboinensis	(Cuora_picturata	(Cuora_flavomarginata	Cuora_mccordi ))))))	(((Orlitia_borneensis	((((Melanochelys_trijuga	(Geoemyda_spengleri	Sacalia_quadriocellata ))	(Mauremys_reevesii	(Malayemys_subtrijuga	Morenia_ocellata )))	(Mauremys_nigricans	(Rhinoclemmys_annulata	(Rhinoclemmys_areolata	(Mauremys_annamensis	Rhinoclemmys_melanosterna )))))	(Sacalia_bealei	(Mauremys_caspica	Mauremys_rivulata ))))	(Mauremys_japonica	(Heosemys_annandalii	Heosemys_grandis )))	(Rhinoclemmys_diademata	((Rhinoclemmys_funerea	Rhinoclemmys_nasuta )	(Rhinoclemmys_pulcherrima	Rhinoclemmys_punctularia ))))))))));
(Malaclemys_terrapin	(Mauremys_japonica	Mauremys_nigricans	Mauremys_reevesii	Melanochelys_trijuga	Rhinoclemmys_annulata	Rhinoclemmys_melanosterna	Sacalia_bealei	Sacalia_quadriocellata	(Siebenrockiella_crassicollis	(((Pangshura_tentoria	(Heosemys_spinosa	(Batagur_dhongoka	(Mauremys_sinensis	((Batagur_kachuga	(Batagur_baska	Batagur_borneoensis ))	(Hardella_thurjii	Pangshura_smithii ))))))	(Pangshura_tecta	(Mauremys_leprosa	Morenia_petersi )))	(Leucocephalon_yuwonoi	(Notochelys_platynota	(Cyclemys_dentata	(Cyclemys_oldhamii	(Cuora_picturata	((Cuora_amboinensis	Cuora_aurocapitata )	(Cuora_flavomarginata	Cuora_mccordi )))))))))	(Malayemys_subtrijuga	(Geoemyda_spengleri	Morenia_ocellata ))	(Heosemys_grandis	(Heosemys_annandalii	Mauremys_annamensis ))	(Mauremys_caspica	Mauremys_rivulata )	(Rhinoclemmys_diademata	(Orlitia_borneensis	(Rhinoclemmys_areolata	(Rhinoclemmys_pulcherrima	(Rhinoclemmys_punctularia	(Rhinoclemmys_funerea	Rhinoclemmys_nasuta ))))))));
(Malaclemys_terrapin	(Leucocephalon_yuwonoi	(Sacalia_quadriocellata	(Siebenrockiella_crassicollis	((Mauremys_japonica	(((Mauremys_sinensis	(Pangshura_tecta	(Pangshura_tentoria	(Heosemys_spinosa	(Batagur_dhongoka	((Batagur_baska	Batagur_borneoensis )	(Batagur_kachuga	(Hardella_thurjii	Pangshura_smithii ))))))))	(Mauremys_leprosa	Morenia_petersi ))	(Notochelys_platynota	(Cyclemys_dentata	(Cyclemys_oldhamii	((Cuora_amboinensis	Cuora_aurocapitata )	(Cuora_picturata	(Cuora_flavomarginata	Cuora_mccordi ))))))))	(((Mauremys_nigricans	(Mauremys_reevesii	(Melanochelys_trijuga	(Malayemys_subtrijuga	(Geoemyda_spengleri	Morenia_ocellata )))))	(Sacalia_bealei	(Mauremys_caspica	Mauremys_rivulata )))	((Heosemys_annandalii	Mauremys_annamensis )	((Rhinoclemmys_annulata	(Heosemys_grandis	Rhinoclemmys_melanosterna ))	(Rhinoclemmys_areolata	(Rhinoclemmys_pulcherrima	(Orlitia_borneensis	(Rhinoclemmys_diademata	(Rhinoclemmys_punctularia	(Rhinoclemmys_funerea	Rhinoclemmys_nasuta ))))))))))))));
(Malaclemys_terrapin	(Leucocephalon_yuwonoi	(Sacalia_quadriocellata	(Siebenrockiella_crassicollis	((((Pangshura_tentoria	(Pangshura_tecta	(Heosemys_spinosa	(Batagur_dhongoka	(Mauremys_sinensis	(Hardella_thurjii	(Pangshura_smithii	(Batagur_kachuga	(Batagur_baska	Batagur_borneoensis )))))))))	(Morenia_ocellata	((Mauremys_nigricans	(Rhinoclemmys_annulata	(Mauremys_annamensis	(Heosemys_annandalii	Heosemys_grandis ))))	(Sacalia_bealei	(Mauremys_caspica	Mauremys_rivulata )))))	(((Mauremys_japonica	(Notochelys_platynota	(Cyclemys_dentata	(Cyclemys_oldhamii	(Cuora_aurocapitata	(Cuora_amboinensis	(Cuora_picturata	(Cuora_flavomarginata	Cuora_mccordi ))))))))	(Mauremys_leprosa	Morenia_petersi ))	(Orlitia_borneensis	(Rhinoclemmys_diademata	(Rhinoclemmys_pulcherrima	(Rhinoclemmys_punctularia	((Rhinoclemmys_areolata	Rhinoclemmys_nasuta )	(Rhinoclemmys_funerea	Rhinoclemmys_melanosterna ))))))))	((Geoemyda_spengleri	Melanochelys_trijuga )	(Malayemys_subtrijuga	Mauremys_reevesii )))))));
(Malaclemys_terrapin	(Mauremys_japonica	Sacalia_quadriocellata	(Leucocephalon_yuwonoi	Notochelys_platynota	Orlitia_borneensis	Rhinoclemmys_annulata	Rhinoclemmys_areolata	Rhinoclemmys_diademata	Rhinoclemmys_funerea	Rhinoclemmys_melanosterna	Rhinoclemmys_nasuta	Rhinoclemmys_pulcherrima	Rhinoclemmys_punctularia	Sacalia_bealei	Siebenrockiella_crassicollis	(Pangshura_tentoria	(Heosemys_spinosa	(Batagur_dhongoka	(Hardella_thurjii	(Pangshura_smithii	(Batagur_kachuga	(Batagur_baska	Batagur_borneoensis )))))))	(Cyclemys_dentata	(Cyclemys_oldhamii	(Cuora_aurocapitata	(Cuora_amboinensis	(Cuora_picturata	(Cuora_flavomarginata	Cuora_mccordi ))))))	(Mauremys_nigricans	Mauremys_reevesii	Melanochelys_trijuga	(Malayemys_subtrijuga	(Geoemyda_spengleri	Morenia_ocellata ))	(Mauremys_caspica	Mauremys_rivulata ))	(Mauremys_leprosa	Morenia_petersi )	(Mauremys_sinensis	Pangshura_tecta ))	(Heosemys_grandis	(Heosemys_annandalii	Mauremys_annamensis ))));
(Malaclemys_terrapin	(Leucocephalon_yuwonoi	(((Mauremys_sinensis	(Pangshura_tecta	(Pangshura_tentoria	(Batagur_dhongoka	(Heosemys_spinosa	((Batagur_baska	Batagur_borneoensis )	(Batagur_kachuga	(Hardella_thurjii	Pangshura_smithii ))))))))	(Mauremys_leprosa	Morenia_petersi ))	(Notochelys_platynota	((Cyclemys_dentata	(Cyclemys_oldhamii	((Cuora_amboinensis	Cuora_aurocapitata )	(Cuora_picturata	(Cuora_flavomarginata	Cuora_mccordi )))))	((Siebenrockiella_crassicollis	(((Melanochelys_trijuga	(Geoemyda_spengleri	Morenia_ocellata ))	(Malayemys_subtrijuga	Mauremys_reevesii ))	((Rhinoclemmys_annulata	((Heosemys_annandalii	Mauremys_annamensis )	((Heosemys_grandis	Rhinoclemmys_melanosterna )	(Mauremys_japonica	Sacalia_quadriocellata ))))	((Mauremys_caspica	Sacalia_bealei )	(Mauremys_nigricans	Mauremys_rivulata )))))	(Rhinoclemmys_diademata	((Orlitia_borneensis	(Rhinoclemmys_pulcherrima	(Rhinoclemmys_funerea	Rhinoclemmys_punctularia )))	(Rhinoclemmys_areolata	Rhinoclemmys_nasuta )))))))));
(Malaclemys_terrapin	((((Orlitia_borneensis	(((Sacalia_bealei	(Pangshura_tentoria	((Heosemys_spinosa	(Batagur_dhongoka	(Mauremys_sinensis	(Hardella_thurjii	(Pangshura_smithii	(Batagur_kachuga	(Batagur_baska	Batagur_borneoensis )))))))	(Leucocephalon_yuwonoi	Pangshura_tecta ))))	(Morenia_ocellata	(Mauremys_caspica	Mauremys_rivulata )))	(Rhinoclemmys_annulata	(Mauremys_nigricans	(Mauremys_reevesii	(Malayemys_subtrijuga	(Geoemyda_spengleri	Melanochelys_trijuga )))))))	(Sacalia_quadriocellata	Siebenrockiella_crassicollis ))	(Mauremys_japonica	((Notochelys_platynota	(Cyclemys_dentata	(Cyclemys_oldhamii	(Cuora_aurocapitata	(Cuora_amboinensis	(Cuora_picturata	(Cuora_flavomarginata	Cuora_mccordi )))))))	(Mauremys_leprosa	Morenia_petersi ))))	(Rhinoclemmys_pulcherrima	(Rhinoclemmys_diademata	((Rhinoclemmys_punctularia	(Rhinoclemmys_melanosterna	(Heosemys_grandis	(Heosemys_annandalii	Mauremys_annamensis ))))	(Rhinoclemmys_funerea	(Rhinoclemmys_areolata	Rhinoclemmys_nasuta )))))));
(Malaclemys_terrapin	(Leucocephalon_yuwonoi	(((Pangshura_tecta	(Pangshura_tentoria	(Sacalia_bealei	(Heosemys_spinosa	(Batagur_dhongoka	(Mauremys_sinensis	(Hardella_thurjii	(Pangshura_smithii	(Batagur_kachuga	(Batagur_baska	Batagur_borneoensis ))))))))))	(Mauremys_leprosa	Morenia_petersi ))	(((Siebenrockiella_crassicollis	(Notochelys_platynota	(Cyclemys_dentata	(Cyclemys_oldhamii	(Cuora_aurocapitata	(Cuora_amboinensis	(Cuora_picturata	(Cuora_flavomarginata	Cuora_mccordi ))))))))	(Rhinoclemmys_diademata	((Orlitia_borneensis	(Rhinoclemmys_annulata	(Mauremys_nigricans	((Malayemys_subtrijuga	Mauremys_reevesii )	(Morenia_ocellata	(Mauremys_caspica	Mauremys_rivulata ))))))	(Rhinoclemmys_pulcherrima	(Rhinoclemmys_punctularia	(Rhinoclemmys_funerea	(Rhinoclemmys_areolata	Rhinoclemmys_nasuta )))))))	((Geoemyda_spengleri	Melanochelys_trijuga )	(Sacalia_quadriocellata	(Mauremys_japonica	(Rhinoclemmys_melanosterna	(Mauremys_annamensis	(Heosemys_annandalii	Heosemys_grandis ))))))))));
(Malaclemys_terrapin	(Geoemyda_spengleri	(Melanochelys_trijuga	((Mauremys_reevesii	(Mauremys_nigricans	(Mauremys_rivulata	(Mauremys_caspica	(Sacalia_bealei	((Pangshura_tentoria	(Pangshura_tecta	(Heosemys_spinosa	(Batagur_dhongoka	(Mauremys_sinensis	(Hardella_thurjii	(Pangshura_smithii	(Batagur_kachuga	(Batagur_baska	Batagur_borneoensis )))))))))	(((Orlitia_borneensis	(Rhinoclemmys_diademata	(Notochelys_platynota	(Cyclemys_dentata	(Cyclemys_oldhamii	(Cuora_aurocapitata	(Cuora_picturata	(Cuora_amboinensis	(Cuora_flavomarginata	Cuora_mccordi )))))))))	(Mauremys_japonica	(Mauremys_leprosa	Morenia_petersi )))	((((Heosemys_grandis	(Heosemys_annandalii	Mauremys_annamensis ))	(Rhinoclemmys_annulata	Rhinoclemmys_melanosterna ))	(Rhinoclemmys_areolata	((Rhinoclemmys_funerea	Rhinoclemmys_nasuta )	(Rhinoclemmys_pulcherrima	Rhinoclemmys_punctularia ))))	(Siebenrockiella_crassicollis	(Leucocephalon_yuwonoi	Sacalia_quadriocellata ))))))))))	(Malayemys_subtrijuga	Morenia_ocellata )))));
(Malaclemys_terrapin	(Mauremys_japonica	(((((Orlitia_borneensis	(((Heosemys_spinosa	(Batagur_dhongoka	(Mauremys_sinensis	(Hardella_thurjii	(Pangshura_smithii	(Batagur_kachuga	(Batagur_baska	Batagur_borneoensis )))))))	(Leucocephalon_yuwonoi	Pangshura_tecta ))	(Pangshura_tentoria	Sacalia_bealei )))	(Mauremys_leprosa	Morenia_petersi ))	(Notochelys_platynota	(Cyclemys_dentata	(Cyclemys_oldhamii	(Cuora_aurocapitata	(Cuora_amboinensis	(Cuora_picturata	(Cuora_flavomarginata	Cuora_mccordi ))))))))	(Siebenrockiella_crassicollis	((Melanochelys_trijuga	(Geoemyda_spengleri	Sacalia_quadriocellata ))	(Malayemys_subtrijuga	(Mauremys_reevesii	((Mauremys_nigricans	(Rhinoclemmys_annulata	(Mauremys_annamensis	(Rhinoclemmys_melanosterna	(Heosemys_annandalii	Heosemys_grandis )))))	(Morenia_ocellata	(Mauremys_caspica	Mauremys_rivulata ))))))))	(Rhinoclemmys_diademata	(Rhinoclemmys_pulcherrima	(Rhinoclemmys_punctularia	(Rhinoclemmys_funerea	(Rhinoclemmys_areolata	Rhinoclemmys_nasuta ))))))));
(Malaclemys_terrapin	(Leucocephalon_yuwonoi	((((((Mauremys_nigricans	(Sacalia_bealei	(Pangshura_tentoria	(Pangshura_tecta	(Heosemys_spinosa	(Batagur_dhongoka	(Mauremys_sinensis	(Hardella_thurjii	(Pangshura_smithii	(Batagur_kachuga	(Batagur_baska	Batagur_borneoensis )))))))))))	(Mauremys_caspica	Mauremys_rivulata ))	(Mauremys_reevesii	(Malayemys_subtrijuga	Morenia_ocellata )))	((Notochelys_platynota	(Cyclemys_dentata	(Cyclemys_oldhamii	(Cuora_aurocapitata	(Cuora_amboinensis	(Cuora_picturata	(Cuora_flavomarginata	Cuora_mccordi )))))))	((Mauremys_leprosa	Morenia_petersi )	(Orlitia_borneensis	(Rhinoclemmys_diademata	(Rhinoclemmys_areolata	Rhinoclemmys_funerea	Rhinoclemmys_nasuta	Rhinoclemmys_pulcherrima	Rhinoclemmys_punctularia ))))))	(Siebenrockiella_crassicollis	(Sacalia_quadriocellata	(Mauremys_japonica	((Mauremys_annamensis	(Heosemys_annandalii	Heosemys_grandis ))	(Rhinoclemmys_annulata	Rhinoclemmys_melanosterna ))))))	(Geoemyda_spengleri	Melanochelys_trijuga ))));
(Malaclemys_terrapin	(Mauremys_japonica	(((Rhinoclemmys_diademata	(((Rhinoclemmys_pulcherrima	((Orlitia_borneensis	((Sacalia_bealei	(Pangshura_tentoria	((Heosemys_spinosa	(Batagur_dhongoka	(Mauremys_sinensis	(Hardella_thurjii	(Pangshura_smithii	(Batagur_kachuga	(Batagur_baska	Batagur_borneoensis )))))))	(Leucocephalon_yuwonoi	Pangshura_tecta ))))	(Siebenrockiella_crassicollis	((Melanochelys_trijuga	(Geoemyda_spengleri	Sacalia_quadriocellata ))	(Malayemys_subtrijuga	(Mauremys_reevesii	(Mauremys_nigricans	((Heosemys_grandis	(Heosemys_annandalii	Mauremys_annamensis ))	(Mauremys_rivulata	(Mauremys_caspica	Morenia_ocellata ))))))))))	(Rhinoclemmys_areolata	Rhinoclemmys_nasuta )))	(Rhinoclemmys_annulata	Rhinoclemmys_melanosterna ))	(Rhinoclemmys_funerea	Rhinoclemmys_punctularia )))	(Cyclemys_dentata	(Cyclemys_oldhamii	(Cuora_picturata	((Cuora_amboinensis	Cuora_aurocapitata )	(Cuora_flavomarginata	Cuora_mccordi ))))))	(Notochelys_platynota	(Mauremys_leprosa	Morenia_petersi )))));
(Malaclemys_terrapin	(Leucocephalon_yuwonoi	(((Pangshura_tecta	((Mauremys_sinensis	(Batagur_dhongoka	(Heosemys_spinosa	((Batagur_kachuga	(Batagur_baska	Batagur_borneoensis ))	(Hardella_thurjii	Pangshura_smithii )))))	(Pangshura_tentoria	((Sacalia_bealei	((Mauremys_reevesii	(Morenia_ocellata	(Malayemys_subtrijuga	(Geoemyda_spengleri	Melanochelys_trijuga ))))	(Mauremys_nigricans	(Mauremys_caspica	Mauremys_rivulata ))))	(Orlitia_borneensis	((Rhinoclemmys_pulcherrima	(Rhinoclemmys_punctularia	(Rhinoclemmys_annulata	(Rhinoclemmys_melanosterna	(Heosemys_grandis	(Heosemys_annandalii	Mauremys_annamensis ))))))	(Rhinoclemmys_areolata	(Rhinoclemmys_funerea	Rhinoclemmys_nasuta ))))))))	(Mauremys_leprosa	Morenia_petersi ))	(Notochelys_platynota	((Mauremys_japonica	(Rhinoclemmys_diademata	(Cyclemys_dentata	(Cyclemys_oldhamii	(Cuora_amboinensis	(Cuora_aurocapitata	(Cuora_picturata	(Cuora_flavomarginata	Cuora_mccordi ))))))))	(Sacalia_quadriocellata	Siebenrockiella_crassicollis ))))));
(Malaclemys_terrapin	(Mauremys_rivulata	(((((((Mauremys_japonica	((Orlitia_borneensis	(Notochelys_platynota	((Pangshura_tentoria	((Mauremys_sinensis	(Batagur_dhongoka	(Heosemys_spinosa	((Batagur_baska	Batagur_borneoensis )	(Batagur_kachuga	(Hardella_thurjii	Pangshura_smithii ))))))	(Leucocephalon_yuwonoi	Pangshura_tecta )))	(Mauremys_leprosa	Morenia_petersi ))))	(Rhinoclemmys_diademata	(Cyclemys_dentata	(Cyclemys_oldhamii	(Cuora_aurocapitata	(Cuora_amboinensis	(Cuora_picturata	(Cuora_flavomarginata	Cuora_mccordi )))))))))	(Sacalia_quadriocellata	Siebenrockiella_crassicollis ))	(Heosemys_grandis	(Mauremys_annamensis	Rhinoclemmys_melanosterna )))	(Heosemys_annandalii	(Rhinoclemmys_annulata	(Rhinoclemmys_pulcherrima	((Rhinoclemmys_areolata	Rhinoclemmys_nasuta )	(Rhinoclemmys_funerea	Rhinoclemmys_punctularia ))))))	(Mauremys_nigricans	(Mauremys_reevesii	(Geoemyda_spengleri	Melanochelys_trijuga ))))	(Malayemys_subtrijuga	Morenia_ocellata ))	(Mauremys_caspica	Sacalia_bealei ))));
(Malaclemys_terrapin	(Mauremys_japonica	(Melanochelys_trijuga	(((((Orlitia_borneensis	((Notochelys_platynota	(Morenia_petersi	(Mauremys_leprosa	(Leucocephalon_yuwonoi	(Pangshura_tecta	(Pangshura_tentoria	(Heosemys_spinosa	(Batagur_dhongoka	(Mauremys_sinensis	(Hardella_thurjii	(Pangshura_smithii	(Batagur_kachuga	(Batagur_baska	Batagur_borneoensis )))))))))))))	(Rhinoclemmys_diademata	(Cyclemys_dentata	(Cyclemys_oldhamii	(Cuora_aurocapitata	(Cuora_picturata	(Cuora_amboinensis	(Cuora_flavomarginata	Cuora_mccordi )))))))))	((Rhinoclemmys_annulata	(Heosemys_grandis	(Mauremys_annamensis	Rhinoclemmys_melanosterna )))	(Sacalia_bealei	(Rhinoclemmys_areolata	(Rhinoclemmys_nasuta	(Rhinoclemmys_pulcherrima	(Rhinoclemmys_funerea	Rhinoclemmys_punctularia )))))))	(Malayemys_subtrijuga	(Geoemyda_spengleri	Morenia_ocellata )))	(Mauremys_reevesii	(Mauremys_nigricans	(Heosemys_annandalii	(Mauremys_caspica	Mauremys_rivulata )))))	(Sacalia_quadriocellata	Siebenrockiella_crassicollis )))));
(Malaclemys_terrapin	((((Orlitia_borneensis	(Rhinoclemmys_diademata	((Notochelys_platynota	(((Mauremys_sinensis	(Pangshura_tentoria	(Batagur_dhongoka	(Heosemys_spinosa	((Batagur_kachuga	(Batagur_baska	Batagur_borneoensis ))	(Hardella_thurjii	Pangshura_smithii ))))))	(Leucocephalon_yuwonoi	Pangshura_tecta ))	(Mauremys_leprosa	Morenia_petersi )))	(Cyclemys_dentata	(Cyclemys_oldhamii	(Cuora_aurocapitata	(Cuora_amboinensis	(Cuora_picturata	(Cuora_flavomarginata	Cuora_mccordi )))))))))	(Rhinoclemmys_pulcherrima	(Rhinoclemmys_funerea	Rhinoclemmys_punctularia )))	((Rhinoclemmys_annulata	((Heosemys_annandalii	Heosemys_grandis )	(Mauremys_japonica	(Mauremys_annamensis	Rhinoclemmys_melanosterna ))))	(Rhinoclemmys_areolata	Rhinoclemmys_nasuta )))	((((Melanochelys_trijuga	(Geoemyda_spengleri	Sacalia_quadriocellata ))	(Malayemys_subtrijuga	Siebenrockiella_crassicollis ))	(Mauremys_nigricans	Mauremys_reevesii ))	(Morenia_ocellata	(Mauremys_rivulata	(Mauremys_caspica	Sacalia_bealei ))))));
(Malaclemys_terrapin	(Mauremys_japonica	(((((Rhinoclemmys_diademata	(Orlitia_borneensis	((Notochelys_platynota	(Leucocephalon_yuwonoi	(Mauremys_sinensis	((Pangshura_tecta	(Pangshura_tentoria	(Heosemys_spinosa	(Batagur_dhongoka	((Batagur_baska	Batagur_borneoensis )	(Batagur_kachuga	(Hardella_thurjii	Pangshura_smithii )))))))	(Mauremys_leprosa	Morenia_petersi )))))	(Cyclemys_dentata	(Cyclemys_oldhamii	(Cuora_aurocapitata	(Cuora_amboinensis	(Cuora_picturata	(Cuora_flavomarginata	Cuora_mccordi )))))))))	((Rhinoclemmys_areolata	(Rhinoclemmys_annulata	Rhinoclemmys_melanosterna ))	((Rhinoclemmys_funerea	Rhinoclemmys_nasuta )	(Rhinoclemmys_pulcherrima	Rhinoclemmys_punctularia ))))	(Heosemys_grandis	(Heosemys_annandalii	Mauremys_annamensis )))	(Mauremys_nigricans	((Mauremys_reevesii	(Melanochelys_trijuga	(Malayemys_subtrijuga	(Geoemyda_spengleri	Morenia_ocellata ))))	(Sacalia_bealei	(Mauremys_caspica	Mauremys_rivulata )))))	(Sacalia_quadriocellata	Siebenrockiella_crassicollis ))));
(Malaclemys_terrapin	(Leucocephalon_yuwonoi	(Melanochelys_trijuga	(((((Rhinoclemmys_diademata	(Orlitia_borneensis	((Pangshura_tecta	(Pangshura_tentoria	(Sacalia_bealei	(Heosemys_spinosa	(Batagur_dhongoka	(Mauremys_sinensis	(Hardella_thurjii	(Pangshura_smithii	(Batagur_kachuga	(Batagur_baska	Batagur_borneoensis ))))))))))	(Rhinoclemmys_pulcherrima	(Rhinoclemmys_punctularia	((Rhinoclemmys_annulata	Rhinoclemmys_melanosterna )	(Rhinoclemmys_funerea	(Rhinoclemmys_areolata	Rhinoclemmys_nasuta ))))))))	(Mauremys_leprosa	Morenia_petersi ))	(Notochelys_platynota	(Cyclemys_dentata	(Cyclemys_oldhamii	(Cuora_aurocapitata	(Cuora_amboinensis	(Cuora_picturata	(Cuora_flavomarginata	Cuora_mccordi ))))))))	(Siebenrockiella_crassicollis	(Mauremys_japonica	Sacalia_quadriocellata )))	((Malayemys_subtrijuga	(Geoemyda_spengleri	Morenia_ocellata ))	(Mauremys_reevesii	(Mauremys_nigricans	((Heosemys_grandis	(Heosemys_annandalii	Mauremys_annamensis ))	(Mauremys_caspica	Mauremys_rivulata )))))))));
(Malaclemys_terrapin	(Geoemyda_spengleri	(Melanochelys_trijuga	((((((Notochelys_platynota	((Orlitia_borneensis	((Pangshura_tentoria	(Batagur_dhongoka	(Heosemys_spinosa	((Batagur_baska	Batagur_borneoensis )	(Batagur_kachuga	(Hardella_thurjii	Pangshura_smithii ))))))	(Mauremys_sinensis	Pangshura_tecta )))	(Mauremys_leprosa	Morenia_petersi )))	(Mauremys_japonica	(Rhinoclemmys_melanosterna	(Heosemys_grandis	(Heosemys_annandalii	Mauremys_annamensis )))))	(Rhinoclemmys_diademata	(Cyclemys_dentata	(Cyclemys_oldhamii	(Cuora_aurocapitata	(Cuora_amboinensis	(Cuora_picturata	(Cuora_flavomarginata	Cuora_mccordi ))))))))	(Rhinoclemmys_pulcherrima	((Rhinoclemmys_areolata	Rhinoclemmys_nasuta )	(Rhinoclemmys_funerea	Rhinoclemmys_punctularia ))))	(Siebenrockiella_crassicollis	(Leucocephalon_yuwonoi	Sacalia_quadriocellata )))	((Malayemys_subtrijuga	Mauremys_reevesii )	(Morenia_ocellata	((Sacalia_bealei	(Mauremys_caspica	Mauremys_rivulata ))	(Mauremys_nigricans	Rhinoclemmys_annulata ))))))));
(Malaclemys_terrapin	(Mauremys_japonica	((Rhinoclemmys_diademata	(((Mauremys_reevesii	((((Sacalia_bealei	(Mauremys_sinensis	((Pangshura_tecta	(Pangshura_tentoria	(Heosemys_spinosa	(Batagur_dhongoka	(Hardella_thurjii	(Pangshura_smithii	(Batagur_kachuga	(Batagur_baska	Batagur_borneoensis ))))))))	((Leucocephalon_yuwonoi	Notochelys_platynota )	(Mauremys_leprosa	Morenia_petersi )))))	(Rhinoclemmys_annulata	(Orlitia_borneensis	(((Rhinoclemmys_areolata	Rhinoclemmys_nasuta )	(Rhinoclemmys_funerea	Rhinoclemmys_melanosterna ))	(Rhinoclemmys_pulcherrima	Rhinoclemmys_punctularia )))))	((Heosemys_grandis	Morenia_ocellata )	(Mauremys_caspica	Mauremys_rivulata )))	(Mauremys_nigricans	(Heosemys_annandalii	Mauremys_annamensis ))))	(Melanochelys_trijuga	(Geoemyda_spengleri	Malayemys_subtrijuga )))	(Sacalia_quadriocellata	Siebenrockiella_crassicollis )))	(Cyclemys_dentata	(Cyclemys_oldhamii	(Cuora_aurocapitata	(Cuora_amboinensis	(Cuora_picturata	(Cuora_flavomarginata	Cuora_mccordi )))))))));
(Malaclemys_terrapin	(Mauremys_japonica	(((Orlitia_borneensis	(((Pangshura_tentoria	(Sacalia_bealei	((Mauremys_sinensis	(Batagur_dhongoka	(Heosemys_spinosa	((Batagur_baska	Batagur_borneoensis )	(Batagur_kachuga	(Hardella_thurjii	Pangshura_smithii ))))))	(Pangshura_tecta	(Leucocephalon_yuwonoi	(Notochelys_platynota	(Cyclemys_dentata	(Cyclemys_oldhamii	(Cuora_aurocapitata	(Cuora_amboinensis	(Cuora_picturata	(Cuora_flavomarginata	Cuora_mccordi ))))))))))))	(Rhinoclemmys_pulcherrima	(Rhinoclemmys_funerea	Rhinoclemmys_punctularia )))	(Rhinoclemmys_areolata	Rhinoclemmys_nasuta )))	(Rhinoclemmys_diademata	(Siebenrockiella_crassicollis	(Melanochelys_trijuga	(Malayemys_subtrijuga	(Mauremys_reevesii	(Mauremys_nigricans	(Morenia_ocellata	((Heosemys_annandalii	((Mauremys_annamensis	(Rhinoclemmys_annulata	(Geoemyda_spengleri	Sacalia_quadriocellata )))	(Heosemys_grandis	Rhinoclemmys_melanosterna )))	(Mauremys_caspica	Mauremys_rivulata ))))))))))	(Mauremys_leprosa	Morenia_petersi ))));
(Malaclemys_terrapin	(Heosemys_annandalii	((((Rhinoclemmys_diademata	(Orlitia_borneensis	((Morenia_petersi	(Mauremys_leprosa	(Pangshura_tecta	(Pangshura_tentoria	(Mauremys_sinensis	(Batagur_dhongoka	((Heosemys_spinosa	(Batagur_kachuga	(Batagur_baska	Batagur_borneoensis )))	(Hardella_thurjii	Pangshura_smithii ))))))))	(Notochelys_platynota	(Cyclemys_dentata	(Cyclemys_oldhamii	(Cuora_aurocapitata	(Cuora_amboinensis	(Cuora_picturata	(Cuora_flavomarginata	Cuora_mccordi ))))))))))	((Rhinoclemmys_pulcherrima	(Rhinoclemmys_areolata	Rhinoclemmys_nasuta ))	(Rhinoclemmys_funerea	Rhinoclemmys_punctularia )))	((Mauremys_nigricans	(Mauremys_reevesii	(Geoemyda_spengleri	Malayemys_subtrijuga	Melanochelys_trijuga	Morenia_ocellata	(Siebenrockiella_crassicollis	(Leucocephalon_yuwonoi	Sacalia_quadriocellata )))))	(Mauremys_rivulata	(Mauremys_caspica	Sacalia_bealei ))))	(Mauremys_japonica	(Heosemys_grandis	(Rhinoclemmys_melanosterna	(Mauremys_annamensis	Rhinoclemmys_annulata )))))));
(Malaclemys_terrapin	((((Orlitia_borneensis	((Pangshura_tentoria	(Pangshura_tecta	(Mauremys_sinensis	(Batagur_dhongoka	(Heosemys_spinosa	((Batagur_baska	Batagur_borneoensis )	(Batagur_kachuga	(Hardella_thurjii	Pangshura_smithii ))))))))	(Mauremys_leprosa	Morenia_petersi )))	((((Mauremys_reevesii	(Melanochelys_trijuga	(Malayemys_subtrijuga	(Geoemyda_spengleri	Morenia_ocellata ))))	(Mauremys_nigricans	(Sacalia_bealei	(Mauremys_caspica	Mauremys_rivulata ))))	(Siebenrockiella_crassicollis	(Leucocephalon_yuwonoi	Sacalia_quadriocellata )))	(((Mauremys_japonica	(Heosemys_annandalii	Heosemys_grandis ))	(Rhinoclemmys_annulata	(Mauremys_annamensis	Rhinoclemmys_melanosterna )))	(Rhinoclemmys_areolata	(Rhinoclemmys_funerea	Rhinoclemmys_nasuta )))))	(Rhinoclemmys_pulcherrima	Rhinoclemmys_punctularia ))	(Rhinoclemmys_diademata	(Notochelys_platynota	(Cyclemys_dentata	(Cyclemys_oldhamii	(Cuora_aurocapitata	(Cuora_amboinensis	(Cuora_picturata	(Cuora_flavomarginata	Cuora_mccordi ))))))))));
(Malaclemys_terrapin	(Rhinoclemmys_pulcherrima	(((Mauremys_japonica	(Orlitia_borneensis	((Mauremys_sinensis	(Pangshura_tecta	(Pangshura_tentoria	(Heosemys_spinosa	(Batagur_dhongoka	((Batagur_kachuga	(Batagur_baska	Batagur_borneoensis ))	(Hardella_thurjii	Pangshura_smithii )))))))	(Notochelys_platynota	(Mauremys_leprosa	Morenia_petersi )))))	(Rhinoclemmys_diademata	(Cyclemys_dentata	(Cyclemys_oldhamii	(Cuora_aurocapitata	(Cuora_amboinensis	(Cuora_picturata	(Cuora_flavomarginata	Cuora_mccordi ))))))))	(Rhinoclemmys_punctularia	((Rhinoclemmys_funerea	(Rhinoclemmys_melanosterna	((Mauremys_annamensis	(Rhinoclemmys_annulata	(Mauremys_nigricans	((Morenia_ocellata	(Mauremys_reevesii	(Malayemys_subtrijuga	(Melanochelys_trijuga	(Geoemyda_spengleri	(Siebenrockiella_crassicollis	(Leucocephalon_yuwonoi	Sacalia_quadriocellata )))))))	(Sacalia_bealei	(Mauremys_caspica	Mauremys_rivulata ))))))	(Heosemys_annandalii	Heosemys_grandis ))))	(Rhinoclemmys_areolata	Rhinoclemmys_nasuta ))))));
(Malaclemys_terrapin	(((Mauremys_japonica	(Rhinoclemmys_diademata	((Orlitia_borneensis	((((Sacalia_bealei	(Pangshura_tentoria	((Batagur_dhongoka	(Heosemys_spinosa	(Mauremys_sinensis	(Hardella_thurjii	(Pangshura_smithii	(Batagur_kachuga	(Batagur_baska	Batagur_borneoensis )))))))	(Leucocephalon_yuwonoi	Pangshura_tecta ))))	(((Geoemyda_spengleri	Morenia_ocellata )	(Melanochelys_trijuga	(Malayemys_subtrijuga	Mauremys_reevesii )))	(Mauremys_nigricans	(Mauremys_caspica	Mauremys_rivulata ))))	(Rhinoclemmys_areolata	(Rhinoclemmys_annulata	(Mauremys_annamensis	Rhinoclemmys_melanosterna ))))	(Rhinoclemmys_pulcherrima	(Rhinoclemmys_punctularia	(Rhinoclemmys_funerea	Rhinoclemmys_nasuta )))))	((Notochelys_platynota	(Cyclemys_dentata	(Cyclemys_oldhamii	(Cuora_aurocapitata	(Cuora_amboinensis	(Cuora_picturata	(Cuora_flavomarginata	Cuora_mccordi )))))))	(Mauremys_leprosa	Morenia_petersi )))))	(Heosemys_annandalii	Heosemys_grandis ))	(Sacalia_quadriocellata	Siebenrockiella_crassicollis )));
(Malaclemys_terrapin	(Geoemyda_spengleri	(Melanochelys_trijuga	(Malayemys_subtrijuga	(Mauremys_reevesii	(Mauremys_nigricans	(((Morenia_ocellata	(Sacalia_bealei	(Pangshura_tentoria	((Heosemys_spinosa	(Batagur_dhongoka	(Mauremys_sinensis	(Hardella_thurjii	(Pangshura_smithii	(Batagur_kachuga	(Batagur_baska	Batagur_borneoensis )))))))	(Leucocephalon_yuwonoi	Pangshura_tecta )))))	(Mauremys_caspica	Mauremys_rivulata ))	((((Mauremys_japonica	(((Cyclemys_dentata	(Cyclemys_oldhamii	(Cuora_aurocapitata	(Cuora_amboinensis	(Cuora_picturata	(Cuora_flavomarginata	Cuora_mccordi ))))))	(Rhinoclemmys_diademata	((Rhinoclemmys_pulcherrima	(Rhinoclemmys_areolata	Rhinoclemmys_nasuta ))	(Rhinoclemmys_funerea	Rhinoclemmys_punctularia ))))	(Orlitia_borneensis	(Notochelys_platynota	(Mauremys_leprosa	Morenia_petersi )))))	(Heosemys_annandalii	Heosemys_grandis ))	(Rhinoclemmys_annulata	(Mauremys_annamensis	Rhinoclemmys_melanosterna )))	(Sacalia_quadriocellata	Siebenrockiella_crassicollis )))))))));
(Malaclemys_terrapin	(Mauremys_japonica	((((Siebenrockiella_crassicollis	((Sacalia_bealei	(Pangshura_tentoria	((Heosemys_spinosa	(Batagur_dhongoka	(Mauremys_sinensis	(Hardella_thurjii	(Pangshura_smithii	(Batagur_kachuga	(Batagur_baska	Batagur_borneoensis )))))))	(Leucocephalon_yuwonoi	Pangshura_tecta ))))	((Melanochelys_trijuga	(Geoemyda_spengleri	Sacalia_quadriocellata ))	((Morenia_ocellata	((Heosemys_grandis	(Heosemys_annandalii	Mauremys_annamensis ))	(Mauremys_caspica	Mauremys_rivulata )))	(Malayemys_subtrijuga	(Mauremys_nigricans	Mauremys_reevesii ))))))	(Notochelys_platynota	(Mauremys_leprosa	Morenia_petersi )))	(Rhinoclemmys_diademata	(Rhinoclemmys_pulcherrima	((Orlitia_borneensis	(Rhinoclemmys_nasuta	(Rhinoclemmys_areolata	(Rhinoclemmys_annulata	Rhinoclemmys_melanosterna ))))	(Rhinoclemmys_funerea	Rhinoclemmys_punctularia )))))	(Cyclemys_dentata	(Cyclemys_oldhamii	(Cuora_aurocapitata	(Cuora_amboinensis	(Cuora_picturata	(Cuora_flavomarginata	Cuora_mccordi )))))))));
(Malaclemys_terrapin	(Leucocephalon_yuwonoi	(Melanochelys_trijuga	(((Siebenrockiella_crassicollis	(((Sacalia_bealei	(Pangshura_tentoria	(Pangshura_tecta	(Heosemys_spinosa	(Batagur_dhongoka	(Mauremys_sinensis	(Hardella_thurjii	(Pangshura_smithii	(Batagur_kachuga	(Batagur_baska	Batagur_borneoensis ))))))))))	(Orlitia_borneensis	(Rhinoclemmys_pulcherrima	((Rhinoclemmys_funerea	(Rhinoclemmys_punctularia	(Rhinoclemmys_annulata	Rhinoclemmys_melanosterna )))	(Rhinoclemmys_areolata	Rhinoclemmys_nasuta )))))	((Rhinoclemmys_diademata	(Cyclemys_dentata	(Cyclemys_oldhamii	(Cuora_aurocapitata	(Cuora_amboinensis	(Cuora_picturata	(Cuora_flavomarginata	Cuora_mccordi )))))))	((Mauremys_japonica	Notochelys_platynota )	(Mauremys_leprosa	Morenia_petersi )))))	(Malayemys_subtrijuga	(Mauremys_reevesii	(Mauremys_nigricans	(Morenia_ocellata	(Mauremys_caspica	(Mauremys_rivulata	(Heosemys_annandalii	(Heosemys_grandis	Mauremys_annamensis )))))))))	(Geoemyda_spengleri	Sacalia_quadriocellata )))));
(Malaclemys_terrapin	(Leucocephalon_yuwonoi	(Pangshura_tecta	((Pangshura_tentoria	(Heosemys_spinosa	(Batagur_dhongoka	(Mauremys_sinensis	(Hardella_thurjii	(Pangshura_smithii	(Batagur_kachuga	(Batagur_baska	Batagur_borneoensis ))))))))	(Sacalia_bealei	((Orlitia_borneensis	((Mauremys_reevesii	((Mauremys_nigricans	((((Mauremys_japonica	((Rhinoclemmys_diademata	(Cyclemys_dentata	(Cyclemys_oldhamii	(Cuora_aurocapitata	(Cuora_amboinensis	(Cuora_picturata	(Cuora_flavomarginata	Cuora_mccordi )))))))	(Notochelys_platynota	(Mauremys_leprosa	Morenia_petersi ))))	(Sacalia_quadriocellata	Siebenrockiella_crassicollis ))	(Heosemys_grandis	(Mauremys_annamensis	Rhinoclemmys_melanosterna )))	(Heosemys_annandalii	Rhinoclemmys_annulata )))	(Mauremys_caspica	Mauremys_rivulata )))	(Morenia_ocellata	(Malayemys_subtrijuga	(Geoemyda_spengleri	Melanochelys_trijuga )))))	(Rhinoclemmys_areolata	(Rhinoclemmys_nasuta	(Rhinoclemmys_funerea	(Rhinoclemmys_pulcherrima	Rhinoclemmys_punctularia ))))))))));
(Malaclemys_terrapin	(Leucocephalon_yuwonoi	((Melanochelys_trijuga	(Geoemyda_spengleri	(Malayemys_subtrijuga	(Morenia_ocellata	(Mauremys_reevesii	(((Sacalia_bealei	(Pangshura_tentoria	(Pangshura_tecta	(Heosemys_spinosa	(Batagur_dhongoka	(Mauremys_sinensis	(Hardella_thurjii	(Pangshura_smithii	(Batagur_kachuga	(Batagur_baska	Batagur_borneoensis ))))))))))	(Rhinoclemmys_annulata	(Orlitia_borneensis	(Rhinoclemmys_pulcherrima	(Rhinoclemmys_punctularia	((Rhinoclemmys_funerea	(Rhinoclemmys_melanosterna	(Mauremys_annamensis	(Heosemys_annandalii	Heosemys_grandis ))))	(Rhinoclemmys_areolata	Rhinoclemmys_nasuta )))))))	(Mauremys_nigricans	(Mauremys_caspica	Mauremys_rivulata ))))))))	(Sacalia_quadriocellata	(Siebenrockiella_crassicollis	(Mauremys_japonica	((Rhinoclemmys_diademata	(Cyclemys_dentata	(Cyclemys_oldhamii	(Cuora_aurocapitata	(Cuora_amboinensis	(Cuora_picturata	(Cuora_flavomarginata	Cuora_mccordi )))))))	(Notochelys_platynota	(Mauremys_leprosa	Morenia_petersi )))))))));
(Malaclemys_terrapin	(Mauremys_japonica	(((((Pangshura_tecta	(Pangshura_tentoria	(Heosemys_spinosa	(Batagur_dhongoka	((Batagur_kachuga	(Batagur_baska	Batagur_borneoensis ))	(Hardella_thurjii	Pangshura_smithii ))))))	(Mauremys_sinensis	Orlitia_borneensis ))	((Sacalia_bealei	((Mauremys_nigricans	(Rhinoclemmys_annulata	(Mauremys_annamensis	(Rhinoclemmys_melanosterna	(Heosemys_annandalii	Heosemys_grandis )))))	(Morenia_ocellata	(Mauremys_caspica	Mauremys_rivulata ))))	(Rhinoclemmys_pulcherrima	(Rhinoclemmys_punctularia	(Rhinoclemmys_funerea	(Rhinoclemmys_areolata	Rhinoclemmys_nasuta ))))))	((Notochelys_platynota	(Cyclemys_dentata	(Cyclemys_oldhamii	(Cuora_aurocapitata	(Cuora_amboinensis	(Cuora_picturata	(Cuora_flavomarginata	Cuora_mccordi )))))))	(Rhinoclemmys_diademata	((Siebenrockiella_crassicollis	(Sacalia_quadriocellata	(Geoemyda_spengleri	Leucocephalon_yuwonoi )))	(Melanochelys_trijuga	(Malayemys_subtrijuga	Mauremys_reevesii ))))))	(Mauremys_leprosa	Morenia_petersi ))));
(Malaclemys_terrapin	(Mauremys_japonica	(((Rhinoclemmys_diademata	(((Orlitia_borneensis	((Sacalia_bealei	(Pangshura_tentoria	((Heosemys_spinosa	(Batagur_dhongoka	(Mauremys_sinensis	(Hardella_thurjii	(Pangshura_smithii	(Batagur_kachuga	(Batagur_baska	Batagur_borneoensis )))))))	(Leucocephalon_yuwonoi	Pangshura_tecta ))))	((Siebenrockiella_crassicollis	(Melanochelys_trijuga	(Geoemyda_spengleri	Sacalia_quadriocellata )))	(Malayemys_subtrijuga	(Mauremys_reevesii	(((Heosemys_annandalii	Heosemys_grandis )	(Morenia_ocellata	(Mauremys_caspica	Mauremys_rivulata )))	(Mauremys_nigricans	(Mauremys_annamensis	Rhinoclemmys_annulata ))))))))	(Rhinoclemmys_areolata	Rhinoclemmys_pulcherrima ))	((Rhinoclemmys_funerea	Rhinoclemmys_nasuta )	(Rhinoclemmys_melanosterna	Rhinoclemmys_punctularia ))))	(Cyclemys_dentata	(Cyclemys_oldhamii	(Cuora_aurocapitata	(Cuora_picturata	(Cuora_amboinensis	(Cuora_flavomarginata	Cuora_mccordi )))))))	(Notochelys_platynota	(Mauremys_leprosa	Morenia_petersi )))));
(Malaclemys_terrapin	(((((((((Pangshura_tecta	(Pangshura_tentoria	(Heosemys_spinosa	(Batagur_dhongoka	(Hardella_thurjii	(Pangshura_smithii	(Batagur_kachuga	(Batagur_baska	Batagur_borneoensis ))))))))	(Leucocephalon_yuwonoi	Mauremys_sinensis ))	(Mauremys_leprosa	Morenia_petersi ))	(Notochelys_platynota	(Cyclemys_dentata	(Cyclemys_oldhamii	(Cuora_aurocapitata	(Cuora_amboinensis	(Cuora_picturata	(Cuora_flavomarginata	Cuora_mccordi ))))))))	(Mauremys_japonica	((Heosemys_grandis	Mauremys_annamensis )	(Rhinoclemmys_annulata	Rhinoclemmys_melanosterna ))))	(Orlitia_borneensis	((Rhinoclemmys_areolata	Rhinoclemmys_nasuta )	(Rhinoclemmys_pulcherrima	(Rhinoclemmys_funerea	Rhinoclemmys_punctularia )))))	((Heosemys_annandalii	(Mauremys_rivulata	(Mauremys_caspica	Sacalia_bealei )))	(Mauremys_nigricans	Mauremys_reevesii )))	(Rhinoclemmys_diademata	(Sacalia_quadriocellata	Siebenrockiella_crassicollis )))	(Melanochelys_trijuga	(Malayemys_subtrijuga	(Geoemyda_spengleri	Morenia_ocellata )))));
(Malaclemys_terrapin	(Mauremys_japonica	((Rhinoclemmys_annulata	(Mauremys_nigricans	((Sacalia_bealei	(Morenia_ocellata	(Mauremys_reevesii	(Malayemys_subtrijuga	((Siebenrockiella_crassicollis	(((Notochelys_platynota	(((Pangshura_tentoria	(Mauremys_sinensis	(Batagur_dhongoka	(Heosemys_spinosa	(Hardella_thurjii	(Pangshura_smithii	(Batagur_kachuga	(Batagur_baska	Batagur_borneoensis ))))))))	(Leucocephalon_yuwonoi	Pangshura_tecta ))	(Mauremys_leprosa	Morenia_petersi )))	(Rhinoclemmys_diademata	(Cyclemys_dentata	(Cyclemys_oldhamii	(Cuora_aurocapitata	(Cuora_amboinensis	(Cuora_picturata	(Cuora_flavomarginata	Cuora_mccordi ))))))))	(Orlitia_borneensis	(Rhinoclemmys_pulcherrima	(Rhinoclemmys_punctularia	(Rhinoclemmys_funerea	(Rhinoclemmys_areolata	Rhinoclemmys_nasuta )))))))	(Melanochelys_trijuga	(Geoemyda_spengleri	Sacalia_quadriocellata )))))))	(Mauremys_caspica	Mauremys_rivulata ))))	(Rhinoclemmys_melanosterna	(Mauremys_annamensis	(Heosemys_annandalii	Heosemys_grandis ))))));
(Malaclemys_terrapin	(Geoemyda_spengleri	((Melanochelys_trijuga	((((Sacalia_bealei	(Pangshura_tentoria	((Heosemys_spinosa	(Batagur_dhongoka	(Mauremys_sinensis	(Hardella_thurjii	(Pangshura_smithii	(Batagur_kachuga	(Batagur_baska	Batagur_borneoensis )))))))	(Leucocephalon_yuwonoi	Pangshura_tecta ))))	(Orlitia_borneensis	((Rhinoclemmys_pulcherrima	(((Rhinoclemmys_diademata	((Cyclemys_dentata	(Cyclemys_oldhamii	(Cuora_aurocapitata	(Cuora_amboinensis	(Cuora_picturata	(Cuora_flavomarginata	Cuora_mccordi ))))))	(Mauremys_japonica	(Notochelys_platynota	(Mauremys_leprosa	Morenia_petersi )))))	(Rhinoclemmys_annulata	(Rhinoclemmys_melanosterna	(Heosemys_grandis	(Heosemys_annandalii	Mauremys_annamensis )))))	(Rhinoclemmys_funerea	Rhinoclemmys_punctularia )))	(Rhinoclemmys_areolata	Rhinoclemmys_nasuta ))))	(Malayemys_subtrijuga	Morenia_ocellata ))	(Mauremys_reevesii	(Mauremys_nigricans	(Mauremys_caspica	Mauremys_rivulata )))))	(Sacalia_quadriocellata	Siebenrockiella_crassicollis ))));
(Malaclemys_terrapin	(Leucocephalon_yuwonoi	(Rhinoclemmys_areolata	((Mauremys_japonica	(Sacalia_quadriocellata	(Siebenrockiella_crassicollis	(Rhinoclemmys_annulata	((((Sacalia_bealei	(Melanochelys_trijuga	(Pangshura_tentoria	((Heosemys_spinosa	(Batagur_dhongoka	(Mauremys_sinensis	((Batagur_baska	Batagur_borneoensis )	(Batagur_kachuga	(Hardella_thurjii	Pangshura_smithii ))))))	(Pangshura_tecta	(Mauremys_leprosa	Morenia_petersi ))))))	(Orlitia_borneensis	((Rhinoclemmys_diademata	(Notochelys_platynota	(Cyclemys_dentata	(Cyclemys_oldhamii	(Cuora_picturata	((Cuora_amboinensis	Cuora_aurocapitata )	(Cuora_flavomarginata	Cuora_mccordi )))))))	(Rhinoclemmys_pulcherrima	(Rhinoclemmys_punctularia	(Rhinoclemmys_funerea	Rhinoclemmys_nasuta ))))))	(Mauremys_reevesii	(Malayemys_subtrijuga	(Geoemyda_spengleri	Morenia_ocellata ))))	(Mauremys_nigricans	(Mauremys_caspica	Mauremys_rivulata )))))))	(Rhinoclemmys_melanosterna	(Heosemys_grandis	(Heosemys_annandalii	Mauremys_annamensis )))))));
(Malaclemys_terrapin	(Geoemyda_spengleri	(Melanochelys_trijuga	(Morenia_ocellata	(Malayemys_subtrijuga	(Mauremys_reevesii	(((((Sacalia_bealei	((Mauremys_sinensis	(Batagur_dhongoka	(Heosemys_spinosa	(Hardella_thurjii	(Pangshura_smithii	(Batagur_kachuga	(Batagur_baska	Batagur_borneoensis )))))))	((Leucocephalon_yuwonoi	Pangshura_tecta )	(Pangshura_tentoria	(Mauremys_leprosa	Morenia_petersi )))))	(Orlitia_borneensis	(Rhinoclemmys_pulcherrima	(Rhinoclemmys_punctularia	(Rhinoclemmys_funerea	(Rhinoclemmys_areolata	Rhinoclemmys_nasuta ))))))	((Notochelys_platynota	(Cyclemys_dentata	(Cyclemys_oldhamii	(Cuora_aurocapitata	(Cuora_amboinensis	(Cuora_picturata	(Cuora_flavomarginata	Cuora_mccordi )))))))	(Rhinoclemmys_diademata	((Mauremys_japonica	((Heosemys_annandalii	Heosemys_grandis )	(Mauremys_annamensis	Rhinoclemmys_melanosterna )))	(Sacalia_quadriocellata	Siebenrockiella_crassicollis )))))	(Mauremys_caspica	Mauremys_rivulata ))	(Mauremys_nigricans	Rhinoclemmys_annulata ))))))));
(Malaclemys_terrapin	(Leucocephalon_yuwonoi	(Geoemyda_spengleri	(Melanochelys_trijuga	(Rhinoclemmys_areolata	(Rhinoclemmys_pulcherrima	(((((Sacalia_bealei	(Pangshura_tentoria	(Pangshura_tecta	(Heosemys_spinosa	(Batagur_dhongoka	(Mauremys_sinensis	((Batagur_baska	Batagur_borneoensis )	(Batagur_kachuga	(Hardella_thurjii	Pangshura_smithii )))))))))	((Mauremys_nigricans	((Rhinoclemmys_annulata	(Rhinoclemmys_melanosterna	(Heosemys_grandis	(Heosemys_annandalii	Mauremys_annamensis ))))	(Mauremys_caspica	Mauremys_rivulata )))	(Orlitia_borneensis	(Mauremys_reevesii	(Malayemys_subtrijuga	Morenia_ocellata )))))	(Sacalia_quadriocellata	Siebenrockiella_crassicollis ))	(Mauremys_japonica	((Notochelys_platynota	(Cyclemys_oldhamii	(Cyclemys_dentata	(Cuora_mccordi	(Cuora_picturata	(Cuora_flavomarginata	(Cuora_amboinensis	Cuora_aurocapitata )))))))	(Mauremys_leprosa	Morenia_petersi ))))	(Rhinoclemmys_diademata	(Rhinoclemmys_punctularia	(Rhinoclemmys_funerea	Rhinoclemmys_nasuta ))))))))));
(Malaclemys_terrapin	(Leucocephalon_yuwonoi	(Siebenrockiella_crassicollis	(((Rhinoclemmys_annulata	(((Pangshura_tentoria	((Mauremys_sinensis	(Pangshura_tecta	(Batagur_dhongoka	(Heosemys_spinosa	((Batagur_baska	Batagur_borneoensis )	(Batagur_kachuga	(Hardella_thurjii	Pangshura_smithii )))))))	(Orlitia_borneensis	(((Notochelys_platynota	(Cyclemys_dentata	(Cyclemys_oldhamii	(Cuora_aurocapitata	(Cuora_amboinensis	(Cuora_picturata	(Cuora_flavomarginata	Cuora_mccordi )))))))	(Mauremys_leprosa	Morenia_petersi ))	(Mauremys_japonica	Rhinoclemmys_diademata )))))	((Rhinoclemmys_pulcherrima	(Rhinoclemmys_punctularia	(Heosemys_grandis	Rhinoclemmys_melanosterna )))	(Rhinoclemmys_areolata	(Rhinoclemmys_funerea	Rhinoclemmys_nasuta ))))	(Sacalia_bealei	(Mauremys_caspica	Mauremys_rivulata ))))	(Mauremys_nigricans	((Melanochelys_trijuga	(Geoemyda_spengleri	Sacalia_quadriocellata ))	(Mauremys_reevesii	(Malayemys_subtrijuga	Morenia_ocellata )))))	(Heosemys_annandalii	Mauremys_annamensis )))));
(Malaclemys_terrapin	(Mauremys_japonica	(((((Sacalia_bealei	(((Mauremys_sinensis	(Batagur_dhongoka	(Heosemys_spinosa	(Hardella_thurjii	(Pangshura_smithii	(Batagur_kachuga	(Batagur_baska	Batagur_borneoensis )))))))	(Leucocephalon_yuwonoi	Pangshura_tecta ))	(Pangshura_tentoria	(Mauremys_leprosa	Morenia_petersi ))))	(Orlitia_borneensis	(((Rhinoclemmys_diademata	(Notochelys_platynota	(Cyclemys_dentata	(Cyclemys_oldhamii	(Cuora_aurocapitata	(Cuora_amboinensis	(Cuora_picturata	(Cuora_flavomarginata	Cuora_mccordi ))))))))	((Rhinoclemmys_areolata	((Heosemys_grandis	(Heosemys_annandalii	Mauremys_annamensis ))	(Rhinoclemmys_annulata	Rhinoclemmys_melanosterna )))	(Rhinoclemmys_funerea	Rhinoclemmys_nasuta )))	(Rhinoclemmys_pulcherrima	Rhinoclemmys_punctularia ))))	(Mauremys_reevesii	(Malayemys_subtrijuga	(Morenia_ocellata	(Geoemyda_spengleri	Melanochelys_trijuga )))))	(Mauremys_nigricans	(Mauremys_caspica	Mauremys_rivulata )))	(Sacalia_quadriocellata	Siebenrockiella_crassicollis ))));
(Malaclemys_terrapin	(Mauremys_japonica	(((((Melanochelys_trijuga	(Sacalia_bealei	((Pangshura_tentoria	(Heosemys_spinosa	(Batagur_dhongoka	(Mauremys_sinensis	(Hardella_thurjii	(Pangshura_smithii	(Batagur_kachuga	(Batagur_baska	Batagur_borneoensis ))))))))	((Leucocephalon_yuwonoi	Pangshura_tecta )	(Notochelys_platynota	(Mauremys_leprosa	Morenia_petersi ))))))	((Mauremys_reevesii	(Malayemys_subtrijuga	(Geoemyda_spengleri	Morenia_ocellata )))	(Mauremys_nigricans	(Mauremys_caspica	Mauremys_rivulata ))))	(Sacalia_quadriocellata	Siebenrockiella_crassicollis ))	(Rhinoclemmys_annulata	((Orlitia_borneensis	((Rhinoclemmys_diademata	(Cyclemys_dentata	(Cyclemys_oldhamii	(Cuora_aurocapitata	(Cuora_picturata	(Cuora_amboinensis	(Cuora_flavomarginata	Cuora_mccordi )))))))	(Rhinoclemmys_pulcherrima	(Rhinoclemmys_punctularia	(Rhinoclemmys_funerea	Rhinoclemmys_nasuta )))))	(Rhinoclemmys_areolata	(Mauremys_annamensis	Rhinoclemmys_melanosterna )))))	(Heosemys_annandalii	Heosemys_grandis ))));
(Malaclemys_terrapin	((Rhinoclemmys_diademata	((Orlitia_borneensis	(Mauremys_japonica	((((Mauremys_sinensis	(Batagur_dhongoka	(Heosemys_spinosa	((Batagur_baska	Batagur_borneoensis )	(Batagur_kachuga	(Hardella_thurjii	Pangshura_smithii ))))))	(Pangshura_tecta	Pangshura_tentoria ))	(Sacalia_bealei	((Morenia_ocellata	((Malayemys_subtrijuga	((Geoemyda_spengleri	Melanochelys_trijuga )	(Siebenrockiella_crassicollis	(Leucocephalon_yuwonoi	Sacalia_quadriocellata ))))	(Mauremys_nigricans	Mauremys_reevesii )))	(Mauremys_caspica	(Mauremys_rivulata	(Heosemys_annandalii	(Heosemys_grandis	Mauremys_annamensis )))))))	(Notochelys_platynota	(Mauremys_leprosa	Morenia_petersi )))))	(Rhinoclemmys_pulcherrima	(((Rhinoclemmys_annulata	Rhinoclemmys_melanosterna )	(Rhinoclemmys_funerea	Rhinoclemmys_punctularia ))	(Rhinoclemmys_areolata	Rhinoclemmys_nasuta )))))	(Cyclemys_dentata	(Cyclemys_oldhamii	(Cuora_aurocapitata	(Cuora_amboinensis	(Cuora_picturata	(Cuora_flavomarginata	Cuora_mccordi ))))))));
(Malaclemys_terrapin	(((Rhinoclemmys_pulcherrima	((Orlitia_borneensis	(Sacalia_bealei	(Pangshura_tentoria	(Batagur_dhongoka	Hardella_thurjii	Heosemys_spinosa	Mauremys_sinensis	Pangshura_smithii	Pangshura_tecta	(Batagur_kachuga	(Batagur_baska	Batagur_borneoensis ))))))	(Rhinoclemmys_areolata	(Rhinoclemmys_nasuta	(Rhinoclemmys_funerea	Rhinoclemmys_punctularia )))))	((Melanochelys_trijuga	((Malayemys_subtrijuga	(Morenia_ocellata	(Geoemyda_spengleri	Leucocephalon_yuwonoi )))	(Mauremys_reevesii	(Mauremys_nigricans	((Heosemys_annandalii	(Mauremys_caspica	Mauremys_rivulata ))	(Rhinoclemmys_annulata	(Mauremys_annamensis	(Heosemys_grandis	Rhinoclemmys_melanosterna ))))))))	(Sacalia_quadriocellata	Siebenrockiella_crassicollis )))	((Notochelys_platynota	(Cyclemys_dentata	(Cyclemys_oldhamii	(Cuora_aurocapitata	(Cuora_amboinensis	(Cuora_picturata	(Cuora_flavomarginata	Cuora_mccordi )))))))	(Rhinoclemmys_diademata	(Mauremys_japonica	(Mauremys_leprosa	Morenia_petersi ))))));
(Malaclemys_terrapin	(Leucocephalon_yuwonoi	(Geoemyda_spengleri	(Sacalia_quadriocellata	(Melanochelys_trijuga	(((Sacalia_bealei	(Pangshura_tentoria	(Pangshura_tecta	(Heosemys_spinosa	(Batagur_dhongoka	(Mauremys_sinensis	(Pangshura_smithii	(Hardella_thurjii	(Batagur_kachuga	(Batagur_baska	Batagur_borneoensis ))))))))))	(Siebenrockiella_crassicollis	((Mauremys_japonica	((Notochelys_platynota	(Cyclemys_dentata	(Cyclemys_oldhamii	(Cuora_picturata	((Cuora_amboinensis	Cuora_aurocapitata )	(Cuora_flavomarginata	Cuora_mccordi ))))))	(Mauremys_leprosa	Morenia_petersi )))	(Orlitia_borneensis	(((Rhinoclemmys_funerea	((Rhinoclemmys_melanosterna	(Heosemys_grandis	(Heosemys_annandalii	Mauremys_annamensis )))	(Rhinoclemmys_diademata	Rhinoclemmys_punctularia )))	(Rhinoclemmys_annulata	Rhinoclemmys_pulcherrima ))	(Rhinoclemmys_areolata	Rhinoclemmys_nasuta ))))))	((Malayemys_subtrijuga	(Mauremys_nigricans	Mauremys_reevesii ))	(Morenia_ocellata	(Mauremys_caspica	Mauremys_rivulata )))))))));
(Malaclemys_terrapin	(((Rhinoclemmys_pulcherrima	((Orlitia_borneensis	(Sacalia_bealei	((Mauremys_sinensis	(Batagur_dhongoka	(Heosemys_spinosa	((Batagur_kachuga	(Batagur_baska	Batagur_borneoensis ))	(Hardella_thurjii	Pangshura_smithii )))))	(Pangshura_tecta	Pangshura_tentoria ))))	(Rhinoclemmys_areolata	(Rhinoclemmys_funerea	Rhinoclemmys_nasuta ))))	(Rhinoclemmys_punctularia	(Rhinoclemmys_annulata	Rhinoclemmys_melanosterna )))	((Rhinoclemmys_diademata	(Mauremys_japonica	((Cyclemys_dentata	(Cyclemys_oldhamii	(Cuora_aurocapitata	(Cuora_amboinensis	(Cuora_picturata	(Cuora_flavomarginata	Cuora_mccordi ))))))	(Notochelys_platynota	(Mauremys_leprosa	Morenia_petersi )))))	((Siebenrockiella_crassicollis	(Sacalia_quadriocellata	(Geoemyda_spengleri	Leucocephalon_yuwonoi )))	(Melanochelys_trijuga	((Mauremys_reevesii	((Mauremys_nigricans	(Heosemys_annandalii	(Heosemys_grandis	Mauremys_annamensis )))	(Mauremys_caspica	Mauremys_rivulata )))	(Malayemys_subtrijuga	Morenia_ocellata )))))));
(Malaclemys_terrapin	(Leucocephalon_yuwonoi	(Notochelys_platynota	((Rhinoclemmys_diademata	(((Rhinoclemmys_pulcherrima	((Orlitia_borneensis	(Sacalia_bealei	(Pangshura_tentoria	(((Heosemys_spinosa	(Batagur_kachuga	(Batagur_baska	Batagur_borneoensis )))	(Batagur_dhongoka	(Mauremys_sinensis	(Hardella_thurjii	Pangshura_smithii ))))	(Pangshura_tecta	(Mauremys_leprosa	Morenia_petersi ))))))	(Rhinoclemmys_punctularia	(Rhinoclemmys_areolata	(Rhinoclemmys_funerea	Rhinoclemmys_nasuta )))))	(Melanochelys_trijuga	((Malayemys_subtrijuga	(Geoemyda_spengleri	Morenia_ocellata ))	(Mauremys_reevesii	(Mauremys_nigricans	((Heosemys_annandalii	(Rhinoclemmys_annulata	(Heosemys_grandis	(Mauremys_annamensis	Rhinoclemmys_melanosterna ))))	(Mauremys_caspica	Mauremys_rivulata )))))))	(Siebenrockiella_crassicollis	(Mauremys_japonica	Sacalia_quadriocellata ))))	(Cyclemys_dentata	(Cyclemys_oldhamii	(Cuora_aurocapitata	(Cuora_amboinensis	(Cuora_picturata	(Cuora_flavomarginata	Cuora_mccordi ))))))))));
(Malaclemys_terrapin	(Mauremys_japonica	((Notochelys_platynota	((Leucocephalon_yuwonoi	(Pangshura_tecta	(Pangshura_tentoria	(Heosemys_spinosa	(Batagur_dhongoka	(Mauremys_sinensis	(Pangshura_smithii	(Hardella_thurjii	(Batagur_kachuga	(Batagur_baska	Batagur_borneoensis ))))))))))	(Mauremys_leprosa	Morenia_petersi )))	(Siebenrockiella_crassicollis	(Sacalia_quadriocellata	(Melanochelys_trijuga	(Geoemyda_spengleri	(Malayemys_subtrijuga	(Morenia_ocellata	(Sacalia_bealei	(((Rhinoclemmys_annulata	(Orlitia_borneensis	((((Rhinoclemmys_diademata	(Cyclemys_dentata	(Cyclemys_oldhamii	(Cuora_aurocapitata	(Cuora_amboinensis	(Cuora_picturata	(Cuora_flavomarginata	Cuora_mccordi )))))))	(Rhinoclemmys_funerea	(Rhinoclemmys_pulcherrima	Rhinoclemmys_punctularia )))	(Rhinoclemmys_melanosterna	(Heosemys_grandis	(Heosemys_annandalii	Mauremys_annamensis ))))	(Rhinoclemmys_areolata	Rhinoclemmys_nasuta ))))	(Mauremys_caspica	Mauremys_rivulata ))	(Mauremys_nigricans	Mauremys_reevesii ))))))))))));
(Malaclemys_terrapin	(Heosemys_annandalii	((Mauremys_japonica	((Siebenrockiella_crassicollis	(((Sacalia_bealei	(Pangshura_tentoria	((Batagur_dhongoka	(Heosemys_spinosa	((Batagur_baska	Batagur_borneoensis )	(Batagur_kachuga	(Hardella_thurjii	Pangshura_smithii )))))	(Mauremys_sinensis	Pangshura_tecta ))))	(Melanochelys_trijuga	(Malayemys_subtrijuga	(Geoemyda_spengleri	Morenia_ocellata ))))	(Rhinoclemmys_annulata	(Mauremys_reevesii	(Mauremys_nigricans	(Mauremys_caspica	Mauremys_rivulata ))))))	((Orlitia_borneensis	(Rhinoclemmys_diademata	((Notochelys_platynota	(Cyclemys_dentata	(Cyclemys_oldhamii	(Cuora_picturata	((Cuora_amboinensis	Cuora_aurocapitata )	(Cuora_flavomarginata	Cuora_mccordi ))))))	(Morenia_petersi	(Leucocephalon_yuwonoi	Mauremys_leprosa )))))	((Rhinoclemmys_areolata	Rhinoclemmys_nasuta )	(Rhinoclemmys_pulcherrima	(Rhinoclemmys_funerea	Rhinoclemmys_punctularia ))))))	(Heosemys_grandis	Sacalia_quadriocellata	(Mauremys_annamensis	Rhinoclemmys_melanosterna )))));
(Malaclemys_terrapin	(((((Orlitia_borneensis	(Notochelys_platynota	(((Mauremys_sinensis	(Batagur_dhongoka	(Heosemys_spinosa	(Hardella_thurjii	(Pangshura_smithii	(Batagur_kachuga	(Batagur_baska	Batagur_borneoensis )))))))	(Pangshura_tecta	Pangshura_tentoria ))	(Mauremys_leprosa	Morenia_petersi ))))	(Rhinoclemmys_diademata	(Cyclemys_dentata	(Cyclemys_oldhamii	(Cuora_aurocapitata	(Cuora_amboinensis	(Cuora_picturata	(Cuora_flavomarginata	Cuora_mccordi ))))))))	(Rhinoclemmys_pulcherrima	((Rhinoclemmys_areolata	Rhinoclemmys_nasuta )	(Rhinoclemmys_funerea	Rhinoclemmys_punctularia ))))	((((Melanochelys_trijuga	(Siebenrockiella_crassicollis	(Sacalia_quadriocellata	(Geoemyda_spengleri	Leucocephalon_yuwonoi ))))	(Mauremys_reevesii	(Malayemys_subtrijuga	Morenia_ocellata )))	(Mauremys_nigricans	Rhinoclemmys_annulata ))	(Mauremys_rivulata	(Mauremys_caspica	Sacalia_bealei ))))	((Heosemys_annandalii	Heosemys_grandis )	(Mauremys_japonica	(Mauremys_annamensis	Rhinoclemmys_melanosterna )))));
(Malaclemys_terrapin	(Geoemyda_spengleri	((Malayemys_subtrijuga	(Morenia_ocellata	(((((Mauremys_sinensis	(Pangshura_tecta	(Pangshura_tentoria	(Heosemys_spinosa	(Batagur_dhongoka	(Hardella_thurjii	(Pangshura_smithii	(Batagur_kachuga	(Batagur_baska	Batagur_borneoensis )))))))))	(Orlitia_borneensis	((Notochelys_platynota	(Cyclemys_dentata	(Cyclemys_oldhamii	(Cuora_aurocapitata	(Cuora_picturata	(Cuora_amboinensis	(Cuora_flavomarginata	Cuora_mccordi )))))))	(Rhinoclemmys_diademata	(Mauremys_leprosa	Morenia_petersi )))))	((Heosemys_grandis	(Mauremys_japonica	(Heosemys_annandalii	Mauremys_annamensis )))	(Rhinoclemmys_annulata	(Rhinoclemmys_melanosterna	(Rhinoclemmys_pulcherrima	((Rhinoclemmys_areolata	Rhinoclemmys_nasuta )	(Rhinoclemmys_funerea	Rhinoclemmys_punctularia )))))))	(Mauremys_rivulata	(Mauremys_nigricans	Mauremys_reevesii )))	(Mauremys_caspica	Sacalia_bealei ))))	(Melanochelys_trijuga	(Siebenrockiella_crassicollis	(Leucocephalon_yuwonoi	Sacalia_quadriocellata ))))));
(Malaclemys_terrapin	(Leucocephalon_yuwonoi	(Geoemyda_spengleri	Malayemys_subtrijuga	Mauremys_nigricans	Mauremys_reevesii	Melanochelys_trijuga	Rhinoclemmys_diademata	Rhinoclemmys_pulcherrima	Sacalia_quadriocellata	(((Orlitia_borneensis	(Sacalia_bealei	(Pangshura_tentoria	(Pangshura_tecta	(Heosemys_spinosa	(Batagur_dhongoka	(Mauremys_sinensis	(Hardella_thurjii	(Pangshura_smithii	(Batagur_kachuga	(Batagur_baska	Batagur_borneoensis )))))))))))	(Rhinoclemmys_areolata	Rhinoclemmys_nasuta ))	(Rhinoclemmys_funerea	Rhinoclemmys_punctularia ))	(Cyclemys_dentata	(Cyclemys_oldhamii	(Cuora_aurocapitata	(Cuora_picturata	(Cuora_amboinensis	(Cuora_flavomarginata	Cuora_mccordi ))))))	(Rhinoclemmys_annulata	(Rhinoclemmys_melanosterna	(Mauremys_annamensis	(Heosemys_annandalii	Heosemys_grandis ))))	(Morenia_ocellata	(Mauremys_caspica	Mauremys_rivulata ))	(Siebenrockiella_crassicollis	(Mauremys_japonica	(Notochelys_platynota	(Mauremys_leprosa	Morenia_petersi )))))));
(Malaclemys_terrapin	(Leucocephalon_yuwonoi	((Pangshura_tecta	(Pangshura_tentoria	(Heosemys_spinosa	(Batagur_dhongoka	(Mauremys_sinensis	(Hardella_thurjii	(Pangshura_smithii	(Batagur_kachuga	(Batagur_baska	Batagur_borneoensis )))))))))	(Mauremys_japonica	Notochelys_platynota	Orlitia_borneensis	Rhinoclemmys_diademata	Sacalia_quadriocellata	Siebenrockiella_crassicollis	(Cyclemys_dentata	(Cyclemys_oldhamii	(Cuora_aurocapitata	(Cuora_amboinensis	(Cuora_picturata	(Cuora_flavomarginata	Cuora_mccordi ))))))	(Heosemys_annandalii	Malayemys_subtrijuga	Mauremys_nigricans	Mauremys_reevesii	Morenia_ocellata	Rhinoclemmys_annulata	(Geoemyda_spengleri	Melanochelys_trijuga )	(Heosemys_grandis	(Mauremys_annamensis	Rhinoclemmys_melanosterna ))	(Mauremys_rivulata	(Mauremys_caspica	Sacalia_bealei )))	(Rhinoclemmys_pulcherrima	Rhinoclemmys_punctularia	(Rhinoclemmys_areolata	Rhinoclemmys_funerea	Rhinoclemmys_nasuta )))	(Mauremys_leprosa	Morenia_petersi ))));
(Malaclemys_terrapin	(Morenia_ocellata	(((Mauremys_nigricans	(Mauremys_reevesii	(Malayemys_subtrijuga	((Siebenrockiella_crassicollis	((Orlitia_borneensis	((Pangshura_tentoria	(Pangshura_tecta	((Batagur_dhongoka	(Heosemys_spinosa	(Hardella_thurjii	(Pangshura_smithii	(Batagur_kachuga	(Batagur_baska	Batagur_borneoensis ))))))	(Sacalia_bealei	(Leucocephalon_yuwonoi	Mauremys_sinensis )))))	(Rhinoclemmys_pulcherrima	(Rhinoclemmys_punctularia	(Rhinoclemmys_funerea	(Rhinoclemmys_areolata	Rhinoclemmys_nasuta ))))))	((Rhinoclemmys_diademata	(Notochelys_platynota	(Cyclemys_dentata	(Cyclemys_oldhamii	(Cuora_aurocapitata	(Cuora_amboinensis	(Cuora_picturata	(Cuora_flavomarginata	Cuora_mccordi ))))))))	(Mauremys_leprosa	Morenia_petersi ))))	(Geoemyda_spengleri	Melanochelys_trijuga )))))	(Mauremys_caspica	Mauremys_rivulata ))	((Heosemys_annandalii	Mauremys_annamensis )	((Heosemys_grandis	(Rhinoclemmys_annulata	Rhinoclemmys_melanosterna ))	(Mauremys_japonica	Sacalia_quadriocellata ))))));
(Malaclemys_terrapin	(Leucocephalon_yuwonoi	(((Siebenrockiella_crassicollis	((Sacalia_bealei	(Pangshura_tentoria	(Pangshura_tecta	(Mauremys_sinensis	(Batagur_dhongoka	(Heosemys_spinosa	((Batagur_baska	Batagur_borneoensis )	(Batagur_kachuga	(Hardella_thurjii	Pangshura_smithii )))))))))	((Mauremys_nigricans	(Rhinoclemmys_annulata	((Mauremys_japonica	(Heosemys_annandalii	Heosemys_grandis ))	(Mauremys_annamensis	Rhinoclemmys_melanosterna ))))	((Malayemys_subtrijuga	Mauremys_reevesii )	(Morenia_ocellata	(Mauremys_caspica	Mauremys_rivulata ))))))	(Melanochelys_trijuga	(Geoemyda_spengleri	Sacalia_quadriocellata )))	(Rhinoclemmys_areolata	(Rhinoclemmys_pulcherrima	((Rhinoclemmys_diademata	(Orlitia_borneensis	((Notochelys_platynota	(Cyclemys_dentata	(Cyclemys_oldhamii	(Cuora_aurocapitata	(Cuora_amboinensis	(Cuora_picturata	(Cuora_flavomarginata	Cuora_mccordi )))))))	(Mauremys_leprosa	Morenia_petersi ))))	(Rhinoclemmys_punctularia	(Rhinoclemmys_funerea	Rhinoclemmys_nasuta ))))))));
(Malaclemys_terrapin	(Geoemyda_spengleri	(Melanochelys_trijuga	(Morenia_ocellata	(((Sacalia_bealei	(Mauremys_sinensis	((Batagur_dhongoka	(Heosemys_spinosa	((Batagur_baska	Batagur_borneoensis )	(Batagur_kachuga	(Hardella_thurjii	Pangshura_smithii )))))	(Pangshura_tentoria	(Leucocephalon_yuwonoi	Pangshura_tecta )))))	(Rhinoclemmys_annulata	(Rhinoclemmys_pulcherrima	((Orlitia_borneensis	((Rhinoclemmys_diademata	(Notochelys_platynota	(Cyclemys_dentata	(Cyclemys_oldhamii	(Cuora_aurocapitata	(Cuora_amboinensis	(Cuora_picturata	(Cuora_flavomarginata	Cuora_mccordi ))))))))	(Mauremys_leprosa	Morenia_petersi )))	(Rhinoclemmys_punctularia	(Rhinoclemmys_funerea	(Rhinoclemmys_areolata	Rhinoclemmys_nasuta )))))))	(((Heosemys_annandalii	((Heosemys_grandis	(Mauremys_annamensis	Rhinoclemmys_melanosterna ))	(Mauremys_japonica	(Sacalia_quadriocellata	Siebenrockiella_crassicollis ))))	(Mauremys_caspica	Mauremys_rivulata ))	(Mauremys_nigricans	(Malayemys_subtrijuga	Mauremys_reevesii ))))))));
(Malaclemys_terrapin	(Geoemyda_spengleri	(Sacalia_bealei	(Morenia_ocellata	(Mauremys_caspica	(Mauremys_rivulata	(Mauremys_nigricans	(Mauremys_reevesii	(Malayemys_subtrijuga	(Melanochelys_trijuga	((((((Pangshura_tecta	(Pangshura_tentoria	(Batagur_dhongoka	(Heosemys_spinosa	((Batagur_kachuga	(Batagur_baska	Batagur_borneoensis ))	(Hardella_thurjii	Pangshura_smithii ))))))	(Leucocephalon_yuwonoi	Mauremys_sinensis ))	(Mauremys_leprosa	Morenia_petersi ))	(Orlitia_borneensis	((Rhinoclemmys_diademata	(Rhinoclemmys_punctularia	(Heosemys_grandis	(Rhinoclemmys_annulata	Rhinoclemmys_melanosterna ))))	(Rhinoclemmys_pulcherrima	(Rhinoclemmys_funerea	(Rhinoclemmys_areolata	Rhinoclemmys_nasuta ))))))	(Notochelys_platynota	(Cyclemys_dentata	(Cyclemys_oldhamii	(Cuora_aurocapitata	(Cuora_picturata	(Cuora_amboinensis	(Cuora_flavomarginata	Cuora_mccordi ))))))))	(Siebenrockiella_crassicollis	(Sacalia_quadriocellata	(Mauremys_japonica	(Heosemys_annandalii	Mauremys_annamensis )))))))))))))));
(Malaclemys_terrapin	(Mauremys_japonica	(((Orlitia_borneensis	(Rhinoclemmys_diademata	((Notochelys_platynota	(Leucocephalon_yuwonoi	((Pangshura_tecta	(Pangshura_tentoria	(Heosemys_spinosa	(Batagur_dhongoka	(Mauremys_sinensis	((Batagur_kachuga	(Batagur_baska	Batagur_borneoensis ))	(Hardella_thurjii	Pangshura_smithii )))))))	(Mauremys_leprosa	Morenia_petersi ))))	(Cyclemys_dentata	(Cyclemys_oldhamii	(Cuora_picturata	((Cuora_amboinensis	Cuora_aurocapitata )	(Cuora_flavomarginata	Cuora_mccordi ))))))))	((Rhinoclemmys_areolata	((Rhinoclemmys_annulata	(Mauremys_nigricans	((Mauremys_reevesii	(Morenia_ocellata	(Malayemys_subtrijuga	(Geoemyda_spengleri	Melanochelys_trijuga ))))	(Sacalia_bealei	(Mauremys_caspica	Mauremys_rivulata )))))	((Heosemys_annandalii	Heosemys_grandis )	(Mauremys_annamensis	Rhinoclemmys_melanosterna ))))	(Rhinoclemmys_pulcherrima	(Rhinoclemmys_punctularia	(Rhinoclemmys_funerea	Rhinoclemmys_nasuta )))))	(Sacalia_quadriocellata	Siebenrockiella_crassicollis ))));
(Malaclemys_terrapin	(Leucocephalon_yuwonoi	(Sacalia_quadriocellata	(Siebenrockiella_crassicollis	(Mauremys_japonica	(((Pangshura_tecta	(Pangshura_tentoria	(Heosemys_spinosa	(Batagur_dhongoka	(Mauremys_sinensis	((Batagur_kachuga	(Batagur_baska	Batagur_borneoensis ))	(Hardella_thurjii	Pangshura_smithii )))))))	(Mauremys_leprosa	Morenia_petersi ))	(Notochelys_platynota	((Cyclemys_dentata	(Cyclemys_oldhamii	(Cuora_aurocapitata	(Cuora_amboinensis	(Cuora_picturata	(Cuora_flavomarginata	Cuora_mccordi ))))))	(Rhinoclemmys_diademata	((Rhinoclemmys_pulcherrima	(Orlitia_borneensis	(Rhinoclemmys_annulata	(Sacalia_bealei	((Morenia_ocellata	(Malayemys_subtrijuga	(Geoemyda_spengleri	Melanochelys_trijuga )))	((Mauremys_caspica	Mauremys_rivulata )	(Mauremys_nigricans	Mauremys_reevesii )))))))	((Rhinoclemmys_areolata	(Rhinoclemmys_melanosterna	(Heosemys_grandis	(Heosemys_annandalii	Mauremys_annamensis ))))	(Rhinoclemmys_nasuta	(Rhinoclemmys_funerea	Rhinoclemmys_punctularia )))))))))))));
(Malaclemys_terrapin	(Leucocephalon_yuwonoi	(Geoemyda_spengleri	(Melanochelys_trijuga	(Sacalia_quadriocellata	(Siebenrockiella_crassicollis	(Malayemys_subtrijuga	(Mauremys_reevesii	(Mauremys_nigricans	(Rhinoclemmys_annulata	((((Mauremys_japonica	(Notochelys_platynota	(Morenia_petersi	(Mauremys_leprosa	(Pangshura_tecta	(Pangshura_tentoria	(Sacalia_bealei	(Heosemys_spinosa	(Batagur_dhongoka	(Mauremys_sinensis	(Hardella_thurjii	(Pangshura_smithii	(Batagur_kachuga	(Batagur_baska	Batagur_borneoensis ))))))))))))))	(Rhinoclemmys_diademata	(Cyclemys_dentata	(Cyclemys_oldhamii	(Cuora_aurocapitata	(Cuora_amboinensis	(Cuora_picturata	(Cuora_flavomarginata	Cuora_mccordi ))))))))	(Orlitia_borneensis	((Rhinoclemmys_areolata	Rhinoclemmys_nasuta )	(Rhinoclemmys_pulcherrima	(Rhinoclemmys_funerea	Rhinoclemmys_punctularia )))))	(((Heosemys_annandalii	Heosemys_grandis )	(Morenia_ocellata	(Mauremys_caspica	Mauremys_rivulata )))	(Mauremys_annamensis	Rhinoclemmys_melanosterna )))))))))))));
(Malaclemys_terrapin	(Cuora_amboinensis	Cuora_aurocapitata	Cuora_flavomarginata	Cuora_mccordi	Cuora_picturata	Cyclemys_dentata	Cyclemys_oldhamii	Heosemys_annandalii	Mauremys_japonica	Orlitia_borneensis	Rhinoclemmys_diademata	(Notochelys_platynota	((Mauremys_sinensis	((Batagur_dhongoka	(Heosemys_spinosa	((Batagur_kachuga	(Batagur_baska	Batagur_borneoensis ))	(Hardella_thurjii	Pangshura_smithii ))))	(Pangshura_tentoria	(Leucocephalon_yuwonoi	Pangshura_tecta ))))	(Mauremys_leprosa	Morenia_petersi )))	((Mauremys_reevesii	(Melanochelys_trijuga	(Geoemyda_spengleri	Malayemys_subtrijuga	Morenia_ocellata ))	(Mauremys_nigricans	(Mauremys_rivulata	(Mauremys_caspica	Sacalia_bealei ))))	(Sacalia_quadriocellata	Siebenrockiella_crassicollis ))	(Heosemys_grandis	(Mauremys_annamensis	Rhinoclemmys_melanosterna ))	(Rhinoclemmys_annulata	((Rhinoclemmys_pulcherrima	(Rhinoclemmys_areolata	Rhinoclemmys_nasuta ))	(Rhinoclemmys_funerea	Rhinoclemmys_punctularia )))));
(Malaclemys_terrapin	(Leucocephalon_yuwonoi	(((Pangshura_tecta	(Pangshura_tentoria	(Heosemys_spinosa	(Batagur_dhongoka	(Mauremys_sinensis	(Hardella_thurjii	(Pangshura_smithii	(Batagur_kachuga	(Batagur_baska	Batagur_borneoensis )))))))))	(Mauremys_leprosa	Morenia_petersi ))	(Notochelys_platynota	(((((Orlitia_borneensis	((Rhinoclemmys_areolata	(Rhinoclemmys_nasuta	(Rhinoclemmys_funerea	(Rhinoclemmys_punctularia	(Rhinoclemmys_pulcherrima	(Rhinoclemmys_diademata	(Cyclemys_dentata	(Cyclemys_oldhamii	(Cuora_aurocapitata	(Cuora_amboinensis	(Cuora_picturata	(Cuora_flavomarginata	Cuora_mccordi ))))))))))))	(Rhinoclemmys_annulata	(Rhinoclemmys_melanosterna	(Heosemys_grandis	(Heosemys_annandalii	Mauremys_annamensis ))))))	(Sacalia_bealei	(Morenia_ocellata	(Mauremys_caspica	Mauremys_rivulata ))))	(Mauremys_nigricans	Mauremys_reevesii ))	(Malayemys_subtrijuga	(Geoemyda_spengleri	Melanochelys_trijuga )))	(Siebenrockiella_crassicollis	(Mauremys_japonica	Sacalia_quadriocellata )))))));
(Malaclemys_terrapin	(Geoemyda_spengleri	(Melanochelys_trijuga	(Malayemys_subtrijuga	(Mauremys_reevesii	(((Siebenrockiella_crassicollis	(((Notochelys_platynota	(Morenia_petersi	(Mauremys_leprosa	((Pangshura_tecta	(Pangshura_tentoria	(Heosemys_spinosa	(Batagur_dhongoka	((Batagur_kachuga	(Batagur_baska	Batagur_borneoensis ))	(Hardella_thurjii	Pangshura_smithii ))))))	(Leucocephalon_yuwonoi	Mauremys_sinensis )))))	(Cyclemys_dentata	(Cyclemys_oldhamii	(Cuora_aurocapitata	(Cuora_amboinensis	(Cuora_picturata	(Cuora_flavomarginata	Cuora_mccordi )))))))	(Orlitia_borneensis	(Rhinoclemmys_diademata	(Rhinoclemmys_punctularia	(Rhinoclemmys_funerea	((Rhinoclemmys_pulcherrima	(Rhinoclemmys_annulata	Rhinoclemmys_melanosterna ))	(Rhinoclemmys_areolata	Rhinoclemmys_nasuta ))))))))	(Sacalia_quadriocellata	(Mauremys_japonica	(Heosemys_grandis	(Heosemys_annandalii	Mauremys_annamensis )))))	(Mauremys_nigricans	(Sacalia_bealei	(Morenia_ocellata	(Mauremys_caspica	Mauremys_rivulata ))))))))));
(Malaclemys_terrapin	(Heosemys_annandalii	((Sacalia_quadriocellata	(Siebenrockiella_crassicollis	((Mauremys_nigricans	((Rhinoclemmys_annulata	(Rhinoclemmys_areolata	(Rhinoclemmys_nasuta	((Orlitia_borneensis	(Rhinoclemmys_diademata	((Notochelys_platynota	((Mauremys_sinensis	((Batagur_dhongoka	(Heosemys_spinosa	((Batagur_kachuga	(Batagur_baska	Batagur_borneoensis ))	(Hardella_thurjii	Pangshura_smithii ))))	(Pangshura_tentoria	(Leucocephalon_yuwonoi	Pangshura_tecta ))))	(Mauremys_leprosa	Morenia_petersi )))	(Cyclemys_dentata	(Cyclemys_oldhamii	(Cuora_aurocapitata	(Cuora_amboinensis	(Cuora_picturata	(Cuora_flavomarginata	Cuora_mccordi )))))))))	(Rhinoclemmys_pulcherrima	(Rhinoclemmys_funerea	Rhinoclemmys_punctularia ))))))	(Sacalia_bealei	(Mauremys_caspica	Mauremys_rivulata ))))	((Melanochelys_trijuga	(Geoemyda_spengleri	Morenia_ocellata ))	(Malayemys_subtrijuga	Mauremys_reevesii )))))	(Mauremys_japonica	(Heosemys_grandis	(Mauremys_annamensis	Rhinoclemmys_melanosterna ))))));
(Malaclemys_terrapin	(Leucocephalon_yuwonoi	(Melanochelys_trijuga	(((Siebenrockiella_crassicollis	(((Mauremys_nigricans	((Mauremys_rivulata	(Mauremys_caspica	(Sacalia_bealei	(Orlitia_borneensis	((Mauremys_sinensis	(Batagur_dhongoka	(Heosemys_spinosa	(Hardella_thurjii	(Pangshura_smithii	(Batagur_kachuga	(Batagur_baska	Batagur_borneoensis )))))))	(Pangshura_tecta	(Pangshura_tentoria	(Mauremys_leprosa	(Morenia_petersi	Notochelys_platynota )))))))))	((Heosemys_annandalii	Heosemys_grandis )	(Mauremys_japonica	(Mauremys_annamensis	Rhinoclemmys_melanosterna )))))	(Cyclemys_dentata	(Cyclemys_oldhamii	(Cuora_aurocapitata	(Cuora_amboinensis	(Cuora_picturata	(Cuora_flavomarginata	Cuora_mccordi )))))))	(Rhinoclemmys_diademata	((Rhinoclemmys_annulata	(Rhinoclemmys_funerea	(Rhinoclemmys_areolata	Rhinoclemmys_nasuta )))	(Rhinoclemmys_pulcherrima	Rhinoclemmys_punctularia )))))	(Mauremys_reevesii	(Malayemys_subtrijuga	Morenia_ocellata )))	(Geoemyda_spengleri	Sacalia_quadriocellata )))));
(Malaclemys_terrapin	(Leucocephalon_yuwonoi	(Geoemyda_spengleri	(Sacalia_quadriocellata	(Siebenrockiella_crassicollis	(((((Pangshura_tentoria	((Batagur_dhongoka	(Heosemys_spinosa	((Batagur_baska	Batagur_borneoensis )	(Batagur_kachuga	(Hardella_thurjii	Pangshura_smithii )))))	(Mauremys_sinensis	Pangshura_tecta )))	(Sacalia_bealei	(Morenia_ocellata	(Mauremys_caspica	Mauremys_rivulata ))))	((Orlitia_borneensis	(Rhinoclemmys_diademata	((Mauremys_japonica	(Notochelys_platynota	(Cyclemys_dentata	(Cyclemys_oldhamii	(Cuora_aurocapitata	(Cuora_picturata	(Cuora_amboinensis	(Cuora_flavomarginata	Cuora_mccordi ))))))))	(Mauremys_leprosa	Morenia_petersi ))))	(Rhinoclemmys_annulata	((Heosemys_grandis	(Heosemys_annandalii	Mauremys_annamensis ))	(Rhinoclemmys_melanosterna	(Rhinoclemmys_areolata	((Rhinoclemmys_funerea	Rhinoclemmys_nasuta )	(Rhinoclemmys_pulcherrima	Rhinoclemmys_punctularia ))))))))	(Mauremys_nigricans	Mauremys_reevesii ))	(Malayemys_subtrijuga	Melanochelys_trijuga )))))));
(Malaclemys_terrapin	(Heosemys_annandalii	(Mauremys_japonica	(Heosemys_grandis	(((Rhinoclemmys_diademata	(Orlitia_borneensis	((Notochelys_platynota	(((Pangshura_tecta	((Batagur_dhongoka	(Heosemys_spinosa	((Batagur_baska	Batagur_borneoensis )	(Batagur_kachuga	(Hardella_thurjii	Pangshura_smithii )))))	(Pangshura_tentoria	Sacalia_bealei )))	(Leucocephalon_yuwonoi	Mauremys_sinensis ))	(Mauremys_leprosa	Morenia_petersi )))	(Cyclemys_dentata	(Cyclemys_oldhamii	(Cuora_aurocapitata	(Cuora_amboinensis	(Cuora_picturata	(Cuora_flavomarginata	Cuora_mccordi )))))))))	((Rhinoclemmys_areolata	(Rhinoclemmys_annulata	(Mauremys_annamensis	Rhinoclemmys_melanosterna )))	((Rhinoclemmys_funerea	Rhinoclemmys_nasuta )	(Rhinoclemmys_pulcherrima	Rhinoclemmys_punctularia ))))	((Melanochelys_trijuga	((Malayemys_subtrijuga	(Geoemyda_spengleri	Morenia_ocellata ))	(Mauremys_reevesii	(Mauremys_nigricans	(Mauremys_caspica	Mauremys_rivulata )))))	(Sacalia_quadriocellata	Siebenrockiella_crassicollis )))))));
(Malaclemys_terrapin	(Leucocephalon_yuwonoi	Notochelys_platynota	Pangshura_tecta	Rhinoclemmys_diademata	Siebenrockiella_crassicollis	(Sacalia_bealei	(Pangshura_tentoria	(Heosemys_spinosa	(Batagur_dhongoka	(Mauremys_sinensis	(Hardella_thurjii	(Pangshura_smithii	(Batagur_kachuga	(Batagur_baska	Batagur_borneoensis )))))))))	(Cyclemys_dentata	(Cyclemys_oldhamii	(Cuora_aurocapitata	(Cuora_amboinensis	(Cuora_picturata	(Cuora_flavomarginata	Cuora_mccordi ))))))	(Rhinoclemmys_pulcherrima	((Orlitia_borneensis	(Rhinoclemmys_annulata	(Mauremys_nigricans	(Mauremys_reevesii	((Morenia_ocellata	(Malayemys_subtrijuga	(Geoemyda_spengleri	Melanochelys_trijuga )))	(Mauremys_caspica	Mauremys_rivulata ))))))	(Rhinoclemmys_punctularia	(Rhinoclemmys_areolata	((Rhinoclemmys_melanosterna	(Mauremys_annamensis	(Heosemys_annandalii	Heosemys_grandis )))	(Rhinoclemmys_funerea	Rhinoclemmys_nasuta ))))))	(Mauremys_japonica	Sacalia_quadriocellata )	(Mauremys_leprosa	Morenia_petersi )));
(Malaclemys_terrapin	(Mauremys_japonica	(Sacalia_quadriocellata	(Siebenrockiella_crassicollis	((((Sacalia_bealei	(Pangshura_tentoria	((Mauremys_sinensis	(Batagur_dhongoka	(Heosemys_spinosa	((Batagur_kachuga	(Batagur_baska	Batagur_borneoensis ))	(Hardella_thurjii	Pangshura_smithii )))))	((Leucocephalon_yuwonoi	Pangshura_tecta )	(Mauremys_leprosa	Morenia_petersi )))))	(Orlitia_borneensis	(((Rhinoclemmys_annulata	(Rhinoclemmys_diademata	Rhinoclemmys_melanosterna ))	(Rhinoclemmys_pulcherrima	(Rhinoclemmys_funerea	Rhinoclemmys_punctularia )))	(Rhinoclemmys_areolata	Rhinoclemmys_nasuta ))))	(Notochelys_platynota	(Cyclemys_dentata	(Cyclemys_oldhamii	(Cuora_aurocapitata	(Cuora_amboinensis	(Cuora_picturata	(Cuora_flavomarginata	Cuora_mccordi ))))))))	(Melanochelys_trijuga	((Malayemys_subtrijuga	(Geoemyda_spengleri	Morenia_ocellata ))	(Mauremys_reevesii	(Mauremys_nigricans	((Mauremys_annamensis	(Heosemys_annandalii	Heosemys_grandis ))	(Mauremys_caspica	Mauremys_rivulata )))))))))));
(Malaclemys_terrapin	(Geoemyda_spengleri	(Melanochelys_trijuga	(((Siebenrockiella_crassicollis	(((Pangshura_tentoria	(Sacalia_bealei	(Batagur_dhongoka	(Heosemys_spinosa	(Mauremys_sinensis	((Batagur_kachuga	(Batagur_baska	Batagur_borneoensis ))	(Hardella_thurjii	Pangshura_smithii )))))))	(Leucocephalon_yuwonoi	Pangshura_tecta ))	((Notochelys_platynota	(Cyclemys_dentata	(Cyclemys_oldhamii	(Cuora_aurocapitata	(Cuora_amboinensis	(Cuora_picturata	(Cuora_flavomarginata	Cuora_mccordi )))))))	(Mauremys_leprosa	Morenia_petersi ))))	((Rhinoclemmys_diademata	((Heosemys_annandalii	Mauremys_japonica )	(Sacalia_quadriocellata	(Heosemys_grandis	(Mauremys_annamensis	Rhinoclemmys_melanosterna )))))	(Orlitia_borneensis	((Rhinoclemmys_annulata	(Rhinoclemmys_areolata	Rhinoclemmys_nasuta ))	(Rhinoclemmys_pulcherrima	(Rhinoclemmys_funerea	Rhinoclemmys_punctularia ))))))	((Malayemys_subtrijuga	Morenia_ocellata )	(Mauremys_reevesii	(Mauremys_nigricans	(Mauremys_caspica	Mauremys_rivulata ))))))));
(Malaclemys_terrapin	(Leucocephalon_yuwonoi	((Melanochelys_trijuga	((Rhinoclemmys_diademata	((Orlitia_borneensis	(Batagur_baska	Batagur_borneoensis ))	((Sacalia_bealei	((Mauremys_reevesii	(Malayemys_subtrijuga	(Geoemyda_spengleri	Morenia_ocellata )))	(Mauremys_nigricans	((Heosemys_annandalii	(Mauremys_caspica	Mauremys_rivulata ))	(Mauremys_annamensis	Rhinoclemmys_annulata )))))	((Rhinoclemmys_areolata	(Heosemys_grandis	Rhinoclemmys_melanosterna ))	(Rhinoclemmys_pulcherrima	(Rhinoclemmys_punctularia	(Rhinoclemmys_funerea	Rhinoclemmys_nasuta )))))))	(Mauremys_japonica	(((Pangshura_tecta	(Pangshura_tentoria	(Heosemys_spinosa	(Batagur_dhongoka	(Mauremys_sinensis	(Batagur_kachuga	(Hardella_thurjii	Pangshura_smithii )))))))	(Mauremys_leprosa	Morenia_petersi ))	(Notochelys_platynota	(Cyclemys_dentata	(Cyclemys_oldhamii	(Cuora_aurocapitata	(Cuora_amboinensis	(Cuora_picturata	(Cuora_flavomarginata	Cuora_mccordi )))))))))))	(Sacalia_quadriocellata	Siebenrockiella_crassicollis ))));
(Malaclemys_terrapin	(Heosemys_annandalii	((((Morenia_ocellata	(Sacalia_bealei	(Pangshura_tentoria	((Heosemys_spinosa	(Batagur_dhongoka	(Mauremys_sinensis	(Hardella_thurjii	(Pangshura_smithii	(Batagur_kachuga	(Batagur_baska	Batagur_borneoensis )))))))	(Leucocephalon_yuwonoi	Pangshura_tecta )))))	(Mauremys_caspica	Mauremys_rivulata ))	(Heosemys_grandis	(Mauremys_annamensis	Rhinoclemmys_melanosterna )))	(((Orlitia_borneensis	(Rhinoclemmys_diademata	((Cyclemys_dentata	(Cyclemys_oldhamii	(Cuora_aurocapitata	(Cuora_amboinensis	(Cuora_picturata	(Cuora_flavomarginata	Cuora_mccordi ))))))	(Notochelys_platynota	(Mauremys_japonica	(Mauremys_leprosa	Morenia_petersi ))))))	(Rhinoclemmys_annulata	((Rhinoclemmys_funerea	(Rhinoclemmys_areolata	Rhinoclemmys_nasuta ))	(Rhinoclemmys_pulcherrima	Rhinoclemmys_punctularia ))))	(((Malayemys_subtrijuga	(Geoemyda_spengleri	Melanochelys_trijuga ))	(Sacalia_quadriocellata	Siebenrockiella_crassicollis ))	(Mauremys_nigricans	Mauremys_reevesii ))))));
(Malaclemys_terrapin	(Leucocephalon_yuwonoi	((Pangshura_tecta	(Pangshura_tentoria	(Heosemys_spinosa	(Batagur_dhongoka	(Mauremys_sinensis	((Batagur_baska	Batagur_borneoensis )	(Hardella_thurjii	(Batagur_kachuga	Pangshura_smithii ))))))))	(Mauremys_annamensis	((Melanochelys_trijuga	((((Cyclemys_dentata	(Cyclemys_oldhamii	(Cuora_aurocapitata	(Cuora_amboinensis	(Cuora_picturata	(Cuora_flavomarginata	Cuora_mccordi ))))))	(Rhinoclemmys_diademata	(Orlitia_borneensis	((Rhinoclemmys_areolata	Rhinoclemmys_nasuta )	(Rhinoclemmys_pulcherrima	(Rhinoclemmys_funerea	Rhinoclemmys_punctularia ))))))	(Siebenrockiella_crassicollis	(Geoemyda_spengleri	Sacalia_quadriocellata )))	((Malayemys_subtrijuga	(Mauremys_reevesii	((Rhinoclemmys_annulata	(Heosemys_annandalii	Morenia_ocellata ))	(Mauremys_nigricans	(Mauremys_rivulata	(Mauremys_caspica	Sacalia_bealei ))))))	(Notochelys_platynota	(Mauremys_leprosa	Morenia_petersi )))))	(Mauremys_japonica	(Heosemys_grandis	Rhinoclemmys_melanosterna )))))));
(Malaclemys_terrapin	(Mauremys_japonica	(Sacalia_quadriocellata	((Siebenrockiella_crassicollis	((Notochelys_platynota	(Morenia_petersi	(Mauremys_leprosa	(Leucocephalon_yuwonoi	(Pangshura_tecta	(Pangshura_tentoria	(Heosemys_spinosa	(Batagur_dhongoka	(Mauremys_sinensis	(Hardella_thurjii	(Pangshura_smithii	(Batagur_kachuga	(Batagur_baska	Batagur_borneoensis )))))))))))))	((Cyclemys_dentata	(Cyclemys_oldhamii	(Cuora_aurocapitata	(Cuora_amboinensis	(Cuora_picturata	(Cuora_flavomarginata	Cuora_mccordi ))))))	(Rhinoclemmys_diademata	(Rhinoclemmys_pulcherrima	((Rhinoclemmys_punctularia	(Rhinoclemmys_funerea	(Rhinoclemmys_nasuta	(Rhinoclemmys_areolata	(Rhinoclemmys_melanosterna	(Mauremys_annamensis	(Heosemys_annandalii	Heosemys_grandis )))))))	(Orlitia_borneensis	(Rhinoclemmys_annulata	(Mauremys_nigricans	(Sacalia_bealei	((Malayemys_subtrijuga	Mauremys_reevesii )	(Morenia_ocellata	(Mauremys_caspica	Mauremys_rivulata )))))))))))))	(Geoemyda_spengleri	Melanochelys_trijuga )))));
(Malaclemys_terrapin	(Leucocephalon_yuwonoi	((Siebenrockiella_crassicollis	(Melanochelys_trijuga	((Rhinoclemmys_areolata	(Rhinoclemmys_pulcherrima	(Rhinoclemmys_nasuta	(((Orlitia_borneensis	(((Mauremys_sinensis	(Heosemys_spinosa	(Batagur_dhongoka	((Batagur_kachuga	(Batagur_baska	Batagur_borneoensis ))	(Hardella_thurjii	Pangshura_smithii )))))	(Pangshura_tecta	Pangshura_tentoria ))	(Mauremys_leprosa	Morenia_petersi )))	(Rhinoclemmys_diademata	(Notochelys_platynota	(Cyclemys_dentata	(Cyclemys_oldhamii	(Cuora_aurocapitata	(Cuora_amboinensis	(Cuora_picturata	(Cuora_flavomarginata	Cuora_mccordi )))))))))	(Rhinoclemmys_funerea	Rhinoclemmys_punctularia )))))	(((Mauremys_reevesii	(Mauremys_nigricans	(Heosemys_annandalii	Mauremys_rivulata )))	(Malayemys_subtrijuga	Morenia_ocellata ))	((Rhinoclemmys_annulata	(Rhinoclemmys_melanosterna	(Heosemys_grandis	(Mauremys_annamensis	Mauremys_japonica ))))	(Mauremys_caspica	Sacalia_bealei ))))))	(Geoemyda_spengleri	Sacalia_quadriocellata ))));
(Malaclemys_terrapin	(Geoemyda_spengleri	Mauremys_nigricans	Melanochelys_trijuga	Rhinoclemmys_annulata	Rhinoclemmys_diademata	Sacalia_quadriocellata	Siebenrockiella_crassicollis	(Orlitia_borneensis	((((Pangshura_tecta	(Pangshura_tentoria	(Heosemys_spinosa	(Batagur_dhongoka	((Batagur_baska	Batagur_borneoensis )	(Pangshura_smithii	(Batagur_kachuga	Hardella_thurjii )))))))	(Leucocephalon_yuwonoi	Mauremys_sinensis ))	(Mauremys_leprosa	Morenia_petersi ))	(Notochelys_platynota	(Cyclemys_dentata	(Cyclemys_oldhamii	(Cuora_aurocapitata	(Cuora_amboinensis	(Cuora_picturata	(Cuora_flavomarginata	Cuora_mccordi )))))))))	(Mauremys_japonica	(Heosemys_annandalii	(Heosemys_grandis	(Mauremys_annamensis	Rhinoclemmys_melanosterna ))))	(Malayemys_subtrijuga	Mauremys_reevesii )	(Sacalia_bealei	(Mauremys_rivulata	(Mauremys_caspica	Morenia_ocellata )))	(Rhinoclemmys_pulcherrima	(Rhinoclemmys_punctularia	(Rhinoclemmys_funerea	(Rhinoclemmys_areolata	Rhinoclemmys_nasuta ))))));
(Malaclemys_terrapin	(Mauremys_japonica	(((Rhinoclemmys_diademata	(Rhinoclemmys_funerea	((Rhinoclemmys_pulcherrima	((Orlitia_borneensis	((Sacalia_bealei	(Pangshura_tentoria	((Heosemys_spinosa	(Batagur_dhongoka	(Mauremys_sinensis	(Hardella_thurjii	(Pangshura_smithii	(Batagur_kachuga	(Batagur_baska	Batagur_borneoensis )))))))	(Leucocephalon_yuwonoi	Pangshura_tecta ))))	((Malayemys_subtrijuga	(Geoemyda_spengleri	Morenia_ocellata ))	((Mauremys_reevesii	(Mauremys_nigricans	((Mauremys_annamensis	(Heosemys_annandalii	Heosemys_grandis ))	(Mauremys_caspica	Mauremys_rivulata ))))	(Melanochelys_trijuga	(Sacalia_quadriocellata	Siebenrockiella_crassicollis ))))))	(Rhinoclemmys_areolata	Rhinoclemmys_nasuta )))	(Rhinoclemmys_punctularia	(Rhinoclemmys_annulata	Rhinoclemmys_melanosterna )))))	(Cyclemys_dentata	(Cyclemys_oldhamii	(Cuora_aurocapitata	(Cuora_picturata	(Cuora_amboinensis	(Cuora_flavomarginata	Cuora_mccordi )))))))	(Notochelys_platynota	(Mauremys_leprosa	Morenia_petersi )))));
(Malaclemys_terrapin	(Geoemyda_spengleri	(Melanochelys_trijuga	(Heosemys_annandalii	Heosemys_grandis	Leucocephalon_yuwonoi	Malayemys_subtrijuga	Mauremys_annamensis	Mauremys_japonica	Mauremys_nigricans	Mauremys_reevesii	Morenia_ocellata	Notochelys_platynota	Orlitia_borneensis	Pangshura_tecta	Rhinoclemmys_annulata	Rhinoclemmys_funerea	Rhinoclemmys_melanosterna	Rhinoclemmys_pulcherrima	Rhinoclemmys_punctularia	Sacalia_bealei	Sacalia_quadriocellata	Siebenrockiella_crassicollis	(Pangshura_tentoria	(Heosemys_spinosa	(Batagur_dhongoka	(Mauremys_sinensis	(Hardella_thurjii	(Pangshura_smithii	(Batagur_kachuga	(Batagur_baska	Batagur_borneoensis ))))))))	(Rhinoclemmys_diademata	(Cyclemys_dentata	(Cyclemys_oldhamii	(Cuora_aurocapitata	(Cuora_amboinensis	(Cuora_picturata	(Cuora_flavomarginata	Cuora_mccordi )))))))	(Mauremys_caspica	Mauremys_rivulata )	(Mauremys_leprosa	Morenia_petersi )	(Rhinoclemmys_areolata	Rhinoclemmys_nasuta )))));
(Malaclemys_terrapin	(Mauremys_japonica	((((Orlitia_borneensis	((Pangshura_tentoria	((Heosemys_spinosa	(Batagur_dhongoka	(Mauremys_sinensis	(Hardella_thurjii	(Pangshura_smithii	(Batagur_kachuga	(Batagur_baska	Batagur_borneoensis )))))))	(Leucocephalon_yuwonoi	Pangshura_tecta )))	(Mauremys_leprosa	Morenia_petersi )))	(Notochelys_platynota	(Cyclemys_dentata	(Cyclemys_oldhamii	(Cuora_aurocapitata	(Cuora_amboinensis	(Cuora_picturata	(Cuora_flavomarginata	Cuora_mccordi ))))))))	(Siebenrockiella_crassicollis	((Melanochelys_trijuga	(Geoemyda_spengleri	Sacalia_quadriocellata ))	(Sacalia_bealei	(Mauremys_nigricans	(Rhinoclemmys_annulata	(Mauremys_annamensis	Rhinoclemmys_melanosterna	(Heosemys_annandalii	Heosemys_grandis ))))	(Malayemys_subtrijuga	Mauremys_reevesii )	(Morenia_ocellata	(Mauremys_caspica	Mauremys_rivulata ))))))	(Rhinoclemmys_diademata	(Rhinoclemmys_pulcherrima	((Rhinoclemmys_areolata	Rhinoclemmys_nasuta )	(Rhinoclemmys_funerea	Rhinoclemmys_punctularia )))))));
(Malaclemys_terrapin	(Mauremys_japonica	(Sacalia_quadriocellata	(Siebenrockiella_crassicollis	((Notochelys_platynota	((Leucocephalon_yuwonoi	(Pangshura_tecta	(Pangshura_tentoria	(Heosemys_spinosa	(Batagur_dhongoka	(Mauremys_sinensis	(Hardella_thurjii	(Pangshura_smithii	(Batagur_kachuga	(Batagur_baska	Batagur_borneoensis ))))))))))	(Mauremys_leprosa	Morenia_petersi )))	((Cyclemys_dentata	(Cyclemys_oldhamii	(Cuora_aurocapitata	(Cuora_amboinensis	(Cuora_picturata	(Cuora_flavomarginata	Cuora_mccordi ))))))	(Rhinoclemmys_diademata	(((Orlitia_borneensis	((Rhinoclemmys_annulata	(((Mauremys_reevesii	(Morenia_ocellata	(Malayemys_subtrijuga	(Geoemyda_spengleri	Melanochelys_trijuga ))))	(Mauremys_rivulata	(Mauremys_caspica	Sacalia_bealei )))	(Mauremys_nigricans	(Heosemys_annandalii	Mauremys_annamensis ))))	(Heosemys_grandis	Rhinoclemmys_melanosterna )))	(Rhinoclemmys_funerea	Rhinoclemmys_punctularia ))	(Rhinoclemmys_pulcherrima	(Rhinoclemmys_areolata	Rhinoclemmys_nasuta ))))))))));
(Malaclemys_terrapin	(Leucocephalon_yuwonoi	(Melanochelys_trijuga	(((((Sacalia_bealei	(Pangshura_tentoria	(Pangshura_tecta	(Heosemys_spinosa	(Batagur_dhongoka	(Mauremys_sinensis	(Hardella_thurjii	(Pangshura_smithii	(Batagur_kachuga	(Batagur_baska	Batagur_borneoensis ))))))))))	(Notochelys_platynota	(Mauremys_leprosa	Morenia_petersi )))	((Rhinoclemmys_diademata	(Cyclemys_dentata	(Cyclemys_oldhamii	(Cuora_aurocapitata	(Cuora_amboinensis	(Cuora_picturata	(Cuora_flavomarginata	Cuora_mccordi )))))))	(Orlitia_borneensis	(Rhinoclemmys_pulcherrima	(Rhinoclemmys_punctularia	(Rhinoclemmys_funerea	(Rhinoclemmys_nasuta	(Rhinoclemmys_areolata	(Rhinoclemmys_melanosterna	(Rhinoclemmys_annulata	(Heosemys_grandis	Mauremys_annamensis )))))))))))	(Siebenrockiella_crassicollis	(Mauremys_japonica	Sacalia_quadriocellata )))	((Malayemys_subtrijuga	(Geoemyda_spengleri	Morenia_ocellata ))	(Mauremys_reevesii	(Mauremys_nigricans	(Heosemys_annandalii	(Mauremys_caspica	Mauremys_rivulata )))))))));
(Malaclemys_terrapin	(((Siebenrockiella_crassicollis	(((Sacalia_bealei	(Pangshura_tentoria	((Heosemys_spinosa	(Batagur_dhongoka	(Mauremys_sinensis	(Hardella_thurjii	(Pangshura_smithii	(Batagur_kachuga	(Batagur_baska	Batagur_borneoensis )))))))	(Leucocephalon_yuwonoi	Pangshura_tecta ))))	(Malayemys_subtrijuga	((Morenia_ocellata	(Mauremys_caspica	Mauremys_rivulata ))	(Mauremys_nigricans	Mauremys_reevesii ))))	(Melanochelys_trijuga	(Geoemyda_spengleri	Sacalia_quadriocellata ))))	(Mauremys_japonica	((Notochelys_platynota	(Cyclemys_dentata	(Cyclemys_oldhamii	(Cuora_aurocapitata	(Cuora_amboinensis	(Cuora_picturata	(Cuora_flavomarginata	Cuora_mccordi )))))))	(Mauremys_leprosa	Morenia_petersi ))))	(Rhinoclemmys_diademata	(Rhinoclemmys_pulcherrima	(Orlitia_borneensis	((Rhinoclemmys_areolata	(Rhinoclemmys_annulata	(Rhinoclemmys_melanosterna	(Mauremys_annamensis	(Heosemys_annandalii	Heosemys_grandis )))))	(Rhinoclemmys_nasuta	(Rhinoclemmys_funerea	Rhinoclemmys_punctularia ))))))));
(Malaclemys_terrapin	((((Notochelys_platynota	(Morenia_petersi	(Mauremys_leprosa	(Mauremys_sinensis	(Pangshura_tecta	(Pangshura_tentoria	(Heosemys_spinosa	(Batagur_dhongoka	(Hardella_thurjii	(Pangshura_smithii	(Batagur_kachuga	(Batagur_baska	Batagur_borneoensis ))))))))))))	(Malayemys_subtrijuga	(((Geoemyda_spengleri	Melanochelys_trijuga )	(Siebenrockiella_crassicollis	(Leucocephalon_yuwonoi	Sacalia_quadriocellata )))	(Mauremys_reevesii	(Mauremys_nigricans	(Mauremys_rivulata	(Mauremys_caspica	(Morenia_ocellata	Sacalia_bealei ))))))))	((Rhinoclemmys_diademata	(Cyclemys_dentata	(Cyclemys_oldhamii	(Cuora_aurocapitata	(Cuora_amboinensis	(Cuora_picturata	(Cuora_flavomarginata	Cuora_mccordi )))))))	(Rhinoclemmys_annulata	(Rhinoclemmys_pulcherrima	((Orlitia_borneensis	(Rhinoclemmys_areolata	Rhinoclemmys_nasuta ))	(Rhinoclemmys_funerea	Rhinoclemmys_punctularia ))))))	(Mauremys_japonica	(Rhinoclemmys_melanosterna	(Mauremys_annamensis	(Heosemys_annandalii	Heosemys_grandis ))))));
(Malaclemys_terrapin	(Mauremys_japonica	((((Orlitia_borneensis	((Rhinoclemmys_nasuta	(Rhinoclemmys_areolata	(Sacalia_bealei	(Pangshura_tentoria	((Mauremys_sinensis	(Batagur_dhongoka	(Heosemys_spinosa	((Batagur_kachuga	(Batagur_baska	Batagur_borneoensis ))	(Hardella_thurjii	Pangshura_smithii )))))	(Pangshura_tecta	(Leucocephalon_yuwonoi	(Mauremys_leprosa	Morenia_petersi ))))))))	(Rhinoclemmys_pulcherrima	(Rhinoclemmys_funerea	Rhinoclemmys_punctularia ))))	((Geoemyda_spengleri	Melanochelys_trijuga )	(Malayemys_subtrijuga	(Mauremys_reevesii	((Mauremys_nigricans	(Rhinoclemmys_annulata	((Heosemys_annandalii	Heosemys_grandis )	(Mauremys_annamensis	Rhinoclemmys_melanosterna ))))	(Morenia_ocellata	(Mauremys_caspica	Mauremys_rivulata )))))))	(Sacalia_quadriocellata	Siebenrockiella_crassicollis ))	(Rhinoclemmys_diademata	(Notochelys_platynota	(Cyclemys_dentata	(Cyclemys_oldhamii	(Cuora_aurocapitata	(Cuora_picturata	(Cuora_amboinensis	(Cuora_flavomarginata	Cuora_mccordi )))))))))));
(Malaclemys_terrapin	(Leucocephalon_yuwonoi	(Sacalia_quadriocellata	(Siebenrockiella_crassicollis	((Mauremys_japonica	(Orlitia_borneensis	(((Pangshura_tecta	(Pangshura_tentoria	(Heosemys_spinosa	(Batagur_dhongoka	(Mauremys_sinensis	(Hardella_thurjii	(Pangshura_smithii	(Batagur_kachuga	(Batagur_baska	Batagur_borneoensis )))))))))	((Rhinoclemmys_annulata	(Mauremys_nigricans	((Mauremys_reevesii	(Morenia_ocellata	(Malayemys_subtrijuga	(Geoemyda_spengleri	Melanochelys_trijuga ))))	(Sacalia_bealei	(Mauremys_caspica	Mauremys_rivulata )))))	(Heosemys_grandis	(Heosemys_annandalii	Mauremys_annamensis ))))	((Rhinoclemmys_areolata	(Rhinoclemmys_pulcherrima	Rhinoclemmys_punctularia ))	(Rhinoclemmys_nasuta	(Rhinoclemmys_funerea	Rhinoclemmys_melanosterna ))))))	((Notochelys_platynota	(Cyclemys_oldhamii	(Cyclemys_dentata	(Cuora_aurocapitata	(Cuora_amboinensis	(Cuora_picturata	(Cuora_flavomarginata	Cuora_mccordi )))))))	(Rhinoclemmys_diademata	(Mauremys_leprosa	Morenia_petersi ))))))));
(Malaclemys_terrapin	(Rhinoclemmys_pulcherrima	(Rhinoclemmys_areolata	(Malayemys_subtrijuga	Mauremys_nigricans	Mauremys_reevesii	Orlitia_borneensis	Rhinoclemmys_diademata	((Sacalia_bealei	(Pangshura_tentoria	((Heosemys_spinosa	(Batagur_dhongoka	(Mauremys_sinensis	(Hardella_thurjii	(Pangshura_smithii	(Batagur_kachuga	(Batagur_baska	Batagur_borneoensis )))))))	(Leucocephalon_yuwonoi	Pangshura_tecta ))))	(Geoemyda_spengleri	Melanochelys_trijuga ))	(Cyclemys_dentata	(Cyclemys_oldhamii	(Cuora_aurocapitata	(Cuora_amboinensis	(Cuora_picturata	(Cuora_flavomarginata	Cuora_mccordi ))))))	(Rhinoclemmys_annulata	(Mauremys_annamensis	Rhinoclemmys_melanosterna	(Heosemys_annandalii	Heosemys_grandis )))	(Morenia_ocellata	(Mauremys_caspica	Mauremys_rivulata ))	(Siebenrockiella_crassicollis	(Mauremys_japonica	Sacalia_quadriocellata ))	(Notochelys_platynota	(Mauremys_leprosa	Morenia_petersi ))	(Rhinoclemmys_nasuta	(Rhinoclemmys_funerea	Rhinoclemmys_punctularia ))))));
(Malaclemys_terrapin	(Sacalia_quadriocellata	(((Siebenrockiella_crassicollis	(((Pangshura_tecta	(Mauremys_sinensis	(Sacalia_bealei	(Pangshura_tentoria	(Batagur_dhongoka	(Heosemys_spinosa	(Hardella_thurjii	(Pangshura_smithii	(Batagur_kachuga	(Batagur_baska	Batagur_borneoensis ))))))))))	((((Rhinoclemmys_annulata	(Rhinoclemmys_melanosterna	(Mauremys_japonica	(Heosemys_grandis	(Heosemys_annandalii	Mauremys_annamensis )))))	((Rhinoclemmys_pulcherrima	(Rhinoclemmys_areolata	Rhinoclemmys_nasuta ))	(Rhinoclemmys_funerea	Rhinoclemmys_punctularia )))	(Orlitia_borneensis	Rhinoclemmys_diademata ))	(Mauremys_leprosa	Morenia_petersi )))	(Notochelys_platynota	(Cyclemys_dentata	(Cyclemys_oldhamii	(Cuora_aurocapitata	(Cuora_amboinensis	(Cuora_picturata	(Cuora_flavomarginata	Cuora_mccordi )))))))))	(Malayemys_subtrijuga	((Morenia_ocellata	(Mauremys_caspica	Mauremys_rivulata ))	(Mauremys_nigricans	Mauremys_reevesii ))))	(Melanochelys_trijuga	(Geoemyda_spengleri	Leucocephalon_yuwonoi )))));
(Malaclemys_terrapin	(Leucocephalon_yuwonoi	(Geoemyda_spengleri	(Melanochelys_trijuga	(Malayemys_subtrijuga	((((Notochelys_platynota	(Mauremys_japonica	(Morenia_petersi	(Mauremys_leprosa	(Pangshura_tecta	(Pangshura_tentoria	(Heosemys_spinosa	(Batagur_dhongoka	(Mauremys_sinensis	(Hardella_thurjii	(Pangshura_smithii	(Batagur_kachuga	(Batagur_baska	Batagur_borneoensis )))))))))))))	(Cyclemys_dentata	(Cyclemys_oldhamii	(Cuora_aurocapitata	(Cuora_amboinensis	(Cuora_picturata	(Cuora_flavomarginata	Cuora_mccordi )))))))	((Rhinoclemmys_diademata	(Rhinoclemmys_pulcherrima	(Rhinoclemmys_punctularia	(Rhinoclemmys_funerea	(Rhinoclemmys_nasuta	(Rhinoclemmys_areolata	(Rhinoclemmys_melanosterna	(Mauremys_annamensis	(Heosemys_annandalii	Heosemys_grandis )))))))))	(Orlitia_borneensis	((Sacalia_bealei	(Morenia_ocellata	(Mauremys_caspica	Mauremys_rivulata )))	(Rhinoclemmys_annulata	(Mauremys_nigricans	Mauremys_reevesii ))))))	(Sacalia_quadriocellata	Siebenrockiella_crassicollis )))))));
(Malaclemys_terrapin	(Leucocephalon_yuwonoi	(Rhinoclemmys_pulcherrima	(Rhinoclemmys_areolata	((Orlitia_borneensis	(((Sacalia_bealei	(Pangshura_tentoria	(Pangshura_tecta	(Heosemys_spinosa	(Batagur_dhongoka	(Mauremys_sinensis	(Hardella_thurjii	(Pangshura_smithii	(Batagur_kachuga	(Batagur_baska	Batagur_borneoensis ))))))))))	(((Geoemyda_spengleri	Melanochelys_trijuga )	(Malayemys_subtrijuga	Morenia_ocellata ))	(((Rhinoclemmys_annulata	(Rhinoclemmys_melanosterna	(Mauremys_annamensis	(Heosemys_annandalii	Heosemys_grandis ))))	(Mauremys_caspica	Mauremys_rivulata ))	(Mauremys_nigricans	Mauremys_reevesii ))))	(((Notochelys_platynota	(Cyclemys_dentata	(Cyclemys_oldhamii	(Cuora_aurocapitata	(Cuora_amboinensis	(Cuora_picturata	(Cuora_flavomarginata	Cuora_mccordi )))))))	(Mauremys_leprosa	Morenia_petersi ))	(Rhinoclemmys_diademata	(Siebenrockiella_crassicollis	(Mauremys_japonica	Sacalia_quadriocellata ))))))	(Rhinoclemmys_nasuta	(Rhinoclemmys_funerea	Rhinoclemmys_punctularia )))))));
(Malaclemys_terrapin	(Geoemyda_spengleri	(Rhinoclemmys_areolata	((Melanochelys_trijuga	(((Sacalia_bealei	(Pangshura_tentoria	(Heosemys_spinosa	(Batagur_dhongoka	(Mauremys_sinensis	(Hardella_thurjii	(Pangshura_smithii	(Batagur_kachuga	(Batagur_baska	Batagur_borneoensis )))))))))	(((Mauremys_nigricans	(Rhinoclemmys_annulata	(Mauremys_annamensis	(Heosemys_annandalii	Heosemys_grandis ))))	(Morenia_ocellata	(Mauremys_caspica	Mauremys_rivulata )))	(Orlitia_borneensis	(Malayemys_subtrijuga	Mauremys_reevesii ))))	(((Cyclemys_dentata	(Cyclemys_oldhamii	(Cuora_aurocapitata	(Cuora_amboinensis	(Cuora_picturata	(Cuora_flavomarginata	Cuora_mccordi ))))))	((Mauremys_leprosa	(Mauremys_japonica	Pangshura_tecta ))	(Morenia_petersi	Notochelys_platynota )))	(Siebenrockiella_crassicollis	(Leucocephalon_yuwonoi	Sacalia_quadriocellata )))))	(Rhinoclemmys_pulcherrima	(Rhinoclemmys_diademata	(Rhinoclemmys_punctularia	(Rhinoclemmys_nasuta	(Rhinoclemmys_funerea	Rhinoclemmys_melanosterna )))))))));
(Malaclemys_terrapin	(Leucocephalon_yuwonoi	((Melanochelys_trijuga	(Malayemys_subtrijuga	(Mauremys_reevesii	(Mauremys_nigricans	((((((Sacalia_bealei	(Pangshura_tentoria	(Pangshura_tecta	(Mauremys_sinensis	(Batagur_dhongoka	(Heosemys_spinosa	((Batagur_baska	Batagur_borneoensis )	(Batagur_kachuga	(Hardella_thurjii	Pangshura_smithii )))))))))	(Orlitia_borneensis	((Rhinoclemmys_areolata	Rhinoclemmys_nasuta )	(Rhinoclemmys_pulcherrima	(Rhinoclemmys_funerea	Rhinoclemmys_punctularia )))))	(Mauremys_japonica	(Notochelys_platynota	(Mauremys_leprosa	Morenia_petersi ))))	(Siebenrockiella_crassicollis	(Rhinoclemmys_diademata	(Cyclemys_dentata	(Cyclemys_oldhamii	(Cuora_aurocapitata	(Cuora_amboinensis	(Cuora_picturata	(Cuora_flavomarginata	Cuora_mccordi )))))))))	(Rhinoclemmys_annulata	(Mauremys_annamensis	Rhinoclemmys_melanosterna )))	((Heosemys_annandalii	Heosemys_grandis )	(Morenia_ocellata	(Mauremys_caspica	Mauremys_rivulata ))))))))	(Geoemyda_spengleri	Sacalia_quadriocellata ))));
(Malaclemys_terrapin	(Leucocephalon_yuwonoi	(((Pangshura_tentoria	(Pangshura_tecta	(Heosemys_spinosa	(Batagur_dhongoka	(Mauremys_sinensis	(Hardella_thurjii	(Pangshura_smithii	(Batagur_kachuga	(Batagur_baska	Batagur_borneoensis )))))))))	(Mauremys_leprosa	Morenia_petersi ))	(Notochelys_platynota	(Orlitia_borneensis	Rhinoclemmys_annulata	Rhinoclemmys_diademata	Rhinoclemmys_funerea	Rhinoclemmys_melanosterna	Rhinoclemmys_pulcherrima	Rhinoclemmys_punctularia	Siebenrockiella_crassicollis	(Cyclemys_dentata	(Cyclemys_oldhamii	(Cuora_aurocapitata	(Cuora_amboinensis	(Cuora_picturata	(Cuora_flavomarginata	Cuora_mccordi ))))))	(Geoemyda_spengleri	Malayemys_subtrijuga	Mauremys_nigricans	Mauremys_reevesii	Melanochelys_trijuga	Morenia_ocellata	(Sacalia_bealei	(Mauremys_caspica	Mauremys_rivulata )))	(Heosemys_grandis	(Heosemys_annandalii	Mauremys_annamensis ))	(Mauremys_japonica	Sacalia_quadriocellata )	(Rhinoclemmys_areolata	Rhinoclemmys_nasuta ))))));
(Malaclemys_terrapin	(Leucocephalon_yuwonoi	(Geoemyda_spengleri	(Melanochelys_trijuga	(Malayemys_subtrijuga	(Siebenrockiella_crassicollis	(((((Sacalia_bealei	(Pangshura_tentoria	(Pangshura_tecta	(Heosemys_spinosa	(Batagur_dhongoka	(Mauremys_sinensis	(Hardella_thurjii	(Pangshura_smithii	(Batagur_kachuga	(Batagur_baska	Batagur_borneoensis ))))))))))	(Morenia_ocellata	(Mauremys_caspica	Mauremys_rivulata )))	(Rhinoclemmys_annulata	(Mauremys_nigricans	Mauremys_reevesii )))	(Orlitia_borneensis	((Rhinoclemmys_melanosterna	((Heosemys_grandis	(Heosemys_annandalii	Mauremys_annamensis ))	(Mauremys_japonica	Sacalia_quadriocellata )))	((Rhinoclemmys_pulcherrima	(Rhinoclemmys_areolata	Rhinoclemmys_nasuta ))	(Rhinoclemmys_funerea	Rhinoclemmys_punctularia )))))	((Rhinoclemmys_diademata	(Cyclemys_dentata	(Cyclemys_oldhamii	(Cuora_aurocapitata	((Cuora_amboinensis	Cuora_picturata )	(Cuora_flavomarginata	Cuora_mccordi ))))))	(Notochelys_platynota	(Mauremys_leprosa	Morenia_petersi ))))))))));
(Malaclemys_terrapin	(Leucocephalon_yuwonoi	(((Pangshura_tecta	(Mauremys_sinensis	(Pangshura_tentoria	(Heosemys_spinosa	(Batagur_dhongoka	(Hardella_thurjii	Pangshura_smithii	(Batagur_kachuga	(Batagur_baska	Batagur_borneoensis ))))))))	(Mauremys_leprosa	Morenia_petersi ))	(Notochelys_platynota	(Mauremys_japonica	(((Cyclemys_dentata	(Cyclemys_oldhamii	(Cuora_aurocapitata	(Cuora_amboinensis	(Cuora_picturata	(Cuora_flavomarginata	Cuora_mccordi ))))))	(Rhinoclemmys_diademata	(Orlitia_borneensis	(((Rhinoclemmys_pulcherrima	(Rhinoclemmys_annulata	Rhinoclemmys_melanosterna ))	(Rhinoclemmys_funerea	Rhinoclemmys_punctularia ))	(Rhinoclemmys_areolata	Rhinoclemmys_nasuta )))))	((Melanochelys_trijuga	((Geoemyda_spengleri	Malayemys_subtrijuga )	(Mauremys_reevesii	(Mauremys_nigricans	((Morenia_ocellata	(Heosemys_grandis	(Heosemys_annandalii	Mauremys_annamensis )))	(Sacalia_bealei	(Mauremys_caspica	Mauremys_rivulata )))))))	(Sacalia_quadriocellata	Siebenrockiella_crassicollis ))))))));
(Malaclemys_terrapin	(Leucocephalon_yuwonoi	(Geoemyda_spengleri	((Rhinoclemmys_areolata	(Rhinoclemmys_pulcherrima	((Rhinoclemmys_diademata	((Notochelys_platynota	(Mauremys_japonica	(Morenia_petersi	(Mauremys_leprosa	(Pangshura_tecta	(Pangshura_tentoria	(Heosemys_spinosa	(Batagur_dhongoka	(Mauremys_sinensis	((Batagur_baska	Batagur_borneoensis )	(Batagur_kachuga	(Hardella_thurjii	Pangshura_smithii ))))))))))))	(Cyclemys_dentata	(Cyclemys_oldhamii	(Cuora_aurocapitata	(Cuora_amboinensis	(Cuora_picturata	(Cuora_flavomarginata	Cuora_mccordi ))))))))	((Rhinoclemmys_nasuta	(Orlitia_borneensis	((Rhinoclemmys_melanosterna	(Heosemys_grandis	(Heosemys_annandalii	Mauremys_annamensis )))	(Rhinoclemmys_annulata	(((Malayemys_subtrijuga	Sacalia_bealei )	(Morenia_ocellata	(Mauremys_caspica	Mauremys_rivulata )))	(Mauremys_nigricans	Mauremys_reevesii ))))))	(Rhinoclemmys_funerea	Rhinoclemmys_punctularia )))))	(Melanochelys_trijuga	(Sacalia_quadriocellata	Siebenrockiella_crassicollis ))))));
(Malaclemys_terrapin	(((((Mauremys_nigricans	(((Notochelys_platynota	(((Pangshura_tentoria	(Leucocephalon_yuwonoi	(Batagur_dhongoka	(Heosemys_spinosa	((Batagur_kachuga	(Batagur_baska	Batagur_borneoensis ))	(Hardella_thurjii	Pangshura_smithii ))))))	(Mauremys_sinensis	Pangshura_tecta ))	(Mauremys_leprosa	Morenia_petersi )))	(Sacalia_quadriocellata	Siebenrockiella_crassicollis ))	(Mauremys_reevesii	(Melanochelys_trijuga	(Malayemys_subtrijuga	(Geoemyda_spengleri	Morenia_ocellata ))))))	(Mauremys_rivulata	(Mauremys_caspica	Sacalia_bealei )))	(Heosemys_annandalii	Mauremys_annamensis ))	(Mauremys_japonica	(Heosemys_grandis	(Rhinoclemmys_melanosterna	(Rhinoclemmys_annulata	Rhinoclemmys_areolata	(Rhinoclemmys_nasuta	(Orlitia_borneensis	Rhinoclemmys_funerea	Rhinoclemmys_pulcherrima	Rhinoclemmys_punctularia )))))))	(Rhinoclemmys_diademata	(Cyclemys_dentata	(Cyclemys_oldhamii	(Cuora_aurocapitata	(Cuora_amboinensis	(Cuora_picturata	(Cuora_flavomarginata	Cuora_mccordi )))))))));
(Malaclemys_terrapin	(Geoemyda_spengleri	(Melanochelys_trijuga	((Malayemys_subtrijuga	(Orlitia_borneensis	(Mauremys_reevesii	(Morenia_ocellata	((Sacalia_bealei	(Pangshura_tentoria	((Mauremys_sinensis	(Batagur_dhongoka	(Heosemys_spinosa	(Hardella_thurjii	(Pangshura_smithii	(Batagur_kachuga	(Batagur_baska	Batagur_borneoensis )))))))	(Pangshura_tecta	(Leucocephalon_yuwonoi	(Notochelys_platynota	(Mauremys_leprosa	Morenia_petersi )))))))	(Mauremys_nigricans	(Mauremys_caspica	Mauremys_rivulata )))))))	((Rhinoclemmys_diademata	(Cyclemys_dentata	(Cyclemys_oldhamii	(Cuora_aurocapitata	(Cuora_amboinensis	(Cuora_picturata	(Cuora_flavomarginata	Cuora_mccordi )))))))	((Siebenrockiella_crassicollis	(Sacalia_quadriocellata	(Mauremys_japonica	((Heosemys_grandis	(Heosemys_annandalii	Mauremys_annamensis ))	(Rhinoclemmys_annulata	Rhinoclemmys_melanosterna )))))	(Rhinoclemmys_areolata	((Rhinoclemmys_funerea	Rhinoclemmys_nasuta )	(Rhinoclemmys_pulcherrima	Rhinoclemmys_punctularia )))))))));
(Malaclemys_terrapin	(Heosemys_annandalii	(Mauremys_japonica	((Rhinoclemmys_diademata	(((((Pangshura_tentoria	((Heosemys_spinosa	(Batagur_dhongoka	(Mauremys_sinensis	(Hardella_thurjii	(Pangshura_smithii	(Batagur_kachuga	(Batagur_baska	Batagur_borneoensis )))))))	(Leucocephalon_yuwonoi	Pangshura_tecta )))	(Mauremys_leprosa	Morenia_petersi ))	(Notochelys_platynota	(Cyclemys_dentata	(Cyclemys_oldhamii	(Cuora_aurocapitata	(Cuora_amboinensis	(Cuora_picturata	(Cuora_flavomarginata	Cuora_mccordi ))))))))	(Siebenrockiella_crassicollis	((Mauremys_reevesii	(Melanochelys_trijuga	(Malayemys_subtrijuga	(Morenia_ocellata	(Geoemyda_spengleri	Sacalia_quadriocellata )))))	(Mauremys_nigricans	(Sacalia_bealei	(Mauremys_caspica	Mauremys_rivulata ))))))	(Orlitia_borneensis	((Rhinoclemmys_areolata	Rhinoclemmys_nasuta )	(Rhinoclemmys_pulcherrima	(Rhinoclemmys_funerea	Rhinoclemmys_punctularia ))))))	((Heosemys_grandis	Rhinoclemmys_melanosterna )	(Mauremys_annamensis	Rhinoclemmys_annulata ))))));
(Malaclemys_terrapin	(Leucocephalon_yuwonoi	(Notochelys_platynota	((((Pangshura_tecta	(Pangshura_tentoria	(Heosemys_spinosa	(Batagur_dhongoka	((Batagur_baska	Batagur_borneoensis )	(Batagur_kachuga	(Hardella_thurjii	Pangshura_smithii )))))))	(Mauremys_leprosa	Morenia_petersi ))	(Siebenrockiella_crassicollis	(((Melanochelys_trijuga	(Mauremys_reevesii	(Malayemys_subtrijuga	(Geoemyda_spengleri	Morenia_ocellata ))))	(Rhinoclemmys_diademata	(Mauremys_japonica	(Sacalia_quadriocellata	(Rhinoclemmys_melanosterna	(Heosemys_grandis	(Heosemys_annandalii	Mauremys_annamensis )))))))	(Rhinoclemmys_areolata	((Orlitia_borneensis	(Rhinoclemmys_annulata	(Sacalia_bealei	(Mauremys_nigricans	(Mauremys_rivulata	(Mauremys_caspica	Mauremys_sinensis ))))))	(Rhinoclemmys_nasuta	(Rhinoclemmys_pulcherrima	(Rhinoclemmys_funerea	Rhinoclemmys_punctularia ))))))))	(Cyclemys_dentata	(Cyclemys_oldhamii	((Cuora_amboinensis	Cuora_aurocapitata )	(Cuora_picturata	(Cuora_flavomarginata	Cuora_mccordi )))))))));
(Malaclemys_terrapin	(Leucocephalon_yuwonoi	(((Pangshura_tecta	(Pangshura_tentoria	(Heosemys_spinosa	(Batagur_dhongoka	(Mauremys_sinensis	((Batagur_kachuga	(Batagur_baska	Batagur_borneoensis ))	(Hardella_thurjii	Pangshura_smithii )))))))	(Mauremys_leprosa	Morenia_petersi ))	((Notochelys_platynota	(Cyclemys_dentata	(Cyclemys_oldhamii	(Cuora_aurocapitata	(Cuora_amboinensis	(Cuora_picturata	(Cuora_flavomarginata	Cuora_mccordi )))))))	((Siebenrockiella_crassicollis	((Melanochelys_trijuga	(Geoemyda_spengleri	Sacalia_quadriocellata ))	(Sacalia_bealei	((Mauremys_nigricans	(Rhinoclemmys_annulata	((Mauremys_annamensis	(Heosemys_annandalii	Heosemys_grandis ))	(Mauremys_japonica	Rhinoclemmys_melanosterna ))))	((Malayemys_subtrijuga	Mauremys_reevesii )	(Morenia_ocellata	(Mauremys_caspica	Mauremys_rivulata )))))))	(Rhinoclemmys_diademata	(Orlitia_borneensis	((Rhinoclemmys_areolata	Rhinoclemmys_nasuta )	(Rhinoclemmys_pulcherrima	(Rhinoclemmys_funerea	Rhinoclemmys_punctularia ))))))))));
(Malaclemys_terrapin	(Heosemys_annandalii	(Mauremys_japonica	(Sacalia_quadriocellata	(Heosemys_grandis	(Rhinoclemmys_melanosterna	((((Rhinoclemmys_diademata	((Orlitia_borneensis	((Mauremys_sinensis	(Pangshura_tecta	((Batagur_dhongoka	(Heosemys_spinosa	((Batagur_baska	Batagur_borneoensis )	(Batagur_kachuga	(Hardella_thurjii	Pangshura_smithii )))))	(Pangshura_tentoria	(Sacalia_bealei	(Mauremys_caspica	Mauremys_rivulata ))))))	(Mauremys_leprosa	Morenia_petersi )))	(((Cyclemys_dentata	(Cyclemys_oldhamii	(Cuora_aurocapitata	(Cuora_amboinensis	(Cuora_picturata	(Cuora_flavomarginata	Cuora_mccordi ))))))	(Leucocephalon_yuwonoi	Notochelys_platynota ))	(Siebenrockiella_crassicollis	(Mauremys_nigricans	Mauremys_reevesii	(Melanochelys_trijuga	(Malayemys_subtrijuga	(Geoemyda_spengleri	Morenia_ocellata ))))))))	(Rhinoclemmys_pulcherrima	Rhinoclemmys_punctularia ))	(Rhinoclemmys_funerea	Rhinoclemmys_nasuta ))	(Rhinoclemmys_annulata	(Mauremys_annamensis	Rhinoclemmys_areolata )))))))));
(Malaclemys_terrapin	((Mauremys_japonica	((Notochelys_platynota	((Mauremys_sinensis	(Pangshura_tecta	(Pangshura_tentoria	(Batagur_dhongoka	(Heosemys_spinosa	(Hardella_thurjii	(Pangshura_smithii	(Batagur_kachuga	(Batagur_baska	Batagur_borneoensis )))))))))	(Mauremys_leprosa	Morenia_petersi )))	(Heosemys_annandalii	(((Rhinoclemmys_annulata	(Mauremys_nigricans	(Mauremys_reevesii	((Siebenrockiella_crassicollis	(Sacalia_quadriocellata	(Geoemyda_spengleri	Leucocephalon_yuwonoi )))	(Malayemys_subtrijuga	Melanochelys_trijuga )))))	(Morenia_ocellata	(Mauremys_rivulata	(Mauremys_caspica	Sacalia_bealei ))))	((Heosemys_grandis	(Mauremys_annamensis	Rhinoclemmys_melanosterna ))	(Rhinoclemmys_diademata	(Orlitia_borneensis	((Rhinoclemmys_areolata	Rhinoclemmys_nasuta )	(Rhinoclemmys_pulcherrima	(Rhinoclemmys_funerea	Rhinoclemmys_punctularia ))))))))))	(Cyclemys_dentata	(Cyclemys_oldhamii	(Cuora_aurocapitata	(Cuora_amboinensis	(Cuora_picturata	(Cuora_flavomarginata	Cuora_mccordi ))))))));
(Malaclemys_terrapin	(((Rhinoclemmys_pulcherrima	(((Sacalia_bealei	(Pangshura_tentoria	(Pangshura_tecta	(Heosemys_spinosa	(Batagur_dhongoka	(Mauremys_sinensis	(Hardella_thurjii	(Pangshura_smithii	(Batagur_kachuga	(Batagur_baska	Batagur_borneoensis ))))))))))	(Orlitia_borneensis	((Rhinoclemmys_annulata	(Mauremys_nigricans	((Heosemys_annandalii	(Mauremys_annamensis	(Heosemys_grandis	Rhinoclemmys_melanosterna )))	(Mauremys_caspica	Mauremys_rivulata ))))	(Mauremys_reevesii	(Malayemys_subtrijuga	Morenia_ocellata )))))	(Rhinoclemmys_areolata	(Rhinoclemmys_nasuta	(Rhinoclemmys_funerea	Rhinoclemmys_punctularia )))))	(Melanochelys_trijuga	(Siebenrockiella_crassicollis	(Sacalia_quadriocellata	(Geoemyda_spengleri	Leucocephalon_yuwonoi )))))	((Rhinoclemmys_diademata	(Cyclemys_dentata	(Cyclemys_oldhamii	(Cuora_aurocapitata	(Cuora_amboinensis	(Cuora_picturata	(Cuora_flavomarginata	Cuora_mccordi )))))))	(Notochelys_platynota	(Mauremys_japonica	(Mauremys_leprosa	Morenia_petersi ))))));
(Malaclemys_terrapin	(Geoemyda_spengleri	(Melanochelys_trijuga	(((Rhinoclemmys_areolata	(Rhinoclemmys_pulcherrima	((Orlitia_borneensis	((Pangshura_tecta	((Heosemys_spinosa	(Batagur_dhongoka	(Mauremys_sinensis	((Batagur_baska	Batagur_borneoensis )	(Batagur_kachuga	(Hardella_thurjii	Pangshura_smithii ))))))	(Pangshura_tentoria	Sacalia_bealei )))	((Notochelys_platynota	(Cyclemys_oldhamii	(Cyclemys_dentata	(Cuora_mccordi	(Cuora_flavomarginata	(Cuora_picturata	(Cuora_amboinensis	Cuora_aurocapitata )))))))	(Mauremys_japonica	(Mauremys_leprosa	Morenia_petersi )))))	(Rhinoclemmys_diademata	(Rhinoclemmys_punctularia	(Rhinoclemmys_funerea	Rhinoclemmys_nasuta ))))))	(Siebenrockiella_crassicollis	(Leucocephalon_yuwonoi	Sacalia_quadriocellata )))	(Malayemys_subtrijuga	(Mauremys_reevesii	((Mauremys_nigricans	(Rhinoclemmys_annulata	(Heosemys_grandis	(Heosemys_annandalii	(Mauremys_annamensis	Rhinoclemmys_melanosterna )))))	(Morenia_ocellata	(Mauremys_caspica	Mauremys_rivulata )))))))));
(Malaclemys_terrapin	(Geoemyda_spengleri	(Melanochelys_trijuga	((((Pangshura_tentoria	((Heosemys_spinosa	(Batagur_dhongoka	(Mauremys_sinensis	(Hardella_thurjii	(Pangshura_smithii	(Batagur_kachuga	(Batagur_baska	Batagur_borneoensis )))))))	(Leucocephalon_yuwonoi	Pangshura_tecta )))	((((Notochelys_platynota	(Cyclemys_dentata	(Cyclemys_oldhamii	(Cuora_aurocapitata	(Cuora_amboinensis	(Cuora_picturata	(Cuora_flavomarginata	Cuora_mccordi )))))))	(Mauremys_leprosa	Morenia_petersi ))	(Mauremys_japonica	Rhinoclemmys_diademata ))	(Orlitia_borneensis	((Rhinoclemmys_areolata	Rhinoclemmys_nasuta )	(Rhinoclemmys_pulcherrima	(Rhinoclemmys_funerea	Rhinoclemmys_punctularia ))))))	(Sacalia_quadriocellata	Siebenrockiella_crassicollis ))	((Morenia_ocellata	((Mauremys_nigricans	(Rhinoclemmys_annulata	((Heosemys_annandalii	Heosemys_grandis )	(Mauremys_annamensis	Rhinoclemmys_melanosterna ))))	(Sacalia_bealei	(Mauremys_caspica	Mauremys_rivulata ))))	(Malayemys_subtrijuga	Mauremys_reevesii ))))));
(Malaclemys_terrapin	(Leucocephalon_yuwonoi	((Pangshura_tentoria	((Mauremys_sinensis	(Heosemys_spinosa	(Batagur_dhongoka	(Hardella_thurjii	(Pangshura_smithii	(Batagur_kachuga	(Batagur_baska	Batagur_borneoensis )))))))	(Pangshura_tecta	(Mauremys_leprosa	Morenia_petersi ))))	(Sacalia_bealei	(((Mauremys_rivulata	(Mauremys_nigricans	(Mauremys_reevesii	((Heosemys_annandalii	(Notochelys_platynota	(Cyclemys_dentata	(Cyclemys_oldhamii	(Cuora_aurocapitata	(Cuora_amboinensis	(Cuora_picturata	(Cuora_flavomarginata	Cuora_mccordi ))))))))	(Rhinoclemmys_diademata	(Siebenrockiella_crassicollis	(Sacalia_quadriocellata	(Mauremys_japonica	(Heosemys_grandis	(Mauremys_annamensis	Rhinoclemmys_melanosterna ))))))))))	(Rhinoclemmys_annulata	(Orlitia_borneensis	(Rhinoclemmys_areolata	(Rhinoclemmys_pulcherrima	(Rhinoclemmys_punctularia	(Rhinoclemmys_funerea	Rhinoclemmys_nasuta )))))))	(Mauremys_caspica	(Melanochelys_trijuga	(Malayemys_subtrijuga	(Geoemyda_spengleri	Morenia_ocellata )))))))));
(Malaclemys_terrapin	(Sacalia_quadriocellata	((Heosemys_grandis	(Rhinoclemmys_melanosterna	(Rhinoclemmys_annulata	(((Rhinoclemmys_pulcherrima	(Rhinoclemmys_diademata	(Orlitia_borneensis	((((Pangshura_tentoria	(Batagur_dhongoka	(Heosemys_spinosa	(Hardella_thurjii	(Pangshura_smithii	(Batagur_kachuga	(Batagur_baska	Batagur_borneoensis )))))))	((Mauremys_sinensis	(Leucocephalon_yuwonoi	Pangshura_tecta ))	(Mauremys_leprosa	Morenia_petersi )))	(Sacalia_bealei	((Mauremys_caspica	(Malayemys_subtrijuga	(Morenia_ocellata	(Geoemyda_spengleri	Melanochelys_trijuga ))))	(Mauremys_rivulata	(Mauremys_nigricans	Mauremys_reevesii )))))	(Siebenrockiella_crassicollis	(Notochelys_platynota	(Cyclemys_dentata	(Cyclemys_oldhamii	(Cuora_aurocapitata	(Cuora_picturata	(Cuora_amboinensis	(Cuora_flavomarginata	Cuora_mccordi ))))))))))))	(Rhinoclemmys_areolata	Rhinoclemmys_nasuta ))	(Rhinoclemmys_funerea	Rhinoclemmys_punctularia )))))	(Mauremys_japonica	(Heosemys_annandalii	Mauremys_annamensis )))));
(Malaclemys_terrapin	(Mauremys_annamensis	Mauremys_japonica	(Rhinoclemmys_annulata	Rhinoclemmys_melanosterna	(Orlitia_borneensis	(Notochelys_platynota	((Pangshura_tentoria	(Heosemys_spinosa	(Batagur_dhongoka	(Mauremys_sinensis	(Hardella_thurjii	(Pangshura_smithii	(Batagur_kachuga	(Batagur_baska	Batagur_borneoensis ))))))))	(Leucocephalon_yuwonoi	Pangshura_tecta ))	(Mauremys_leprosa	Morenia_petersi ))	(Rhinoclemmys_diademata	(Cyclemys_dentata	(Cyclemys_oldhamii	(Cuora_aurocapitata	(Cuora_amboinensis	(Cuora_picturata	(Cuora_flavomarginata	Cuora_mccordi )))))))	(Siebenrockiella_crassicollis	((Melanochelys_trijuga	(Geoemyda_spengleri	Sacalia_quadriocellata ))	((Malayemys_subtrijuga	(Mauremys_nigricans	Mauremys_reevesii ))	(Sacalia_bealei	(Mauremys_caspica	(Mauremys_rivulata	Morenia_ocellata ))))))	(Rhinoclemmys_areolata	Rhinoclemmys_nasuta )	(Rhinoclemmys_pulcherrima	(Rhinoclemmys_funerea	Rhinoclemmys_punctularia )))	(Heosemys_annandalii	Heosemys_grandis ))));
(Malaclemys_terrapin	(Leucocephalon_yuwonoi	(((Pangshura_tecta	(Pangshura_tentoria	(Heosemys_spinosa	(Batagur_dhongoka	(Mauremys_sinensis	(Hardella_thurjii	(Pangshura_smithii	(Batagur_kachuga	(Batagur_baska	Batagur_borneoensis )))))))))	(Mauremys_leprosa	Morenia_petersi ))	(Notochelys_platynota	(Siebenrockiella_crassicollis	((((Orlitia_borneensis	(Rhinoclemmys_diademata	(Cyclemys_dentata	(Cyclemys_oldhamii	(Cuora_aurocapitata	((Cuora_amboinensis	Cuora_picturata )	(Cuora_flavomarginata	Cuora_mccordi )))))))	(((Rhinoclemmys_annulata	(Rhinoclemmys_melanosterna	(Heosemys_grandis	Mauremys_japonica	(Heosemys_annandalii	Mauremys_annamensis ))))	(Rhinoclemmys_areolata	Rhinoclemmys_nasuta ))	(Rhinoclemmys_pulcherrima	(Rhinoclemmys_funerea	Rhinoclemmys_punctularia ))))	(Malayemys_subtrijuga	(Mauremys_reevesii	((Mauremys_nigricans	(Mauremys_caspica	Sacalia_bealei ))	(Mauremys_rivulata	Morenia_ocellata )))))	(Melanochelys_trijuga	(Geoemyda_spengleri	Sacalia_quadriocellata ))))))));
(Malaclemys_terrapin	(Leucocephalon_yuwonoi	(((Mauremys_sinensis	(Pangshura_tecta	(Pangshura_tentoria	(Batagur_dhongoka	(Heosemys_spinosa	((Batagur_baska	Batagur_borneoensis )	(Batagur_kachuga	(Hardella_thurjii	Pangshura_smithii ))))))))	(Mauremys_leprosa	Morenia_petersi ))	(Notochelys_platynota	(((Orlitia_borneensis	(((Rhinoclemmys_diademata	(Cyclemys_dentata	(Cyclemys_oldhamii	(Cuora_aurocapitata	(Cuora_amboinensis	(Cuora_picturata	(Cuora_flavomarginata	Cuora_mccordi )))))))	(Rhinoclemmys_areolata	Rhinoclemmys_nasuta ))	(Rhinoclemmys_pulcherrima	(Rhinoclemmys_funerea	Rhinoclemmys_punctularia ))))	((Heosemys_annandalii	Rhinoclemmys_annulata )	(Mauremys_japonica	(Heosemys_grandis	(Mauremys_annamensis	Rhinoclemmys_melanosterna )))))	(((Mauremys_nigricans	((Sacalia_bealei	(Geoemyda_spengleri	Morenia_ocellata ))	(Mauremys_caspica	Mauremys_rivulata )))	(Mauremys_reevesii	(Malayemys_subtrijuga	Melanochelys_trijuga )))	(Sacalia_quadriocellata	Siebenrockiella_crassicollis )))))));
(Malaclemys_terrapin	(Leucocephalon_yuwonoi	(Notochelys_platynota	((((Sacalia_bealei	(Pangshura_tentoria	(Pangshura_tecta	(Heosemys_spinosa	(Batagur_dhongoka	(Mauremys_sinensis	(Hardella_thurjii	(Pangshura_smithii	(Batagur_kachuga	(Batagur_baska	Batagur_borneoensis ))))))))))	(Siebenrockiella_crassicollis	((Melanochelys_trijuga	(Geoemyda_spengleri	Sacalia_quadriocellata ))	(Malayemys_subtrijuga	((Morenia_ocellata	(Mauremys_caspica	Mauremys_rivulata ))	(Mauremys_nigricans	Mauremys_reevesii ))))))	((Rhinoclemmys_diademata	(Orlitia_borneensis	(((Rhinoclemmys_areolata	(Rhinoclemmys_annulata	(Rhinoclemmys_melanosterna	(Mauremys_annamensis	(Heosemys_annandalii	Heosemys_grandis )))))	(Rhinoclemmys_funerea	Rhinoclemmys_nasuta ))	(Rhinoclemmys_pulcherrima	Rhinoclemmys_punctularia ))))	(Mauremys_japonica	(Mauremys_leprosa	Morenia_petersi ))))	(Cyclemys_dentata	(Cyclemys_oldhamii	(Cuora_aurocapitata	(Cuora_amboinensis	(Cuora_picturata	(Cuora_flavomarginata	Cuora_mccordi ))))))))));
(Malaclemys_terrapin	(Leucocephalon_yuwonoi	(((Siebenrockiella_crassicollis	(((Pangshura_tentoria	(Pangshura_tecta	(Heosemys_spinosa	(Batagur_dhongoka	(Mauremys_sinensis	(Hardella_thurjii	(Pangshura_smithii	(Batagur_kachuga	(Batagur_baska	Batagur_borneoensis )))))))))	(Sacalia_bealei	(Morenia_ocellata	(Mauremys_caspica	Mauremys_rivulata ))))	((Orlitia_borneensis	((Rhinoclemmys_diademata	(Notochelys_platynota	(Cyclemys_dentata	(Cyclemys_oldhamii	(Cuora_aurocapitata	(Cuora_amboinensis	(Cuora_picturata	(Cuora_flavomarginata	Cuora_mccordi ))))))))	(Mauremys_leprosa	Morenia_petersi )))	((Rhinoclemmys_annulata	(Rhinoclemmys_melanosterna	(Mauremys_japonica	(Mauremys_annamensis	(Heosemys_annandalii	Heosemys_grandis )))))	(Rhinoclemmys_pulcherrima	((Rhinoclemmys_areolata	Rhinoclemmys_nasuta )	(Rhinoclemmys_funerea	Rhinoclemmys_punctularia )))))))	(Malayemys_subtrijuga	(Mauremys_nigricans	Mauremys_reevesii )))	(Melanochelys_trijuga	(Geoemyda_spengleri	Sacalia_quadriocellata )))));
(Malaclemys_terrapin	(Rhinoclemmys_pulcherrima	((((Orlitia_borneensis	(Pangshura_tentoria	((Heosemys_spinosa	(Batagur_dhongoka	(Mauremys_sinensis	(Hardella_thurjii	(Pangshura_smithii	(Batagur_kachuga	(Batagur_baska	Batagur_borneoensis )))))))	(Leucocephalon_yuwonoi	Pangshura_tecta ))	(Sacalia_bealei	(Morenia_ocellata	(Mauremys_caspica	Mauremys_rivulata )))))	((Notochelys_platynota	(Cyclemys_dentata	(Cyclemys_oldhamii	(Cuora_aurocapitata	(Cuora_amboinensis	(Cuora_picturata	(Cuora_flavomarginata	Cuora_mccordi )))))))	((Malayemys_subtrijuga	(Mauremys_reevesii	(Geoemyda_spengleri	Melanochelys_trijuga )))	(Siebenrockiella_crassicollis	(Mauremys_japonica	Sacalia_quadriocellata )))))	(Mauremys_leprosa	Morenia_petersi ))	(Rhinoclemmys_diademata	((Rhinoclemmys_punctularia	(Rhinoclemmys_melanosterna	(Heosemys_grandis	(Rhinoclemmys_annulata	(Mauremys_nigricans	(Heosemys_annandalii	Mauremys_annamensis ))))))	(Rhinoclemmys_funerea	(Rhinoclemmys_areolata	Rhinoclemmys_nasuta )))))));
(Malaclemys_terrapin	(Mauremys_japonica	(((Mauremys_reevesii	(Mauremys_nigricans	(Mauremys_rivulata	(Mauremys_caspica	(Sacalia_bealei	((Rhinoclemmys_areolata	(Orlitia_borneensis	((Notochelys_platynota	((Leucocephalon_yuwonoi	(Pangshura_tecta	(Pangshura_tentoria	(Mauremys_sinensis	(Heosemys_spinosa	(Batagur_dhongoka	(Hardella_thurjii	(Pangshura_smithii	(Batagur_kachuga	(Batagur_baska	Batagur_borneoensis ))))))))))	(Mauremys_leprosa	Morenia_petersi )))	(Rhinoclemmys_nasuta	(Rhinoclemmys_pulcherrima	((Rhinoclemmys_diademata	(Cyclemys_dentata	(Cyclemys_oldhamii	(Cuora_aurocapitata	(Cuora_amboinensis	(Cuora_picturata	(Cuora_flavomarginata	Cuora_mccordi )))))))	(Rhinoclemmys_funerea	Rhinoclemmys_punctularia )))))))	(Rhinoclemmys_annulata	(Rhinoclemmys_melanosterna	(Heosemys_grandis	(Heosemys_annandalii	Mauremys_annamensis ))))))))))	(Sacalia_quadriocellata	Siebenrockiella_crassicollis ))	(Melanochelys_trijuga	(Malayemys_subtrijuga	(Geoemyda_spengleri	Morenia_ocellata ))))));
(Malaclemys_terrapin	((((((Siebenrockiella_crassicollis	(Notochelys_platynota	((Leucocephalon_yuwonoi	(Pangshura_tecta	(Pangshura_tentoria	(Heosemys_spinosa	(Batagur_dhongoka	(Mauremys_sinensis	(Hardella_thurjii	(Pangshura_smithii	(Batagur_kachuga	(Batagur_baska	Batagur_borneoensis ))))))))))	(Mauremys_leprosa	Morenia_petersi ))))	(Sacalia_bealei	(Orlitia_borneensis	(((Rhinoclemmys_diademata	(Cyclemys_dentata	(Cyclemys_oldhamii	(Cuora_aurocapitata	(Cuora_amboinensis	(Cuora_picturata	(Cuora_flavomarginata	Cuora_mccordi )))))))	(Rhinoclemmys_areolata	Rhinoclemmys_nasuta ))	(Rhinoclemmys_pulcherrima	(Rhinoclemmys_funerea	Rhinoclemmys_punctularia ))))))	(Mauremys_japonica	(Rhinoclemmys_annulata	Rhinoclemmys_melanosterna )))	(Mauremys_nigricans	(Morenia_ocellata	((Heosemys_grandis	(Heosemys_annandalii	Mauremys_annamensis ))	(Mauremys_caspica	Mauremys_rivulata )))))	(Malayemys_subtrijuga	Mauremys_reevesii ))	(Melanochelys_trijuga	(Geoemyda_spengleri	Sacalia_quadriocellata ))));
(Malaclemys_terrapin	(Mauremys_japonica	(Rhinoclemmys_diademata	(Notochelys_platynota	(Orlitia_borneensis	Rhinoclemmys_areolata	Rhinoclemmys_funerea	Rhinoclemmys_nasuta	Rhinoclemmys_pulcherrima	Rhinoclemmys_punctularia	(Sacalia_bealei	(Pangshura_tentoria	((Heosemys_spinosa	(Batagur_dhongoka	(Mauremys_sinensis	(Hardella_thurjii	(Pangshura_smithii	(Batagur_kachuga	(Batagur_baska	Batagur_borneoensis )))))))	(Leucocephalon_yuwonoi	Pangshura_tecta )))	(Malayemys_subtrijuga	Morenia_ocellata	Siebenrockiella_crassicollis	(Melanochelys_trijuga	(Geoemyda_spengleri	Sacalia_quadriocellata ))	(Mauremys_caspica	Mauremys_rivulata )	(Mauremys_nigricans	Mauremys_reevesii )))	(Mauremys_annamensis	Rhinoclemmys_annulata	Rhinoclemmys_melanosterna	(Heosemys_annandalii	Heosemys_grandis )))	(Cyclemys_dentata	(Cyclemys_oldhamii	(Cuora_aurocapitata	(Cuora_amboinensis	(Cuora_picturata	(Cuora_flavomarginata	Cuora_mccordi ))))))	(Mauremys_leprosa	Morenia_petersi )))));
(Malaclemys_terrapin	(Geoemyda_spengleri	(Melanochelys_trijuga	(Rhinoclemmys_diademata	((((Sacalia_bealei	(Pangshura_tentoria	(Heosemys_spinosa	(Batagur_dhongoka	(Mauremys_sinensis	(Hardella_thurjii	(Pangshura_smithii	(Batagur_kachuga	(Batagur_baska	Batagur_borneoensis )))))))))	((((Notochelys_platynota	(Cyclemys_dentata	(Cyclemys_oldhamii	((Cuora_amboinensis	Cuora_aurocapitata )	(Cuora_picturata	(Cuora_flavomarginata	Cuora_mccordi ))))))	(Mauremys_leprosa	Morenia_petersi ))	(Leucocephalon_yuwonoi	Pangshura_tecta ))	(Siebenrockiella_crassicollis	(Mauremys_japonica	Sacalia_quadriocellata ))))	(Orlitia_borneensis	(((Rhinoclemmys_annulata	(Rhinoclemmys_melanosterna	(Mauremys_annamensis	(Heosemys_annandalii	Heosemys_grandis ))))	(Mauremys_nigricans	(Mauremys_caspica	Mauremys_rivulata )))	(Mauremys_reevesii	(Malayemys_subtrijuga	Morenia_ocellata )))))	(Rhinoclemmys_pulcherrima	(Rhinoclemmys_punctularia	(Rhinoclemmys_funerea	(Rhinoclemmys_areolata	Rhinoclemmys_nasuta )))))))));
(Malaclemys_terrapin	(Heosemys_annandalii	(((((Orlitia_borneensis	(Rhinoclemmys_diademata	((Notochelys_platynota	(((Pangshura_tecta	(Pangshura_tentoria	(Batagur_dhongoka	(Heosemys_spinosa	(Batagur_kachuga	(Batagur_baska	Batagur_borneoensis )	(Hardella_thurjii	Pangshura_smithii ))))))	(Leucocephalon_yuwonoi	Mauremys_sinensis ))	(Mauremys_leprosa	Morenia_petersi )))	(Cyclemys_dentata	(Cyclemys_oldhamii	(Cuora_aurocapitata	(Cuora_amboinensis	(Cuora_picturata	(Cuora_flavomarginata	Cuora_mccordi )))))))))	((Rhinoclemmys_funerea	Rhinoclemmys_nasuta )	(Rhinoclemmys_pulcherrima	Rhinoclemmys_punctularia )))	(Rhinoclemmys_areolata	(Rhinoclemmys_annulata	(Sacalia_bealei	((Mauremys_caspica	((Geoemyda_spengleri	Morenia_ocellata )	(Melanochelys_trijuga	(Malayemys_subtrijuga	Mauremys_reevesii ))))	(Mauremys_nigricans	Mauremys_rivulata ))))))	(Heosemys_grandis	(Mauremys_annamensis	Rhinoclemmys_melanosterna )))	(Mauremys_japonica	(Sacalia_quadriocellata	Siebenrockiella_crassicollis )))));
(Malaclemys_terrapin	(Leucocephalon_yuwonoi	(Sacalia_quadriocellata	(Siebenrockiella_crassicollis	((((Rhinoclemmys_annulata	(Orlitia_borneensis	((Sacalia_bealei	(Pangshura_tentoria	(Pangshura_tecta	(Heosemys_spinosa	(Batagur_dhongoka	(Mauremys_sinensis	(Hardella_thurjii	(Pangshura_smithii	(Batagur_kachuga	(Batagur_baska	Batagur_borneoensis ))))))))))	((Rhinoclemmys_areolata	Rhinoclemmys_nasuta )	(Rhinoclemmys_pulcherrima	(Rhinoclemmys_funerea	Rhinoclemmys_punctularia ))))))	(((Heosemys_annandalii	(Mauremys_japonica	(Heosemys_grandis	(Mauremys_annamensis	Rhinoclemmys_melanosterna ))))	(Mauremys_nigricans	Mauremys_reevesii ))	(Mauremys_caspica	Mauremys_rivulata )))	(Malayemys_subtrijuga	(Morenia_ocellata	(Geoemyda_spengleri	Melanochelys_trijuga ))))	(Rhinoclemmys_diademata	((Notochelys_platynota	(Cyclemys_dentata	(Cyclemys_oldhamii	(Cuora_aurocapitata	(Cuora_amboinensis	(Cuora_picturata	(Cuora_flavomarginata	Cuora_mccordi )))))))	(Mauremys_leprosa	Morenia_petersi ))))))));
(Malaclemys_terrapin	(Mauremys_japonica	((((Orlitia_borneensis	((Notochelys_platynota	((Pangshura_tentoria	((Mauremys_sinensis	(Batagur_dhongoka	(Heosemys_spinosa	((Batagur_kachuga	(Batagur_baska	Batagur_borneoensis ))	(Hardella_thurjii	Pangshura_smithii )))))	(Leucocephalon_yuwonoi	Pangshura_tecta )))	(Mauremys_leprosa	Morenia_petersi )))	((((Geoemyda_spengleri	Morenia_ocellata )	(Malayemys_subtrijuga	Melanochelys_trijuga ))	((Mauremys_nigricans	Mauremys_reevesii )	(Sacalia_quadriocellata	Siebenrockiella_crassicollis )))	(Sacalia_bealei	(Mauremys_caspica	Mauremys_rivulata )))))	(Rhinoclemmys_pulcherrima	((Rhinoclemmys_diademata	(Cyclemys_dentata	(Cyclemys_oldhamii	(Cuora_aurocapitata	(Cuora_amboinensis	(Cuora_picturata	(Cuora_flavomarginata	Cuora_mccordi )))))))	(Rhinoclemmys_punctularia	(Rhinoclemmys_funerea	Rhinoclemmys_nasuta )))))	(Rhinoclemmys_annulata	(Rhinoclemmys_areolata	(Mauremys_annamensis	Rhinoclemmys_melanosterna ))))	(Heosemys_annandalii	Heosemys_grandis ))));
(Malaclemys_terrapin	((((Siebenrockiella_crassicollis	((Melanochelys_trijuga	(Mauremys_japonica	(Notochelys_platynota	(Morenia_petersi	(Mauremys_leprosa	((Pangshura_tecta	(Pangshura_tentoria	(Heosemys_spinosa	(Batagur_dhongoka	(Hardella_thurjii	(Pangshura_smithii	(Batagur_kachuga	(Batagur_baska	Batagur_borneoensis ))))))))	(Leucocephalon_yuwonoi	Mauremys_sinensis )))))))	(Geoemyda_spengleri	Sacalia_quadriocellata )))	(Malayemys_subtrijuga	(Mauremys_reevesii	(Mauremys_nigricans	(Mauremys_rivulata	(Mauremys_caspica	(Morenia_ocellata	Sacalia_bealei )))))))	(Orlitia_borneensis	(Rhinoclemmys_areolata	(Rhinoclemmys_nasuta	(Rhinoclemmys_pulcherrima	(Rhinoclemmys_funerea	(Rhinoclemmys_punctularia	(Rhinoclemmys_annulata	(Rhinoclemmys_melanosterna	(Heosemys_grandis	(Heosemys_annandalii	Mauremys_annamensis )))))))))))	(Rhinoclemmys_diademata	(Cyclemys_dentata	(Cyclemys_oldhamii	(Cuora_aurocapitata	(Cuora_amboinensis	(Cuora_picturata	(Cuora_flavomarginata	Cuora_mccordi )))))))));
(Malaclemys_terrapin	(Leucocephalon_yuwonoi	(((Pangshura_tecta	(Pangshura_tentoria	(Heosemys_spinosa	(Batagur_dhongoka	(Mauremys_sinensis	(Hardella_thurjii	(Pangshura_smithii	(Batagur_kachuga	(Batagur_baska	Batagur_borneoensis )))))))))	(Mauremys_leprosa	Morenia_petersi ))	((Notochelys_platynota	(Cyclemys_dentata	(Cyclemys_oldhamii	(Cuora_aurocapitata	(Cuora_amboinensis	(Cuora_picturata	(Cuora_flavomarginata	Cuora_mccordi )))))))	((Rhinoclemmys_areolata	((Orlitia_borneensis	(Sacalia_bealei	(((Mauremys_reevesii	(Malayemys_subtrijuga	(Geoemyda_spengleri	Morenia_ocellata )))	(Mauremys_nigricans	Rhinoclemmys_annulata ))	(Mauremys_caspica	Mauremys_rivulata ))))	(Rhinoclemmys_pulcherrima	(Rhinoclemmys_punctularia	(Rhinoclemmys_funerea	Rhinoclemmys_nasuta )))))	((Rhinoclemmys_diademata	(Mauremys_japonica	(Rhinoclemmys_melanosterna	(Mauremys_annamensis	(Heosemys_annandalii	Heosemys_grandis )))))	(Melanochelys_trijuga	(Sacalia_quadriocellata	Siebenrockiella_crassicollis ))))))));
(Malaclemys_terrapin	(((Melanochelys_trijuga	(((((Sacalia_bealei	(((Orlitia_borneensis	(Batagur_dhongoka	(Mauremys_sinensis	(Pangshura_smithii	(Hardella_thurjii	(Batagur_kachuga	(Batagur_baska	Batagur_borneoensis )))))))	((Pangshura_tecta	(Leucocephalon_yuwonoi	(Notochelys_platynota	(Cyclemys_dentata	(Cyclemys_oldhamii	((Cuora_amboinensis	Cuora_aurocapitata )	(Cuora_picturata	(Cuora_flavomarginata	Cuora_mccordi ))))))))	(Mauremys_leprosa	Morenia_petersi )))	(Heosemys_spinosa	Pangshura_tentoria )))	(Malayemys_subtrijuga	(Geoemyda_spengleri	Morenia_ocellata )))	(Mauremys_caspica	Mauremys_rivulata ))	(Mauremys_nigricans	Mauremys_reevesii ))	(Sacalia_quadriocellata	Siebenrockiella_crassicollis )))	(Rhinoclemmys_diademata	(Rhinoclemmys_pulcherrima	((Rhinoclemmys_punctularia	(Heosemys_grandis	(Rhinoclemmys_annulata	Rhinoclemmys_melanosterna )))	(Rhinoclemmys_funerea	(Rhinoclemmys_areolata	Rhinoclemmys_nasuta ))))))	(Mauremys_japonica	(Heosemys_annandalii	Mauremys_annamensis ))));
(Malaclemys_terrapin	(Mauremys_japonica	(Rhinoclemmys_diademata	(((Siebenrockiella_crassicollis	(((Pangshura_tentoria	((Heosemys_spinosa	(Batagur_dhongoka	(Mauremys_sinensis	((Batagur_kachuga	(Batagur_baska	Batagur_borneoensis ))	(Hardella_thurjii	Pangshura_smithii )))))	(Pangshura_tecta	(Leucocephalon_yuwonoi	(Mauremys_leprosa	(Morenia_petersi	Notochelys_platynota ))))))	(Sacalia_bealei	((Mauremys_nigricans	(Rhinoclemmys_annulata	(Mauremys_annamensis	(Heosemys_annandalii	Heosemys_grandis ))))	((Malayemys_subtrijuga	Mauremys_reevesii )	(Morenia_ocellata	(Mauremys_caspica	Mauremys_rivulata ))))))	(Melanochelys_trijuga	(Geoemyda_spengleri	Sacalia_quadriocellata ))))	(Cyclemys_dentata	(Cyclemys_oldhamii	(Cuora_aurocapitata	(Cuora_amboinensis	(Cuora_flavomarginata	(Cuora_mccordi	Cuora_picturata )))))))	(Orlitia_borneensis	(Rhinoclemmys_pulcherrima	(Rhinoclemmys_areolata	(Rhinoclemmys_nasuta	(Rhinoclemmys_funerea	(Rhinoclemmys_melanosterna	Rhinoclemmys_punctularia ))))))))));
(Malaclemys_terrapin	(Leucocephalon_yuwonoi	(((Siebenrockiella_crassicollis	((((Pangshura_tentoria	(Pangshura_tecta	(Heosemys_spinosa	(Batagur_dhongoka	(Mauremys_sinensis	(Hardella_thurjii	(Pangshura_smithii	(Batagur_kachuga	(Batagur_baska	Batagur_borneoensis )))))))))	(Mauremys_leprosa	Morenia_petersi ))	(Orlitia_borneensis	(Rhinoclemmys_diademata	(Rhinoclemmys_pulcherrima	((Rhinoclemmys_funerea	(Rhinoclemmys_punctularia	(Rhinoclemmys_annulata	(Rhinoclemmys_melanosterna	((Mauremys_annamensis	(Heosemys_annandalii	Heosemys_grandis ))	(Mauremys_japonica	Sacalia_quadriocellata ))))))	(Rhinoclemmys_areolata	Rhinoclemmys_nasuta ))))))	(Notochelys_platynota	(Cyclemys_dentata	(Cyclemys_oldhamii	(Cuora_aurocapitata	(Cuora_amboinensis	(Cuora_picturata	(Cuora_flavomarginata	Cuora_mccordi )))))))))	((Malayemys_subtrijuga	Mauremys_reevesii )	((Mauremys_caspica	(Mauremys_nigricans	Mauremys_rivulata ))	(Morenia_ocellata	Sacalia_bealei ))))	(Geoemyda_spengleri	Melanochelys_trijuga ))));
(Malaclemys_terrapin	(Geoemyda_spengleri	(Melanochelys_trijuga	(((((Mauremys_japonica	(Orlitia_borneensis	(((Pangshura_tecta	(Pangshura_tentoria	(Heosemys_spinosa	(Batagur_dhongoka	((Batagur_baska	Batagur_borneoensis )	(Batagur_kachuga	(Hardella_thurjii	Pangshura_smithii )))))))	(Leucocephalon_yuwonoi	Mauremys_sinensis ))	(Notochelys_platynota	(Mauremys_leprosa	Morenia_petersi )))))	(Malayemys_subtrijuga	Mauremys_reevesii ))	(Rhinoclemmys_annulata	(Mauremys_nigricans	((Heosemys_annandalii	(Heosemys_grandis	(Mauremys_annamensis	Rhinoclemmys_melanosterna )))	(Morenia_ocellata	(Mauremys_rivulata	(Mauremys_caspica	Sacalia_bealei )))))))	((Rhinoclemmys_punctularia	(Rhinoclemmys_funerea	(Rhinoclemmys_diademata	(Cyclemys_dentata	(Cyclemys_oldhamii	(Cuora_aurocapitata	(Cuora_amboinensis	(Cuora_picturata	(Cuora_flavomarginata	Cuora_mccordi )))))))))	(Rhinoclemmys_pulcherrima	(Rhinoclemmys_areolata	Rhinoclemmys_nasuta ))))	(Sacalia_quadriocellata	Siebenrockiella_crassicollis )))));
(Malaclemys_terrapin	((((Malayemys_subtrijuga	(Mauremys_reevesii	((Morenia_ocellata	((Sacalia_bealei	(Pangshura_tentoria	(Pangshura_tecta	(Heosemys_spinosa	(Batagur_dhongoka	(Mauremys_sinensis	(Hardella_thurjii	(Pangshura_smithii	(Batagur_kachuga	(Batagur_baska	Batagur_borneoensis ))))))))))	(Mauremys_caspica	Mauremys_rivulata )))	(Mauremys_nigricans	(Mauremys_annamensis	Rhinoclemmys_annulata	(Mauremys_japonica	(Heosemys_annandalii	Heosemys_grandis )))))))	(Geoemyda_spengleri	Melanochelys_trijuga ))	(Siebenrockiella_crassicollis	(Leucocephalon_yuwonoi	Sacalia_quadriocellata )))	((Rhinoclemmys_diademata	(Orlitia_borneensis	((Notochelys_platynota	(Cyclemys_dentata	(Cyclemys_oldhamii	(Cuora_aurocapitata	(Cuora_amboinensis	(Cuora_picturata	(Cuora_flavomarginata	Cuora_mccordi )))))))	(Mauremys_leprosa	Morenia_petersi ))))	(Rhinoclemmys_pulcherrima	(Rhinoclemmys_areolata	(Rhinoclemmys_nasuta	(Rhinoclemmys_funerea	(Rhinoclemmys_melanosterna	Rhinoclemmys_punctularia ))))))));
(Malaclemys_terrapin	(Leucocephalon_yuwonoi	(((Malayemys_subtrijuga	((Mauremys_reevesii	((Pangshura_tentoria	(Pangshura_tecta	(Heosemys_spinosa	(Batagur_dhongoka	(Mauremys_sinensis	(Hardella_thurjii	(Pangshura_smithii	(Batagur_kachuga	(Batagur_baska	Batagur_borneoensis )))))))))	(Morenia_ocellata	(Sacalia_bealei	(Mauremys_caspica	Mauremys_rivulata )))))	(Mauremys_nigricans	(Rhinoclemmys_annulata	(((Mauremys_japonica	((Notochelys_platynota	(Cyclemys_dentata	(Cyclemys_oldhamii	(Cuora_aurocapitata	(Cuora_amboinensis	(Cuora_picturata	(Cuora_flavomarginata	Cuora_mccordi )))))))	(Rhinoclemmys_diademata	((Mauremys_leprosa	Morenia_petersi )	(Orlitia_borneensis	((Rhinoclemmys_areolata	Rhinoclemmys_nasuta )	(Rhinoclemmys_pulcherrima	(Rhinoclemmys_funerea	Rhinoclemmys_punctularia ))))))))	(Heosemys_annandalii	Heosemys_grandis ))	(Mauremys_annamensis	Rhinoclemmys_melanosterna ))))))	(Geoemyda_spengleri	Melanochelys_trijuga ))	(Sacalia_quadriocellata	Siebenrockiella_crassicollis ))));
(Malaclemys_terrapin	(Geoemyda_spengleri	(Morenia_ocellata	(Malayemys_subtrijuga	(Melanochelys_trijuga	(Mauremys_reevesii	(Mauremys_nigricans	((Sacalia_bealei	(((Pangshura_tentoria	(Mauremys_sinensis	(Batagur_dhongoka	(Heosemys_spinosa	(Hardella_thurjii	(Pangshura_smithii	(Batagur_kachuga	(Batagur_baska	Batagur_borneoensis ))))))))	(Pangshura_tecta	(Leucocephalon_yuwonoi	(Sacalia_quadriocellata	Siebenrockiella_crassicollis ))))	(((Notochelys_platynota	(Cyclemys_oldhamii	(Cyclemys_dentata	(Cuora_mccordi	(Cuora_flavomarginata	(Cuora_amboinensis	(Cuora_aurocapitata	Cuora_picturata )))))))	(Mauremys_leprosa	Morenia_petersi ))	(Orlitia_borneensis	((Rhinoclemmys_pulcherrima	((Rhinoclemmys_funerea	(Rhinoclemmys_annulata	(Mauremys_japonica	(Rhinoclemmys_melanosterna	(Heosemys_grandis	(Heosemys_annandalii	Mauremys_annamensis ))))))	(Rhinoclemmys_areolata	Rhinoclemmys_nasuta )))	(Rhinoclemmys_diademata	Rhinoclemmys_punctularia ))))))	(Mauremys_caspica	Mauremys_rivulata )))))))));
(Malaclemys_terrapin	(Leucocephalon_yuwonoi	(Sacalia_quadriocellata	(Siebenrockiella_crassicollis	((Mauremys_reevesii	(Mauremys_nigricans	((Sacalia_bealei	((Mauremys_sinensis	(Pangshura_tecta	(Pangshura_tentoria	(Heosemys_spinosa	(Batagur_dhongoka	((Batagur_kachuga	(Batagur_baska	Batagur_borneoensis ))	(Hardella_thurjii	Pangshura_smithii )))))))	(Orlitia_borneensis	((Rhinoclemmys_pulcherrima	((Rhinoclemmys_diademata	((Notochelys_platynota	(Cyclemys_dentata	(Cyclemys_oldhamii	(Cuora_aurocapitata	(Cuora_amboinensis	(Cuora_picturata	(Cuora_flavomarginata	Cuora_mccordi )))))))	(Mauremys_leprosa	Morenia_petersi )))	(Rhinoclemmys_punctularia	((Mauremys_japonica	(Heosemys_grandis	(Heosemys_annandalii	Mauremys_annamensis )))	(Rhinoclemmys_annulata	Rhinoclemmys_melanosterna )))))	(Rhinoclemmys_areolata	Rhinoclemmys_funerea	Rhinoclemmys_nasuta )))))	(Mauremys_caspica	Mauremys_rivulata ))))	(Melanochelys_trijuga	(Malayemys_subtrijuga	(Geoemyda_spengleri	Morenia_ocellata ))))))));
(Malaclemys_terrapin	(Leucocephalon_yuwonoi	((Siebenrockiella_crassicollis	((((Pangshura_tentoria	(Pangshura_tecta	(Heosemys_spinosa	(Batagur_dhongoka	(Mauremys_sinensis	(Hardella_thurjii	(Pangshura_smithii	(Batagur_kachuga	(Batagur_baska	Batagur_borneoensis )))))))))	(Sacalia_bealei	((Mauremys_nigricans	(Rhinoclemmys_annulata	(Rhinoclemmys_melanosterna	(Mauremys_annamensis	(Heosemys_annandalii	Heosemys_grandis )))))	((Malayemys_subtrijuga	Mauremys_reevesii )	(Morenia_ocellata	(Mauremys_caspica	Mauremys_rivulata ))))))	(Orlitia_borneensis	((Rhinoclemmys_areolata	Rhinoclemmys_nasuta )	(Rhinoclemmys_pulcherrima	(Rhinoclemmys_funerea	Rhinoclemmys_punctularia )))))	((Mauremys_japonica	(Rhinoclemmys_diademata	(Cyclemys_dentata	(Cyclemys_oldhamii	(Cuora_aurocapitata	(Cuora_amboinensis	(Cuora_picturata	(Cuora_flavomarginata	Cuora_mccordi ))))))))	(Notochelys_platynota	(Mauremys_leprosa	Morenia_petersi )))))	(Melanochelys_trijuga	(Geoemyda_spengleri	Sacalia_quadriocellata )))));
(Malaclemys_terrapin	(Leucocephalon_yuwonoi	((Pangshura_tentoria	(Pangshura_tecta	(Mauremys_sinensis	(Batagur_dhongoka	(Heosemys_spinosa	((Batagur_kachuga	(Batagur_baska	Batagur_borneoensis ))	(Hardella_thurjii	Pangshura_smithii )))))))	((Orlitia_borneensis	((Notochelys_platynota	(Cyclemys_dentata	(Cyclemys_oldhamii	(Cuora_aurocapitata	(Cuora_amboinensis	(Cuora_picturata	(Cuora_flavomarginata	Cuora_mccordi )))))))	((Siebenrockiella_crassicollis	((Melanochelys_trijuga	(Geoemyda_spengleri	Sacalia_quadriocellata ))	(Malayemys_subtrijuga	Mauremys_reevesii	((Mauremys_nigricans	(Heosemys_annandalii	(Mauremys_japonica	(Heosemys_grandis	(Mauremys_annamensis	Rhinoclemmys_melanosterna )))))	((Mauremys_rivulata	(Mauremys_caspica	Sacalia_bealei ))	(Morenia_ocellata	Rhinoclemmys_annulata ))))))	(Rhinoclemmys_diademata	((Rhinoclemmys_pulcherrima	(Rhinoclemmys_areolata	Rhinoclemmys_nasuta ))	(Rhinoclemmys_funerea	Rhinoclemmys_punctularia ))))))	(Mauremys_leprosa	Morenia_petersi )))));
(Malaclemys_terrapin	(Geoemyda_spengleri	(Melanochelys_trijuga	((((Orlitia_borneensis	(((Sacalia_bealei	(Pangshura_tentoria	((Heosemys_spinosa	(Batagur_dhongoka	(Mauremys_sinensis	(Hardella_thurjii	(Pangshura_smithii	(Batagur_kachuga	(Batagur_baska	Batagur_borneoensis )))))))	(Leucocephalon_yuwonoi	Pangshura_tecta ))))	(Rhinoclemmys_pulcherrima	(Rhinoclemmys_funerea	Rhinoclemmys_punctularia )))	(Rhinoclemmys_areolata	Rhinoclemmys_nasuta )))	(Rhinoclemmys_diademata	(Mauremys_japonica	((Notochelys_platynota	(Cyclemys_dentata	(Cyclemys_oldhamii	(Cuora_aurocapitata	(Cuora_amboinensis	(Cuora_picturata	(Cuora_flavomarginata	Cuora_mccordi )))))))	(Mauremys_leprosa	Morenia_petersi )))))	((Mauremys_nigricans	(((Heosemys_annandalii	Heosemys_grandis )	(Mauremys_caspica	Mauremys_rivulata ))	(Rhinoclemmys_annulata	(Mauremys_annamensis	Rhinoclemmys_melanosterna ))))	(Mauremys_reevesii	(Malayemys_subtrijuga	Morenia_ocellata ))))	(Sacalia_quadriocellata	Siebenrockiella_crassicollis )))));
(Malaclemys_terrapin	(Leucocephalon_yuwonoi	(((Pangshura_tecta	(Pangshura_tentoria	(Heosemys_spinosa	(Batagur_dhongoka	(Mauremys_sinensis	(Hardella_thurjii	(Pangshura_smithii	(Batagur_kachuga	(Batagur_baska	Batagur_borneoensis )))))))))	(Mauremys_leprosa	Morenia_petersi ))	(Notochelys_platynota	(Mauremys_japonica	((Orlitia_borneensis	((Rhinoclemmys_diademata	(Cyclemys_dentata	(Cyclemys_oldhamii	(Cuora_aurocapitata	(Cuora_amboinensis	(Cuora_picturata	(Cuora_flavomarginata	Cuora_mccordi )))))))	(Rhinoclemmys_pulcherrima	(Rhinoclemmys_areolata	(Rhinoclemmys_nasuta	(Rhinoclemmys_funerea	Rhinoclemmys_punctularia ))))))	(Siebenrockiella_crassicollis	((Melanochelys_trijuga	(Geoemyda_spengleri	Sacalia_quadriocellata ))	(Malayemys_subtrijuga	(Mauremys_reevesii	((Mauremys_nigricans	(Rhinoclemmys_annulata	((Heosemys_annandalii	Heosemys_grandis )	(Mauremys_annamensis	Rhinoclemmys_melanosterna ))))	(Sacalia_bealei	(Morenia_ocellata	(Mauremys_caspica	Mauremys_rivulata ))))))))))))));
(Malaclemys_terrapin	(Mauremys_japonica	(((Orlitia_borneensis	((((Pangshura_tentoria	(Heosemys_spinosa	(Batagur_dhongoka	(Mauremys_sinensis	((Batagur_kachuga	(Batagur_baska	Batagur_borneoensis ))	(Hardella_thurjii	Pangshura_smithii ))))))	(Leucocephalon_yuwonoi	Pangshura_tecta ))	(Mauremys_leprosa	Morenia_petersi ))	(Notochelys_platynota	(Cyclemys_dentata	(Cyclemys_oldhamii	(Cuora_aurocapitata	(Cuora_picturata	(Cuora_amboinensis	(Cuora_flavomarginata	Cuora_mccordi )))))))))	(Rhinoclemmys_diademata	(Rhinoclemmys_pulcherrima	(Rhinoclemmys_punctularia	(Rhinoclemmys_funerea	(Rhinoclemmys_nasuta	(Rhinoclemmys_areolata	(Rhinoclemmys_melanosterna	(Heosemys_grandis	(Heosemys_annandalii	Mauremys_annamensis ))))))))))	(Siebenrockiella_crassicollis	((Melanochelys_trijuga	(Geoemyda_spengleri	Sacalia_quadriocellata ))	(Malayemys_subtrijuga	(Rhinoclemmys_annulata	((Sacalia_bealei	(Morenia_ocellata	(Mauremys_caspica	Mauremys_rivulata )))	(Mauremys_nigricans	Mauremys_reevesii )))))))));
[truncated: 98 more rows]
