# Supplementary material for: Estimating the phylogeny of geoemydid turtles (Cryptodira) from landmark data: an assessment of different methods
Source: PeerJ. 2019 Aug 22;7:e7476. doi: 10.7717/peerj.7476 (PMC6708579; doi:10.7717/peerj.7476)
Supplement: Supplemental Information 10 — The trees are organised in folders corresponding to each landmark dataset. Within each folder the trees are named as follows: ‘dyn’ for dynamic LAUP ‘gpa’ for LAUP on GPA alignment ‘lin’ for linear parsimony ‘ml’ for maximum likelihood ‘nj’ for neighbour-joining ‘sqcpars’ for squared-change parsimony ‘_bs’ and ‘_bscon’ denote bootstrap trees, and bootstrap consensus trees, respectively. [file peerj-07-7476-s010.zip › trees/plastron/ml.tre]

(((((((((((((((((((Batagur_borneoensis:2.34e-05,Batagur_baska:5.169e-05)100:0.00010709,Batagur_kachuga:5.359e-05)61.5:6.645e-05,Pangshura_smithii:8.24e-06)50:2.056e-05,Hardella_thurjii:1.88e-05)91.5:7.668e-05,Mauremys_sinensis:7.626e-05)46.5:8.8e-06,Batagur_dhongoka:0)64.5:2.517e-05,Heosemys_spinosa:2.555e-05)74:2.074e-05,Pangshura_tecta:4.092e-05)19:1.862e-05,Pangshura_tentoria:0)41.5:6.376e-05,(Melanochelys_trijuga:0,Geoemyda_spengleri:0.00019052)52.5:1.732e-05)1:9.96e-06,((Sacalia_quadriocellata:0.00010027,Siebenrockiella_crassicollis:2.14e-06)55:2.203e-05,(((Mauremys_leprosa:6.176e-05,Morenia_petersi:5.85e-06)64.5:4.168e-05,Notochelys_platynota:5.86e-06)42.5:1.578e-05,Leucocephalon_yuwonoi:0.00049565)9:3.547e-05)1.5:2.021e-05)4:9.85e-06,Malayemys_subtrijuga:3.422e-05)2:5.37e-06,(Mauremys_japonica:4.377e-05,Mauremys_caspica:3.695e-05)33.5:2.842e-05)0:0,(Mauremys_nigricans:1.248e-05,Mauremys_reevesii:2.588e-05)37:1.583e-05)0:0,Morenia_ocellata:7.539e-05)0:6.47e-06,(((Mauremys_annamensis:6.496e-05,Rhinoclemmys_melanosterna:5.032e-05)35.5:8.52e-06,(Heosemys_annandalii:0.00015391,Heosemys_grandis:7.61e-06)58:3.511e-05)34:2.592e-05,Rhinoclemmys_annulata:2.866e-05)29.5:2.847e-05)0:0,((Orlitia_borneensis:2.547e-05,((Rhinoclemmys_pulcherrima:2.631e-05,(Rhinoclemmys_punctularia:3.661e-05,(Rhinoclemmys_funerea:2.101e-05,(Rhinoclemmys_areolata:6.141e-05,Rhinoclemmys_nasuta:2.664e-05)85.5:1.773e-05)48.5:8.46e-06)12.5:2.51e-06)32:1.115e-05,(((Cyclemys_oldhamii:3.479e-05,(Cuora_aurocapitata:3.402e-05,(Cuora_amboinensis:5.076e-05,((Cuora_mccordi:2.33e-05,Cuora_flavomarginata:0.00018782)82.5:6.21e-05,Cuora_picturata:6.339e-05)27:3.02e-06)52:2.769e-05)96.5:0.00010743)76:4.16e-05,Cyclemys_dentata:0)96:8.389e-05,Rhinoclemmys_diademata:1.098e-05)52:4.59e-05)15:1.585e-05)10:2.304e-05,Sacalia_bealei:5.806e-05)1:2.83e-06)40.5:5.889e-05,Mauremys_rivulata:5.85e-05)100:0,Malaclemys_terrapin:0.00024171)100;
