# Supplementary material for: Estimating the phylogeny of geoemydid turtles (Cryptodira) from landmark data: an assessment of different methods
Source: PeerJ. 2019 Aug 22;7:e7476. doi: 10.7717/peerj.7476 (PMC6708579; doi:10.7717/peerj.7476)
Supplement: Supplemental Information 10 — The trees are organised in folders corresponding to each landmark dataset. Within each folder the trees are named as follows: ‘dyn’ for dynamic LAUP ‘gpa’ for LAUP on GPA alignment ‘lin’ for linear parsimony ‘ml’ for maximum likelihood ‘nj’ for neighbour-joining ‘sqcpars’ for squared-change parsimony ‘_bs’ and ‘_bscon’ denote bootstrap trees, and bootstrap consensus trees, respectively. [file peerj-07-7476-s010.zip › trees/plastron/ml_bscon.tre]

(((((Batagur_borneoensis,Batagur_baska),Hardella_thurjii,Batagur_kachuga,Pangshura_smithii),Batagur_dhongoka,Mauremys_sinensis,Heosemys_spinosa),((((Cuora_flavomarginata,Cuora_mccordi),Cuora_amboinensis,Cuora_picturata,Cuora_aurocapitata),Cyclemys_oldhamii),Cyclemys_dentata),(Rhinoclemmys_areolata,Rhinoclemmys_nasuta),Sacalia_quadriocellata,Siebenrockiella_crassicollis,Rhinoclemmys_diademata,Rhinoclemmys_melanosterna,Rhinoclemmys_funerea,Rhinoclemmys_punctularia,Rhinoclemmys_pulcherrima,Mauremys_rivulata,Sacalia_bealei,Mauremys_reevesii,Mauremys_nigricans,Rhinoclemmys_annulata,Morenia_ocellata,Mauremys_caspica,Heosemys_annandalii,Mauremys_annamensis,Mauremys_japonica,Heosemys_grandis,Malayemys_subtrijuga,Orlitia_borneensis,Melanochelys_trijuga,Geoemyda_spengleri,Notochelys_platynota,Leucocephalon_yuwonoi,Morenia_petersi,Mauremys_leprosa,Pangshura_tecta,Pangshura_tentoria),Malaclemys_terrapin);
