# Supplementary material for: Estimating the phylogeny of geoemydid turtles (Cryptodira) from landmark data: an assessment of different methods
Source: PeerJ. 2019 Aug 22;7:e7476. doi: 10.7717/peerj.7476 (PMC6708579; doi:10.7717/peerj.7476)
Supplement: Supplemental Information 10 — The trees are organised in folders corresponding to each landmark dataset. Within each folder the trees are named as follows: ‘dyn’ for dynamic LAUP ‘gpa’ for LAUP on GPA alignment ‘lin’ for linear parsimony ‘ml’ for maximum likelihood ‘nj’ for neighbour-joining ‘sqcpars’ for squared-change parsimony ‘_bs’ and ‘_bscon’ denote bootstrap trees, and bootstrap consensus trees, respectively. [file peerj-07-7476-s010.zip › trees/plastron/nj.tre]

((((((((((Mauremys_annamensis:0.04740538271,Rhinoclemmys_melanosterna:0.04592950669)47:0.005155955468,(Heosemys_grandis:0.03591717493,Heosemys_annandalii:0.07343999173)44:0.008917520706)25:0.004936839567,Rhinoclemmys_annulata:0.03895100349)22.8:0.006238953439,((((Rhinoclemmys_funerea:0.03158882462,Rhinoclemmys_nasuta:0.03898466881)30.4:0.001842763531,Rhinoclemmys_punctularia:0.03750470968)27.2:0.002804719643,Rhinoclemmys_pulcherrima:0.03071755976)32.8:0.00698927761,Rhinoclemmys_areolata:0.05007782569)51:0.004971188716)7.2:0.005252793572,(((Melanochelys_trijuga:0.03352581692,Malayemys_subtrijuga:0.03693836997)25.4:0.004106775585,(((Mauremys_caspica:0.03831503057,Mauremys_japonica:0.03921883094)45.2:0.009493485077,Morenia_ocellata:0.0480538219)9.2:0.002444799768,(Mauremys_reevesii:0.03099887736,Mauremys_nigricans:0.02257400574)91.2:0.009690416767)5:0.00428624457)0.8:0.001970048999,(((((Morenia_petersi:0.03572545687,Mauremys_leprosa:0.03581774141)57.4:0.007922307237,Notochelys_platynota:0.03354108416)62.6:0.009058807058,((Pangshura_tentoria:0.03098774113,Pangshura_tecta:0.03577614397)21.8:0.0009924218502,((((((Batagur_kachuga:0.06466149502,Pangshura_smithii:0.03245822428)42.4:0.007290658436,Hardella_thurjii:0.02964859509)67:0.02083762278,(Batagur_baska:0.04565597801,Batagur_borneoensis:0.02928452886)90.4:0.03081537982)98.4:0.02085969809,Batagur_dhongoka:0.02649804233)42.6:0.00122052893,Heosemys_spinosa:0.03696260484)85:0.01655181098,Mauremys_sinensis:0.04723243606)64.6:0.007715410394)65.8:0.01083239376)40.8:0.006237648757,Orlitia_borneensis:0.03804039708)10:0.004237206866,Sacalia_bealei:0.04533353748)3.6:0.00320866488)0.2:0.002901104714)0:9.403148063e-05,((((Cyclemys_dentata:0.03274507802,Cyclemys_oldhamii:0.04217690724)36.6:0.001217456347,((((Cuora_amboinensis:0.05179778611,Cuora_picturata:0.04103734879)30.6:0.005869310004,Cuora_aurocapitata:0.04164106105)37.6:0.005176074867,Cuora_mccordi:0.05376662982)55.6:0.008910941679,Cuora_flavomarginata:0.07975365176)95.4:0.0313801235)94.8:0.02298819415,Rhinoclemmys_diademata:0.04076804695)40.4:0.009739377539,Siebenrockiella_crassicollis:0.0364252987)5.2:0.004678501859)0.4:0.0004624919508,Mauremys_rivulata:0.06570246132)15.8:0.008437379343,(Geoemyda_spengleri:0.08407713571,Sacalia_quadriocellata:0.05702374749)41.4:0.004876294785)61.4:0.0204735347,Leucocephalon_yuwonoi:0.1318314829)100:0,Malaclemys_terrapin:0.08180872499)100;
