# Supplementary material for: Estimating the phylogeny of geoemydid turtles (Cryptodira) from landmark data: an assessment of different methods
Source: PeerJ. 2019 Aug 22;7:e7476. doi: 10.7717/peerj.7476 (PMC6708579; doi:10.7717/peerj.7476)
Supplement: Supplemental Information 10 — The trees are organised in folders corresponding to each landmark dataset. Within each folder the trees are named as follows: ‘dyn’ for dynamic LAUP ‘gpa’ for LAUP on GPA alignment ‘lin’ for linear parsimony ‘ml’ for maximum likelihood ‘nj’ for neighbour-joining ‘sqcpars’ for squared-change parsimony ‘_bs’ and ‘_bscon’ denote bootstrap trees, and bootstrap consensus trees, respectively. [file peerj-07-7476-s010.zip › trees/plastron/sqcpars.tre]

((((((((((((((((((((Orlitia_borneensis:0.0003473954587,(((Cyclemys_oldhamii:0.000397209792,((Cuora_flavomarginata:0.0002672137619,Cuora_mccordi:0.0006028586415)54:0.0003356448795,(Cuora_aurocapitata:0.0006243054622,(Cuora_picturata:0.0001501807344,Cuora_amboinensis:0.0002154331877)53.5:6.525245334e-05)99.5:0.0005590530089)100:0.0002234081294)94.5:0.0001738016626,Cyclemys_dentata:0.0001826261948)100:0.0003564278573,Rhinoclemmys_diademata:0.0006420408735)78:0.0002856130161)18:6.17824426e-05,Rhinoclemmys_pulcherrima:1.571636875e-06)7:6.021080573e-05,Rhinoclemmys_punctularia:4.755117011e-05)7:0.0001077619758,Rhinoclemmys_funerea:4.764847442e-06)7:0.0001029971284,Rhinoclemmys_nasuta:0.0001724969436)7:6.949981518e-05,Rhinoclemmys_areolata:0.0001726395963)47.5:0.0002421394115,Rhinoclemmys_annulata:0.0001624579809)9:7.968143062e-05,Rhinoclemmys_melanosterna:0.0002648097882)9:0.0003444912188,Mauremys_annamensis:0.0008153198682)8:0.0004708286494,Heosemys_grandis:5.965705967e-05)7:0.0004111715897,Heosemys_annandalii:0.0006145961602)10.5:0.0002034245705,Mauremys_japonica:0.000202732097)9.5:6.924734578e-07,Mauremys_caspica:8.63605474e-05)8.5:8.705302086e-05,(Mauremys_reevesii:0.0002851586202,Mauremys_nigricans:0.0002456880674)95.5:3.947055276e-05)5:4.75824681e-05,Morenia_ocellata:0.000196544658)3:0.0002441271261,Sacalia_bealei:0.0002900443023)4.5:4.591717623e-05,Mauremys_rivulata:5.685730696e-05)6.5:1.094013073e-05,(Malayemys_subtrijuga:0.0001749179722,(Melanochelys_trijuga:0.0001114228681,(Geoemyda_spengleri:0.0006160743724,(Sacalia_quadriocellata:0.0001631008353,Siebenrockiella_crassicollis:0.0001388672569)51:0.0003019680922)10.5:0.0003141062802)51:0.0002026834121)15:2.776543998e-05)39.5:3.87055707e-05,(Leucocephalon_yuwonoi:0.0003997406826,(((Mauremys_leprosa:9.293335876e-05,Morenia_petersi:0.0001323258351)84.5:3.939247634e-05,Notochelys_platynota:0.000113925802)82:7.45333257e-05,(Pangshura_tecta:0.0003961232441,((Heosemys_spinosa:3.028808155e-05,((Mauremys_sinensis:0.000304590597,((Pangshura_smithii:0.0002577216778,Hardella_thurjii:0.0004453382372)100:0.0001876165595,(Batagur_kachuga:0.0003187364203,(Batagur_borneoensis:0.001869240963,Batagur_baska:0.001024284776)100:0.0008449561875)100:0.0005262197672)100:0.0003386032077)55.5:3.401261066e-05,Batagur_dhongoka:9.027044556e-05)58:5.62578349e-05)92:2.596975335e-05,Pangshura_tentoria:0.0001680884274)67.5:0.0001940581808)77.5:0.0002020650634)50:0.0002765983891)52:0.0001231422936)NA:0.0001618478643,Malaclemys_terrapin:0.0001618478643)100;
