# Supplementary material for: Estimating the phylogeny of geoemydid turtles (Cryptodira) from landmark data: an assessment of different methods
Source: PeerJ. 2019 Aug 22;7:e7476. doi: 10.7717/peerj.7476 (PMC6708579; doi:10.7717/peerj.7476)
Supplement: Supplemental Information 10 — The trees are organised in folders corresponding to each landmark dataset. Within each folder the trees are named as follows: ‘dyn’ for dynamic LAUP ‘gpa’ for LAUP on GPA alignment ‘lin’ for linear parsimony ‘ml’ for maximum likelihood ‘nj’ for neighbour-joining ‘sqcpars’ for squared-change parsimony ‘_bs’ and ‘_bscon’ denote bootstrap trees, and bootstrap consensus trees, respectively. [file peerj-07-7476-s010.zip › trees/plastron/sqcpars_bs.tre]

((Mauremys_rivulata	(((Leucocephalon_yuwonoi	(((Morenia_petersi	Mauremys_leprosa)	Notochelys_platynota)	((Pangshura_tentoria	(((Mauremys_sinensis	(((Batagur_baska	Batagur_borneoensis)	Batagur_kachuga)	(Hardella_thurjii	Pangshura_smithii)))	Batagur_dhongoka)	Heosemys_spinosa))	Pangshura_tecta)))	((Geoemyda_spengleri	((Siebenrockiella_crassicollis	((((Rhinoclemmys_areolata	Rhinoclemmys_nasuta)	((Rhinoclemmys_pulcherrima	Rhinoclemmys_punctularia)	Rhinoclemmys_funerea))	Orlitia_borneensis)	(Rhinoclemmys_diademata	((Cyclemys_oldhamii	((Cuora_mccordi	((Cuora_amboinensis	Cuora_aurocapitata)	Cuora_picturata))	Cuora_flavomarginata))	Cyclemys_dentata))))	Sacalia_quadriocellata))	Melanochelys_trijuga))	Malaclemys_terrapin))	(Malayemys_subtrijuga	((Mauremys_nigricans	(Mauremys_japonica	(Heosemys_annandalii	(Heosemys_grandis	((Rhinoclemmys_annulata	Rhinoclemmys_melanosterna)	Mauremys_annamensis)))))	Mauremys_reevesii))	((Mauremys_caspica	Sacalia_bealei)	Morenia_ocellata));
(Orlitia_borneensis	(Rhinoclemmys_diademata	(Cyclemys_dentata	(Cyclemys_oldhamii	(((Cuora_amboinensis	Cuora_picturata)	Cuora_aurocapitata)	(Cuora_mccordi	Cuora_flavomarginata)))))	((Rhinoclemmys_punctularia	((Rhinoclemmys_nasuta	(Rhinoclemmys_areolata	(Rhinoclemmys_annulata	(((Heosemys_grandis	(((Mauremys_caspica	(((((Mauremys_reevesii	Mauremys_nigricans)	Malayemys_subtrijuga)	((((((Sacalia_quadriocellata	Siebenrockiella_crassicollis)	Melanochelys_trijuga)	Geoemyda_spengleri)	((((Pangshura_tentoria	(((Mauremys_sinensis	((Batagur_kachuga	(Batagur_baska	Batagur_borneoensis))	(Hardella_thurjii	Pangshura_smithii)))	Batagur_dhongoka)	Heosemys_spinosa))	Pangshura_tecta)	(Notochelys_platynota	(Morenia_petersi	Mauremys_leprosa)))	Leucocephalon_yuwonoi))	Malaclemys_terrapin)	Mauremys_rivulata))	Sacalia_bealei)	Morenia_ocellata))	Mauremys_japonica)	Heosemys_annandalii))	Mauremys_annamensis)	Rhinoclemmys_melanosterna))))	Rhinoclemmys_funerea))	Rhinoclemmys_pulcherrima));
(Leucocephalon_yuwonoi	(((((((Rhinoclemmys_funerea	(Rhinoclemmys_nasuta	Rhinoclemmys_areolata))	(((Cyclemys_dentata	(Cyclemys_oldhamii	(((Cuora_picturata	(Cuora_amboinensis	Cuora_aurocapitata))	Cuora_mccordi)	Cuora_flavomarginata)))	Rhinoclemmys_diademata)	Orlitia_borneensis))	Rhinoclemmys_punctularia)	Rhinoclemmys_pulcherrima)	Mauremys_rivulata)	((Malayemys_subtrijuga	(Mauremys_reevesii	Mauremys_nigricans))	((Sacalia_quadriocellata	(Melanochelys_trijuga	(Geoemyda_spengleri	((Rhinoclemmys_annulata	(Rhinoclemmys_melanosterna	(Mauremys_annamensis	(Mauremys_japonica	(Heosemys_grandis	Heosemys_annandalii)))))	(Morenia_ocellata	(Sacalia_bealei	Mauremys_caspica))))))	Siebenrockiella_crassicollis)))	Malaclemys_terrapin)	(((Mauremys_leprosa	Morenia_petersi)	Notochelys_platynota)	(Pangshura_tecta	((Heosemys_spinosa	((Mauremys_sinensis	((Hardella_thurjii	Pangshura_smithii)	(Batagur_kachuga	(Batagur_baska	Batagur_borneoensis))))	Batagur_dhongoka))	Pangshura_tentoria))));
((Rhinoclemmys_diademata	(Cyclemys_dentata	(((Cuora_aurocapitata	(Cuora_amboinensis	Cuora_picturata))	(Cuora_flavomarginata	Cuora_mccordi))	Cyclemys_oldhamii)))	(((Leucocephalon_yuwonoi	((((((Mauremys_caspica	(((Heosemys_grandis	(Mauremys_annamensis	(((Rhinoclemmys_areolata	(Rhinoclemmys_nasuta	((Rhinoclemmys_pulcherrima	Rhinoclemmys_punctularia)	Rhinoclemmys_funerea)))	Rhinoclemmys_annulata)	Rhinoclemmys_melanosterna)))	Heosemys_annandalii)	Mauremys_japonica))	(Mauremys_nigricans	Mauremys_reevesii))	Morenia_ocellata)	(((((Notochelys_platynota	Morenia_petersi)	Mauremys_leprosa)	(((Heosemys_spinosa	(Batagur_dhongoka	(((Pangshura_smithii	Hardella_thurjii)	(Batagur_kachuga	(Batagur_borneoensis	Batagur_baska)))	Mauremys_sinensis)))	Pangshura_tentoria)	Pangshura_tecta))	Orlitia_borneensis)	Sacalia_bealei))	Mauremys_rivulata)	Malaclemys_terrapin))	((Melanochelys_trijuga	Sacalia_quadriocellata)	Geoemyda_spengleri))	Malayemys_subtrijuga)	Siebenrockiella_crassicollis);
((Mauremys_rivulata	(Malaclemys_terrapin	((((Melanochelys_trijuga	(Sacalia_quadriocellata	(Siebenrockiella_crassicollis	(Rhinoclemmys_diademata	(((((Cuora_amboinensis	Cuora_picturata)	Cuora_aurocapitata)	(Cuora_flavomarginata	Cuora_mccordi))	Cyclemys_oldhamii)	Cyclemys_dentata)))))	Geoemyda_spengleri)	((Rhinoclemmys_areolata	(((Rhinoclemmys_punctularia	Rhinoclemmys_pulcherrima)	Rhinoclemmys_funerea)	Rhinoclemmys_nasuta))	((Orlitia_borneensis	((Pangshura_tentoria	(Pangshura_tecta	((Morenia_petersi	Notochelys_platynota)	Mauremys_leprosa)))	(((Heosemys_spinosa	((Batagur_kachuga	(Batagur_baska	Batagur_borneoensis))	(Hardella_thurjii	Pangshura_smithii)))	Batagur_dhongoka)	Mauremys_sinensis)))	Sacalia_bealei)))	Leucocephalon_yuwonoi)))	(Rhinoclemmys_annulata	(((Heosemys_annandalii	Heosemys_grandis)	Mauremys_annamensis)	Rhinoclemmys_melanosterna))	((((Mauremys_nigricans	Mauremys_reevesii)	Malayemys_subtrijuga)	(Mauremys_caspica	Mauremys_japonica))	Morenia_ocellata));
(Morenia_ocellata	((Geoemyda_spengleri	((Siebenrockiella_crassicollis	Sacalia_quadriocellata)	Melanochelys_trijuga))	(Malayemys_subtrijuga	(Mauremys_nigricans	Mauremys_reevesii)))	((Mauremys_caspica	(((Mauremys_sinensis	(((Notochelys_platynota	(Mauremys_leprosa	Morenia_petersi))	(Leucocephalon_yuwonoi	(Malaclemys_terrapin	(((Rhinoclemmys_annulata	(Rhinoclemmys_melanosterna	((Heosemys_grandis	Heosemys_annandalii)	Mauremys_annamensis)))	((((((Cuora_aurocapitata	(Cuora_amboinensis	Cuora_picturata))	(Cuora_mccordi	Cuora_flavomarginata))	Cyclemys_oldhamii)	Cyclemys_dentata)	Rhinoclemmys_diademata)	(((Rhinoclemmys_funerea	(Rhinoclemmys_areolata	Rhinoclemmys_nasuta))	Rhinoclemmys_punctularia)	Rhinoclemmys_pulcherrima)))	Mauremys_rivulata))))	(Pangshura_tecta	(Pangshura_tentoria	(Heosemys_spinosa	((((Batagur_borneoensis	Batagur_baska)	Batagur_kachuga)	(Hardella_thurjii	Pangshura_smithii))	Batagur_dhongoka))))))	Orlitia_borneensis)	Mauremys_japonica))	Sacalia_bealei));
(((Mauremys_rivulata	(((Rhinoclemmys_diademata	(Cyclemys_dentata	(Cyclemys_oldhamii	(Cuora_flavomarginata	(Cuora_mccordi	((Cuora_aurocapitata	Cuora_amboinensis)	Cuora_picturata))))))	Orlitia_borneensis)	(Rhinoclemmys_pulcherrima	(Rhinoclemmys_punctularia	(Rhinoclemmys_funerea	(Rhinoclemmys_areolata	Rhinoclemmys_nasuta))))))	(((Morenia_ocellata	(((Mauremys_reevesii	Mauremys_nigricans)	(Mauremys_caspica	Mauremys_japonica))	(Rhinoclemmys_annulata	((Heosemys_grandis	Heosemys_annandalii)	(Mauremys_annamensis	Rhinoclemmys_melanosterna)))))	(Geoemyda_spengleri	((Sacalia_quadriocellata	Siebenrockiella_crassicollis)	Melanochelys_trijuga)))	Malayemys_subtrijuga))	Malaclemys_terrapin	(((((Mauremys_leprosa	(Morenia_petersi	Notochelys_platynota))	Pangshura_tecta)	(((((Batagur_kachuga	(Batagur_baska	Batagur_borneoensis))	(Hardella_thurjii	Pangshura_smithii))	Heosemys_spinosa)	Batagur_dhongoka)	Mauremys_sinensis))	(Sacalia_bealei	Pangshura_tentoria))	Leucocephalon_yuwonoi));
((Mauremys_rivulata	((((((Morenia_petersi	Mauremys_leprosa)	Notochelys_platynota)	((Pangshura_tentoria	(Mauremys_sinensis	(Batagur_dhongoka	(Heosemys_spinosa	((Batagur_kachuga	(Batagur_borneoensis	Batagur_baska))	(Hardella_thurjii	Pangshura_smithii))))))	Pangshura_tecta))	Leucocephalon_yuwonoi)	Malaclemys_terrapin)	(Malayemys_subtrijuga	(Melanochelys_trijuga	(Geoemyda_spengleri	(Sacalia_quadriocellata	Siebenrockiella_crassicollis))))))	(Morenia_ocellata	((Mauremys_reevesii	Mauremys_nigricans)	(Mauremys_caspica	(Mauremys_japonica	(((Mauremys_annamensis	(Rhinoclemmys_melanosterna	Rhinoclemmys_annulata))	Heosemys_grandis)	Heosemys_annandalii)))))	((Orlitia_borneensis	((((Rhinoclemmys_pulcherrima	((Cyclemys_dentata	(((Cuora_aurocapitata	(Cuora_amboinensis	Cuora_picturata))	(Cuora_mccordi	Cuora_flavomarginata))	Cyclemys_oldhamii))	Rhinoclemmys_diademata))	Rhinoclemmys_punctularia)	Rhinoclemmys_funerea)	(Rhinoclemmys_areolata	Rhinoclemmys_nasuta)))	Sacalia_bealei));
(Malayemys_subtrijuga	((((((Pangshura_tentoria	((Batagur_dhongoka	(Heosemys_spinosa	(((Batagur_borneoensis	Batagur_baska)	Batagur_kachuga)	(Pangshura_smithii	Hardella_thurjii))))	Mauremys_sinensis))	Pangshura_tecta)	((Mauremys_leprosa	Morenia_petersi)	Notochelys_platynota))	Leucocephalon_yuwonoi)	Malaclemys_terrapin)	(Mauremys_rivulata	(((((Mauremys_japonica	(Heosemys_grandis	Heosemys_annandalii))	Mauremys_caspica)	(Mauremys_nigricans	Mauremys_reevesii))	Morenia_ocellata)	Sacalia_bealei)))	(Melanochelys_trijuga	((Sacalia_quadriocellata	((((((Cuora_flavomarginata	(Cuora_mccordi	(Cuora_picturata	(Cuora_aurocapitata	Cuora_amboinensis))))	Cyclemys_oldhamii)	Cyclemys_dentata)	Rhinoclemmys_diademata)	(((Rhinoclemmys_punctularia	(Rhinoclemmys_funerea	(Rhinoclemmys_nasuta	((Rhinoclemmys_annulata	(Rhinoclemmys_melanosterna	Mauremys_annamensis))	Rhinoclemmys_areolata))))	Rhinoclemmys_pulcherrima)	Orlitia_borneensis))	Siebenrockiella_crassicollis))	Geoemyda_spengleri)));
(Cuora_aurocapitata	((Cuora_flavomarginata	Cuora_mccordi)	(Cyclemys_oldhamii	((Rhinoclemmys_diademata	((Orlitia_borneensis	(((Melanochelys_trijuga	((Sacalia_quadriocellata	Siebenrockiella_crassicollis)	Geoemyda_spengleri))	((((Morenia_ocellata	(Mauremys_caspica	(Sacalia_bealei	((((Mauremys_japonica	(Heosemys_grandis	Heosemys_annandalii))	Mauremys_annamensis)	Rhinoclemmys_melanosterna)	Rhinoclemmys_annulata))))	(Mauremys_reevesii	Mauremys_nigricans))	Mauremys_rivulata)	(Malaclemys_terrapin	(Leucocephalon_yuwonoi	(((Mauremys_leprosa	(Notochelys_platynota	Morenia_petersi))	Pangshura_tecta)	((Mauremys_sinensis	((((Hardella_thurjii	Pangshura_smithii)	((Batagur_borneoensis	Batagur_baska)	Batagur_kachuga))	Heosemys_spinosa)	Batagur_dhongoka))	Pangshura_tentoria))))))	Malayemys_subtrijuga))	(Rhinoclemmys_pulcherrima	((Rhinoclemmys_funerea	(Rhinoclemmys_nasuta	Rhinoclemmys_areolata))	Rhinoclemmys_punctularia))))	Cyclemys_dentata)))	(Cuora_picturata	Cuora_amboinensis));
((Orlitia_borneensis	(Sacalia_bealei	(((((Malaclemys_terrapin	(((Notochelys_platynota	(Mauremys_leprosa	Morenia_petersi))	(((Heosemys_spinosa	((Mauremys_sinensis	((Pangshura_smithii	Hardella_thurjii)	((Batagur_baska	Batagur_borneoensis)	Batagur_kachuga)))	Batagur_dhongoka))	Pangshura_tentoria)	Pangshura_tecta))	Leucocephalon_yuwonoi))	((Sacalia_quadriocellata	(Melanochelys_trijuga	Geoemyda_spengleri))	(Siebenrockiella_crassicollis	(Rhinoclemmys_diademata	(Cyclemys_dentata	(((Cuora_flavomarginata	Cuora_mccordi)	((Cuora_picturata	Cuora_amboinensis)	Cuora_aurocapitata))	Cyclemys_oldhamii))))))	Mauremys_rivulata)	(Malayemys_subtrijuga	(Mauremys_nigricans	Mauremys_reevesii)))	Morenia_ocellata)))	Mauremys_caspica	(((((Rhinoclemmys_melanosterna	(Rhinoclemmys_annulata	(Rhinoclemmys_areolata	((Rhinoclemmys_funerea	(Rhinoclemmys_punctularia	Rhinoclemmys_pulcherrima))	Rhinoclemmys_nasuta))))	Mauremys_annamensis)	Heosemys_grandis)	Heosemys_annandalii)	Mauremys_japonica));
((Malaclemys_terrapin	((Mauremys_rivulata	((Morenia_ocellata	((Mauremys_reevesii	Mauremys_nigricans)	((Mauremys_japonica	(Mauremys_annamensis	(Heosemys_annandalii	Heosemys_grandis)))	Mauremys_caspica)))	Sacalia_bealei))	(((((Notochelys_platynota	(Mauremys_leprosa	Morenia_petersi))	((Cyclemys_dentata	(Cyclemys_oldhamii	((Cuora_mccordi	Cuora_flavomarginata)	((Cuora_amboinensis	Cuora_picturata)	Cuora_aurocapitata))))	((Orlitia_borneensis	((((Rhinoclemmys_melanosterna	Rhinoclemmys_annulata)	(Rhinoclemmys_funerea	(Rhinoclemmys_nasuta	Rhinoclemmys_areolata)))	Rhinoclemmys_punctularia)	Rhinoclemmys_pulcherrima))	Rhinoclemmys_diademata)))	Siebenrockiella_crassicollis)	(Sacalia_quadriocellata	(Geoemyda_spengleri	Melanochelys_trijuga)))	Malayemys_subtrijuga)))	Leucocephalon_yuwonoi	((Mauremys_sinensis	(Batagur_dhongoka	((Batagur_kachuga	(Batagur_borneoensis	Batagur_baska))	(Pangshura_smithii	Hardella_thurjii))))	((Heosemys_spinosa	Pangshura_tentoria)	Pangshura_tecta)));
(((Rhinoclemmys_punctularia	Rhinoclemmys_pulcherrima)	Rhinoclemmys_funerea)	(Rhinoclemmys_nasuta	Rhinoclemmys_areolata)	(Orlitia_borneensis	((((((Cuora_mccordi	Cuora_flavomarginata)	((Cuora_amboinensis	Cuora_picturata)	Cuora_aurocapitata))	Cyclemys_oldhamii)	Cyclemys_dentata)	Rhinoclemmys_diademata)	((((Pangshura_tentoria	(Pangshura_tecta	(Heosemys_spinosa	(((((Batagur_baska	Batagur_borneoensis)	Batagur_kachuga)	(Hardella_thurjii	Pangshura_smithii))	Mauremys_sinensis)	Batagur_dhongoka))))	Sacalia_bealei)	(((Leucocephalon_yuwonoi	((Siebenrockiella_crassicollis	Sacalia_quadriocellata)	(Geoemyda_spengleri	((Malayemys_subtrijuga	((Mauremys_reevesii	Mauremys_nigricans)	((Mauremys_caspica	(Mauremys_japonica	(Heosemys_annandalii	(Heosemys_grandis	((Rhinoclemmys_annulata	Rhinoclemmys_melanosterna)	Mauremys_annamensis)))))	Morenia_ocellata)))	Melanochelys_trijuga))))	Malaclemys_terrapin)	Mauremys_rivulata))	((Mauremys_leprosa	Morenia_petersi)	Notochelys_platynota)))));
((Leucocephalon_yuwonoi	(((Pangshura_tentoria	(Mauremys_sinensis	((((Batagur_kachuga	(Batagur_borneoensis	Batagur_baska))	(Pangshura_smithii	Hardella_thurjii))	Heosemys_spinosa)	Batagur_dhongoka)))	Pangshura_tecta)	((Mauremys_leprosa	Morenia_petersi)	Notochelys_platynota)))	Malaclemys_terrapin	(((Sacalia_quadriocellata	(Melanochelys_trijuga	Geoemyda_spengleri))	((Rhinoclemmys_diademata	(((((Cuora_amboinensis	Cuora_picturata)	Cuora_aurocapitata)	(Cuora_flavomarginata	Cuora_mccordi))	Cyclemys_oldhamii)	Cyclemys_dentata))	Siebenrockiella_crassicollis))	(Mauremys_rivulata	((Malayemys_subtrijuga	(Mauremys_reevesii	Mauremys_nigricans))	(Morenia_ocellata	(((Orlitia_borneensis	((Rhinoclemmys_nasuta	Rhinoclemmys_areolata)	(Rhinoclemmys_funerea	(Rhinoclemmys_pulcherrima	Rhinoclemmys_punctularia))))	Sacalia_bealei)	(Mauremys_caspica	((Heosemys_annandalii	((Mauremys_annamensis	(Rhinoclemmys_melanosterna	Rhinoclemmys_annulata))	Heosemys_grandis))	Mauremys_japonica))))))));
(Orlitia_borneensis	((Rhinoclemmys_funerea	(Rhinoclemmys_nasuta	Rhinoclemmys_areolata))	((Rhinoclemmys_punctularia	((Mauremys_rivulata	((((Geoemyda_spengleri	(Melanochelys_trijuga	(Siebenrockiella_crassicollis	Sacalia_quadriocellata)))	(Malayemys_subtrijuga	(Morenia_ocellata	((Mauremys_japonica	Mauremys_caspica)	(Mauremys_nigricans	Mauremys_reevesii)))))	Sacalia_bealei)	(Malaclemys_terrapin	(((Pangshura_tentoria	(((((Batagur_kachuga	(Batagur_baska	Batagur_borneoensis))	(Pangshura_smithii	Hardella_thurjii))	Heosemys_spinosa)	Batagur_dhongoka)	Mauremys_sinensis))	(((Morenia_petersi	Notochelys_platynota)	Mauremys_leprosa)	Pangshura_tecta))	Leucocephalon_yuwonoi))))	((Rhinoclemmys_melanosterna	(Mauremys_annamensis	(Heosemys_annandalii	Heosemys_grandis)))	Rhinoclemmys_annulata)))	Rhinoclemmys_pulcherrima))	(Rhinoclemmys_diademata	(Cyclemys_dentata	(Cyclemys_oldhamii	(((Cuora_amboinensis	Cuora_picturata)	Cuora_aurocapitata)	(Cuora_mccordi	Cuora_flavomarginata))))));
((((((Cyclemys_oldhamii	(((Cuora_picturata	Cuora_amboinensis)	Cuora_aurocapitata)	(Cuora_mccordi	Cuora_flavomarginata)))	Cyclemys_dentata)	Rhinoclemmys_diademata)	(((Rhinoclemmys_punctularia	((Rhinoclemmys_nasuta	Rhinoclemmys_areolata)	Rhinoclemmys_funerea))	Rhinoclemmys_pulcherrima)	Orlitia_borneensis))	Siebenrockiella_crassicollis)	(Sacalia_bealei	(Mauremys_rivulata	(((Rhinoclemmys_annulata	(Rhinoclemmys_melanosterna	(Mauremys_annamensis	(Heosemys_grandis	(Heosemys_annandalii	(((Morenia_ocellata	((Mauremys_reevesii	Mauremys_nigricans)	Malayemys_subtrijuga))	Mauremys_caspica)	Mauremys_japonica))))))	(Sacalia_quadriocellata	(Melanochelys_trijuga	Geoemyda_spengleri)))	Malaclemys_terrapin)))	((Notochelys_platynota	(Mauremys_leprosa	Morenia_petersi))	(Leucocephalon_yuwonoi	((Pangshura_tentoria	((Batagur_dhongoka	(Mauremys_sinensis	((Pangshura_smithii	Hardella_thurjii)	((Batagur_borneoensis	Batagur_baska)	Batagur_kachuga))))	Heosemys_spinosa))	Pangshura_tecta))));
(((Mauremys_sinensis	((((Batagur_kachuga	(Batagur_borneoensis	Batagur_baska))	(Hardella_thurjii	Pangshura_smithii))	Heosemys_spinosa)	Batagur_dhongoka))	(Leucocephalon_yuwonoi	(Malaclemys_terrapin	((Malayemys_subtrijuga	(Melanochelys_trijuga	(Geoemyda_spengleri	(Sacalia_quadriocellata	(Siebenrockiella_crassicollis	(((Mauremys_leprosa	Morenia_petersi)	Notochelys_platynota)	(((((Cuora_mccordi	Cuora_flavomarginata)	(Cuora_aurocapitata	(Cuora_amboinensis	Cuora_picturata)))	Cyclemys_oldhamii)	Cyclemys_dentata)	Rhinoclemmys_diademata)))))))	((((((Rhinoclemmys_melanosterna	((Heosemys_annandalii	Heosemys_grandis)	Mauremys_annamensis))	Rhinoclemmys_annulata)	(Orlitia_borneensis	((Rhinoclemmys_areolata	Rhinoclemmys_nasuta)	((Rhinoclemmys_punctularia	Rhinoclemmys_pulcherrima)	Rhinoclemmys_funerea))))	Sacalia_bealei)	(((Mauremys_reevesii	Mauremys_nigricans)	(Mauremys_caspica	Mauremys_japonica))	Morenia_ocellata))	Mauremys_rivulata)))))	Pangshura_tentoria	Pangshura_tecta);
(Orlitia_borneensis	(Rhinoclemmys_pulcherrima	((Rhinoclemmys_funerea	(Rhinoclemmys_areolata	Rhinoclemmys_nasuta))	Rhinoclemmys_punctularia))	(((Cyclemys_dentata	((((Cuora_picturata	(Cuora_amboinensis	Cuora_aurocapitata))	Cuora_mccordi)	Cuora_flavomarginata)	Cyclemys_oldhamii))	(Notochelys_platynota	(((Leucocephalon_yuwonoi	(((Siebenrockiella_crassicollis	Sacalia_quadriocellata)	((Melanochelys_trijuga	(Malayemys_subtrijuga	(Mauremys_nigricans	Mauremys_reevesii)))	Geoemyda_spengleri))	((Mauremys_rivulata	((Rhinoclemmys_annulata	((Mauremys_annamensis	(Heosemys_annandalii	Heosemys_grandis))	Rhinoclemmys_melanosterna))	(((Mauremys_caspica	Mauremys_japonica)	Morenia_ocellata)	Sacalia_bealei)))	Malaclemys_terrapin)))	(Pangshura_tecta	((Heosemys_spinosa	((((Batagur_kachuga	(Batagur_baska	Batagur_borneoensis))	(Pangshura_smithii	Hardella_thurjii))	Mauremys_sinensis)	Batagur_dhongoka))	Pangshura_tentoria)))	(Morenia_petersi	Mauremys_leprosa))))	Rhinoclemmys_diademata));
(Mauremys_rivulata	(((Rhinoclemmys_diademata	(((((Cuora_amboinensis	Cuora_picturata)	Cuora_aurocapitata)	(Cuora_mccordi	Cuora_flavomarginata))	Cyclemys_oldhamii)	Cyclemys_dentata))	Notochelys_platynota)	(((((((Mauremys_nigricans	Mauremys_reevesii)	Malayemys_subtrijuga)	(Morenia_ocellata	(((((Rhinoclemmys_areolata	Rhinoclemmys_nasuta)	((Rhinoclemmys_punctularia	Rhinoclemmys_pulcherrima)	Rhinoclemmys_funerea))	Orlitia_borneensis)	Sacalia_bealei)	(Mauremys_caspica	((Heosemys_annandalii	((Mauremys_annamensis	(Rhinoclemmys_annulata	Rhinoclemmys_melanosterna))	Heosemys_grandis))	Mauremys_japonica)))))	Geoemyda_spengleri)	Melanochelys_trijuga)	Sacalia_quadriocellata)	Siebenrockiella_crassicollis))	((((((Batagur_dhongoka	(((Hardella_thurjii	Pangshura_smithii)	((Batagur_borneoensis	Batagur_baska)	Batagur_kachuga))	Mauremys_sinensis))	Heosemys_spinosa)	Pangshura_tentoria)	(Pangshura_tecta	(Mauremys_leprosa	Morenia_petersi)))	Leucocephalon_yuwonoi)	Malaclemys_terrapin));
((Sacalia_bealei	(((Geoemyda_spengleri	((Sacalia_quadriocellata	Siebenrockiella_crassicollis)	Melanochelys_trijuga))	((Rhinoclemmys_melanosterna	Mauremys_annamensis)	Rhinoclemmys_annulata))	(Morenia_ocellata	(Mauremys_caspica	((Heosemys_annandalii	Heosemys_grandis)	Mauremys_japonica)))))	(Mauremys_rivulata	((((Pangshura_tecta	(Pangshura_tentoria	(Heosemys_spinosa	(Batagur_dhongoka	((((Batagur_borneoensis	Batagur_baska)	Batagur_kachuga)	(Pangshura_smithii	Hardella_thurjii))	Mauremys_sinensis)))))	((Morenia_petersi	Mauremys_leprosa)	Notochelys_platynota))	Leucocephalon_yuwonoi)	Malaclemys_terrapin))	((((Rhinoclemmys_diademata	(((((Cuora_picturata	Cuora_amboinensis)	Cuora_aurocapitata)	(Cuora_flavomarginata	Cuora_mccordi))	Cyclemys_oldhamii)	Cyclemys_dentata))	(Rhinoclemmys_pulcherrima	(((Rhinoclemmys_areolata	Rhinoclemmys_nasuta)	Rhinoclemmys_funerea)	Rhinoclemmys_punctularia)))	Orlitia_borneensis)	((Mauremys_reevesii	Mauremys_nigricans)	Malayemys_subtrijuga)));
((((Malaclemys_terrapin	(Leucocephalon_yuwonoi	(((Mauremys_leprosa	Morenia_petersi)	Notochelys_platynota)	((Pangshura_tentoria	((((((Batagur_baska	Batagur_borneoensis)	Batagur_kachuga)	(Pangshura_smithii	Hardella_thurjii))	Mauremys_sinensis)	Batagur_dhongoka)	Heosemys_spinosa))	Pangshura_tecta))))	Mauremys_rivulata)	(Sacalia_quadriocellata	Siebenrockiella_crassicollis))	(Mauremys_nigricans	Mauremys_reevesii)	(Malayemys_subtrijuga	(Melanochelys_trijuga	(Geoemyda_spengleri	(((Mauremys_caspica	(Mauremys_japonica	(((Mauremys_annamensis	(Rhinoclemmys_melanosterna	(Rhinoclemmys_annulata	(Rhinoclemmys_areolata	(Rhinoclemmys_nasuta	(Rhinoclemmys_funerea	((Rhinoclemmys_pulcherrima	(Orlitia_borneensis	((((Cuora_flavomarginata	(((Cuora_aurocapitata	Cuora_amboinensis)	Cuora_picturata)	Cuora_mccordi))	Cyclemys_oldhamii)	Cyclemys_dentata)	Rhinoclemmys_diademata)))	Rhinoclemmys_punctularia)))))))	Heosemys_grandis)	Heosemys_annandalii)))	Sacalia_bealei)	Morenia_ocellata)))));
((((Rhinoclemmys_pulcherrima	((Rhinoclemmys_nasuta	Rhinoclemmys_areolata)	Rhinoclemmys_funerea))	Rhinoclemmys_punctularia)	((((((Mauremys_caspica	((Orlitia_borneensis	((Batagur_dhongoka	(((Hardella_thurjii	Pangshura_smithii)	(Batagur_kachuga	(Batagur_borneoensis	Batagur_baska)))	Heosemys_spinosa))	Mauremys_sinensis))	Sacalia_bealei))	Morenia_ocellata)	(((((Melanochelys_trijuga	(Sacalia_quadriocellata	Siebenrockiella_crassicollis))	Geoemyda_spengleri)	((((Pangshura_tentoria	Pangshura_tecta)	(Notochelys_platynota	(Morenia_petersi	Mauremys_leprosa)))	Leucocephalon_yuwonoi)	Malaclemys_terrapin))	Malayemys_subtrijuga)	(Mauremys_reevesii	Mauremys_nigricans)))	Mauremys_rivulata)	Rhinoclemmys_annulata)	(Heosemys_annandalii	(Mauremys_japonica	((Mauremys_annamensis	Rhinoclemmys_melanosterna)	Heosemys_grandis)))))	((((Cuora_mccordi	((Cuora_amboinensis	Cuora_aurocapitata)	Cuora_picturata))	Cuora_flavomarginata)	Cyclemys_oldhamii)	Cyclemys_dentata)	Rhinoclemmys_diademata);
((Mauremys_rivulata	(((((Heosemys_spinosa	(Batagur_dhongoka	(((Batagur_kachuga	(Batagur_baska	Batagur_borneoensis))	(Pangshura_smithii	Hardella_thurjii))	Mauremys_sinensis)))	Pangshura_tentoria)	(Pangshura_tecta	((Notochelys_platynota	Morenia_petersi)	Mauremys_leprosa)))	Sacalia_bealei)	(Malaclemys_terrapin	(Leucocephalon_yuwonoi	((Sacalia_quadriocellata	Siebenrockiella_crassicollis)	(Geoemyda_spengleri	(((Orlitia_borneensis	(((Cyclemys_dentata	(Cyclemys_oldhamii	(((Cuora_amboinensis	Cuora_picturata)	Cuora_aurocapitata)	(Cuora_flavomarginata	Cuora_mccordi))))	Rhinoclemmys_diademata)	(Rhinoclemmys_pulcherrima	((Rhinoclemmys_funerea	(Rhinoclemmys_areolata	Rhinoclemmys_nasuta))	Rhinoclemmys_punctularia))))	Malayemys_subtrijuga)	Melanochelys_trijuga)))))))	(Mauremys_nigricans	Mauremys_reevesii)	((Mauremys_caspica	((Heosemys_annandalii	(((Rhinoclemmys_annulata	Rhinoclemmys_melanosterna)	Mauremys_annamensis)	Heosemys_grandis))	Mauremys_japonica))	Morenia_ocellata));
((Sacalia_bealei	(Orlitia_borneensis	((Mauremys_japonica	(Mauremys_annamensis	(Heosemys_grandis	Heosemys_annandalii)))	Mauremys_caspica)))	Morenia_ocellata	((((((Rhinoclemmys_pulcherrima	((Rhinoclemmys_nasuta	Rhinoclemmys_areolata)	Rhinoclemmys_funerea))	Rhinoclemmys_punctularia)	Rhinoclemmys_melanosterna)	Rhinoclemmys_annulata)	Mauremys_rivulata)	((Malayemys_subtrijuga	(Mauremys_reevesii	Mauremys_nigricans))	((Geoemyda_spengleri	(Melanochelys_trijuga	((Siebenrockiella_crassicollis	(Rhinoclemmys_diademata	(Cyclemys_dentata	(Cyclemys_oldhamii	((Cuora_mccordi	(Cuora_picturata	(Cuora_aurocapitata	Cuora_amboinensis)))	Cuora_flavomarginata)))))	Sacalia_quadriocellata)))	((((Pangshura_tecta	((Heosemys_spinosa	(Batagur_dhongoka	(Mauremys_sinensis	((Pangshura_smithii	Hardella_thurjii)	((Batagur_borneoensis	Batagur_baska)	Batagur_kachuga)))))	Pangshura_tentoria))	((Mauremys_leprosa	Morenia_petersi)	Notochelys_platynota))	Leucocephalon_yuwonoi)	Malaclemys_terrapin)))));
(((Leucocephalon_yuwonoi	(((Heosemys_spinosa	((Mauremys_sinensis	((Batagur_kachuga	(Batagur_baska	Batagur_borneoensis))	(Pangshura_smithii	Hardella_thurjii)))	Batagur_dhongoka))	Pangshura_tentoria)	((Mauremys_leprosa	Morenia_petersi)	Pangshura_tecta)))	Malaclemys_terrapin)	((((Geoemyda_spengleri	(Melanochelys_trijuga	(Sacalia_quadriocellata	Siebenrockiella_crassicollis)))	((Mauremys_reevesii	Mauremys_nigricans)	Malayemys_subtrijuga))	Morenia_ocellata)	(Sacalia_bealei	(((((Mauremys_annamensis	(Heosemys_grandis	(Heosemys_annandalii	(Mauremys_japonica	Mauremys_caspica))))	Rhinoclemmys_melanosterna)	Rhinoclemmys_annulata)	(Rhinoclemmys_areolata	(Rhinoclemmys_nasuta	(Rhinoclemmys_funerea	(Rhinoclemmys_punctularia	Rhinoclemmys_pulcherrima)))))	(Orlitia_borneensis	(Rhinoclemmys_diademata	(Notochelys_platynota	(Cyclemys_dentata	(Cyclemys_oldhamii	((Cuora_mccordi	(Cuora_picturata	(Cuora_amboinensis	Cuora_aurocapitata)))	Cuora_flavomarginata)))))))))	Mauremys_rivulata);
((Mauremys_rivulata	(Malaclemys_terrapin	(((Rhinoclemmys_diademata	((Cyclemys_oldhamii	(((Cuora_amboinensis	Cuora_picturata)	Cuora_aurocapitata)	(Cuora_flavomarginata	Cuora_mccordi)))	Cyclemys_dentata))	Notochelys_platynota)	(((Pangshura_tecta	(Mauremys_leprosa	Morenia_petersi))	(Pangshura_tentoria	(Mauremys_sinensis	(Batagur_dhongoka	((((Batagur_borneoensis	Batagur_baska)	Batagur_kachuga)	(Hardella_thurjii	Pangshura_smithii))	Heosemys_spinosa)))))	Leucocephalon_yuwonoi))))	((Malayemys_subtrijuga	((Geoemyda_spengleri	(Sacalia_quadriocellata	Siebenrockiella_crassicollis))	Melanochelys_trijuga))	(Mauremys_nigricans	Mauremys_reevesii))	(((Mauremys_caspica	((Heosemys_annandalii	(Heosemys_grandis	(Mauremys_annamensis	Rhinoclemmys_melanosterna)))	Mauremys_japonica))	(((Rhinoclemmys_annulata	((Rhinoclemmys_nasuta	(Rhinoclemmys_funerea	(Rhinoclemmys_punctularia	Rhinoclemmys_pulcherrima)))	Rhinoclemmys_areolata))	Orlitia_borneensis)	Sacalia_bealei))	Morenia_ocellata));
(Malayemys_subtrijuga	(Mauremys_nigricans	Mauremys_reevesii)	((((Leucocephalon_yuwonoi	(((Notochelys_platynota	(Mauremys_leprosa	Morenia_petersi))	(((Melanochelys_trijuga	(((Siebenrockiella_crassicollis	((Cyclemys_dentata	((Cuora_flavomarginata	(Cuora_mccordi	((Cuora_amboinensis	Cuora_aurocapitata)	Cuora_picturata)))	Cyclemys_oldhamii))	Rhinoclemmys_diademata))	Sacalia_quadriocellata)	Geoemyda_spengleri))	Sacalia_bealei)	Orlitia_borneensis))	(Pangshura_tecta	((Heosemys_spinosa	((Mauremys_sinensis	((Pangshura_smithii	Hardella_thurjii)	(Batagur_kachuga	(Batagur_borneoensis	Batagur_baska))))	Batagur_dhongoka))	Pangshura_tentoria))))	Malaclemys_terrapin)	Mauremys_rivulata)	((Mauremys_caspica	(Mauremys_japonica	(Heosemys_annandalii	(Heosemys_grandis	(((Rhinoclemmys_annulata	(Rhinoclemmys_punctularia	(Rhinoclemmys_pulcherrima	(Rhinoclemmys_funerea	(Rhinoclemmys_areolata	Rhinoclemmys_nasuta)))))	Rhinoclemmys_melanosterna)	Mauremys_annamensis)))))	Morenia_ocellata)));
(Melanochelys_trijuga	(Geoemyda_spengleri	((Morenia_ocellata	(Mauremys_caspica	Sacalia_bealei))	(Malayemys_subtrijuga	((Mauremys_rivulata	(Malaclemys_terrapin	(((Notochelys_platynota	(Morenia_petersi	Mauremys_leprosa))	(Pangshura_tecta	(Pangshura_tentoria	(((Mauremys_sinensis	((Hardella_thurjii	Pangshura_smithii)	((Batagur_baska	Batagur_borneoensis)	Batagur_kachuga)))	Batagur_dhongoka)	Heosemys_spinosa))))	Leucocephalon_yuwonoi)))	(Mauremys_reevesii	Mauremys_nigricans)))))	(Sacalia_quadriocellata	(((Rhinoclemmys_diademata	(Cyclemys_dentata	((((Cuora_picturata	(Cuora_amboinensis	Cuora_aurocapitata))	Cuora_mccordi)	Cuora_flavomarginata)	Cyclemys_oldhamii)))	(((((Mauremys_annamensis	(Mauremys_japonica	(Heosemys_grandis	Heosemys_annandalii)))	Rhinoclemmys_melanosterna)	Rhinoclemmys_annulata)	(Rhinoclemmys_areolata	(Rhinoclemmys_nasuta	(Rhinoclemmys_funerea	(Rhinoclemmys_punctularia	Rhinoclemmys_pulcherrima)))))	Orlitia_borneensis))	Siebenrockiella_crassicollis)));
((Mauremys_annamensis	(Rhinoclemmys_annulata	Rhinoclemmys_melanosterna))	(((((((((((((Leucocephalon_yuwonoi	(((Heosemys_spinosa	(Batagur_dhongoka	(((Batagur_borneoensis	Batagur_baska)	Batagur_kachuga)	(Pangshura_smithii	Hardella_thurjii))))	Pangshura_tentoria)	Pangshura_tecta))	((Morenia_petersi	Mauremys_leprosa)	Notochelys_platynota))	Mauremys_sinensis)	Orlitia_borneensis)	Sacalia_bealei)	(Malayemys_subtrijuga	(Melanochelys_trijuga	((Sacalia_quadriocellata	(Siebenrockiella_crassicollis	((((Cyclemys_oldhamii	((Cuora_flavomarginata	Cuora_mccordi)	(Cuora_aurocapitata	(Cuora_amboinensis	Cuora_picturata))))	Cyclemys_dentata)	Rhinoclemmys_diademata)	(Rhinoclemmys_areolata	(Rhinoclemmys_nasuta	(Rhinoclemmys_funerea	(Rhinoclemmys_punctularia	Rhinoclemmys_pulcherrima)))))))	Geoemyda_spengleri))))	Malaclemys_terrapin)	Mauremys_rivulata)	(Mauremys_reevesii	Mauremys_nigricans))	Morenia_ocellata)	Mauremys_caspica)	Mauremys_japonica)	Heosemys_annandalii)	Heosemys_grandis);
(Rhinoclemmys_punctularia	(((Rhinoclemmys_areolata	Rhinoclemmys_nasuta)	Rhinoclemmys_funerea)	Rhinoclemmys_pulcherrima)	((Rhinoclemmys_annulata	((Mauremys_annamensis	(Heosemys_grandis	Heosemys_annandalii))	Rhinoclemmys_melanosterna))	((Malaclemys_terrapin	(((((Mauremys_caspica	(Mauremys_japonica	(Orlitia_borneensis	((((Leucocephalon_yuwonoi	(((Notochelys_platynota	Morenia_petersi)	Mauremys_leprosa)	Pangshura_tecta))	(Mauremys_sinensis	((Heosemys_spinosa	((Pangshura_smithii	Hardella_thurjii)	((Batagur_borneoensis	Batagur_baska)	Batagur_kachuga)))	Batagur_dhongoka)))	Pangshura_tentoria)	Sacalia_bealei))))	Morenia_ocellata)	(Mauremys_nigricans	Mauremys_reevesii))	Malayemys_subtrijuga)	(((Sacalia_quadriocellata	(Siebenrockiella_crassicollis	(Rhinoclemmys_diademata	(Cyclemys_dentata	(Cyclemys_oldhamii	((Cuora_mccordi	Cuora_flavomarginata)	((Cuora_amboinensis	Cuora_picturata)	Cuora_aurocapitata)))))))	Geoemyda_spengleri)	Melanochelys_trijuga)))	Mauremys_rivulata)));
((Melanochelys_trijuga	(Sacalia_quadriocellata	Siebenrockiella_crassicollis))	Geoemyda_spengleri	(Malayemys_subtrijuga	((Sacalia_bealei	((Malaclemys_terrapin	(((Pangshura_tentoria	((Batagur_dhongoka	(((Batagur_kachuga	(Batagur_borneoensis	Batagur_baska))	(Pangshura_smithii	Hardella_thurjii))	Heosemys_spinosa))	Mauremys_sinensis))	(((Morenia_petersi	Notochelys_platynota)	Mauremys_leprosa)	Pangshura_tecta))	Leucocephalon_yuwonoi))	((((Rhinoclemmys_pulcherrima	((Rhinoclemmys_funerea	(Rhinoclemmys_nasuta	Rhinoclemmys_areolata))	(Orlitia_borneensis	(((Cyclemys_oldhamii	((Cuora_flavomarginata	Cuora_mccordi)	((Cuora_picturata	Cuora_amboinensis)	Cuora_aurocapitata)))	Cyclemys_dentata)	Rhinoclemmys_diademata))))	Rhinoclemmys_punctularia)	(Rhinoclemmys_annulata	((((Heosemys_annandalii	(Mauremys_japonica	(Mauremys_caspica	(Mauremys_reevesii	Mauremys_nigricans))))	Heosemys_grandis)	Mauremys_annamensis)	Rhinoclemmys_melanosterna)))	Mauremys_rivulata)))	Morenia_ocellata)));
(Rhinoclemmys_funerea	(((Rhinoclemmys_annulata	(Rhinoclemmys_melanosterna	(Mauremys_annamensis	(Heosemys_grandis	(Heosemys_annandalii	(Mauremys_japonica	Mauremys_caspica))))))	Rhinoclemmys_areolata)	Rhinoclemmys_nasuta)	(((Orlitia_borneensis	(Sacalia_bealei	((Pangshura_tentoria	((Mauremys_sinensis	((Heosemys_spinosa	((Hardella_thurjii	Pangshura_smithii)	(Batagur_kachuga	(Batagur_baska	Batagur_borneoensis))))	Batagur_dhongoka))	Pangshura_tecta))	((Leucocephalon_yuwonoi	(Malaclemys_terrapin	((((Malayemys_subtrijuga	(Mauremys_reevesii	Mauremys_nigricans))	Morenia_ocellata)	Mauremys_rivulata)	(((Geoemyda_spengleri	Melanochelys_trijuga)	Sacalia_quadriocellata)	(Siebenrockiella_crassicollis	(Rhinoclemmys_diademata	(Cyclemys_dentata	(Cyclemys_oldhamii	(Cuora_flavomarginata	(((Cuora_amboinensis	Cuora_aurocapitata)	Cuora_picturata)	Cuora_mccordi))))))))))	(Notochelys_platynota	(Mauremys_leprosa	Morenia_petersi))))))	Rhinoclemmys_pulcherrima)	Rhinoclemmys_punctularia));
((((Malayemys_subtrijuga	(((Sacalia_quadriocellata	Siebenrockiella_crassicollis)	Melanochelys_trijuga)	Geoemyda_spengleri))	(((Mauremys_reevesii	Mauremys_nigricans)	(Mauremys_caspica	((Heosemys_annandalii	(Heosemys_grandis	(((Rhinoclemmys_annulata	((((Cyclemys_dentata	((Cuora_flavomarginata	(Cuora_mccordi	((Cuora_amboinensis	Cuora_aurocapitata)	Cuora_picturata)))	Cyclemys_oldhamii))	Rhinoclemmys_diademata)	Orlitia_borneensis)	(Rhinoclemmys_punctularia	(((Rhinoclemmys_areolata	Rhinoclemmys_nasuta)	Rhinoclemmys_funerea)	Rhinoclemmys_pulcherrima))))	Rhinoclemmys_melanosterna)	Mauremys_annamensis)))	Mauremys_japonica)))	Morenia_ocellata))	Sacalia_bealei)	Mauremys_rivulata	(Malaclemys_terrapin	(Leucocephalon_yuwonoi	(((Pangshura_tentoria	(((((Hardella_thurjii	Pangshura_smithii)	((Batagur_borneoensis	Batagur_baska)	Batagur_kachuga))	Heosemys_spinosa)	Batagur_dhongoka)	Mauremys_sinensis))	Pangshura_tecta)	((Mauremys_leprosa	Morenia_petersi)	Notochelys_platynota)))));
((((Notochelys_platynota	(((Cuora_mccordi	((Cuora_aurocapitata	Cuora_amboinensis)	Cuora_picturata))	Cuora_flavomarginata)	(Cyclemys_oldhamii	Cyclemys_dentata)))	(Mauremys_leprosa	Morenia_petersi))	((Pangshura_tentoria	(((((Hardella_thurjii	Pangshura_smithii)	(Batagur_kachuga	(Batagur_baska	Batagur_borneoensis)))	Mauremys_sinensis)	Batagur_dhongoka)	Heosemys_spinosa))	Pangshura_tecta))	((Mauremys_rivulata	(((Morenia_ocellata	((Mauremys_caspica	(Mauremys_japonica	((Heosemys_grandis	(Mauremys_annamensis	((((Rhinoclemmys_nasuta	(Rhinoclemmys_funerea	(Rhinoclemmys_punctularia	((Rhinoclemmys_diademata	Orlitia_borneensis)	Rhinoclemmys_pulcherrima))))	Rhinoclemmys_areolata)	Rhinoclemmys_annulata)	Rhinoclemmys_melanosterna)))	Heosemys_annandalii)))	(Mauremys_nigricans	Mauremys_reevesii)))	((((Siebenrockiella_crassicollis	Sacalia_quadriocellata)	Melanochelys_trijuga)	Geoemyda_spengleri)	Malayemys_subtrijuga))	Sacalia_bealei))	Malaclemys_terrapin)	Leucocephalon_yuwonoi);
(Batagur_kachuga	((Hardella_thurjii	Pangshura_smithii)	(Mauremys_sinensis	(Batagur_dhongoka	(Heosemys_spinosa	((((Leucocephalon_yuwonoi	(Malaclemys_terrapin	((Siebenrockiella_crassicollis	(Sacalia_quadriocellata	(((Malayemys_subtrijuga	(Mauremys_nigricans	Mauremys_reevesii))	Melanochelys_trijuga)	Geoemyda_spengleri)))	(((Morenia_ocellata	((Mauremys_japonica	(((((Rhinoclemmys_annulata	((Rhinoclemmys_pulcherrima	((Rhinoclemmys_funerea	(Rhinoclemmys_nasuta	Rhinoclemmys_areolata))	(Orlitia_borneensis	((Cyclemys_dentata	((Cuora_flavomarginata	(((Cuora_amboinensis	Cuora_aurocapitata)	Cuora_picturata)	Cuora_mccordi))	Cyclemys_oldhamii))	Rhinoclemmys_diademata))))	Rhinoclemmys_punctularia))	Rhinoclemmys_melanosterna)	Mauremys_annamensis)	Heosemys_grandis)	Heosemys_annandalii))	Mauremys_caspica))	Sacalia_bealei)	Mauremys_rivulata))))	((Mauremys_leprosa	Morenia_petersi)	Notochelys_platynota))	Pangshura_tecta)	Pangshura_tentoria)))))	(Batagur_borneoensis	Batagur_baska));
(Mauremys_caspica	(Mauremys_japonica	(Heosemys_annandalii	(Heosemys_grandis	(Mauremys_annamensis	(Rhinoclemmys_annulata	Rhinoclemmys_melanosterna)))))	((Mauremys_reevesii	Mauremys_nigricans)	(Morenia_ocellata	(((Orlitia_borneensis	((((Heosemys_spinosa	Pangshura_tentoria)	((Batagur_dhongoka	((Hardella_thurjii	Pangshura_smithii)	((Batagur_borneoensis	Batagur_baska)	Batagur_kachuga)))	Mauremys_sinensis))	Leucocephalon_yuwonoi)	(Pangshura_tecta	(Mauremys_leprosa	(Morenia_petersi	Notochelys_platynota)))))	Sacalia_bealei)	(Malayemys_subtrijuga	(((Mauremys_rivulata	(((Cyclemys_dentata	(Cyclemys_oldhamii	((((Cuora_aurocapitata	Cuora_amboinensis)	Cuora_picturata)	Cuora_mccordi)	Cuora_flavomarginata)))	Rhinoclemmys_diademata)	((Rhinoclemmys_punctularia	((Rhinoclemmys_nasuta	Rhinoclemmys_areolata)	Rhinoclemmys_funerea))	Rhinoclemmys_pulcherrima)))	Malaclemys_terrapin)	((Melanochelys_trijuga	(Siebenrockiella_crassicollis	Sacalia_quadriocellata))	Geoemyda_spengleri)))))));
(Mauremys_rivulata	((Rhinoclemmys_annulata	(Rhinoclemmys_melanosterna	(Mauremys_annamensis	(Heosemys_grandis	Heosemys_annandalii))))	(Morenia_ocellata	((Mauremys_japonica	Mauremys_caspica)	(Mauremys_nigricans	Mauremys_reevesii))))	((Malaclemys_terrapin	(Leucocephalon_yuwonoi	((((Morenia_petersi	Mauremys_leprosa)	Notochelys_platynota)	((((Cyclemys_dentata	((Cuora_flavomarginata	(Cuora_mccordi	((Cuora_aurocapitata	Cuora_amboinensis)	Cuora_picturata)))	Cyclemys_oldhamii))	Rhinoclemmys_diademata)	((((Rhinoclemmys_nasuta	Rhinoclemmys_areolata)	Rhinoclemmys_funerea)	Rhinoclemmys_punctularia)	Rhinoclemmys_pulcherrima))	Orlitia_borneensis))	(Sacalia_bealei	((Pangshura_tecta	(Heosemys_spinosa	((((Pangshura_smithii	Hardella_thurjii)	((Batagur_borneoensis	Batagur_baska)	Batagur_kachuga))	Mauremys_sinensis)	Batagur_dhongoka)))	Pangshura_tentoria)))))	((Melanochelys_trijuga	((Siebenrockiella_crassicollis	Sacalia_quadriocellata)	Geoemyda_spengleri))	Malayemys_subtrijuga)));
((Mauremys_reevesii	Mauremys_nigricans)	(Morenia_ocellata	((Mauremys_rivulata	(((Leucocephalon_yuwonoi	((Pangshura_tecta	((Heosemys_spinosa	((Mauremys_sinensis	((Batagur_kachuga	(Batagur_borneoensis	Batagur_baska))	(Pangshura_smithii	Hardella_thurjii)))	Batagur_dhongoka))	Pangshura_tentoria))	(Notochelys_platynota	(Mauremys_leprosa	Morenia_petersi))))	Malaclemys_terrapin)	(Malayemys_subtrijuga	(Melanochelys_trijuga	(((Siebenrockiella_crassicollis	(((((Rhinoclemmys_pulcherrima	Rhinoclemmys_punctularia)	Rhinoclemmys_funerea)	(Rhinoclemmys_nasuta	Rhinoclemmys_areolata))	Orlitia_borneensis)	(Rhinoclemmys_diademata	(Cyclemys_dentata	(((Cuora_aurocapitata	(Cuora_amboinensis	Cuora_picturata))	(Cuora_flavomarginata	Cuora_mccordi))	Cyclemys_oldhamii)))))	Sacalia_quadriocellata)	Geoemyda_spengleri)))))	Sacalia_bealei))	(Mauremys_caspica	((Heosemys_annandalii	(((Rhinoclemmys_annulata	Rhinoclemmys_melanosterna)	Mauremys_annamensis)	Heosemys_grandis))	Mauremys_japonica)));
(Malayemys_subtrijuga	(Mauremys_reevesii	Mauremys_nigricans)	((Orlitia_borneensis	((Rhinoclemmys_diademata	(Cyclemys_dentata	(Cyclemys_oldhamii	(Cuora_flavomarginata	(Cuora_mccordi	(Cuora_picturata	(Cuora_aurocapitata	Cuora_amboinensis)))))))	(Rhinoclemmys_pulcherrima	((Rhinoclemmys_funerea	(Rhinoclemmys_nasuta	Rhinoclemmys_areolata))	Rhinoclemmys_punctularia))))	(((((((Morenia_petersi	Mauremys_leprosa)	Notochelys_platynota)	(Pangshura_tecta	(Pangshura_tentoria	(((Mauremys_sinensis	((Pangshura_smithii	Hardella_thurjii)	(Batagur_kachuga	(Batagur_borneoensis	Batagur_baska))))	Batagur_dhongoka)	Heosemys_spinosa))))	Leucocephalon_yuwonoi)	Malaclemys_terrapin)	Mauremys_rivulata)	((Morenia_ocellata	(((Melanochelys_trijuga	(Sacalia_quadriocellata	Siebenrockiella_crassicollis))	Geoemyda_spengleri)	((Rhinoclemmys_melanosterna	(Mauremys_annamensis	(Heosemys_grandis	((Mauremys_japonica	Mauremys_caspica)	Heosemys_annandalii))))	Rhinoclemmys_annulata)))	Sacalia_bealei))));
((Mauremys_rivulata	(((((Mauremys_sinensis	((((Batagur_kachuga	(Batagur_baska	Batagur_borneoensis))	(Hardella_thurjii	Pangshura_smithii))	Heosemys_spinosa)	Batagur_dhongoka))	(Pangshura_tecta	Pangshura_tentoria))	Leucocephalon_yuwonoi)	(Geoemyda_spengleri	(Melanochelys_trijuga	((Siebenrockiella_crassicollis	(((Cyclemys_dentata	(Cyclemys_oldhamii	((Cuora_flavomarginata	Cuora_mccordi)	(Cuora_aurocapitata	(Cuora_picturata	Cuora_amboinensis)))))	((Orlitia_borneensis	(Rhinoclemmys_pulcherrima	(Rhinoclemmys_punctularia	(Rhinoclemmys_funerea	(Rhinoclemmys_nasuta	Rhinoclemmys_areolata)))))	Rhinoclemmys_diademata))	(Notochelys_platynota	(Morenia_petersi	Mauremys_leprosa))))	Sacalia_quadriocellata))))	Malaclemys_terrapin))	(Sacalia_bealei	((Mauremys_caspica	(((((Rhinoclemmys_melanosterna	Rhinoclemmys_annulata)	Mauremys_annamensis)	Heosemys_grandis)	Heosemys_annandalii)	Mauremys_japonica))	Morenia_ocellata))	(Malayemys_subtrijuga	(Mauremys_reevesii	Mauremys_nigricans)));
(Notochelys_platynota	(Morenia_petersi	Mauremys_leprosa)	(((Cyclemys_dentata	((Cuora_flavomarginata	(Cuora_mccordi	(Cuora_picturata	(Cuora_amboinensis	Cuora_aurocapitata))))	Cyclemys_oldhamii))	Rhinoclemmys_diademata)	((Leucocephalon_yuwonoi	((Mauremys_sinensis	(Batagur_dhongoka	(((Hardella_thurjii	Pangshura_smithii)	((Batagur_borneoensis	Batagur_baska)	Batagur_kachuga))	Heosemys_spinosa)))	(Pangshura_tecta	Pangshura_tentoria)))	(Malaclemys_terrapin	(((Siebenrockiella_crassicollis	(Sacalia_quadriocellata	(Melanochelys_trijuga	(((Mauremys_caspica	(((((Rhinoclemmys_nasuta	(Rhinoclemmys_funerea	(Rhinoclemmys_punctularia	Rhinoclemmys_pulcherrima)))	Rhinoclemmys_areolata)	(Rhinoclemmys_annulata	(Rhinoclemmys_melanosterna	((Mauremys_japonica	(Heosemys_annandalii	Heosemys_grandis))	Mauremys_annamensis))))	Orlitia_borneensis)	Sacalia_bealei))	Morenia_ocellata)	Geoemyda_spengleri))))	((Mauremys_nigricans	Mauremys_reevesii)	Malayemys_subtrijuga))	Mauremys_rivulata)))));
(Mauremys_japonica	(((((Mauremys_rivulata	(Malaclemys_terrapin	(Leucocephalon_yuwonoi	(((Pangshura_tentoria	(((((Pangshura_smithii	Hardella_thurjii)	(Batagur_kachuga	(Batagur_baska	Batagur_borneoensis)))	Mauremys_sinensis)	Batagur_dhongoka)	Heosemys_spinosa))	Pangshura_tecta)	((((Cyclemys_oldhamii	Cyclemys_dentata)	(Cuora_flavomarginata	(Cuora_mccordi	(Cuora_picturata	(Cuora_aurocapitata	Cuora_amboinensis)))))	Notochelys_platynota)	(Mauremys_leprosa	Morenia_petersi))))))	((Orlitia_borneensis	((Rhinoclemmys_punctularia	(((Rhinoclemmys_areolata	Rhinoclemmys_nasuta)	Rhinoclemmys_funerea)	Rhinoclemmys_pulcherrima))	Rhinoclemmys_diademata))	((Mauremys_nigricans	Mauremys_reevesii)	Malayemys_subtrijuga)))	Sacalia_bealei)	Morenia_ocellata)	Mauremys_caspica)	(Heosemys_annandalii	(((Rhinoclemmys_melanosterna	(Rhinoclemmys_annulata	(Geoemyda_spengleri	((Sacalia_quadriocellata	Siebenrockiella_crassicollis)	Melanochelys_trijuga))))	Mauremys_annamensis)	Heosemys_grandis)));
(((Melanochelys_trijuga	((Malayemys_subtrijuga	(Mauremys_reevesii	Mauremys_nigricans))	((((((Mauremys_leprosa	Morenia_petersi)	Pangshura_tecta)	(((((((Batagur_baska	Batagur_borneoensis)	Batagur_kachuga)	(Hardella_thurjii	Pangshura_smithii))	Mauremys_sinensis)	Batagur_dhongoka)	Heosemys_spinosa)	Pangshura_tentoria))	Leucocephalon_yuwonoi)	Malaclemys_terrapin)	((((Rhinoclemmys_diademata	(Cyclemys_dentata	(Cyclemys_oldhamii	(Cuora_flavomarginata	(((Cuora_amboinensis	Cuora_aurocapitata)	Cuora_picturata)	Cuora_mccordi)))))	Notochelys_platynota)	(Siebenrockiella_crassicollis	Sacalia_quadriocellata))	Mauremys_rivulata))))	Geoemyda_spengleri)	((((Heosemys_grandis	Heosemys_annandalii)	Mauremys_annamensis)	Rhinoclemmys_melanosterna)	Rhinoclemmys_annulata)	(((Mauremys_caspica	Mauremys_japonica)	((((((Rhinoclemmys_areolata	Rhinoclemmys_nasuta)	Rhinoclemmys_funerea)	Rhinoclemmys_punctularia)	Rhinoclemmys_pulcherrima)	Orlitia_borneensis)	Sacalia_bealei))	Morenia_ocellata));
((((Morenia_ocellata	(Mauremys_rivulata	((((((Morenia_petersi	Mauremys_leprosa)	Notochelys_platynota)	(Pangshura_tecta	(Pangshura_tentoria	(Heosemys_spinosa	(Batagur_dhongoka	(((Hardella_thurjii	Pangshura_smithii)	(Batagur_kachuga	(Batagur_baska	Batagur_borneoensis)))	Mauremys_sinensis))))))	Leucocephalon_yuwonoi)	Malaclemys_terrapin)	(Malayemys_subtrijuga	(Melanochelys_trijuga	((Siebenrockiella_crassicollis	Sacalia_quadriocellata)	Geoemyda_spengleri))))))	Sacalia_bealei)	(((Mauremys_annamensis	((Heosemys_annandalii	(Mauremys_japonica	(Mauremys_caspica	(Mauremys_nigricans	Mauremys_reevesii))))	Heosemys_grandis))	Rhinoclemmys_melanosterna)	Rhinoclemmys_annulata))	((Rhinoclemmys_diademata	((Cyclemys_oldhamii	(((Cuora_amboinensis	Cuora_picturata)	Cuora_aurocapitata)	(Cuora_mccordi	Cuora_flavomarginata)))	Cyclemys_dentata))	((Rhinoclemmys_punctularia	((Rhinoclemmys_areolata	Rhinoclemmys_nasuta)	Rhinoclemmys_funerea))	Rhinoclemmys_pulcherrima))	Orlitia_borneensis);
((Batagur_dhongoka	(((Hardella_thurjii	Pangshura_smithii)	((Batagur_baska	Batagur_borneoensis)	Batagur_kachuga))	Mauremys_sinensis))	((Pangshura_tecta	(((Morenia_petersi	Mauremys_leprosa)	Notochelys_platynota)	((Malaclemys_terrapin	(Mauremys_rivulata	(Sacalia_bealei	((((((((Mauremys_caspica	(Morenia_ocellata	((Mauremys_reevesii	Mauremys_nigricans)	Malayemys_subtrijuga)))	Mauremys_japonica)	Heosemys_annandalii)	Heosemys_grandis)	Mauremys_annamensis)	Rhinoclemmys_melanosterna)	Rhinoclemmys_annulata)	(Geoemyda_spengleri	(((((Orlitia_borneensis	((((Rhinoclemmys_nasuta	Rhinoclemmys_areolata)	Rhinoclemmys_funerea)	Rhinoclemmys_punctularia)	Rhinoclemmys_pulcherrima))	((Cyclemys_dentata	(Cyclemys_oldhamii	((Cuora_mccordi	Cuora_flavomarginata)	((Cuora_picturata	Cuora_amboinensis)	Cuora_aurocapitata))))	Rhinoclemmys_diademata))	Siebenrockiella_crassicollis)	Sacalia_quadriocellata)	Melanochelys_trijuga))))))	Leucocephalon_yuwonoi)))	Pangshura_tentoria)	Heosemys_spinosa);
(((Sacalia_quadriocellata	(Melanochelys_trijuga	(((Rhinoclemmys_annulata	(Rhinoclemmys_melanosterna	Mauremys_annamensis))	((Morenia_ocellata	((Mauremys_japonica	(Heosemys_grandis	Heosemys_annandalii))	Mauremys_caspica))	Sacalia_bealei))	Geoemyda_spengleri)))	Siebenrockiella_crassicollis)	((Mauremys_reevesii	Mauremys_nigricans)	Malayemys_subtrijuga)	((((((Pangshura_tentoria	((Batagur_dhongoka	((((Batagur_baska	Batagur_borneoensis)	Batagur_kachuga)	(Hardella_thurjii	Pangshura_smithii))	Heosemys_spinosa))	Mauremys_sinensis))	Pangshura_tecta)	((Mauremys_leprosa	Morenia_petersi)	(Notochelys_platynota	((Rhinoclemmys_diademata	(Orlitia_borneensis	(Rhinoclemmys_pulcherrima	(Rhinoclemmys_punctularia	(Rhinoclemmys_funerea	(Rhinoclemmys_areolata	Rhinoclemmys_nasuta))))))	((Cyclemys_oldhamii	(Cuora_flavomarginata	((Cuora_picturata	(Cuora_amboinensis	Cuora_aurocapitata))	Cuora_mccordi)))	Cyclemys_dentata)))))	Leucocephalon_yuwonoi)	Malaclemys_terrapin)	Mauremys_rivulata));
(((Pangshura_tecta	(Pangshura_tentoria	((Batagur_dhongoka	(Mauremys_sinensis	((Batagur_kachuga	(Batagur_borneoensis	Batagur_baska))	(Pangshura_smithii	Hardella_thurjii))))	Heosemys_spinosa)))	((Mauremys_leprosa	Morenia_petersi)	(Notochelys_platynota	(((((Cuora_flavomarginata	Cuora_mccordi)	((Cuora_amboinensis	Cuora_picturata)	Cuora_aurocapitata))	Cyclemys_oldhamii)	Cyclemys_dentata)	((Orlitia_borneensis	(Rhinoclemmys_pulcherrima	((Rhinoclemmys_funerea	(Rhinoclemmys_areolata	Rhinoclemmys_nasuta))	Rhinoclemmys_punctularia)))	Rhinoclemmys_diademata)))))	Leucocephalon_yuwonoi	((Mauremys_rivulata	(((((((Heosemys_annandalii	(Heosemys_grandis	(Mauremys_annamensis	Rhinoclemmys_melanosterna)))	Mauremys_japonica)	Mauremys_caspica)	Morenia_ocellata)	Rhinoclemmys_annulata)	((Malayemys_subtrijuga	(Mauremys_reevesii	Mauremys_nigricans))	((Melanochelys_trijuga	(Sacalia_quadriocellata	Siebenrockiella_crassicollis))	Geoemyda_spengleri)))	Sacalia_bealei))	Malaclemys_terrapin));
(Sacalia_bealei	((Orlitia_borneensis	(((((Rhinoclemmys_areolata	Rhinoclemmys_nasuta)	Rhinoclemmys_funerea)	Rhinoclemmys_punctularia)	Rhinoclemmys_pulcherrima)	(((Cyclemys_oldhamii	((Cuora_flavomarginata	Cuora_mccordi)	((Cuora_picturata	Cuora_amboinensis)	Cuora_aurocapitata)))	Cyclemys_dentata)	Rhinoclemmys_diademata)))	(Mauremys_japonica	Mauremys_caspica))	(((((Mauremys_annamensis	(Heosemys_annandalii	Heosemys_grandis))	Rhinoclemmys_melanosterna)	Rhinoclemmys_annulata)	((((((Pangshura_tecta	((((Heosemys_spinosa	((Pangshura_smithii	Hardella_thurjii)	(Batagur_kachuga	(Batagur_baska	Batagur_borneoensis))))	Batagur_dhongoka)	Mauremys_sinensis)	Pangshura_tentoria))	(Notochelys_platynota	(Mauremys_leprosa	Morenia_petersi)))	Leucocephalon_yuwonoi)	Malaclemys_terrapin)	((Geoemyda_spengleri	((Siebenrockiella_crassicollis	Sacalia_quadriocellata)	Melanochelys_trijuga))	(Malayemys_subtrijuga	(Mauremys_nigricans	Mauremys_reevesii))))	Mauremys_rivulata))	Morenia_ocellata));
((((Mauremys_rivulata	((Malayemys_subtrijuga	(Mauremys_reevesii	Mauremys_nigricans))	(((Mauremys_caspica	(Mauremys_japonica	(Heosemys_annandalii	Heosemys_grandis)))	((((Rhinoclemmys_funerea	(Rhinoclemmys_punctularia	Rhinoclemmys_pulcherrima))	(Rhinoclemmys_areolata	Rhinoclemmys_nasuta))	Orlitia_borneensis)	Sacalia_bealei))	Morenia_ocellata)))	((Rhinoclemmys_annulata	(Mauremys_annamensis	Rhinoclemmys_melanosterna))	((Melanochelys_trijuga	(Sacalia_quadriocellata	(Siebenrockiella_crassicollis	((Rhinoclemmys_diademata	(((Cuora_flavomarginata	(Cuora_mccordi	((Cuora_amboinensis	Cuora_aurocapitata)	Cuora_picturata)))	Cyclemys_oldhamii)	Cyclemys_dentata))	Notochelys_platynota))))	Geoemyda_spengleri)))	Malaclemys_terrapin)	(((Mauremys_leprosa	Morenia_petersi)	Pangshura_tecta)	(Pangshura_tentoria	(((Mauremys_sinensis	(((Batagur_baska	Batagur_borneoensis)	Batagur_kachuga)	(Pangshura_smithii	Hardella_thurjii)))	Batagur_dhongoka)	Heosemys_spinosa)))	Leucocephalon_yuwonoi);
((Melanochelys_trijuga	(Malayemys_subtrijuga	((Mauremys_reevesii	Mauremys_nigricans)	(Morenia_ocellata	((Sacalia_bealei	(Orlitia_borneensis	(Mauremys_sinensis	(Batagur_dhongoka	(Heosemys_spinosa	((Pangshura_smithii	Hardella_thurjii)	((Batagur_borneoensis	Batagur_baska)	Batagur_kachuga)))))))	Mauremys_caspica)))))	(((((((Rhinoclemmys_melanosterna	((Heosemys_grandis	(Mauremys_japonica	Heosemys_annandalii))	Mauremys_annamensis))	Rhinoclemmys_annulata)	((Rhinoclemmys_pulcherrima	(Rhinoclemmys_punctularia	((Rhinoclemmys_nasuta	Rhinoclemmys_areolata)	Rhinoclemmys_funerea)))	(Rhinoclemmys_diademata	((Cyclemys_oldhamii	(Cuora_flavomarginata	(((Cuora_aurocapitata	Cuora_amboinensis)	Cuora_picturata)	Cuora_mccordi)))	Cyclemys_dentata))))	Mauremys_rivulata)	((Leucocephalon_yuwonoi	((Notochelys_platynota	(Morenia_petersi	Mauremys_leprosa))	(Pangshura_tentoria	Pangshura_tecta)))	Malaclemys_terrapin))	Siebenrockiella_crassicollis)	Sacalia_quadriocellata)	Geoemyda_spengleri);
((Morenia_ocellata	(((((Siebenrockiella_crassicollis	((((((Rhinoclemmys_melanosterna	Rhinoclemmys_annulata)	Mauremys_annamensis)	(Heosemys_annandalii	Heosemys_grandis))	Malaclemys_terrapin)	Mauremys_rivulata)	((Rhinoclemmys_diademata	((((Cuora_mccordi	Cuora_flavomarginata)	(Cuora_aurocapitata	(Cuora_picturata	Cuora_amboinensis)))	Cyclemys_oldhamii)	Cyclemys_dentata))	(Rhinoclemmys_pulcherrima	(Rhinoclemmys_punctularia	((Rhinoclemmys_areolata	Rhinoclemmys_nasuta)	Rhinoclemmys_funerea))))))	Sacalia_quadriocellata)	Melanochelys_trijuga)	Geoemyda_spengleri)	(Malayemys_subtrijuga	(Mauremys_nigricans	Mauremys_reevesii))))	(Mauremys_caspica	Mauremys_japonica)	(Sacalia_bealei	(((Notochelys_platynota	(Mauremys_leprosa	Morenia_petersi))	(((Pangshura_tecta	Pangshura_tentoria)	(Mauremys_sinensis	((Heosemys_spinosa	((Pangshura_smithii	Hardella_thurjii)	((Batagur_baska	Batagur_borneoensis)	Batagur_kachuga)))	Batagur_dhongoka)))	Leucocephalon_yuwonoi))	Orlitia_borneensis)));
((((((((Mauremys_caspica	Sacalia_bealei)	Morenia_ocellata)	(Mauremys_reevesii	Mauremys_nigricans))	(Mauremys_rivulata	((Rhinoclemmys_punctularia	((((Rhinoclemmys_diademata	(Cyclemys_dentata	(Cyclemys_oldhamii	(((Cuora_amboinensis	Cuora_picturata)	Cuora_aurocapitata)	(Cuora_mccordi	Cuora_flavomarginata)))))	Orlitia_borneensis)	((Rhinoclemmys_areolata	Rhinoclemmys_nasuta)	Rhinoclemmys_funerea))	Rhinoclemmys_pulcherrima))	(((Mauremys_annamensis	(Heosemys_grandis	(Mauremys_japonica	Heosemys_annandalii)))	Rhinoclemmys_melanosterna)	Rhinoclemmys_annulata))))	(Sacalia_quadriocellata	((Melanochelys_trijuga	(Malayemys_subtrijuga	Siebenrockiella_crassicollis))	Geoemyda_spengleri)))	Malaclemys_terrapin)	Leucocephalon_yuwonoi)	((Morenia_petersi	Mauremys_leprosa)	Notochelys_platynota)	((Pangshura_tentoria	(((((Batagur_kachuga	(Batagur_borneoensis	Batagur_baska))	(Hardella_thurjii	Pangshura_smithii))	Heosemys_spinosa)	Batagur_dhongoka)	Mauremys_sinensis))	Pangshura_tecta));
((((Pangshura_tentoria	(Heosemys_spinosa	(Batagur_dhongoka	((((Batagur_baska	Batagur_borneoensis)	Batagur_kachuga)	(Hardella_thurjii	Pangshura_smithii))	Mauremys_sinensis))))	Pangshura_tecta)	(Notochelys_platynota	(Morenia_petersi	Mauremys_leprosa)))	Leucocephalon_yuwonoi	((((((Geoemyda_spengleri	(Melanochelys_trijuga	(Siebenrockiella_crassicollis	Sacalia_quadriocellata)))	Malayemys_subtrijuga)	Morenia_ocellata)	(Sacalia_bealei	((((Rhinoclemmys_diademata	((Cyclemys_oldhamii	((Cuora_flavomarginata	Cuora_mccordi)	(Cuora_aurocapitata	(Cuora_amboinensis	Cuora_picturata))))	Cyclemys_dentata))	((Rhinoclemmys_pulcherrima	((Rhinoclemmys_nasuta	Rhinoclemmys_funerea)	Rhinoclemmys_punctularia))	(Rhinoclemmys_areolata	(Rhinoclemmys_melanosterna	Rhinoclemmys_annulata))))	Orlitia_borneensis)	((Mauremys_nigricans	Mauremys_reevesii)	((Mauremys_japonica	((Heosemys_annandalii	Heosemys_grandis)	Mauremys_annamensis))	Mauremys_caspica)))))	Mauremys_rivulata)	Malaclemys_terrapin));
((Mauremys_nigricans	Mauremys_reevesii)	(Mauremys_caspica	(Mauremys_japonica	(Heosemys_annandalii	(Heosemys_grandis	(Mauremys_annamensis	(Rhinoclemmys_melanosterna	Rhinoclemmys_annulata))))))	(Morenia_ocellata	(((((Melanochelys_trijuga	(Geoemyda_spengleri	(Sacalia_quadriocellata	(Siebenrockiella_crassicollis	(((Orlitia_borneensis	(((Rhinoclemmys_funerea	(Rhinoclemmys_nasuta	Rhinoclemmys_areolata))	Rhinoclemmys_punctularia)	Rhinoclemmys_pulcherrima))	Rhinoclemmys_diademata)	((Cyclemys_dentata	((Cuora_flavomarginata	((Cuora_picturata	(Cuora_amboinensis	Cuora_aurocapitata))	Cuora_mccordi))	Cyclemys_oldhamii))	(Notochelys_platynota	(Mauremys_leprosa	Morenia_petersi))))))))	Malayemys_subtrijuga)	(Malaclemys_terrapin	((Pangshura_tentoria	((Heosemys_spinosa	((((Hardella_thurjii	Pangshura_smithii)	(Batagur_kachuga	(Batagur_baska	Batagur_borneoensis)))	Mauremys_sinensis)	Batagur_dhongoka))	Pangshura_tecta))	Leucocephalon_yuwonoi)))	Mauremys_rivulata)	Sacalia_bealei)));
(((Leucocephalon_yuwonoi	((((((Morenia_ocellata	(Mauremys_caspica	((Mauremys_annamensis	(Heosemys_grandis	Heosemys_annandalii))	Mauremys_japonica)))	(Mauremys_reevesii	Mauremys_nigricans))	Malayemys_subtrijuga)	(Geoemyda_spengleri	(Melanochelys_trijuga	(Siebenrockiella_crassicollis	Sacalia_quadriocellata))))	(Sacalia_bealei	(((Rhinoclemmys_melanosterna	((((Orlitia_borneensis	(Rhinoclemmys_diademata	((((Cuora_mccordi	(Cuora_picturata	(Cuora_amboinensis	Cuora_aurocapitata)))	Cuora_flavomarginata)	Cyclemys_oldhamii)	Cyclemys_dentata)))	Rhinoclemmys_pulcherrima)	Rhinoclemmys_punctularia)	((Rhinoclemmys_areolata	Rhinoclemmys_nasuta)	Rhinoclemmys_funerea)))	Rhinoclemmys_annulata)	Mauremys_rivulata)))	Malaclemys_terrapin))	(Pangshura_tecta	((Notochelys_platynota	Morenia_petersi)	Mauremys_leprosa)))	Pangshura_tentoria	(Heosemys_spinosa	(Batagur_dhongoka	(Mauremys_sinensis	((Batagur_kachuga	(Batagur_borneoensis	Batagur_baska))	(Pangshura_smithii	Hardella_thurjii))))));
((((((Batagur_borneoensis	Batagur_baska)	Batagur_kachuga)	(Hardella_thurjii	Pangshura_smithii))	Mauremys_sinensis)	Batagur_dhongoka)	(Pangshura_tentoria	((((Malaclemys_terrapin	((Malayemys_subtrijuga	((Geoemyda_spengleri	(Sacalia_quadriocellata	Siebenrockiella_crassicollis))	Melanochelys_trijuga))	(((((Mauremys_caspica	(((Heosemys_grandis	(Mauremys_annamensis	(Rhinoclemmys_annulata	Rhinoclemmys_melanosterna)))	Heosemys_annandalii)	Mauremys_japonica))	((((Rhinoclemmys_pulcherrima	(((Rhinoclemmys_areolata	Rhinoclemmys_nasuta)	Rhinoclemmys_funerea)	Rhinoclemmys_punctularia))	((((Cuora_flavomarginata	((Cuora_picturata	(Cuora_aurocapitata	Cuora_amboinensis))	Cuora_mccordi))	Cyclemys_oldhamii)	Cyclemys_dentata)	Rhinoclemmys_diademata))	Orlitia_borneensis)	Sacalia_bealei))	Morenia_ocellata)	(Mauremys_nigricans	Mauremys_reevesii))	Mauremys_rivulata)))	Leucocephalon_yuwonoi)	(Notochelys_platynota	(Morenia_petersi	Mauremys_leprosa)))	Pangshura_tecta))	Heosemys_spinosa);
((Mauremys_rivulata	(((Sacalia_quadriocellata	(((Malayemys_subtrijuga	((((Mauremys_japonica	(Heosemys_annandalii	(((Rhinoclemmys_annulata	Rhinoclemmys_melanosterna)	Mauremys_annamensis)	Heosemys_grandis)))	Mauremys_caspica)	Morenia_ocellata)	(Mauremys_nigricans	Mauremys_reevesii)))	Melanochelys_trijuga)	Geoemyda_spengleri))	Siebenrockiella_crassicollis)	(((Morenia_petersi	Mauremys_leprosa)	Notochelys_platynota)	(Rhinoclemmys_diademata	((Cyclemys_oldhamii	((Cuora_mccordi	Cuora_flavomarginata)	((Cuora_amboinensis	Cuora_picturata)	Cuora_aurocapitata)))	Cyclemys_dentata)))))	(Leucocephalon_yuwonoi	((Pangshura_tentoria	(Pangshura_tecta	(Heosemys_spinosa	((((Pangshura_smithii	Hardella_thurjii)	((Batagur_borneoensis	Batagur_baska)	Batagur_kachuga))	Mauremys_sinensis)	Batagur_dhongoka))))	((Orlitia_borneensis	((Rhinoclemmys_areolata	Rhinoclemmys_nasuta)	(Rhinoclemmys_pulcherrima	(Rhinoclemmys_funerea	Rhinoclemmys_punctularia))))	Sacalia_bealei)))	Malaclemys_terrapin);
(((Rhinoclemmys_nasuta	((Rhinoclemmys_punctularia	Rhinoclemmys_pulcherrima)	Rhinoclemmys_funerea))	Rhinoclemmys_areolata)	(Rhinoclemmys_annulata	((((Mauremys_japonica	Heosemys_annandalii)	Heosemys_grandis)	Mauremys_annamensis)	Rhinoclemmys_melanosterna))	((Malaclemys_terrapin	(((((Mauremys_nigricans	Mauremys_reevesii)	Mauremys_caspica)	Morenia_ocellata)	Sacalia_bealei)	Mauremys_rivulata))	((Siebenrockiella_crassicollis	Sacalia_quadriocellata)	(Geoemyda_spengleri	(Melanochelys_trijuga	(((((((Cuora_mccordi	Cuora_flavomarginata)	((Cuora_amboinensis	Cuora_picturata)	Cuora_aurocapitata))	Cyclemys_oldhamii)	Cyclemys_dentata)	Rhinoclemmys_diademata)	(Orlitia_borneensis	(Mauremys_sinensis	(((Mauremys_leprosa	Morenia_petersi)	Notochelys_platynota)	(Leucocephalon_yuwonoi	(Pangshura_tecta	(Pangshura_tentoria	((((Pangshura_smithii	Hardella_thurjii)	(Batagur_kachuga	(Batagur_borneoensis	Batagur_baska)))	Batagur_dhongoka)	Heosemys_spinosa))))))))	Malayemys_subtrijuga))))));
(Orlitia_borneensis	(Sacalia_bealei	((Mauremys_rivulata	((Malaclemys_terrapin	(((Pangshura_tecta	Pangshura_tentoria)	((Batagur_dhongoka	(Heosemys_spinosa	(((Batagur_baska	Batagur_borneoensis)	Batagur_kachuga)	(Hardella_thurjii	Pangshura_smithii))))	Mauremys_sinensis))	Leucocephalon_yuwonoi))	(((Melanochelys_trijuga	Geoemyda_spengleri)	Sacalia_quadriocellata)	(((((((Cuora_mccordi	((Cuora_amboinensis	Cuora_aurocapitata)	Cuora_picturata))	Cuora_flavomarginata)	Cyclemys_oldhamii)	Cyclemys_dentata)	Rhinoclemmys_diademata)	(Notochelys_platynota	(Mauremys_leprosa	Morenia_petersi)))	Siebenrockiella_crassicollis))))	(Morenia_ocellata	((Malayemys_subtrijuga	(Mauremys_reevesii	Mauremys_nigricans))	Mauremys_caspica))))	((((((Heosemys_annandalii	Heosemys_grandis)	Mauremys_japonica)	Mauremys_annamensis)	Rhinoclemmys_melanosterna)	Rhinoclemmys_annulata)	(Rhinoclemmys_areolata	(Rhinoclemmys_nasuta	((Rhinoclemmys_pulcherrima	Rhinoclemmys_punctularia)	Rhinoclemmys_funerea)))));
((((((Sacalia_bealei	(Orlitia_borneensis	((Mauremys_sinensis	(Batagur_dhongoka	(Heosemys_spinosa	((Pangshura_smithii	Hardella_thurjii)	(Batagur_kachuga	(Batagur_borneoensis	Batagur_baska))))))	((Pangshura_tecta	((Notochelys_platynota	Morenia_petersi)	Mauremys_leprosa))	Pangshura_tentoria))))	Mauremys_caspica)	Morenia_ocellata)	(Mauremys_reevesii	Mauremys_nigricans))	Malayemys_subtrijuga)	((Melanochelys_trijuga	(Sacalia_quadriocellata	Siebenrockiella_crassicollis))	Geoemyda_spengleri)	((((((((Rhinoclemmys_funerea	(Rhinoclemmys_nasuta	Rhinoclemmys_areolata))	Rhinoclemmys_punctularia)	Rhinoclemmys_pulcherrima)	(Rhinoclemmys_diademata	(Cyclemys_dentata	(Cyclemys_oldhamii	((Cuora_mccordi	Cuora_flavomarginata)	((Cuora_amboinensis	Cuora_picturata)	Cuora_aurocapitata))))))	(((((Mauremys_japonica	Heosemys_annandalii)	Heosemys_grandis)	Mauremys_annamensis)	Rhinoclemmys_melanosterna)	Rhinoclemmys_annulata))	Mauremys_rivulata)	Malaclemys_terrapin)	Leucocephalon_yuwonoi));
((((((Rhinoclemmys_annulata	(Mauremys_annamensis	Rhinoclemmys_melanosterna))	(Geoemyda_spengleri	((Sacalia_quadriocellata	Siebenrockiella_crassicollis)	Melanochelys_trijuga)))	(Mauremys_rivulata	(Sacalia_bealei	(((Malayemys_subtrijuga	(Mauremys_nigricans	Mauremys_reevesii))	((Mauremys_japonica	(Heosemys_annandalii	Heosemys_grandis))	Mauremys_caspica))	Morenia_ocellata))))	Malaclemys_terrapin)	Leucocephalon_yuwonoi)	((Pangshura_tentoria	(Mauremys_sinensis	(Batagur_dhongoka	(((Batagur_kachuga	(Batagur_baska	Batagur_borneoensis))	(Pangshura_smithii	Hardella_thurjii))	Heosemys_spinosa))))	Pangshura_tecta)	((Notochelys_platynota	(((((Rhinoclemmys_punctularia	(Rhinoclemmys_funerea	(Rhinoclemmys_nasuta	Rhinoclemmys_areolata)))	Rhinoclemmys_pulcherrima)	Orlitia_borneensis)	Rhinoclemmys_diademata)	(((((Cuora_picturata	(Cuora_aurocapitata	Cuora_amboinensis))	Cuora_mccordi)	Cuora_flavomarginata)	Cyclemys_oldhamii)	Cyclemys_dentata)))	(Mauremys_leprosa	Morenia_petersi)));
((Notochelys_platynota	(Siebenrockiella_crassicollis	(Rhinoclemmys_diademata	(Orlitia_borneensis	((Rhinoclemmys_nasuta	(Rhinoclemmys_areolata	((Rhinoclemmys_annulata	(Rhinoclemmys_melanosterna	(Mauremys_annamensis	(Heosemys_grandis	((Mauremys_japonica	Mauremys_caspica)	Heosemys_annandalii)))))	(((Melanochelys_trijuga	Sacalia_quadriocellata)	Geoemyda_spengleri)	((Mauremys_rivulata	((Morenia_ocellata	(Malayemys_subtrijuga	(Mauremys_reevesii	Mauremys_nigricans)))	Sacalia_bealei))	((Leucocephalon_yuwonoi	((((Batagur_dhongoka	(((Pangshura_smithii	Hardella_thurjii)	(Batagur_kachuga	(Batagur_borneoensis	Batagur_baska)))	Mauremys_sinensis))	Heosemys_spinosa)	Pangshura_tentoria)	(Pangshura_tecta	(Mauremys_leprosa	Morenia_petersi))))	Malaclemys_terrapin))))))	(Rhinoclemmys_funerea	(Rhinoclemmys_punctularia	Rhinoclemmys_pulcherrima)))))))	Cyclemys_dentata	(Cyclemys_oldhamii	((Cuora_flavomarginata	Cuora_mccordi)	((Cuora_picturata	Cuora_amboinensis)	Cuora_aurocapitata))));
((Orlitia_borneensis	(Rhinoclemmys_diademata	(((((Cuora_picturata	(Cuora_aurocapitata	Cuora_amboinensis))	Cuora_mccordi)	Cuora_flavomarginata)	Cyclemys_oldhamii)	Cyclemys_dentata)))	((Mauremys_rivulata	((((Morenia_ocellata	(Mauremys_caspica	(Mauremys_reevesii	Mauremys_nigricans)))	Sacalia_bealei)	((Geoemyda_spengleri	(Melanochelys_trijuga	(Siebenrockiella_crassicollis	Sacalia_quadriocellata)))	Malayemys_subtrijuga))	(Malaclemys_terrapin	(((Pangshura_tecta	((((Mauremys_sinensis	((Batagur_kachuga	(Batagur_borneoensis	Batagur_baska))	(Pangshura_smithii	Hardella_thurjii)))	Batagur_dhongoka)	Heosemys_spinosa)	Pangshura_tentoria))	((Morenia_petersi	Mauremys_leprosa)	Notochelys_platynota))	Leucocephalon_yuwonoi))))	((Rhinoclemmys_melanosterna	(((Mauremys_japonica	Heosemys_annandalii)	Heosemys_grandis)	Mauremys_annamensis))	Rhinoclemmys_annulata))	(Rhinoclemmys_pulcherrima	(Rhinoclemmys_punctularia	(Rhinoclemmys_funerea	(Rhinoclemmys_nasuta	Rhinoclemmys_areolata)))));
(Heosemys_spinosa	((((Pangshura_smithii	Hardella_thurjii)	(Batagur_kachuga	(Batagur_borneoensis	Batagur_baska)))	Mauremys_sinensis)	Batagur_dhongoka)	((((Leucocephalon_yuwonoi	(((Mauremys_rivulata	(Sacalia_bealei	(((Mauremys_nigricans	Mauremys_reevesii)	((Mauremys_japonica	(Heosemys_annandalii	(Heosemys_grandis	((Rhinoclemmys_melanosterna	(((Rhinoclemmys_nasuta	((((Orlitia_borneensis	(Rhinoclemmys_diademata	(Cyclemys_dentata	((Cuora_flavomarginata	(((Cuora_aurocapitata	Cuora_amboinensis)	Cuora_picturata)	Cuora_mccordi))	Cyclemys_oldhamii))))	Rhinoclemmys_pulcherrima)	Rhinoclemmys_punctularia)	Rhinoclemmys_funerea))	Rhinoclemmys_areolata)	Rhinoclemmys_annulata))	Mauremys_annamensis))))	Mauremys_caspica))	Morenia_ocellata)))	(Malayemys_subtrijuga	(((Siebenrockiella_crassicollis	Sacalia_quadriocellata)	Geoemyda_spengleri)	Melanochelys_trijuga)))	Malaclemys_terrapin))	((Morenia_petersi	Mauremys_leprosa)	Notochelys_platynota))	Pangshura_tecta)	Pangshura_tentoria));
(((Mauremys_leprosa	Morenia_petersi)	Notochelys_platynota)	(Pangshura_tecta	((((((Hardella_thurjii	Pangshura_smithii)	((Batagur_baska	Batagur_borneoensis)	Batagur_kachuga))	Mauremys_sinensis)	Batagur_dhongoka)	Heosemys_spinosa)	Pangshura_tentoria))	((((((Orlitia_borneensis	((Rhinoclemmys_pulcherrima	(Rhinoclemmys_punctularia	((Rhinoclemmys_nasuta	Rhinoclemmys_areolata)	Rhinoclemmys_funerea)))	(Rhinoclemmys_diademata	(Cyclemys_dentata	(Cyclemys_oldhamii	((Cuora_flavomarginata	Cuora_mccordi)	((Cuora_amboinensis	Cuora_picturata)	Cuora_aurocapitata)))))))	(((Sacalia_bealei	((Mauremys_caspica	((((Heosemys_grandis	(Mauremys_annamensis	Rhinoclemmys_melanosterna))	Heosemys_annandalii)	Mauremys_japonica)	(Mauremys_reevesii	Mauremys_nigricans)))	Morenia_ocellata))	Rhinoclemmys_annulata)	Mauremys_rivulata))	Malayemys_subtrijuga)	(Geoemyda_spengleri	((Sacalia_quadriocellata	Siebenrockiella_crassicollis)	Melanochelys_trijuga)))	Malaclemys_terrapin)	Leucocephalon_yuwonoi));
((Batagur_borneoensis	Batagur_baska)	Batagur_kachuga	((Hardella_thurjii	Pangshura_smithii)	(((((Pangshura_tecta	((Leucocephalon_yuwonoi	(((Malayemys_subtrijuga	(((Sacalia_quadriocellata	Siebenrockiella_crassicollis)	Geoemyda_spengleri)	Melanochelys_trijuga))	(((((Rhinoclemmys_melanosterna	((Heosemys_grandis	Heosemys_annandalii)	Mauremys_annamensis))	Rhinoclemmys_annulata)	(((((Rhinoclemmys_areolata	Rhinoclemmys_nasuta)	Rhinoclemmys_funerea)	((((((Cuora_mccordi	Cuora_flavomarginata)	(Cuora_aurocapitata	(Cuora_picturata	Cuora_amboinensis)))	Cyclemys_oldhamii)	Cyclemys_dentata)	Rhinoclemmys_diademata)	Orlitia_borneensis))	Rhinoclemmys_pulcherrima)	Rhinoclemmys_punctularia))	Mauremys_rivulata)	(Sacalia_bealei	(Morenia_ocellata	((Mauremys_nigricans	Mauremys_reevesii)	(Mauremys_japonica	Mauremys_caspica))))))	Malaclemys_terrapin))	((Mauremys_leprosa	Morenia_petersi)	Notochelys_platynota)))	Pangshura_tentoria)	Mauremys_sinensis)	Batagur_dhongoka)	Heosemys_spinosa)));
(Mauremys_japonica	(Heosemys_annandalii	(Heosemys_grandis	(Mauremys_annamensis	(Rhinoclemmys_melanosterna	(Rhinoclemmys_annulata	(((Rhinoclemmys_funerea	(((Orlitia_borneensis	(Rhinoclemmys_diademata	(Cyclemys_dentata	(Cyclemys_oldhamii	(Cuora_flavomarginata	(((Cuora_aurocapitata	Cuora_amboinensis)	Cuora_picturata)	Cuora_mccordi))))))	Rhinoclemmys_pulcherrima)	Rhinoclemmys_punctularia))	Rhinoclemmys_nasuta)	Rhinoclemmys_areolata))))))	(((Mauremys_nigricans	Mauremys_reevesii)	(((((Malayemys_subtrijuga	((Geoemyda_spengleri	(Sacalia_quadriocellata	Siebenrockiella_crassicollis))	Melanochelys_trijuga))	(Malaclemys_terrapin	((((Heosemys_spinosa	((Mauremys_sinensis	(((Batagur_baska	Batagur_borneoensis)	Batagur_kachuga)	(Hardella_thurjii	Pangshura_smithii)))	Batagur_dhongoka))	Pangshura_tentoria)	(Pangshura_tecta	((Notochelys_platynota	Morenia_petersi)	Mauremys_leprosa)))	Leucocephalon_yuwonoi)))	Mauremys_rivulata)	Sacalia_bealei)	Morenia_ocellata))	Mauremys_caspica));
(Siebenrockiella_crassicollis	((Melanochelys_trijuga	(((Malaclemys_terrapin	(Mauremys_rivulata	(((Mauremys_nigricans	Mauremys_reevesii)	Malayemys_subtrijuga)	((((((Rhinoclemmys_nasuta	(Rhinoclemmys_funerea	(Rhinoclemmys_punctularia	Rhinoclemmys_pulcherrima)))	Rhinoclemmys_areolata)	((Rhinoclemmys_melanosterna	((((Mauremys_japonica	Mauremys_caspica)	Heosemys_annandalii)	Heosemys_grandis)	Mauremys_annamensis))	Rhinoclemmys_annulata))	Orlitia_borneensis)	Sacalia_bealei)	Morenia_ocellata))))	(((Pangshura_tentoria	Pangshura_tecta)	(Mauremys_sinensis	(((((Batagur_baska	Batagur_borneoensis)	Batagur_kachuga)	(Pangshura_smithii	Hardella_thurjii))	Heosemys_spinosa)	Batagur_dhongoka)))	Leucocephalon_yuwonoi))	Geoemyda_spengleri))	Sacalia_quadriocellata)	((Notochelys_platynota	(Mauremys_leprosa	Morenia_petersi))	(Rhinoclemmys_diademata	(Cyclemys_dentata	((((Cuora_amboinensis	Cuora_picturata)	Cuora_aurocapitata)	(Cuora_flavomarginata	Cuora_mccordi))	Cyclemys_oldhamii)))));
(((((Rhinoclemmys_areolata	Rhinoclemmys_nasuta)	Rhinoclemmys_funerea)	(Rhinoclemmys_punctularia	(((Rhinoclemmys_diademata	((Cyclemys_dentata	(((Cuora_mccordi	((Cuora_amboinensis	Cuora_aurocapitata)	Cuora_picturata))	Cuora_flavomarginata)	Cyclemys_oldhamii))	((Morenia_petersi	Mauremys_leprosa)	Notochelys_platynota)))	((Malaclemys_terrapin	(((Malayemys_subtrijuga	((Mauremys_reevesii	Mauremys_nigricans)	(((Sacalia_bealei	(Orlitia_borneensis	(Mauremys_sinensis	((Heosemys_spinosa	(((Pangshura_smithii	Hardella_thurjii)	((Batagur_borneoensis	Batagur_baska)	Batagur_kachuga))	Batagur_dhongoka))	(Pangshura_tecta	Pangshura_tentoria)))))	Mauremys_caspica)	Morenia_ocellata)))	(Geoemyda_spengleri	(Melanochelys_trijuga	(Siebenrockiella_crassicollis	Sacalia_quadriocellata))))	Leucocephalon_yuwonoi))	Mauremys_rivulata))	Rhinoclemmys_pulcherrima)))	Rhinoclemmys_annulata)	((Heosemys_grandis	(Mauremys_japonica	Heosemys_annandalii))	Mauremys_annamensis)	Rhinoclemmys_melanosterna);
(((Sacalia_bealei	(((Mauremys_reevesii	Mauremys_nigricans)	(((Heosemys_annandalii	(Heosemys_grandis	(Mauremys_annamensis	(Rhinoclemmys_melanosterna	Rhinoclemmys_annulata))))	Mauremys_japonica)	Mauremys_caspica))	Morenia_ocellata))	Mauremys_rivulata)	(Malaclemys_terrapin	(Leucocephalon_yuwonoi	((Notochelys_platynota	(Mauremys_leprosa	Morenia_petersi))	(Pangshura_tecta	(Pangshura_tentoria	(Heosemys_spinosa	(Batagur_dhongoka	(((Batagur_kachuga	(Batagur_baska	Batagur_borneoensis))	(Pangshura_smithii	Hardella_thurjii))	Mauremys_sinensis))))))))	(Malayemys_subtrijuga	(Melanochelys_trijuga	((Sacalia_quadriocellata	(((Orlitia_borneensis	((((Rhinoclemmys_nasuta	Rhinoclemmys_areolata)	Rhinoclemmys_funerea)	Rhinoclemmys_punctularia)	Rhinoclemmys_pulcherrima))	(Rhinoclemmys_diademata	(((((Cuora_picturata	(Cuora_amboinensis	Cuora_aurocapitata))	Cuora_mccordi)	Cuora_flavomarginata)	Cyclemys_oldhamii)	Cyclemys_dentata)))	Siebenrockiella_crassicollis))	Geoemyda_spengleri))));
((Pangshura_tecta	((Notochelys_platynota	(Morenia_petersi	Mauremys_leprosa))	((Malaclemys_terrapin	((Mauremys_rivulata	(((Malayemys_subtrijuga	(Mauremys_reevesii	Mauremys_nigricans))	Morenia_ocellata)	(Rhinoclemmys_annulata	(Rhinoclemmys_melanosterna	(((Heosemys_annandalii	(Mauremys_japonica	Mauremys_caspica))	Heosemys_grandis)	Mauremys_annamensis)))))	((Siebenrockiella_crassicollis	(Sacalia_quadriocellata	(Melanochelys_trijuga	Geoemyda_spengleri)))	(((((Rhinoclemmys_punctularia	(Rhinoclemmys_funerea	(Rhinoclemmys_areolata	Rhinoclemmys_nasuta)))	Rhinoclemmys_pulcherrima)	(Rhinoclemmys_diademata	((Cyclemys_oldhamii	(((Cuora_picturata	Cuora_amboinensis)	Cuora_aurocapitata)	(Cuora_mccordi	Cuora_flavomarginata)))	Cyclemys_dentata)))	Orlitia_borneensis)	Sacalia_bealei))))	Leucocephalon_yuwonoi)))	Pangshura_tentoria	(((Mauremys_sinensis	((Hardella_thurjii	Pangshura_smithii)	(Batagur_kachuga	(Batagur_borneoensis	Batagur_baska))))	Batagur_dhongoka)	Heosemys_spinosa));
((Rhinoclemmys_funerea	(Rhinoclemmys_punctularia	(Rhinoclemmys_pulcherrima	(Rhinoclemmys_nasuta	((((Geoemyda_spengleri	((Siebenrockiella_crassicollis	Sacalia_quadriocellata)	Melanochelys_trijuga))	(Malayemys_subtrijuga	(((((Mauremys_nigricans	Mauremys_reevesii)	((((Heosemys_grandis	(Rhinoclemmys_melanosterna	Mauremys_annamensis))	Heosemys_annandalii)	Mauremys_japonica)	Mauremys_caspica))	Morenia_ocellata)	Sacalia_bealei)	(Mauremys_rivulata	(Malaclemys_terrapin	(Leucocephalon_yuwonoi	(((Pangshura_tentoria	(((((Hardella_thurjii	Pangshura_smithii)	((Batagur_baska	Batagur_borneoensis)	Batagur_kachuga))	Mauremys_sinensis)	Batagur_dhongoka)	Heosemys_spinosa))	Pangshura_tecta)	((Morenia_petersi	Mauremys_leprosa)	Notochelys_platynota))))))))	Rhinoclemmys_annulata)	Rhinoclemmys_areolata)))))	Orlitia_borneensis	(Rhinoclemmys_diademata	(Cyclemys_dentata	(Cyclemys_oldhamii	(Cuora_flavomarginata	(Cuora_mccordi	((Cuora_amboinensis	Cuora_aurocapitata)	Cuora_picturata)))))));
(((((((Mauremys_rivulata	((Malayemys_subtrijuga	((Mauremys_reevesii	(((Heosemys_annandalii	((Mauremys_annamensis	(Rhinoclemmys_melanosterna	Rhinoclemmys_annulata))	Heosemys_grandis))	Mauremys_japonica)	Mauremys_nigricans))	((Sacalia_bealei	Mauremys_caspica)	Morenia_ocellata)))	(((((((Rhinoclemmys_areolata	Rhinoclemmys_nasuta)	Rhinoclemmys_funerea)	Rhinoclemmys_punctularia)	Rhinoclemmys_pulcherrima)	Orlitia_borneensis)	((Cyclemys_dentata	(Cyclemys_oldhamii	(((Cuora_picturata	(Cuora_aurocapitata	Cuora_amboinensis))	Cuora_mccordi)	Cuora_flavomarginata)))	Rhinoclemmys_diademata))	(Siebenrockiella_crassicollis	(Sacalia_quadriocellata	(Melanochelys_trijuga	Geoemyda_spengleri))))))	Malaclemys_terrapin)	Leucocephalon_yuwonoi)	(Notochelys_platynota	(Morenia_petersi	Mauremys_leprosa)))	Pangshura_tecta)	Pangshura_tentoria)	Heosemys_spinosa	((Mauremys_sinensis	((Batagur_kachuga	(Batagur_baska	Batagur_borneoensis))	(Pangshura_smithii	Hardella_thurjii)))	Batagur_dhongoka));
((Mauremys_nigricans	Mauremys_reevesii)	(Morenia_ocellata	(((((Leucocephalon_yuwonoi	((Pangshura_tecta	(Pangshura_tentoria	((Batagur_dhongoka	(Heosemys_spinosa	(((Batagur_borneoensis	Batagur_baska)	Batagur_kachuga)	(Pangshura_smithii	Hardella_thurjii))))	Mauremys_sinensis)))	((Mauremys_leprosa	Morenia_petersi)	Notochelys_platynota)))	Malaclemys_terrapin)	(Mauremys_rivulata	(Sacalia_bealei	(((((((Rhinoclemmys_areolata	Rhinoclemmys_nasuta)	Rhinoclemmys_funerea)	Rhinoclemmys_punctularia)	Rhinoclemmys_pulcherrima)	((Cyclemys_dentata	(Cyclemys_oldhamii	((Cuora_mccordi	Cuora_flavomarginata)	((Cuora_amboinensis	Cuora_picturata)	Cuora_aurocapitata))))	Rhinoclemmys_diademata))	Orlitia_borneensis)	(Rhinoclemmys_annulata	(Rhinoclemmys_melanosterna	(Mauremys_annamensis	(Mauremys_japonica	(Heosemys_grandis	Heosemys_annandalii)))))))))	(Geoemyda_spengleri	(Melanochelys_trijuga	(Siebenrockiella_crassicollis	Sacalia_quadriocellata))))	Malayemys_subtrijuga))	Mauremys_caspica);
(Rhinoclemmys_nasuta	Rhinoclemmys_areolata	(Rhinoclemmys_funerea	(Rhinoclemmys_punctularia	(Rhinoclemmys_pulcherrima	(((((Cuora_flavomarginata	((Cuora_picturata	(Cuora_aurocapitata	Cuora_amboinensis))	Cuora_mccordi))	Cyclemys_oldhamii)	Cyclemys_dentata)	Rhinoclemmys_diademata)	((((Morenia_ocellata	(((((((Notochelys_platynota	(Morenia_petersi	Mauremys_leprosa))	((((Batagur_dhongoka	(((Batagur_kachuga	(Batagur_baska	Batagur_borneoensis))	(Pangshura_smithii	Hardella_thurjii))	Mauremys_sinensis))	Heosemys_spinosa)	Pangshura_tentoria)	Pangshura_tecta))	Leucocephalon_yuwonoi)	Malaclemys_terrapin)	(Geoemyda_spengleri	((Siebenrockiella_crassicollis	Sacalia_quadriocellata)	Melanochelys_trijuga)))	(Malayemys_subtrijuga	(Mauremys_nigricans	Mauremys_reevesii)))	((((Mauremys_annamensis	(Heosemys_annandalii	Heosemys_grandis))	Rhinoclemmys_melanosterna)	Rhinoclemmys_annulata)	Mauremys_rivulata)))	Sacalia_bealei)	(Mauremys_japonica	Mauremys_caspica))	Orlitia_borneensis))))));
((Morenia_ocellata	(Mauremys_caspica	(Mauremys_japonica	(Heosemys_annandalii	(Heosemys_grandis	((Rhinoclemmys_melanosterna	((Rhinoclemmys_punctularia	(Rhinoclemmys_pulcherrima	((Rhinoclemmys_areolata	Rhinoclemmys_nasuta)	Rhinoclemmys_funerea)))	Rhinoclemmys_annulata))	Mauremys_annamensis))))))	Sacalia_bealei	((Mauremys_rivulata	(((Melanochelys_trijuga	((Sacalia_quadriocellata	Siebenrockiella_crassicollis)	Geoemyda_spengleri))	(Malayemys_subtrijuga	(Orlitia_borneensis	(Rhinoclemmys_diademata	(((((Cuora_picturata	(Cuora_aurocapitata	Cuora_amboinensis))	Cuora_mccordi)	Cuora_flavomarginata)	Cyclemys_oldhamii)	Cyclemys_dentata)))))	((Leucocephalon_yuwonoi	((Notochelys_platynota	(Mauremys_leprosa	Morenia_petersi))	((((Batagur_dhongoka	(((Pangshura_smithii	Hardella_thurjii)	((Batagur_borneoensis	Batagur_baska)	Batagur_kachuga))	Mauremys_sinensis))	Heosemys_spinosa)	Pangshura_tentoria)	Pangshura_tecta)))	Malaclemys_terrapin)))	(Mauremys_nigricans	Mauremys_reevesii)));
(((Siebenrockiella_crassicollis	(Sacalia_quadriocellata	(Geoemyda_spengleri	Melanochelys_trijuga)))	(((Cyclemys_dentata	(Cyclemys_oldhamii	(Cuora_flavomarginata	((Cuora_picturata	(Cuora_aurocapitata	Cuora_amboinensis))	Cuora_mccordi))))	Rhinoclemmys_diademata)	((Rhinoclemmys_pulcherrima	(Rhinoclemmys_punctularia	((Rhinoclemmys_nasuta	Rhinoclemmys_areolata)	Rhinoclemmys_funerea)))	Orlitia_borneensis)))	Malayemys_subtrijuga	((Malaclemys_terrapin	(Leucocephalon_yuwonoi	(((Mauremys_leprosa	Morenia_petersi)	Notochelys_platynota)	((((Batagur_dhongoka	(Mauremys_sinensis	((Pangshura_smithii	Hardella_thurjii)	((Batagur_borneoensis	Batagur_baska)	Batagur_kachuga))))	Heosemys_spinosa)	Pangshura_tentoria)	Pangshura_tecta))))	(((Morenia_ocellata	((Mauremys_nigricans	Mauremys_reevesii)	((((Heosemys_grandis	(Mauremys_annamensis	(Rhinoclemmys_annulata	Rhinoclemmys_melanosterna)))	Heosemys_annandalii)	Mauremys_japonica)	Mauremys_caspica)))	Sacalia_bealei)	Mauremys_rivulata)));
(Morenia_petersi	(Notochelys_platynota	((Cyclemys_dentata	Cyclemys_oldhamii)	((Cuora_mccordi	((Cuora_aurocapitata	Cuora_amboinensis)	Cuora_picturata))	Cuora_flavomarginata)))	((Pangshura_tecta	((Leucocephalon_yuwonoi	(((Melanochelys_trijuga	(Sacalia_quadriocellata	Siebenrockiella_crassicollis))	Geoemyda_spengleri)	(Malaclemys_terrapin	(Mauremys_rivulata	((Morenia_ocellata	((((Mauremys_japonica	(Heosemys_annandalii	(Heosemys_grandis	((Rhinoclemmys_annulata	Rhinoclemmys_melanosterna)	Mauremys_annamensis))))	Mauremys_caspica)	(Orlitia_borneensis	(((((Rhinoclemmys_nasuta	Rhinoclemmys_areolata)	Rhinoclemmys_funerea)	Rhinoclemmys_pulcherrima)	Rhinoclemmys_punctularia)	Rhinoclemmys_diademata)))	Sacalia_bealei))	(Malayemys_subtrijuga	(Mauremys_reevesii	Mauremys_nigricans)))))))	(Pangshura_tentoria	((Batagur_dhongoka	(((Hardella_thurjii	Pangshura_smithii)	(Batagur_kachuga	(Batagur_borneoensis	Batagur_baska)))	Mauremys_sinensis))	Heosemys_spinosa))))	Mauremys_leprosa));
(Malayemys_subtrijuga	((Mauremys_nigricans	Mauremys_reevesii)	(Mauremys_rivulata	((Leucocephalon_yuwonoi	((Pangshura_tecta	(((Batagur_dhongoka	(((Pangshura_smithii	Hardella_thurjii)	(Batagur_kachuga	(Batagur_borneoensis	Batagur_baska)))	Mauremys_sinensis))	Heosemys_spinosa)	Pangshura_tentoria))	(Notochelys_platynota	(Morenia_petersi	Mauremys_leprosa))))	Malaclemys_terrapin)))	((Morenia_ocellata	((Sacalia_bealei	(Orlitia_borneensis	(((Rhinoclemmys_pulcherrima	(Rhinoclemmys_funerea	(Rhinoclemmys_nasuta	Rhinoclemmys_areolata)))	Rhinoclemmys_punctularia)	(Rhinoclemmys_annulata	((Mauremys_annamensis	(Heosemys_grandis	(Heosemys_annandalii	Mauremys_japonica)))	Rhinoclemmys_melanosterna)))))	Mauremys_caspica))	(Geoemyda_spengleri	((Sacalia_quadriocellata	(Siebenrockiella_crassicollis	(Rhinoclemmys_diademata	((((Cuora_mccordi	(Cuora_picturata	(Cuora_amboinensis	Cuora_aurocapitata)))	Cuora_flavomarginata)	Cyclemys_oldhamii)	Cyclemys_dentata))))	Melanochelys_trijuga))));
(((Heosemys_spinosa	(Batagur_dhongoka	(((Hardella_thurjii	Pangshura_smithii)	(Batagur_kachuga	(Batagur_baska	Batagur_borneoensis)))	Mauremys_sinensis)))	Pangshura_tentoria)	(Pangshura_tecta	(Mauremys_leprosa	(Morenia_petersi	((Orlitia_borneensis	(Rhinoclemmys_diademata	(Cyclemys_dentata	(Cyclemys_oldhamii	(Cuora_flavomarginata	(Cuora_mccordi	(Cuora_picturata	(Cuora_amboinensis	Cuora_aurocapitata))))))))	Notochelys_platynota))))	((((((Malayemys_subtrijuga	(Mauremys_nigricans	Mauremys_reevesii))	((((Mauremys_japonica	((Heosemys_grandis	(((Rhinoclemmys_annulata	((Rhinoclemmys_nasuta	(Rhinoclemmys_funerea	(Rhinoclemmys_punctularia	Rhinoclemmys_pulcherrima)))	Rhinoclemmys_areolata))	Rhinoclemmys_melanosterna)	Mauremys_annamensis))	Heosemys_annandalii))	Mauremys_caspica)	Morenia_ocellata)	Sacalia_bealei))	Mauremys_rivulata)	Malaclemys_terrapin)	(Geoemyda_spengleri	((Sacalia_quadriocellata	Siebenrockiella_crassicollis)	Melanochelys_trijuga)))	Leucocephalon_yuwonoi));
(((Mauremys_leprosa	Morenia_petersi)	Notochelys_platynota)	((Malaclemys_terrapin	(Mauremys_rivulata	(Rhinoclemmys_pulcherrima	((Rhinoclemmys_funerea	(Rhinoclemmys_areolata	Rhinoclemmys_nasuta))	Rhinoclemmys_punctularia))))	(Leucocephalon_yuwonoi	((Pangshura_tecta	Pangshura_tentoria)	((Batagur_dhongoka	(((Batagur_kachuga	(Batagur_borneoensis	Batagur_baska))	(Hardella_thurjii	Pangshura_smithii))	Heosemys_spinosa))	Mauremys_sinensis))))	((((Melanochelys_trijuga	((((((((Malayemys_subtrijuga	(Mauremys_nigricans	Mauremys_reevesii))	Orlitia_borneensis)	Mauremys_japonica)	Mauremys_caspica)	Sacalia_bealei)	Morenia_ocellata)	(Rhinoclemmys_annulata	(Rhinoclemmys_melanosterna	(Mauremys_annamensis	(Heosemys_grandis	Heosemys_annandalii)))))	Geoemyda_spengleri))	Sacalia_quadriocellata)	Siebenrockiella_crassicollis)	(Rhinoclemmys_diademata	((Cyclemys_oldhamii	(((Cuora_picturata	Cuora_amboinensis)	Cuora_aurocapitata)	(Cuora_flavomarginata	Cuora_mccordi)))	Cyclemys_dentata))));
((((Orlitia_borneensis	(Rhinoclemmys_pulcherrima	((Rhinoclemmys_funerea	(Rhinoclemmys_areolata	Rhinoclemmys_nasuta))	Rhinoclemmys_punctularia)))	(Rhinoclemmys_diademata	((((Cuora_aurocapitata	(Cuora_amboinensis	Cuora_picturata))	(Cuora_mccordi	Cuora_flavomarginata))	Cyclemys_oldhamii)	Cyclemys_dentata)))	(Mauremys_rivulata	((Leucocephalon_yuwonoi	((Siebenrockiella_crassicollis	Sacalia_quadriocellata)	(((((((((Heosemys_grandis	((Rhinoclemmys_melanosterna	Rhinoclemmys_annulata)	Mauremys_annamensis))	Heosemys_annandalii)	Mauremys_japonica)	(Mauremys_caspica	(Sacalia_bealei	Morenia_ocellata)))	Mauremys_nigricans)	Mauremys_reevesii)	Malayemys_subtrijuga)	Melanochelys_trijuga)	Geoemyda_spengleri)))	Malaclemys_terrapin)))	Notochelys_platynota	(((Pangshura_tecta	(Pangshura_tentoria	((Batagur_dhongoka	((((Batagur_baska	Batagur_borneoensis)	Batagur_kachuga)	(Hardella_thurjii	Pangshura_smithii))	Mauremys_sinensis))	Heosemys_spinosa)))	Mauremys_leprosa)	Morenia_petersi));
(((((Sacalia_quadriocellata	Siebenrockiella_crassicollis)	Melanochelys_trijuga)	Geoemyda_spengleri)	(Malayemys_subtrijuga	(Mauremys_reevesii	Mauremys_nigricans)))	((Sacalia_bealei	(Morenia_ocellata	(Mauremys_caspica	(((Heosemys_annandalii	Heosemys_grandis)	Mauremys_annamensis)	Mauremys_japonica))))	(((Rhinoclemmys_melanosterna	((((Rhinoclemmys_funerea	(Rhinoclemmys_areolata	Rhinoclemmys_nasuta))	((Rhinoclemmys_diademata	(Cyclemys_dentata	(Cyclemys_oldhamii	((Cuora_mccordi	Cuora_flavomarginata)	(Cuora_aurocapitata	(Cuora_amboinensis	Cuora_picturata))))))	Orlitia_borneensis))	Rhinoclemmys_pulcherrima)	Rhinoclemmys_punctularia))	Rhinoclemmys_annulata)	Mauremys_rivulata))	(Malaclemys_terrapin	((((Morenia_petersi	Mauremys_leprosa)	Notochelys_platynota)	(Mauremys_sinensis	((Pangshura_tentoria	(Heosemys_spinosa	((((Batagur_baska	Batagur_borneoensis)	Batagur_kachuga)	(Hardella_thurjii	Pangshura_smithii))	Batagur_dhongoka)))	Pangshura_tecta)))	Leucocephalon_yuwonoi)));
((((((((Batagur_baska	Batagur_borneoensis)	Batagur_kachuga)	(Pangshura_smithii	Hardella_thurjii))	Mauremys_sinensis)	Batagur_dhongoka)	Heosemys_spinosa)	Pangshura_tentoria)	(Leucocephalon_yuwonoi	(Pangshura_tecta	(Mauremys_leprosa	(Morenia_petersi	Notochelys_platynota))))	((Melanochelys_trijuga	((Morenia_ocellata	((((Sacalia_quadriocellata	(Siebenrockiella_crassicollis	((Rhinoclemmys_diademata	(Cyclemys_dentata	(Cyclemys_oldhamii	(((Cuora_amboinensis	Cuora_picturata)	Cuora_aurocapitata)	(Cuora_flavomarginata	Cuora_mccordi)))))	(Orlitia_borneensis	(Rhinoclemmys_pulcherrima	((Rhinoclemmys_funerea	(Rhinoclemmys_areolata	Rhinoclemmys_nasuta))	Rhinoclemmys_punctularia))))))	(Mauremys_rivulata	(Malaclemys_terrapin	((Heosemys_grandis	(Heosemys_annandalii	(Mauremys_caspica	Mauremys_japonica)))	(Mauremys_annamensis	(Rhinoclemmys_annulata	Rhinoclemmys_melanosterna))))))	(Mauremys_reevesii	Mauremys_nigricans))	Malayemys_subtrijuga))	Geoemyda_spengleri))	Sacalia_bealei));
((Mauremys_rivulata	(((Leucocephalon_yuwonoi	(((Pangshura_tentoria	(Heosemys_spinosa	((((Hardella_thurjii	Pangshura_smithii)	((Batagur_borneoensis	Batagur_baska)	Batagur_kachuga))	Mauremys_sinensis)	Batagur_dhongoka)))	Pangshura_tecta)	(Notochelys_platynota	(Mauremys_leprosa	Morenia_petersi))))	Malaclemys_terrapin)	(((Sacalia_quadriocellata	(Melanochelys_trijuga	Geoemyda_spengleri))	Siebenrockiella_crassicollis)	Malayemys_subtrijuga)))	(Rhinoclemmys_annulata	(((Rhinoclemmys_punctularia	(Rhinoclemmys_funerea	(Rhinoclemmys_areolata	Rhinoclemmys_nasuta)))	Rhinoclemmys_pulcherrima)	(Orlitia_borneensis	(Rhinoclemmys_diademata	(Cyclemys_dentata	(Cyclemys_oldhamii	((Cuora_flavomarginata	Cuora_mccordi)	(Cuora_aurocapitata	(Cuora_picturata	Cuora_amboinensis)))))))))	(Sacalia_bealei	(Morenia_ocellata	(((Mauremys_japonica	((Heosemys_grandis	(Mauremys_annamensis	Rhinoclemmys_melanosterna))	Heosemys_annandalii))	Mauremys_caspica)	(Mauremys_reevesii	Mauremys_nigricans)))));
((Leucocephalon_yuwonoi	((Pangshura_tentoria	Pangshura_tecta)	((Batagur_dhongoka	(Heosemys_spinosa	((Batagur_kachuga	(Batagur_borneoensis	Batagur_baska))	(Pangshura_smithii	Hardella_thurjii))))	Mauremys_sinensis)))	(Malaclemys_terrapin	(Mauremys_rivulata	(((Morenia_ocellata	((Rhinoclemmys_annulata	((Mauremys_annamensis	(Heosemys_grandis	(Heosemys_annandalii	(Mauremys_caspica	Mauremys_japonica))))	Rhinoclemmys_melanosterna))	(Geoemyda_spengleri	(Melanochelys_trijuga	(Siebenrockiella_crassicollis	Sacalia_quadriocellata)))))	Sacalia_bealei)	((Mauremys_nigricans	Mauremys_reevesii)	Malayemys_subtrijuga))))	(((Orlitia_borneensis	((Rhinoclemmys_punctularia	((Rhinoclemmys_nasuta	Rhinoclemmys_areolata)	Rhinoclemmys_funerea))	Rhinoclemmys_pulcherrima))	(Rhinoclemmys_diademata	(Cyclemys_dentata	(((Cuora_mccordi	Cuora_flavomarginata)	(Cuora_aurocapitata	(Cuora_picturata	Cuora_amboinensis)))	Cyclemys_oldhamii))))	((Mauremys_leprosa	Morenia_petersi)	Notochelys_platynota)));
((((Malaclemys_terrapin	(Mauremys_rivulata	(Sacalia_bealei	((Morenia_ocellata	((Mauremys_nigricans	Mauremys_reevesii)	(Mauremys_caspica	Mauremys_japonica)))	((((Siebenrockiella_crassicollis	Sacalia_quadriocellata)	Melanochelys_trijuga)	Geoemyda_spengleri)	Malayemys_subtrijuga)))))	Leucocephalon_yuwonoi)	((Notochelys_platynota	((((Cuora_flavomarginata	(((Cuora_amboinensis	Cuora_aurocapitata)	Cuora_picturata)	Cuora_mccordi))	Cyclemys_oldhamii)	Cyclemys_dentata)	(Rhinoclemmys_diademata	(Orlitia_borneensis	(Rhinoclemmys_pulcherrima	(Rhinoclemmys_punctularia	((Rhinoclemmys_nasuta	((Rhinoclemmys_annulata	(Rhinoclemmys_melanosterna	(Mauremys_annamensis	(Heosemys_grandis	Heosemys_annandalii))))	Rhinoclemmys_areolata))	Rhinoclemmys_funerea)))))))	(Mauremys_leprosa	Morenia_petersi)))	(Pangshura_tentoria	(Heosemys_spinosa	((Mauremys_sinensis	((Pangshura_smithii	Hardella_thurjii)	(Batagur_kachuga	(Batagur_borneoensis	Batagur_baska))))	Batagur_dhongoka)))	Pangshura_tecta);
(Sacalia_bealei	(Orlitia_borneensis	((Mauremys_sinensis	((Heosemys_spinosa	((Batagur_kachuga	(Batagur_borneoensis	Batagur_baska))	(Hardella_thurjii	Pangshura_smithii)))	Batagur_dhongoka))	((((Notochelys_platynota	Morenia_petersi)	Mauremys_leprosa)	Pangshura_tecta)	Pangshura_tentoria)))	(((((((Siebenrockiella_crassicollis	(Rhinoclemmys_diademata	(Cyclemys_dentata	(Cyclemys_oldhamii	(Cuora_flavomarginata	(Cuora_mccordi	((Cuora_amboinensis	Cuora_aurocapitata)	Cuora_picturata)))))))	(Malayemys_subtrijuga	(Mauremys_nigricans	Mauremys_reevesii)))	Leucocephalon_yuwonoi)	Malaclemys_terrapin)	(Geoemyda_spengleri	(Melanochelys_trijuga	Sacalia_quadriocellata)))	(((Rhinoclemmys_annulata	((Mauremys_annamensis	(Heosemys_grandis	(Heosemys_annandalii	(Mauremys_caspica	Mauremys_japonica))))	Rhinoclemmys_melanosterna))	((Rhinoclemmys_pulcherrima	(Rhinoclemmys_funerea	(Rhinoclemmys_areolata	Rhinoclemmys_nasuta)))	Rhinoclemmys_punctularia))	Mauremys_rivulata))	Morenia_ocellata));
((((((Sacalia_bealei	(((Mauremys_caspica	(Mauremys_japonica	(Heosemys_annandalii	(Heosemys_grandis	((Rhinoclemmys_annulata	Rhinoclemmys_melanosterna)	Mauremys_annamensis)))))	Morenia_ocellata)	((Mauremys_reevesii	Mauremys_nigricans)	Malayemys_subtrijuga)))	(Geoemyda_spengleri	Melanochelys_trijuga))	(Leucocephalon_yuwonoi	(Malaclemys_terrapin	(((Siebenrockiella_crassicollis	Sacalia_quadriocellata)	(((Cyclemys_dentata	(Cyclemys_oldhamii	(Cuora_flavomarginata	(((Cuora_aurocapitata	Cuora_amboinensis)	Cuora_picturata)	Cuora_mccordi))))	(Rhinoclemmys_diademata	((Rhinoclemmys_pulcherrima	(Rhinoclemmys_punctularia	(Rhinoclemmys_funerea	(Rhinoclemmys_nasuta	Rhinoclemmys_areolata))))	Orlitia_borneensis)))	(Notochelys_platynota	(Mauremys_leprosa	Morenia_petersi))))	Mauremys_rivulata))))	Pangshura_tentoria)	Pangshura_tecta)	Heosemys_spinosa	((Mauremys_sinensis	((Hardella_thurjii	Pangshura_smithii)	((Batagur_baska	Batagur_borneoensis)	Batagur_kachuga)))	Batagur_dhongoka));
(Sacalia_bealei	(Morenia_ocellata	((Mauremys_japonica	(((Mauremys_annamensis	(Rhinoclemmys_melanosterna	Rhinoclemmys_annulata))	Heosemys_grandis)	Heosemys_annandalii))	Mauremys_caspica))	(((Malayemys_subtrijuga	(Mauremys_reevesii	Mauremys_nigricans))	(((((Geoemyda_spengleri	Melanochelys_trijuga)	Sacalia_quadriocellata)	Siebenrockiella_crassicollis)	((Leucocephalon_yuwonoi	(((((Batagur_dhongoka	(((Pangshura_smithii	Hardella_thurjii)	((Batagur_borneoensis	Batagur_baska)	Batagur_kachuga))	Heosemys_spinosa))	Mauremys_sinensis)	Pangshura_tentoria)	Pangshura_tecta)	((Mauremys_leprosa	Morenia_petersi)	Notochelys_platynota)))	Malaclemys_terrapin))	Mauremys_rivulata))	(((((Rhinoclemmys_funerea	(Rhinoclemmys_nasuta	Rhinoclemmys_areolata))	Rhinoclemmys_punctularia)	Rhinoclemmys_pulcherrima)	((Cyclemys_dentata	((((Cuora_picturata	Cuora_amboinensis)	Cuora_aurocapitata)	(Cuora_flavomarginata	Cuora_mccordi))	Cyclemys_oldhamii))	Rhinoclemmys_diademata))	Orlitia_borneensis)));
(((Morenia_petersi	Mauremys_leprosa)	Notochelys_platynota)	(Pangshura_tecta	(((Mauremys_sinensis	((((Pangshura_smithii	Hardella_thurjii)	(Batagur_kachuga	(Batagur_baska	Batagur_borneoensis)))	Heosemys_spinosa)	Batagur_dhongoka))	(Sacalia_bealei	(Orlitia_borneensis	(Mauremys_caspica	Mauremys_japonica))))	Pangshura_tentoria))	(Leucocephalon_yuwonoi	(Malaclemys_terrapin	(((Melanochelys_trijuga	(Geoemyda_spengleri	(Sacalia_quadriocellata	(Siebenrockiella_crassicollis	(((Rhinoclemmys_annulata	((Mauremys_annamensis	(Heosemys_grandis	Heosemys_annandalii))	Rhinoclemmys_melanosterna))	(((Rhinoclemmys_funerea	(Rhinoclemmys_nasuta	Rhinoclemmys_areolata))	Rhinoclemmys_punctularia)	Rhinoclemmys_pulcherrima))	((Cyclemys_dentata	(Cyclemys_oldhamii	((Cuora_flavomarginata	Cuora_mccordi)	(Cuora_aurocapitata	(Cuora_amboinensis	Cuora_picturata)))))	Rhinoclemmys_diademata))))))	Malayemys_subtrijuga)	((Morenia_ocellata	(Mauremys_nigricans	Mauremys_reevesii))	Mauremys_rivulata)))));
((Notochelys_platynota	(Morenia_petersi	Mauremys_leprosa))	(((((Cuora_mccordi	Cuora_flavomarginata)	((Cuora_picturata	Cuora_amboinensis)	Cuora_aurocapitata))	Cyclemys_oldhamii)	Cyclemys_dentata)	Rhinoclemmys_diademata)	(((Melanochelys_trijuga	(Geoemyda_spengleri	(((((Morenia_ocellata	((Mauremys_japonica	(Heosemys_annandalii	(((Rhinoclemmys_annulata	Rhinoclemmys_melanosterna)	Mauremys_annamensis)	Heosemys_grandis)))	Mauremys_caspica))	(Malayemys_subtrijuga	(Mauremys_nigricans	Mauremys_reevesii)))	Mauremys_rivulata)	Malaclemys_terrapin)	(((Pangshura_tentoria	((((Mauremys_sinensis	(((Batagur_borneoensis	Batagur_baska)	Batagur_kachuga)	(Hardella_thurjii	Pangshura_smithii)))	Batagur_dhongoka)	Heosemys_spinosa)	Pangshura_tecta))	(((Rhinoclemmys_pulcherrima	(Rhinoclemmys_punctularia	((Rhinoclemmys_nasuta	Rhinoclemmys_areolata)	Rhinoclemmys_funerea)))	Orlitia_borneensis)	Sacalia_bealei))	Leucocephalon_yuwonoi))))	Sacalia_quadriocellata)	Siebenrockiella_crassicollis));
(Siebenrockiella_crassicollis	(Sacalia_quadriocellata	(Melanochelys_trijuga	Geoemyda_spengleri))	((((((Cuora_mccordi	(Cuora_picturata	(Cuora_aurocapitata	Cuora_amboinensis)))	Cuora_flavomarginata)	Cyclemys_oldhamii)	Cyclemys_dentata)	Rhinoclemmys_diademata)	((((Mauremys_leprosa	(Pangshura_tecta	(Pangshura_tentoria	(((((Pangshura_smithii	Hardella_thurjii)	((Batagur_baska	Batagur_borneoensis)	Batagur_kachuga))	Mauremys_sinensis)	Batagur_dhongoka)	Heosemys_spinosa))))	Morenia_petersi)	Notochelys_platynota)	((Malaclemys_terrapin	(Mauremys_rivulata	((Morenia_ocellata	(Sacalia_bealei	(((((Rhinoclemmys_pulcherrima	((Rhinoclemmys_nasuta	Rhinoclemmys_areolata)	Rhinoclemmys_funerea))	Rhinoclemmys_punctularia)	(Rhinoclemmys_annulata	((Mauremys_annamensis	(Heosemys_grandis	Heosemys_annandalii))	Rhinoclemmys_melanosterna)))	Orlitia_borneensis)	(Mauremys_caspica	Mauremys_japonica))))	(Malayemys_subtrijuga	(Mauremys_reevesii	Mauremys_nigricans)))))	Leucocephalon_yuwonoi))));
(((Cyclemys_dentata	(Cyclemys_oldhamii	(((Cuora_picturata	Cuora_amboinensis)	Cuora_aurocapitata)	(Cuora_mccordi	Cuora_flavomarginata))))	((Rhinoclemmys_pulcherrima	(Rhinoclemmys_punctularia	(Rhinoclemmys_funerea	(Rhinoclemmys_areolata	Rhinoclemmys_nasuta))))	Rhinoclemmys_diademata))	((Notochelys_platynota	(Mauremys_leprosa	Morenia_petersi))	((((((Malayemys_subtrijuga	(Mauremys_nigricans	Mauremys_reevesii))	((Sacalia_bealei	((Mauremys_caspica	(Mauremys_japonica	(Heosemys_annandalii	(((Rhinoclemmys_melanosterna	Rhinoclemmys_annulata)	Mauremys_annamensis)	Heosemys_grandis))))	(Orlitia_borneensis	(((Heosemys_spinosa	(((Batagur_kachuga	(Batagur_baska	Batagur_borneoensis))	(Hardella_thurjii	Pangshura_smithii))	Batagur_dhongoka))	(Pangshura_tecta	Pangshura_tentoria))	Mauremys_sinensis))))	Morenia_ocellata))	Mauremys_rivulata)	((Melanochelys_trijuga	Geoemyda_spengleri)	Sacalia_quadriocellata))	Malaclemys_terrapin)	Leucocephalon_yuwonoi))	Siebenrockiella_crassicollis);
((Heosemys_spinosa	(Batagur_dhongoka	(Mauremys_sinensis	((Pangshura_smithii	Hardella_thurjii)	(Batagur_kachuga	(Batagur_baska	Batagur_borneoensis))))))	(((Leucocephalon_yuwonoi	(((((((Cyclemys_oldhamii	(Cuora_flavomarginata	((Cuora_picturata	(Cuora_aurocapitata	Cuora_amboinensis))	Cuora_mccordi)))	Cyclemys_dentata)	Rhinoclemmys_diademata)	Siebenrockiella_crassicollis)	(((((Mauremys_nigricans	Mauremys_reevesii)	Malayemys_subtrijuga)	Sacalia_quadriocellata)	Geoemyda_spengleri)	Melanochelys_trijuga))	(Mauremys_rivulata	(((Orlitia_borneensis	((((Rhinoclemmys_areolata	Rhinoclemmys_nasuta)	Rhinoclemmys_funerea)	Rhinoclemmys_punctularia)	Rhinoclemmys_pulcherrima))	Sacalia_bealei)	(Rhinoclemmys_annulata	(Morenia_ocellata	(Mauremys_caspica	((((Mauremys_annamensis	Rhinoclemmys_melanosterna)	Heosemys_grandis)	Heosemys_annandalii)	Mauremys_japonica)))))))	Malaclemys_terrapin))	(Notochelys_platynota	(Morenia_petersi	Mauremys_leprosa)))	Pangshura_tecta)	Pangshura_tentoria);
(Mauremys_caspica	(Mauremys_japonica	((Heosemys_grandis	(Mauremys_annamensis	(Rhinoclemmys_melanosterna	Rhinoclemmys_annulata)))	Heosemys_annandalii))	(((Mauremys_nigricans	Mauremys_reevesii)	(((Geoemyda_spengleri	((Siebenrockiella_crassicollis	Sacalia_quadriocellata)	Melanochelys_trijuga))	(((Leucocephalon_yuwonoi	((((Heosemys_spinosa	(Batagur_dhongoka	(Mauremys_sinensis	((Batagur_kachuga	(Batagur_baska	Batagur_borneoensis))	(Hardella_thurjii	Pangshura_smithii)))))	Pangshura_tentoria)	Pangshura_tecta)	(Notochelys_platynota	(Mauremys_leprosa	Morenia_petersi))))	Malaclemys_terrapin)	(Mauremys_rivulata	((Orlitia_borneensis	((((Rhinoclemmys_funerea	(Rhinoclemmys_nasuta	Rhinoclemmys_areolata))	Rhinoclemmys_punctularia)	Rhinoclemmys_pulcherrima)	((((Cuora_flavomarginata	(Cuora_mccordi	(Cuora_picturata	(Cuora_amboinensis	Cuora_aurocapitata))))	Cyclemys_oldhamii)	Cyclemys_dentata)	Rhinoclemmys_diademata)))	Sacalia_bealei))))	Malayemys_subtrijuga))	Morenia_ocellata));
(Rhinoclemmys_pulcherrima	(Rhinoclemmys_punctularia	(Rhinoclemmys_funerea	((Rhinoclemmys_areolata	(Rhinoclemmys_annulata	(Rhinoclemmys_melanosterna	(Mauremys_annamensis	(Heosemys_grandis	((Mauremys_japonica	(Mauremys_caspica	(((Mauremys_rivulata	(((Geoemyda_spengleri	(Melanochelys_trijuga	(Sacalia_quadriocellata	Siebenrockiella_crassicollis)))	(Malayemys_subtrijuga	(Mauremys_nigricans	Mauremys_reevesii)))	((Leucocephalon_yuwonoi	((Pangshura_tecta	(Pangshura_tentoria	(Heosemys_spinosa	((((Pangshura_smithii	Hardella_thurjii)	((Batagur_baska	Batagur_borneoensis)	Batagur_kachuga))	Mauremys_sinensis)	Batagur_dhongoka))))	(Notochelys_platynota	(Morenia_petersi	Mauremys_leprosa))))	Malaclemys_terrapin)))	Sacalia_bealei)	Morenia_ocellata)))	Heosemys_annandalii))))))	Rhinoclemmys_nasuta)))	(Orlitia_borneensis	(Rhinoclemmys_diademata	(Cyclemys_dentata	(Cyclemys_oldhamii	(Cuora_flavomarginata	(((Cuora_amboinensis	Cuora_aurocapitata)	Cuora_picturata)	Cuora_mccordi)))))));
((((Pangshura_tecta	(((Siebenrockiella_crassicollis	((Geoemyda_spengleri	(Melanochelys_trijuga	((Malaclemys_terrapin	(Mauremys_rivulata	(Morenia_ocellata	(Sacalia_bealei	(((Rhinoclemmys_diademata	(Cyclemys_dentata	(((Cuora_mccordi	Cuora_flavomarginata)	((Cuora_amboinensis	Cuora_picturata)	Cuora_aurocapitata))	Cyclemys_oldhamii)))	(Rhinoclemmys_pulcherrima	(Rhinoclemmys_punctularia	(Rhinoclemmys_funerea	(Rhinoclemmys_nasuta	(Rhinoclemmys_areolata	(Rhinoclemmys_annulata	(Rhinoclemmys_melanosterna	(((Heosemys_annandalii	(Mauremys_japonica	Mauremys_caspica))	Heosemys_grandis)	Mauremys_annamensis)))))))))	Orlitia_borneensis)))))	(Malayemys_subtrijuga	(Mauremys_reevesii	Mauremys_nigricans)))))	Sacalia_quadriocellata))	((Mauremys_leprosa	Morenia_petersi)	Notochelys_platynota))	Leucocephalon_yuwonoi))	Pangshura_tentoria)	Heosemys_spinosa)	Batagur_dhongoka	(Mauremys_sinensis	((Batagur_kachuga	(Batagur_borneoensis	Batagur_baska))	(Pangshura_smithii	Hardella_thurjii))));
(Sacalia_bealei	(Orlitia_borneensis	(Pangshura_tentoria	((Mauremys_sinensis	(Batagur_dhongoka	(Heosemys_spinosa	((Hardella_thurjii	Pangshura_smithii)	(Batagur_kachuga	(Batagur_baska	Batagur_borneoensis))))))	(Leucocephalon_yuwonoi	(Pangshura_tecta	((Morenia_petersi	Notochelys_platynota)	Mauremys_leprosa))))))	((Malaclemys_terrapin	((((Rhinoclemmys_diademata	(Cyclemys_dentata	(Cyclemys_oldhamii	((Cuora_flavomarginata	Cuora_mccordi)	(Cuora_aurocapitata	(Cuora_amboinensis	Cuora_picturata))))))	(Rhinoclemmys_pulcherrima	(((Rhinoclemmys_areolata	Rhinoclemmys_nasuta)	Rhinoclemmys_funerea)	Rhinoclemmys_punctularia)))	(Siebenrockiella_crassicollis	Sacalia_quadriocellata))	Mauremys_rivulata))	(Malayemys_subtrijuga	(Melanochelys_trijuga	(Geoemyda_spengleri	(Morenia_ocellata	((Mauremys_reevesii	Mauremys_nigricans)	((Mauremys_japonica	(Heosemys_annandalii	(Heosemys_grandis	(Mauremys_annamensis	(Rhinoclemmys_melanosterna	Rhinoclemmys_annulata)))))	Mauremys_caspica))))))));
(Malayemys_subtrijuga	((Malaclemys_terrapin	(Leucocephalon_yuwonoi	((Pangshura_tecta	(Pangshura_tentoria	(Heosemys_spinosa	((((Pangshura_smithii	Hardella_thurjii)	(Batagur_kachuga	(Batagur_borneoensis	Batagur_baska)))	Mauremys_sinensis)	Batagur_dhongoka))))	((Morenia_petersi	Mauremys_leprosa)	(Notochelys_platynota	((Rhinoclemmys_diademata	((Rhinoclemmys_pulcherrima	(Rhinoclemmys_punctularia	((Rhinoclemmys_areolata	Rhinoclemmys_nasuta)	Rhinoclemmys_funerea)))	Orlitia_borneensis))	((Cyclemys_oldhamii	(Cuora_flavomarginata	(Cuora_mccordi	((Cuora_aurocapitata	Cuora_amboinensis)	Cuora_picturata))))	Cyclemys_dentata)))))))	((((Morenia_ocellata	(((Heosemys_annandalii	(Heosemys_grandis	(Mauremys_annamensis	(Rhinoclemmys_annulata	Rhinoclemmys_melanosterna))))	Mauremys_japonica)	Mauremys_caspica))	Sacalia_bealei)	(Mauremys_reevesii	Mauremys_nigricans))	Mauremys_rivulata))	((Geoemyda_spengleri	(Siebenrockiella_crassicollis	Sacalia_quadriocellata))	Melanochelys_trijuga));
((Pangshura_tentoria	((Pangshura_tecta	((Notochelys_platynota	Morenia_petersi)	Mauremys_leprosa))	(Leucocephalon_yuwonoi	((Sacalia_bealei	(((Rhinoclemmys_annulata	(((Heosemys_grandis	(((Mauremys_rivulata	Malaclemys_terrapin)	(((((Cuora_aurocapitata	(Cuora_picturata	Cuora_amboinensis))	(Cuora_mccordi	Cuora_flavomarginata))	Cyclemys_oldhamii)	Cyclemys_dentata)	Rhinoclemmys_diademata))	Heosemys_annandalii))	Mauremys_annamensis)	Rhinoclemmys_melanosterna))	((Rhinoclemmys_nasuta	(Rhinoclemmys_funerea	(Rhinoclemmys_pulcherrima	Rhinoclemmys_punctularia)))	Rhinoclemmys_areolata))	Orlitia_borneensis))	(Geoemyda_spengleri	((((((Mauremys_caspica	Mauremys_japonica)	Morenia_ocellata)	(Mauremys_nigricans	Mauremys_reevesii))	Malayemys_subtrijuga)	(Sacalia_quadriocellata	Siebenrockiella_crassicollis))	Melanochelys_trijuga))))))	Heosemys_spinosa	(Batagur_dhongoka	(Mauremys_sinensis	((Pangshura_smithii	Hardella_thurjii)	(Batagur_kachuga	(Batagur_borneoensis	Batagur_baska))))));
((Morenia_ocellata	((Sacalia_bealei	(((((Rhinoclemmys_areolata	Rhinoclemmys_nasuta)	Rhinoclemmys_funerea)	Rhinoclemmys_punctularia)	Rhinoclemmys_pulcherrima)	(Orlitia_borneensis	((((Cyclemys_oldhamii	((Cuora_mccordi	(Cuora_picturata	(Cuora_aurocapitata	Cuora_amboinensis)))	Cuora_flavomarginata))	Cyclemys_dentata)	Rhinoclemmys_diademata)	(Notochelys_platynota	(Mauremys_leprosa	Morenia_petersi))))))	(Mauremys_rivulata	(Malaclemys_terrapin	(((Pangshura_tentoria	(((Batagur_dhongoka	(((Hardella_thurjii	Pangshura_smithii)	(Batagur_kachuga	(Batagur_borneoensis	Batagur_baska)))	Mauremys_sinensis))	Heosemys_spinosa)	Pangshura_tecta))	Leucocephalon_yuwonoi)	(((Sacalia_quadriocellata	Siebenrockiella_crassicollis)	Melanochelys_trijuga)	Geoemyda_spengleri))))))	Malayemys_subtrijuga	(Mauremys_reevesii	(Mauremys_nigricans	((Mauremys_japonica	(((Mauremys_annamensis	(Rhinoclemmys_annulata	Rhinoclemmys_melanosterna))	Heosemys_grandis)	Heosemys_annandalii))	Mauremys_caspica))));
((Rhinoclemmys_punctularia	(Rhinoclemmys_funerea	(Rhinoclemmys_areolata	Rhinoclemmys_nasuta)))	Rhinoclemmys_pulcherrima	(((((Cyclemys_oldhamii	(((Cuora_amboinensis	Cuora_picturata)	Cuora_aurocapitata)	(Cuora_mccordi	Cuora_flavomarginata)))	Cyclemys_dentata)	Rhinoclemmys_diademata)	Orlitia_borneensis)	(((((Malaclemys_terrapin	((((Mauremys_leprosa	Morenia_petersi)	Notochelys_platynota)	(Pangshura_tecta	(((Batagur_dhongoka	(((Pangshura_smithii	Hardella_thurjii)	((Batagur_baska	Batagur_borneoensis)	Batagur_kachuga))	Mauremys_sinensis))	Heosemys_spinosa)	Pangshura_tentoria)))	Leucocephalon_yuwonoi))	((((Siebenrockiella_crassicollis	Sacalia_quadriocellata)	Melanochelys_trijuga)	Geoemyda_spengleri)	((Mauremys_reevesii	Mauremys_nigricans)	Malayemys_subtrijuga)))	Mauremys_rivulata)	((Morenia_ocellata	((Mauremys_japonica	(Heosemys_annandalii	(Heosemys_grandis	(Mauremys_annamensis	Rhinoclemmys_melanosterna))))	Mauremys_caspica))	Sacalia_bealei))	Rhinoclemmys_annulata)));
((Mauremys_rivulata	((((((Rhinoclemmys_pulcherrima	Rhinoclemmys_punctularia)	Rhinoclemmys_funerea)	(Rhinoclemmys_areolata	Rhinoclemmys_nasuta))	Orlitia_borneensis)	Sacalia_bealei)	((((Cyclemys_oldhamii	((((Cuora_aurocapitata	Cuora_amboinensis)	Cuora_picturata)	Cuora_mccordi)	Cuora_flavomarginata))	Cyclemys_dentata)	Rhinoclemmys_diademata)	Siebenrockiella_crassicollis)))	((Malayemys_subtrijuga	((Morenia_ocellata	(Mauremys_caspica	((((Mauremys_annamensis	(Rhinoclemmys_annulata	Rhinoclemmys_melanosterna))	Heosemys_grandis)	Heosemys_annandalii)	Mauremys_japonica)))	(Mauremys_reevesii	Mauremys_nigricans)))	(Sacalia_quadriocellata	(Geoemyda_spengleri	Melanochelys_trijuga)))	(Malaclemys_terrapin	(((Pangshura_tecta	(Pangshura_tentoria	((Batagur_dhongoka	(((Hardella_thurjii	Pangshura_smithii)	((Batagur_baska	Batagur_borneoensis)	Batagur_kachuga))	Mauremys_sinensis))	Heosemys_spinosa)))	(Notochelys_platynota	(Morenia_petersi	Mauremys_leprosa)))	Leucocephalon_yuwonoi)));
((Siebenrockiella_crassicollis	(Sacalia_quadriocellata	(Geoemyda_spengleri	Melanochelys_trijuga)))	(Mauremys_rivulata	(((Morenia_ocellata	((Mauremys_caspica	(Mauremys_japonica	((((Rhinoclemmys_annulata	Rhinoclemmys_melanosterna)	Mauremys_annamensis)	Heosemys_grandis)	Heosemys_annandalii)))	(Mauremys_nigricans	Mauremys_reevesii)))	Sacalia_bealei)	(((Rhinoclemmys_diademata	((Rhinoclemmys_punctularia	((Rhinoclemmys_nasuta	Rhinoclemmys_areolata)	Rhinoclemmys_funerea))	Rhinoclemmys_pulcherrima))	Orlitia_borneensis)	Malayemys_subtrijuga)))	(Malaclemys_terrapin	(Leucocephalon_yuwonoi	(((Mauremys_sinensis	(Batagur_dhongoka	((((Batagur_baska	Batagur_borneoensis)	Batagur_kachuga)	(Hardella_thurjii	Pangshura_smithii))	Heosemys_spinosa)))	Pangshura_tentoria)	((Mauremys_leprosa	((((Cuora_flavomarginata	(((Cuora_aurocapitata	Cuora_amboinensis)	Cuora_picturata)	Cuora_mccordi))	(Cyclemys_oldhamii	Cyclemys_dentata))	Notochelys_platynota)	Morenia_petersi))	Pangshura_tecta)))));
((Batagur_kachuga	(Batagur_baska	Batagur_borneoensis))	(Mauremys_sinensis	((((((Malaclemys_terrapin	(((((Siebenrockiella_crassicollis	((Orlitia_borneensis	((Rhinoclemmys_nasuta	Rhinoclemmys_areolata)	((Rhinoclemmys_pulcherrima	Rhinoclemmys_punctularia)	Rhinoclemmys_funerea)))	(Rhinoclemmys_diademata	((Cyclemys_oldhamii	((Cuora_mccordi	Cuora_flavomarginata)	((Cuora_picturata	Cuora_amboinensis)	Cuora_aurocapitata)))	Cyclemys_dentata))))	Sacalia_quadriocellata)	Melanochelys_trijuga)	Geoemyda_spengleri)	(Malayemys_subtrijuga	(((((((Mauremys_annamensis	(Heosemys_grandis	Heosemys_annandalii))	Rhinoclemmys_melanosterna)	Rhinoclemmys_annulata)	Mauremys_rivulata)	Sacalia_bealei)	Morenia_ocellata)	((Mauremys_japonica	Mauremys_caspica)	(Mauremys_reevesii	Mauremys_nigricans))))))	Leucocephalon_yuwonoi)	(((Morenia_petersi	Notochelys_platynota)	Mauremys_leprosa)	Pangshura_tecta))	Pangshura_tentoria)	Heosemys_spinosa)	Batagur_dhongoka))	(Hardella_thurjii	Pangshura_smithii));
((Batagur_kachuga	(Batagur_borneoensis	Batagur_baska))	(Pangshura_smithii	Hardella_thurjii)	((Mauremys_sinensis	((Leucocephalon_yuwonoi	((Notochelys_platynota	(Mauremys_leprosa	Morenia_petersi))	(Orlitia_borneensis	(((Mauremys_caspica	Mauremys_japonica)	((((Malaclemys_terrapin	((((Melanochelys_trijuga	(Malayemys_subtrijuga	(((Rhinoclemmys_diademata	(Cyclemys_dentata	((((Cuora_picturata	Cuora_amboinensis)	Cuora_aurocapitata)	(Cuora_mccordi	Cuora_flavomarginata))	Cyclemys_oldhamii)))	((Rhinoclemmys_nasuta	(Rhinoclemmys_funerea	(Rhinoclemmys_punctularia	Rhinoclemmys_pulcherrima)))	Rhinoclemmys_areolata))	Siebenrockiella_crassicollis)))	Geoemyda_spengleri)	Sacalia_quadriocellata)	((((Heosemys_grandis	Heosemys_annandalii)	Mauremys_annamensis)	Rhinoclemmys_melanosterna)	Rhinoclemmys_annulata)))	Mauremys_rivulata)	(Mauremys_nigricans	Mauremys_reevesii))	Morenia_ocellata))	Sacalia_bealei))))	(Pangshura_tecta	(Heosemys_spinosa	Pangshura_tentoria))))	Batagur_dhongoka));
(Pangshura_tentoria	((Batagur_dhongoka	(Heosemys_spinosa	((Batagur_kachuga	(Batagur_borneoensis	Batagur_baska))	(Pangshura_smithii	Hardella_thurjii))))	Mauremys_sinensis)	((((((((Morenia_ocellata	(Sacalia_bealei	((Rhinoclemmys_annulata	((Mauremys_annamensis	((Heosemys_annandalii	(Mauremys_caspica	Mauremys_japonica))	Heosemys_grandis))	Rhinoclemmys_melanosterna))	((((Rhinoclemmys_punctularia	((Rhinoclemmys_areolata	Rhinoclemmys_nasuta)	Rhinoclemmys_funerea))	Rhinoclemmys_pulcherrima)	((Cyclemys_dentata	(((Cuora_mccordi	Cuora_flavomarginata)	(Cuora_aurocapitata	(Cuora_amboinensis	Cuora_picturata)))	Cyclemys_oldhamii))	Rhinoclemmys_diademata))	Orlitia_borneensis))))	((Mauremys_reevesii	Mauremys_nigricans)	Malayemys_subtrijuga))	Mauremys_rivulata)	((Sacalia_quadriocellata	(Geoemyda_spengleri	Melanochelys_trijuga))	Siebenrockiella_crassicollis))	Malaclemys_terrapin)	Leucocephalon_yuwonoi)	((Morenia_petersi	Mauremys_leprosa)	Notochelys_platynota))	Pangshura_tecta));
(((Sacalia_bealei	(Morenia_ocellata	((((Heosemys_annandalii	(Heosemys_grandis	((Rhinoclemmys_melanosterna	(Rhinoclemmys_annulata	(Rhinoclemmys_areolata	((Rhinoclemmys_funerea	(Rhinoclemmys_punctularia	(Rhinoclemmys_pulcherrima	((Rhinoclemmys_diademata	((((Cuora_mccordi	((Cuora_aurocapitata	Cuora_amboinensis)	Cuora_picturata))	Cuora_flavomarginata)	Cyclemys_oldhamii)	Cyclemys_dentata))	Orlitia_borneensis))))	Rhinoclemmys_nasuta))))	Mauremys_annamensis)))	Mauremys_japonica)	Mauremys_caspica)	(Mauremys_reevesii	Mauremys_nigricans))))	Mauremys_rivulata)	(Malaclemys_terrapin	(Leucocephalon_yuwonoi	(((Mauremys_leprosa	Morenia_petersi)	Notochelys_platynota)	(((Heosemys_spinosa	(Batagur_dhongoka	((((Batagur_borneoensis	Batagur_baska)	Batagur_kachuga)	(Hardella_thurjii	Pangshura_smithii))	Mauremys_sinensis)))	Pangshura_tentoria)	Pangshura_tecta))))	((Melanochelys_trijuga	((Siebenrockiella_crassicollis	Sacalia_quadriocellata)	Geoemyda_spengleri))	Malayemys_subtrijuga));
(Mauremys_reevesii	Mauremys_nigricans	(((((Siebenrockiella_crassicollis	Sacalia_quadriocellata)	Melanochelys_trijuga)	Geoemyda_spengleri)	((((((Cyclemys_oldhamii	(((Cuora_picturata	(Cuora_amboinensis	Cuora_aurocapitata))	Cuora_mccordi)	Cuora_flavomarginata))	Cyclemys_dentata)	Rhinoclemmys_diademata)	((((Rhinoclemmys_nasuta	Rhinoclemmys_areolata)	Rhinoclemmys_funerea)	Rhinoclemmys_punctularia)	Rhinoclemmys_pulcherrima))	Mauremys_rivulata)	((((((Orlitia_borneensis	((Mauremys_japonica	(Heosemys_annandalii	(Heosemys_grandis	(Mauremys_annamensis	(Rhinoclemmys_annulata	Rhinoclemmys_melanosterna)))))	(Mauremys_caspica	(Morenia_ocellata	Sacalia_bealei))))	Mauremys_sinensis)	(((Heosemys_spinosa	(Batagur_dhongoka	(((Batagur_baska	Batagur_borneoensis)	Batagur_kachuga)	(Hardella_thurjii	Pangshura_smithii))))	Pangshura_tentoria)	Pangshura_tecta))	((Morenia_petersi	Mauremys_leprosa)	Notochelys_platynota))	Leucocephalon_yuwonoi)	Malaclemys_terrapin)))	Malayemys_subtrijuga));
(Leucocephalon_yuwonoi	(((Mauremys_leprosa	Morenia_petersi)	(Notochelys_platynota	((Cyclemys_dentata	Cyclemys_oldhamii)	(((Cuora_picturata	(Cuora_amboinensis	Cuora_aurocapitata))	Cuora_mccordi)	Cuora_flavomarginata))))	(((Heosemys_spinosa	(Batagur_dhongoka	(Mauremys_sinensis	((Batagur_kachuga	(Batagur_baska	Batagur_borneoensis))	(Pangshura_smithii	Hardella_thurjii)))))	Pangshura_tentoria)	Pangshura_tecta))	(Malaclemys_terrapin	(((Sacalia_bealei	(Morenia_ocellata	((Mauremys_reevesii	Mauremys_nigricans)	((((Heosemys_grandis	(Mauremys_annamensis	(Rhinoclemmys_annulata	Rhinoclemmys_melanosterna)))	Heosemys_annandalii)	Mauremys_japonica)	Mauremys_caspica))))	Mauremys_rivulata)	((((Sacalia_quadriocellata	Siebenrockiella_crassicollis)	Geoemyda_spengleri)	Melanochelys_trijuga)	(Malayemys_subtrijuga	((Rhinoclemmys_diademata	((((Rhinoclemmys_areolata	Rhinoclemmys_nasuta)	Rhinoclemmys_funerea)	Rhinoclemmys_punctularia)	Rhinoclemmys_pulcherrima))	Orlitia_borneensis))))));
((((Mauremys_japonica	Mauremys_caspica)	Morenia_ocellata)	(Mauremys_reevesii	Mauremys_nigricans))	(((Sacalia_quadriocellata	((((Sacalia_bealei	((Orlitia_borneensis	((((((Cuora_flavomarginata	Cuora_mccordi)	((Cuora_amboinensis	Cuora_picturata)	Cuora_aurocapitata))	Cyclemys_oldhamii)	Cyclemys_dentata)	Rhinoclemmys_diademata)	((((Rhinoclemmys_areolata	Rhinoclemmys_nasuta)	Rhinoclemmys_funerea)	Rhinoclemmys_punctularia)	Rhinoclemmys_pulcherrima)))	((Rhinoclemmys_melanosterna	((Heosemys_grandis	Heosemys_annandalii)	Mauremys_annamensis))	Rhinoclemmys_annulata)))	Mauremys_rivulata)	(Malaclemys_terrapin	(Leucocephalon_yuwonoi	((Notochelys_platynota	(Morenia_petersi	Mauremys_leprosa))	((Pangshura_tentoria	(Heosemys_spinosa	((((Batagur_kachuga	(Batagur_baska	Batagur_borneoensis))	(Pangshura_smithii	Hardella_thurjii))	Mauremys_sinensis)	Batagur_dhongoka)))	Pangshura_tecta)))))	Siebenrockiella_crassicollis))	Geoemyda_spengleri)	Melanochelys_trijuga)	Malayemys_subtrijuga);
(Sacalia_bealei	((Mauremys_caspica	(((Heosemys_grandis	(Mauremys_annamensis	(Rhinoclemmys_melanosterna	Rhinoclemmys_annulata)))	Heosemys_annandalii)	Mauremys_japonica))	Morenia_ocellata)	((Mauremys_reevesii	Mauremys_nigricans)	(Mauremys_rivulata	((((Sacalia_quadriocellata	(Geoemyda_spengleri	(Melanochelys_trijuga	Malayemys_subtrijuga)))	Siebenrockiella_crassicollis)	(((Cyclemys_dentata	(Cyclemys_oldhamii	((Cuora_flavomarginata	Cuora_mccordi)	((Cuora_amboinensis	Cuora_picturata)	Cuora_aurocapitata))))	Rhinoclemmys_diademata)	(Orlitia_borneensis	(Rhinoclemmys_pulcherrima	((Rhinoclemmys_funerea	(Rhinoclemmys_areolata	Rhinoclemmys_nasuta))	Rhinoclemmys_punctularia)))))	((((Pangshura_tecta	(Pangshura_tentoria	(((Heosemys_spinosa	((Pangshura_smithii	Hardella_thurjii)	((Batagur_baska	Batagur_borneoensis)	Batagur_kachuga)))	Batagur_dhongoka)	Mauremys_sinensis)))	(Notochelys_platynota	(Mauremys_leprosa	Morenia_petersi)))	Leucocephalon_yuwonoi)	Malaclemys_terrapin)))));
((((((((Hardella_thurjii	Pangshura_smithii)	(Batagur_kachuga	(Batagur_baska	Batagur_borneoensis)))	Heosemys_spinosa)	Batagur_dhongoka)	Mauremys_sinensis)	Pangshura_tentoria)	Pangshura_tecta)	((((Sacalia_quadriocellata	(((Cyclemys_dentata	((((Cuora_amboinensis	Cuora_picturata)	Cuora_aurocapitata)	(Cuora_flavomarginata	Cuora_mccordi))	Cyclemys_oldhamii))	Rhinoclemmys_diademata)	Siebenrockiella_crassicollis))	((((((Orlitia_borneensis	((Morenia_ocellata	(Mauremys_rivulata	((Rhinoclemmys_punctularia	(Rhinoclemmys_pulcherrima	((Rhinoclemmys_areolata	Rhinoclemmys_nasuta)	Rhinoclemmys_funerea)))	(Rhinoclemmys_annulata	(Rhinoclemmys_melanosterna	(Mauremys_annamensis	(Heosemys_grandis	Heosemys_annandalii)))))))	Sacalia_bealei))	(Mauremys_japonica	Mauremys_caspica))	(Mauremys_reevesii	Mauremys_nigricans))	Malayemys_subtrijuga)	Melanochelys_trijuga)	Geoemyda_spengleri))	Malaclemys_terrapin)	Leucocephalon_yuwonoi)	(Notochelys_platynota	(Mauremys_leprosa	Morenia_petersi)));
((Mauremys_nigricans	Mauremys_reevesii)	Malayemys_subtrijuga	(((((((Mauremys_sinensis	(Batagur_dhongoka	(Heosemys_spinosa	((Pangshura_smithii	Hardella_thurjii)	(Batagur_kachuga	(Batagur_borneoensis	Batagur_baska))))))	(Pangshura_tentoria	Pangshura_tecta))	Leucocephalon_yuwonoi)	((Melanochelys_trijuga	(Sacalia_quadriocellata	(Geoemyda_spengleri	(((Mauremys_annamensis	(Heosemys_grandis	Heosemys_annandalii))	Rhinoclemmys_melanosterna)	Rhinoclemmys_annulata))))	(Siebenrockiella_crassicollis	(((Morenia_petersi	Mauremys_leprosa)	Notochelys_platynota)	((Rhinoclemmys_diademata	(Orlitia_borneensis	(((Rhinoclemmys_funerea	(Rhinoclemmys_nasuta	Rhinoclemmys_areolata))	Rhinoclemmys_punctularia)	Rhinoclemmys_pulcherrima)))	((Cyclemys_oldhamii	((Cuora_flavomarginata	Cuora_mccordi)	(Cuora_aurocapitata	(Cuora_picturata	Cuora_amboinensis))))	Cyclemys_dentata))))))	Malaclemys_terrapin)	Mauremys_rivulata)	(Sacalia_bealei	(Morenia_ocellata	(Mauremys_japonica	Mauremys_caspica)))));
(((((((Rhinoclemmys_nasuta	Rhinoclemmys_areolata)	Rhinoclemmys_funerea)	Rhinoclemmys_pulcherrima)	Rhinoclemmys_punctularia)	((((((Mauremys_japonica	Mauremys_caspica)	Heosemys_annandalii)	Heosemys_grandis)	Mauremys_annamensis)	Rhinoclemmys_melanosterna)	Rhinoclemmys_annulata))	Mauremys_rivulata)	(((((Mauremys_nigricans	Mauremys_reevesii)	Malayemys_subtrijuga)	(((Sacalia_quadriocellata	Siebenrockiella_crassicollis)	Melanochelys_trijuga)	Geoemyda_spengleri))	Morenia_ocellata)	Sacalia_bealei)	((((((((((Cuora_aurocapitata	(Cuora_picturata	Cuora_amboinensis))	(Cuora_mccordi	Cuora_flavomarginata))	Cyclemys_oldhamii)	Cyclemys_dentata)	Rhinoclemmys_diademata)	Orlitia_borneensis)	((Morenia_petersi	Mauremys_leprosa)	Notochelys_platynota))	(Pangshura_tecta	(Pangshura_tentoria	((Batagur_dhongoka	((((Batagur_borneoensis	Batagur_baska)	Batagur_kachuga)	(Hardella_thurjii	Pangshura_smithii))	Heosemys_spinosa))	Mauremys_sinensis))))	Leucocephalon_yuwonoi)	Malaclemys_terrapin));
((Notochelys_platynota	(((Cyclemys_oldhamii	((((Cuora_amboinensis	Cuora_aurocapitata)	Cuora_picturata)	Cuora_mccordi)	Cuora_flavomarginata))	Cyclemys_dentata)	((Orlitia_borneensis	(Rhinoclemmys_pulcherrima	(Rhinoclemmys_punctularia	((Rhinoclemmys_nasuta	Rhinoclemmys_areolata)	Rhinoclemmys_funerea))))	Rhinoclemmys_diademata)))	(Mauremys_leprosa	Morenia_petersi)	(((Malaclemys_terrapin	((((Mauremys_reevesii	Mauremys_nigricans)	Malayemys_subtrijuga)	(Geoemyda_spengleri	(Melanochelys_trijuga	(Sacalia_quadriocellata	Siebenrockiella_crassicollis))))	((((Morenia_ocellata	Mauremys_caspica)	Sacalia_bealei)	(Rhinoclemmys_annulata	((Mauremys_annamensis	(Mauremys_japonica	(Heosemys_grandis	Heosemys_annandalii)))	Rhinoclemmys_melanosterna)))	Mauremys_rivulata)))	Leucocephalon_yuwonoi)	(Pangshura_tecta	(Pangshura_tentoria	(Mauremys_sinensis	(Batagur_dhongoka	(((Hardella_thurjii	Pangshura_smithii)	(Batagur_kachuga	(Batagur_baska	Batagur_borneoensis)))	Heosemys_spinosa)))))));
((Notochelys_platynota	(Morenia_petersi	Mauremys_leprosa))	(Mauremys_sinensis	((Heosemys_spinosa	((Hardella_thurjii	Pangshura_smithii)	((Batagur_baska	Batagur_borneoensis)	Batagur_kachuga)))	Batagur_dhongoka))	(Leucocephalon_yuwonoi	((Pangshura_tentoria	Pangshura_tecta)	((((((Sacalia_quadriocellata	Siebenrockiella_crassicollis)	(((Rhinoclemmys_pulcherrima	((Rhinoclemmys_funerea	(Rhinoclemmys_areolata	Rhinoclemmys_nasuta))	Rhinoclemmys_punctularia))	Orlitia_borneensis)	((((Cuora_flavomarginata	(Cuora_mccordi	(Cuora_picturata	(Cuora_aurocapitata	Cuora_amboinensis))))	Cyclemys_oldhamii)	Cyclemys_dentata)	Rhinoclemmys_diademata)))	Mauremys_rivulata)	Malaclemys_terrapin)	((((((Mauremys_nigricans	(Mauremys_caspica	((Heosemys_annandalii	(((Rhinoclemmys_melanosterna	Rhinoclemmys_annulata)	Mauremys_annamensis)	Heosemys_grandis))	Mauremys_japonica)))	Mauremys_reevesii)	Malayemys_subtrijuga)	Morenia_ocellata)	Geoemyda_spengleri)	Melanochelys_trijuga))	Sacalia_bealei))));
((Cuora_amboinensis	Cuora_picturata)	Cuora_aurocapitata	((Cuora_mccordi	Cuora_flavomarginata)	(Cyclemys_oldhamii	(Cyclemys_dentata	(Rhinoclemmys_diademata	(((Rhinoclemmys_punctularia	(Rhinoclemmys_funerea	(Rhinoclemmys_nasuta	Rhinoclemmys_areolata)))	Rhinoclemmys_pulcherrima)	(Orlitia_borneensis	((((((Heosemys_grandis	Heosemys_annandalii)	Mauremys_japonica)	Mauremys_annamensis)	Rhinoclemmys_melanosterna)	Rhinoclemmys_annulata)	((Sacalia_bealei	(Mauremys_caspica	(Morenia_ocellata	((Geoemyda_spengleri	((Siebenrockiella_crassicollis	Sacalia_quadriocellata)	Melanochelys_trijuga))	((Mauremys_nigricans	Mauremys_reevesii)	Malayemys_subtrijuga)))))	(Mauremys_rivulata	(Malaclemys_terrapin	(((Pangshura_tecta	(Pangshura_tentoria	((Batagur_dhongoka	(Heosemys_spinosa	((Batagur_kachuga	(Batagur_baska	Batagur_borneoensis))	(Hardella_thurjii	Pangshura_smithii))))	Mauremys_sinensis)))	(Notochelys_platynota	(Mauremys_leprosa	Morenia_petersi)))	Leucocephalon_yuwonoi))))))))))));
(Pangshura_tentoria	(Mauremys_sinensis	(Batagur_dhongoka	(Heosemys_spinosa	((Hardella_thurjii	Pangshura_smithii)	(Batagur_kachuga	(Batagur_baska	Batagur_borneoensis))))))	(Pangshura_tecta	(((((Malayemys_subtrijuga	(Melanochelys_trijuga	((Sacalia_quadriocellata	Siebenrockiella_crassicollis)	Geoemyda_spengleri)))	(((Morenia_ocellata	((Mauremys_reevesii	Mauremys_nigricans)	(((((Mauremys_annamensis	(Rhinoclemmys_melanosterna	Rhinoclemmys_annulata))	Heosemys_grandis)	Heosemys_annandalii)	Mauremys_japonica)	Mauremys_caspica)))	Sacalia_bealei)	Mauremys_rivulata))	Malaclemys_terrapin)	Leucocephalon_yuwonoi)	((Morenia_petersi	Mauremys_leprosa)	(((Cyclemys_dentata	(((Cuora_flavomarginata	Cuora_mccordi)	((Cuora_amboinensis	Cuora_picturata)	Cuora_aurocapitata))	Cyclemys_oldhamii))	(Rhinoclemmys_diademata	(Orlitia_borneensis	((((Rhinoclemmys_areolata	Rhinoclemmys_nasuta)	Rhinoclemmys_funerea)	Rhinoclemmys_punctularia)	Rhinoclemmys_pulcherrima))))	Notochelys_platynota)))));
(Pangshura_tecta	(Leucocephalon_yuwonoi	(((Morenia_petersi	Mauremys_leprosa)	Notochelys_platynota)	(((Rhinoclemmys_diademata	(Cyclemys_dentata	(Cyclemys_oldhamii	(((Cuora_picturata	(Cuora_amboinensis	Cuora_aurocapitata))	Cuora_mccordi)	Cuora_flavomarginata))))	Orlitia_borneensis)	(Siebenrockiella_crassicollis	((Melanochelys_trijuga	((Sacalia_quadriocellata	(((Mauremys_rivulata	((Mauremys_reevesii	Mauremys_nigricans)	(((Mauremys_caspica	(Mauremys_japonica	(Heosemys_grandis	Heosemys_annandalii)))	Morenia_ocellata)	Sacalia_bealei)))	Malaclemys_terrapin)	((((Rhinoclemmys_punctularia	(Rhinoclemmys_pulcherrima	(Rhinoclemmys_funerea	(Rhinoclemmys_areolata	Rhinoclemmys_nasuta))))	Rhinoclemmys_annulata)	Rhinoclemmys_melanosterna)	Mauremys_annamensis)))	Geoemyda_spengleri))	Malayemys_subtrijuga)))))	(((Batagur_dhongoka	(Mauremys_sinensis	(((Batagur_borneoensis	Batagur_baska)	Batagur_kachuga)	(Pangshura_smithii	Hardella_thurjii))))	Heosemys_spinosa)	Pangshura_tentoria));
(((((Rhinoclemmys_areolata	Rhinoclemmys_nasuta)	Rhinoclemmys_funerea)	Rhinoclemmys_punctularia)	Rhinoclemmys_pulcherrima)	(Rhinoclemmys_diademata	((Siebenrockiella_crassicollis	((Mauremys_leprosa	Morenia_petersi)	Notochelys_platynota))	(Cyclemys_dentata	(Cyclemys_oldhamii	((Cuora_mccordi	Cuora_flavomarginata)	(Cuora_aurocapitata	(Cuora_picturata	Cuora_amboinensis)))))))	(((((Morenia_ocellata	(Mauremys_caspica	Sacalia_bealei))	((Sacalia_quadriocellata	((Malayemys_subtrijuga	(Mauremys_rivulata	(Malaclemys_terrapin	(Leucocephalon_yuwonoi	((Pangshura_tentoria	Pangshura_tecta)	(Mauremys_sinensis	(Batagur_dhongoka	((((Batagur_borneoensis	Batagur_baska)	Batagur_kachuga)	(Hardella_thurjii	Pangshura_smithii))	Heosemys_spinosa))))))))	Melanochelys_trijuga))	Geoemyda_spengleri))	Rhinoclemmys_annulata)	((Mauremys_nigricans	Mauremys_reevesii)	(Mauremys_japonica	(((Mauremys_annamensis	Rhinoclemmys_melanosterna)	Heosemys_grandis)	Heosemys_annandalii))))	Orlitia_borneensis));
(Malaclemys_terrapin	((((Orlitia_borneensis	((((Rhinoclemmys_funerea	(Rhinoclemmys_areolata	Rhinoclemmys_nasuta))	Rhinoclemmys_punctularia)	Rhinoclemmys_pulcherrima)	(Rhinoclemmys_diademata	(Cyclemys_dentata	(Cyclemys_oldhamii	((Cuora_flavomarginata	Cuora_mccordi)	((Cuora_amboinensis	Cuora_picturata)	Cuora_aurocapitata)))))))	Sacalia_bealei)	(Malayemys_subtrijuga	((Geoemyda_spengleri	(Siebenrockiella_crassicollis	Sacalia_quadriocellata))	Melanochelys_trijuga)))	(((Mauremys_reevesii	Mauremys_nigricans)	((Mauremys_caspica	((Heosemys_annandalii	(Heosemys_grandis	((Rhinoclemmys_annulata	Rhinoclemmys_melanosterna)	Mauremys_annamensis)))	Mauremys_japonica))	Morenia_ocellata))	Mauremys_rivulata))	(Leucocephalon_yuwonoi	((Pangshura_tecta	(Pangshura_tentoria	(((Mauremys_sinensis	((Pangshura_smithii	Hardella_thurjii)	((Batagur_baska	Batagur_borneoensis)	Batagur_kachuga)))	Batagur_dhongoka)	Heosemys_spinosa)))	((Mauremys_leprosa	Morenia_petersi)	Notochelys_platynota))));
(Rhinoclemmys_annulata	((Mauremys_annamensis	(Heosemys_grandis	((Mauremys_caspica	Mauremys_japonica)	Heosemys_annandalii)))	Rhinoclemmys_melanosterna)	((((((Malaclemys_terrapin	(Leucocephalon_yuwonoi	(((Morenia_petersi	Mauremys_leprosa)	Notochelys_platynota)	((((((((Batagur_baska	Batagur_borneoensis)	Batagur_kachuga)	(Pangshura_smithii	Hardella_thurjii))	Mauremys_sinensis)	Batagur_dhongoka)	Heosemys_spinosa)	Pangshura_tentoria)	Pangshura_tecta))))	Mauremys_rivulata)	(Malayemys_subtrijuga	(Mauremys_nigricans	Mauremys_reevesii)))	Sacalia_bealei)	Morenia_ocellata)	(Geoemyda_spengleri	(Melanochelys_trijuga	((Siebenrockiella_crassicollis	((((Rhinoclemmys_punctularia	(Rhinoclemmys_funerea	(Rhinoclemmys_areolata	Rhinoclemmys_nasuta)))	Rhinoclemmys_pulcherrima)	Orlitia_borneensis)	((Cyclemys_dentata	(((Cuora_aurocapitata	(Cuora_amboinensis	Cuora_picturata))	(Cuora_mccordi	Cuora_flavomarginata))	Cyclemys_oldhamii))	Rhinoclemmys_diademata)))	Sacalia_quadriocellata)))));
((Rhinoclemmys_pulcherrima	(Rhinoclemmys_punctularia	(((Rhinoclemmys_melanosterna	(Mauremys_annamensis	(Heosemys_grandis	(Heosemys_annandalii	((Mauremys_caspica	((Sacalia_bealei	(((Mauremys_nigricans	Mauremys_reevesii)	Malayemys_subtrijuga)	(Mauremys_rivulata	(Malaclemys_terrapin	((Geoemyda_spengleri	(Melanochelys_trijuga	(Sacalia_quadriocellata	Siebenrockiella_crassicollis)))	(((Pangshura_tentoria	(Heosemys_spinosa	((((Hardella_thurjii	Pangshura_smithii)	((Batagur_borneoensis	Batagur_baska)	Batagur_kachuga))	Mauremys_sinensis)	Batagur_dhongoka)))	(Pangshura_tecta	((Morenia_petersi	Notochelys_platynota)	Mauremys_leprosa)))	Leucocephalon_yuwonoi))))))	Morenia_ocellata))	Mauremys_japonica)))))	Rhinoclemmys_annulata)	((Rhinoclemmys_diademata	((Cyclemys_oldhamii	((Cuora_mccordi	Cuora_flavomarginata)	(Cuora_aurocapitata	(Cuora_picturata	Cuora_amboinensis))))	Cyclemys_dentata))	Orlitia_borneensis))))	(Rhinoclemmys_areolata	Rhinoclemmys_nasuta)	Rhinoclemmys_funerea);
(Mauremys_rivulata	(((Sacalia_quadriocellata	(Geoemyda_spengleri	(Melanochelys_trijuga	(((((Mauremys_caspica	(Mauremys_nigricans	Mauremys_reevesii))	Morenia_ocellata)	Sacalia_bealei)	Orlitia_borneensis)	Malayemys_subtrijuga))))	Siebenrockiella_crassicollis)	(((Rhinoclemmys_melanosterna	(Mauremys_annamensis	(Heosemys_grandis	(Heosemys_annandalii	Mauremys_japonica))))	Rhinoclemmys_annulata)	(Rhinoclemmys_areolata	(((Rhinoclemmys_punctularia	Rhinoclemmys_pulcherrima)	Rhinoclemmys_funerea)	Rhinoclemmys_nasuta))))	(Malaclemys_terrapin	(((Rhinoclemmys_diademata	(((Cuora_flavomarginata	((Cuora_picturata	(Cuora_amboinensis	Cuora_aurocapitata))	Cuora_mccordi))	Cyclemys_oldhamii)	Cyclemys_dentata))	(Notochelys_platynota	(Morenia_petersi	Mauremys_leprosa)))	(((Pangshura_tecta	Pangshura_tentoria)	(Mauremys_sinensis	((Heosemys_spinosa	(((Batagur_borneoensis	Batagur_baska)	Batagur_kachuga)	(Pangshura_smithii	Hardella_thurjii)))	Batagur_dhongoka)))	Leucocephalon_yuwonoi))));
((Pangshura_tecta	((Notochelys_platynota	Morenia_petersi)	Mauremys_leprosa))	((Mauremys_sinensis	((Heosemys_spinosa	((Batagur_kachuga	(Batagur_baska	Batagur_borneoensis))	(Pangshura_smithii	Hardella_thurjii)))	Batagur_dhongoka))	Pangshura_tentoria)	(Leucocephalon_yuwonoi	((Mauremys_rivulata	(((Mauremys_reevesii	Mauremys_nigricans)	Malayemys_subtrijuga)	((Morenia_ocellata	((Mauremys_japonica	(((Rhinoclemmys_melanosterna	Mauremys_annamensis)	Heosemys_grandis)	Heosemys_annandalii))	Mauremys_caspica))	(Sacalia_bealei	((Rhinoclemmys_annulata	(((((Rhinoclemmys_pulcherrima	(Orlitia_borneensis	(((((Cuora_mccordi	Cuora_flavomarginata)	(Cuora_aurocapitata	(Cuora_picturata	Cuora_amboinensis)))	Cyclemys_oldhamii)	Cyclemys_dentata)	Rhinoclemmys_diademata)))	Rhinoclemmys_punctularia)	Rhinoclemmys_funerea)	Rhinoclemmys_nasuta)	Rhinoclemmys_areolata))	(Geoemyda_spengleri	(Melanochelys_trijuga	(Sacalia_quadriocellata	Siebenrockiella_crassicollis))))))))	Malaclemys_terrapin)));
((Orlitia_borneensis	(Sacalia_bealei	(((((Heosemys_grandis	((Rhinoclemmys_annulata	Rhinoclemmys_melanosterna)	Mauremys_annamensis))	Heosemys_annandalii)	Mauremys_japonica)	Mauremys_caspica)	(((((Sacalia_quadriocellata	Siebenrockiella_crassicollis)	Melanochelys_trijuga)	Geoemyda_spengleri)	(Malayemys_subtrijuga	((Mauremys_rivulata	((((Pangshura_tecta	(((Batagur_dhongoka	(((Hardella_thurjii	Pangshura_smithii)	(Batagur_kachuga	(Batagur_borneoensis	Batagur_baska)))	Mauremys_sinensis))	Heosemys_spinosa)	Pangshura_tentoria))	((Morenia_petersi	Mauremys_leprosa)	Notochelys_platynota))	Leucocephalon_yuwonoi)	Malaclemys_terrapin))	(Mauremys_reevesii	Mauremys_nigricans))))	Morenia_ocellata))))	(Rhinoclemmys_nasuta	Rhinoclemmys_areolata)	(((Rhinoclemmys_pulcherrima	(Rhinoclemmys_diademata	(Cyclemys_dentata	((Cuora_flavomarginata	(Cuora_mccordi	((Cuora_aurocapitata	Cuora_amboinensis)	Cuora_picturata)))	Cyclemys_oldhamii))))	Rhinoclemmys_punctularia)	Rhinoclemmys_funerea));
(((((Pangshura_tecta	((Heosemys_spinosa	((Mauremys_sinensis	((Hardella_thurjii	Pangshura_smithii)	(Batagur_kachuga	(Batagur_baska	Batagur_borneoensis))))	Batagur_dhongoka))	Pangshura_tentoria))	((Notochelys_platynota	((Cyclemys_oldhamii	Cyclemys_dentata)	(Cuora_flavomarginata	(Cuora_mccordi	(Cuora_picturata	(Cuora_aurocapitata	Cuora_amboinensis))))))	(Morenia_petersi	Mauremys_leprosa)))	Leucocephalon_yuwonoi)	Malaclemys_terrapin)	((Sacalia_bealei	((Mauremys_caspica	(((((Rhinoclemmys_annulata	Rhinoclemmys_melanosterna)	Mauremys_annamensis)	Heosemys_grandis)	Heosemys_annandalii)	Mauremys_japonica))	Morenia_ocellata))	((Mauremys_reevesii	Mauremys_nigricans)	(Malayemys_subtrijuga	((Orlitia_borneensis	(((Rhinoclemmys_punctularia	(Rhinoclemmys_funerea	(Rhinoclemmys_nasuta	Rhinoclemmys_areolata)))	Rhinoclemmys_pulcherrima)	Rhinoclemmys_diademata))	((Sacalia_quadriocellata	(Geoemyda_spengleri	Melanochelys_trijuga))	Siebenrockiella_crassicollis)))))	Mauremys_rivulata);
(((Pangshura_tecta	Pangshura_tentoria)	(Leucocephalon_yuwonoi	(((Mauremys_rivulata	(((((Heosemys_annandalii	(Heosemys_grandis	(Mauremys_annamensis	(Rhinoclemmys_melanosterna	Rhinoclemmys_annulata))))	Mauremys_japonica)	Mauremys_caspica)	Morenia_ocellata)	Sacalia_bealei))	(((Mauremys_nigricans	Mauremys_reevesii)	Malayemys_subtrijuga)	(Melanochelys_trijuga	(Geoemyda_spengleri	(Sacalia_quadriocellata	(Siebenrockiella_crassicollis	((Rhinoclemmys_diademata	((Rhinoclemmys_pulcherrima	(Rhinoclemmys_punctularia	(Rhinoclemmys_funerea	(Rhinoclemmys_areolata	Rhinoclemmys_nasuta))))	Orlitia_borneensis))	((Cyclemys_dentata	((Cuora_flavomarginata	(Cuora_mccordi	(Cuora_picturata	(Cuora_amboinensis	Cuora_aurocapitata))))	Cyclemys_oldhamii))	(Notochelys_platynota	(Mauremys_leprosa	Morenia_petersi))))))))))	Malaclemys_terrapin)))	((((Pangshura_smithii	Hardella_thurjii)	(Batagur_kachuga	(Batagur_baska	Batagur_borneoensis)))	Heosemys_spinosa)	Batagur_dhongoka)	Mauremys_sinensis);
((Pangshura_tecta	(Leucocephalon_yuwonoi	(((Siebenrockiella_crassicollis	((((Cyclemys_oldhamii	((Cuora_mccordi	Cuora_flavomarginata)	(Cuora_aurocapitata	(Cuora_picturata	Cuora_amboinensis))))	Cyclemys_dentata)	Rhinoclemmys_diademata)	(Orlitia_borneensis	(((Rhinoclemmys_pulcherrima	Rhinoclemmys_punctularia)	Rhinoclemmys_funerea)	(Rhinoclemmys_areolata	Rhinoclemmys_nasuta)))))	((Mauremys_rivulata	(((Sacalia_quadriocellata	(Melanochelys_trijuga	Geoemyda_spengleri))	(Malayemys_subtrijuga	((Mauremys_nigricans	Mauremys_reevesii)	(Rhinoclemmys_annulata	(Morenia_ocellata	((((Heosemys_grandis	(Mauremys_annamensis	Rhinoclemmys_melanosterna))	Heosemys_annandalii)	Mauremys_japonica)	Mauremys_caspica))))))	Malaclemys_terrapin))	Sacalia_bealei))	((Mauremys_leprosa	Morenia_petersi)	Notochelys_platynota))))	(Heosemys_spinosa	(Batagur_dhongoka	((((Batagur_baska	Batagur_borneoensis)	Batagur_kachuga)	(Pangshura_smithii	Hardella_thurjii))	Mauremys_sinensis)))	Pangshura_tentoria);
(((Cyclemys_dentata	((((Cuora_picturata	Cuora_amboinensis)	Cuora_aurocapitata)	(Cuora_mccordi	Cuora_flavomarginata))	Cyclemys_oldhamii))	Rhinoclemmys_diademata)	(Notochelys_platynota	((Mauremys_leprosa	(Pangshura_tecta	((((Heosemys_spinosa	((Hardella_thurjii	Pangshura_smithii)	((Batagur_borneoensis	Batagur_baska)	Batagur_kachuga)))	Batagur_dhongoka)	Mauremys_sinensis)	Pangshura_tentoria)))	Morenia_petersi))	(((((Geoemyda_spengleri	((Malayemys_subtrijuga	((Mauremys_nigricans	Mauremys_reevesii)	(Morenia_ocellata	(Sacalia_bealei	Mauremys_caspica))))	Melanochelys_trijuga))	((((Rhinoclemmys_melanosterna	((Heosemys_grandis	(Heosemys_annandalii	Mauremys_japonica))	Mauremys_annamensis))	Rhinoclemmys_annulata)	(Rhinoclemmys_areolata	((Orlitia_borneensis	((Rhinoclemmys_punctularia	Rhinoclemmys_pulcherrima)	Rhinoclemmys_funerea))	Rhinoclemmys_nasuta)))	(Sacalia_quadriocellata	Siebenrockiella_crassicollis)))	Leucocephalon_yuwonoi)	Malaclemys_terrapin)	Mauremys_rivulata));
(((Malayemys_subtrijuga	((Malaclemys_terrapin	(((Pangshura_tecta	Pangshura_tentoria)	((Batagur_dhongoka	(((Batagur_kachuga	(Batagur_borneoensis	Batagur_baska))	(Hardella_thurjii	Pangshura_smithii))	Heosemys_spinosa))	Mauremys_sinensis))	Leucocephalon_yuwonoi))	(Geoemyda_spengleri	(Melanochelys_trijuga	((Siebenrockiella_crassicollis	((Notochelys_platynota	(Mauremys_leprosa	Morenia_petersi))	((Cyclemys_dentata	(((((Cuora_aurocapitata	Cuora_amboinensis)	Cuora_picturata)	Cuora_mccordi)	Cuora_flavomarginata)	Cyclemys_oldhamii))	Rhinoclemmys_diademata)))	Sacalia_quadriocellata)))))	Morenia_ocellata)	(Mauremys_rivulata	(Rhinoclemmys_annulata	(Rhinoclemmys_melanosterna	(((Heosemys_annandalii	(Mauremys_japonica	((Mauremys_reevesii	Mauremys_nigricans)	Mauremys_caspica)))	Heosemys_grandis)	Mauremys_annamensis))))	(Sacalia_bealei	(Orlitia_borneensis	(((Rhinoclemmys_punctularia	Rhinoclemmys_funerea)	Rhinoclemmys_pulcherrima)	(Rhinoclemmys_nasuta	Rhinoclemmys_areolata)))));
((((((Batagur_dhongoka	(((Pangshura_smithii	Hardella_thurjii)	(Batagur_kachuga	(Batagur_baska	Batagur_borneoensis)))	Heosemys_spinosa))	Mauremys_sinensis)	(Pangshura_tentoria	Pangshura_tecta))	Leucocephalon_yuwonoi)	(Malaclemys_terrapin	((((Mauremys_caspica	((Heosemys_annandalii	(Heosemys_grandis	(((Rhinoclemmys_annulata	(Rhinoclemmys_areolata	(Rhinoclemmys_nasuta	(Rhinoclemmys_funerea	(((Orlitia_borneensis	(Rhinoclemmys_diademata	((Cyclemys_dentata	((Cuora_flavomarginata	(((Cuora_amboinensis	Cuora_aurocapitata)	Cuora_picturata)	Cuora_mccordi))	Cyclemys_oldhamii))	(Notochelys_platynota	(Mauremys_leprosa	Morenia_petersi)))))	Rhinoclemmys_pulcherrima)	Rhinoclemmys_punctularia)))))	Rhinoclemmys_melanosterna)	Mauremys_annamensis)))	Mauremys_japonica))	Morenia_ocellata)	Sacalia_bealei)	Mauremys_rivulata)))	((((Malayemys_subtrijuga	(Mauremys_nigricans	Mauremys_reevesii))	Siebenrockiella_crassicollis)	Sacalia_quadriocellata)	Geoemyda_spengleri)	Melanochelys_trijuga);
((Melanochelys_trijuga	Sacalia_quadriocellata)	((Leucocephalon_yuwonoi	(((Notochelys_platynota	(Mauremys_leprosa	Morenia_petersi))	(Siebenrockiella_crassicollis	((((Rhinoclemmys_punctularia	((Rhinoclemmys_nasuta	Rhinoclemmys_areolata)	Rhinoclemmys_funerea))	Rhinoclemmys_pulcherrima)	Orlitia_borneensis)	(Rhinoclemmys_diademata	(Cyclemys_dentata	(Cyclemys_oldhamii	((Cuora_mccordi	Cuora_flavomarginata)	((Cuora_picturata	Cuora_amboinensis)	Cuora_aurocapitata))))))))	(Sacalia_bealei	(Pangshura_tentoria	(Pangshura_tecta	(Heosemys_spinosa	((Mauremys_sinensis	((Pangshura_smithii	Hardella_thurjii)	((Batagur_baska	Batagur_borneoensis)	Batagur_kachuga)))	Batagur_dhongoka)))))))	((((((Mauremys_japonica	((Heosemys_grandis	(Mauremys_annamensis	(Rhinoclemmys_annulata	Rhinoclemmys_melanosterna)))	Heosemys_annandalii))	Mauremys_caspica)	Morenia_ocellata)	((Mauremys_nigricans	Mauremys_reevesii)	Malayemys_subtrijuga))	Mauremys_rivulata)	Malaclemys_terrapin))	Geoemyda_spengleri);
((Sacalia_bealei	((Mauremys_rivulata	((Leucocephalon_yuwonoi	((Notochelys_platynota	(Mauremys_leprosa	Morenia_petersi))	(Pangshura_tecta	(Pangshura_tentoria	((Batagur_dhongoka	(((Hardella_thurjii	Pangshura_smithii)	((Batagur_baska	Batagur_borneoensis)	Batagur_kachuga))	Mauremys_sinensis))	Heosemys_spinosa)))))	Malaclemys_terrapin))	(Malayemys_subtrijuga	((Morenia_ocellata	((Mauremys_japonica	Mauremys_caspica)	(Mauremys_nigricans	Mauremys_reevesii)))	((Melanochelys_trijuga	(Siebenrockiella_crassicollis	Sacalia_quadriocellata))	Geoemyda_spengleri)))))	Orlitia_borneensis	((Rhinoclemmys_diademata	(Cyclemys_dentata	(Cyclemys_oldhamii	(((Cuora_picturata	Cuora_amboinensis)	Cuora_aurocapitata)	(Cuora_mccordi	Cuora_flavomarginata)))))	((Rhinoclemmys_punctularia	(Rhinoclemmys_funerea	(Rhinoclemmys_nasuta	((Rhinoclemmys_annulata	(Rhinoclemmys_melanosterna	(Mauremys_annamensis	(Heosemys_grandis	Heosemys_annandalii))))	Rhinoclemmys_areolata))))	Rhinoclemmys_pulcherrima)));
(Pangshura_tecta	(Heosemys_spinosa	(Batagur_dhongoka	(((Batagur_kachuga	(Batagur_baska	Batagur_borneoensis))	(Hardella_thurjii	Pangshura_smithii))	Mauremys_sinensis)))	(Pangshura_tentoria	(Leucocephalon_yuwonoi	((((Sacalia_bealei	((((Mauremys_japonica	((Heosemys_grandis	(Mauremys_annamensis	(Rhinoclemmys_melanosterna	(((Rhinoclemmys_punctularia	(Rhinoclemmys_pulcherrima	((Rhinoclemmys_nasuta	Rhinoclemmys_areolata)	Rhinoclemmys_funerea)))	(Orlitia_borneensis	(((Notochelys_platynota	(Morenia_petersi	Mauremys_leprosa))	(Cyclemys_dentata	((Cuora_flavomarginata	(Cuora_mccordi	(Cuora_picturata	(Cuora_amboinensis	Cuora_aurocapitata))))	Cyclemys_oldhamii)))	Rhinoclemmys_diademata)))	Rhinoclemmys_annulata))))	Heosemys_annandalii))	Mauremys_caspica)	(Mauremys_nigricans	Mauremys_reevesii))	Morenia_ocellata))	Mauremys_rivulata)	((Melanochelys_trijuga	((Sacalia_quadriocellata	Siebenrockiella_crassicollis)	Geoemyda_spengleri))	Malayemys_subtrijuga))	Malaclemys_terrapin))));
(Melanochelys_trijuga	(Sacalia_quadriocellata	(Siebenrockiella_crassicollis	((Notochelys_platynota	(Mauremys_leprosa	Morenia_petersi))	((Cyclemys_dentata	((((Cuora_amboinensis	Cuora_picturata)	Cuora_aurocapitata)	(Cuora_flavomarginata	Cuora_mccordi))	Cyclemys_oldhamii))	Rhinoclemmys_diademata))))	(((((Pangshura_tentoria	(Pangshura_tecta	(Heosemys_spinosa	(Batagur_dhongoka	(((Batagur_kachuga	(Batagur_baska	Batagur_borneoensis))	(Hardella_thurjii	Pangshura_smithii))	Mauremys_sinensis)))))	Sacalia_bealei)	(Leucocephalon_yuwonoi	(Malaclemys_terrapin	(Mauremys_rivulata	(Morenia_ocellata	((Mauremys_reevesii	Mauremys_nigricans)	Malayemys_subtrijuga))))))	((Rhinoclemmys_areolata	(Rhinoclemmys_nasuta	(Orlitia_borneensis	((Rhinoclemmys_punctularia	Rhinoclemmys_pulcherrima)	Rhinoclemmys_funerea))))	(Rhinoclemmys_annulata	(Rhinoclemmys_melanosterna	((Heosemys_grandis	((Mauremys_caspica	Mauremys_japonica)	Heosemys_annandalii))	Mauremys_annamensis)))))	Geoemyda_spengleri));
((Morenia_ocellata	(Sacalia_bealei	(Mauremys_rivulata	(((Geoemyda_spengleri	(Sacalia_quadriocellata	(((((((Notochelys_platynota	(Morenia_petersi	Mauremys_leprosa))	(((Pangshura_tentoria	((Batagur_dhongoka	(((Batagur_borneoensis	Batagur_baska)	Batagur_kachuga)	(Hardella_thurjii	Pangshura_smithii)))	Heosemys_spinosa))	Pangshura_tecta)	Leucocephalon_yuwonoi))	Mauremys_sinensis)	Orlitia_borneensis)	Malayemys_subtrijuga)	(((Cyclemys_dentata	((Cuora_flavomarginata	(((Cuora_aurocapitata	Cuora_amboinensis)	Cuora_picturata)	Cuora_mccordi))	Cyclemys_oldhamii))	Rhinoclemmys_diademata)	Siebenrockiella_crassicollis))	Melanochelys_trijuga)))	(Rhinoclemmys_annulata	(Rhinoclemmys_pulcherrima	(((Rhinoclemmys_areolata	Rhinoclemmys_nasuta)	Rhinoclemmys_funerea)	Rhinoclemmys_punctularia))))	Malaclemys_terrapin))))	(Mauremys_caspica	((Heosemys_annandalii	(Heosemys_grandis	(Mauremys_annamensis	Rhinoclemmys_melanosterna)))	Mauremys_japonica))	(Mauremys_reevesii	Mauremys_nigricans));
((Rhinoclemmys_punctularia	((((Cyclemys_dentata	(Cyclemys_oldhamii	((Cuora_flavomarginata	Cuora_mccordi)	((Cuora_picturata	Cuora_amboinensis)	Cuora_aurocapitata))))	Rhinoclemmys_diademata)	(Orlitia_borneensis	(((Mauremys_rivulata	(Malaclemys_terrapin	(((Notochelys_platynota	(Morenia_petersi	Mauremys_leprosa))	(((Heosemys_spinosa	(Batagur_dhongoka	(Mauremys_sinensis	((Pangshura_smithii	Hardella_thurjii)	(Batagur_kachuga	(Batagur_baska	Batagur_borneoensis))))))	Pangshura_tentoria)	Pangshura_tecta))	Leucocephalon_yuwonoi)))	((((((((Mauremys_annamensis	(Rhinoclemmys_melanosterna	Rhinoclemmys_annulata))	Heosemys_grandis)	Heosemys_annandalii)	Mauremys_japonica)	Mauremys_caspica)	(Mauremys_nigricans	Mauremys_reevesii))	Morenia_ocellata)	Sacalia_bealei))	(Malayemys_subtrijuga	(Melanochelys_trijuga	(Geoemyda_spengleri	(Siebenrockiella_crassicollis	Sacalia_quadriocellata)))))))	Rhinoclemmys_pulcherrima))	Rhinoclemmys_funerea	(Rhinoclemmys_nasuta	Rhinoclemmys_areolata));
((Malaclemys_terrapin	(Leucocephalon_yuwonoi	(((Morenia_petersi	Mauremys_leprosa)	Notochelys_platynota)	(((Mauremys_sinensis	((Heosemys_spinosa	(((Batagur_baska	Batagur_borneoensis)	Batagur_kachuga)	(Hardella_thurjii	Pangshura_smithii)))	Batagur_dhongoka))	Pangshura_tentoria)	Pangshura_tecta))))	(Mauremys_rivulata	(Sacalia_bealei	(Morenia_ocellata	(Mauremys_caspica	(Mauremys_japonica	(Heosemys_annandalii	(Heosemys_grandis	((Rhinoclemmys_melanosterna	((Rhinoclemmys_areolata	(Rhinoclemmys_nasuta	(((((((Cyclemys_oldhamii	(Cuora_flavomarginata	(Cuora_mccordi	((Cuora_aurocapitata	Cuora_amboinensis)	Cuora_picturata))))	Cyclemys_dentata)	Rhinoclemmys_diademata)	Orlitia_borneensis)	Rhinoclemmys_pulcherrima)	Rhinoclemmys_punctularia)	Rhinoclemmys_funerea)))	Rhinoclemmys_annulata))	Mauremys_annamensis))))))))	((Geoemyda_spengleri	(Melanochelys_trijuga	(Sacalia_quadriocellata	Siebenrockiella_crassicollis)))	((Mauremys_nigricans	Mauremys_reevesii)	Malayemys_subtrijuga)));
((((Leucocephalon_yuwonoi	((Pangshura_tentoria	(Heosemys_spinosa	(((((Batagur_borneoensis	Batagur_baska)	Batagur_kachuga)	(Pangshura_smithii	Hardella_thurjii))	Mauremys_sinensis)	Batagur_dhongoka)))	Pangshura_tecta))	((Geoemyda_spengleri	(Melanochelys_trijuga	(Sacalia_quadriocellata	Siebenrockiella_crassicollis)))	(Malayemys_subtrijuga	((((Morenia_petersi	Mauremys_leprosa)	Notochelys_platynota)	(((((Cuora_aurocapitata	(Cuora_picturata	Cuora_amboinensis))	(Cuora_mccordi	Cuora_flavomarginata))	Cyclemys_oldhamii)	Cyclemys_dentata)	Rhinoclemmys_diademata))	(Orlitia_borneensis	((((Rhinoclemmys_nasuta	Rhinoclemmys_areolata)	Rhinoclemmys_funerea)	Rhinoclemmys_punctularia)	Rhinoclemmys_pulcherrima))))))	Malaclemys_terrapin)	Mauremys_rivulata	((Morenia_ocellata	((Mauremys_caspica	((Heosemys_annandalii	(Heosemys_grandis	(Mauremys_annamensis	(Rhinoclemmys_annulata	Rhinoclemmys_melanosterna))))	Mauremys_japonica))	(Mauremys_reevesii	Mauremys_nigricans)))	Sacalia_bealei));
(Orlitia_borneensis	(((((((((Batagur_baska	Batagur_borneoensis)	Batagur_kachuga)	(Hardella_thurjii	Pangshura_smithii))	Mauremys_sinensis)	Batagur_dhongoka)	Heosemys_spinosa)	Pangshura_tecta)	Pangshura_tentoria)	Sacalia_bealei)	((Mauremys_caspica	(Mauremys_japonica	(Heosemys_annandalii	Heosemys_grandis)))	((((((((Rhinoclemmys_areolata	(Rhinoclemmys_nasuta	((Rhinoclemmys_pulcherrima	Rhinoclemmys_punctularia)	Rhinoclemmys_funerea)))	((Rhinoclemmys_melanosterna	Mauremys_annamensis)	Rhinoclemmys_annulata))	(((Malayemys_subtrijuga	Melanochelys_trijuga)	((((((((((Cuora_amboinensis	Cuora_aurocapitata)	Cuora_picturata)	Cuora_mccordi)	Cuora_flavomarginata)	Cyclemys_oldhamii)	Cyclemys_dentata)	Rhinoclemmys_diademata)	(Notochelys_platynota	(Morenia_petersi	Mauremys_leprosa)))	Siebenrockiella_crassicollis)	Sacalia_quadriocellata))	Geoemyda_spengleri))	Leucocephalon_yuwonoi)	Malaclemys_terrapin)	Mauremys_rivulata)	(Mauremys_nigricans	Mauremys_reevesii))	Morenia_ocellata)));
(Mauremys_caspica	(Mauremys_nigricans	(Mauremys_japonica	((Heosemys_grandis	((Rhinoclemmys_melanosterna	Rhinoclemmys_annulata)	Mauremys_annamensis))	Heosemys_annandalii)))	(Morenia_ocellata	((Sacalia_bealei	((((Leucocephalon_yuwonoi	(((Morenia_petersi	Mauremys_leprosa)	Notochelys_platynota)	(Pangshura_tecta	(Pangshura_tentoria	((Batagur_dhongoka	((((Batagur_borneoensis	Batagur_baska)	Batagur_kachuga)	(Pangshura_smithii	Hardella_thurjii))	Mauremys_sinensis))	Heosemys_spinosa)))))	Malaclemys_terrapin)	Mauremys_rivulata)	((Orlitia_borneensis	((((Rhinoclemmys_funerea	(Rhinoclemmys_areolata	Rhinoclemmys_nasuta))	Rhinoclemmys_punctularia)	Rhinoclemmys_pulcherrima)	(Rhinoclemmys_diademata	(Cyclemys_dentata	(((Cuora_aurocapitata	(Cuora_picturata	Cuora_amboinensis))	(Cuora_flavomarginata	Cuora_mccordi))	Cyclemys_oldhamii)))))	(Mauremys_reevesii	Malayemys_subtrijuga))))	(Geoemyda_spengleri	(Melanochelys_trijuga	(Siebenrockiella_crassicollis	Sacalia_quadriocellata))))));
(Malaclemys_terrapin	(Leucocephalon_yuwonoi	((Pangshura_tecta	(Morenia_petersi	Mauremys_leprosa))	((Heosemys_spinosa	((Mauremys_sinensis	((Pangshura_smithii	Hardella_thurjii)	((Batagur_baska	Batagur_borneoensis)	Batagur_kachuga)))	Batagur_dhongoka))	Pangshura_tentoria)))	(((((Cyclemys_oldhamii	Cyclemys_dentata)	((Cuora_mccordi	((Cuora_amboinensis	Cuora_aurocapitata)	Cuora_picturata))	Cuora_flavomarginata))	Notochelys_platynota)	(Rhinoclemmys_diademata	(((((Rhinoclemmys_nasuta	Rhinoclemmys_areolata)	Rhinoclemmys_funerea)	Rhinoclemmys_punctularia)	Rhinoclemmys_pulcherrima)	Orlitia_borneensis)))	((((((Mauremys_reevesii	Mauremys_nigricans)	(Mauremys_caspica	((Heosemys_annandalii	(Heosemys_grandis	((Rhinoclemmys_annulata	Rhinoclemmys_melanosterna)	Mauremys_annamensis)))	Mauremys_japonica)))	Morenia_ocellata)	(((Melanochelys_trijuga	(Sacalia_quadriocellata	Siebenrockiella_crassicollis))	Geoemyda_spengleri)	Malayemys_subtrijuga))	Sacalia_bealei)	Mauremys_rivulata)));
(((Cuora_aurocapitata	Cuora_amboinensis)	Cuora_picturata)	((Cyclemys_oldhamii	((((((Geoemyda_spengleri	((Malayemys_subtrijuga	((((((Mauremys_leprosa	Morenia_petersi)	Notochelys_platynota)	(Pangshura_tecta	(Pangshura_tentoria	((Batagur_dhongoka	(((Hardella_thurjii	Pangshura_smithii)	((Batagur_baska	Batagur_borneoensis)	Batagur_kachuga))	Heosemys_spinosa))	Mauremys_sinensis))))	Leucocephalon_yuwonoi)	Malaclemys_terrapin)	((Sacalia_bealei	(Morenia_ocellata	((Mauremys_caspica	Mauremys_japonica)	(Mauremys_reevesii	Mauremys_nigricans))))	Mauremys_rivulata)))	Melanochelys_trijuga))	Sacalia_quadriocellata)	Siebenrockiella_crassicollis)	(Orlitia_borneensis	((Rhinoclemmys_annulata	(((Heosemys_grandis	Heosemys_annandalii)	Mauremys_annamensis)	Rhinoclemmys_melanosterna))	((Rhinoclemmys_nasuta	((Rhinoclemmys_punctularia	Rhinoclemmys_pulcherrima)	Rhinoclemmys_funerea))	Rhinoclemmys_areolata))))	Rhinoclemmys_diademata)	Cyclemys_dentata))	Cuora_flavomarginata)	Cuora_mccordi);
((((Orlitia_borneensis	(((Cyclemys_dentata	(((Cuora_aurocapitata	(Cuora_amboinensis	Cuora_picturata))	(Cuora_flavomarginata	Cuora_mccordi))	Cyclemys_oldhamii))	Rhinoclemmys_diademata)	(Rhinoclemmys_pulcherrima	(((((Rhinoclemmys_annulata	(Rhinoclemmys_melanosterna	((Heosemys_grandis	((Mauremys_caspica	Mauremys_japonica)	Heosemys_annandalii))	Mauremys_annamensis)))	Rhinoclemmys_areolata)	Rhinoclemmys_nasuta)	Rhinoclemmys_funerea)	Rhinoclemmys_punctularia))))	Sacalia_bealei)	(((Geoemyda_spengleri	((Sacalia_quadriocellata	Siebenrockiella_crassicollis)	Melanochelys_trijuga))	(Malayemys_subtrijuga	(Mauremys_nigricans	Mauremys_reevesii)))	Morenia_ocellata))	(Malaclemys_terrapin	(((Pangshura_tecta	(Pangshura_tentoria	(((((Pangshura_smithii	Hardella_thurjii)	((Batagur_baska	Batagur_borneoensis)	Batagur_kachuga))	Mauremys_sinensis)	Batagur_dhongoka)	Heosemys_spinosa)))	(Notochelys_platynota	(Morenia_petersi	Mauremys_leprosa)))	Leucocephalon_yuwonoi))	Mauremys_rivulata);
(((((((((Heosemys_annandalii	(Heosemys_grandis	(Mauremys_annamensis	(Rhinoclemmys_annulata	Rhinoclemmys_melanosterna))))	Mauremys_japonica)	Mauremys_caspica)	Morenia_ocellata)	Sacalia_bealei)	Mauremys_rivulata)	(Malaclemys_terrapin	((((Morenia_petersi	Mauremys_leprosa)	Notochelys_platynota)	(Pangshura_tecta	(Pangshura_tentoria	(Heosemys_spinosa	((Mauremys_sinensis	((Batagur_kachuga	(Batagur_borneoensis	Batagur_baska))	(Pangshura_smithii	Hardella_thurjii)))	Batagur_dhongoka)))))	Leucocephalon_yuwonoi)))	(Malayemys_subtrijuga	(Mauremys_nigricans	Mauremys_reevesii)))	(((Cyclemys_dentata	(Cyclemys_oldhamii	((((Cuora_amboinensis	Cuora_aurocapitata)	Cuora_picturata)	Cuora_mccordi)	Cuora_flavomarginata)))	Rhinoclemmys_diademata)	(Orlitia_borneensis	(Rhinoclemmys_pulcherrima	(Rhinoclemmys_punctularia	(Rhinoclemmys_funerea	(Rhinoclemmys_nasuta	Rhinoclemmys_areolata))))))	(Siebenrockiella_crassicollis	(Sacalia_quadriocellata	(Geoemyda_spengleri	Melanochelys_trijuga))));
((Geoemyda_spengleri	((Malayemys_subtrijuga	((Mauremys_rivulata	(((Orlitia_borneensis	((Notochelys_platynota	(Mauremys_leprosa	Morenia_petersi))	(Rhinoclemmys_diademata	(Cyclemys_dentata	(Cyclemys_oldhamii	((Cuora_aurocapitata	(Cuora_picturata	Cuora_amboinensis))	(Cuora_mccordi	Cuora_flavomarginata)))))))	((Rhinoclemmys_areolata	(((Rhinoclemmys_punctularia	Rhinoclemmys_pulcherrima)	Rhinoclemmys_funerea)	Rhinoclemmys_nasuta))	((((Heosemys_annandalii	Heosemys_grandis)	Mauremys_annamensis)	Rhinoclemmys_melanosterna)	Rhinoclemmys_annulata)))	Sacalia_bealei))	(((Mauremys_reevesii	Mauremys_nigricans)	(Mauremys_caspica	Mauremys_japonica))	Morenia_ocellata)))	(Malaclemys_terrapin	((Pangshura_tentoria	((Heosemys_spinosa	(Batagur_dhongoka	(Mauremys_sinensis	((Batagur_kachuga	(Batagur_borneoensis	Batagur_baska))	(Pangshura_smithii	Hardella_thurjii)))))	Pangshura_tecta))	Leucocephalon_yuwonoi))))	Melanochelys_trijuga	(Siebenrockiella_crassicollis	Sacalia_quadriocellata));
(Notochelys_platynota	(((Pangshura_tecta	(Pangshura_tentoria	(Heosemys_spinosa	((Mauremys_sinensis	((Pangshura_smithii	Hardella_thurjii)	((Batagur_baska	Batagur_borneoensis)	Batagur_kachuga)))	Batagur_dhongoka))))	(Sacalia_bealei	((Rhinoclemmys_nasuta	(Rhinoclemmys_funerea	((Rhinoclemmys_pulcherrima	(Orlitia_borneensis	(Rhinoclemmys_diademata	(Cyclemys_dentata	((((Cuora_amboinensis	Cuora_picturata)	Cuora_aurocapitata)	(Cuora_mccordi	Cuora_flavomarginata))	Cyclemys_oldhamii)))))	Rhinoclemmys_punctularia)))	Rhinoclemmys_areolata)))	(Leucocephalon_yuwonoi	(Malaclemys_terrapin	(Mauremys_rivulata	((Siebenrockiella_crassicollis	(Sacalia_quadriocellata	(Melanochelys_trijuga	Geoemyda_spengleri)))	(((Mauremys_nigricans	Mauremys_reevesii)	(((Mauremys_japonica	(Heosemys_annandalii	(((Rhinoclemmys_melanosterna	Rhinoclemmys_annulata)	Mauremys_annamensis)	Heosemys_grandis)))	Mauremys_caspica)	Morenia_ocellata))	Malayemys_subtrijuga))))))	(Morenia_petersi	Mauremys_leprosa));
(Morenia_ocellata	((((((Rhinoclemmys_funerea	(Rhinoclemmys_nasuta	Rhinoclemmys_areolata))	((Rhinoclemmys_annulata	(((Heosemys_grandis	(Heosemys_annandalii	(Mauremys_japonica	(Mauremys_caspica	(Mauremys_nigricans	Mauremys_reevesii)))))	Mauremys_annamensis)	Rhinoclemmys_melanosterna))	Rhinoclemmys_punctularia))	Rhinoclemmys_pulcherrima)	(Orlitia_borneensis	((Rhinoclemmys_diademata	(((Cuora_flavomarginata	(Cuora_mccordi	((Cuora_amboinensis	Cuora_aurocapitata)	Cuora_picturata)))	Cyclemys_oldhamii)	Cyclemys_dentata))	(Notochelys_platynota	(Mauremys_leprosa	Morenia_petersi)))))	Sacalia_bealei)	((Malaclemys_terrapin	(Leucocephalon_yuwonoi	((Pangshura_tentoria	Pangshura_tecta)	(((((Pangshura_smithii	Hardella_thurjii)	(Batagur_kachuga	(Batagur_borneoensis	Batagur_baska)))	Heosemys_spinosa)	Batagur_dhongoka)	Mauremys_sinensis))))	Mauremys_rivulata))	((Geoemyda_spengleri	((Sacalia_quadriocellata	Siebenrockiella_crassicollis)	Melanochelys_trijuga))	Malayemys_subtrijuga));
((((Morenia_ocellata	(((Mauremys_nigricans	Mauremys_reevesii)	Malayemys_subtrijuga)	Mauremys_caspica))	Sacalia_bealei)	((Malaclemys_terrapin	((((Mauremys_leprosa	Morenia_petersi)	Notochelys_platynota)	((Pangshura_tentoria	(Heosemys_spinosa	(Batagur_dhongoka	(Mauremys_sinensis	(((Batagur_borneoensis	Batagur_baska)	Batagur_kachuga)	(Pangshura_smithii	Hardella_thurjii))))))	Pangshura_tecta))	Leucocephalon_yuwonoi))	((((((Orlitia_borneensis	((Rhinoclemmys_funerea	(Rhinoclemmys_punctularia	Rhinoclemmys_pulcherrima))	(Rhinoclemmys_nasuta	Rhinoclemmys_areolata)))	(Rhinoclemmys_diademata	((Cyclemys_oldhamii	(((Cuora_picturata	(Cuora_amboinensis	Cuora_aurocapitata))	Cuora_mccordi)	Cuora_flavomarginata))	Cyclemys_dentata)))	Siebenrockiella_crassicollis)	Sacalia_quadriocellata)	Melanochelys_trijuga)	Geoemyda_spengleri)))	Mauremys_rivulata	(Rhinoclemmys_annulata	((Mauremys_annamensis	(Heosemys_grandis	(Heosemys_annandalii	Mauremys_japonica)))	Rhinoclemmys_melanosterna)));
(((Morenia_petersi	Mauremys_leprosa)	Notochelys_platynota)	(Rhinoclemmys_diademata	(((Rhinoclemmys_punctularia	(((Rhinoclemmys_areolata	(((Sacalia_bealei	((Morenia_ocellata	((Malayemys_subtrijuga	(Mauremys_reevesii	Mauremys_nigricans))	(((Sacalia_quadriocellata	Siebenrockiella_crassicollis)	Melanochelys_trijuga)	Geoemyda_spengleri)))	Mauremys_caspica))	(Mauremys_rivulata	((Leucocephalon_yuwonoi	(Pangshura_tentoria	(Pangshura_tecta	(Heosemys_spinosa	(Batagur_dhongoka	(((Hardella_thurjii	Pangshura_smithii)	((Batagur_baska	Batagur_borneoensis)	Batagur_kachuga))	Mauremys_sinensis))))))	Malaclemys_terrapin)))	(Rhinoclemmys_annulata	(((Heosemys_grandis	(Heosemys_annandalii	Mauremys_japonica))	Mauremys_annamensis)	Rhinoclemmys_melanosterna))))	Rhinoclemmys_nasuta)	Rhinoclemmys_funerea))	Rhinoclemmys_pulcherrima)	Orlitia_borneensis))	(Cyclemys_dentata	((Cuora_flavomarginata	(((Cuora_amboinensis	Cuora_aurocapitata)	Cuora_picturata)	Cuora_mccordi))	Cyclemys_oldhamii)));
(Mauremys_caspica	((Heosemys_annandalii	(Heosemys_grandis	(Mauremys_annamensis	((((Rhinoclemmys_pulcherrima	((Rhinoclemmys_areolata	Rhinoclemmys_nasuta)	Rhinoclemmys_funerea))	Rhinoclemmys_punctularia)	Rhinoclemmys_annulata)	Rhinoclemmys_melanosterna))))	Mauremys_japonica)	((Morenia_ocellata	((((Malaclemys_terrapin	(Leucocephalon_yuwonoi	((Pangshura_tentoria	((Batagur_dhongoka	(Mauremys_sinensis	((Pangshura_smithii	Hardella_thurjii)	((Batagur_borneoensis	Batagur_baska)	Batagur_kachuga))))	Heosemys_spinosa))	(Pangshura_tecta	(Mauremys_leprosa	Morenia_petersi)))))	(Malayemys_subtrijuga	((((((((((((Cuora_amboinensis	Cuora_aurocapitata)	Cuora_picturata)	Cuora_mccordi)	Cuora_flavomarginata)	Cyclemys_oldhamii)	Cyclemys_dentata)	Notochelys_platynota)	(Rhinoclemmys_diademata	Orlitia_borneensis))	Siebenrockiella_crassicollis)	Sacalia_quadriocellata)	Geoemyda_spengleri)	Melanochelys_trijuga)))	Mauremys_rivulata)	Sacalia_bealei))	(Mauremys_nigricans	Mauremys_reevesii)));
(((Cyclemys_dentata	(Cyclemys_oldhamii	(((Cuora_picturata	Cuora_amboinensis)	Cuora_aurocapitata)	(Cuora_mccordi	Cuora_flavomarginata))))	Rhinoclemmys_diademata)	((Mauremys_rivulata	((Leucocephalon_yuwonoi	(Notochelys_platynota	(Morenia_petersi	Mauremys_leprosa)))	Malaclemys_terrapin))	((Sacalia_quadriocellata	(Geoemyda_spengleri	((((Morenia_ocellata	(Mauremys_caspica	(Mauremys_japonica	(Orlitia_borneensis	((Pangshura_tentoria	(Pangshura_tecta	(Mauremys_sinensis	(Batagur_dhongoka	((((Batagur_baska	Batagur_borneoensis)	Batagur_kachuga)	(Pangshura_smithii	Hardella_thurjii))	Heosemys_spinosa)))))	Sacalia_bealei)))))	(Mauremys_nigricans	Mauremys_reevesii))	Malayemys_subtrijuga)	Melanochelys_trijuga)))	Siebenrockiella_crassicollis))	(((((Rhinoclemmys_areolata	((Rhinoclemmys_melanosterna	((Heosemys_grandis	Heosemys_annandalii)	Mauremys_annamensis))	Rhinoclemmys_annulata))	Rhinoclemmys_nasuta)	Rhinoclemmys_funerea)	Rhinoclemmys_punctularia)	Rhinoclemmys_pulcherrima));
(Pangshura_tecta	(Pangshura_tentoria	(Heosemys_spinosa	((Mauremys_sinensis	((Batagur_kachuga	(Batagur_borneoensis	Batagur_baska))	(Pangshura_smithii	Hardella_thurjii)))	Batagur_dhongoka)))	((((Geoemyda_spengleri	(((Mauremys_reevesii	Mauremys_nigricans)	Malayemys_subtrijuga)	Melanochelys_trijuga))	(Sacalia_quadriocellata	Siebenrockiella_crassicollis))	(Malaclemys_terrapin	(Mauremys_rivulata	((Rhinoclemmys_punctularia	(((Rhinoclemmys_funerea	(Rhinoclemmys_areolata	Rhinoclemmys_nasuta))	(((((Morenia_petersi	Mauremys_leprosa)	Notochelys_platynota)	((((Cuora_mccordi	Cuora_flavomarginata)	(Cuora_aurocapitata	(Cuora_picturata	Cuora_amboinensis)))	Cyclemys_oldhamii)	Cyclemys_dentata))	Rhinoclemmys_diademata)	Orlitia_borneensis))	Rhinoclemmys_pulcherrima))	(Rhinoclemmys_annulata	((((Heosemys_annandalii	(Mauremys_japonica	(Mauremys_caspica	(Morenia_ocellata	Sacalia_bealei))))	Heosemys_grandis)	Mauremys_annamensis)	Rhinoclemmys_melanosterna))))))	Leucocephalon_yuwonoi));
((Pangshura_tecta	((Heosemys_spinosa	((Mauremys_sinensis	((Batagur_kachuga	(Batagur_borneoensis	Batagur_baska))	(Pangshura_smithii	Hardella_thurjii)))	Batagur_dhongoka))	Pangshura_tentoria))	(Notochelys_platynota	(Mauremys_leprosa	Morenia_petersi))	(((Melanochelys_trijuga	(((((Malayemys_subtrijuga	(Mauremys_reevesii	Mauremys_nigricans))	(Orlitia_borneensis	((Cyclemys_dentata	(Cyclemys_oldhamii	(((Cuora_picturata	Cuora_amboinensis)	Cuora_aurocapitata)	(Cuora_flavomarginata	Cuora_mccordi))))	Rhinoclemmys_diademata)))	Siebenrockiella_crassicollis)	Sacalia_quadriocellata)	Geoemyda_spengleri))	((Mauremys_rivulata	(((Rhinoclemmys_areolata	(((Rhinoclemmys_punctularia	Rhinoclemmys_pulcherrima)	Rhinoclemmys_funerea)	Rhinoclemmys_nasuta))	(Rhinoclemmys_annulata	(((Heosemys_grandis	(Heosemys_annandalii	Mauremys_japonica))	Mauremys_annamensis)	Rhinoclemmys_melanosterna)))	((Morenia_ocellata	Mauremys_caspica)	Sacalia_bealei)))	Malaclemys_terrapin))	Leucocephalon_yuwonoi));
(((Mauremys_rivulata	(((Morenia_ocellata	((Malayemys_subtrijuga	((Mauremys_reevesii	Mauremys_nigricans)	(Mauremys_japonica	Mauremys_caspica)))	((Melanochelys_trijuga	(Sacalia_quadriocellata	Siebenrockiella_crassicollis))	Geoemyda_spengleri)))	Sacalia_bealei)	((((((Mauremys_sinensis	((Heosemys_spinosa	((Pangshura_smithii	Hardella_thurjii)	(Batagur_kachuga	(Batagur_baska	Batagur_borneoensis))))	Batagur_dhongoka))	Pangshura_tentoria)	Pangshura_tecta)	((Morenia_petersi	Mauremys_leprosa)	Notochelys_platynota))	Leucocephalon_yuwonoi)	Malaclemys_terrapin)))	((((Orlitia_borneensis	(((Cyclemys_oldhamii	((Cuora_flavomarginata	Cuora_mccordi)	(Cuora_aurocapitata	(Cuora_picturata	Cuora_amboinensis))))	Cyclemys_dentata)	Rhinoclemmys_diademata))	(Rhinoclemmys_funerea	(Rhinoclemmys_areolata	Rhinoclemmys_nasuta)))	Rhinoclemmys_pulcherrima)	Rhinoclemmys_punctularia))	(Rhinoclemmys_melanosterna	(Mauremys_annamensis	(Heosemys_annandalii	Heosemys_grandis)))	Rhinoclemmys_annulata);
(Mauremys_nigricans	(Mauremys_caspica	((Orlitia_borneensis	(Sacalia_bealei	(Pangshura_tentoria	(((Batagur_dhongoka	((((Batagur_borneoensis	Batagur_baska)	Batagur_kachuga)	(Hardella_thurjii	Pangshura_smithii))	Heosemys_spinosa))	Mauremys_sinensis)	(Leucocephalon_yuwonoi	(Pangshura_tecta	(Morenia_petersi	Mauremys_leprosa)))))))	(Morenia_ocellata	((Mauremys_reevesii	Malayemys_subtrijuga)	((((Siebenrockiella_crassicollis	(((Rhinoclemmys_pulcherrima	((Rhinoclemmys_funerea	(Rhinoclemmys_areolata	Rhinoclemmys_nasuta))	Rhinoclemmys_punctularia))	Rhinoclemmys_diademata)	(((((Cuora_picturata	(Cuora_amboinensis	Cuora_aurocapitata))	Cuora_mccordi)	Cuora_flavomarginata)	(Cyclemys_dentata	Cyclemys_oldhamii))	Notochelys_platynota)))	(Sacalia_quadriocellata	(Geoemyda_spengleri	Melanochelys_trijuga)))	Malaclemys_terrapin)	Mauremys_rivulata)))))	(Mauremys_japonica	((Heosemys_grandis	((Rhinoclemmys_melanosterna	Rhinoclemmys_annulata)	Mauremys_annamensis))	Heosemys_annandalii)));
((Pangshura_tentoria	(Pangshura_tecta	((Batagur_dhongoka	(Mauremys_sinensis	((Hardella_thurjii	Pangshura_smithii)	((Batagur_baska	Batagur_borneoensis)	Batagur_kachuga))))	Heosemys_spinosa)))	Sacalia_bealei	(((Malaclemys_terrapin	((((Mauremys_leprosa	Morenia_petersi)	Notochelys_platynota)	(Rhinoclemmys_diademata	(Cyclemys_dentata	((Cuora_flavomarginata	(((Cuora_amboinensis	Cuora_aurocapitata)	Cuora_picturata)	Cuora_mccordi))	Cyclemys_oldhamii))))	Mauremys_rivulata))	Leucocephalon_yuwonoi)	((Geoemyda_spengleri	(Melanochelys_trijuga	(Sacalia_quadriocellata	Siebenrockiella_crassicollis)))	((((Mauremys_caspica	(Mauremys_japonica	((((Rhinoclemmys_melanosterna	(Rhinoclemmys_annulata	((Rhinoclemmys_nasuta	((Rhinoclemmys_funerea	(Rhinoclemmys_pulcherrima	Rhinoclemmys_punctularia))	Orlitia_borneensis))	Rhinoclemmys_areolata)))	Mauremys_annamensis)	Heosemys_grandis)	Heosemys_annandalii)))	Morenia_ocellata)	(Mauremys_nigricans	Mauremys_reevesii))	Malayemys_subtrijuga))));
(Rhinoclemmys_melanosterna	Rhinoclemmys_annulata	((((Mauremys_japonica	((((((Mauremys_reevesii	Mauremys_nigricans)	Malayemys_subtrijuga)	((((Melanochelys_trijuga	((Sacalia_quadriocellata	(Siebenrockiella_crassicollis	(((Cyclemys_dentata	(Cyclemys_oldhamii	(((Cuora_picturata	Cuora_amboinensis)	Cuora_aurocapitata)	(Cuora_flavomarginata	Cuora_mccordi))))	Rhinoclemmys_diademata)	(((Rhinoclemmys_punctularia	((Rhinoclemmys_areolata	Rhinoclemmys_nasuta)	Rhinoclemmys_funerea))	Rhinoclemmys_pulcherrima)	Orlitia_borneensis))))	Geoemyda_spengleri))	((((Morenia_petersi	Mauremys_leprosa)	Notochelys_platynota)	(Pangshura_tecta	(Pangshura_tentoria	((Batagur_dhongoka	(((Pangshura_smithii	Hardella_thurjii)	((Batagur_baska	Batagur_borneoensis)	Batagur_kachuga))	Mauremys_sinensis))	Heosemys_spinosa))))	Leucocephalon_yuwonoi))	Malaclemys_terrapin)	Mauremys_rivulata))	Sacalia_bealei)	Morenia_ocellata)	Mauremys_caspica))	Heosemys_annandalii)	Heosemys_grandis)	Mauremys_annamensis));
(((Malaclemys_terrapin	(Mauremys_rivulata	(((Rhinoclemmys_punctularia	(Rhinoclemmys_funerea	(Rhinoclemmys_areolata	Rhinoclemmys_nasuta)))	Rhinoclemmys_pulcherrima)	(((Notochelys_platynota	(Morenia_petersi	Mauremys_leprosa))	(((Cuora_flavomarginata	((Cuora_picturata	(Cuora_aurocapitata	Cuora_amboinensis))	Cuora_mccordi))	Cyclemys_oldhamii)	Cyclemys_dentata))	Rhinoclemmys_diademata))))	Leucocephalon_yuwonoi)	(Geoemyda_spengleri	(Melanochelys_trijuga	(Sacalia_quadriocellata	Siebenrockiella_crassicollis)))	(((Morenia_ocellata	((Rhinoclemmys_annulata	((Rhinoclemmys_melanosterna	Mauremys_annamensis)	(Heosemys_annandalii	Heosemys_grandis)))	((Mauremys_japonica	(Orlitia_borneensis	(Mauremys_sinensis	((Heosemys_spinosa	(((Pangshura_smithii	Hardella_thurjii)	((Batagur_borneoensis	Batagur_baska)	Batagur_kachuga))	Batagur_dhongoka))	(Pangshura_tecta	Pangshura_tentoria)))))	Mauremys_caspica)))	Sacalia_bealei)	((Mauremys_reevesii	Mauremys_nigricans)	Malayemys_subtrijuga)));
((((Cyclemys_dentata	(((Cuora_flavomarginata	Cuora_mccordi)	((Cuora_amboinensis	Cuora_picturata)	Cuora_aurocapitata))	Cyclemys_oldhamii))	Rhinoclemmys_diademata)	(((Leucocephalon_yuwonoi	((((((Mauremys_sinensis	(((Batagur_baska	Batagur_borneoensis)	Batagur_kachuga)	(Hardella_thurjii	Pangshura_smithii)))	Batagur_dhongoka)	Heosemys_spinosa)	Pangshura_tentoria)	Pangshura_tecta)	(Notochelys_platynota	(Morenia_petersi	Mauremys_leprosa))))	Malaclemys_terrapin)	Mauremys_rivulata))	(Sacalia_quadriocellata	(Geoemyda_spengleri	(Melanochelys_trijuga	(Malayemys_subtrijuga	((Orlitia_borneensis	(Sacalia_bealei	(Morenia_ocellata	(Mauremys_caspica	(((Heosemys_grandis	((Rhinoclemmys_melanosterna	(((Rhinoclemmys_pulcherrima	(Rhinoclemmys_funerea	(Rhinoclemmys_nasuta	Rhinoclemmys_areolata)))	Rhinoclemmys_punctularia)	Rhinoclemmys_annulata))	Mauremys_annamensis))	Heosemys_annandalii)	Mauremys_japonica)))))	(Mauremys_reevesii	Mauremys_nigricans))))))	Siebenrockiella_crassicollis);
((Cuora_mccordi	((Cuora_amboinensis	Cuora_aurocapitata)	Cuora_picturata))	Cuora_flavomarginata	((Notochelys_platynota	(((Leucocephalon_yuwonoi	(Malaclemys_terrapin	(((Malayemys_subtrijuga	((((Mauremys_caspica	((Sacalia_bealei	((Orlitia_borneensis	(Rhinoclemmys_diademata	((((Rhinoclemmys_areolata	Rhinoclemmys_nasuta)	Rhinoclemmys_funerea)	Rhinoclemmys_pulcherrima)	Rhinoclemmys_punctularia)))	((Mauremys_annamensis	Rhinoclemmys_melanosterna)	Rhinoclemmys_annulata)))	Morenia_ocellata))	((Heosemys_annandalii	Heosemys_grandis)	Mauremys_japonica))	Mauremys_nigricans)	Mauremys_reevesii))	(Siebenrockiella_crassicollis	(Sacalia_quadriocellata	(Geoemyda_spengleri	Melanochelys_trijuga))))	Mauremys_rivulata)))	(((Mauremys_sinensis	(Batagur_dhongoka	((((Batagur_borneoensis	Batagur_baska)	Batagur_kachuga)	(Pangshura_smithii	Hardella_thurjii))	Heosemys_spinosa)))	Pangshura_tentoria)	Pangshura_tecta))	(Morenia_petersi	Mauremys_leprosa)))	(Cyclemys_oldhamii	Cyclemys_dentata)));
((Pangshura_tentoria	(Mauremys_sinensis	(Batagur_dhongoka	(((Pangshura_smithii	Hardella_thurjii)	(Batagur_kachuga	(Batagur_baska	Batagur_borneoensis)))	Heosemys_spinosa))))	Pangshura_tecta	(((Malaclemys_terrapin	((Mauremys_rivulata	(Sacalia_bealei	(((Mauremys_nigricans	Mauremys_reevesii)	(((((Mauremys_annamensis	(((Rhinoclemmys_areolata	(Rhinoclemmys_nasuta	(Rhinoclemmys_funerea	((Rhinoclemmys_pulcherrima	(((Cyclemys_dentata	(Cyclemys_oldhamii	(((Cuora_picturata	Cuora_amboinensis)	Cuora_aurocapitata)	(Cuora_mccordi	Cuora_flavomarginata))))	Rhinoclemmys_diademata)	Orlitia_borneensis))	Rhinoclemmys_punctularia))))	Rhinoclemmys_annulata)	Rhinoclemmys_melanosterna))	Heosemys_grandis)	Heosemys_annandalii)	Mauremys_japonica)	Mauremys_caspica))	Morenia_ocellata)))	(Malayemys_subtrijuga	(((Siebenrockiella_crassicollis	Sacalia_quadriocellata)	Geoemyda_spengleri)	Melanochelys_trijuga))))	Leucocephalon_yuwonoi)	((Morenia_petersi	Mauremys_leprosa)	Notochelys_platynota)));
((((Pangshura_tentoria	((((Mauremys_caspica	((Mauremys_reevesii	Mauremys_nigricans)	(((((Malaclemys_terrapin	(((Malayemys_subtrijuga	Melanochelys_trijuga)	Geoemyda_spengleri)	Leucocephalon_yuwonoi))	((Siebenrockiella_crassicollis	Sacalia_quadriocellata)	(((Rhinoclemmys_punctularia	(Rhinoclemmys_funerea	(Rhinoclemmys_areolata	Rhinoclemmys_nasuta)))	Rhinoclemmys_pulcherrima)	((((Mauremys_leprosa	Morenia_petersi)	Notochelys_platynota)	(Cyclemys_dentata	(Cyclemys_oldhamii	((Cuora_mccordi	(Cuora_picturata	(Cuora_amboinensis	Cuora_aurocapitata)))	Cuora_flavomarginata))))	Rhinoclemmys_diademata))))	Mauremys_rivulata)	(Rhinoclemmys_annulata	(((Heosemys_grandis	Heosemys_annandalii)	Mauremys_annamensis)	Rhinoclemmys_melanosterna)))	Morenia_ocellata)))	Mauremys_japonica)	Orlitia_borneensis)	Sacalia_bealei))	Pangshura_tecta)	Heosemys_spinosa)	(((Pangshura_smithii	Hardella_thurjii)	(Batagur_kachuga	(Batagur_baska	Batagur_borneoensis)))	Mauremys_sinensis)	Batagur_dhongoka);
((((Rhinoclemmys_diademata	(((Cyclemys_oldhamii	(Cuora_flavomarginata	((Cuora_picturata	(Cuora_amboinensis	Cuora_aurocapitata))	Cuora_mccordi)))	Cyclemys_dentata)	(Notochelys_platynota	(Morenia_petersi	Mauremys_leprosa))))	Orlitia_borneensis)	(Rhinoclemmys_pulcherrima	(((Rhinoclemmys_areolata	Rhinoclemmys_nasuta)	Rhinoclemmys_funerea)	Rhinoclemmys_punctularia)))	((Malaclemys_terrapin	((((Mauremys_sinensis	((Heosemys_spinosa	((Batagur_kachuga	(Batagur_borneoensis	Batagur_baska))	(Hardella_thurjii	Pangshura_smithii)))	Batagur_dhongoka))	(Pangshura_tentoria	Pangshura_tecta))	Leucocephalon_yuwonoi)	((Malayemys_subtrijuga	(Mauremys_nigricans	Mauremys_reevesii))	(((Sacalia_quadriocellata	Siebenrockiella_crassicollis)	Melanochelys_trijuga)	Geoemyda_spengleri))))	Mauremys_rivulata)	((((((Heosemys_grandis	(Mauremys_annamensis	(Rhinoclemmys_annulata	Rhinoclemmys_melanosterna)))	Heosemys_annandalii)	Mauremys_japonica)	Mauremys_caspica)	Morenia_ocellata)	Sacalia_bealei));
((Leucocephalon_yuwonoi	(((Batagur_dhongoka	((Pangshura_smithii	Hardella_thurjii)	((Batagur_borneoensis	Batagur_baska)	Batagur_kachuga)))	Mauremys_sinensis)	((Pangshura_tentoria	Heosemys_spinosa)	Pangshura_tecta)))	(Mauremys_leprosa	Morenia_petersi)	(Notochelys_platynota	((Siebenrockiella_crassicollis	(Malayemys_subtrijuga	((Malaclemys_terrapin	(Mauremys_rivulata	((Mauremys_reevesii	Mauremys_nigricans)	(((((Heosemys_annandalii	(Heosemys_grandis	(Rhinoclemmys_melanosterna	Mauremys_annamensis)))	Mauremys_japonica)	Mauremys_caspica)	(((Rhinoclemmys_annulata	((((Rhinoclemmys_pulcherrima	Rhinoclemmys_punctularia)	Rhinoclemmys_funerea)	Rhinoclemmys_nasuta)	Rhinoclemmys_areolata))	Orlitia_borneensis)	Sacalia_bealei))	Morenia_ocellata))))	(Sacalia_quadriocellata	(Geoemyda_spengleri	Melanochelys_trijuga)))))	(Rhinoclemmys_diademata	(Cyclemys_dentata	(Cyclemys_oldhamii	((Cuora_flavomarginata	Cuora_mccordi)	(Cuora_aurocapitata	(Cuora_picturata	Cuora_amboinensis)))))))));
(Mauremys_sinensis	(Batagur_dhongoka	(Heosemys_spinosa	((Batagur_kachuga	(Batagur_borneoensis	Batagur_baska))	(Pangshura_smithii	Hardella_thurjii))))	((((((((((Sacalia_bealei	((Mauremys_caspica	(Mauremys_japonica	((Heosemys_grandis	((Rhinoclemmys_annulata	Rhinoclemmys_melanosterna)	Mauremys_annamensis))	Heosemys_annandalii)))	Morenia_ocellata))	(Orlitia_borneensis	(((Rhinoclemmys_punctularia	(Rhinoclemmys_funerea	(Rhinoclemmys_areolata	Rhinoclemmys_nasuta)))	Rhinoclemmys_pulcherrima)	(Rhinoclemmys_diademata	(Cyclemys_dentata	(((Cuora_flavomarginata	Cuora_mccordi)	((Cuora_amboinensis	Cuora_picturata)	Cuora_aurocapitata))	Cyclemys_oldhamii))))))	((Mauremys_reevesii	Mauremys_nigricans)	Malayemys_subtrijuga))	Mauremys_rivulata)	(Siebenrockiella_crassicollis	((Melanochelys_trijuga	Geoemyda_spengleri)	Sacalia_quadriocellata)))	Malaclemys_terrapin)	Leucocephalon_yuwonoi)	(Notochelys_platynota	(Morenia_petersi	Mauremys_leprosa)))	Pangshura_tecta)	Pangshura_tentoria));
(Mauremys_annamensis	(Heosemys_grandis	(Heosemys_annandalii	((Mauremys_caspica	(Mauremys_reevesii	Mauremys_nigricans))	Mauremys_japonica)))	(Rhinoclemmys_melanosterna	(Rhinoclemmys_annulata	((Orlitia_borneensis	((Rhinoclemmys_diademata	(Cyclemys_dentata	(Cyclemys_oldhamii	((Cuora_mccordi	(Cuora_picturata	(Cuora_amboinensis	Cuora_aurocapitata)))	Cuora_flavomarginata))))	((Rhinoclemmys_punctularia	(Rhinoclemmys_funerea	(Rhinoclemmys_areolata	Rhinoclemmys_nasuta)))	Rhinoclemmys_pulcherrima)))	(Sacalia_bealei	((Mauremys_rivulata	(Malaclemys_terrapin	(Leucocephalon_yuwonoi	(((Morenia_petersi	Mauremys_leprosa)	Notochelys_platynota)	(((((((Pangshura_smithii	Hardella_thurjii)	(Batagur_kachuga	(Batagur_borneoensis	Batagur_baska)))	Mauremys_sinensis)	Batagur_dhongoka)	Heosemys_spinosa)	Pangshura_tentoria)	Pangshura_tecta)))))	(Morenia_ocellata	(Malayemys_subtrijuga	((Melanochelys_trijuga	(Siebenrockiella_crassicollis	Sacalia_quadriocellata))	Geoemyda_spengleri)))))))));
(((((Mauremys_sinensis	(((Batagur_borneoensis	Batagur_baska)	Batagur_kachuga)	(Pangshura_smithii	Hardella_thurjii)))	Batagur_dhongoka)	Heosemys_spinosa)	Pangshura_tentoria)	((Notochelys_platynota	(Morenia_petersi	Mauremys_leprosa))	(Leucocephalon_yuwonoi	(Malaclemys_terrapin	(((Malayemys_subtrijuga	(Mauremys_reevesii	Mauremys_nigricans))	((Rhinoclemmys_annulata	(((Mauremys_caspica	(Mauremys_japonica	(Heosemys_annandalii	((Mauremys_annamensis	Rhinoclemmys_melanosterna)	Heosemys_grandis))))	((Orlitia_borneensis	((Rhinoclemmys_pulcherrima	((Rhinoclemmys_funerea	(Rhinoclemmys_areolata	Rhinoclemmys_nasuta))	Rhinoclemmys_punctularia))	((Cyclemys_dentata	(Cyclemys_oldhamii	((Cuora_aurocapitata	(Cuora_amboinensis	Cuora_picturata))	(Cuora_mccordi	Cuora_flavomarginata))))	Rhinoclemmys_diademata)))	Sacalia_bealei))	Morenia_ocellata))	(Geoemyda_spengleri	(Melanochelys_trijuga	(Sacalia_quadriocellata	Siebenrockiella_crassicollis)))))	Mauremys_rivulata))))	Pangshura_tecta);
(Sacalia_bealei	(((Rhinoclemmys_diademata	(Cyclemys_dentata	(Cyclemys_oldhamii	((Cuora_mccordi	Cuora_flavomarginata)	((Cuora_picturata	Cuora_amboinensis)	Cuora_aurocapitata)))))	(Rhinoclemmys_pulcherrima	(((Rhinoclemmys_nasuta	Rhinoclemmys_areolata)	Rhinoclemmys_funerea)	Rhinoclemmys_punctularia)))	Orlitia_borneensis)	(((Malaclemys_terrapin	((((Morenia_petersi	Mauremys_leprosa)	Notochelys_platynota)	(((Mauremys_sinensis	(Batagur_dhongoka	(Heosemys_spinosa	((Hardella_thurjii	Pangshura_smithii)	((Batagur_borneoensis	Batagur_baska)	Batagur_kachuga)))))	Pangshura_tentoria)	Pangshura_tecta))	Leucocephalon_yuwonoi))	Mauremys_rivulata)	(((((Sacalia_quadriocellata	Siebenrockiella_crassicollis)	Melanochelys_trijuga)	Geoemyda_spengleri)	(Morenia_ocellata	((Mauremys_caspica	(((Heosemys_grandis	(Mauremys_annamensis	(Rhinoclemmys_annulata	Rhinoclemmys_melanosterna)))	Heosemys_annandalii)	Mauremys_japonica))	(Mauremys_nigricans	Mauremys_reevesii))))	Malayemys_subtrijuga)));
((Mauremys_caspica	(((Sacalia_bealei	(((Leucocephalon_yuwonoi	(Geoemyda_spengleri	((Siebenrockiella_crassicollis	Sacalia_quadriocellata)	Melanochelys_trijuga)))	Malaclemys_terrapin)	(Mauremys_rivulata	((Rhinoclemmys_annulata	(Rhinoclemmys_melanosterna	(Mauremys_annamensis	(Heosemys_annandalii	Heosemys_grandis))))	((Rhinoclemmys_pulcherrima	(((((Cuora_flavomarginata	(Cuora_mccordi	(Cuora_picturata	(Cuora_aurocapitata	Cuora_amboinensis))))	Cyclemys_oldhamii)	Cyclemys_dentata)	Rhinoclemmys_diademata)	((Rhinoclemmys_nasuta	Rhinoclemmys_areolata)	Rhinoclemmys_funerea)))	Rhinoclemmys_punctularia)))))	Morenia_ocellata)	(Malayemys_subtrijuga	(Mauremys_nigricans	Mauremys_reevesii))))	Mauremys_japonica	(Orlitia_borneensis	(Mauremys_sinensis	((Mauremys_leprosa	(Morenia_petersi	Notochelys_platynota))	(((Heosemys_spinosa	(Batagur_dhongoka	((Batagur_kachuga	(Batagur_baska	Batagur_borneoensis))	(Hardella_thurjii	Pangshura_smithii))))	Pangshura_tentoria)	Pangshura_tecta)))));
((((((((((((Mauremys_caspica	Sacalia_bealei)	Morenia_ocellata)	(Rhinoclemmys_annulata	((((Heosemys_grandis	Heosemys_annandalii)	Mauremys_japonica)	Mauremys_annamensis)	Rhinoclemmys_melanosterna)))	Geoemyda_spengleri)	Sacalia_quadriocellata)	Siebenrockiella_crassicollis)	Mauremys_rivulata)	Malaclemys_terrapin)	Leucocephalon_yuwonoi)	(((((((Pangshura_smithii	Hardella_thurjii)	(Batagur_kachuga	(Batagur_borneoensis	Batagur_baska)))	Heosemys_spinosa)	Batagur_dhongoka)	Mauremys_sinensis)	Pangshura_tecta)	Pangshura_tentoria))	Melanochelys_trijuga)	(((Rhinoclemmys_pulcherrima	(Rhinoclemmys_punctularia	((Rhinoclemmys_nasuta	Rhinoclemmys_areolata)	Rhinoclemmys_funerea)))	((((((Cuora_aurocapitata	(Cuora_amboinensis	Cuora_picturata))	(Cuora_flavomarginata	Cuora_mccordi))	Cyclemys_oldhamii)	Cyclemys_dentata)	(Notochelys_platynota	(Morenia_petersi	Mauremys_leprosa)))	Rhinoclemmys_diademata))	Orlitia_borneensis)	(Malayemys_subtrijuga	(Mauremys_reevesii	Mauremys_nigricans)));
((((Mauremys_rivulata	(((Leucocephalon_yuwonoi	(((Pangshura_tentoria	(Mauremys_sinensis	((((Pangshura_smithii	Hardella_thurjii)	((Batagur_baska	Batagur_borneoensis)	Batagur_kachuga))	Heosemys_spinosa)	Batagur_dhongoka)))	Pangshura_tecta)	(((((Cyclemys_oldhamii	((Cuora_flavomarginata	Cuora_mccordi)	(Cuora_aurocapitata	(Cuora_amboinensis	Cuora_picturata))))	Cyclemys_dentata)	(Rhinoclemmys_diademata	(Orlitia_borneensis	(Rhinoclemmys_pulcherrima	((Rhinoclemmys_funerea	(Rhinoclemmys_areolata	Rhinoclemmys_nasuta))	Rhinoclemmys_punctularia)))))	Notochelys_platynota)	(Mauremys_leprosa	Morenia_petersi))))	Malaclemys_terrapin)	(Malayemys_subtrijuga	(((Sacalia_quadriocellata	Siebenrockiella_crassicollis)	Geoemyda_spengleri)	Melanochelys_trijuga))))	(Mauremys_reevesii	Mauremys_nigricans))	Rhinoclemmys_annulata)	((((Heosemys_annandalii	(Heosemys_grandis	(Mauremys_annamensis	Rhinoclemmys_melanosterna)))	Mauremys_japonica)	Mauremys_caspica)	Sacalia_bealei)	Morenia_ocellata);
(((((Rhinoclemmys_punctularia	((Rhinoclemmys_nasuta	Rhinoclemmys_areolata)	Rhinoclemmys_funerea))	Rhinoclemmys_pulcherrima)	(Rhinoclemmys_diademata	(Cyclemys_dentata	(((Cuora_mccordi	((Cuora_amboinensis	Cuora_aurocapitata)	Cuora_picturata))	Cuora_flavomarginata)	Cyclemys_oldhamii))))	Orlitia_borneensis)	Malayemys_subtrijuga	((((Leucocephalon_yuwonoi	((Notochelys_platynota	(Mauremys_leprosa	Morenia_petersi))	((Pangshura_tentoria	(((((Batagur_kachuga	(Batagur_baska	Batagur_borneoensis))	(Hardella_thurjii	Pangshura_smithii))	Mauremys_sinensis)	Batagur_dhongoka)	Heosemys_spinosa))	Pangshura_tecta)))	Malaclemys_terrapin)	(((((((((Mauremys_annamensis	(Rhinoclemmys_melanosterna	Rhinoclemmys_annulata))	Heosemys_grandis)	Heosemys_annandalii)	Mauremys_japonica)	Mauremys_caspica)	(Mauremys_nigricans	Mauremys_reevesii))	Morenia_ocellata)	Sacalia_bealei)	Mauremys_rivulata))	(Melanochelys_trijuga	(Geoemyda_spengleri	(Siebenrockiella_crassicollis	Sacalia_quadriocellata)))));
(Mauremys_leprosa	Morenia_petersi	(Notochelys_platynota	(((Orlitia_borneensis	(Rhinoclemmys_diademata	((Cyclemys_oldhamii	(((Cuora_amboinensis	Cuora_picturata)	Cuora_aurocapitata)	(Cuora_flavomarginata	Cuora_mccordi)))	Cyclemys_dentata)))	((Sacalia_quadriocellata	((Geoemyda_spengleri	(((((Rhinoclemmys_nasuta	((Rhinoclemmys_punctularia	Rhinoclemmys_pulcherrima)	Rhinoclemmys_funerea))	Rhinoclemmys_areolata)	Rhinoclemmys_melanosterna)	Rhinoclemmys_annulata)	(Sacalia_bealei	(((Malaclemys_terrapin	Mauremys_rivulata)	((Mauremys_reevesii	(Mauremys_nigricans	((Mauremys_japonica	(Mauremys_annamensis	(Heosemys_grandis	Heosemys_annandalii)))	Mauremys_caspica)))	Malayemys_subtrijuga))	Morenia_ocellata))))	Melanochelys_trijuga))	Siebenrockiella_crassicollis))	(Leucocephalon_yuwonoi	(Pangshura_tecta	(Pangshura_tentoria	(Heosemys_spinosa	((Mauremys_sinensis	((Pangshura_smithii	Hardella_thurjii)	(Batagur_kachuga	(Batagur_baska	Batagur_borneoensis))))	Batagur_dhongoka))))))));
(Heosemys_grandis	(Mauremys_annamensis	(Rhinoclemmys_annulata	Rhinoclemmys_melanosterna))	(Heosemys_annandalii	((Mauremys_caspica	((Sacalia_bealei	((Malayemys_subtrijuga	(Mauremys_nigricans	Mauremys_reevesii))	((Malaclemys_terrapin	((Melanochelys_trijuga	(((Siebenrockiella_crassicollis	((Orlitia_borneensis	(Rhinoclemmys_pulcherrima	(Rhinoclemmys_punctularia	(Rhinoclemmys_funerea	(Rhinoclemmys_areolata	Rhinoclemmys_nasuta)))))	(((Cyclemys_oldhamii	((Cuora_mccordi	Cuora_flavomarginata)	((Cuora_amboinensis	Cuora_picturata)	Cuora_aurocapitata)))	Cyclemys_dentata)	Rhinoclemmys_diademata)))	Sacalia_quadriocellata)	Geoemyda_spengleri))	(((((((((Pangshura_smithii	Hardella_thurjii)	((Batagur_borneoensis	Batagur_baska)	Batagur_kachuga))	Heosemys_spinosa)	Batagur_dhongoka)	Mauremys_sinensis)	Pangshura_tentoria)	Pangshura_tecta)	(Notochelys_platynota	(Morenia_petersi	Mauremys_leprosa)))	Leucocephalon_yuwonoi)))	Mauremys_rivulata)))	Morenia_ocellata))	Mauremys_japonica)));
(((((((Sacalia_quadriocellata	Siebenrockiella_crassicollis)	Melanochelys_trijuga)	Geoemyda_spengleri)	(Malaclemys_terrapin	(Mauremys_rivulata	((Sacalia_bealei	((((Heosemys_annandalii	(Heosemys_grandis	(Mauremys_annamensis	((Rhinoclemmys_annulata	((Rhinoclemmys_nasuta	(((Rhinoclemmys_pulcherrima	((((Cyclemys_oldhamii	((Cuora_mccordi	Cuora_flavomarginata)	(Cuora_aurocapitata	(Cuora_picturata	Cuora_amboinensis))))	Cyclemys_dentata)	Rhinoclemmys_diademata)	Orlitia_borneensis))	Rhinoclemmys_punctularia)	Rhinoclemmys_funerea))	Rhinoclemmys_areolata))	Rhinoclemmys_melanosterna))))	Mauremys_japonica)	Mauremys_caspica)	Morenia_ocellata))	(Malayemys_subtrijuga	(Mauremys_reevesii	Mauremys_nigricans))))))	Leucocephalon_yuwonoi)	((((Batagur_dhongoka	(((Batagur_kachuga	(Batagur_baska	Batagur_borneoensis))	(Pangshura_smithii	Hardella_thurjii))	Mauremys_sinensis))	Heosemys_spinosa)	Pangshura_tentoria)	Pangshura_tecta))	(Mauremys_leprosa	Morenia_petersi)	Notochelys_platynota);
((Melanochelys_trijuga	(Sacalia_quadriocellata	Siebenrockiella_crassicollis))	((Malaclemys_terrapin	((((Mauremys_leprosa	(Morenia_petersi	Notochelys_platynota))	Pangshura_tecta)	((Mauremys_sinensis	(Batagur_dhongoka	(((Batagur_kachuga	(Batagur_baska	Batagur_borneoensis))	(Hardella_thurjii	Pangshura_smithii))	Heosemys_spinosa)))	Pangshura_tentoria))	Leucocephalon_yuwonoi))	(((Orlitia_borneensis	(((((Rhinoclemmys_nasuta	Rhinoclemmys_areolata)	Rhinoclemmys_funerea)	Rhinoclemmys_punctularia)	Rhinoclemmys_pulcherrima)	(Rhinoclemmys_diademata	(Cyclemys_dentata	(Cyclemys_oldhamii	(Cuora_flavomarginata	(Cuora_mccordi	(Cuora_picturata	(Cuora_aurocapitata	Cuora_amboinensis)))))))))	((((((((((Mauremys_annamensis	Rhinoclemmys_melanosterna)	Heosemys_grandis)	Heosemys_annandalii)	Mauremys_japonica)	Mauremys_caspica)	(Mauremys_reevesii	Mauremys_nigricans))	Morenia_ocellata)	Rhinoclemmys_annulata)	Mauremys_rivulata)	Sacalia_bealei))	Malayemys_subtrijuga))	Geoemyda_spengleri);
(((((((Mauremys_nigricans	Mauremys_reevesii)	(Malayemys_subtrijuga	((((Sacalia_quadriocellata	Siebenrockiella_crassicollis)	(Malaclemys_terrapin	(Leucocephalon_yuwonoi	((Pangshura_tentoria	((Batagur_dhongoka	(((Pangshura_smithii	Hardella_thurjii)	(Batagur_kachuga	(Batagur_baska	Batagur_borneoensis)))	Mauremys_sinensis))	Heosemys_spinosa))	((Mauremys_leprosa	Morenia_petersi)	Pangshura_tecta)))))	Geoemyda_spengleri)	Melanochelys_trijuga)))	Mauremys_caspica)	Morenia_ocellata)	Sacalia_bealei)	Mauremys_rivulata)	(Rhinoclemmys_annulata	(Rhinoclemmys_melanosterna	(Mauremys_annamensis	((Heosemys_annandalii	Mauremys_japonica)	Heosemys_grandis))))	(Rhinoclemmys_punctularia	(Rhinoclemmys_pulcherrima	((Orlitia_borneensis	(Rhinoclemmys_diademata	((Cyclemys_dentata	(Cyclemys_oldhamii	((Cuora_aurocapitata	(Cuora_amboinensis	Cuora_picturata))	(Cuora_mccordi	Cuora_flavomarginata))))	Notochelys_platynota)))	(Rhinoclemmys_funerea	(Rhinoclemmys_nasuta	Rhinoclemmys_areolata))))));
((((Mauremys_rivulata	((Sacalia_bealei	(((Mauremys_japonica	Mauremys_caspica)	(Malayemys_subtrijuga	(Mauremys_nigricans	Mauremys_reevesii)))	Morenia_ocellata))	(((((Heosemys_grandis	Heosemys_annandalii)	Mauremys_annamensis)	Rhinoclemmys_melanosterna)	Rhinoclemmys_annulata)	(Geoemyda_spengleri	(Melanochelys_trijuga	(Siebenrockiella_crassicollis	Sacalia_quadriocellata))))))	Malaclemys_terrapin)	Leucocephalon_yuwonoi)	(((((Orlitia_borneensis	(Rhinoclemmys_pulcherrima	(Rhinoclemmys_punctularia	((Rhinoclemmys_nasuta	Rhinoclemmys_areolata)	Rhinoclemmys_funerea))))	Rhinoclemmys_diademata)	(Cyclemys_dentata	(Cyclemys_oldhamii	((Cuora_flavomarginata	Cuora_mccordi)	(Cuora_aurocapitata	(Cuora_picturata	Cuora_amboinensis))))))	Notochelys_platynota)	(Mauremys_leprosa	Morenia_petersi))	((Pangshura_tentoria	(Heosemys_spinosa	((Mauremys_sinensis	((Pangshura_smithii	Hardella_thurjii)	((Batagur_borneoensis	Batagur_baska)	Batagur_kachuga)))	Batagur_dhongoka)))	Pangshura_tecta));
((Mauremys_rivulata	(Malaclemys_terrapin	((((((Batagur_dhongoka	(Heosemys_spinosa	((Hardella_thurjii	Pangshura_smithii)	((Batagur_borneoensis	Batagur_baska)	Batagur_kachuga))))	Mauremys_sinensis)	Pangshura_tentoria)	Pangshura_tecta)	((Mauremys_leprosa	Morenia_petersi)	(Notochelys_platynota	(((((Cuora_aurocapitata	Cuora_amboinensis)	Cuora_picturata)	Cuora_mccordi)	Cuora_flavomarginata)	(Cyclemys_dentata	Cyclemys_oldhamii)))))	Leucocephalon_yuwonoi)))	Sacalia_bealei	((((Mauremys_caspica	(Mauremys_japonica	((Heosemys_grandis	((Rhinoclemmys_melanosterna	(Rhinoclemmys_annulata	((Rhinoclemmys_diademata	Orlitia_borneensis)	(Rhinoclemmys_punctularia	((Rhinoclemmys_funerea	(Rhinoclemmys_nasuta	Rhinoclemmys_areolata))	Rhinoclemmys_pulcherrima)))))	Mauremys_annamensis))	Heosemys_annandalii)))	(Mauremys_nigricans	Mauremys_reevesii))	Morenia_ocellata)	(Malayemys_subtrijuga	(((Siebenrockiella_crassicollis	Sacalia_quadriocellata)	Melanochelys_trijuga)	Geoemyda_spengleri))));
(Leucocephalon_yuwonoi	(((Malayemys_subtrijuga	(Melanochelys_trijuga	(((((Notochelys_platynota	(Mauremys_leprosa	Morenia_petersi))	(Rhinoclemmys_diademata	(((((Cuora_picturata	Cuora_amboinensis)	Cuora_aurocapitata)	(Cuora_flavomarginata	Cuora_mccordi))	Cyclemys_oldhamii)	Cyclemys_dentata)))	Siebenrockiella_crassicollis)	Sacalia_quadriocellata)	Geoemyda_spengleri)))	(((((Mauremys_caspica	(((Heosemys_grandis	((Rhinoclemmys_melanosterna	Rhinoclemmys_annulata)	Mauremys_annamensis))	Heosemys_annandalii)	Mauremys_japonica))	(Mauremys_reevesii	Mauremys_nigricans))	Morenia_ocellata)	(Sacalia_bealei	(Orlitia_borneensis	(((Rhinoclemmys_punctularia	Rhinoclemmys_funerea)	Rhinoclemmys_pulcherrima)	(Rhinoclemmys_areolata	Rhinoclemmys_nasuta)))))	Mauremys_rivulata))	Malaclemys_terrapin)	((Pangshura_tecta	Pangshura_tentoria)	((Batagur_dhongoka	(((Hardella_thurjii	Pangshura_smithii)	((Batagur_baska	Batagur_borneoensis)	Batagur_kachuga))	Heosemys_spinosa))	Mauremys_sinensis)));
(((((((Mauremys_sinensis	(Pangshura_tecta	(Pangshura_tentoria	((((Pangshura_smithii	Hardella_thurjii)	((Batagur_borneoensis	Batagur_baska)	Batagur_kachuga))	Batagur_dhongoka)	Heosemys_spinosa))))	(Notochelys_platynota	(Morenia_petersi	Mauremys_leprosa)))	Leucocephalon_yuwonoi)	Malaclemys_terrapin)	(Mauremys_rivulata	(Sacalia_bealei	(Morenia_ocellata	((Mauremys_reevesii	Mauremys_nigricans)	(Mauremys_caspica	((Heosemys_annandalii	(Heosemys_grandis	((Rhinoclemmys_melanosterna	((((Rhinoclemmys_funerea	(Rhinoclemmys_punctularia	(Rhinoclemmys_pulcherrima	(Orlitia_borneensis	(Rhinoclemmys_diademata	(Cyclemys_dentata	(((Cuora_mccordi	Cuora_flavomarginata)	(Cuora_aurocapitata	(Cuora_amboinensis	Cuora_picturata)))	Cyclemys_oldhamii)))))))	Rhinoclemmys_nasuta)	Rhinoclemmys_areolata)	Rhinoclemmys_annulata))	Mauremys_annamensis)))	Mauremys_japonica)))))))	Malayemys_subtrijuga)	Melanochelys_trijuga	((Sacalia_quadriocellata	Siebenrockiella_crassicollis)	Geoemyda_spengleri));
((Orlitia_borneensis	(((Mauremys_rivulata	((((Rhinoclemmys_areolata	(Rhinoclemmys_nasuta	((Rhinoclemmys_pulcherrima	Rhinoclemmys_punctularia)	Rhinoclemmys_funerea)))	(Rhinoclemmys_annulata	(Rhinoclemmys_melanosterna	Mauremys_annamensis)))	((Melanochelys_trijuga	Sacalia_quadriocellata)	Geoemyda_spengleri))	(Malaclemys_terrapin	(Leucocephalon_yuwonoi	((Siebenrockiella_crassicollis	(((Cyclemys_oldhamii	(((Cuora_picturata	Cuora_amboinensis)	Cuora_aurocapitata)	(Cuora_mccordi	Cuora_flavomarginata)))	Cyclemys_dentata)	Rhinoclemmys_diademata))	(Notochelys_platynota	(Morenia_petersi	Mauremys_leprosa)))))))	(((Mauremys_nigricans	Mauremys_reevesii)	(Mauremys_caspica	((Heosemys_grandis	Heosemys_annandalii)	Mauremys_japonica)))	Morenia_ocellata))	Malayemys_subtrijuga))	Sacalia_bealei	(((Heosemys_spinosa	((Mauremys_sinensis	(((Batagur_baska	Batagur_borneoensis)	Batagur_kachuga)	(Hardella_thurjii	Pangshura_smithii)))	Batagur_dhongoka))	Pangshura_tecta)	Pangshura_tentoria));
(((Mauremys_japonica	((((Rhinoclemmys_melanosterna	(Rhinoclemmys_annulata	(Rhinoclemmys_punctularia	(Rhinoclemmys_pulcherrima	(Rhinoclemmys_funerea	(Rhinoclemmys_nasuta	Rhinoclemmys_areolata))))))	Mauremys_annamensis)	Heosemys_grandis)	Heosemys_annandalii))	Mauremys_caspica)	(Orlitia_borneensis	((Mauremys_reevesii	Mauremys_nigricans)	Malayemys_subtrijuga))	(Morenia_ocellata	((Mauremys_rivulata	((((((Siebenrockiella_crassicollis	(((((Cuora_mccordi	Cuora_flavomarginata)	((Cuora_picturata	Cuora_amboinensis)	Cuora_aurocapitata))	Cyclemys_oldhamii)	Cyclemys_dentata)	Rhinoclemmys_diademata))	Sacalia_quadriocellata)	Geoemyda_spengleri)	Melanochelys_trijuga)	((((Morenia_petersi	Mauremys_leprosa)	Notochelys_platynota)	(Pangshura_tecta	(Pangshura_tentoria	(Heosemys_spinosa	((Mauremys_sinensis	((Hardella_thurjii	Pangshura_smithii)	((Batagur_borneoensis	Batagur_baska)	Batagur_kachuga)))	Batagur_dhongoka)))))	Leucocephalon_yuwonoi))	Malaclemys_terrapin))	Sacalia_bealei)));
((((Rhinoclemmys_pulcherrima	((Rhinoclemmys_funerea	(Rhinoclemmys_nasuta	Rhinoclemmys_areolata))	((((Mauremys_annamensis	((Heosemys_annandalii	(Mauremys_caspica	Mauremys_japonica))	Heosemys_grandis))	Rhinoclemmys_melanosterna)	Rhinoclemmys_annulata)	Rhinoclemmys_punctularia)))	(Rhinoclemmys_diademata	(Cyclemys_dentata	(Cyclemys_oldhamii	(((Cuora_picturata	Cuora_amboinensis)	Cuora_aurocapitata)	(Cuora_mccordi	Cuora_flavomarginata))))))	Siebenrockiella_crassicollis)	(((Leucocephalon_yuwonoi	(Malaclemys_terrapin	(((Sacalia_bealei	(Orlitia_borneensis	((Mauremys_leprosa	(Notochelys_platynota	Morenia_petersi))	(Pangshura_tecta	((((Mauremys_sinensis	((Pangshura_smithii	Hardella_thurjii)	(Batagur_kachuga	(Batagur_borneoensis	Batagur_baska))))	Batagur_dhongoka)	Heosemys_spinosa)	Pangshura_tentoria)))))	(Morenia_ocellata	((Mauremys_nigricans	Mauremys_reevesii)	Malayemys_subtrijuga)))	Mauremys_rivulata)))	Geoemyda_spengleri)	Melanochelys_trijuga)	Sacalia_quadriocellata);
(((((Sacalia_bealei	((Mauremys_japonica	Mauremys_caspica)	Orlitia_borneensis))	(((Mauremys_annamensis	(Heosemys_annandalii	Heosemys_grandis))	Rhinoclemmys_melanosterna)	Rhinoclemmys_annulata))	Morenia_ocellata)	((Mauremys_reevesii	Mauremys_nigricans)	Malayemys_subtrijuga))	(((Leucocephalon_yuwonoi	(((((Cyclemys_oldhamii	Cyclemys_dentata)	((Cuora_mccordi	((Cuora_amboinensis	Cuora_aurocapitata)	Cuora_picturata))	Cuora_flavomarginata))	Notochelys_platynota)	(Morenia_petersi	Mauremys_leprosa))	((Pangshura_tentoria	((Batagur_dhongoka	(Heosemys_spinosa	((Batagur_kachuga	(Batagur_baska	Batagur_borneoensis))	(Pangshura_smithii	Hardella_thurjii))))	Mauremys_sinensis))	Pangshura_tecta)))	Malaclemys_terrapin)	((Siebenrockiella_crassicollis	((Geoemyda_spengleri	Melanochelys_trijuga)	Sacalia_quadriocellata))	(((Rhinoclemmys_punctularia	((Rhinoclemmys_areolata	Rhinoclemmys_nasuta)	Rhinoclemmys_funerea))	Rhinoclemmys_pulcherrima)	Rhinoclemmys_diademata)))	Mauremys_rivulata);
(((((Malayemys_subtrijuga	(((Malaclemys_terrapin	((Leucocephalon_yuwonoi	((Pangshura_tecta	(Pangshura_tentoria	Heosemys_spinosa))	((Batagur_dhongoka	((Batagur_kachuga	(Batagur_baska	Batagur_borneoensis))	(Hardella_thurjii	Pangshura_smithii)))	Mauremys_sinensis)))	(((((Rhinoclemmys_funerea	Rhinoclemmys_punctularia)	Rhinoclemmys_pulcherrima)	(Rhinoclemmys_nasuta	Rhinoclemmys_areolata))	Orlitia_borneensis)	Sacalia_bealei)))	Mauremys_rivulata)	(Mauremys_nigricans	Mauremys_reevesii)))	(Morenia_ocellata	((Mauremys_japonica	((((Rhinoclemmys_annulata	Rhinoclemmys_melanosterna)	Mauremys_annamensis)	Heosemys_grandis)	Heosemys_annandalii))	Mauremys_caspica)))	Geoemyda_spengleri)	Melanochelys_trijuga)	(Siebenrockiella_crassicollis	(((Morenia_petersi	Mauremys_leprosa)	Notochelys_platynota)	((Cyclemys_dentata	(Cyclemys_oldhamii	(Cuora_flavomarginata	(Cuora_mccordi	(Cuora_picturata	(Cuora_amboinensis	Cuora_aurocapitata))))))	Rhinoclemmys_diademata)))	Sacalia_quadriocellata);
((Heosemys_spinosa	((((Pangshura_smithii	Hardella_thurjii)	(Batagur_kachuga	(Batagur_borneoensis	Batagur_baska)))	Mauremys_sinensis)	Batagur_dhongoka))	Pangshura_tentoria	((((((Mauremys_rivulata	((Rhinoclemmys_annulata	((Mauremys_annamensis	((Heosemys_grandis	Heosemys_annandalii)	Mauremys_japonica))	Rhinoclemmys_melanosterna))	((Mauremys_caspica	Morenia_ocellata)	Sacalia_bealei)))	Malaclemys_terrapin)	(Melanochelys_trijuga	(Geoemyda_spengleri	(((Mauremys_reevesii	Mauremys_nigricans)	Malayemys_subtrijuga)	Sacalia_quadriocellata))))	Leucocephalon_yuwonoi)	(((Siebenrockiella_crassicollis	((Rhinoclemmys_diademata	(Orlitia_borneensis	(Rhinoclemmys_pulcherrima	(Rhinoclemmys_punctularia	((Rhinoclemmys_areolata	Rhinoclemmys_nasuta)	Rhinoclemmys_funerea)))))	((((Cuora_aurocapitata	(Cuora_amboinensis	Cuora_picturata))	(Cuora_mccordi	Cuora_flavomarginata))	Cyclemys_oldhamii)	Cyclemys_dentata)))	Notochelys_platynota)	(Morenia_petersi	Mauremys_leprosa)))	Pangshura_tecta));
(Melanochelys_trijuga	(Siebenrockiella_crassicollis	Sacalia_quadriocellata)	(((Malayemys_subtrijuga	((Mauremys_reevesii	Mauremys_nigricans)	(Morenia_ocellata	(Mauremys_caspica	(Mauremys_japonica	(Heosemys_annandalii	Heosemys_grandis))))))	((Mauremys_rivulata	((((Rhinoclemmys_melanosterna	Mauremys_annamensis)	Rhinoclemmys_annulata)	(Rhinoclemmys_areolata	(Rhinoclemmys_nasuta	((Rhinoclemmys_punctularia	(Rhinoclemmys_pulcherrima	(Orlitia_borneensis	(((Cyclemys_oldhamii	((Cuora_aurocapitata	(Cuora_amboinensis	Cuora_picturata))	(Cuora_mccordi	Cuora_flavomarginata)))	Cyclemys_dentata)	Rhinoclemmys_diademata))))	Rhinoclemmys_funerea))))	Sacalia_bealei))	((((Pangshura_tecta	((((((Batagur_kachuga	(Batagur_borneoensis	Batagur_baska))	(Pangshura_smithii	Hardella_thurjii))	Mauremys_sinensis)	Batagur_dhongoka)	Heosemys_spinosa)	Pangshura_tentoria))	((Morenia_petersi	Mauremys_leprosa)	Notochelys_platynota))	Leucocephalon_yuwonoi)	Malaclemys_terrapin)))	Geoemyda_spengleri));
((Mauremys_caspica	(((((Rhinoclemmys_melanosterna	Rhinoclemmys_annulata)	Mauremys_annamensis)	Heosemys_grandis)	Heosemys_annandalii)	Mauremys_japonica))	(Mauremys_reevesii	Mauremys_nigricans)	(Morenia_ocellata	(((((Rhinoclemmys_pulcherrima	(Rhinoclemmys_punctularia	(Rhinoclemmys_funerea	(Rhinoclemmys_nasuta	Rhinoclemmys_areolata))))	Orlitia_borneensis)	Sacalia_bealei)	Mauremys_rivulata)	(((Geoemyda_spengleri	(Melanochelys_trijuga	(Sacalia_quadriocellata	((Rhinoclemmys_diademata	((Cyclemys_oldhamii	((Cuora_mccordi	(Cuora_picturata	(Cuora_amboinensis	Cuora_aurocapitata)))	Cuora_flavomarginata))	Cyclemys_dentata))	Siebenrockiella_crassicollis))))	(Malaclemys_terrapin	(Leucocephalon_yuwonoi	((Notochelys_platynota	(Morenia_petersi	Mauremys_leprosa))	(Pangshura_tecta	(((Batagur_dhongoka	(((Hardella_thurjii	Pangshura_smithii)	(Batagur_kachuga	(Batagur_borneoensis	Batagur_baska)))	Heosemys_spinosa))	Mauremys_sinensis)	Pangshura_tentoria))))))	Malayemys_subtrijuga))));
((((Rhinoclemmys_funerea	(Rhinoclemmys_nasuta	Rhinoclemmys_areolata))	Rhinoclemmys_punctularia)	Rhinoclemmys_pulcherrima)	((Malayemys_subtrijuga	((Mauremys_rivulata	((Sacalia_bealei	(Pangshura_tentoria	(((Mauremys_leprosa	(Notochelys_platynota	Morenia_petersi))	Pangshura_tecta)	(Mauremys_sinensis	(Batagur_dhongoka	(Heosemys_spinosa	(((Batagur_borneoensis	Batagur_baska)	Batagur_kachuga)	(Hardella_thurjii	Pangshura_smithii))))))))	((Leucocephalon_yuwonoi	((Melanochelys_trijuga	(Siebenrockiella_crassicollis	Sacalia_quadriocellata))	Geoemyda_spengleri))	Malaclemys_terrapin)))	((((Mauremys_reevesii	Mauremys_nigricans)	(Mauremys_japonica	Mauremys_caspica))	(((Mauremys_annamensis	Rhinoclemmys_melanosterna)	(Heosemys_grandis	Heosemys_annandalii))	Rhinoclemmys_annulata))	Morenia_ocellata)))	Orlitia_borneensis)	(Rhinoclemmys_diademata	((Cyclemys_oldhamii	((Cuora_mccordi	(Cuora_picturata	(Cuora_aurocapitata	Cuora_amboinensis)))	Cuora_flavomarginata))	Cyclemys_dentata)));
(((Rhinoclemmys_punctularia	((Rhinoclemmys_areolata	Rhinoclemmys_nasuta)	Rhinoclemmys_funerea))	Rhinoclemmys_pulcherrima)	(Rhinoclemmys_diademata	((Cyclemys_oldhamii	(((Cuora_picturata	Cuora_amboinensis)	Cuora_aurocapitata)	(Cuora_mccordi	Cuora_flavomarginata)))	Cyclemys_dentata))	((Malayemys_subtrijuga	((Mauremys_reevesii	Mauremys_nigricans)	(Mauremys_rivulata	(((((Pangshura_tecta	(Pangshura_tentoria	((((((Batagur_borneoensis	Batagur_baska)	Batagur_kachuga)	(Hardella_thurjii	Pangshura_smithii))	Heosemys_spinosa)	Batagur_dhongoka)	Mauremys_sinensis)))	(Notochelys_platynota	(Morenia_petersi	Mauremys_leprosa)))	Leucocephalon_yuwonoi)	Malaclemys_terrapin)	((Melanochelys_trijuga	(Geoemyda_spengleri	((Rhinoclemmys_annulata	((((Heosemys_grandis	Heosemys_annandalii)	Mauremys_japonica)	Mauremys_annamensis)	Rhinoclemmys_melanosterna))	((Sacalia_bealei	Mauremys_caspica)	Morenia_ocellata))))	(Sacalia_quadriocellata	Siebenrockiella_crassicollis))))))	Orlitia_borneensis));
(((Sacalia_quadriocellata	(Geoemyda_spengleri	Melanochelys_trijuga))	Siebenrockiella_crassicollis)	(((Sacalia_bealei	(Morenia_ocellata	((Mauremys_japonica	(Heosemys_annandalii	((Mauremys_annamensis	(Rhinoclemmys_annulata	Rhinoclemmys_melanosterna))	Heosemys_grandis)))	Mauremys_caspica)))	(((((Rhinoclemmys_pulcherrima	(Rhinoclemmys_funerea	(Rhinoclemmys_nasuta	Rhinoclemmys_areolata)))	Rhinoclemmys_punctularia)	Rhinoclemmys_diademata)	Orlitia_borneensis)	((Mauremys_nigricans	Mauremys_reevesii)	Malayemys_subtrijuga)))	Mauremys_rivulata)	(Malaclemys_terrapin	((((Mauremys_leprosa	Morenia_petersi)	((Cyclemys_dentata	(((Cuora_picturata	(Cuora_amboinensis	(Cuora_flavomarginata	Cuora_mccordi)))	Cuora_aurocapitata)	Cyclemys_oldhamii))	Notochelys_platynota))	(Pangshura_tecta	(Pangshura_tentoria	(((Mauremys_sinensis	((Pangshura_smithii	Hardella_thurjii)	(Batagur_kachuga	(Batagur_baska	Batagur_borneoensis))))	Batagur_dhongoka)	Heosemys_spinosa))))	Leucocephalon_yuwonoi)));
(Rhinoclemmys_areolata	(Rhinoclemmys_annulata	(((Heosemys_grandis	((((Morenia_ocellata	((Mauremys_rivulata	((Leucocephalon_yuwonoi	(((Melanochelys_trijuga	(Siebenrockiella_crassicollis	Sacalia_quadriocellata))	Geoemyda_spengleri)	((((Pangshura_tecta	(Mauremys_leprosa	(Notochelys_platynota	Morenia_petersi)))	(Orlitia_borneensis	(Mauremys_sinensis	((Heosemys_spinosa	((Pangshura_smithii	Hardella_thurjii)	(Batagur_kachuga	(Batagur_baska	Batagur_borneoensis))))	Batagur_dhongoka))))	Pangshura_tentoria)	Sacalia_bealei)))	Malaclemys_terrapin))	((Mauremys_nigricans	Mauremys_reevesii)	Malayemys_subtrijuga)))	Mauremys_caspica)	Mauremys_japonica)	Heosemys_annandalii))	Mauremys_annamensis)	Rhinoclemmys_melanosterna))	(((Rhinoclemmys_punctularia	(Rhinoclemmys_pulcherrima	(Rhinoclemmys_diademata	(((((Cuora_picturata	Cuora_amboinensis)	Cuora_aurocapitata)	(Cuora_mccordi	Cuora_flavomarginata))	Cyclemys_oldhamii)	Cyclemys_dentata))))	Rhinoclemmys_funerea)	Rhinoclemmys_nasuta));
(((Mauremys_reevesii	Mauremys_nigricans)	Malayemys_subtrijuga)	(Mauremys_rivulata	(Malaclemys_terrapin	((Geoemyda_spengleri	(Melanochelys_trijuga	((((((((Cuora_picturata	(Cuora_aurocapitata	Cuora_amboinensis))	Cuora_mccordi)	Cuora_flavomarginata)	Cyclemys_oldhamii)	Cyclemys_dentata)	Rhinoclemmys_diademata)	Siebenrockiella_crassicollis)	Sacalia_quadriocellata)))	Leucocephalon_yuwonoi)))	(Morenia_ocellata	((Orlitia_borneensis	((Pangshura_tentoria	((Pangshura_tecta	(Mauremys_leprosa	(Morenia_petersi	Notochelys_platynota)))	(Mauremys_sinensis	(((((Batagur_borneoensis	Batagur_baska)	Batagur_kachuga)	(Pangshura_smithii	Hardella_thurjii))	Heosemys_spinosa)	Batagur_dhongoka))))	Sacalia_bealei))	(((Heosemys_annandalii	(Heosemys_grandis	((Rhinoclemmys_melanosterna	(((Rhinoclemmys_nasuta	((Rhinoclemmys_punctularia	Rhinoclemmys_pulcherrima)	Rhinoclemmys_funerea))	Rhinoclemmys_areolata)	Rhinoclemmys_annulata))	Mauremys_annamensis)))	Mauremys_japonica)	Mauremys_caspica))));
(Sacalia_bealei	(((Mauremys_japonica	(Heosemys_annandalii	(Heosemys_grandis	(Mauremys_annamensis	((Rhinoclemmys_annulata	((Rhinoclemmys_pulcherrima	(((Rhinoclemmys_areolata	Rhinoclemmys_nasuta)	Rhinoclemmys_funerea)	((Rhinoclemmys_diademata	((Cyclemys_oldhamii	((Cuora_aurocapitata	(Cuora_amboinensis	Cuora_picturata))	(Cuora_flavomarginata	Cuora_mccordi)))	Cyclemys_dentata))	Orlitia_borneensis)))	Rhinoclemmys_punctularia))	Rhinoclemmys_melanosterna)))))	Mauremys_caspica)	Morenia_ocellata)	(((Siebenrockiella_crassicollis	(((Melanochelys_trijuga	((Mauremys_reevesii	Mauremys_nigricans)	Malayemys_subtrijuga))	Geoemyda_spengleri)	Sacalia_quadriocellata))	((Leucocephalon_yuwonoi	(((Pangshura_tentoria	((Batagur_dhongoka	((((Batagur_borneoensis	Batagur_baska)	Batagur_kachuga)	(Hardella_thurjii	Pangshura_smithii))	Mauremys_sinensis))	Heosemys_spinosa))	Pangshura_tecta)	(Notochelys_platynota	(Mauremys_leprosa	Morenia_petersi))))	Malaclemys_terrapin))	Mauremys_rivulata));
((((Rhinoclemmys_funerea	(Rhinoclemmys_nasuta	Rhinoclemmys_areolata))	Rhinoclemmys_punctularia)	Rhinoclemmys_pulcherrima)	(((((Cuora_flavomarginata	Cuora_mccordi)	(Cuora_aurocapitata	(Cuora_amboinensis	Cuora_picturata)))	Cyclemys_oldhamii)	Cyclemys_dentata)	Rhinoclemmys_diademata)	(Orlitia_borneensis	(Sacalia_bealei	(((((Malayemys_subtrijuga	(Mauremys_nigricans	Mauremys_reevesii))	(Morenia_ocellata	((Mauremys_japonica	((Heosemys_grandis	((Rhinoclemmys_melanosterna	Rhinoclemmys_annulata)	Mauremys_annamensis))	Heosemys_annandalii))	Mauremys_caspica)))	Mauremys_rivulata)	(Malaclemys_terrapin	(((Notochelys_platynota	(Morenia_petersi	Mauremys_leprosa))	(((Heosemys_spinosa	(Batagur_dhongoka	((((Batagur_borneoensis	Batagur_baska)	Batagur_kachuga)	(Pangshura_smithii	Hardella_thurjii))	Mauremys_sinensis)))	Pangshura_tentoria)	Pangshura_tecta))	Leucocephalon_yuwonoi)))	(Siebenrockiella_crassicollis	((Melanochelys_trijuga	Geoemyda_spengleri)	Sacalia_quadriocellata))))));
