# Supplementary material for: Estimating the phylogeny of geoemydid turtles (Cryptodira) from landmark data: an assessment of different methods
Source: PeerJ. 2019 Aug 22;7:e7476. doi: 10.7717/peerj.7476 (PMC6708579; doi:10.7717/peerj.7476)
Supplement: Supplemental Information 10 — The trees are organised in folders corresponding to each landmark dataset. Within each folder the trees are named as follows: ‘dyn’ for dynamic LAUP ‘gpa’ for LAUP on GPA alignment ‘lin’ for linear parsimony ‘ml’ for maximum likelihood ‘nj’ for neighbour-joining ‘sqcpars’ for squared-change parsimony ‘_bs’ and ‘_bscon’ denote bootstrap trees, and bootstrap consensus trees, respectively. [file peerj-07-7476-s010.zip › trees/plastron/sqcpars_bscon.tre]

((((((Batagur_baska,Batagur_borneoensis)100,Batagur_kachuga)100,(Hardella_thurjii,Pangshura_smithii)100)100,Mauremys_sinensis,Batagur_dhongoka,Heosemys_spinosa)92,(((((Cuora_amboinensis,Cuora_aurocapitata,Cuora_picturata)99.5,Cuora_mccordi,Cuora_flavomarginata)100,Cyclemys_oldhamii)94.5,Cyclemys_dentata)100,Rhinoclemmys_diademata)78,((Rhinoclemmys_areolata,Rhinoclemmys_nasuta)73.5,Rhinoclemmys_pulcherrima,Rhinoclemmys_punctularia,Rhinoclemmys_funerea)75.5,((Morenia_petersi,Mauremys_leprosa)84.5,Notochelys_platynota)82,(Mauremys_nigricans,Mauremys_reevesii)95.5,Mauremys_rivulata,Leucocephalon_yuwonoi,Pangshura_tentoria,Pangshura_tecta,Geoemyda_spengleri,Siebenrockiella_crassicollis,Orlitia_borneensis,Sacalia_quadriocellata,Melanochelys_trijuga,Malayemys_subtrijuga,Mauremys_japonica,Heosemys_annandalii,Heosemys_grandis,Rhinoclemmys_annulata,Rhinoclemmys_melanosterna,Mauremys_annamensis,Mauremys_caspica,Sacalia_bealei,Morenia_ocellata)NA,Malaclemys_terrapin)100;
