# Supplementary material for: Estimating the phylogeny of geoemydid turtles (Cryptodira) from landmark data: an assessment of different methods
Source: PeerJ. 2019 Aug 22;7:e7476. doi: 10.7717/peerj.7476 (PMC6708579; doi:10.7717/peerj.7476)
Supplement: Supplemental Information 10 — The trees are organised in folders corresponding to each landmark dataset. Within each folder the trees are named as follows: ‘dyn’ for dynamic LAUP ‘gpa’ for LAUP on GPA alignment ‘lin’ for linear parsimony ‘ml’ for maximum likelihood ‘nj’ for neighbour-joining ‘sqcpars’ for squared-change parsimony ‘_bs’ and ‘_bscon’ denote bootstrap trees, and bootstrap consensus trees, respectively. [file peerj-07-7476-s010.zip › trees/pos_lobe/dyn.tre]

(Malaclemys_terrapin:0.00000,((Cyclemys_oldhamii:0.06953,(((Malayemys_subtrijuga:0.04012,((Mauremys_reevesii:0.02695,(((Orlitia_borneensis:0.05444,(Mauremys_sinensis:0.09466,(Batagur_dhongoka:0.03204,(((Batagur_baska:0.03608,Batagur_borneoensis:0.09653):0.04849,(Batagur_kachuga:0.12027,(Hardella_thurjii:0.07905,Pangshura_smithii:0.05303):0.05633):0.06138):0.05668,(Heosemys_spinosa:0.08743,Leucocephalon_yuwonoi:0.20917):0.03400):0.04248):0.05610):0.04640):0.02656,(Morenia_ocellata:0.06990,(Mauremys_caspica:0.08571,Mauremys_rivulata:0.02864):0.04334):0.02564):0.01556,(Mauremys_nigricans:0.02532,(Sacalia_bealei:0.05021,(Pangshura_tentoria:0.04235,Pangshura_tecta:0.07889):0.03854):0.03072):0.02178):0.03113):0.03110,(Melanochelys_trijuga:0.02470,(Geoemyda_spengleri:0.15274,Sacalia_quadriocellata:0.10380):0.03647):0.04980):0.02931):0.04903,((Morenia_petersi:0.02824,(Mauremys_leprosa:0.07283,Mauremys_japonica:0.11299):0.03238):0.04239,(Notochelys_platynota:0.06317,Siebenrockiella_crassicollis:0.07051):0.02197):0.01874):0.04056,(Rhinoclemmys_diademata:0.07281,(Rhinoclemmys_pulcherrima:0.05954,(Rhinoclemmys_punctularia:0.04949,((Rhinoclemmys_melanosterna:0.08262,(Rhinoclemmys_annulata:0.04678,(Heosemys_grandis:0.04494,(Heosemys_annandalii:0.08437,Mauremys_annamensis:0.04532):0.04757):0.05441):0.03286):0.04803,(Rhinoclemmys_nasuta:0.07128,(Rhinoclemmys_funerea:0.04970,Rhinoclemmys_areolata:0.13345):0.04229):0.02525):0.02381):0.02648):0.02947):0.02425):0.02500):0.02610,(Cyclemys_dentata:0.03378,(Cuora_mccordi:0.05553,(Cuora_flavomarginata:0.12508,(Cuora_amboinensis:0.09140,(Cuora_aurocapitata:0.09889,Cuora_picturata:0.07557):0.02281):0.03182):0.05300):0.11877):0.03660):0.14680);
