# Supplementary material for: Estimating the phylogeny of geoemydid turtles (Cryptodira) from landmark data: an assessment of different methods
Source: PeerJ. 2019 Aug 22;7:e7476. doi: 10.7717/peerj.7476 (PMC6708579; doi:10.7717/peerj.7476)
Supplement: Supplemental Information 10 — The trees are organised in folders corresponding to each landmark dataset. Within each folder the trees are named as follows: ‘dyn’ for dynamic LAUP ‘gpa’ for LAUP on GPA alignment ‘lin’ for linear parsimony ‘ml’ for maximum likelihood ‘nj’ for neighbour-joining ‘sqcpars’ for squared-change parsimony ‘_bs’ and ‘_bscon’ denote bootstrap trees, and bootstrap consensus trees, respectively. [file peerj-07-7476-s010.zip › trees/pos_lobe/dyn_bs.tre]

(Malaclemys_terrapin	((Cyclemys_oldhamii	(Rhinoclemmys_diademata	((((Orlitia_borneensis	((Mauremys_rivulata	(Mauremys_caspica	(Sacalia_bealei	(Mauremys_nigricans	((Morenia_ocellata	(Mauremys_sinensis	(Pangshura_tentoria	(Heosemys_spinosa	(Batagur_dhongoka	(Leucocephalon_yuwonoi	(Hardella_thurjii	(Pangshura_smithii	(Batagur_kachuga	(Batagur_baska	Batagur_borneoensis ))))))))))	(((Mauremys_reevesii	Melanochelys_trijuga )	((Malayemys_subtrijuga	(Morenia_petersi	Mauremys_leprosa ))	(Notochelys_platynota	Siebenrockiella_crassicollis )))	(Pangshura_tecta	Sacalia_quadriocellata )))))))	((Mauremys_japonica	(Heosemys_grandis	Rhinoclemmys_annulata ))	(Heosemys_annandalii	Mauremys_annamensis ))))	(Rhinoclemmys_funerea	Rhinoclemmys_areolata ))	(Geoemyda_spengleri	Rhinoclemmys_pulcherrima ))	(Rhinoclemmys_punctularia	(Rhinoclemmys_melanosterna	Rhinoclemmys_nasuta )))))	(Cyclemys_dentata	(Cuora_amboinensis	((Cuora_aurocapitata	Cuora_picturata )	(Cuora_mccordi	Cuora_flavomarginata ))))));
(Malaclemys_terrapin	((Malayemys_subtrijuga	((Mauremys_reevesii	(Mauremys_nigricans	((Sacalia_bealei	((Pangshura_tentoria	(Heosemys_spinosa	(Leucocephalon_yuwonoi	(Batagur_dhongoka	((Batagur_baska	Batagur_borneoensis )	(Pangshura_smithii	(Hardella_thurjii	Batagur_kachuga )))))))	(Pangshura_tecta	Sacalia_quadriocellata )))	(Orlitia_borneensis	(Morenia_ocellata	(Mauremys_rivulata	(Mauremys_caspica	Mauremys_sinensis )))))))	(Geoemyda_spengleri	Melanochelys_trijuga )))	(((Rhinoclemmys_diademata	(Cyclemys_oldhamii	(Cyclemys_dentata	(Cuora_mccordi	(Cuora_flavomarginata	(Cuora_picturata	(Cuora_amboinensis	Cuora_aurocapitata )))))))	(Rhinoclemmys_pulcherrima	((Rhinoclemmys_punctularia	((Heosemys_grandis	(Heosemys_annandalii	Mauremys_annamensis ))	(Rhinoclemmys_melanosterna	Rhinoclemmys_annulata )))	(Rhinoclemmys_funerea	(Rhinoclemmys_nasuta	Rhinoclemmys_areolata )))))	((Morenia_petersi	(Mauremys_leprosa	Mauremys_japonica ))	(Notochelys_platynota	Siebenrockiella_crassicollis )))));
(Malaclemys_terrapin	((Cyclemys_dentata	((Cyclemys_oldhamii	((Rhinoclemmys_pulcherrima	((Siebenrockiella_crassicollis	(Pangshura_tecta	(Pangshura_tentoria	(Sacalia_bealei	(Mauremys_nigricans	(((Orlitia_borneensis	(Mauremys_sinensis	((Leucocephalon_yuwonoi	(Heosemys_spinosa	(Batagur_kachuga	(Batagur_baska	Batagur_borneoensis ))))	(Batagur_dhongoka	(Hardella_thurjii	Pangshura_smithii )))))	(Mauremys_caspica	Mauremys_rivulata ))	(Mauremys_reevesii	(Morenia_ocellata	(Malayemys_subtrijuga	(Melanochelys_trijuga	(Geoemyda_spengleri	Sacalia_quadriocellata )))))))))))	(Notochelys_platynota	(Morenia_petersi	(Mauremys_leprosa	Mauremys_japonica )))))	(((Rhinoclemmys_annulata	(Heosemys_annandalii	(Heosemys_grandis	Mauremys_annamensis )))	(Rhinoclemmys_funerea	Rhinoclemmys_areolata ))	(Rhinoclemmys_melanosterna	Rhinoclemmys_nasuta ))))	(Rhinoclemmys_diademata	Rhinoclemmys_punctularia )))	(Cuora_mccordi	(Cuora_flavomarginata	(Cuora_amboinensis	(Cuora_aurocapitata	Cuora_picturata ))))));
(Malaclemys_terrapin	((Cyclemys_dentata	(Cyclemys_oldhamii	(Rhinoclemmys_diademata	((((Sacalia_bealei	((Pangshura_tentoria	(Heosemys_spinosa	(Leucocephalon_yuwonoi	((Batagur_kachuga	(Batagur_baska	Batagur_borneoensis ))	(Batagur_dhongoka	(Hardella_thurjii	Pangshura_smithii ))))))	(Pangshura_tecta	Sacalia_quadriocellata )))	(Malayemys_subtrijuga	(Melanochelys_trijuga	(Geoemyda_spengleri	(Mauremys_reevesii	(Mauremys_nigricans	(Morenia_ocellata	(Mauremys_sinensis	((Heosemys_grandis	(Heosemys_annandalii	Mauremys_annamensis ))	(Mauremys_caspica	Mauremys_rivulata ))))))))))	((Morenia_petersi	(Mauremys_leprosa	Mauremys_japonica ))	(Notochelys_platynota	Siebenrockiella_crassicollis )))	(Rhinoclemmys_pulcherrima	((Rhinoclemmys_punctularia	(Orlitia_borneensis	Rhinoclemmys_annulata ))	((Rhinoclemmys_funerea	Rhinoclemmys_areolata )	(Rhinoclemmys_melanosterna	Rhinoclemmys_nasuta ))))))))	(Cuora_mccordi	(Cuora_amboinensis	(Cuora_aurocapitata	(Cuora_flavomarginata	Cuora_picturata ))))));
(Malaclemys_terrapin	((Cyclemys_oldhamii	((((Malayemys_subtrijuga	((Morenia_ocellata	((Mauremys_caspica	(Mauremys_rivulata	(Orlitia_borneensis	(Mauremys_sinensis	(Heosemys_spinosa	(Batagur_dhongoka	(Leucocephalon_yuwonoi	((Batagur_baska	Batagur_borneoensis )	(Batagur_kachuga	(Hardella_thurjii	Pangshura_smithii ))))))))))	(Mauremys_nigricans	(Sacalia_bealei	(Pangshura_tentoria	Pangshura_tecta )))))	(Mauremys_reevesii	(Melanochelys_trijuga	(Geoemyda_spengleri	Sacalia_quadriocellata )))))	(Morenia_petersi	Mauremys_leprosa ))	(Notochelys_platynota	Siebenrockiella_crassicollis ))	((Rhinoclemmys_nasuta	((Rhinoclemmys_annulata	((Heosemys_grandis	(Heosemys_annandalii	Mauremys_annamensis ))	(Mauremys_japonica	Rhinoclemmys_melanosterna )))	(Rhinoclemmys_funerea	Rhinoclemmys_areolata )))	(Rhinoclemmys_pulcherrima	(Rhinoclemmys_diademata	Rhinoclemmys_punctularia )))))	(Cyclemys_dentata	(Cuora_mccordi	((Cuora_amboinensis	Cuora_flavomarginata )	(Cuora_aurocapitata	Cuora_picturata ))))));
(Malaclemys_terrapin	((Cyclemys_dentata	(Cyclemys_oldhamii	(Rhinoclemmys_diademata	(Malayemys_subtrijuga	((((Sacalia_bealei	(Pangshura_tentoria	(Leucocephalon_yuwonoi	(Heosemys_spinosa	(Batagur_dhongoka	(Batagur_baska	(Batagur_borneoensis	(Pangshura_smithii	(Hardella_thurjii	Batagur_kachuga )))))))))	(Sacalia_quadriocellata	(Pangshura_tecta	(Rhinoclemmys_pulcherrima	(Siebenrockiella_crassicollis	(Notochelys_platynota	(Morenia_petersi	(Mauremys_leprosa	Mauremys_japonica ))))))))	(Mauremys_reevesii	(Orlitia_borneensis	(Mauremys_nigricans	(Morenia_ocellata	((Heosemys_grandis	(Heosemys_annandalii	Mauremys_annamensis ))	(Mauremys_rivulata	(Mauremys_caspica	Mauremys_sinensis ))))))))	((Geoemyda_spengleri	Melanochelys_trijuga )	(Rhinoclemmys_punctularia	((Rhinoclemmys_nasuta	(Rhinoclemmys_funerea	Rhinoclemmys_areolata ))	(Rhinoclemmys_melanosterna	Rhinoclemmys_annulata )))))))))	(Cuora_mccordi	(Cuora_aurocapitata	(Cuora_amboinensis	(Cuora_flavomarginata	Cuora_picturata ))))));
(Malaclemys_terrapin	((Cyclemys_dentata	(Cyclemys_oldhamii	(Rhinoclemmys_diademata	(((Malayemys_subtrijuga	(((Orlitia_borneensis	(Mauremys_sinensis	(Batagur_dhongoka	(((Batagur_baska	Batagur_borneoensis )	(Batagur_kachuga	(Hardella_thurjii	Pangshura_smithii )))	(Heosemys_spinosa	Leucocephalon_yuwonoi )))))	((Mauremys_nigricans	(Mauremys_reevesii	Melanochelys_trijuga ))	(Morenia_ocellata	(Mauremys_caspica	Mauremys_rivulata ))))	(Sacalia_bealei	(Pangshura_tentoria	(Pangshura_tecta	Sacalia_quadriocellata )))))	((Mauremys_japonica	(Morenia_petersi	Mauremys_leprosa ))	(Notochelys_platynota	Siebenrockiella_crassicollis )))	((Geoemyda_spengleri	Rhinoclemmys_pulcherrima )	((Rhinoclemmys_punctularia	(Rhinoclemmys_melanosterna	(Rhinoclemmys_annulata	(Heosemys_grandis	(Heosemys_annandalii	Mauremys_annamensis )))))	(Rhinoclemmys_nasuta	(Rhinoclemmys_funerea	Rhinoclemmys_areolata ))))))))	(Cuora_mccordi	(Cuora_flavomarginata	(Cuora_amboinensis	(Cuora_aurocapitata	Cuora_picturata ))))));
(Malaclemys_terrapin	(Leucocephalon_yuwonoi	(Morenia_ocellata	(((Mauremys_nigricans	(Mauremys_caspica	(Sacalia_bealei	(Orlitia_borneensis	(Mauremys_rivulata	(Mauremys_sinensis	(((Batagur_baska	Batagur_borneoensis )	(Hardella_thurjii	(Batagur_kachuga	Pangshura_smithii )))	(Batagur_dhongoka	Heosemys_spinosa ))))))))	(Pangshura_tentoria	Pangshura_tecta ))	(Mauremys_reevesii	(Malayemys_subtrijuga	(((Notochelys_platynota	(Cyclemys_oldhamii	(Cyclemys_dentata	(Cuora_amboinensis	(Cuora_aurocapitata	(Cuora_picturata	(Cuora_mccordi	Cuora_flavomarginata )))))))	(Morenia_petersi	(Mauremys_leprosa	(Mauremys_japonica	((Rhinoclemmys_melanosterna	(Rhinoclemmys_annulata	(Heosemys_grandis	(Heosemys_annandalii	Mauremys_annamensis ))))	((Rhinoclemmys_diademata	(Rhinoclemmys_pulcherrima	Rhinoclemmys_punctularia ))	(Rhinoclemmys_funerea	(Rhinoclemmys_nasuta	Rhinoclemmys_areolata ))))))))	(Siebenrockiella_crassicollis	(Melanochelys_trijuga	(Geoemyda_spengleri	Sacalia_quadriocellata ))))))))));
(Malaclemys_terrapin	(Geoemyda_spengleri	(Sacalia_quadriocellata	(Melanochelys_trijuga	((Mauremys_reevesii	(Morenia_ocellata	((Mauremys_nigricans	(Sacalia_bealei	(Pangshura_tecta	(Pangshura_tentoria	(Heosemys_spinosa	(Batagur_dhongoka	(Leucocephalon_yuwonoi	((Batagur_baska	Batagur_borneoensis )	(Batagur_kachuga	(Hardella_thurjii	Pangshura_smithii ))))))))))	(Mauremys_caspica	(Mauremys_sinensis	(Mauremys_rivulata	(Heosemys_grandis	(Heosemys_annandalii	Mauremys_annamensis ))))))))	(Malayemys_subtrijuga	(((Cyclemys_dentata	(Cuora_mccordi	(Cuora_flavomarginata	(Cuora_amboinensis	(Cuora_aurocapitata	Cuora_picturata )))))	(Cyclemys_oldhamii	((Orlitia_borneensis	Rhinoclemmys_pulcherrima )	((Rhinoclemmys_diademata	Rhinoclemmys_punctularia )	((Rhinoclemmys_nasuta	(Rhinoclemmys_funerea	Rhinoclemmys_areolata ))	(Rhinoclemmys_melanosterna	Rhinoclemmys_annulata ))))))	((Morenia_petersi	(Mauremys_leprosa	Mauremys_japonica ))	(Notochelys_platynota	Siebenrockiella_crassicollis )))))))));
(Malaclemys_terrapin	((Cyclemys_dentata	(Cyclemys_oldhamii	((((Malayemys_subtrijuga	((Morenia_ocellata	(Mauremys_nigricans	(Sacalia_bealei	((Orlitia_borneensis	(Mauremys_sinensis	(Pangshura_tentoria	(Batagur_dhongoka	(Heosemys_spinosa	(Leucocephalon_yuwonoi	(Batagur_baska	(Batagur_borneoensis	(Batagur_kachuga	(Hardella_thurjii	Pangshura_smithii ))))))))))	(Mauremys_caspica	Mauremys_rivulata )))))	(Mauremys_reevesii	(Geoemyda_spengleri	Melanochelys_trijuga ))))	(Notochelys_platynota	(Siebenrockiella_crassicollis	(Pangshura_tecta	Sacalia_quadriocellata ))))	(Morenia_petersi	Mauremys_leprosa ))	(Rhinoclemmys_diademata	(Rhinoclemmys_pulcherrima	(Rhinoclemmys_punctularia	(Rhinoclemmys_nasuta	((Mauremys_japonica	(Rhinoclemmys_melanosterna	(Rhinoclemmys_annulata	(Heosemys_grandis	(Heosemys_annandalii	Mauremys_annamensis )))))	(Rhinoclemmys_funerea	Rhinoclemmys_areolata )))))))))	(Cuora_flavomarginata	(Cuora_mccordi	(Cuora_amboinensis	(Cuora_aurocapitata	Cuora_picturata ))))));
(Malaclemys_terrapin	(Geoemyda_spengleri	(Morenia_ocellata	((Mauremys_rivulata	((Mauremys_sinensis	(Leucocephalon_yuwonoi	(Batagur_dhongoka	((Batagur_baska	Batagur_borneoensis )	(Pangshura_smithii	(Hardella_thurjii	Batagur_kachuga ))))))	((Heosemys_grandis	(Rhinoclemmys_melanosterna	Rhinoclemmys_annulata ))	(Heosemys_annandalii	Mauremys_annamensis ))))	(((Mauremys_nigricans	(Mauremys_caspica	(Mauremys_reevesii	(Melanochelys_trijuga	Sacalia_quadriocellata ))))	(Pangshura_tentoria	(Sacalia_bealei	(Pangshura_tecta	Heosemys_spinosa ))))	(Orlitia_borneensis	(((Rhinoclemmys_diademata	(Notochelys_platynota	(Cyclemys_oldhamii	(Cyclemys_dentata	(Cuora_mccordi	(Cuora_flavomarginata	(Cuora_amboinensis	(Cuora_aurocapitata	Cuora_picturata ))))))))	((Rhinoclemmys_punctularia	(Morenia_petersi	(Mauremys_leprosa	Mauremys_japonica )))	(Rhinoclemmys_pulcherrima	Rhinoclemmys_funerea )))	((Siebenrockiella_crassicollis	Malayemys_subtrijuga )	(Rhinoclemmys_nasuta	Rhinoclemmys_areolata )))))))));
(Malaclemys_terrapin	(Cyclemys_dentata	((Rhinoclemmys_diademata	(Rhinoclemmys_punctularia	((((Malayemys_subtrijuga	(Mauremys_reevesii	((Orlitia_borneensis	(Mauremys_sinensis	(Batagur_borneoensis	(Leucocephalon_yuwonoi	(Batagur_dhongoka	(Heosemys_spinosa	(Batagur_baska	(Batagur_kachuga	(Hardella_thurjii	Pangshura_smithii )))))))))	(Morenia_ocellata	(Mauremys_caspica	Mauremys_rivulata )))))	(Melanochelys_trijuga	(Geoemyda_spengleri	Sacalia_quadriocellata )))	(Mauremys_nigricans	((Pangshura_tentoria	Rhinoclemmys_pulcherrima )	(Sacalia_bealei	(Pangshura_tecta	(Rhinoclemmys_funerea	(Siebenrockiella_crassicollis	Rhinoclemmys_areolata )))))))	(Rhinoclemmys_nasuta	((Rhinoclemmys_annulata	(Heosemys_grandis	(Heosemys_annandalii	Mauremys_annamensis )))	(Mauremys_japonica	Rhinoclemmys_melanosterna ))))))	(Cyclemys_oldhamii	(Notochelys_platynota	((Cuora_mccordi	(Cuora_flavomarginata	(Cuora_amboinensis	(Cuora_aurocapitata	Cuora_picturata ))))	(Morenia_petersi	Mauremys_leprosa )))))));
(Malaclemys_terrapin	(Leucocephalon_yuwonoi	((Notochelys_platynota	((((Malayemys_subtrijuga	(((Morenia_ocellata	(Heosemys_spinosa	(Batagur_dhongoka	(Mauremys_sinensis	((Batagur_baska	Batagur_borneoensis )	(Batagur_kachuga	(Hardella_thurjii	Pangshura_smithii )))))))	(Orlitia_borneensis	(Mauremys_caspica	Mauremys_rivulata )))	(Mauremys_reevesii	(Mauremys_nigricans	(Melanochelys_trijuga	(Geoemyda_spengleri	Sacalia_quadriocellata ))))))	(Sacalia_bealei	(Pangshura_tentoria	Pangshura_tecta )))	(Siebenrockiella_crassicollis	Mauremys_japonica ))	(Morenia_petersi	Mauremys_leprosa )))	((Cyclemys_oldhamii	(Cyclemys_dentata	(Cuora_mccordi	((Cuora_amboinensis	Cuora_flavomarginata )	(Cuora_aurocapitata	Cuora_picturata )))))	(Rhinoclemmys_diademata	(Rhinoclemmys_pulcherrima	((Rhinoclemmys_punctularia	(Rhinoclemmys_melanosterna	(Rhinoclemmys_annulata	(Heosemys_grandis	(Heosemys_annandalii	Mauremys_annamensis )))))	(Rhinoclemmys_nasuta	(Rhinoclemmys_funerea	Rhinoclemmys_areolata )))))))));
(Malaclemys_terrapin	((Cyclemys_oldhamii	(((Notochelys_platynota	(Siebenrockiella_crassicollis	(Pangshura_tecta	(Pangshura_tentoria	(Sacalia_bealei	(Mauremys_nigricans	(((Orlitia_borneensis	(Mauremys_sinensis	(Batagur_dhongoka	(((Batagur_baska	Batagur_borneoensis )	(Batagur_kachuga	(Hardella_thurjii	Pangshura_smithii )))	(Heosemys_spinosa	Leucocephalon_yuwonoi )))))	(Morenia_ocellata	(Mauremys_caspica	Mauremys_rivulata )))	(Mauremys_reevesii	(Malayemys_subtrijuga	(Melanochelys_trijuga	(Geoemyda_spengleri	Sacalia_quadriocellata )))))))))))	(Morenia_petersi	(Mauremys_leprosa	Mauremys_japonica )))	(Rhinoclemmys_diademata	(Rhinoclemmys_pulcherrima	((Rhinoclemmys_punctularia	(Rhinoclemmys_melanosterna	(Rhinoclemmys_annulata	(Heosemys_grandis	(Heosemys_annandalii	Mauremys_annamensis )))))	(Rhinoclemmys_nasuta	(Rhinoclemmys_funerea	Rhinoclemmys_areolata )))))))	(Cyclemys_dentata	(Cuora_mccordi	(Cuora_aurocapitata	(Cuora_amboinensis	(Cuora_flavomarginata	Cuora_picturata )))))));
(Malaclemys_terrapin	((Cyclemys_oldhamii	(Rhinoclemmys_diademata	((((((Malayemys_subtrijuga	(Mauremys_reevesii	(Mauremys_nigricans	(((Orlitia_borneensis	(Leucocephalon_yuwonoi	(Batagur_kachuga	(Batagur_baska	Batagur_borneoensis ))))	(Batagur_dhongoka	Mauremys_sinensis ))	(Morenia_ocellata	(Mauremys_rivulata	(Mauremys_caspica	(Hardella_thurjii	Pangshura_smithii ))))))))	(Melanochelys_trijuga	(Geoemyda_spengleri	Sacalia_quadriocellata )))	(Pangshura_tentoria	(Pangshura_tecta	(Heosemys_spinosa	Sacalia_bealei ))))	(Rhinoclemmys_nasuta	Rhinoclemmys_areolata ))	(Rhinoclemmys_funerea	(Rhinoclemmys_punctularia	(Rhinoclemmys_melanosterna	(Rhinoclemmys_annulata	(Heosemys_grandis	(Heosemys_annandalii	Mauremys_annamensis )))))))	(Rhinoclemmys_pulcherrima	(Notochelys_platynota	(Siebenrockiella_crassicollis	(Morenia_petersi	(Mauremys_leprosa	Mauremys_japonica ))))))))	(Cyclemys_dentata	(Cuora_mccordi	(Cuora_flavomarginata	(Cuora_amboinensis	(Cuora_aurocapitata	Cuora_picturata )))))));
(Malaclemys_terrapin	(Geoemyda_spengleri	(Melanochelys_trijuga	(((((Sacalia_bealei	(Pangshura_tentoria	(Heosemys_spinosa	(Leucocephalon_yuwonoi	(Batagur_dhongoka	(Mauremys_sinensis	((Batagur_baska	Batagur_borneoensis )	(Hardella_thurjii	(Batagur_kachuga	Pangshura_smithii )))))))))	(Malayemys_subtrijuga	(Mauremys_reevesii	(Mauremys_nigricans	(Morenia_ocellata	((Heosemys_grandis	(Heosemys_annandalii	Mauremys_annamensis ))	(Mauremys_caspica	Mauremys_rivulata )))))))	(Morenia_petersi	(Mauremys_leprosa	(Notochelys_platynota	(Cuora_mccordi	(Cuora_flavomarginata	(Cuora_picturata	(Cuora_amboinensis	Cuora_aurocapitata ))))))))	(Siebenrockiella_crassicollis	(Mauremys_japonica	(Pangshura_tecta	Sacalia_quadriocellata ))))	(Cyclemys_dentata	(Rhinoclemmys_diademata	(Rhinoclemmys_pulcherrima	(((Orlitia_borneensis	Rhinoclemmys_annulata )	(Cyclemys_oldhamii	Rhinoclemmys_funerea ))	(Rhinoclemmys_punctularia	(Rhinoclemmys_nasuta	(Rhinoclemmys_melanosterna	Rhinoclemmys_areolata )))))))))));
(Malaclemys_terrapin	((Cyclemys_oldhamii	(Rhinoclemmys_diademata	(((Malayemys_subtrijuga	(((Mauremys_nigricans	(Sacalia_bealei	((Pangshura_tentoria	(Heosemys_spinosa	(Batagur_dhongoka	(Leucocephalon_yuwonoi	((Batagur_baska	Batagur_borneoensis )	(Batagur_kachuga	(Hardella_thurjii	Pangshura_smithii )))))))	(Pangshura_tecta	Sacalia_quadriocellata ))))	(Orlitia_borneensis	(Morenia_ocellata	(Mauremys_sinensis	(Mauremys_caspica	Mauremys_rivulata )))))	(Mauremys_reevesii	(Geoemyda_spengleri	Melanochelys_trijuga ))))	((Morenia_petersi	(Mauremys_leprosa	Mauremys_japonica ))	(Notochelys_platynota	Siebenrockiella_crassicollis )))	(Rhinoclemmys_pulcherrima	(Rhinoclemmys_punctularia	((Rhinoclemmys_melanosterna	(Rhinoclemmys_annulata	(Heosemys_grandis	(Heosemys_annandalii	Mauremys_annamensis ))))	(Rhinoclemmys_nasuta	(Rhinoclemmys_funerea	Rhinoclemmys_areolata ))))))))	(Cyclemys_dentata	(Cuora_mccordi	(Cuora_flavomarginata	(Cuora_picturata	(Cuora_amboinensis	Cuora_aurocapitata )))))));
(Malaclemys_terrapin	((((Malayemys_subtrijuga	((Mauremys_reevesii	((Mauremys_nigricans	(Sacalia_bealei	(Pangshura_tecta	(Pangshura_tentoria	(Heosemys_spinosa	(Batagur_dhongoka	(Leucocephalon_yuwonoi	((Batagur_baska	Batagur_borneoensis )	(Batagur_kachuga	(Hardella_thurjii	Pangshura_smithii ))))))))))	(Morenia_ocellata	(Mauremys_sinensis	((Heosemys_grandis	(Heosemys_annandalii	Mauremys_annamensis ))	(Mauremys_caspica	Mauremys_rivulata ))))))	(Melanochelys_trijuga	(Geoemyda_spengleri	Sacalia_quadriocellata ))))	(Cyclemys_oldhamii	((Orlitia_borneensis	Rhinoclemmys_annulata )	(((Rhinoclemmys_punctularia	(Rhinoclemmys_diademata	Rhinoclemmys_pulcherrima ))	(Rhinoclemmys_melanosterna	Rhinoclemmys_nasuta ))	(Rhinoclemmys_funerea	Rhinoclemmys_areolata )))))	((Morenia_petersi	Mauremys_leprosa )	(Notochelys_platynota	(Siebenrockiella_crassicollis	Mauremys_japonica ))))	(Cyclemys_dentata	(Cuora_flavomarginata	(Cuora_mccordi	(Cuora_amboinensis	(Cuora_aurocapitata	Cuora_picturata )))))));
(Malaclemys_terrapin	(Leucocephalon_yuwonoi	(Cuora_mccordi	((Cyclemys_dentata	(Rhinoclemmys_diademata	(((((Mauremys_rivulata	((Mauremys_sinensis	(Batagur_dhongoka	(Heosemys_spinosa	(Batagur_baska	(Batagur_borneoensis	(Batagur_kachuga	(Hardella_thurjii	Pangshura_smithii )))))))	(Orlitia_borneensis	(Morenia_petersi	Mauremys_leprosa ))))	((Mauremys_reevesii	(Mauremys_caspica	(Melanochelys_trijuga	(Geoemyda_spengleri	Sacalia_quadriocellata ))))	(Malayemys_subtrijuga	Morenia_ocellata )))	((Pangshura_tentoria	(Sacalia_bealei	(Pangshura_tecta	Rhinoclemmys_funerea )))	(Mauremys_nigricans	Rhinoclemmys_pulcherrima )))	(Rhinoclemmys_punctularia	(Heosemys_grandis	(Rhinoclemmys_annulata	(Mauremys_japonica	Rhinoclemmys_melanosterna )))))	(Siebenrockiella_crassicollis	(Rhinoclemmys_nasuta	(Heosemys_annandalii	(Mauremys_annamensis	Rhinoclemmys_areolata )))))))	(Notochelys_platynota	(Cyclemys_oldhamii	(Cuora_aurocapitata	(Cuora_picturata	(Cuora_amboinensis	Cuora_flavomarginata )))))))));
(Malaclemys_terrapin	(((((Malayemys_subtrijuga	(Mauremys_reevesii	((Mauremys_nigricans	(Sacalia_bealei	((Pangshura_tentoria	(Heosemys_spinosa	(Batagur_dhongoka	(Leucocephalon_yuwonoi	((Batagur_baska	Batagur_borneoensis )	(Batagur_kachuga	(Hardella_thurjii	Pangshura_smithii )))))))	(Pangshura_tecta	(Notochelys_platynota	Siebenrockiella_crassicollis )))))	(Orlitia_borneensis	(Morenia_ocellata	((Heosemys_grandis	(Heosemys_annandalii	Mauremys_annamensis ))	(Mauremys_sinensis	(Mauremys_caspica	Mauremys_rivulata ))))))))	(Melanochelys_trijuga	(Geoemyda_spengleri	Sacalia_quadriocellata )))	(Cyclemys_oldhamii	(((Rhinoclemmys_nasuta	(Mauremys_japonica	(Rhinoclemmys_funerea	Rhinoclemmys_areolata )))	(Rhinoclemmys_melanosterna	Rhinoclemmys_annulata ))	(Rhinoclemmys_punctularia	(Rhinoclemmys_diademata	Rhinoclemmys_pulcherrima )))))	(Morenia_petersi	Mauremys_leprosa ))	(Cyclemys_dentata	(Cuora_mccordi	(Cuora_flavomarginata	(Cuora_amboinensis	(Cuora_aurocapitata	Cuora_picturata )))))));
(Malaclemys_terrapin	((Cyclemys_oldhamii	(((Malayemys_subtrijuga	((Mauremys_reevesii	((Mauremys_nigricans	(Sacalia_bealei	(Pangshura_tecta	(Pangshura_tentoria	(Heosemys_spinosa	(Batagur_dhongoka	(Leucocephalon_yuwonoi	((Batagur_baska	Batagur_borneoensis )	(Batagur_kachuga	(Hardella_thurjii	Pangshura_smithii ))))))))))	(Orlitia_borneensis	(Morenia_ocellata	(Mauremys_caspica	(Mauremys_rivulata	Mauremys_sinensis ))))))	(Melanochelys_trijuga	(Geoemyda_spengleri	Sacalia_quadriocellata ))))	((Morenia_petersi	(Mauremys_leprosa	Mauremys_japonica ))	(Notochelys_platynota	Siebenrockiella_crassicollis )))	(Rhinoclemmys_diademata	(Rhinoclemmys_pulcherrima	(Rhinoclemmys_punctularia	((Rhinoclemmys_melanosterna	(Rhinoclemmys_annulata	(Heosemys_grandis	(Heosemys_annandalii	Mauremys_annamensis ))))	(Rhinoclemmys_funerea	(Rhinoclemmys_nasuta	Rhinoclemmys_areolata ))))))))	(Cyclemys_dentata	(Cuora_mccordi	(Cuora_flavomarginata	(Cuora_amboinensis	(Cuora_aurocapitata	Cuora_picturata )))))));
(Malaclemys_terrapin	((Cyclemys_dentata	(Cyclemys_oldhamii	(Rhinoclemmys_diademata	(((((Sacalia_bealei	(Pangshura_tentoria	(Heosemys_spinosa	(Leucocephalon_yuwonoi	(Batagur_dhongoka	(Batagur_baska	(Batagur_borneoensis	(Batagur_kachuga	(Hardella_thurjii	Pangshura_smithii )))))))))	((Mauremys_reevesii	(Orlitia_borneensis	(Mauremys_nigricans	(Morenia_ocellata	((Heosemys_grandis	(Heosemys_annandalii	Mauremys_annamensis ))	(Mauremys_sinensis	(Mauremys_caspica	Mauremys_rivulata )))))))	(Malayemys_subtrijuga	(Geoemyda_spengleri	Melanochelys_trijuga ))))	((Morenia_petersi	(Mauremys_leprosa	Mauremys_japonica ))	(Notochelys_platynota	Siebenrockiella_crassicollis )))	(Pangshura_tecta	Sacalia_quadriocellata ))	(Rhinoclemmys_pulcherrima	((Rhinoclemmys_punctularia	(Rhinoclemmys_melanosterna	Rhinoclemmys_annulata ))	(Rhinoclemmys_nasuta	(Rhinoclemmys_funerea	Rhinoclemmys_areolata ))))))))	(Cuora_mccordi	(Cuora_aurocapitata	(Cuora_amboinensis	(Cuora_flavomarginata	Cuora_picturata ))))));
(Malaclemys_terrapin	(Geoemyda_spengleri	(((Melanochelys_trijuga	(Malayemys_subtrijuga	(Mauremys_reevesii	(((Orlitia_borneensis	(Mauremys_sinensis	(Batagur_dhongoka	(Heosemys_spinosa	(Leucocephalon_yuwonoi	((Batagur_baska	Batagur_borneoensis )	(Batagur_kachuga	(Hardella_thurjii	Pangshura_smithii ))))))))	(Morenia_ocellata	(Mauremys_caspica	Mauremys_rivulata )))	(Mauremys_nigricans	(Sacalia_bealei	(Pangshura_tentoria	(Pangshura_tecta	Sacalia_quadriocellata ))))))))	((Morenia_petersi	(Mauremys_leprosa	Mauremys_japonica ))	(Notochelys_platynota	Siebenrockiella_crassicollis )))	((Rhinoclemmys_diademata	(Cyclemys_oldhamii	(Cyclemys_dentata	(Cuora_mccordi	(Cuora_flavomarginata	(Cuora_amboinensis	(Cuora_aurocapitata	Cuora_picturata )))))))	(Rhinoclemmys_pulcherrima	(Rhinoclemmys_punctularia	((Rhinoclemmys_melanosterna	(Rhinoclemmys_annulata	(Heosemys_grandis	(Heosemys_annandalii	Mauremys_annamensis ))))	(Rhinoclemmys_nasuta	(Rhinoclemmys_funerea	Rhinoclemmys_areolata )))))))));
(Malaclemys_terrapin	((((Siebenrockiella_crassicollis	((Malayemys_subtrijuga	(Mauremys_reevesii	(Morenia_ocellata	(Mauremys_nigricans	(((Mauremys_sinensis	(Batagur_dhongoka	(Heosemys_spinosa	(Leucocephalon_yuwonoi	((Batagur_baska	Batagur_borneoensis )	(Batagur_kachuga	(Hardella_thurjii	Pangshura_smithii )))))))	(((Heosemys_annandalii	(Heosemys_grandis	Mauremys_annamensis ))	(Mauremys_caspica	Mauremys_rivulata ))	(Orlitia_borneensis	Rhinoclemmys_annulata )))	(Sacalia_bealei	(Pangshura_tentoria	Pangshura_tecta )))))))	(Melanochelys_trijuga	(Geoemyda_spengleri	Sacalia_quadriocellata ))))	(Notochelys_platynota	(Morenia_petersi	Mauremys_leprosa )))	(Cyclemys_oldhamii	(Rhinoclemmys_pulcherrima	(Rhinoclemmys_diademata	(Rhinoclemmys_punctularia	(Rhinoclemmys_melanosterna	((Mauremys_japonica	Rhinoclemmys_funerea )	(Rhinoclemmys_nasuta	Rhinoclemmys_areolata ))))))))	(Cyclemys_dentata	(Cuora_mccordi	(Cuora_flavomarginata	(Cuora_picturata	(Cuora_amboinensis	Cuora_aurocapitata )))))));
(Malaclemys_terrapin	(((((Malayemys_subtrijuga	((Sacalia_bealei	(Pangshura_tentoria	(Heosemys_spinosa	(Leucocephalon_yuwonoi	(Batagur_dhongoka	(Mauremys_sinensis	((Batagur_baska	Batagur_borneoensis )	(Hardella_thurjii	(Batagur_kachuga	Pangshura_smithii )))))))))	(Mauremys_reevesii	((Mauremys_nigricans	(Morenia_ocellata	((Heosemys_grandis	(Heosemys_annandalii	Mauremys_annamensis ))	(Mauremys_caspica	Mauremys_rivulata ))))	(Orlitia_borneensis	Rhinoclemmys_annulata )))))	(Morenia_petersi	(Mauremys_leprosa	(Notochelys_platynota	(Cuora_amboinensis	(Cuora_aurocapitata	(Cuora_mccordi	(Cuora_flavomarginata	Cuora_picturata ))))))))	(Siebenrockiella_crassicollis	(Pangshura_tecta	Mauremys_japonica )))	(Melanochelys_trijuga	(Geoemyda_spengleri	Sacalia_quadriocellata )))	(Cyclemys_dentata	(Rhinoclemmys_diademata	(Rhinoclemmys_pulcherrima	((Rhinoclemmys_nasuta	(Rhinoclemmys_funerea	(Cyclemys_oldhamii	Rhinoclemmys_areolata )))	(Rhinoclemmys_punctularia	Rhinoclemmys_melanosterna )))))));
(Malaclemys_terrapin	((Malayemys_subtrijuga	((Mauremys_reevesii	((Morenia_ocellata	(Mauremys_rivulata	(Orlitia_borneensis	(Mauremys_sinensis	(Batagur_dhongoka	(((Batagur_baska	Batagur_borneoensis )	(Batagur_kachuga	(Hardella_thurjii	Pangshura_smithii )))	(Heosemys_spinosa	Leucocephalon_yuwonoi )))))))	(Mauremys_caspica	(Mauremys_nigricans	(Sacalia_bealei	(Pangshura_tentoria	(Pangshura_tecta	Siebenrockiella_crassicollis )))))))	(Melanochelys_trijuga	(Geoemyda_spengleri	Sacalia_quadriocellata ))))	(((Notochelys_platynota	(Cyclemys_oldhamii	(Cyclemys_dentata	(Cuora_aurocapitata	(Cuora_amboinensis	(Cuora_picturata	(Cuora_mccordi	Cuora_flavomarginata )))))))	(Rhinoclemmys_diademata	(Rhinoclemmys_pulcherrima	(Rhinoclemmys_punctularia	(((Rhinoclemmys_annulata	(Heosemys_grandis	(Heosemys_annandalii	Mauremys_annamensis )))	(Mauremys_japonica	Rhinoclemmys_melanosterna ))	(Rhinoclemmys_nasuta	(Rhinoclemmys_funerea	Rhinoclemmys_areolata )))))))	(Morenia_petersi	Mauremys_leprosa ))));
(Malaclemys_terrapin	((Cyclemys_oldhamii	(((Leucocephalon_yuwonoi	((Sacalia_bealei	(Malayemys_subtrijuga	(((Batagur_dhongoka	(Batagur_baska	(Batagur_borneoensis	(Batagur_kachuga	(Hardella_thurjii	Pangshura_smithii )))))	(Orlitia_borneensis	(Morenia_ocellata	(Mauremys_sinensis	(Mauremys_caspica	Mauremys_rivulata )))))	(Mauremys_reevesii	Mauremys_nigricans ))))	(Pangshura_tentoria	(Pangshura_tecta	((Sacalia_quadriocellata	(Geoemyda_spengleri	Melanochelys_trijuga ))	((Rhinoclemmys_punctularia	(Rhinoclemmys_melanosterna	(Rhinoclemmys_annulata	(Heosemys_grandis	(Heosemys_annandalii	Mauremys_annamensis )))))	(Rhinoclemmys_pulcherrima	(Mauremys_leprosa	Mauremys_japonica ))))))))	(Rhinoclemmys_nasuta	(Rhinoclemmys_funerea	Rhinoclemmys_areolata )))	(Rhinoclemmys_diademata	((Morenia_petersi	Heosemys_spinosa )	(Notochelys_platynota	Siebenrockiella_crassicollis )))))	(Cyclemys_dentata	(Cuora_mccordi	(Cuora_aurocapitata	(Cuora_amboinensis	(Cuora_flavomarginata	Cuora_picturata )))))));
(Malaclemys_terrapin	(Geoemyda_spengleri	((Melanochelys_trijuga	(((Malayemys_subtrijuga	(Mauremys_reevesii	(Mauremys_nigricans	((Mauremys_sinensis	(Batagur_dhongoka	(Leucocephalon_yuwonoi	((Batagur_baska	Batagur_borneoensis )	(Batagur_kachuga	(Hardella_thurjii	Pangshura_smithii ))))))	(Morenia_ocellata	((Heosemys_grandis	(Heosemys_annandalii	Mauremys_annamensis ))	(Mauremys_caspica	Mauremys_rivulata )))))))	(Morenia_petersi	(Mauremys_leprosa	(Notochelys_platynota	(Siebenrockiella_crassicollis	Mauremys_japonica )))))	(Sacalia_quadriocellata	(Pangshura_tentoria	(Sacalia_bealei	(Pangshura_tecta	Heosemys_spinosa ))))))	(Rhinoclemmys_pulcherrima	((Rhinoclemmys_diademata	(Cyclemys_dentata	(Cuora_flavomarginata	(Cuora_mccordi	(Cuora_amboinensis	(Cuora_aurocapitata	Cuora_picturata ))))))	(Cyclemys_oldhamii	(Rhinoclemmys_areolata	((Rhinoclemmys_punctularia	(Orlitia_borneensis	Rhinoclemmys_annulata ))	(Rhinoclemmys_funerea	(Rhinoclemmys_melanosterna	Rhinoclemmys_nasuta ))))))))));
(Malaclemys_terrapin	(Geoemyda_spengleri	(Mauremys_caspica	(Mauremys_rivulata	((Sacalia_bealei	(Mauremys_nigricans	((Pangshura_tentoria	(Pangshura_tecta	(Mauremys_sinensis	(Batagur_dhongoka	(Heosemys_spinosa	(Leucocephalon_yuwonoi	((Batagur_baska	Batagur_borneoensis )	(Batagur_kachuga	(Hardella_thurjii	Pangshura_smithii )))))))))	(Morenia_ocellata	((Mauremys_reevesii	Malayemys_subtrijuga )	(Melanochelys_trijuga	Sacalia_quadriocellata ))))))	((Rhinoclemmys_annulata	(Orlitia_borneensis	(Rhinoclemmys_pulcherrima	((Cyclemys_oldhamii	((Cyclemys_dentata	(Cuora_mccordi	(Cuora_flavomarginata	(Cuora_amboinensis	(Cuora_aurocapitata	Cuora_picturata )))))	((Morenia_petersi	Mauremys_leprosa )	(Notochelys_platynota	(Siebenrockiella_crassicollis	Mauremys_japonica )))))	(((Rhinoclemmys_diademata	Rhinoclemmys_punctularia )	(Rhinoclemmys_melanosterna	Rhinoclemmys_nasuta ))	(Rhinoclemmys_funerea	Rhinoclemmys_areolata ))))))	(Heosemys_grandis	(Heosemys_annandalii	Mauremys_annamensis ))))))));
(Malaclemys_terrapin	(Cuora_mccordi	(Cyclemys_dentata	(((Rhinoclemmys_punctularia	(Rhinoclemmys_diademata	((Notochelys_platynota	((Rhinoclemmys_pulcherrima	(((Sacalia_bealei	((Orlitia_borneensis	(((Leucocephalon_yuwonoi	(Batagur_baska	(Batagur_kachuga	Heosemys_spinosa )))	(Batagur_dhongoka	(Hardella_thurjii	Pangshura_smithii )))	(Batagur_borneoensis	Mauremys_sinensis )))	(Mauremys_caspica	Mauremys_rivulata )))	(Mauremys_nigricans	(Morenia_ocellata	((Mauremys_reevesii	(Melanochelys_trijuga	Malayemys_subtrijuga ))	(Geoemyda_spengleri	Sacalia_quadriocellata )))))	(Pangshura_tentoria	Pangshura_tecta )))	(Siebenrockiella_crassicollis	(Rhinoclemmys_funerea	Rhinoclemmys_areolata ))))	((Rhinoclemmys_annulata	(Rhinoclemmys_melanosterna	(Heosemys_grandis	(Heosemys_annandalii	Mauremys_annamensis ))))	(Mauremys_japonica	Rhinoclemmys_nasuta )))))	(Morenia_petersi	Mauremys_leprosa ))	(Cyclemys_oldhamii	(Cuora_flavomarginata	(Cuora_amboinensis	(Cuora_aurocapitata	Cuora_picturata ))))))));
(Malaclemys_terrapin	(Cuora_flavomarginata	((Cyclemys_dentata	((((Malayemys_subtrijuga	((Mauremys_reevesii	(Morenia_ocellata	((Pangshura_tecta	(Pangshura_tentoria	(Mauremys_sinensis	(Batagur_dhongoka	(Heosemys_spinosa	(Leucocephalon_yuwonoi	((Batagur_baska	Batagur_borneoensis )	(Batagur_kachuga	(Hardella_thurjii	Pangshura_smithii )))))))))	(Mauremys_nigricans	(Sacalia_bealei	(Mauremys_caspica	Mauremys_rivulata ))))))	(Melanochelys_trijuga	(Geoemyda_spengleri	Sacalia_quadriocellata ))))	(Morenia_petersi	Mauremys_leprosa ))	(Notochelys_platynota	Siebenrockiella_crassicollis ))	(Cyclemys_oldhamii	(((Rhinoclemmys_pulcherrima	(Rhinoclemmys_melanosterna	(Rhinoclemmys_annulata	(Heosemys_grandis	(Heosemys_annandalii	Mauremys_annamensis )))))	((Orlitia_borneensis	Rhinoclemmys_nasuta )	(Mauremys_japonica	(Rhinoclemmys_funerea	Rhinoclemmys_areolata ))))	(Rhinoclemmys_diademata	Rhinoclemmys_punctularia )))))	(Cuora_mccordi	(Cuora_amboinensis	(Cuora_aurocapitata	Cuora_picturata ))))));
(Malaclemys_terrapin	(((Malayemys_subtrijuga	(Mauremys_reevesii	(Orlitia_borneensis	((Mauremys_nigricans	((Pangshura_tentoria	(Heosemys_spinosa	(Leucocephalon_yuwonoi	(Batagur_dhongoka	((Batagur_baska	Batagur_borneoensis )	(Pangshura_smithii	(Hardella_thurjii	Batagur_kachuga )))))))	(Pangshura_tecta	Sacalia_bealei )))	(Morenia_ocellata	(Mauremys_caspica	(Mauremys_rivulata	(Mauremys_sinensis	(Heosemys_annandalii	(Heosemys_grandis	Mauremys_annamensis ))))))))))	(Melanochelys_trijuga	(Geoemyda_spengleri	Sacalia_quadriocellata )))	((Notochelys_platynota	((Cyclemys_dentata	(Cuora_mccordi	(Cuora_flavomarginata	(Cuora_amboinensis	(Cuora_aurocapitata	Cuora_picturata )))))	(Morenia_petersi	(Mauremys_leprosa	Mauremys_japonica ))))	(((Rhinoclemmys_funerea	(Rhinoclemmys_pulcherrima	(Siebenrockiella_crassicollis	Rhinoclemmys_areolata )))	(Rhinoclemmys_melanosterna	Rhinoclemmys_annulata ))	((Cyclemys_oldhamii	Rhinoclemmys_nasuta )	(Rhinoclemmys_diademata	Rhinoclemmys_punctularia ))))));
(Malaclemys_terrapin	(Geoemyda_spengleri	(Sacalia_quadriocellata	(Melanochelys_trijuga	((Malayemys_subtrijuga	(Mauremys_reevesii	((Mauremys_nigricans	((Sacalia_bealei	((Heosemys_spinosa	(Batagur_dhongoka	(Leucocephalon_yuwonoi	((Batagur_baska	Batagur_borneoensis )	(Batagur_kachuga	(Hardella_thurjii	Pangshura_smithii ))))))	(Pangshura_tentoria	Pangshura_tecta )))	(Orlitia_borneensis	Rhinoclemmys_annulata )))	(Morenia_ocellata	((Heosemys_grandis	(Heosemys_annandalii	Mauremys_annamensis ))	(Mauremys_sinensis	(Mauremys_caspica	Mauremys_rivulata )))))))	(Siebenrockiella_crassicollis	(((Cyclemys_oldhamii	((Rhinoclemmys_diademata	(Cyclemys_dentata	(Cuora_mccordi	(Cuora_flavomarginata	(Cuora_picturata	(Cuora_amboinensis	Cuora_aurocapitata ))))))	(Rhinoclemmys_pulcherrima	((Rhinoclemmys_punctularia	Rhinoclemmys_melanosterna )	(Rhinoclemmys_funerea	(Rhinoclemmys_nasuta	Rhinoclemmys_areolata ))))))	(Mauremys_leprosa	Mauremys_japonica ))	(Morenia_petersi	Notochelys_platynota ))))))));
(Malaclemys_terrapin	(Geoemyda_spengleri	((Melanochelys_trijuga	(Mauremys_reevesii	((((Morenia_ocellata	(Pangshura_tentoria	(Mauremys_sinensis	((Leucocephalon_yuwonoi	((Batagur_baska	Batagur_borneoensis )	(Pangshura_smithii	(Hardella_thurjii	Batagur_kachuga ))))	(Batagur_dhongoka	Heosemys_spinosa )))))	(Mauremys_nigricans	(Sacalia_bealei	(Mauremys_caspica	(Orlitia_borneensis	Mauremys_rivulata )))))	(Pangshura_tecta	Sacalia_quadriocellata ))	(Notochelys_platynota	(Siebenrockiella_crassicollis	(Malayemys_subtrijuga	(Morenia_petersi	(Mauremys_leprosa	Mauremys_japonica ))))))))	(Rhinoclemmys_pulcherrima	((Rhinoclemmys_diademata	(Cyclemys_oldhamii	(Cyclemys_dentata	(Cuora_mccordi	(Cuora_flavomarginata	(Cuora_amboinensis	(Cuora_aurocapitata	Cuora_picturata )))))))	(Rhinoclemmys_punctularia	((Rhinoclemmys_melanosterna	(Rhinoclemmys_annulata	(Heosemys_grandis	(Heosemys_annandalii	Mauremys_annamensis ))))	(Rhinoclemmys_nasuta	(Rhinoclemmys_funerea	Rhinoclemmys_areolata )))))))));
(Malaclemys_terrapin	((Cyclemys_oldhamii	(Rhinoclemmys_diademata	((((Sacalia_bealei	(((Orlitia_borneensis	(Mauremys_sinensis	(Batagur_dhongoka	(Leucocephalon_yuwonoi	((Batagur_baska	Batagur_borneoensis )	(Batagur_kachuga	(Hardella_thurjii	Pangshura_smithii )))))))	(Mauremys_nigricans	(Morenia_ocellata	(Mauremys_caspica	Mauremys_rivulata ))))	(Malayemys_subtrijuga	(Mauremys_reevesii	(Geoemyda_spengleri	Melanochelys_trijuga )))))	(Pangshura_tentoria	(Pangshura_tecta	Sacalia_quadriocellata )))	((Heosemys_spinosa	(Morenia_petersi	Mauremys_leprosa ))	(Notochelys_platynota	(Siebenrockiella_crassicollis	Mauremys_japonica ))))	(Rhinoclemmys_pulcherrima	((Rhinoclemmys_punctularia	(Rhinoclemmys_melanosterna	(Rhinoclemmys_annulata	(Heosemys_grandis	(Heosemys_annandalii	Mauremys_annamensis )))))	(Rhinoclemmys_funerea	(Rhinoclemmys_nasuta	Rhinoclemmys_areolata )))))))	(Cyclemys_dentata	(Cuora_flavomarginata	(Cuora_mccordi	(Cuora_amboinensis	(Cuora_aurocapitata	Cuora_picturata )))))));
(Malaclemys_terrapin	((Cyclemys_oldhamii	(((Notochelys_platynota	(Siebenrockiella_crassicollis	(Malayemys_subtrijuga	(((Morenia_ocellata	(Mauremys_nigricans	(Mauremys_caspica	(Sacalia_bealei	(Mauremys_rivulata	(Orlitia_borneensis	(Mauremys_sinensis	(Heosemys_spinosa	(Batagur_dhongoka	(Leucocephalon_yuwonoi	((Batagur_baska	Batagur_borneoensis )	(Batagur_kachuga	(Hardella_thurjii	Pangshura_smithii )))))))))))))	(Pangshura_tentoria	(Pangshura_tecta	Sacalia_quadriocellata )))	(Mauremys_reevesii	(Geoemyda_spengleri	Melanochelys_trijuga ))))))	(Morenia_petersi	(Mauremys_leprosa	Mauremys_japonica )))	(Rhinoclemmys_diademata	((Rhinoclemmys_pulcherrima	(Rhinoclemmys_punctularia	(Rhinoclemmys_melanosterna	(Rhinoclemmys_annulata	(Heosemys_grandis	(Heosemys_annandalii	Mauremys_annamensis ))))))	(Rhinoclemmys_funerea	(Rhinoclemmys_nasuta	Rhinoclemmys_areolata ))))))	(Cyclemys_dentata	(Cuora_mccordi	(Cuora_flavomarginata	(Cuora_picturata	(Cuora_amboinensis	Cuora_aurocapitata )))))));
(Malaclemys_terrapin	(((Melanochelys_trijuga	(Sacalia_bealei	(((Malayemys_subtrijuga	(Geoemyda_spengleri	(Cyclemys_oldhamii	((Batagur_baska	Batagur_borneoensis )	((Mauremys_reevesii	Mauremys_nigricans )	(Orlitia_borneensis	(((Hardella_thurjii	Batagur_dhongoka )	(Morenia_ocellata	((Heosemys_grandis	Mauremys_annamensis )	(Pangshura_smithii	(Mauremys_sinensis	(Heosemys_annandalii	(Mauremys_caspica	Mauremys_rivulata )))))))	(Batagur_kachuga	Rhinoclemmys_annulata ))))))))	(Rhinoclemmys_nasuta	(Rhinoclemmys_funerea	(Rhinoclemmys_punctularia	Rhinoclemmys_melanosterna ))))	(Pangshura_tentoria	(Rhinoclemmys_areolata	(Sacalia_quadriocellata	(Leucocephalon_yuwonoi	(Pangshura_tecta	(Siebenrockiella_crassicollis	Mauremys_japonica )))))))))	(Cyclemys_dentata	Rhinoclemmys_diademata ))	(Heosemys_spinosa	(Morenia_petersi	(Rhinoclemmys_pulcherrima	(Mauremys_leprosa	(Notochelys_platynota	(Cuora_amboinensis	(Cuora_aurocapitata	(Cuora_mccordi	(Cuora_flavomarginata	Cuora_picturata )))))))))));
(Malaclemys_terrapin	(((((Malayemys_subtrijuga	(Melanochelys_trijuga	(Mauremys_reevesii	((Morenia_ocellata	(Mauremys_nigricans	(Sacalia_bealei	((Mauremys_sinensis	(Heosemys_spinosa	(Batagur_dhongoka	((Leucocephalon_yuwonoi	(Batagur_kachuga	(Batagur_baska	Batagur_borneoensis )))	(Hardella_thurjii	Pangshura_smithii )))))	(Orlitia_borneensis	(Mauremys_caspica	Mauremys_rivulata ))))))	(Pangshura_tentoria	(Pangshura_tecta	Sacalia_quadriocellata ))))))	(Notochelys_platynota	Siebenrockiella_crassicollis ))	(Morenia_petersi	Mauremys_leprosa ))	(Cyclemys_oldhamii	(Rhinoclemmys_pulcherrima	((Rhinoclemmys_melanosterna	(Rhinoclemmys_nasuta	((Mauremys_japonica	(Rhinoclemmys_annulata	(Heosemys_grandis	(Heosemys_annandalii	Mauremys_annamensis ))))	(Rhinoclemmys_funerea	Rhinoclemmys_areolata ))))	(Rhinoclemmys_diademata	Rhinoclemmys_punctularia )))))	(Geoemyda_spengleri	(Cyclemys_dentata	(Cuora_amboinensis	(Cuora_aurocapitata	(Cuora_picturata	(Cuora_mccordi	Cuora_flavomarginata ))))))));
(Malaclemys_terrapin	((Cyclemys_dentata	(Cyclemys_oldhamii	(Rhinoclemmys_diademata	((((Malayemys_subtrijuga	(Mauremys_reevesii	((Orlitia_borneensis	(Mauremys_sinensis	(Batagur_dhongoka	((Batagur_baska	(Batagur_borneoensis	(Batagur_kachuga	(Hardella_thurjii	Pangshura_smithii ))))	(Heosemys_spinosa	Leucocephalon_yuwonoi )))))	((Mauremys_nigricans	(Sacalia_bealei	(Pangshura_tentoria	Pangshura_tecta )))	(Morenia_ocellata	(Mauremys_caspica	Mauremys_rivulata ))))))	(Melanochelys_trijuga	(Geoemyda_spengleri	Sacalia_quadriocellata )))	((Morenia_petersi	Mauremys_leprosa )	(Notochelys_platynota	Siebenrockiella_crassicollis )))	(Rhinoclemmys_pulcherrima	(Rhinoclemmys_punctularia	((Mauremys_japonica	(Rhinoclemmys_melanosterna	(Rhinoclemmys_annulata	(Heosemys_grandis	(Heosemys_annandalii	Mauremys_annamensis )))))	(Rhinoclemmys_nasuta	(Rhinoclemmys_funerea	Rhinoclemmys_areolata )))))))))	(Cuora_mccordi	(Cuora_flavomarginata	(Cuora_amboinensis	(Cuora_aurocapitata	Cuora_picturata ))))));
(Malaclemys_terrapin	((Melanochelys_trijuga	((Heosemys_spinosa	((Sacalia_bealei	(Malayemys_subtrijuga	(Batagur_dhongoka	(Mauremys_reevesii	((Mauremys_nigricans	(Morenia_ocellata	((Heosemys_annandalii	((Mauremys_sinensis	(Pangshura_smithii	(Hardella_thurjii	(Batagur_kachuga	(Batagur_baska	Batagur_borneoensis )))))	(Mauremys_caspica	Mauremys_rivulata )))	(Heosemys_grandis	Mauremys_annamensis ))))	(Orlitia_borneensis	Rhinoclemmys_annulata ))))))	(Pangshura_tentoria	(Leucocephalon_yuwonoi	(Pangshura_tecta	Sacalia_quadriocellata )))))	(Morenia_petersi	(Mauremys_leprosa	(Notochelys_platynota	(Siebenrockiella_crassicollis	Mauremys_japonica ))))))	((Rhinoclemmys_pulcherrima	(Cuora_mccordi	(Cuora_amboinensis	(Cuora_aurocapitata	(Cuora_flavomarginata	Cuora_picturata )))))	(Cyclemys_dentata	(Rhinoclemmys_diademata	((Rhinoclemmys_melanosterna	(Rhinoclemmys_punctularia	(Geoemyda_spengleri	Cyclemys_oldhamii )))	(Rhinoclemmys_nasuta	(Rhinoclemmys_funerea	Rhinoclemmys_areolata ))))))));
(Malaclemys_terrapin	((Cyclemys_oldhamii	(Rhinoclemmys_diademata	(Rhinoclemmys_pulcherrima	((((Sacalia_bealei	(Malayemys_subtrijuga	(((Orlitia_borneensis	(Mauremys_sinensis	(Batagur_dhongoka	(((Batagur_baska	Batagur_borneoensis )	(Batagur_kachuga	(Hardella_thurjii	Pangshura_smithii )))	(Heosemys_spinosa	Leucocephalon_yuwonoi )))))	(Morenia_ocellata	(Mauremys_caspica	Mauremys_rivulata )))	(Mauremys_nigricans	(Mauremys_reevesii	(Geoemyda_spengleri	Melanochelys_trijuga ))))))	(Pangshura_tentoria	(Pangshura_tecta	Sacalia_quadriocellata )))	((Notochelys_platynota	(Morenia_petersi	Mauremys_leprosa ))	(Siebenrockiella_crassicollis	Mauremys_japonica )))	((Rhinoclemmys_nasuta	(Rhinoclemmys_punctularia	(Rhinoclemmys_melanosterna	(Rhinoclemmys_annulata	(Heosemys_grandis	(Heosemys_annandalii	Mauremys_annamensis ))))))	(Rhinoclemmys_funerea	Rhinoclemmys_areolata ))))))	(Cyclemys_dentata	(Cuora_mccordi	(Cuora_aurocapitata	(Cuora_amboinensis	(Cuora_flavomarginata	Cuora_picturata )))))));
(Malaclemys_terrapin	((Cyclemys_oldhamii	((((Malayemys_subtrijuga	(Mauremys_reevesii	(((Orlitia_borneensis	(Mauremys_sinensis	(Heosemys_spinosa	(Batagur_dhongoka	(Leucocephalon_yuwonoi	((Batagur_baska	Batagur_borneoensis )	(Batagur_kachuga	(Hardella_thurjii	Pangshura_smithii ))))))))	(Morenia_ocellata	(Mauremys_caspica	Mauremys_rivulata )))	(Mauremys_nigricans	(Sacalia_bealei	(Pangshura_tentoria	Pangshura_tecta ))))))	(Melanochelys_trijuga	(Geoemyda_spengleri	Sacalia_quadriocellata )))	(Siebenrockiella_crassicollis	(Notochelys_platynota	(Morenia_petersi	Mauremys_leprosa ))))	(Rhinoclemmys_diademata	(Rhinoclemmys_pulcherrima	(Rhinoclemmys_punctularia	((Rhinoclemmys_melanosterna	(Rhinoclemmys_annulata	(Heosemys_grandis	(Heosemys_annandalii	Mauremys_annamensis ))))	(Rhinoclemmys_nasuta	(Mauremys_japonica	(Rhinoclemmys_funerea	Rhinoclemmys_areolata )))))))))	(Cyclemys_dentata	(Cuora_amboinensis	(Cuora_aurocapitata	(Cuora_picturata	(Cuora_mccordi	Cuora_flavomarginata )))))));
(Malaclemys_terrapin	(Cyclemys_dentata	((Rhinoclemmys_diademata	((((Rhinoclemmys_pulcherrima	(Pangshura_tentoria	(Sacalia_bealei	(Mauremys_nigricans	(((Orlitia_borneensis	(Mauremys_sinensis	(Batagur_dhongoka	((Batagur_baska	(Batagur_borneoensis	(Batagur_kachuga	(Hardella_thurjii	Pangshura_smithii ))))	(Heosemys_spinosa	Leucocephalon_yuwonoi )))))	(Mauremys_reevesii	Malayemys_subtrijuga ))	(Morenia_ocellata	(Mauremys_caspica	Mauremys_rivulata )))))))	(Pangshura_tecta	Siebenrockiella_crassicollis ))	(Morenia_petersi	Mauremys_leprosa ))	((Melanochelys_trijuga	(Geoemyda_spengleri	Sacalia_quadriocellata ))	(Rhinoclemmys_punctularia	((Rhinoclemmys_melanosterna	(Rhinoclemmys_annulata	(Heosemys_grandis	(Heosemys_annandalii	Mauremys_annamensis ))))	(Mauremys_japonica	(Rhinoclemmys_nasuta	(Rhinoclemmys_funerea	Rhinoclemmys_areolata ))))))))	(Cyclemys_oldhamii	(Notochelys_platynota	(Cuora_aurocapitata	(Cuora_mccordi	(Cuora_amboinensis	(Cuora_flavomarginata	Cuora_picturata )))))))));
(Malaclemys_terrapin	(Cyclemys_dentata	((Rhinoclemmys_diademata	((((Malayemys_subtrijuga	(Mauremys_reevesii	(((Morenia_ocellata	(Mauremys_sinensis	(Batagur_dhongoka	(((Batagur_baska	Batagur_borneoensis )	(Batagur_kachuga	(Hardella_thurjii	Pangshura_smithii )))	(Heosemys_spinosa	Leucocephalon_yuwonoi )))))	(Orlitia_borneensis	(Mauremys_caspica	Mauremys_rivulata )))	(Mauremys_nigricans	(Sacalia_bealei	(Pangshura_tentoria	(Pangshura_tecta	(Notochelys_platynota	Siebenrockiella_crassicollis ))))))))	(Morenia_petersi	Mauremys_leprosa ))	(Melanochelys_trijuga	(Geoemyda_spengleri	Sacalia_quadriocellata )))	(Rhinoclemmys_pulcherrima	(Rhinoclemmys_punctularia	(((Rhinoclemmys_annulata	(Heosemys_grandis	(Heosemys_annandalii	Mauremys_annamensis )))	(Mauremys_japonica	Rhinoclemmys_melanosterna ))	(Rhinoclemmys_nasuta	(Rhinoclemmys_funerea	Rhinoclemmys_areolata )))))))	(Cyclemys_oldhamii	(Cuora_aurocapitata	(Cuora_picturata	(Cuora_amboinensis	(Cuora_mccordi	Cuora_flavomarginata ))))))));
(Malaclemys_terrapin	(((((Morenia_petersi	(Siebenrockiella_crassicollis	(Notochelys_platynota	((Pangshura_tentoria	(((Batagur_dhongoka	(Leucocephalon_yuwonoi	(Batagur_baska	(Batagur_borneoensis	(Batagur_kachuga	(Hardella_thurjii	Pangshura_smithii ))))))	(Mauremys_reevesii	Malayemys_subtrijuga ))	((Mauremys_nigricans	(Morenia_ocellata	(Heosemys_grandis	(Mauremys_annamensis	(Heosemys_annandalii	(Mauremys_sinensis	(Mauremys_caspica	Mauremys_rivulata )))))))	(Sacalia_bealei	(Orlitia_borneensis	Rhinoclemmys_annulata )))))	(Pangshura_tecta	Heosemys_spinosa )))))	(Mauremys_leprosa	Mauremys_japonica ))	(Cyclemys_oldhamii	(Rhinoclemmys_diademata	(Rhinoclemmys_pulcherrima	((Rhinoclemmys_punctularia	Rhinoclemmys_melanosterna )	(Rhinoclemmys_funerea	(Rhinoclemmys_nasuta	Rhinoclemmys_areolata )))))))	(Cyclemys_dentata	(Cuora_mccordi	(Cuora_flavomarginata	(Cuora_amboinensis	(Cuora_aurocapitata	Cuora_picturata ))))))	(Melanochelys_trijuga	(Geoemyda_spengleri	Sacalia_quadriocellata ))));
(Malaclemys_terrapin	(Geoemyda_spengleri	(Malayemys_subtrijuga	((Melanochelys_trijuga	((Mauremys_reevesii	(Mauremys_nigricans	(Morenia_ocellata	((Mauremys_sinensis	(Batagur_dhongoka	(Leucocephalon_yuwonoi	((Batagur_baska	Batagur_borneoensis )	(Pangshura_smithii	(Hardella_thurjii	Batagur_kachuga ))))))	((Heosemys_annandalii	(Heosemys_grandis	Mauremys_annamensis ))	(Mauremys_caspica	Mauremys_rivulata ))))))	((Pangshura_tentoria	(Pangshura_tecta	Sacalia_quadriocellata ))	(Heosemys_spinosa	Sacalia_bealei ))))	(((Cyclemys_oldhamii	(Cyclemys_dentata	(Cuora_mccordi	(Cuora_flavomarginata	(Cuora_picturata	(Cuora_amboinensis	Cuora_aurocapitata ))))))	(Rhinoclemmys_diademata	(Rhinoclemmys_pulcherrima	((Rhinoclemmys_punctularia	(Orlitia_borneensis	(Rhinoclemmys_melanosterna	Rhinoclemmys_annulata )))	(Rhinoclemmys_funerea	(Rhinoclemmys_nasuta	Rhinoclemmys_areolata ))))))	((Morenia_petersi	(Mauremys_leprosa	Mauremys_japonica ))	(Notochelys_platynota	Siebenrockiella_crassicollis )))))));
(Malaclemys_terrapin	(((Rhinoclemmys_punctularia	(Cyclemys_oldhamii	((Notochelys_platynota	(Rhinoclemmys_pulcherrima	((Geoemyda_spengleri	((Pangshura_tentoria	((Leucocephalon_yuwonoi	(Batagur_baska	(Batagur_kachuga	Heosemys_spinosa )))	(Batagur_dhongoka	(Hardella_thurjii	Pangshura_smithii ))))	((Mauremys_nigricans	(Sacalia_bealei	(Mauremys_caspica	(Mauremys_rivulata	(Batagur_borneoensis	Mauremys_sinensis )))))	(Morenia_ocellata	(Orlitia_borneensis	(Mauremys_reevesii	(Melanochelys_trijuga	Malayemys_subtrijuga )))))))	((Pangshura_tecta	Sacalia_quadriocellata )	(Siebenrockiella_crassicollis	(Rhinoclemmys_funerea	Rhinoclemmys_areolata ))))))	(Rhinoclemmys_diademata	(((Heosemys_grandis	(Heosemys_annandalii	Mauremys_annamensis ))	(Rhinoclemmys_melanosterna	Rhinoclemmys_annulata ))	(Mauremys_japonica	Rhinoclemmys_nasuta ))))))	(Morenia_petersi	Mauremys_leprosa ))	(Cyclemys_dentata	(Cuora_flavomarginata	(Cuora_mccordi	(Cuora_amboinensis	(Cuora_aurocapitata	Cuora_picturata )))))));
(Malaclemys_terrapin	((Cyclemys_oldhamii	(Rhinoclemmys_diademata	(Rhinoclemmys_pulcherrima	((Rhinoclemmys_punctularia	(Rhinoclemmys_melanosterna	((Rhinoclemmys_annulata	(Orlitia_borneensis	(((Mauremys_nigricans	(Sacalia_bealei	(Pangshura_tentoria	(Pangshura_tecta	(Heosemys_spinosa	((Leucocephalon_yuwonoi	((Batagur_baska	Batagur_borneoensis )	(Batagur_kachuga	(Hardella_thurjii	Pangshura_smithii ))))	(Batagur_dhongoka	Mauremys_sinensis )))))))	(Morenia_ocellata	(Mauremys_reevesii	((Melanochelys_trijuga	(Geoemyda_spengleri	Sacalia_quadriocellata ))	(Malayemys_subtrijuga	(Siebenrockiella_crassicollis	(Notochelys_platynota	(Morenia_petersi	(Mauremys_leprosa	Mauremys_japonica )))))))))	(Mauremys_caspica	Mauremys_rivulata ))))	(Heosemys_grandis	(Heosemys_annandalii	Mauremys_annamensis )))))	(Rhinoclemmys_nasuta	(Rhinoclemmys_funerea	Rhinoclemmys_areolata ))))))	(Cyclemys_dentata	(Cuora_mccordi	(Cuora_flavomarginata	(Cuora_amboinensis	(Cuora_aurocapitata	Cuora_picturata )))))));
(Malaclemys_terrapin	((Cyclemys_oldhamii	(((((Malayemys_subtrijuga	(Mauremys_reevesii	((((Heosemys_spinosa	(Leucocephalon_yuwonoi	((Batagur_baska	Batagur_borneoensis )	(Batagur_kachuga	(Hardella_thurjii	Pangshura_smithii )))))	(Batagur_dhongoka	Mauremys_sinensis ))	(Orlitia_borneensis	Rhinoclemmys_annulata ))	(Mauremys_nigricans	(Morenia_ocellata	((Heosemys_grandis	(Heosemys_annandalii	Mauremys_annamensis ))	(Mauremys_caspica	Mauremys_rivulata )))))))	(Melanochelys_trijuga	(Geoemyda_spengleri	Sacalia_quadriocellata )))	(Sacalia_bealei	(Pangshura_tentoria	Pangshura_tecta )))	(Siebenrockiella_crassicollis	(Notochelys_platynota	(Morenia_petersi	Mauremys_leprosa ))))	(Rhinoclemmys_pulcherrima	(Rhinoclemmys_diademata	(Rhinoclemmys_punctularia	(Rhinoclemmys_melanosterna	(Rhinoclemmys_nasuta	(Rhinoclemmys_funerea	(Mauremys_japonica	Rhinoclemmys_areolata )))))))))	(Cyclemys_dentata	(Cuora_mccordi	(Cuora_picturata	(Cuora_flavomarginata	(Cuora_amboinensis	Cuora_aurocapitata )))))));
(Malaclemys_terrapin	((Cyclemys_oldhamii	(((Malayemys_subtrijuga	(Melanochelys_trijuga	(Geoemyda_spengleri	(Mauremys_reevesii	(Mauremys_nigricans	(((Orlitia_borneensis	(Mauremys_sinensis	(Batagur_dhongoka	(((Batagur_baska	Batagur_borneoensis )	(Batagur_kachuga	(Hardella_thurjii	Pangshura_smithii )))	(Heosemys_spinosa	Leucocephalon_yuwonoi )))))	(Morenia_ocellata	(Mauremys_caspica	Mauremys_rivulata )))	(Sacalia_bealei	(Pangshura_tentoria	(Pangshura_tecta	Sacalia_quadriocellata )))))))))	((Morenia_petersi	(Mauremys_leprosa	Mauremys_japonica ))	(Notochelys_platynota	Siebenrockiella_crassicollis )))	(Rhinoclemmys_diademata	(Rhinoclemmys_pulcherrima	((Rhinoclemmys_punctularia	(Rhinoclemmys_melanosterna	(Rhinoclemmys_annulata	(Heosemys_grandis	(Heosemys_annandalii	Mauremys_annamensis )))))	(Rhinoclemmys_nasuta	(Rhinoclemmys_funerea	Rhinoclemmys_areolata )))))))	(Cyclemys_dentata	(Cuora_aurocapitata	(Cuora_amboinensis	(Cuora_mccordi	(Cuora_flavomarginata	Cuora_picturata )))))));
(Malaclemys_terrapin	(((Rhinoclemmys_pulcherrima	(((((Pangshura_tentoria	((Mauremys_nigricans	((Batagur_dhongoka	(((Batagur_baska	Batagur_borneoensis )	(Pangshura_smithii	(Hardella_thurjii	Batagur_kachuga )))	(Mauremys_sinensis	((Heosemys_annandalii	(Mauremys_annamensis	(Heosemys_grandis	Morenia_ocellata )))	(Mauremys_caspica	Mauremys_rivulata )))))	(Orlitia_borneensis	(Mauremys_reevesii	Malayemys_subtrijuga ))))	(Rhinoclemmys_annulata	Leucocephalon_yuwonoi )))	(Pangshura_tecta	(Heosemys_spinosa	Sacalia_bealei )))	((Mauremys_japonica	(Siebenrockiella_crassicollis	(Rhinoclemmys_areolata	(Cuora_mccordi	(Cuora_flavomarginata	(Cuora_amboinensis	(Cuora_aurocapitata	Cuora_picturata )))))))	(Mauremys_leprosa	(Morenia_petersi	Notochelys_platynota ))))	(Rhinoclemmys_funerea	(Cyclemys_oldhamii	Rhinoclemmys_nasuta )))	(Cyclemys_dentata	(Rhinoclemmys_diademata	Rhinoclemmys_punctularia ))))	(Melanochelys_trijuga	Sacalia_quadriocellata ))	(Geoemyda_spengleri	Rhinoclemmys_melanosterna )));
(Malaclemys_terrapin	((Cyclemys_oldhamii	(Rhinoclemmys_diademata	(((Malayemys_subtrijuga	(((Mauremys_nigricans	((Orlitia_borneensis	(Mauremys_sinensis	(Batagur_dhongoka	(((Batagur_baska	Batagur_borneoensis )	(Batagur_kachuga	(Hardella_thurjii	Pangshura_smithii )))	(Heosemys_spinosa	Leucocephalon_yuwonoi )))))	(Morenia_ocellata	(Mauremys_caspica	Mauremys_rivulata ))))	(Sacalia_bealei	(Pangshura_tentoria	(Pangshura_tecta	Sacalia_quadriocellata ))))	(Mauremys_reevesii	(Geoemyda_spengleri	Melanochelys_trijuga ))))	((Morenia_petersi	(Mauremys_leprosa	Mauremys_japonica ))	(Notochelys_platynota	Siebenrockiella_crassicollis )))	(Rhinoclemmys_pulcherrima	((Rhinoclemmys_punctularia	(Rhinoclemmys_melanosterna	(Rhinoclemmys_annulata	(Heosemys_grandis	(Heosemys_annandalii	Mauremys_annamensis )))))	(Rhinoclemmys_nasuta	(Rhinoclemmys_funerea	Rhinoclemmys_areolata )))))))	(Cyclemys_dentata	(Cuora_mccordi	(Cuora_flavomarginata	(Cuora_amboinensis	(Cuora_aurocapitata	Cuora_picturata )))))));
(Malaclemys_terrapin	((Mauremys_japonica	((Notochelys_platynota	(Rhinoclemmys_pulcherrima	(((Sacalia_bealei	(((Mauremys_reevesii	(Orlitia_borneensis	(Batagur_borneoensis	(Batagur_dhongoka	(Heosemys_spinosa	(Batagur_baska	(Batagur_kachuga	(Hardella_thurjii	Pangshura_smithii ))))))))	(Mauremys_nigricans	(Morenia_ocellata	((Heosemys_annandalii	(Heosemys_grandis	Mauremys_annamensis ))	(Mauremys_sinensis	(Mauremys_caspica	Mauremys_rivulata ))))))	(Malayemys_subtrijuga	((Cyclemys_oldhamii	(Rhinoclemmys_punctularia	(Rhinoclemmys_diademata	(Cyclemys_dentata	(Melanochelys_trijuga	(Geoemyda_spengleri	Sacalia_quadriocellata ))))))	((Rhinoclemmys_nasuta	(Rhinoclemmys_funerea	Rhinoclemmys_areolata ))	(Rhinoclemmys_melanosterna	Rhinoclemmys_annulata ))))))	(Pangshura_tentoria	Leucocephalon_yuwonoi ))	(Pangshura_tecta	Siebenrockiella_crassicollis ))))	(Morenia_petersi	Mauremys_leprosa )))	(Cuora_flavomarginata	(Cuora_mccordi	(Cuora_amboinensis	(Cuora_aurocapitata	Cuora_picturata ))))));
(Malaclemys_terrapin	((Malayemys_subtrijuga	((Mauremys_reevesii	((Morenia_ocellata	(Mauremys_caspica	((Mauremys_rivulata	(Orlitia_borneensis	(Mauremys_sinensis	(Batagur_dhongoka	(((Batagur_baska	Batagur_borneoensis )	(Batagur_kachuga	(Hardella_thurjii	Pangshura_smithii )))	(Heosemys_spinosa	Leucocephalon_yuwonoi ))))))	(Heosemys_grandis	(Heosemys_annandalii	Mauremys_annamensis )))))	(Mauremys_nigricans	(Sacalia_bealei	(Pangshura_tentoria	Pangshura_tecta )))))	(Melanochelys_trijuga	(Geoemyda_spengleri	Sacalia_quadriocellata ))))	(((Cyclemys_oldhamii	(Cyclemys_dentata	(Cuora_mccordi	(Cuora_flavomarginata	(Cuora_amboinensis	(Cuora_aurocapitata	Cuora_picturata ))))))	(Rhinoclemmys_diademata	(Rhinoclemmys_pulcherrima	((Rhinoclemmys_punctularia	(Rhinoclemmys_melanosterna	Rhinoclemmys_annulata ))	(Rhinoclemmys_funerea	(Rhinoclemmys_nasuta	Rhinoclemmys_areolata ))))))	((Morenia_petersi	(Mauremys_leprosa	Mauremys_japonica ))	(Notochelys_platynota	Siebenrockiella_crassicollis )))));
(Malaclemys_terrapin	((Cyclemys_dentata	((Morenia_petersi	((Notochelys_platynota	(Siebenrockiella_crassicollis	(Pangshura_tecta	(Pangshura_tentoria	(Sacalia_bealei	(Leucocephalon_yuwonoi	(Heosemys_spinosa	(Batagur_dhongoka	(Batagur_baska	(Batagur_borneoensis	(Pangshura_smithii	(Hardella_thurjii	Batagur_kachuga ))))))))))))	((Cuora_mccordi	(Cuora_picturata	(Cuora_flavomarginata	(Cuora_amboinensis	Cuora_aurocapitata ))))	(Mauremys_leprosa	Mauremys_japonica ))))	(Malayemys_subtrijuga	(Cyclemys_oldhamii	(((Rhinoclemmys_melanosterna	(Rhinoclemmys_annulata	(Orlitia_borneensis	(Mauremys_reevesii	(Mauremys_nigricans	(Morenia_ocellata	(Heosemys_grandis	(Mauremys_annamensis	(Heosemys_annandalii	(Mauremys_sinensis	(Mauremys_caspica	Mauremys_rivulata )))))))))))	(Rhinoclemmys_nasuta	(Rhinoclemmys_funerea	Rhinoclemmys_areolata )))	(Rhinoclemmys_punctularia	(Rhinoclemmys_diademata	Rhinoclemmys_pulcherrima )))))))	(Melanochelys_trijuga	(Geoemyda_spengleri	Sacalia_quadriocellata ))));
(Malaclemys_terrapin	((Cyclemys_oldhamii	(((Malayemys_subtrijuga	(Melanochelys_trijuga	(Geoemyda_spengleri	(Mauremys_reevesii	((Mauremys_nigricans	(Sacalia_bealei	((Pangshura_tentoria	(Heosemys_spinosa	(Batagur_dhongoka	(Leucocephalon_yuwonoi	(Batagur_baska	(Batagur_borneoensis	(Batagur_kachuga	(Hardella_thurjii	Pangshura_smithii ))))))))	(Pangshura_tecta	Sacalia_quadriocellata ))))	(Orlitia_borneensis	(Morenia_ocellata	(Mauremys_caspica	(Mauremys_rivulata	Mauremys_sinensis )))))))))	((Morenia_petersi	Mauremys_leprosa )	(Notochelys_platynota	Siebenrockiella_crassicollis )))	(Rhinoclemmys_diademata	(Rhinoclemmys_pulcherrima	(Rhinoclemmys_punctularia	((Mauremys_japonica	(Rhinoclemmys_melanosterna	(Rhinoclemmys_annulata	(Heosemys_grandis	(Heosemys_annandalii	Mauremys_annamensis )))))	(Rhinoclemmys_nasuta	(Rhinoclemmys_funerea	Rhinoclemmys_areolata ))))))))	(Cyclemys_dentata	(Cuora_aurocapitata	(Cuora_amboinensis	(Cuora_picturata	(Cuora_mccordi	Cuora_flavomarginata )))))));
(Malaclemys_terrapin	((Cyclemys_oldhamii	(Rhinoclemmys_diademata	(Rhinoclemmys_punctularia	(Rhinoclemmys_nasuta	((((Malayemys_subtrijuga	((((Morenia_ocellata	(Pangshura_tentoria	(Mauremys_sinensis	((Heosemys_spinosa	(Leucocephalon_yuwonoi	(Batagur_kachuga	(Batagur_baska	Batagur_borneoensis ))))	(Batagur_dhongoka	(Hardella_thurjii	Pangshura_smithii ))))))	(Pangshura_tecta	Sacalia_quadriocellata ))	(Sacalia_bealei	(Mauremys_caspica	(Mauremys_nigricans	(Mauremys_reevesii	(Geoemyda_spengleri	Melanochelys_trijuga ))))))	(Orlitia_borneensis	Mauremys_rivulata )))	(Mauremys_japonica	(Morenia_petersi	Mauremys_leprosa )))	(Notochelys_platynota	Siebenrockiella_crassicollis ))	(Rhinoclemmys_pulcherrima	(Rhinoclemmys_funerea	((Heosemys_grandis	(Rhinoclemmys_melanosterna	Rhinoclemmys_annulata ))	(Mauremys_annamensis	(Heosemys_annandalii	Rhinoclemmys_areolata ))))))))))	(Cyclemys_dentata	(Cuora_flavomarginata	(Cuora_mccordi	(Cuora_amboinensis	(Cuora_aurocapitata	Cuora_picturata )))))));
(Malaclemys_terrapin	(Malayemys_subtrijuga	((((Mauremys_caspica	(Mauremys_nigricans	((Sacalia_bealei	(Pangshura_tentoria	(Pangshura_tecta	(Heosemys_spinosa	(Batagur_dhongoka	(Leucocephalon_yuwonoi	((Batagur_baska	Batagur_borneoensis )	(Pangshura_smithii	(Hardella_thurjii	Batagur_kachuga )))))))))	(Orlitia_borneensis	((Rhinoclemmys_punctularia	(Rhinoclemmys_pulcherrima	((Rhinoclemmys_diademata	(Rhinoclemmys_areolata	(Cyclemys_oldhamii	(Cyclemys_dentata	(Cuora_mccordi	(Cuora_flavomarginata	(Cuora_picturata	(Cuora_amboinensis	Cuora_aurocapitata ))))))))	(Rhinoclemmys_funerea	Rhinoclemmys_nasuta ))))	(Rhinoclemmys_melanosterna	Rhinoclemmys_annulata ))))))	(Morenia_ocellata	(Mauremys_rivulata	(Mauremys_sinensis	(Heosemys_grandis	(Heosemys_annandalii	Mauremys_annamensis ))))))	(Mauremys_reevesii	(Melanochelys_trijuga	(Geoemyda_spengleri	Sacalia_quadriocellata ))))	((Morenia_petersi	(Mauremys_leprosa	Mauremys_japonica ))	(Notochelys_platynota	Siebenrockiella_crassicollis )))));
(Malaclemys_terrapin	(Cyclemys_dentata	((Rhinoclemmys_diademata	(Rhinoclemmys_pulcherrima	(Rhinoclemmys_punctularia	(Cyclemys_oldhamii	((Rhinoclemmys_annulata	(Orlitia_borneensis	(((Mauremys_nigricans	(Sacalia_bealei	(Pangshura_tecta	(Pangshura_tentoria	(Heosemys_spinosa	(Batagur_dhongoka	(Leucocephalon_yuwonoi	((Batagur_baska	Batagur_borneoensis )	(Batagur_kachuga	(Hardella_thurjii	Pangshura_smithii ))))))))))	(Mauremys_reevesii	(Malayemys_subtrijuga	(Melanochelys_trijuga	(Geoemyda_spengleri	Sacalia_quadriocellata )))))	(Morenia_ocellata	((Mauremys_sinensis	(Heosemys_grandis	(Heosemys_annandalii	Mauremys_annamensis )))	(Mauremys_caspica	Mauremys_rivulata ))))))	(Rhinoclemmys_nasuta	((Mauremys_japonica	Rhinoclemmys_melanosterna )	(Rhinoclemmys_funerea	Rhinoclemmys_areolata ))))))))	((Cuora_mccordi	(Cuora_flavomarginata	(Cuora_picturata	(Cuora_amboinensis	Cuora_aurocapitata ))))	((Morenia_petersi	Mauremys_leprosa )	(Notochelys_platynota	Siebenrockiella_crassicollis ))))));
(Malaclemys_terrapin	(Geoemyda_spengleri	(((Cyclemys_oldhamii	(Rhinoclemmys_punctularia	(Rhinoclemmys_pulcherrima	(((Rhinoclemmys_annulata	(Orlitia_borneensis	(((Mauremys_sinensis	(((Leucocephalon_yuwonoi	(Batagur_baska	Batagur_borneoensis ))	(Batagur_kachuga	Heosemys_spinosa ))	(Batagur_dhongoka	(Hardella_thurjii	Pangshura_smithii ))))	((Heosemys_annandalii	(Heosemys_grandis	Mauremys_annamensis ))	(Mauremys_caspica	Mauremys_rivulata )))	((Mauremys_nigricans	(Morenia_ocellata	(Mauremys_reevesii	(Melanochelys_trijuga	Malayemys_subtrijuga ))))	(Sacalia_bealei	(Pangshura_tentoria	(Pangshura_tecta	Sacalia_quadriocellata )))))))	(Rhinoclemmys_nasuta	Rhinoclemmys_areolata ))	(Rhinoclemmys_funerea	Rhinoclemmys_melanosterna )))))	((Morenia_petersi	(Mauremys_leprosa	Mauremys_japonica ))	(Notochelys_platynota	Siebenrockiella_crassicollis )))	(Rhinoclemmys_diademata	(Cyclemys_dentata	(Cuora_mccordi	(Cuora_flavomarginata	(Cuora_amboinensis	(Cuora_aurocapitata	Cuora_picturata )))))))));
(Malaclemys_terrapin	(Geoemyda_spengleri	(Malayemys_subtrijuga	((Melanochelys_trijuga	(Mauremys_reevesii	(Morenia_ocellata	((Mauremys_nigricans	(Sacalia_bealei	((Pangshura_tentoria	(Heosemys_spinosa	(Batagur_dhongoka	(Leucocephalon_yuwonoi	(Pangshura_smithii	(Hardella_thurjii	(Batagur_kachuga	(Batagur_baska	Batagur_borneoensis ))))))))	(Pangshura_tecta	Sacalia_quadriocellata ))))	(Mauremys_caspica	(Mauremys_sinensis	(Mauremys_rivulata	(Heosemys_annandalii	(Heosemys_grandis	Mauremys_annamensis )))))))))	(((Cyclemys_dentata	(Cuora_mccordi	(Cuora_picturata	(Cuora_flavomarginata	(Cuora_amboinensis	Cuora_aurocapitata )))))	((((Orlitia_borneensis	Rhinoclemmys_annulata )	(Cyclemys_oldhamii	Rhinoclemmys_nasuta ))	(Rhinoclemmys_pulcherrima	(Rhinoclemmys_funerea	Rhinoclemmys_areolata )))	(Rhinoclemmys_punctularia	(Rhinoclemmys_diademata	Rhinoclemmys_melanosterna ))))	((Morenia_petersi	(Mauremys_leprosa	Mauremys_japonica ))	(Notochelys_platynota	Siebenrockiella_crassicollis )))))));
(Malaclemys_terrapin	((Cyclemys_oldhamii	(((Notochelys_platynota	(Siebenrockiella_crassicollis	((((Morenia_ocellata	((Pangshura_tentoria	(Heosemys_spinosa	(Batagur_dhongoka	(Leucocephalon_yuwonoi	((Batagur_borneoensis	(Batagur_baska	Batagur_kachuga ))	(Hardella_thurjii	Pangshura_smithii ))))))	(Orlitia_borneensis	(Mauremys_rivulata	Mauremys_sinensis ))))	(Mauremys_nigricans	(Mauremys_caspica	Sacalia_bealei )))	(Mauremys_reevesii	(Geoemyda_spengleri	Melanochelys_trijuga )))	(Pangshura_tecta	Sacalia_quadriocellata ))))	(Malayemys_subtrijuga	(Morenia_petersi	Mauremys_leprosa )))	(Rhinoclemmys_diademata	((Rhinoclemmys_pulcherrima	(Rhinoclemmys_punctularia	((Rhinoclemmys_annulata	(Heosemys_grandis	(Heosemys_annandalii	Mauremys_annamensis )))	(Mauremys_japonica	Rhinoclemmys_melanosterna ))))	(Rhinoclemmys_nasuta	(Rhinoclemmys_funerea	Rhinoclemmys_areolata ))))))	(Cyclemys_dentata	(Cuora_aurocapitata	(Cuora_amboinensis	(Cuora_picturata	(Cuora_mccordi	Cuora_flavomarginata )))))));
(Malaclemys_terrapin	((Cyclemys_oldhamii	((((Malayemys_subtrijuga	((Morenia_ocellata	((Mauremys_nigricans	(Sacalia_bealei	(Mauremys_caspica	(Mauremys_rivulata	(Orlitia_borneensis	(Mauremys_sinensis	(Leucocephalon_yuwonoi	((Heosemys_spinosa	(Batagur_kachuga	(Batagur_baska	Batagur_borneoensis )))	(Batagur_dhongoka	(Hardella_thurjii	Pangshura_smithii ))))))))))	(Pangshura_tentoria	Pangshura_tecta )))	(Mauremys_reevesii	(Melanochelys_trijuga	(Geoemyda_spengleri	Sacalia_quadriocellata )))))	(Morenia_petersi	Mauremys_leprosa ))	(Notochelys_platynota	Siebenrockiella_crassicollis ))	((Rhinoclemmys_nasuta	((Rhinoclemmys_annulata	((Heosemys_grandis	(Heosemys_annandalii	Mauremys_annamensis ))	(Mauremys_japonica	Rhinoclemmys_melanosterna )))	(Rhinoclemmys_funerea	Rhinoclemmys_areolata )))	(Rhinoclemmys_pulcherrima	(Rhinoclemmys_diademata	Rhinoclemmys_punctularia )))))	(Cyclemys_dentata	(Cuora_mccordi	(Cuora_picturata	(Cuora_flavomarginata	(Cuora_amboinensis	Cuora_aurocapitata )))))));
(Malaclemys_terrapin	((Cyclemys_dentata	(Cyclemys_oldhamii	(Rhinoclemmys_diademata	(Rhinoclemmys_punctularia	((((Orlitia_borneensis	((((Sacalia_bealei	((Pangshura_tentoria	(Heosemys_spinosa	(Leucocephalon_yuwonoi	(Batagur_dhongoka	((Batagur_baska	Batagur_borneoensis )	(Hardella_thurjii	(Batagur_kachuga	Pangshura_smithii )))))))	(Pangshura_tecta	Sacalia_quadriocellata )))	(Mauremys_nigricans	(Morenia_ocellata	(Mauremys_sinensis	(Mauremys_caspica	Mauremys_rivulata )))))	(Mauremys_reevesii	Melanochelys_trijuga ))	(Malayemys_subtrijuga	((Mauremys_japonica	(Morenia_petersi	Mauremys_leprosa ))	(Notochelys_platynota	Siebenrockiella_crassicollis )))))	(Geoemyda_spengleri	Rhinoclemmys_pulcherrima ))	(Rhinoclemmys_funerea	Rhinoclemmys_areolata ))	(Rhinoclemmys_nasuta	(Rhinoclemmys_melanosterna	(Rhinoclemmys_annulata	(Heosemys_grandis	(Heosemys_annandalii	Mauremys_annamensis ))))))))))	(Cuora_flavomarginata	(Cuora_mccordi	(Cuora_amboinensis	(Cuora_aurocapitata	Cuora_picturata ))))));
(Malaclemys_terrapin	((Cyclemys_dentata	(Rhinoclemmys_diademata	(((((Rhinoclemmys_pulcherrima	(Pangshura_tecta	(Sacalia_bealei	(Pangshura_tentoria	(Heosemys_spinosa	(Leucocephalon_yuwonoi	(Batagur_borneoensis	(Batagur_baska	Batagur_kachuga ))))))))	(Notochelys_platynota	Siebenrockiella_crassicollis ))	(Morenia_petersi	(Mauremys_leprosa	Mauremys_japonica )))	(Cyclemys_oldhamii	(Rhinoclemmys_punctularia	((Rhinoclemmys_nasuta	(Rhinoclemmys_funerea	Rhinoclemmys_areolata ))	(Rhinoclemmys_melanosterna	Rhinoclemmys_annulata )))))	(Sacalia_quadriocellata	(Melanochelys_trijuga	(Malayemys_subtrijuga	(Geoemyda_spengleri	(Mauremys_reevesii	((Mauremys_nigricans	(Orlitia_borneensis	(Batagur_dhongoka	(Hardella_thurjii	Pangshura_smithii ))))	(Morenia_ocellata	((Mauremys_sinensis	(Heosemys_annandalii	(Heosemys_grandis	Mauremys_annamensis )))	(Mauremys_caspica	Mauremys_rivulata ))))))))))))	(Cuora_mccordi	(Cuora_flavomarginata	(Cuora_picturata	(Cuora_amboinensis	Cuora_aurocapitata ))))));
(Malaclemys_terrapin	((Cyclemys_oldhamii	(((Malayemys_subtrijuga	((Mauremys_reevesii	(((Orlitia_borneensis	(Mauremys_sinensis	(Batagur_dhongoka	(((Batagur_baska	Batagur_borneoensis )	(Batagur_kachuga	(Hardella_thurjii	Pangshura_smithii )))	(Heosemys_spinosa	Leucocephalon_yuwonoi )))))	(Morenia_ocellata	(Mauremys_caspica	Mauremys_rivulata )))	(Mauremys_nigricans	(Sacalia_bealei	(Pangshura_tentoria	Pangshura_tecta )))))	(Melanochelys_trijuga	(Geoemyda_spengleri	Sacalia_quadriocellata ))))	((Morenia_petersi	(Mauremys_leprosa	Mauremys_japonica ))	(Notochelys_platynota	Siebenrockiella_crassicollis )))	(Rhinoclemmys_diademata	(Rhinoclemmys_pulcherrima	(Rhinoclemmys_punctularia	((Rhinoclemmys_melanosterna	(Rhinoclemmys_annulata	(Heosemys_grandis	(Heosemys_annandalii	Mauremys_annamensis ))))	(Rhinoclemmys_nasuta	(Rhinoclemmys_funerea	Rhinoclemmys_areolata ))))))))	(Cyclemys_dentata	(Cuora_mccordi	(Cuora_flavomarginata	(Cuora_amboinensis	(Cuora_aurocapitata	Cuora_picturata )))))));
(Malaclemys_terrapin	((Cyclemys_oldhamii	(Rhinoclemmys_diademata	((((Malayemys_subtrijuga	(Mauremys_reevesii	((Mauremys_nigricans	(Sacalia_bealei	(Pangshura_tecta	(Pangshura_tentoria	(Heosemys_spinosa	(Leucocephalon_yuwonoi	(Batagur_dhongoka	((Batagur_baska	Batagur_borneoensis )	(Batagur_kachuga	(Hardella_thurjii	Pangshura_smithii ))))))))))	(Orlitia_borneensis	(Morenia_ocellata	(Mauremys_sinensis	(Mauremys_caspica	Mauremys_rivulata )))))))	(Melanochelys_trijuga	(Geoemyda_spengleri	Sacalia_quadriocellata )))	((Morenia_petersi	(Mauremys_leprosa	Mauremys_japonica ))	(Notochelys_platynota	Siebenrockiella_crassicollis )))	(Rhinoclemmys_pulcherrima	(Rhinoclemmys_punctularia	((Rhinoclemmys_melanosterna	(Rhinoclemmys_annulata	(Heosemys_grandis	(Heosemys_annandalii	Mauremys_annamensis ))))	(Rhinoclemmys_nasuta	(Rhinoclemmys_funerea	Rhinoclemmys_areolata ))))))))	(Cyclemys_dentata	(Cuora_mccordi	(Cuora_flavomarginata	(Cuora_amboinensis	(Cuora_aurocapitata	Cuora_picturata )))))));
(Malaclemys_terrapin	((Notochelys_platynota	((Malayemys_subtrijuga	(((Morenia_ocellata	(((Pangshura_tentoria	(Leucocephalon_yuwonoi	(Heosemys_spinosa	(Batagur_dhongoka	((Batagur_baska	Batagur_borneoensis )	(Hardella_thurjii	(Batagur_kachuga	Pangshura_smithii )))))))	(Pangshura_tecta	Siebenrockiella_crassicollis ))	(Mauremys_nigricans	(Mauremys_caspica	Sacalia_bealei ))))	(Orlitia_borneensis	(Mauremys_rivulata	Mauremys_sinensis )))	(Mauremys_reevesii	((Melanochelys_trijuga	(Geoemyda_spengleri	Sacalia_quadriocellata ))	(Rhinoclemmys_pulcherrima	(Rhinoclemmys_diademata	(Rhinoclemmys_punctularia	(((Rhinoclemmys_annulata	(Heosemys_grandis	(Heosemys_annandalii	Mauremys_annamensis )))	(Mauremys_japonica	Rhinoclemmys_melanosterna ))	(Rhinoclemmys_nasuta	(Rhinoclemmys_funerea	Rhinoclemmys_areolata ))))))))))	(Morenia_petersi	Mauremys_leprosa )))	(Cyclemys_oldhamii	(Cyclemys_dentata	(Cuora_aurocapitata	(Cuora_amboinensis	(Cuora_picturata	(Cuora_mccordi	Cuora_flavomarginata ))))))));
(Malaclemys_terrapin	((Cyclemys_dentata	(Cyclemys_oldhamii	(Rhinoclemmys_diademata	(Rhinoclemmys_punctularia	((((Siebenrockiella_crassicollis	(Notochelys_platynota	((((Morenia_ocellata	(Pangshura_tentoria	(Mauremys_sinensis	(Leucocephalon_yuwonoi	(Batagur_dhongoka	(Heosemys_spinosa	((Batagur_baska	Batagur_borneoensis )	(Batagur_kachuga	(Hardella_thurjii	Pangshura_smithii )))))))))	((Mauremys_reevesii	Melanochelys_trijuga )	(Mauremys_nigricans	(Mauremys_caspica	Sacalia_bealei ))))	(Orlitia_borneensis	Mauremys_rivulata ))	(Malayemys_subtrijuga	(Morenia_petersi	Mauremys_leprosa )))))	(Pangshura_tecta	Sacalia_quadriocellata ))	(Rhinoclemmys_funerea	((Rhinoclemmys_nasuta	(Mauremys_japonica	(Rhinoclemmys_melanosterna	(Heosemys_grandis	Rhinoclemmys_annulata ))))	(Heosemys_annandalii	(Mauremys_annamensis	Rhinoclemmys_areolata )))))	(Geoemyda_spengleri	Rhinoclemmys_pulcherrima ))))))	(Cuora_flavomarginata	(Cuora_mccordi	(Cuora_amboinensis	(Cuora_aurocapitata	Cuora_picturata ))))));
(Malaclemys_terrapin	(Geoemyda_spengleri	((((Notochelys_platynota	(Siebenrockiella_crassicollis	(Malayemys_subtrijuga	(Melanochelys_trijuga	(Mauremys_reevesii	((Morenia_ocellata	(Mauremys_nigricans	(Sacalia_bealei	((Orlitia_borneensis	(Mauremys_sinensis	((Heosemys_spinosa	(Leucocephalon_yuwonoi	(Batagur_kachuga	(Batagur_baska	Batagur_borneoensis ))))	(Batagur_dhongoka	(Hardella_thurjii	Pangshura_smithii )))))	(Mauremys_caspica	Mauremys_rivulata )))))	(Pangshura_tentoria	(Pangshura_tecta	Sacalia_quadriocellata ))))))))	(Morenia_petersi	Mauremys_leprosa ))	(Cyclemys_oldhamii	(Rhinoclemmys_punctularia	(Rhinoclemmys_pulcherrima	((Rhinoclemmys_funerea	(Mauremys_japonica	(Rhinoclemmys_melanosterna	(Rhinoclemmys_annulata	(Heosemys_grandis	(Heosemys_annandalii	Mauremys_annamensis ))))))	(Rhinoclemmys_nasuta	Rhinoclemmys_areolata ))))))	(Rhinoclemmys_diademata	(Cyclemys_dentata	(Cuora_mccordi	(Cuora_flavomarginata	(Cuora_amboinensis	(Cuora_aurocapitata	Cuora_picturata )))))))));
(Malaclemys_terrapin	(Geoemyda_spengleri	((Rhinoclemmys_punctularia	(Rhinoclemmys_diademata	(((Orlitia_borneensis	(Rhinoclemmys_pulcherrima	(((Siebenrockiella_crassicollis	(Notochelys_platynota	((Malayemys_subtrijuga	(Melanochelys_trijuga	(Mauremys_reevesii	(Morenia_ocellata	((Pangshura_tentoria	(Batagur_dhongoka	((Leucocephalon_yuwonoi	(Batagur_baska	(Batagur_kachuga	Heosemys_spinosa )))	(Hardella_thurjii	Pangshura_smithii ))))	(Mauremys_nigricans	(Sacalia_bealei	((Batagur_borneoensis	Mauremys_sinensis )	(Mauremys_caspica	Mauremys_rivulata )))))))))	(Morenia_petersi	(Mauremys_leprosa	Mauremys_japonica )))))	(Pangshura_tecta	Sacalia_quadriocellata ))	(Rhinoclemmys_funerea	Rhinoclemmys_areolata ))))	(Cyclemys_oldhamii	Rhinoclemmys_nasuta ))	(Cyclemys_dentata	(Cuora_mccordi	(Cuora_flavomarginata	(Cuora_amboinensis	(Cuora_aurocapitata	Cuora_picturata ))))))))	(Rhinoclemmys_melanosterna	(Rhinoclemmys_annulata	(Heosemys_grandis	(Heosemys_annandalii	Mauremys_annamensis )))))));
(Malaclemys_terrapin	(Geoemyda_spengleri	(Melanochelys_trijuga	(Sacalia_quadriocellata	(Mauremys_reevesii	((Morenia_ocellata	(((Mauremys_sinensis	(Batagur_dhongoka	(Heosemys_spinosa	(Leucocephalon_yuwonoi	((Batagur_baska	Batagur_borneoensis )	(Batagur_kachuga	(Hardella_thurjii	Pangshura_smithii )))))))	(Pangshura_tentoria	Pangshura_tecta ))	(Mauremys_nigricans	(Sacalia_bealei	(Mauremys_caspica	Mauremys_rivulata )))))	(Malayemys_subtrijuga	((((Cyclemys_oldhamii	(Cyclemys_dentata	(Cuora_mccordi	(Cuora_flavomarginata	(Cuora_amboinensis	(Cuora_aurocapitata	Cuora_picturata ))))))	((Rhinoclemmys_pulcherrima	(Orlitia_borneensis	(Rhinoclemmys_annulata	(Rhinoclemmys_melanosterna	(Heosemys_grandis	(Heosemys_annandalii	Mauremys_annamensis ))))))	((Rhinoclemmys_diademata	Rhinoclemmys_punctularia )	(Rhinoclemmys_nasuta	(Rhinoclemmys_funerea	Rhinoclemmys_areolata )))))	(Notochelys_platynota	Siebenrockiella_crassicollis ))	(Morenia_petersi	(Mauremys_leprosa	Mauremys_japonica ))))))))));
(Malaclemys_terrapin	(Leucocephalon_yuwonoi	(Rhinoclemmys_pulcherrima	((Notochelys_platynota	((Cyclemys_oldhamii	(Rhinoclemmys_nasuta	(Sacalia_bealei	(Pangshura_tecta	(Pangshura_tentoria	(Heosemys_spinosa	(Orlitia_borneensis	((Mauremys_sinensis	(Batagur_dhongoka	((Batagur_baska	Batagur_borneoensis )	(Batagur_kachuga	(Hardella_thurjii	Pangshura_smithii )))))	((Mauremys_nigricans	(Mauremys_reevesii	(Malayemys_subtrijuga	(Melanochelys_trijuga	(Geoemyda_spengleri	Sacalia_quadriocellata )))))	(Morenia_ocellata	(Mauremys_caspica	Mauremys_rivulata )))))))))))	(Rhinoclemmys_funerea	((Rhinoclemmys_annulata	(Rhinoclemmys_melanosterna	(Heosemys_grandis	(Heosemys_annandalii	Mauremys_annamensis ))))	(Rhinoclemmys_punctularia	(Morenia_petersi	(Mauremys_leprosa	Mauremys_japonica )))))))	((Rhinoclemmys_diademata	(Cyclemys_dentata	(Cuora_mccordi	(Cuora_flavomarginata	(Cuora_amboinensis	(Cuora_aurocapitata	Cuora_picturata ))))))	(Siebenrockiella_crassicollis	Rhinoclemmys_areolata ))))));
(Malaclemys_terrapin	((Melanochelys_trijuga	(Malayemys_subtrijuga	((Siebenrockiella_crassicollis	(Notochelys_platynota	(Mauremys_reevesii	(((Heosemys_spinosa	(Batagur_dhongoka	(Leucocephalon_yuwonoi	((Batagur_kachuga	(Batagur_baska	Batagur_borneoensis ))	(Hardella_thurjii	Pangshura_smithii )))))	(Pangshura_tentoria	(Pangshura_tecta	Sacalia_quadriocellata )))	(Morenia_ocellata	(Mauremys_nigricans	(Sacalia_bealei	(((Heosemys_annandalii	(Heosemys_grandis	Mauremys_annamensis ))	(Mauremys_rivulata	(Mauremys_caspica	Mauremys_sinensis )))	(Orlitia_borneensis	Rhinoclemmys_annulata )))))))))	(Morenia_petersi	((Mauremys_leprosa	Mauremys_japonica )	((Rhinoclemmys_pulcherrima	(Rhinoclemmys_diademata	(Rhinoclemmys_punctularia	Rhinoclemmys_melanosterna )))	(Rhinoclemmys_funerea	(Rhinoclemmys_nasuta	Rhinoclemmys_areolata ))))))))	(Geoemyda_spengleri	(Cuora_mccordi	(Cyclemys_dentata	(Cyclemys_oldhamii	(Cuora_amboinensis	(Cuora_aurocapitata	(Cuora_flavomarginata	Cuora_picturata )))))))));
(Malaclemys_terrapin	((Cyclemys_oldhamii	(((Malayemys_subtrijuga	(((Mauremys_nigricans	((Orlitia_borneensis	(Mauremys_sinensis	(Batagur_dhongoka	(((Batagur_baska	Batagur_borneoensis )	(Batagur_kachuga	(Hardella_thurjii	Pangshura_smithii )))	(Heosemys_spinosa	Leucocephalon_yuwonoi )))))	(Morenia_ocellata	(Mauremys_caspica	Mauremys_rivulata ))))	(Sacalia_bealei	(Pangshura_tentoria	(Pangshura_tecta	Sacalia_quadriocellata ))))	(Mauremys_reevesii	(Geoemyda_spengleri	Melanochelys_trijuga ))))	((Morenia_petersi	(Mauremys_leprosa	Mauremys_japonica ))	(Notochelys_platynota	Siebenrockiella_crassicollis )))	(Rhinoclemmys_diademata	(Rhinoclemmys_pulcherrima	((Rhinoclemmys_punctularia	(Rhinoclemmys_melanosterna	(Rhinoclemmys_annulata	(Heosemys_grandis	(Heosemys_annandalii	Mauremys_annamensis )))))	(Rhinoclemmys_funerea	(Rhinoclemmys_nasuta	Rhinoclemmys_areolata )))))))	(Cyclemys_dentata	(Cuora_flavomarginata	(Cuora_mccordi	(Cuora_amboinensis	(Cuora_aurocapitata	Cuora_picturata )))))));
(Malaclemys_terrapin	((Malayemys_subtrijuga	(Morenia_ocellata	(((Mauremys_sinensis	(Leucocephalon_yuwonoi	(Batagur_dhongoka	(Heosemys_spinosa	((Batagur_baska	Batagur_borneoensis )	(Pangshura_smithii	(Hardella_thurjii	Batagur_kachuga )))))))	(Orlitia_borneensis	Mauremys_rivulata ))	(Mauremys_reevesii	((Melanochelys_trijuga	(Geoemyda_spengleri	Sacalia_quadriocellata ))	(Mauremys_caspica	(Mauremys_nigricans	(Sacalia_bealei	(Pangshura_tentoria	Pangshura_tecta )))))))))	(((Notochelys_platynota	(Cyclemys_oldhamii	(Cyclemys_dentata	(Cuora_mccordi	(Cuora_picturata	(Cuora_flavomarginata	(Cuora_amboinensis	Cuora_aurocapitata )))))))	(((Rhinoclemmys_nasuta	(Rhinoclemmys_annulata	((Heosemys_grandis	(Heosemys_annandalii	Mauremys_annamensis ))	(Mauremys_japonica	Rhinoclemmys_melanosterna ))))	(Rhinoclemmys_pulcherrima	(Rhinoclemmys_funerea	(Siebenrockiella_crassicollis	Rhinoclemmys_areolata ))))	(Rhinoclemmys_diademata	Rhinoclemmys_punctularia )))	(Morenia_petersi	Mauremys_leprosa ))));
(Malaclemys_terrapin	((Cyclemys_oldhamii	(((Malayemys_subtrijuga	((((Orlitia_borneensis	(Mauremys_sinensis	(Batagur_dhongoka	(((Batagur_baska	Batagur_borneoensis )	(Batagur_kachuga	(Hardella_thurjii	Pangshura_smithii )))	(Heosemys_spinosa	Leucocephalon_yuwonoi )))))	(Morenia_ocellata	(Mauremys_caspica	Mauremys_rivulata )))	(Mauremys_nigricans	(Sacalia_bealei	(Pangshura_tentoria	Pangshura_tecta ))))	(Mauremys_reevesii	(Melanochelys_trijuga	(Geoemyda_spengleri	Sacalia_quadriocellata )))))	((Morenia_petersi	Mauremys_leprosa )	(Notochelys_platynota	Siebenrockiella_crassicollis )))	(Rhinoclemmys_diademata	(Rhinoclemmys_pulcherrima	(Rhinoclemmys_punctularia	(((Rhinoclemmys_annulata	(Heosemys_grandis	(Heosemys_annandalii	Mauremys_annamensis )))	(Mauremys_japonica	Rhinoclemmys_melanosterna ))	(Rhinoclemmys_nasuta	(Rhinoclemmys_funerea	Rhinoclemmys_areolata ))))))))	(Cyclemys_dentata	(Cuora_mccordi	(Cuora_picturata	(Cuora_flavomarginata	(Cuora_amboinensis	Cuora_aurocapitata )))))));
(Malaclemys_terrapin	(Leucocephalon_yuwonoi	(Mauremys_sinensis	((Batagur_dhongoka	((Batagur_baska	Batagur_borneoensis )	(Batagur_kachuga	(Hardella_thurjii	Pangshura_smithii ))))	(Heosemys_spinosa	(Orlitia_borneensis	(((Mauremys_reevesii	Malayemys_subtrijuga )	(((Pangshura_tentoria	(Rhinoclemmys_nasuta	(Rhinoclemmys_pulcherrima	(((Rhinoclemmys_diademata	(Siebenrockiella_crassicollis	(Cyclemys_dentata	(Cuora_mccordi	(Cuora_flavomarginata	(Cuora_amboinensis	(Cuora_aurocapitata	Cuora_picturata )))))))	(Rhinoclemmys_funerea	(Notochelys_platynota	Cyclemys_oldhamii )))	((Heosemys_grandis	(Rhinoclemmys_annulata	(Rhinoclemmys_melanosterna	(Mauremys_annamensis	(Heosemys_annandalii	Rhinoclemmys_areolata )))))	(Rhinoclemmys_punctularia	(Morenia_petersi	(Mauremys_leprosa	Mauremys_japonica ))))))))	(Mauremys_caspica	(Melanochelys_trijuga	(Geoemyda_spengleri	Sacalia_quadriocellata ))))	(Mauremys_nigricans	(Pangshura_tecta	Sacalia_bealei ))))	(Mauremys_rivulata	Morenia_ocellata ))))))));
(Malaclemys_terrapin	((((((Malayemys_subtrijuga	(Mauremys_reevesii	(Morenia_ocellata	(((Orlitia_borneensis	(Mauremys_sinensis	((Leucocephalon_yuwonoi	(Heosemys_spinosa	(Batagur_kachuga	(Batagur_baska	Batagur_borneoensis ))))	(Batagur_dhongoka	(Hardella_thurjii	Pangshura_smithii )))))	(Mauremys_caspica	Mauremys_rivulata ))	(Mauremys_nigricans	(Sacalia_bealei	(Pangshura_tentoria	Pangshura_tecta )))))))	(Melanochelys_trijuga	(Geoemyda_spengleri	Sacalia_quadriocellata )))	(Notochelys_platynota	Siebenrockiella_crassicollis ))	(Cyclemys_oldhamii	((Rhinoclemmys_pulcherrima	((Rhinoclemmys_melanosterna	(Rhinoclemmys_annulata	(Heosemys_grandis	(Heosemys_annandalii	Mauremys_annamensis ))))	(Rhinoclemmys_nasuta	(Rhinoclemmys_funerea	Rhinoclemmys_areolata ))))	(Rhinoclemmys_diademata	Rhinoclemmys_punctularia ))))	(Morenia_petersi	(Mauremys_leprosa	Mauremys_japonica )))	(Cyclemys_dentata	(Cuora_mccordi	(Cuora_flavomarginata	(Cuora_amboinensis	(Cuora_aurocapitata	Cuora_picturata )))))));
(Malaclemys_terrapin	((Cyclemys_oldhamii	(((Notochelys_platynota	(Siebenrockiella_crassicollis	(Malayemys_subtrijuga	((Morenia_ocellata	((Mauremys_nigricans	(Sacalia_bealei	((Orlitia_borneensis	(Mauremys_sinensis	((Heosemys_spinosa	(Leucocephalon_yuwonoi	(Batagur_kachuga	(Batagur_baska	Batagur_borneoensis ))))	(Batagur_dhongoka	(Hardella_thurjii	Pangshura_smithii )))))	(Mauremys_caspica	Mauremys_rivulata ))))	(Pangshura_tentoria	(Pangshura_tecta	Sacalia_quadriocellata ))))	(Mauremys_reevesii	(Geoemyda_spengleri	Melanochelys_trijuga ))))))	(Mauremys_japonica	(Morenia_petersi	Mauremys_leprosa )))	(((Rhinoclemmys_pulcherrima	(Rhinoclemmys_melanosterna	(Rhinoclemmys_annulata	(Heosemys_grandis	(Heosemys_annandalii	Mauremys_annamensis )))))	(Rhinoclemmys_nasuta	(Rhinoclemmys_funerea	Rhinoclemmys_areolata )))	(Rhinoclemmys_diademata	Rhinoclemmys_punctularia ))))	(Cyclemys_dentata	(Cuora_flavomarginata	(Cuora_mccordi	(Cuora_amboinensis	(Cuora_aurocapitata	Cuora_picturata )))))));
(Malaclemys_terrapin	(Cyclemys_dentata	((Rhinoclemmys_diademata	((Siebenrockiella_crassicollis	(Notochelys_platynota	((Malayemys_subtrijuga	(((Morenia_ocellata	(Mauremys_leprosa	(Pangshura_tentoria	(Pangshura_tecta	((Batagur_dhongoka	(Mauremys_sinensis	((Batagur_baska	Batagur_borneoensis )	(Hardella_thurjii	(Batagur_kachuga	Pangshura_smithii )))))	(Heosemys_spinosa	Leucocephalon_yuwonoi ))))))	(Mauremys_nigricans	(Sacalia_bealei	(Mauremys_caspica	Mauremys_rivulata ))))	(Mauremys_reevesii	(Melanochelys_trijuga	(Geoemyda_spengleri	Sacalia_quadriocellata )))))	(Morenia_petersi	Orlitia_borneensis ))))	(Rhinoclemmys_pulcherrima	((Rhinoclemmys_punctularia	(Rhinoclemmys_melanosterna	(Rhinoclemmys_annulata	(Heosemys_grandis	(Mauremys_japonica	(Heosemys_annandalii	Mauremys_annamensis ))))))	(Rhinoclemmys_nasuta	(Rhinoclemmys_funerea	Rhinoclemmys_areolata ))))))	(Cyclemys_oldhamii	(Cuora_mccordi	(Cuora_aurocapitata	(Cuora_picturata	(Cuora_amboinensis	Cuora_flavomarginata ))))))));
(Malaclemys_terrapin	((((Malayemys_subtrijuga	(((Mauremys_nigricans	((Orlitia_borneensis	(Mauremys_sinensis	(Batagur_dhongoka	(((Batagur_baska	Batagur_borneoensis )	(Batagur_kachuga	(Hardella_thurjii	Pangshura_smithii )))	(Heosemys_spinosa	Leucocephalon_yuwonoi )))))	(Morenia_ocellata	(Mauremys_caspica	Mauremys_rivulata ))))	(Sacalia_bealei	(Pangshura_tentoria	Pangshura_tecta )))	(Mauremys_reevesii	(Melanochelys_trijuga	(Geoemyda_spengleri	Sacalia_quadriocellata )))))	((Morenia_petersi	(Mauremys_leprosa	Mauremys_japonica ))	(Notochelys_platynota	Siebenrockiella_crassicollis )))	(Rhinoclemmys_diademata	(Rhinoclemmys_pulcherrima	((Rhinoclemmys_punctularia	(Rhinoclemmys_melanosterna	(Rhinoclemmys_annulata	(Heosemys_grandis	(Heosemys_annandalii	Mauremys_annamensis )))))	(Rhinoclemmys_nasuta	(Rhinoclemmys_funerea	Rhinoclemmys_areolata ))))))	(Cyclemys_oldhamii	(Cyclemys_dentata	(Cuora_amboinensis	(Cuora_aurocapitata	(Cuora_picturata	(Cuora_mccordi	Cuora_flavomarginata ))))))));
(Malaclemys_terrapin	(Leucocephalon_yuwonoi	(Morenia_ocellata	(Malayemys_subtrijuga	((Orlitia_borneensis	(Mauremys_rivulata	(Mauremys_sinensis	(Batagur_dhongoka	((Batagur_baska	Batagur_borneoensis )	(Pangshura_smithii	(Hardella_thurjii	Batagur_kachuga )))))))	(((Mauremys_nigricans	(Mauremys_reevesii	(Mauremys_caspica	(Melanochelys_trijuga	(Geoemyda_spengleri	Sacalia_quadriocellata )))))	(Rhinoclemmys_pulcherrima	((Rhinoclemmys_funerea	((Rhinoclemmys_diademata	(Notochelys_platynota	(Cyclemys_oldhamii	(Cyclemys_dentata	(Cuora_mccordi	(Cuora_flavomarginata	(Cuora_amboinensis	(Cuora_aurocapitata	Cuora_picturata ))))))))	(Rhinoclemmys_nasuta	(Siebenrockiella_crassicollis	Rhinoclemmys_areolata ))))	((Rhinoclemmys_annulata	(Rhinoclemmys_melanosterna	(Heosemys_grandis	(Heosemys_annandalii	Mauremys_annamensis ))))	(Rhinoclemmys_punctularia	(Morenia_petersi	(Mauremys_leprosa	Mauremys_japonica )))))))	(Pangshura_tentoria	(Pangshura_tecta	(Heosemys_spinosa	Sacalia_bealei )))))))));
(Malaclemys_terrapin	(Geoemyda_spengleri	((Melanochelys_trijuga	(Malayemys_subtrijuga	(Mauremys_reevesii	((Mauremys_nigricans	(Sacalia_bealei	((Pangshura_tentoria	(Heosemys_spinosa	(Leucocephalon_yuwonoi	((Batagur_kachuga	(Batagur_baska	Batagur_borneoensis ))	(Batagur_dhongoka	(Hardella_thurjii	Pangshura_smithii ))))))	(Pangshura_tecta	Sacalia_quadriocellata ))))	(Morenia_ocellata	(Mauremys_sinensis	((Heosemys_grandis	(Heosemys_annandalii	Mauremys_annamensis ))	(Mauremys_caspica	Mauremys_rivulata ))))))))	((Rhinoclemmys_diademata	(Cyclemys_dentata	((Cuora_mccordi	(Cuora_flavomarginata	(Cuora_amboinensis	(Cuora_aurocapitata	Cuora_picturata ))))	(Morenia_petersi	((Notochelys_platynota	Siebenrockiella_crassicollis )	(Mauremys_leprosa	Mauremys_japonica ))))))	(Rhinoclemmys_pulcherrima	((Rhinoclemmys_punctularia	(Orlitia_borneensis	Cyclemys_oldhamii ))	((Rhinoclemmys_annulata	(Rhinoclemmys_funerea	Rhinoclemmys_areolata ))	(Rhinoclemmys_melanosterna	Rhinoclemmys_nasuta ))))))));
(Malaclemys_terrapin	((Cyclemys_oldhamii	(((Malayemys_subtrijuga	(Melanochelys_trijuga	(Geoemyda_spengleri	(Mauremys_reevesii	(((Orlitia_borneensis	(Mauremys_sinensis	(((Batagur_borneoensis	(Batagur_baska	Batagur_kachuga ))	(Heosemys_spinosa	Leucocephalon_yuwonoi ))	(Batagur_dhongoka	(Hardella_thurjii	Pangshura_smithii )))))	(Morenia_ocellata	(Mauremys_caspica	Mauremys_rivulata )))	(Mauremys_nigricans	(Sacalia_bealei	(Pangshura_tentoria	(Pangshura_tecta	Sacalia_quadriocellata )))))))))	((Morenia_petersi	(Mauremys_leprosa	Mauremys_japonica ))	(Notochelys_platynota	Siebenrockiella_crassicollis )))	(Rhinoclemmys_diademata	(Rhinoclemmys_pulcherrima	(Rhinoclemmys_punctularia	((Rhinoclemmys_melanosterna	(Rhinoclemmys_annulata	(Heosemys_grandis	(Heosemys_annandalii	Mauremys_annamensis ))))	(Rhinoclemmys_nasuta	(Rhinoclemmys_funerea	Rhinoclemmys_areolata ))))))))	(Cyclemys_dentata	(Cuora_mccordi	(Cuora_aurocapitata	(Cuora_amboinensis	(Cuora_flavomarginata	Cuora_picturata )))))));
(Malaclemys_terrapin	((Cyclemys_oldhamii	(((Malayemys_subtrijuga	((Mauremys_reevesii	((Mauremys_caspica	(Mauremys_nigricans	(Sacalia_bealei	((Pangshura_tentoria	(Heosemys_spinosa	(Leucocephalon_yuwonoi	(Batagur_dhongoka	((Batagur_baska	Batagur_borneoensis )	(Hardella_thurjii	(Batagur_kachuga	Pangshura_smithii )))))))	(Pangshura_tecta	Sacalia_quadriocellata )))))	(Orlitia_borneensis	(Morenia_ocellata	(Mauremys_sinensis	(Mauremys_rivulata	((Heosemys_grandis	(Rhinoclemmys_melanosterna	Rhinoclemmys_annulata ))	(Heosemys_annandalii	Mauremys_annamensis ))))))))	(Geoemyda_spengleri	Melanochelys_trijuga )))	((Morenia_petersi	(Mauremys_leprosa	Mauremys_japonica ))	(Notochelys_platynota	Siebenrockiella_crassicollis )))	(Rhinoclemmys_diademata	(Rhinoclemmys_pulcherrima	(Rhinoclemmys_punctularia	(Rhinoclemmys_nasuta	(Rhinoclemmys_funerea	Rhinoclemmys_areolata )))))))	(Cyclemys_dentata	(Cuora_mccordi	(Cuora_flavomarginata	(Cuora_amboinensis	(Cuora_aurocapitata	Cuora_picturata )))))));
(Malaclemys_terrapin	(((Malayemys_subtrijuga	(Morenia_ocellata	(Mauremys_reevesii	(((Orlitia_borneensis	((Heosemys_spinosa	(Batagur_kachuga	(Batagur_baska	Batagur_borneoensis )))	(Batagur_dhongoka	(Leucocephalon_yuwonoi	(Hardella_thurjii	Pangshura_smithii )))))	(Mauremys_sinensis	(Mauremys_caspica	Mauremys_rivulata )))	(Mauremys_nigricans	(Sacalia_bealei	(Pangshura_tentoria	Pangshura_tecta )))))))	(Melanochelys_trijuga	(Geoemyda_spengleri	Sacalia_quadriocellata )))	((Rhinoclemmys_diademata	(Cyclemys_dentata	(Cuora_mccordi	(Cuora_flavomarginata	(Cuora_picturata	(Cuora_amboinensis	Cuora_aurocapitata ))))))	((Rhinoclemmys_punctularia	(((Rhinoclemmys_melanosterna	(Rhinoclemmys_annulata	(Heosemys_annandalii	(Heosemys_grandis	Mauremys_annamensis ))))	(Rhinoclemmys_funerea	(Siebenrockiella_crassicollis	Rhinoclemmys_areolata )))	(Cyclemys_oldhamii	Rhinoclemmys_nasuta )))	(Rhinoclemmys_pulcherrima	(Notochelys_platynota	(Morenia_petersi	(Mauremys_leprosa	Mauremys_japonica ))))))));
(Malaclemys_terrapin	(Leucocephalon_yuwonoi	((Pangshura_tentoria	(((Sacalia_bealei	(Malayemys_subtrijuga	((Orlitia_borneensis	(Mauremys_sinensis	(Batagur_dhongoka	((Batagur_baska	Batagur_borneoensis )	(Batagur_kachuga	(Hardella_thurjii	Pangshura_smithii ))))))	(Mauremys_reevesii	(Mauremys_nigricans	(Morenia_ocellata	((Heosemys_grandis	(Heosemys_annandalii	Mauremys_annamensis ))	(Mauremys_caspica	Mauremys_rivulata ))))))))	(Morenia_petersi	(Notochelys_platynota	(Heosemys_spinosa	Mauremys_leprosa ))))	(((Rhinoclemmys_pulcherrima	(Rhinoclemmys_diademata	(Cyclemys_dentata	(Cyclemys_oldhamii	(Cuora_mccordi	(Cuora_amboinensis	(Cuora_aurocapitata	(Cuora_flavomarginata	Cuora_picturata ))))))))	((Rhinoclemmys_annulata	(Rhinoclemmys_punctularia	Rhinoclemmys_melanosterna ))	(Rhinoclemmys_nasuta	(Rhinoclemmys_funerea	Rhinoclemmys_areolata ))))	(Siebenrockiella_crassicollis	(Pangshura_tecta	Mauremys_japonica )))))	(Melanochelys_trijuga	(Geoemyda_spengleri	Sacalia_quadriocellata )))));
(Malaclemys_terrapin	((Cyclemys_dentata	(Cyclemys_oldhamii	(((Siebenrockiella_crassicollis	(Notochelys_platynota	(Pangshura_tecta	((Pangshura_tentoria	(Heosemys_spinosa	(Leucocephalon_yuwonoi	(Batagur_dhongoka	(Batagur_baska	(Batagur_borneoensis	(Hardella_thurjii	(Batagur_kachuga	Pangshura_smithii ))))))))	(Sacalia_bealei	((Orlitia_borneensis	(Mauremys_reevesii	Malayemys_subtrijuga ))	(Mauremys_nigricans	(Morenia_ocellata	(((Heosemys_grandis	(Rhinoclemmys_melanosterna	Rhinoclemmys_annulata ))	(Heosemys_annandalii	Mauremys_annamensis ))	(Mauremys_caspica	(Mauremys_rivulata	Mauremys_sinensis )))))))))))	(Mauremys_japonica	(Morenia_petersi	Mauremys_leprosa )))	((Rhinoclemmys_diademata	(Rhinoclemmys_punctularia	(Rhinoclemmys_pulcherrima	(Melanochelys_trijuga	(Geoemyda_spengleri	Sacalia_quadriocellata )))))	(Rhinoclemmys_nasuta	(Rhinoclemmys_funerea	Rhinoclemmys_areolata ))))))	(Cuora_flavomarginata	(Cuora_mccordi	(Cuora_amboinensis	(Cuora_aurocapitata	Cuora_picturata ))))));
(Malaclemys_terrapin	((Cyclemys_oldhamii	(Rhinoclemmys_diademata	(((Rhinoclemmys_pulcherrima	((((Mauremys_nigricans	(Morenia_ocellata	(((Orlitia_borneensis	(Mauremys_sinensis	(Batagur_dhongoka	(Heosemys_spinosa	(Leucocephalon_yuwonoi	(Batagur_baska	(Batagur_borneoensis	(Batagur_kachuga	(Hardella_thurjii	Pangshura_smithii )))))))))	(Malayemys_subtrijuga	(Mauremys_reevesii	(Melanochelys_trijuga	(Geoemyda_spengleri	Sacalia_quadriocellata )))))	(Sacalia_bealei	(Mauremys_caspica	Mauremys_rivulata )))))	(Heosemys_annandalii	Mauremys_annamensis ))	((Pangshura_tentoria	Pangshura_tecta )	(Notochelys_platynota	Siebenrockiella_crassicollis )))	(Heosemys_grandis	(Rhinoclemmys_melanosterna	Rhinoclemmys_annulata ))))	(Rhinoclemmys_punctularia	(Morenia_petersi	Mauremys_leprosa )))	(Rhinoclemmys_nasuta	(Mauremys_japonica	(Rhinoclemmys_funerea	Rhinoclemmys_areolata ))))))	(Cyclemys_dentata	(Cuora_flavomarginata	(Cuora_mccordi	(Cuora_amboinensis	(Cuora_aurocapitata	Cuora_picturata )))))));
(Malaclemys_terrapin	(Geoemyda_spengleri	(Malayemys_subtrijuga	(Melanochelys_trijuga	((Sacalia_quadriocellata	((Sacalia_bealei	(Pangshura_tentoria	(Heosemys_spinosa	(Batagur_dhongoka	(Leucocephalon_yuwonoi	((Batagur_baska	Batagur_borneoensis )	(Batagur_kachuga	(Hardella_thurjii	Pangshura_smithii ))))))))	(Pangshura_tecta	(Siebenrockiella_crassicollis	(Notochelys_platynota	((Morenia_petersi	((Cuora_mccordi	(Cuora_flavomarginata	(Cuora_amboinensis	(Cuora_aurocapitata	Cuora_picturata ))))	(Cyclemys_dentata	(Rhinoclemmys_diademata	(Rhinoclemmys_pulcherrima	((Rhinoclemmys_punctularia	(Orlitia_borneensis	(Rhinoclemmys_melanosterna	Rhinoclemmys_annulata )))	((Cyclemys_oldhamii	Rhinoclemmys_nasuta )	(Rhinoclemmys_funerea	Rhinoclemmys_areolata ))))))))	(Mauremys_leprosa	Mauremys_japonica )))))))	(Mauremys_reevesii	(Mauremys_nigricans	(Morenia_ocellata	((Mauremys_sinensis	(Heosemys_grandis	(Heosemys_annandalii	Mauremys_annamensis )))	(Mauremys_caspica	Mauremys_rivulata ))))))))));
(Malaclemys_terrapin	(Geoemyda_spengleri	(Melanochelys_trijuga	((Malayemys_subtrijuga	(Mauremys_reevesii	((Morenia_ocellata	(Mauremys_nigricans	(Sacalia_bealei	((Pangshura_tentoria	(Heosemys_spinosa	(Batagur_dhongoka	(Leucocephalon_yuwonoi	((Batagur_baska	Batagur_borneoensis )	(Pangshura_smithii	(Hardella_thurjii	Batagur_kachuga )))))))	(Pangshura_tecta	Sacalia_quadriocellata )))))	(Orlitia_borneensis	(Mauremys_caspica	(Mauremys_rivulata	(Mauremys_sinensis	(Heosemys_annandalii	(Heosemys_grandis	Mauremys_annamensis )))))))))	(((Cyclemys_dentata	(Cuora_mccordi	(Cuora_flavomarginata	(Cuora_amboinensis	(Cuora_aurocapitata	Cuora_picturata )))))	(Cyclemys_oldhamii	((Rhinoclemmys_pulcherrima	(Rhinoclemmys_diademata	Rhinoclemmys_punctularia ))	((Rhinoclemmys_funerea	(Rhinoclemmys_melanosterna	Rhinoclemmys_annulata ))	(Rhinoclemmys_nasuta	Rhinoclemmys_areolata )))))	((Morenia_petersi	(Mauremys_leprosa	Mauremys_japonica ))	(Notochelys_platynota	Siebenrockiella_crassicollis )))))));
(Malaclemys_terrapin	(Cyclemys_dentata	((Rhinoclemmys_diademata	(Rhinoclemmys_pulcherrima	(((Pangshura_tentoria	(Sacalia_bealei	((Malayemys_subtrijuga	(Mauremys_reevesii	((Orlitia_borneensis	(Mauremys_sinensis	(Batagur_dhongoka	((Batagur_baska	Batagur_borneoensis )	(Batagur_kachuga	(Hardella_thurjii	Pangshura_smithii ))))))	(Mauremys_nigricans	(Morenia_ocellata	(Mauremys_caspica	Mauremys_rivulata ))))))	(Melanochelys_trijuga	(Geoemyda_spengleri	Sacalia_quadriocellata )))))	(Pangshura_tecta	((Notochelys_platynota	(Heosemys_spinosa	(Morenia_petersi	Mauremys_leprosa )))	(Siebenrockiella_crassicollis	Mauremys_japonica ))))	((Rhinoclemmys_punctularia	(Rhinoclemmys_melanosterna	(Rhinoclemmys_annulata	(Heosemys_grandis	(Heosemys_annandalii	Mauremys_annamensis )))))	(Rhinoclemmys_nasuta	(Rhinoclemmys_funerea	Rhinoclemmys_areolata ))))))	(Cyclemys_oldhamii	(Leucocephalon_yuwonoi	(Cuora_mccordi	(Cuora_flavomarginata	(Cuora_amboinensis	(Cuora_aurocapitata	Cuora_picturata )))))))));
(Malaclemys_terrapin	((Cyclemys_oldhamii	(((Rhinoclemmys_nasuta	(Siebenrockiella_crassicollis	((Sacalia_bealei	(Mauremys_nigricans	((Mauremys_reevesii	(Morenia_ocellata	(Malayemys_subtrijuga	(((Mauremys_sinensis	(Heosemys_spinosa	(Batagur_dhongoka	(Leucocephalon_yuwonoi	((Batagur_baska	Batagur_borneoensis )	(Batagur_kachuga	(Hardella_thurjii	Pangshura_smithii )))))))	(Orlitia_borneensis	Mauremys_rivulata ))	(Notochelys_platynota	(Morenia_petersi	Mauremys_leprosa ))))))	(Mauremys_caspica	(Melanochelys_trijuga	(Geoemyda_spengleri	Sacalia_quadriocellata ))))))	(Pangshura_tentoria	Pangshura_tecta ))))	(Rhinoclemmys_annulata	(Heosemys_annandalii	(Heosemys_grandis	((Mauremys_annamensis	(Rhinoclemmys_melanosterna	Rhinoclemmys_areolata ))	(Mauremys_japonica	Rhinoclemmys_funerea ))))))	(Rhinoclemmys_pulcherrima	(Rhinoclemmys_diademata	Rhinoclemmys_punctularia ))))	(Cyclemys_dentata	(Cuora_mccordi	(Cuora_amboinensis	(Cuora_flavomarginata	(Cuora_aurocapitata	Cuora_picturata )))))));
(Malaclemys_terrapin	((Cyclemys_oldhamii	(Rhinoclemmys_diademata	(((Mauremys_japonica	(Siebenrockiella_crassicollis	(Notochelys_platynota	(Morenia_petersi	(Heosemys_spinosa	((Pangshura_tentoria	(Morenia_ocellata	(Mauremys_nigricans	(((Orlitia_borneensis	(Mauremys_sinensis	(Batagur_dhongoka	(Leucocephalon_yuwonoi	((Batagur_baska	Batagur_borneoensis )	(Batagur_kachuga	(Hardella_thurjii	Pangshura_smithii )))))))	(Sacalia_bealei	(Mauremys_caspica	Mauremys_rivulata )))	(Malayemys_subtrijuga	(Mauremys_reevesii	Melanochelys_trijuga ))))))	(Mauremys_leprosa	(Pangshura_tecta	Sacalia_quadriocellata ))))))))	(Rhinoclemmys_funerea	(Rhinoclemmys_nasuta	(Rhinoclemmys_areolata	(Heosemys_annandalii	Mauremys_annamensis )))))	(Rhinoclemmys_pulcherrima	(Geoemyda_spengleri	(Rhinoclemmys_punctularia	(Rhinoclemmys_melanosterna	(Heosemys_grandis	Rhinoclemmys_annulata ))))))))	(Cyclemys_dentata	(Cuora_mccordi	(Cuora_flavomarginata	(Cuora_amboinensis	(Cuora_aurocapitata	Cuora_picturata )))))));
(Malaclemys_terrapin	(Geoemyda_spengleri	((Rhinoclemmys_pulcherrima	(((Siebenrockiella_crassicollis	(Notochelys_platynota	(((Heosemys_spinosa	(Orlitia_borneensis	(Mauremys_sinensis	(Batagur_dhongoka	(Leucocephalon_yuwonoi	((Batagur_baska	Batagur_borneoensis )	(Batagur_kachuga	(Hardella_thurjii	Pangshura_smithii ))))))))	((Sacalia_bealei	(Mauremys_nigricans	((Malayemys_subtrijuga	(Morenia_ocellata	(Mauremys_reevesii	(Melanochelys_trijuga	Sacalia_quadriocellata ))))	(Mauremys_caspica	Mauremys_rivulata ))))	(Pangshura_tentoria	Pangshura_tecta )))	(Morenia_petersi	(Mauremys_leprosa	Mauremys_japonica )))))	(Rhinoclemmys_funerea	(Rhinoclemmys_nasuta	Rhinoclemmys_areolata )))	(Rhinoclemmys_diademata	(Cyclemys_oldhamii	(Cyclemys_dentata	(Cuora_mccordi	(Cuora_flavomarginata	(Cuora_amboinensis	(Cuora_aurocapitata	Cuora_picturata )))))))))	(Rhinoclemmys_punctularia	(Rhinoclemmys_melanosterna	(Rhinoclemmys_annulata	(Heosemys_grandis	(Heosemys_annandalii	Mauremys_annamensis ))))))));
(Malaclemys_terrapin	(((Morenia_petersi	((Notochelys_platynota	(Siebenrockiella_crassicollis	(Pangshura_tecta	(Pangshura_tentoria	(Sacalia_bealei	(Mauremys_nigricans	((Orlitia_borneensis	(Mauremys_sinensis	(Batagur_dhongoka	(Heosemys_spinosa	(Leucocephalon_yuwonoi	((Batagur_baska	Batagur_borneoensis )	(Batagur_kachuga	(Hardella_thurjii	Pangshura_smithii ))))))))	((Mauremys_reevesii	(Malayemys_subtrijuga	(Melanochelys_trijuga	(Geoemyda_spengleri	Sacalia_quadriocellata ))))	(Morenia_ocellata	((Heosemys_grandis	(Heosemys_annandalii	Mauremys_annamensis ))	(Mauremys_caspica	Mauremys_rivulata )))))))))))	(Mauremys_leprosa	Mauremys_japonica )))	(Rhinoclemmys_pulcherrima	(Rhinoclemmys_diademata	((Cyclemys_oldhamii	(Rhinoclemmys_annulata	(Rhinoclemmys_nasuta	(Rhinoclemmys_funerea	Rhinoclemmys_areolata ))))	(Rhinoclemmys_punctularia	Rhinoclemmys_melanosterna )))))	(Cyclemys_dentata	(Cuora_mccordi	(Cuora_picturata	(Cuora_flavomarginata	(Cuora_amboinensis	Cuora_aurocapitata )))))));
(Malaclemys_terrapin	((Cyclemys_oldhamii	((((Malayemys_subtrijuga	(Melanochelys_trijuga	(Mauremys_reevesii	((Morenia_ocellata	((Mauremys_sinensis	(Batagur_dhongoka	((Leucocephalon_yuwonoi	((Batagur_baska	Batagur_borneoensis )	(Batagur_kachuga	Heosemys_spinosa )))	(Hardella_thurjii	Pangshura_smithii ))))	(Orlitia_borneensis	(Mauremys_caspica	Mauremys_rivulata ))))	(Mauremys_nigricans	(Sacalia_bealei	(Pangshura_tentoria	(Pangshura_tecta	Sacalia_quadriocellata ))))))))	((Morenia_petersi	(Mauremys_leprosa	Mauremys_japonica ))	(Notochelys_platynota	Siebenrockiella_crassicollis )))	((Geoemyda_spengleri	Rhinoclemmys_pulcherrima )	((Rhinoclemmys_melanosterna	(Rhinoclemmys_annulata	(Heosemys_grandis	(Heosemys_annandalii	Mauremys_annamensis ))))	(Rhinoclemmys_nasuta	(Rhinoclemmys_funerea	Rhinoclemmys_areolata )))))	(Rhinoclemmys_diademata	Rhinoclemmys_punctularia )))	(Cyclemys_dentata	(Cuora_mccordi	(Cuora_flavomarginata	(Cuora_amboinensis	(Cuora_aurocapitata	Cuora_picturata )))))));
(Malaclemys_terrapin	(((((Malayemys_subtrijuga	(Melanochelys_trijuga	(Mauremys_reevesii	((Mauremys_nigricans	(Sacalia_bealei	((Pangshura_tentoria	((Heosemys_spinosa	(Batagur_kachuga	(Batagur_baska	Batagur_borneoensis )))	(Batagur_dhongoka	(Leucocephalon_yuwonoi	(Hardella_thurjii	Pangshura_smithii )))))	(Pangshura_tecta	Sacalia_quadriocellata ))))	(Morenia_ocellata	(Geoemyda_spengleri	(Mauremys_caspica	(Mauremys_rivulata	Mauremys_sinensis ))))))))	(Notochelys_platynota	(Siebenrockiella_crassicollis	Rhinoclemmys_areolata )))	(Cyclemys_oldhamii	(((Rhinoclemmys_pulcherrima	(Rhinoclemmys_funerea	((Heosemys_grandis	(Heosemys_annandalii	Mauremys_annamensis ))	(Rhinoclemmys_melanosterna	Rhinoclemmys_annulata ))))	(Orlitia_borneensis	Rhinoclemmys_nasuta ))	(Rhinoclemmys_diademata	Rhinoclemmys_punctularia ))))	(Morenia_petersi	(Mauremys_leprosa	Mauremys_japonica )))	(Cyclemys_dentata	(Cuora_mccordi	(Cuora_flavomarginata	(Cuora_amboinensis	(Cuora_aurocapitata	Cuora_picturata )))))));
(Malaclemys_terrapin	((Cyclemys_oldhamii	(Rhinoclemmys_diademata	((((Malayemys_subtrijuga	(Mauremys_reevesii	(((Orlitia_borneensis	(Mauremys_sinensis	(Batagur_dhongoka	(((Batagur_baska	Batagur_borneoensis )	(Batagur_kachuga	(Hardella_thurjii	Pangshura_smithii )))	(Heosemys_spinosa	Leucocephalon_yuwonoi )))))	(Mauremys_nigricans	(Sacalia_bealei	(Pangshura_tentoria	Pangshura_tecta ))))	(Morenia_ocellata	(Mauremys_caspica	Mauremys_rivulata )))))	(Melanochelys_trijuga	(Geoemyda_spengleri	Sacalia_quadriocellata )))	(Rhinoclemmys_punctularia	((Rhinoclemmys_melanosterna	(Rhinoclemmys_annulata	(Heosemys_grandis	(Heosemys_annandalii	Mauremys_annamensis ))))	(Rhinoclemmys_nasuta	(Rhinoclemmys_funerea	Rhinoclemmys_areolata )))))	(Rhinoclemmys_pulcherrima	(Siebenrockiella_crassicollis	(Notochelys_platynota	(Morenia_petersi	(Mauremys_leprosa	Mauremys_japonica ))))))))	(Cyclemys_dentata	(Cuora_mccordi	(Cuora_flavomarginata	(Cuora_picturata	(Cuora_amboinensis	Cuora_aurocapitata )))))));
