# Supplementary material for: Estimating the phylogeny of geoemydid turtles (Cryptodira) from landmark data: an assessment of different methods
Source: PeerJ. 2019 Aug 22;7:e7476. doi: 10.7717/peerj.7476 (PMC6708579; doi:10.7717/peerj.7476)
Supplement: Supplemental Information 10 — The trees are organised in folders corresponding to each landmark dataset. Within each folder the trees are named as follows: ‘dyn’ for dynamic LAUP ‘gpa’ for LAUP on GPA alignment ‘lin’ for linear parsimony ‘ml’ for maximum likelihood ‘nj’ for neighbour-joining ‘sqcpars’ for squared-change parsimony ‘_bs’ and ‘_bscon’ denote bootstrap trees, and bootstrap consensus trees, respectively. [file peerj-07-7476-s010.zip › trees/pos_lobe/dyn_bscon.tre]

((((((Hardella_thurjii,Pangshura_smithii),Batagur_kachuga),(Batagur_baska,Batagur_borneoensis)),Heosemys_spinosa,Batagur_dhongoka,Leucocephalon_yuwonoi),((Cuora_amboinensis,Cuora_aurocapitata,Cuora_picturata,Cuora_flavomarginata),Cuora_mccordi),((Heosemys_annandalii,Mauremys_annamensis),Heosemys_grandis),Cyclemys_oldhamii,Rhinoclemmys_diademata,Orlitia_borneensis,Mauremys_rivulata,Mauremys_caspica,Sacalia_bealei,Mauremys_nigricans,Morenia_ocellata,Mauremys_sinensis,Pangshura_tentoria,Mauremys_reevesii,Melanochelys_trijuga,Malayemys_subtrijuga,Morenia_petersi,Mauremys_leprosa,Notochelys_platynota,Siebenrockiella_crassicollis,Pangshura_tecta,Sacalia_quadriocellata,Mauremys_japonica,Rhinoclemmys_annulata,Rhinoclemmys_funerea,Rhinoclemmys_areolata,Geoemyda_spengleri,Rhinoclemmys_pulcherrima,Rhinoclemmys_punctularia,Rhinoclemmys_melanosterna,Rhinoclemmys_nasuta,Cyclemys_dentata),Malaclemys_terrapin);
