# Supplementary material for: Estimating the phylogeny of geoemydid turtles (Cryptodira) from landmark data: an assessment of different methods
Source: PeerJ. 2019 Aug 22;7:e7476. doi: 10.7717/peerj.7476 (PMC6708579; doi:10.7717/peerj.7476)
Supplement: Supplemental Information 10 — The trees are organised in folders corresponding to each landmark dataset. Within each folder the trees are named as follows: ‘dyn’ for dynamic LAUP ‘gpa’ for LAUP on GPA alignment ‘lin’ for linear parsimony ‘ml’ for maximum likelihood ‘nj’ for neighbour-joining ‘sqcpars’ for squared-change parsimony ‘_bs’ and ‘_bscon’ denote bootstrap trees, and bootstrap consensus trees, respectively. [file peerj-07-7476-s010.zip › trees/pos_lobe/gpa.tre]

(Malaclemys_terrapin:0,(Leucocephalon_yuwonoi:0.23415,(Geoemyda_spengleri:0.1294,(Sacalia_quadriocellata:0.098,(Melanochelys_trijuga:0.02614,((Malayemys_subtrijuga:0.04607,(Mauremys_reevesii:0.03377,(Morenia_ocellata:0.08206,(((Mauremys_sinensis:0.10039,(Batagur_dhongoka:0.03131,(Heosemys_spinosa:0.08853,(Batagur_baska:0.03174,(Batagur_borneoensis:0.09699,(Batagur_kachuga:0.12545,(Hardella_thurjii:0.08521,Pangshura_smithii:0.04526)80:0.06906)71:0.08427)37:0.03211)93:0.08926)44:0.04159)74:0.06186)38:0.04271,(Orlitia_borneensis:0.06199,(Mauremys_caspica:0.08085,Mauremys_rivulata:0.03989)62:0.04338)21:0.02182)6:0.02309,(Mauremys_nigricans:0.03155,(Sacalia_bealei:0.06234,(Pangshura_tentoria:0.04494,Pangshura_tecta:0.07932)13:0.03746)1:0.03612)1:0.01737)3:0.02067)1:0.02794)1:0.03284)4:0.02727,((((Cyclemys_oldhamii:0.08501,(Cyclemys_dentata:0.04379,(Cuora_mccordi:0.05695,(Cuora_flavomarginata:0.14208,(Cuora_picturata:0.08421,(Cuora_amboinensis:0.09018,Cuora_aurocapitata:0.09417)38:0.03969)58:0.04566)54:0.0462)97:0.11203)63:0.05141)45:0.03728,(Rhinoclemmys_pulcherrima:0.06043,(Rhinoclemmys_diademata:0.0908,((Rhinoclemmys_funerea:0.06421,(Rhinoclemmys_punctularia:0.04927,(Rhinoclemmys_melanosterna:0.09254,(Rhinoclemmys_annulata:0.06087,(Heosemys_grandis:0.04921,(Heosemys_annandalii:0.08802,Mauremys_annamensis:0.04183)85:0.05183)81:0.05175)27:0.03671)28:0.02981)19:0.03488)9:0.02052,(Rhinoclemmys_nasuta:0.0684,Rhinoclemmys_areolata:0.14434)27:0.03793)13:0.03176)6:0.01908)1:0.02818)0:0.03504,(Notochelys_platynota:0.05978,Siebenrockiella_crassicollis:0.07392)11:0.02356)0:0.02556,(Morenia_petersi:0.02159,(Mauremys_leprosa:0.06978,Mauremys_japonica:0.11959)35:0.03978)35:0.04646)1:0.03368)13:0.06125)13:0.04667)32:0.0608)56:0.08372)100:0.13035)100;
