# Supplementary material for: Estimating the phylogeny of geoemydid turtles (Cryptodira) from landmark data: an assessment of different methods
Source: PeerJ. 2019 Aug 22;7:e7476. doi: 10.7717/peerj.7476 (PMC6708579; doi:10.7717/peerj.7476)
Supplement: Supplemental Information 10 — The trees are organised in folders corresponding to each landmark dataset. Within each folder the trees are named as follows: ‘dyn’ for dynamic LAUP ‘gpa’ for LAUP on GPA alignment ‘lin’ for linear parsimony ‘ml’ for maximum likelihood ‘nj’ for neighbour-joining ‘sqcpars’ for squared-change parsimony ‘_bs’ and ‘_bscon’ denote bootstrap trees, and bootstrap consensus trees, respectively. [file peerj-07-7476-s010.zip › trees/pos_lobe/lin.tnt]

tread 
(Malaclemys_terrapin (((Rhinoclemmys_pulcherrima (Rhinoclemmys_punctularia ((((Mauremys_japonica ((Notochelys_platynota (((Pangshura_tentoria (Heosemys_spinosa (Batagur_dhongoka ((Batagur_baska Batagur_borneoensis) (Batagur_kachuga (Hardella_thurjii Pangshura_smithii)))))) (Sacalia_bealei (Mauremys_nigricans (Morenia_ocellata ((Orlitia_borneensis (Malayemys_subtrijuga Mauremys_reevesii)) (Mauremys_sinensis (Mauremys_caspica Mauremys_rivulata))))))) (Siebenrockiella_crassicollis (Pangshura_tecta (Leucocephalon_yuwonoi Sacalia_quadriocellata))))) (Mauremys_leprosa Morenia_petersi))) (Heosemys_grandis (Heosemys_annandalii Mauremys_annamensis))) (Rhinoclemmys_annulata Rhinoclemmys_melanosterna)) (Rhinoclemmys_funerea (Rhinoclemmys_areolata Rhinoclemmys_nasuta))))) (Rhinoclemmys_diademata (Cyclemys_dentata (Cyclemys_oldhamii (Cuora_amboinensis (Cuora_aurocapitata (Cuora_picturata (Cuora_flavomarginata Cuora_mccordi)))))))) (Geoemyda_spengleri Melanochelys_trijuga)))*
;
