# Supplementary material for: Estimating the phylogeny of geoemydid turtles (Cryptodira) from landmark data: an assessment of different methods
Source: PeerJ. 2019 Aug 22;7:e7476. doi: 10.7717/peerj.7476 (PMC6708579; doi:10.7717/peerj.7476)
Supplement: Supplemental Information 10 — The trees are organised in folders corresponding to each landmark dataset. Within each folder the trees are named as follows: ‘dyn’ for dynamic LAUP ‘gpa’ for LAUP on GPA alignment ‘lin’ for linear parsimony ‘ml’ for maximum likelihood ‘nj’ for neighbour-joining ‘sqcpars’ for squared-change parsimony ‘_bs’ and ‘_bscon’ denote bootstrap trees, and bootstrap consensus trees, respectively. [file peerj-07-7476-s010.zip › trees/pos_lobe/lin.tre]

(Malaclemys_terrapin:0.000,(((Rhinoclemmys_pulcherrima:0.050,(Rhinoclemmys_punctularia:0.061,((((Mauremys_japonica:0.091,((Notochelys_platynota:0.061,(((Pangshura_tentoria:0.031,(Heosemys_spinosa:0.080,(Batagur_dhongoka:0.042,((Batagur_baska:0.068,Batagur_borneoensis:0.107):0.054,(Batagur_kachuga:0.133,(Hardella_thurjii:0.077,Pangshura_smithii:0.051):0.057):0.041):0.067):0.045):0.075):0.037,(Sacalia_bealei:0.067,(Mauremys_nigricans:0.037,(Morenia_ocellata:0.087,((Orlitia_borneensis:0.071,(Malayemys_subtrijuga:0.078,Mauremys_reevesii:0.049):0.026):0.018,(Mauremys_sinensis:0.124,(Mauremys_caspica:0.107,Mauremys_rivulata:0.025):0.039):0.023):0.019):0.023):0.037):0.022):0.028,(Siebenrockiella_crassicollis:0.067,(Pangshura_tecta:0.056,(Leucocephalon_yuwonoi:0.349,Sacalia_quadriocellata:0.101):0.063):0.037):0.020):0.027):0.024,(Mauremys_leprosa:0.102,Morenia_petersi:0.035):0.045):0.043):0.049,(Heosemys_grandis:0.039,(Heosemys_annandalii:0.105,Mauremys_annamensis:0.056):0.050):0.067):0.015,(Rhinoclemmys_annulata:0.089,Rhinoclemmys_melanosterna:0.115):0.020):0.023,(Rhinoclemmys_funerea:0.048,(Rhinoclemmys_areolata:0.168,Rhinoclemmys_nasuta:0.082):0.041):0.020):0.030):0.034):0.034,(Rhinoclemmys_diademata:0.078,(Cyclemys_dentata:0.034,(Cyclemys_oldhamii:0.086,(Cuora_amboinensis:0.085,(Cuora_aurocapitata:0.089,(Cuora_picturata:0.087,(Cuora_flavomarginata:0.167,Cuora_mccordi:0.093):0.065):0.046):0.034):0.107):0.074):0.061):0.024):0.024,(Geoemyda_spengleri:0.177,Melanochelys_trijuga:0.059):0.079):0.000);
