# Supplementary material for: Estimating the phylogeny of geoemydid turtles (Cryptodira) from landmark data: an assessment of different methods
Source: PeerJ. 2019 Aug 22;7:e7476. doi: 10.7717/peerj.7476 (PMC6708579; doi:10.7717/peerj.7476)
Supplement: Supplemental Information 10 — The trees are organised in folders corresponding to each landmark dataset. Within each folder the trees are named as follows: ‘dyn’ for dynamic LAUP ‘gpa’ for LAUP on GPA alignment ‘lin’ for linear parsimony ‘ml’ for maximum likelihood ‘nj’ for neighbour-joining ‘sqcpars’ for squared-change parsimony ‘_bs’ and ‘_bscon’ denote bootstrap trees, and bootstrap consensus trees, respectively. [file peerj-07-7476-s010.zip › trees/pos_lobe/ml.tre]

(((((((((((((((((((((Batagur_kachuga:0.0001612,Batagur_baska:2.07e-06)26.5:6.2e-06,Batagur_borneoensis:7.221e-05)43.5:7.32e-05,(Hardella_thurjii:2.327e-05,Pangshura_smithii:2.897e-05)69.5:8.779e-05)68:2.853e-05,Batagur_dhongoka:0)74.5:5.356e-05,Heosemys_spinosa:3.78e-05)57:4.137e-05,Pangshura_tentoria:1.96e-06)35:9.89e-06,(Pangshura_tecta:2.233e-05,((Notochelys_platynota:1.621e-05,((Mauremys_japonica:7.579e-05,Mauremys_leprosa:3.176e-05)38:1.721e-05,Morenia_petersi:0)41:4.027e-05)15.5:1.956e-05,Siebenrockiella_crassicollis:2.225e-05)18.5:3.21e-05)5:1.918e-05)0.5:1.447e-05,Sacalia_bealei:3.372e-05)0:2.777e-05,(Mauremys_reevesii:0,(Malayemys_subtrijuga:2.133e-05,((Geoemyda_spengleri:0.0001627,Sacalia_quadriocellata:9.048e-05)19:0,Melanochelys_trijuga:0)39:4.867e-05)3.5:1.5e-05)4:1.825e-05)0:4.95e-06,Mauremys_nigricans:2.68e-06)0:1.179e-05,(((Mauremys_rivulata:2.76e-06,Mauremys_caspica:4.803e-05)51.5:8.11e-06,Mauremys_sinensis:8.007e-05)33.5:1.978e-05,Morenia_ocellata:2.883e-05)24:1.635e-05)1:9.18e-06,Orlitia_borneensis:3.358e-05)1.5:2.62e-05,(Heosemys_grandis:1.67e-05,(Heosemys_annandalii:4.382e-05,Mauremys_annamensis:1.237e-05)86.5:2.567e-05)78.5:2.58e-05)1:2.069e-05,Rhinoclemmys_annulata:1.693e-05)3:1.936e-05,Rhinoclemmys_melanosterna:5.915e-05)1:1.763e-05,(Rhinoclemmys_pulcherrima:4.061e-05,((Rhinoclemmys_nasuta:3.508e-05,Rhinoclemmys_areolata:9.671e-05)42:1.9e-05,Rhinoclemmys_funerea:2.087e-05)42:9.42e-06)8.5:1.671e-05)0:1.862e-05,Rhinoclemmys_punctularia:2.66e-06)3:5.294e-05,Rhinoclemmys_diademata:6.54e-06)5.5:3.323e-05,(Cyclemys_oldhamii:9.872e-05,(Cyclemys_dentata:0,(((Cuora_picturata:5.086e-05,(Cuora_amboinensis:5.534e-05,Cuora_aurocapitata:5.497e-05)61:2.453e-05)73:0.00010881,Cuora_mccordi:7.12e-06)41.5:1.888e-05,Cuora_flavomarginata:0.00038787)68.5:0.00011122)48.5:1.37e-06)34:4.089e-05)58.5:0.0001663,Leucocephalon_yuwonoi:0.00051298)100:0,Malaclemys_terrapin:9.47e-06)100;
