# Supplementary material for: Estimating the phylogeny of geoemydid turtles (Cryptodira) from landmark data: an assessment of different methods
Source: PeerJ. 2019 Aug 22;7:e7476. doi: 10.7717/peerj.7476 (PMC6708579; doi:10.7717/peerj.7476)
Supplement: Supplemental Information 10 — The trees are organised in folders corresponding to each landmark dataset. Within each folder the trees are named as follows: ‘dyn’ for dynamic LAUP ‘gpa’ for LAUP on GPA alignment ‘lin’ for linear parsimony ‘ml’ for maximum likelihood ‘nj’ for neighbour-joining ‘sqcpars’ for squared-change parsimony ‘_bs’ and ‘_bscon’ denote bootstrap trees, and bootstrap consensus trees, respectively. [file peerj-07-7476-s010.zip › trees/pos_lobe/ml_bscon.tre]

(((Batagur_kachuga,Batagur_dhongoka,Hardella_thurjii,Pangshura_smithii,Batagur_borneoensis,Batagur_baska),(Cuora_amboinensis,Cuora_aurocapitata,Cuora_picturata),((Heosemys_annandalii,Mauremys_annamensis),Heosemys_grandis),Mauremys_nigricans,Orlitia_borneensis,Rhinoclemmys_punctularia,Rhinoclemmys_nasuta,Rhinoclemmys_funerea,Rhinoclemmys_areolata,Rhinoclemmys_annulata,Rhinoclemmys_melanosterna,Cyclemys_oldhamii,Cuora_flavomarginata,Cuora_mccordi,Cyclemys_dentata,Rhinoclemmys_diademata,Rhinoclemmys_pulcherrima,Melanochelys_trijuga,Geoemyda_spengleri,Mauremys_japonica,Mauremys_leprosa,Morenia_petersi,Leucocephalon_yuwonoi,Sacalia_bealei,Pangshura_tentoria,Heosemys_spinosa,Pangshura_tecta,Sacalia_quadriocellata,Siebenrockiella_crassicollis,Notochelys_platynota,Malayemys_subtrijuga,Mauremys_reevesii,Morenia_ocellata,Mauremys_rivulata,Mauremys_caspica,Mauremys_sinensis),Malaclemys_terrapin);
