# Supplementary material for: Estimating the phylogeny of geoemydid turtles (Cryptodira) from landmark data: an assessment of different methods
Source: PeerJ. 2019 Aug 22;7:e7476. doi: 10.7717/peerj.7476 (PMC6708579; doi:10.7717/peerj.7476)
Supplement: Supplemental Information 10 — The trees are organised in folders corresponding to each landmark dataset. Within each folder the trees are named as follows: ‘dyn’ for dynamic LAUP ‘gpa’ for LAUP on GPA alignment ‘lin’ for linear parsimony ‘ml’ for maximum likelihood ‘nj’ for neighbour-joining ‘sqcpars’ for squared-change parsimony ‘_bs’ and ‘_bscon’ denote bootstrap trees, and bootstrap consensus trees, respectively. [file peerj-07-7476-s010.zip › trees/pos_lobe/nj.tre]

((((((((Rhinoclemmys_diademata:0.02620121111,Rhinoclemmys_punctularia:0.01876148272)43:0.006068040205,(((Rhinoclemmys_nasuta:0.02651538221,Rhinoclemmys_areolata:0.03923613898)41:0.002708378605,Rhinoclemmys_funerea:0.02136070517)36.8:0.004115478551,((Rhinoclemmys_melanosterna:0.03430591561,Rhinoclemmys_annulata:0.01826308294)47.4:0.00272744839,((Heosemys_annandalii:0.02433686683,Mauremys_annamensis:0.01842727233)84.6:0.005687199233,Heosemys_grandis:0.02030308901)75:0.01096982739)26.8:0.009547661012)3:0.001839044618)6.8:0.001382238219,(((((((((((((Hardella_thurjii:0.01804803927,Pangshura_smithii:0.02308921366)74.4:0.0104284774,Batagur_kachuga:0.04984709932)81.4:0.0118556815,Batagur_baska:0.02507664906)50:0.004609117968,Batagur_borneoensis:0.02728460718)85.4:0.01744873315,Batagur_dhongoka:0.02120657756)58.2:0.003052537289,Heosemys_spinosa:0.03003959852)72.2:0.0138680628,Pangshura_tentoria:0.01513988995)32:0.003212638641,Pangshura_tecta:0.02380609756)22:0.00290706294,Sacalia_bealei:0.02417157115)15.6:0.006382219343,(Notochelys_platynota:0.02282982004,Siebenrockiella_crassicollis:0.02030477855)37.4:0.005410418803)3.2:0.003687680269,((((Mauremys_reevesii:0.01575382902,Mauremys_nigricans:0.01361502939)48.8:0.001301068387,(((Mauremys_caspica:0.02496473937,Mauremys_rivulata:0.01609071423)75.4:0.005761567602,Mauremys_sinensis:0.03399057746)56.2:0.006472422868,Morenia_ocellata:0.02214193523)32.8:0.006580537553)8.8:0.006053580103,Orlitia_borneensis:0.02127848438)4.4:0.001698352552,Malayemys_subtrijuga:0.02285301305)4.6:0.00494469851)2:0.001918512756,((((((Cuora_amboinensis:0.03250484793,Cuora_picturata:0.03315758339)24.6:0.002234891025,Cuora_aurocapitata:0.02823190378)57.2:0.01338652894,Cuora_mccordi:0.03335257123)61.2:0.01248534316,Cuora_flavomarginata:0.08015461948)76:0.01752682159,Cyclemys_dentata:0.02161148342)41:0.005374478979,Cyclemys_oldhamii:0.02892027917)40:0.008953575039)2.2:0.002530963983,((Morenia_petersi:0.01310953992,Mauremys_leprosa:0.02737986846)85.4:0.00667351203,Mauremys_japonica:0.03035418555)44:0.00928028183)3.2:0.002608460863)6.4:0.003192069088,Rhinoclemmys_pulcherrima:0.0232057646)23.4:0.006778958594,(Melanochelys_trijuga:0.01865128963,Sacalia_quadriocellata:0.03668220582)13.4:0.002075836347)14.8:0.006677258409,Geoemyda_spengleri:0.05537735754)62.4:0.01166689937,Leucocephalon_yuwonoi:0.08857384857)100:0,Malaclemys_terrapin:0.04188379317)100;
