# Supplementary material for: Estimating the phylogeny of geoemydid turtles (Cryptodira) from landmark data: an assessment of different methods
Source: PeerJ. 2019 Aug 22;7:e7476. doi: 10.7717/peerj.7476 (PMC6708579; doi:10.7717/peerj.7476)
Supplement: Supplemental Information 10 — The trees are organised in folders corresponding to each landmark dataset. Within each folder the trees are named as follows: ‘dyn’ for dynamic LAUP ‘gpa’ for LAUP on GPA alignment ‘lin’ for linear parsimony ‘ml’ for maximum likelihood ‘nj’ for neighbour-joining ‘sqcpars’ for squared-change parsimony ‘_bs’ and ‘_bscon’ denote bootstrap trees, and bootstrap consensus trees, respectively. [file peerj-07-7476-s010.zip › trees/pos_lobe/sqcpars.tre]

((((((((Siebenrockiella_crassicollis:0.001685093061,((Mauremys_japonica:0.002287041625,(Morenia_petersi:0.001578722563,Mauremys_leprosa:0.002831159315)98:0.001252436753)96.5:0.001034604872,Notochelys_platynota:0.002450769198)12.5:0.001416164326)46:0.0002689287357,(Pangshura_tecta:0.0006555108385,((Sacalia_bealei:0.0004655214617,(Mauremys_nigricans:0.001910277442,((Mauremys_reevesii:0.0002116579185,Malayemys_subtrijuga:0.001094310034)51:0.001305967953,(Orlitia_borneensis:0.002373263954,(Morenia_ocellata:0.005679620575,(Mauremys_sinensis:0.001477095683,(Mauremys_caspica:0.002781966261,Mauremys_rivulata:0.001282303638)100:0.001499662623)85:0.002976758305)69.5:0.002702862269)20:0.0003295983154)14.5:0.0009763696376)40.5:0.0009339078048)17.5:0.0004683863431,((Heosemys_spinosa:0.0008683631376,(Batagur_dhongoka:0.0001161712719,((Batagur_baska:0.002323989545,Batagur_borneoensis:0.001882984408)86.5:0.0004410051377,((Pangshura_smithii:0.0007470136076,Hardella_thurjii:0.001746377837)100:0.0009993642289,Batagur_kachuga:0.001181093595)100:0.0001817293665)100:0.0006227345042)81:0.0005065632323)86.5:0.0003617999053,Pangshura_tentoria:0.0002093998611)66.5:0.0005711997664)28:0.001039586109)58:0.000384075271)49:0.0001151465354,Sacalia_quadriocellata:0.002686971452)9.5:0.002571824916,Melanochelys_trijuga:0.003272790196)7.5:0.005844615113,Geoemyda_spengleri:0.01114038207)8:0.01698499719,((((((Rhinoclemmys_areolata:0.0001375196304,(Cyclemys_oldhamii:0.00162435617,(((((Cuora_aurocapitata:0.001742684996,Cuora_amboinensis:0.001442939119)100:0.0002997458764,Cuora_picturata:0.0004898260554)100:0.0007895719318,Cuora_mccordi:0.00072744068)100:6.213125172e-05,Cuora_flavomarginata:0.0006047863914)100:0.0006669176431,Cyclemys_dentata:0.001679972948)83.5:0.001013055305)82:0.0006113008646)9.5:0.000748820495,Rhinoclemmys_nasuta:0.001476107876)9.5:0.002224928371,Rhinoclemmys_funerea:0.001999609342)18.5:0.0002253190286,((Rhinoclemmys_melanosterna:0.0009154636072,(Rhinoclemmys_annulata:0.001803563544,((Mauremys_annamensis:0.0001737115142,Heosemys_annandalii:0.0005656342946)100:0.0007393458087,Heosemys_grandis:0.001638540203)100:0.0008991943938)67:0.0009043691499)75.5:1.109445734e-05,Rhinoclemmys_punctularia:0.002431487241)47.5:0.002442581698)8:0.002667900727,Rhinoclemmys_diademata:0.002246325419)16.5:0.004914226146,Rhinoclemmys_pulcherrima:0.01032224986)25.5:0.015236476)94.5:0.03222147319,Leucocephalon_yuwonoi:0.03289403468)NA:0.0006725614907,Malaclemys_terrapin:0.0006725614907)100;
