# Supplementary material for: Estimating the phylogeny of geoemydid turtles (Cryptodira) from landmark data: an assessment of different methods
Source: PeerJ. 2019 Aug 22;7:e7476. doi: 10.7717/peerj.7476 (PMC6708579; doi:10.7717/peerj.7476)
Supplement: Supplemental Information 10 — The trees are organised in folders corresponding to each landmark dataset. Within each folder the trees are named as follows: ‘dyn’ for dynamic LAUP ‘gpa’ for LAUP on GPA alignment ‘lin’ for linear parsimony ‘ml’ for maximum likelihood ‘nj’ for neighbour-joining ‘sqcpars’ for squared-change parsimony ‘_bs’ and ‘_bscon’ denote bootstrap trees, and bootstrap consensus trees, respectively. [file peerj-07-7476-s010.zip › trees/pos_lobe/sqcpars_bs.tre]

(((Mauremys_annamensis	Heosemys_annandalii)	Heosemys_grandis)	(((((((Sacalia_quadriocellata	(Melanochelys_trijuga	(Geoemyda_spengleri	(Leucocephalon_yuwonoi	Malaclemys_terrapin))))	(((Siebenrockiella_crassicollis	Notochelys_platynota)	(Mauremys_japonica	(Mauremys_leprosa	Morenia_petersi)))	((Sacalia_bealei	Pangshura_tentoria)	Pangshura_tecta)))	Malayemys_subtrijuga)	Mauremys_reevesii)	Mauremys_nigricans)	(Morenia_ocellata	(((((Batagur_borneoensis	Batagur_baska)	(Batagur_kachuga	(Hardella_thurjii	Pangshura_smithii)))	Heosemys_spinosa)	Batagur_dhongoka)	(Mauremys_sinensis	(Mauremys_rivulata	Mauremys_caspica)))))	Orlitia_borneensis)	(Rhinoclemmys_annulata	(((((Rhinoclemmys_areolata	Rhinoclemmys_nasuta)	Rhinoclemmys_funerea)	(((Cyclemys_oldhamii	((Cuora_flavomarginata	(Cuora_mccordi	((Cuora_aurocapitata	Cuora_amboinensis)	Cuora_picturata)))	Cyclemys_dentata))	Rhinoclemmys_diademata)	Rhinoclemmys_pulcherrima))	Rhinoclemmys_punctularia)	Rhinoclemmys_melanosterna)));
((Heosemys_spinosa	(((Batagur_kachuga	(Hardella_thurjii	Pangshura_smithii))	(Batagur_baska	Batagur_borneoensis))	Batagur_dhongoka))	Pangshura_tentoria	(Pangshura_tecta	(((Malayemys_subtrijuga	((((((Mauremys_caspica	Mauremys_rivulata)	Mauremys_sinensis)	Morenia_ocellata)	Orlitia_borneensis)	Mauremys_nigricans)	Mauremys_reevesii))	((Cyclemys_oldhamii	((Cuora_flavomarginata	(Cuora_mccordi	(Cuora_picturata	(Cuora_amboinensis	Cuora_aurocapitata))))	Cyclemys_dentata))	((Siebenrockiella_crassicollis	((((Rhinoclemmys_areolata	Rhinoclemmys_nasuta)	Rhinoclemmys_funerea)	((((Leucocephalon_yuwonoi	Malaclemys_terrapin)	(Geoemyda_spengleri	(Sacalia_quadriocellata	Melanochelys_trijuga)))	Rhinoclemmys_pulcherrima)	(Rhinoclemmys_diademata	((Rhinoclemmys_melanosterna	(Rhinoclemmys_annulata	(Heosemys_grandis	(Mauremys_annamensis	Heosemys_annandalii))))	Rhinoclemmys_punctularia))))	(Mauremys_japonica	(Morenia_petersi	Mauremys_leprosa))))	Notochelys_platynota)))	Sacalia_bealei)));
((Mauremys_japonica	(Mauremys_leprosa	Morenia_petersi))	(Siebenrockiella_crassicollis	(Notochelys_platynota	(((Cyclemys_oldhamii	(((Rhinoclemmys_diademata	(Rhinoclemmys_punctularia	((((Heosemys_annandalii	Mauremys_annamensis)	Heosemys_grandis)	Rhinoclemmys_annulata)	Rhinoclemmys_melanosterna)))	Rhinoclemmys_pulcherrima)	((Rhinoclemmys_areolata	Rhinoclemmys_nasuta)	Rhinoclemmys_funerea)))	Cyclemys_dentata)	((Cuora_mccordi	(Cuora_picturata	(Cuora_amboinensis	Cuora_aurocapitata)))	Cuora_flavomarginata))))	((((Melanochelys_trijuga	Geoemyda_spengleri)	Sacalia_quadriocellata)	(Leucocephalon_yuwonoi	Malaclemys_terrapin))	((Malayemys_subtrijuga	(Mauremys_reevesii	(((((Mauremys_caspica	Mauremys_rivulata)	(((Batagur_borneoensis	((Batagur_kachuga	(Pangshura_smithii	Hardella_thurjii))	Batagur_baska))	Batagur_dhongoka)	Mauremys_sinensis))	Morenia_ocellata)	Orlitia_borneensis)	Mauremys_nigricans)))	(Sacalia_bealei	(Pangshura_tecta	(Heosemys_spinosa	Pangshura_tentoria))))));
((((Pangshura_tentoria	((Batagur_dhongoka	(((Hardella_thurjii	Pangshura_smithii)	Batagur_kachuga)	(Batagur_borneoensis	Batagur_baska)))	Heosemys_spinosa))	(Sacalia_bealei	(Mauremys_nigricans	((Mauremys_reevesii	Malayemys_subtrijuga)	(Orlitia_borneensis	(Morenia_ocellata	((Mauremys_rivulata	Mauremys_caspica)	Mauremys_sinensis)))))))	Pangshura_tecta)	(((((Leucocephalon_yuwonoi	Malaclemys_terrapin)	(Rhinoclemmys_pulcherrima	((Rhinoclemmys_diademata	(((Rhinoclemmys_annulata	((Mauremys_annamensis	Heosemys_annandalii)	Heosemys_grandis))	Rhinoclemmys_melanosterna)	Rhinoclemmys_punctularia))	((((Cuora_flavomarginata	(Cuora_mccordi	(Cuora_picturata	(Cuora_aurocapitata	Cuora_amboinensis))))	Cyclemys_dentata)	Cyclemys_oldhamii)	(Rhinoclemmys_funerea	(Rhinoclemmys_nasuta	Rhinoclemmys_areolata))))))	Geoemyda_spengleri)	Melanochelys_trijuga)	Sacalia_quadriocellata)	(Siebenrockiella_crassicollis	(Notochelys_platynota	(Mauremys_japonica	(Morenia_petersi	Mauremys_leprosa)))));
((((((Malaclemys_terrapin	Leucocephalon_yuwonoi)	(((Sacalia_quadriocellata	(((Notochelys_platynota	((Mauremys_leprosa	Morenia_petersi)	Mauremys_japonica))	Siebenrockiella_crassicollis)	(Pangshura_tecta	((Sacalia_bealei	((Cyclemys_oldhamii	(Cyclemys_dentata	((Cuora_mccordi	(Cuora_picturata	(Cuora_aurocapitata	Cuora_amboinensis)))	Cuora_flavomarginata)))	((((((Batagur_dhongoka	(Heosemys_spinosa	((Batagur_baska	Batagur_borneoensis)	(Batagur_kachuga	(Hardella_thurjii	Pangshura_smithii)))))	(Mauremys_sinensis	(Mauremys_rivulata	Mauremys_caspica)))	Morenia_ocellata)	(Mauremys_reevesii	Mauremys_nigricans))	Orlitia_borneensis)	Malayemys_subtrijuga)))	Pangshura_tentoria))))	Melanochelys_trijuga)	Geoemyda_spengleri))	Rhinoclemmys_pulcherrima)	Rhinoclemmys_diademata)	Rhinoclemmys_punctularia)	(Rhinoclemmys_funerea	(Rhinoclemmys_areolata	Rhinoclemmys_nasuta))	(Rhinoclemmys_melanosterna	(((Mauremys_annamensis	Heosemys_annandalii)	Heosemys_grandis)	Rhinoclemmys_annulata)));
(((Rhinoclemmys_punctularia	(Rhinoclemmys_melanosterna	(((Heosemys_annandalii	Mauremys_annamensis)	Heosemys_grandis)	Rhinoclemmys_annulata)))	Rhinoclemmys_diademata)	(((Rhinoclemmys_areolata	Rhinoclemmys_nasuta)	Rhinoclemmys_funerea)	((Cyclemys_dentata	(Cuora_flavomarginata	(((Cuora_aurocapitata	Cuora_amboinensis)	Cuora_picturata)	Cuora_mccordi)))	Cyclemys_oldhamii))	(Rhinoclemmys_pulcherrima	((((Pangshura_tecta	(((Mauremys_nigricans	((Malayemys_subtrijuga	Mauremys_reevesii)	(Orlitia_borneensis	(Morenia_ocellata	((Mauremys_sinensis	(Mauremys_rivulata	Mauremys_caspica))	(Batagur_dhongoka	(((Batagur_borneoensis	Batagur_baska)	((Pangshura_smithii	Hardella_thurjii)	Batagur_kachuga))	Heosemys_spinosa)))))))	Sacalia_bealei)	Pangshura_tentoria))	(Siebenrockiella_crassicollis	Notochelys_platynota))	((Mauremys_leprosa	Morenia_petersi)	Mauremys_japonica))	((Sacalia_quadriocellata	(Geoemyda_spengleri	Melanochelys_trijuga))	(Malaclemys_terrapin	Leucocephalon_yuwonoi)))));
((((Rhinoclemmys_diademata	((Cyclemys_oldhamii	((Cuora_flavomarginata	(Cuora_mccordi	((Cuora_amboinensis	Cuora_aurocapitata)	Cuora_picturata)))	(Notochelys_platynota	((Mauremys_japonica	(Mauremys_leprosa	Morenia_petersi))	Siebenrockiella_crassicollis))))	Cyclemys_dentata))	(Rhinoclemmys_pulcherrima	((Geoemyda_spengleri	(Melanochelys_trijuga	Sacalia_quadriocellata))	(Leucocephalon_yuwonoi	Malaclemys_terrapin))))	(Rhinoclemmys_funerea	(Rhinoclemmys_areolata	Rhinoclemmys_nasuta)))	Rhinoclemmys_punctularia	(Rhinoclemmys_melanosterna	(((Heosemys_grandis	(Heosemys_annandalii	Mauremys_annamensis))	(((Mauremys_nigricans	(((((Heosemys_spinosa	(((Batagur_baska	Batagur_borneoensis)	(Batagur_kachuga	(Pangshura_smithii	Hardella_thurjii)))	Batagur_dhongoka))	Pangshura_tentoria)	Pangshura_tecta)	Sacalia_bealei)	(Malayemys_subtrijuga	Mauremys_reevesii)))	(Morenia_ocellata	((Mauremys_rivulata	Mauremys_caspica)	Mauremys_sinensis)))	Orlitia_borneensis))	Rhinoclemmys_annulata)));
((Cyclemys_oldhamii	((((Rhinoclemmys_pulcherrima	((Geoemyda_spengleri	(Melanochelys_trijuga	Sacalia_quadriocellata))	(Malaclemys_terrapin	Leucocephalon_yuwonoi)))	(((Rhinoclemmys_melanosterna	(Rhinoclemmys_annulata	((Mauremys_annamensis	Heosemys_annandalii)	Heosemys_grandis)))	Rhinoclemmys_punctularia)	(Rhinoclemmys_funerea	(Rhinoclemmys_areolata	((Orlitia_borneensis	((Mauremys_nigricans	((Morenia_ocellata	((Mauremys_rivulata	Mauremys_caspica)	Mauremys_sinensis))	(Mauremys_reevesii	Malayemys_subtrijuga)))	(Sacalia_bealei	(Pangshura_tecta	(Pangshura_tentoria	(Heosemys_spinosa	(Batagur_dhongoka	((Batagur_baska	Batagur_borneoensis)	(Batagur_kachuga	(Pangshura_smithii	Hardella_thurjii))))))))))	Rhinoclemmys_nasuta)))))	Rhinoclemmys_diademata)	Cyclemys_dentata))	(Cuora_flavomarginata	((Cuora_picturata	(Cuora_aurocapitata	Cuora_amboinensis))	Cuora_mccordi))	((Siebenrockiella_crassicollis	(Mauremys_japonica	(Mauremys_leprosa	Morenia_petersi)))	Notochelys_platynota));
((((Heosemys_grandis	(Heosemys_annandalii	Mauremys_annamensis))	Rhinoclemmys_annulata)	Rhinoclemmys_melanosterna)	(((((((Cuora_mccordi	(Cuora_picturata	(Cuora_amboinensis	Cuora_aurocapitata)))	Cuora_flavomarginata)	Cyclemys_dentata)	Cyclemys_oldhamii)	((Rhinoclemmys_areolata	Rhinoclemmys_nasuta)	Rhinoclemmys_funerea))	(Rhinoclemmys_pulcherrima	((((Notochelys_platynota	Siebenrockiella_crassicollis)	((((Mauremys_nigricans	((Mauremys_reevesii	Malayemys_subtrijuga)	(Orlitia_borneensis	(Morenia_ocellata	((Mauremys_sinensis	(Mauremys_rivulata	Mauremys_caspica))	((((Batagur_baska	Batagur_borneoensis)	((Hardella_thurjii	Pangshura_smithii)	Batagur_kachuga))	Heosemys_spinosa)	Batagur_dhongoka))))))	Sacalia_bealei)	Pangshura_tentoria)	Pangshura_tecta))	((Morenia_petersi	Mauremys_leprosa)	Mauremys_japonica))	(((Melanochelys_trijuga	Geoemyda_spengleri)	Sacalia_quadriocellata)	(Malaclemys_terrapin	Leucocephalon_yuwonoi)))))	Rhinoclemmys_diademata)	Rhinoclemmys_punctularia);
((((Notochelys_platynota	(Siebenrockiella_crassicollis	(Pangshura_tecta	(Sacalia_bealei	(Pangshura_tentoria	(Heosemys_spinosa	(Batagur_dhongoka	((Batagur_kachuga	(Hardella_thurjii	Pangshura_smithii))	(Batagur_borneoensis	Batagur_baska)))))))))	(Mauremys_japonica	(Morenia_petersi	Mauremys_leprosa)))	(Malayemys_subtrijuga	(Orlitia_borneensis	((Mauremys_reevesii	Mauremys_nigricans)	(Morenia_ocellata	(Mauremys_sinensis	(Mauremys_caspica	Mauremys_rivulata)))))))	(Cyclemys_oldhamii	(((Cuora_mccordi	(Cuora_picturata	(Cuora_aurocapitata	Cuora_amboinensis)))	Cuora_flavomarginata)	Cyclemys_dentata))	((Rhinoclemmys_diademata	((((((Heosemys_annandalii	Mauremys_annamensis)	Heosemys_grandis)	Rhinoclemmys_annulata)	Rhinoclemmys_melanosterna)	((Rhinoclemmys_areolata	Rhinoclemmys_nasuta)	Rhinoclemmys_funerea))	Rhinoclemmys_punctularia))	(Rhinoclemmys_pulcherrima	((Geoemyda_spengleri	(Melanochelys_trijuga	Sacalia_quadriocellata))	(Leucocephalon_yuwonoi	Malaclemys_terrapin)))));
(((((Melanochelys_trijuga	(Sacalia_quadriocellata	((((((Sacalia_bealei	(Pangshura_tecta	(Pangshura_tentoria	(Heosemys_spinosa	(Batagur_dhongoka	(((Pangshura_smithii	Hardella_thurjii)	Batagur_kachuga)	(Batagur_borneoensis	Batagur_baska)))))))	(Malayemys_subtrijuga	(Orlitia_borneensis	((Morenia_ocellata	((Mauremys_caspica	Mauremys_rivulata)	Mauremys_sinensis))	(Mauremys_nigricans	Mauremys_reevesii)))))	(Cyclemys_oldhamii	(Cyclemys_dentata	(Cuora_flavomarginata	(Cuora_mccordi	(Cuora_picturata	(Cuora_amboinensis	Cuora_aurocapitata)))))))	Notochelys_platynota)	Siebenrockiella_crassicollis)	(Mauremys_japonica	(Mauremys_leprosa	Morenia_petersi)))))	Geoemyda_spengleri)	(Leucocephalon_yuwonoi	Malaclemys_terrapin))	Rhinoclemmys_pulcherrima)	((((Rhinoclemmys_annulata	((Mauremys_annamensis	Heosemys_annandalii)	Heosemys_grandis))	Rhinoclemmys_melanosterna)	((Rhinoclemmys_areolata	Rhinoclemmys_nasuta)	Rhinoclemmys_funerea))	Rhinoclemmys_punctularia)	Rhinoclemmys_diademata);
(((Rhinoclemmys_nasuta	(Rhinoclemmys_areolata	((Cyclemys_dentata	(Cuora_flavomarginata	(Cuora_mccordi	((Cuora_amboinensis	Cuora_aurocapitata)	Cuora_picturata))))	Cyclemys_oldhamii)))	Rhinoclemmys_funerea)	((Rhinoclemmys_melanosterna	(((Mauremys_annamensis	Heosemys_annandalii)	Heosemys_grandis)	Rhinoclemmys_annulata))	Rhinoclemmys_punctularia)	(Rhinoclemmys_diademata	(((((((((Pangshura_tecta	((((Batagur_dhongoka	(((Pangshura_smithii	Hardella_thurjii)	Batagur_kachuga)	(Batagur_baska	Batagur_borneoensis)))	Heosemys_spinosa)	Pangshura_tentoria)	(((Orlitia_borneensis	(Mauremys_nigricans	(Morenia_ocellata	((Mauremys_rivulata	Mauremys_caspica)	Mauremys_sinensis))))	(Malayemys_subtrijuga	Mauremys_reevesii))	Sacalia_bealei)))	Notochelys_platynota)	Siebenrockiella_crassicollis)	(Mauremys_japonica	(Mauremys_leprosa	Morenia_petersi)))	Sacalia_quadriocellata)	Melanochelys_trijuga)	Geoemyda_spengleri)	(Leucocephalon_yuwonoi	Malaclemys_terrapin))	Rhinoclemmys_pulcherrima)));
((Rhinoclemmys_annulata	((Mauremys_annamensis	Heosemys_annandalii)	Heosemys_grandis))	Rhinoclemmys_melanosterna	(((Rhinoclemmys_funerea	(Rhinoclemmys_areolata	(Rhinoclemmys_nasuta	(((((Cuora_mccordi	(Cuora_picturata	(Cuora_amboinensis	Cuora_aurocapitata)))	Cuora_flavomarginata)	Cyclemys_dentata)	Cyclemys_oldhamii)	((((Malaclemys_terrapin	Leucocephalon_yuwonoi)	(Geoemyda_spengleri	(Sacalia_quadriocellata	Melanochelys_trijuga)))	Rhinoclemmys_pulcherrima)	Rhinoclemmys_diademata)))))	(((Notochelys_platynota	(Siebenrockiella_crassicollis	(Pangshura_tecta	((Sacalia_bealei	(Mauremys_nigricans	((Mauremys_reevesii	Malayemys_subtrijuga)	(Orlitia_borneensis	(((Mauremys_caspica	Mauremys_rivulata)	Mauremys_sinensis)	Morenia_ocellata)))))	(Pangshura_tentoria	(Heosemys_spinosa	(Batagur_dhongoka	((Batagur_kachuga	(Hardella_thurjii	Pangshura_smithii))	(Batagur_borneoensis	Batagur_baska)))))))))	(Mauremys_leprosa	Morenia_petersi))	Mauremys_japonica))	Rhinoclemmys_punctularia));
((((Orlitia_borneensis	((Mauremys_reevesii	Mauremys_nigricans)	((((Mauremys_caspica	Mauremys_rivulata)	Mauremys_sinensis)	(Batagur_dhongoka	(Heosemys_spinosa	((Batagur_baska	Batagur_borneoensis)	((Pangshura_smithii	Hardella_thurjii)	Batagur_kachuga)))))	Morenia_ocellata)))	Malayemys_subtrijuga)	((((Rhinoclemmys_nasuta	(Rhinoclemmys_areolata	(Rhinoclemmys_funerea	((Rhinoclemmys_annulata	((Heosemys_annandalii	Mauremys_annamensis)	Heosemys_grandis))	Rhinoclemmys_melanosterna))))	((((Leucocephalon_yuwonoi	Malaclemys_terrapin)	((Melanochelys_trijuga	Sacalia_quadriocellata)	Geoemyda_spengleri))	Rhinoclemmys_pulcherrima)	(Rhinoclemmys_diademata	Rhinoclemmys_punctularia)))	((((Cuora_mccordi	(Cuora_picturata	(Cuora_amboinensis	Cuora_aurocapitata)))	Cuora_flavomarginata)	Cyclemys_dentata)	Cyclemys_oldhamii))	((Mauremys_japonica	(Mauremys_leprosa	Morenia_petersi))	(Siebenrockiella_crassicollis	Notochelys_platynota))))	Sacalia_bealei	(Pangshura_tentoria	Pangshura_tecta));
(((((Rhinoclemmys_nasuta	Rhinoclemmys_areolata)	Rhinoclemmys_funerea)	((((Geoemyda_spengleri	(Sacalia_quadriocellata	Melanochelys_trijuga))	(Malaclemys_terrapin	Leucocephalon_yuwonoi))	Rhinoclemmys_pulcherrima)	((((((Heosemys_annandalii	Mauremys_annamensis)	Heosemys_grandis)	Rhinoclemmys_annulata)	Rhinoclemmys_melanosterna)	Rhinoclemmys_punctularia)	Rhinoclemmys_diademata)))	((Cyclemys_dentata	((((Cuora_aurocapitata	Cuora_amboinensis)	Cuora_picturata)	Cuora_mccordi)	Cuora_flavomarginata))	Cyclemys_oldhamii))	((((Heosemys_spinosa	Pangshura_tentoria)	Pangshura_tecta)	Sacalia_bealei)	(Orlitia_borneensis	((Mauremys_reevesii	((Morenia_ocellata	((Mauremys_sinensis	(((((Pangshura_smithii	Hardella_thurjii)	Batagur_kachuga)	Batagur_baska)	Batagur_borneoensis)	Batagur_dhongoka))	(Mauremys_caspica	Mauremys_rivulata)))	Mauremys_nigricans))	Malayemys_subtrijuga)))	((Notochelys_platynota	Siebenrockiella_crassicollis)	(Mauremys_japonica	(Morenia_petersi	Mauremys_leprosa))));
((((Rhinoclemmys_punctularia	Rhinoclemmys_diademata)	(Rhinoclemmys_pulcherrima	(((Sacalia_quadriocellata	(((Notochelys_platynota	((((Heosemys_spinosa	(Batagur_dhongoka	((Batagur_baska	Batagur_borneoensis)	(Batagur_kachuga	(Pangshura_smithii	Hardella_thurjii)))))	Pangshura_tentoria)	(Sacalia_bealei	(((Orlitia_borneensis	((Mauremys_sinensis	(Mauremys_caspica	Mauremys_rivulata))	Morenia_ocellata))	(Malayemys_subtrijuga	Mauremys_reevesii))	Mauremys_nigricans)))	Pangshura_tecta))	Siebenrockiella_crassicollis)	((Morenia_petersi	Mauremys_leprosa)	Mauremys_japonica)))	(Leucocephalon_yuwonoi	Malaclemys_terrapin))	(Melanochelys_trijuga	Geoemyda_spengleri))))	(Rhinoclemmys_nasuta	(Rhinoclemmys_areolata	(Rhinoclemmys_funerea	((Rhinoclemmys_annulata	((Mauremys_annamensis	Heosemys_annandalii)	Heosemys_grandis))	Rhinoclemmys_melanosterna)))))	(((Cuora_mccordi	((Cuora_aurocapitata	Cuora_amboinensis)	Cuora_picturata))	Cuora_flavomarginata)	Cyclemys_dentata)	Cyclemys_oldhamii);
(Rhinoclemmys_pulcherrima	(Rhinoclemmys_diademata	(((Rhinoclemmys_annulata	Rhinoclemmys_melanosterna)	(Rhinoclemmys_funerea	((Rhinoclemmys_nasuta	((Orlitia_borneensis	(((Morenia_ocellata	((Mauremys_rivulata	Mauremys_caspica)	Mauremys_sinensis))	(Heosemys_grandis	(Mauremys_annamensis	Heosemys_annandalii)))	(Mauremys_reevesii	Mauremys_nigricans)))	Cyclemys_oldhamii))	Rhinoclemmys_areolata)))	Rhinoclemmys_punctularia))	((((Cuora_flavomarginata	(Cuora_mccordi	((Cuora_aurocapitata	Cuora_amboinensis)	Cuora_picturata)))	Cyclemys_dentata)	((Notochelys_platynota	(Siebenrockiella_crassicollis	(Pangshura_tecta	(((Heosemys_spinosa	((((Hardella_thurjii	Pangshura_smithii)	Batagur_kachuga)	(Batagur_baska	Batagur_borneoensis))	Batagur_dhongoka))	Pangshura_tentoria)	Sacalia_bealei))))	(Malayemys_subtrijuga	(Morenia_petersi	(Mauremys_leprosa	Mauremys_japonica)))))	(((Melanochelys_trijuga	Sacalia_quadriocellata)	Geoemyda_spengleri)	(Leucocephalon_yuwonoi	Malaclemys_terrapin))));
((((Pangshura_tecta	((Heosemys_spinosa	(Batagur_dhongoka	((Batagur_borneoensis	Batagur_baska)	(Batagur_kachuga	(Hardella_thurjii	Pangshura_smithii)))))	Pangshura_tentoria))	(Sacalia_bealei	(Mauremys_nigricans	((Orlitia_borneensis	(Morenia_ocellata	(Mauremys_sinensis	(Mauremys_caspica	Mauremys_rivulata))))	(Malayemys_subtrijuga	Mauremys_reevesii)))))	(Leucocephalon_yuwonoi	((Geoemyda_spengleri	(Sacalia_quadriocellata	Melanochelys_trijuga))	Malaclemys_terrapin)))	(Siebenrockiella_crassicollis	(Notochelys_platynota	((Mauremys_leprosa	Morenia_petersi)	Mauremys_japonica)))	((((Cuora_flavomarginata	(((Cuora_aurocapitata	Cuora_amboinensis)	Cuora_picturata)	Cuora_mccordi))	Cyclemys_dentata)	Cyclemys_oldhamii)	(Rhinoclemmys_areolata	((Rhinoclemmys_funerea	((((Rhinoclemmys_melanosterna	(Rhinoclemmys_annulata	((Mauremys_annamensis	Heosemys_annandalii)	Heosemys_grandis)))	Rhinoclemmys_punctularia)	Rhinoclemmys_diademata)	Rhinoclemmys_pulcherrima))	Rhinoclemmys_nasuta))));
((((Rhinoclemmys_pulcherrima	((((Rhinoclemmys_areolata	(Cyclemys_oldhamii	(Cyclemys_dentata	(Cuora_flavomarginata	(Cuora_mccordi	((Cuora_amboinensis	Cuora_aurocapitata)	Cuora_picturata))))))	Rhinoclemmys_nasuta)	Rhinoclemmys_funerea)	(Rhinoclemmys_punctularia	Rhinoclemmys_diademata)))	(((Sacalia_quadriocellata	Melanochelys_trijuga)	Geoemyda_spengleri)	(Malaclemys_terrapin	Leucocephalon_yuwonoi)))	(Mauremys_nigricans	((Orlitia_borneensis	(((((Heosemys_spinosa	((((Hardella_thurjii	Pangshura_smithii)	Batagur_kachuga)	(Batagur_borneoensis	Batagur_baska))	Batagur_dhongoka))	Pangshura_tentoria)	(Pangshura_tecta	((Mauremys_japonica	(Mauremys_leprosa	Morenia_petersi))	(Notochelys_platynota	Siebenrockiella_crassicollis))))	Sacalia_bealei)	(Mauremys_reevesii	Malayemys_subtrijuga)))	((Mauremys_sinensis	(Mauremys_rivulata	Mauremys_caspica))	Morenia_ocellata))))	((Heosemys_annandalii	Mauremys_annamensis)	Heosemys_grandis)	(Rhinoclemmys_annulata	Rhinoclemmys_melanosterna));
((Pangshura_tentoria	((Pangshura_tecta	((Siebenrockiella_crassicollis	((((Cyclemys_oldhamii	(((Cuora_mccordi	(Cuora_picturata	(Cuora_amboinensis	Cuora_aurocapitata)))	Cuora_flavomarginata)	Cyclemys_dentata))	Malayemys_subtrijuga)	((Mauremys_japonica	Mauremys_leprosa)	Morenia_petersi))	Notochelys_platynota))	(Sacalia_quadriocellata	((Leucocephalon_yuwonoi	Malaclemys_terrapin)	(Geoemyda_spengleri	Melanochelys_trijuga)))))	Sacalia_bealei))	(((Batagur_baska	((Pangshura_smithii	Hardella_thurjii)	Batagur_kachuga))	Batagur_borneoensis)	(Batagur_dhongoka	(Mauremys_sinensis	((Morenia_ocellata	((Mauremys_reevesii	Mauremys_nigricans)	(Orlitia_borneensis	((Rhinoclemmys_annulata	(((Rhinoclemmys_funerea	(Rhinoclemmys_nasuta	Rhinoclemmys_areolata))	(Rhinoclemmys_pulcherrima	(Rhinoclemmys_diademata	Rhinoclemmys_punctularia)))	Rhinoclemmys_melanosterna))	(Heosemys_grandis	(Heosemys_annandalii	Mauremys_annamensis))))))	(Mauremys_caspica	Mauremys_rivulata)))))	Heosemys_spinosa);
((((Rhinoclemmys_nasuta	(Rhinoclemmys_areolata	((Cyclemys_oldhamii	(((Cuora_mccordi	(Cuora_picturata	(Cuora_amboinensis	Cuora_aurocapitata)))	Cuora_flavomarginata)	Cyclemys_dentata))	((Rhinoclemmys_pulcherrima	(((Melanochelys_trijuga	(Sacalia_quadriocellata	(((Notochelys_platynota	(Mauremys_japonica	(Morenia_petersi	Mauremys_leprosa)))	Siebenrockiella_crassicollis)	(Pangshura_tecta	(Pangshura_tentoria	(Sacalia_bealei	(((Mauremys_reevesii	Malayemys_subtrijuga)	(Orlitia_borneensis	(((Mauremys_sinensis	(Mauremys_caspica	Mauremys_rivulata))	(Batagur_dhongoka	(Heosemys_spinosa	((Batagur_kachuga	(Hardella_thurjii	Pangshura_smithii))	(Batagur_borneoensis	Batagur_baska)))))	Morenia_ocellata)))	Mauremys_nigricans)))))))	Geoemyda_spengleri)	(Leucocephalon_yuwonoi	Malaclemys_terrapin)))	Rhinoclemmys_diademata))))	Rhinoclemmys_funerea)	Rhinoclemmys_punctularia)	(Rhinoclemmys_annulata	((Heosemys_annandalii	Mauremys_annamensis)	Heosemys_grandis))	Rhinoclemmys_melanosterna);
(((Notochelys_platynota	(Siebenrockiella_crassicollis	((Mauremys_japonica	(Mauremys_leprosa	Morenia_petersi))	(Sacalia_quadriocellata	((Malaclemys_terrapin	Leucocephalon_yuwonoi)	(Geoemyda_spengleri	Melanochelys_trijuga))))))	(((Pangshura_tecta	(Pangshura_tentoria	(Heosemys_spinosa	((((Pangshura_smithii	Hardella_thurjii)	Batagur_kachuga)	(Batagur_baska	Batagur_borneoensis))	Batagur_dhongoka))))	Sacalia_bealei)	(Malayemys_subtrijuga	(Orlitia_borneensis	(Mauremys_reevesii	(((Heosemys_grandis	(Mauremys_annamensis	Heosemys_annandalii))	(Morenia_ocellata	(Mauremys_sinensis	(Mauremys_rivulata	Mauremys_caspica))))	Mauremys_nigricans))))))	((((Cuora_picturata	(Cuora_aurocapitata	Cuora_amboinensis))	Cuora_mccordi)	Cuora_flavomarginata)	((Rhinoclemmys_diademata	(Rhinoclemmys_pulcherrima	(((Rhinoclemmys_nasuta	Rhinoclemmys_areolata)	Rhinoclemmys_funerea)	(Rhinoclemmys_punctularia	(Rhinoclemmys_melanosterna	Rhinoclemmys_annulata)))))	Cyclemys_dentata))	Cyclemys_oldhamii);
(((Pangshura_tentoria	(Pangshura_tecta	(((Mauremys_leprosa	Morenia_petersi)	Mauremys_japonica)	(Siebenrockiella_crassicollis	Notochelys_platynota))))	Sacalia_bealei)	((Malayemys_subtrijuga	((Mauremys_nigricans	((Heosemys_grandis	(Mauremys_annamensis	Heosemys_annandalii))	(Morenia_ocellata	((Mauremys_rivulata	Mauremys_caspica)	(((Heosemys_spinosa	((Batagur_baska	Batagur_borneoensis)	(Batagur_kachuga	(Hardella_thurjii	Pangshura_smithii))))	Batagur_dhongoka)	Mauremys_sinensis)))))	Mauremys_reevesii))	Orlitia_borneensis)	(((Rhinoclemmys_pulcherrima	(Rhinoclemmys_diademata	((((Sacalia_quadriocellata	Melanochelys_trijuga)	Geoemyda_spengleri)	(Malaclemys_terrapin	Leucocephalon_yuwonoi))	(Cyclemys_dentata	(Cuora_flavomarginata	(Cuora_mccordi	(Cuora_picturata	(Cuora_amboinensis	Cuora_aurocapitata))))))))	((Rhinoclemmys_areolata	(Rhinoclemmys_funerea	(Rhinoclemmys_punctularia	(Rhinoclemmys_melanosterna	Rhinoclemmys_annulata))))	Rhinoclemmys_nasuta))	Cyclemys_oldhamii));
(((Notochelys_platynota	Siebenrockiella_crassicollis)	((Mauremys_leprosa	Morenia_petersi)	Mauremys_japonica))	((((((Rhinoclemmys_nasuta	Rhinoclemmys_areolata)	Rhinoclemmys_funerea)	(Rhinoclemmys_melanosterna	(((Heosemys_grandis	(Heosemys_annandalii	Mauremys_annamensis))	(((Morenia_ocellata	(Mauremys_sinensis	(Mauremys_caspica	Mauremys_rivulata)))	(Mauremys_nigricans	((Mauremys_reevesii	Malayemys_subtrijuga)	((((Heosemys_spinosa	(((Batagur_kachuga	(Hardella_thurjii	Pangshura_smithii))	(Batagur_borneoensis	Batagur_baska))	Batagur_dhongoka))	Pangshura_tentoria)	Pangshura_tecta)	Sacalia_bealei))))	Orlitia_borneensis))	Rhinoclemmys_annulata)))	Rhinoclemmys_punctularia)	Rhinoclemmys_diademata)	(((Geoemyda_spengleri	(Sacalia_quadriocellata	Melanochelys_trijuga))	(Malaclemys_terrapin	Leucocephalon_yuwonoi))	Rhinoclemmys_pulcherrima))	(Cyclemys_oldhamii	(Cyclemys_dentata	(Cuora_flavomarginata	(Cuora_mccordi	((Cuora_amboinensis	Cuora_aurocapitata)	Cuora_picturata))))));
((Rhinoclemmys_melanosterna	(Rhinoclemmys_annulata	(((Heosemys_annandalii	Mauremys_annamensis)	Heosemys_grandis)	(Orlitia_borneensis	((((Mauremys_sinensis	(Mauremys_caspica	Mauremys_rivulata))	Morenia_ocellata)	(Malayemys_subtrijuga	Mauremys_reevesii))	Mauremys_nigricans)))))	((((Cyclemys_oldhamii	((Cuora_flavomarginata	(((Cuora_aurocapitata	Cuora_amboinensis)	Cuora_picturata)	Cuora_mccordi))	Cyclemys_dentata))	(Rhinoclemmys_pulcherrima	((Leucocephalon_yuwonoi	Malaclemys_terrapin)	(Geoemyda_spengleri	((((Siebenrockiella_crassicollis	(Notochelys_platynota	((((Heosemys_spinosa	(Batagur_dhongoka	((Batagur_baska	Batagur_borneoensis)	((Hardella_thurjii	Pangshura_smithii)	Batagur_kachuga))))	Pangshura_tentoria)	Sacalia_bealei)	Pangshura_tecta)))	((Morenia_petersi	Mauremys_leprosa)	Mauremys_japonica))	Sacalia_quadriocellata)	Melanochelys_trijuga)))))	Rhinoclemmys_diademata)	(Rhinoclemmys_funerea	(Rhinoclemmys_nasuta	Rhinoclemmys_areolata)))	Rhinoclemmys_punctularia);
(Rhinoclemmys_pulcherrima	(Rhinoclemmys_diademata	((Rhinoclemmys_areolata	(Rhinoclemmys_nasuta	((Rhinoclemmys_punctularia	((Rhinoclemmys_annulata	(Heosemys_grandis	(Heosemys_annandalii	Mauremys_annamensis)))	Rhinoclemmys_melanosterna))	Rhinoclemmys_funerea)))	((Cyclemys_dentata	(Cuora_flavomarginata	(Cuora_mccordi	(Cuora_picturata	(Cuora_amboinensis	Cuora_aurocapitata)))))	Cyclemys_oldhamii)))	((Malaclemys_terrapin	(Leucocephalon_yuwonoi	((Siebenrockiella_crassicollis	(Notochelys_platynota	((Mauremys_japonica	(Morenia_petersi	Mauremys_leprosa))	(Malayemys_subtrijuga	((Sacalia_bealei	(Mauremys_nigricans	(((((Heosemys_spinosa	((Batagur_kachuga	(Hardella_thurjii	Pangshura_smithii))	(Batagur_baska	Batagur_borneoensis)))	Batagur_dhongoka)	(Mauremys_sinensis	(Mauremys_caspica	Mauremys_rivulata)))	Morenia_ocellata)	Mauremys_reevesii)))	Orlitia_borneensis)))))	(Sacalia_quadriocellata	(Pangshura_tecta	Pangshura_tentoria)))))	(Geoemyda_spengleri	Melanochelys_trijuga)));
(((Leucocephalon_yuwonoi	Malaclemys_terrapin)	((Melanochelys_trijuga	Sacalia_quadriocellata)	Geoemyda_spengleri))	Rhinoclemmys_pulcherrima	(((Rhinoclemmys_funerea	(Rhinoclemmys_nasuta	(Rhinoclemmys_areolata	((Cyclemys_dentata	(((Siebenrockiella_crassicollis	(((Sacalia_bealei	(Pangshura_tentoria	(Heosemys_spinosa	(Batagur_dhongoka	((Batagur_baska	Batagur_borneoensis)	((Pangshura_smithii	Hardella_thurjii)	Batagur_kachuga))))))	Pangshura_tecta)	((Mauremys_leprosa	Morenia_petersi)	Mauremys_japonica)))	Notochelys_platynota)	((Cuora_mccordi	((Cuora_amboinensis	Cuora_aurocapitata)	Cuora_picturata))	Cuora_flavomarginata)))	Cyclemys_oldhamii))))	(Rhinoclemmys_punctularia	(Rhinoclemmys_melanosterna	(Rhinoclemmys_annulata	(((Mauremys_annamensis	Heosemys_annandalii)	Heosemys_grandis)	(Orlitia_borneensis	(Mauremys_nigricans	((((Mauremys_caspica	Mauremys_rivulata)	Mauremys_sinensis)	Morenia_ocellata)	(Malayemys_subtrijuga	Mauremys_reevesii)))))))))	Rhinoclemmys_diademata));
(((Cuora_mccordi	((Cuora_aurocapitata	Cuora_amboinensis)	Cuora_picturata))	Cuora_flavomarginata)	((Notochelys_platynota	((((Pangshura_tecta	((Sacalia_bealei	((Mauremys_reevesii	Malayemys_subtrijuga)	(Orlitia_borneensis	((((Mauremys_annamensis	Heosemys_annandalii)	Heosemys_grandis)	(Morenia_ocellata	(((Batagur_dhongoka	(Heosemys_spinosa	((Batagur_borneoensis	Batagur_baska)	(Batagur_kachuga	(Pangshura_smithii	Hardella_thurjii)))))	Mauremys_sinensis)	(Mauremys_caspica	Mauremys_rivulata))))	Mauremys_nigricans))))	Pangshura_tentoria))	(Sacalia_quadriocellata	(Melanochelys_trijuga	(Geoemyda_spengleri	((Leucocephalon_yuwonoi	Malaclemys_terrapin)	((Rhinoclemmys_diademata	(Rhinoclemmys_punctularia	((Rhinoclemmys_annulata	Rhinoclemmys_melanosterna)	((Rhinoclemmys_nasuta	Rhinoclemmys_areolata)	Rhinoclemmys_funerea))))	Rhinoclemmys_pulcherrima))))))	Siebenrockiella_crassicollis)	((Mauremys_leprosa	Morenia_petersi)	Mauremys_japonica)))	Cyclemys_oldhamii)	Cyclemys_dentata);
(((Batagur_baska	Batagur_borneoensis)	((Hardella_thurjii	Pangshura_smithii)	Batagur_kachuga))	Batagur_dhongoka	((((((Malayemys_subtrijuga	Mauremys_reevesii)	(((Mauremys_nigricans	((Heosemys_grandis	(Mauremys_annamensis	Heosemys_annandalii))	(Rhinoclemmys_annulata	(Rhinoclemmys_melanosterna	(((Rhinoclemmys_nasuta	(Rhinoclemmys_areolata	((Cyclemys_oldhamii	((Cuora_flavomarginata	(((Cuora_aurocapitata	Cuora_amboinensis)	Cuora_picturata)	Cuora_mccordi))	Cyclemys_dentata))	(((Mauremys_japonica	(Morenia_petersi	Mauremys_leprosa))	(Siebenrockiella_crassicollis	Notochelys_platynota))	((Rhinoclemmys_pulcherrima	((Leucocephalon_yuwonoi	Malaclemys_terrapin)	(Geoemyda_spengleri	(Melanochelys_trijuga	Sacalia_quadriocellata))))	Rhinoclemmys_diademata)))))	Rhinoclemmys_funerea)	Rhinoclemmys_punctularia)))))	(((Mauremys_caspica	Mauremys_rivulata)	Mauremys_sinensis)	Morenia_ocellata))	Orlitia_borneensis))	Sacalia_bealei)	Pangshura_tecta)	Pangshura_tentoria)	Heosemys_spinosa));
((((Heosemys_spinosa	(((Batagur_borneoensis	Batagur_baska)	(Batagur_kachuga	(Pangshura_smithii	Hardella_thurjii)))	Batagur_dhongoka))	Pangshura_tentoria)	Pangshura_tecta)	Sacalia_bealei	((Mauremys_nigricans	(((Mauremys_sinensis	(Mauremys_caspica	Mauremys_rivulata))	Morenia_ocellata)	Mauremys_reevesii))	((((((Cyclemys_dentata	(Cuora_flavomarginata	(((Cuora_aurocapitata	Cuora_amboinensis)	Cuora_picturata)	Cuora_mccordi)))	Cyclemys_oldhamii)	(((((Rhinoclemmys_funerea	(Rhinoclemmys_areolata	Rhinoclemmys_nasuta))	(Rhinoclemmys_melanosterna	(((Heosemys_annandalii	Mauremys_annamensis)	Heosemys_grandis)	Rhinoclemmys_annulata)))	Rhinoclemmys_punctularia)	Rhinoclemmys_diademata)	(((Geoemyda_spengleri	(Sacalia_quadriocellata	Melanochelys_trijuga))	(Malaclemys_terrapin	Leucocephalon_yuwonoi))	Rhinoclemmys_pulcherrima)))	((Notochelys_platynota	Siebenrockiella_crassicollis)	((Mauremys_leprosa	Morenia_petersi)	Mauremys_japonica)))	Malayemys_subtrijuga)	Orlitia_borneensis)));
((Cyclemys_dentata	(((Cuora_picturata	(Cuora_aurocapitata	Cuora_amboinensis))	Cuora_mccordi)	Cuora_flavomarginata))	Cyclemys_oldhamii	(((((Pangshura_tentoria	Heosemys_spinosa)	Pangshura_tecta)	Sacalia_bealei)	(Siebenrockiella_crassicollis	Notochelys_platynota))	((((((Rhinoclemmys_pulcherrima	((Geoemyda_spengleri	(Melanochelys_trijuga	Sacalia_quadriocellata))	(Leucocephalon_yuwonoi	Malaclemys_terrapin)))	Rhinoclemmys_diademata)	(((((Heosemys_annandalii	Mauremys_annamensis)	Heosemys_grandis)	Rhinoclemmys_annulata)	Rhinoclemmys_melanosterna)	Rhinoclemmys_punctularia))	((Rhinoclemmys_nasuta	Rhinoclemmys_areolata)	Rhinoclemmys_funerea))	((Morenia_petersi	Mauremys_leprosa)	Mauremys_japonica))	((Orlitia_borneensis	((Morenia_ocellata	((Mauremys_sinensis	((((Batagur_kachuga	(Hardella_thurjii	Pangshura_smithii))	Batagur_baska)	Batagur_borneoensis)	Batagur_dhongoka))	(Mauremys_rivulata	Mauremys_caspica)))	(Mauremys_reevesii	Mauremys_nigricans)))	Malayemys_subtrijuga))));
(((Orlitia_borneensis	((Mauremys_reevesii	Malayemys_subtrijuga)	(Sacalia_bealei	((Heosemys_spinosa	Pangshura_tentoria)	(Pangshura_tecta	(Siebenrockiella_crassicollis	(Notochelys_platynota	((((((Rhinoclemmys_areolata	(((((Cuora_picturata	(Cuora_amboinensis	Cuora_aurocapitata))	Cuora_mccordi)	Cuora_flavomarginata)	Cyclemys_dentata)	Cyclemys_oldhamii))	Rhinoclemmys_nasuta)	Rhinoclemmys_funerea)	((Rhinoclemmys_melanosterna	Rhinoclemmys_annulata)	((Rhinoclemmys_diademata	(((Geoemyda_spengleri	(Sacalia_quadriocellata	Melanochelys_trijuga))	(Malaclemys_terrapin	Leucocephalon_yuwonoi))	Rhinoclemmys_pulcherrima))	Rhinoclemmys_punctularia)))	Mauremys_japonica)	(Mauremys_leprosa	Morenia_petersi)))))))))	Mauremys_nigricans)	(Morenia_ocellata	((Mauremys_rivulata	Mauremys_caspica)	(Mauremys_sinensis	(Batagur_dhongoka	(Batagur_borneoensis	((Batagur_kachuga	(Hardella_thurjii	Pangshura_smithii))	Batagur_baska))))))	(Heosemys_grandis	(Mauremys_annamensis	Heosemys_annandalii)));
((Heosemys_spinosa	(Batagur_dhongoka	((Batagur_kachuga	(Pangshura_smithii	Hardella_thurjii))	(Batagur_borneoensis	Batagur_baska))))	Pangshura_tentoria	(((Mauremys_nigricans	((Orlitia_borneensis	(((Mauremys_annamensis	Heosemys_annandalii)	Heosemys_grandis)	((Mauremys_sinensis	(Mauremys_caspica	Mauremys_rivulata))	Morenia_ocellata)))	(Mauremys_reevesii	Malayemys_subtrijuga)))	Sacalia_bealei)	(Pangshura_tecta	((Sacalia_quadriocellata	(Melanochelys_trijuga	(Geoemyda_spengleri	((((Rhinoclemmys_punctularia	(Rhinoclemmys_annulata	Rhinoclemmys_melanosterna))	(Rhinoclemmys_diademata	((Cyclemys_oldhamii	(Cyclemys_dentata	(Cuora_flavomarginata	(Cuora_mccordi	((Cuora_amboinensis	Cuora_aurocapitata)	Cuora_picturata)))))	((Rhinoclemmys_funerea	Rhinoclemmys_areolata)	Rhinoclemmys_nasuta))))	Rhinoclemmys_pulcherrima)	(Malaclemys_terrapin	Leucocephalon_yuwonoi)))))	(((Mauremys_japonica	(Morenia_petersi	Mauremys_leprosa))	Notochelys_platynota)	Siebenrockiella_crassicollis)))));
((((Rhinoclemmys_punctularia	((Rhinoclemmys_annulata	(Heosemys_grandis	(Heosemys_annandalii	Mauremys_annamensis)))	Rhinoclemmys_melanosterna))	Rhinoclemmys_diademata)	(((Geoemyda_spengleri	(Melanochelys_trijuga	(Sacalia_quadriocellata	((Pangshura_tentoria	((Sacalia_bealei	(Heosemys_spinosa	(Batagur_dhongoka	(((Pangshura_smithii	Hardella_thurjii)	Batagur_kachuga)	(Batagur_baska	Batagur_borneoensis)))))	Pangshura_tecta))	(Mauremys_nigricans	((((Morenia_ocellata	(Mauremys_sinensis	(Mauremys_rivulata	Mauremys_caspica)))	Orlitia_borneensis)	Malayemys_subtrijuga)	Mauremys_reevesii))))))	(Leucocephalon_yuwonoi	Malaclemys_terrapin))	Rhinoclemmys_pulcherrima))	(Rhinoclemmys_funerea	(Rhinoclemmys_areolata	Rhinoclemmys_nasuta))	((Cyclemys_oldhamii	((Cuora_flavomarginata	(((Cuora_amboinensis	Cuora_aurocapitata)	Cuora_picturata)	Cuora_mccordi))	Cyclemys_dentata))	((Mauremys_japonica	(Morenia_petersi	Mauremys_leprosa))	(Notochelys_platynota	Siebenrockiella_crassicollis))));
(((((((((Morenia_petersi	Mauremys_leprosa)	Mauremys_japonica)	(Sacalia_quadriocellata	((Geoemyda_spengleri	Melanochelys_trijuga)	(Malaclemys_terrapin	Leucocephalon_yuwonoi))))	Siebenrockiella_crassicollis)	Notochelys_platynota)	((Cyclemys_oldhamii	((Cuora_flavomarginata	((Cuora_picturata	(Cuora_aurocapitata	Cuora_amboinensis))	Cuora_mccordi))	Cyclemys_dentata))	(Rhinoclemmys_areolata	((Rhinoclemmys_funerea	(Rhinoclemmys_pulcherrima	(Rhinoclemmys_diademata	(Rhinoclemmys_punctularia	(((Heosemys_grandis	(Mauremys_annamensis	Heosemys_annandalii))	Rhinoclemmys_annulata)	Rhinoclemmys_melanosterna)))))	Rhinoclemmys_nasuta))))	(((Pangshura_tentoria	((Batagur_dhongoka	((Batagur_kachuga	(Hardella_thurjii	Pangshura_smithii))	(Batagur_borneoensis	Batagur_baska)))	Heosemys_spinosa))	Pangshura_tecta)	Sacalia_bealei))	Malayemys_subtrijuga)	Orlitia_borneensis	((Mauremys_reevesii	Mauremys_nigricans)	((Mauremys_sinensis	(Mauremys_rivulata	Mauremys_caspica))	Morenia_ocellata)));
((((Cuora_flavomarginata	((Cuora_picturata	(Cuora_amboinensis	Cuora_aurocapitata))	Cuora_mccordi))	Cyclemys_dentata)	Cyclemys_oldhamii)	((Rhinoclemmys_nasuta	((((Rhinoclemmys_pulcherrima	((Malaclemys_terrapin	Leucocephalon_yuwonoi)	((Melanochelys_trijuga	Sacalia_quadriocellata)	Geoemyda_spengleri)))	Rhinoclemmys_diademata)	((Rhinoclemmys_melanosterna	(Rhinoclemmys_annulata	((Mauremys_annamensis	Heosemys_annandalii)	Heosemys_grandis)))	Rhinoclemmys_punctularia))	Rhinoclemmys_funerea))	Rhinoclemmys_areolata)	(((Notochelys_platynota	Siebenrockiella_crassicollis)	(Mauremys_japonica	(Mauremys_leprosa	Morenia_petersi)))	(Malayemys_subtrijuga	(Orlitia_borneensis	(((Mauremys_reevesii	((Mauremys_sinensis	(Mauremys_caspica	Mauremys_rivulata))	Morenia_ocellata))	Mauremys_nigricans)	(((Pangshura_tentoria	((Batagur_dhongoka	(((Hardella_thurjii	Pangshura_smithii)	Batagur_kachuga)	(Batagur_borneoensis	Batagur_baska)))	Heosemys_spinosa))	Pangshura_tecta)	Sacalia_bealei))))));
(((((((Sacalia_bealei	(((Batagur_dhongoka	((Batagur_borneoensis	Batagur_baska)	((Hardella_thurjii	Pangshura_smithii)	Batagur_kachuga)))	Heosemys_spinosa)	Pangshura_tentoria))	Pangshura_tecta)	Notochelys_platynota)	Siebenrockiella_crassicollis)	(Mauremys_japonica	(Morenia_petersi	Mauremys_leprosa)))	((((((Heosemys_grandis	(Mauremys_annamensis	Heosemys_annandalii))	((Mauremys_sinensis	(Mauremys_rivulata	Mauremys_caspica))	Morenia_ocellata))	Orlitia_borneensis)	Mauremys_nigricans)	Mauremys_reevesii)	Malayemys_subtrijuga))	Sacalia_quadriocellata	((((Rhinoclemmys_pulcherrima	(((((Rhinoclemmys_funerea	((Rhinoclemmys_melanosterna	Rhinoclemmys_annulata)	Rhinoclemmys_punctularia))	Rhinoclemmys_nasuta)	Rhinoclemmys_areolata)	(Cyclemys_oldhamii	((Cuora_flavomarginata	((Cuora_picturata	(Cuora_aurocapitata	Cuora_amboinensis))	Cuora_mccordi))	Cyclemys_dentata)))	Rhinoclemmys_diademata))	(Leucocephalon_yuwonoi	Malaclemys_terrapin))	Geoemyda_spengleri)	Melanochelys_trijuga));
(((((Cyclemys_oldhamii	((((Mauremys_japonica	(Morenia_petersi	Mauremys_leprosa))	(Siebenrockiella_crassicollis	Notochelys_platynota))	((Orlitia_borneensis	(((((Pangshura_tecta	(((Leucocephalon_yuwonoi	Malaclemys_terrapin)	(Melanochelys_trijuga	Geoemyda_spengleri))	Sacalia_quadriocellata))	Pangshura_tentoria)	((((Batagur_kachuga	(Hardella_thurjii	Pangshura_smithii))	(Batagur_borneoensis	Batagur_baska))	Batagur_dhongoka)	Heosemys_spinosa))	Sacalia_bealei)	((((Mauremys_sinensis	(Mauremys_caspica	Mauremys_rivulata))	Morenia_ocellata)	Mauremys_reevesii)	Mauremys_nigricans)))	Malayemys_subtrijuga))	((Rhinoclemmys_pulcherrima	(((Rhinoclemmys_areolata	Rhinoclemmys_nasuta)	Rhinoclemmys_funerea)	(Rhinoclemmys_punctularia	((((Heosemys_annandalii	Mauremys_annamensis)	Heosemys_grandis)	Rhinoclemmys_annulata)	Rhinoclemmys_melanosterna))))	Rhinoclemmys_diademata)))	Cyclemys_dentata)	Cuora_flavomarginata)	Cuora_mccordi)	Cuora_picturata	(Cuora_aurocapitata	Cuora_amboinensis));
((Cyclemys_dentata	(Cyclemys_oldhamii	(((Rhinoclemmys_diademata	(Rhinoclemmys_punctularia	((Rhinoclemmys_melanosterna	((Heosemys_grandis	(Mauremys_annamensis	Heosemys_annandalii))	Rhinoclemmys_annulata))	((Rhinoclemmys_areolata	Rhinoclemmys_nasuta)	Rhinoclemmys_funerea))))	(((Geoemyda_spengleri	(Sacalia_quadriocellata	Melanochelys_trijuga))	(Malaclemys_terrapin	Leucocephalon_yuwonoi))	Rhinoclemmys_pulcherrima))	((((Orlitia_borneensis	((Morenia_ocellata	((Mauremys_rivulata	Mauremys_caspica)	(Mauremys_sinensis	(Batagur_dhongoka	(Batagur_borneoensis	((Batagur_kachuga	(Pangshura_smithii	Hardella_thurjii))	Batagur_baska))))))	(Mauremys_reevesii	Mauremys_nigricans)))	Malayemys_subtrijuga)	((Pangshura_tecta	(Pangshura_tentoria	Heosemys_spinosa))	Sacalia_bealei))	((Notochelys_platynota	Siebenrockiella_crassicollis)	((Mauremys_leprosa	Morenia_petersi)	Mauremys_japonica))))))	((Cuora_picturata	(Cuora_aurocapitata	Cuora_amboinensis))	Cuora_mccordi)	Cuora_flavomarginata);
((Sacalia_quadriocellata	Melanochelys_trijuga)	Geoemyda_spengleri	(((((Rhinoclemmys_areolata	(Rhinoclemmys_nasuta	(Rhinoclemmys_funerea	(Rhinoclemmys_punctularia	(Rhinoclemmys_melanosterna	(((((Malayemys_subtrijuga	(((Pangshura_tecta	(((Batagur_dhongoka	((Batagur_borneoensis	Batagur_baska)	((Pangshura_smithii	Hardella_thurjii)	Batagur_kachuga)))	Heosemys_spinosa)	Pangshura_tentoria))	Sacalia_bealei)	(((Mauremys_leprosa	Morenia_petersi)	Mauremys_japonica)	(Siebenrockiella_crassicollis	Notochelys_platynota))))	Orlitia_borneensis)	((Mauremys_reevesii	(Morenia_ocellata	((Mauremys_rivulata	Mauremys_caspica)	Mauremys_sinensis)))	Mauremys_nigricans))	((Heosemys_annandalii	Mauremys_annamensis)	Heosemys_grandis))	Rhinoclemmys_annulata))))))	(Cyclemys_oldhamii	((((Cuora_picturata	(Cuora_aurocapitata	Cuora_amboinensis))	Cuora_mccordi)	Cuora_flavomarginata)	Cyclemys_dentata)))	Rhinoclemmys_diademata)	Rhinoclemmys_pulcherrima)	(Malaclemys_terrapin	Leucocephalon_yuwonoi)));
((Cyclemys_oldhamii	((((Mauremys_japonica	(Morenia_petersi	Mauremys_leprosa))	(Siebenrockiella_crassicollis	Notochelys_platynota))	((Sacalia_bealei	((Pangshura_tentoria	Heosemys_spinosa)	Pangshura_tecta))	(Orlitia_borneensis	(Malayemys_subtrijuga	((((((Batagur_dhongoka	((Batagur_baska	(Batagur_kachuga	(Pangshura_smithii	Hardella_thurjii)))	Batagur_borneoensis))	Mauremys_sinensis)	(Mauremys_rivulata	Mauremys_caspica))	Morenia_ocellata)	Mauremys_nigricans)	Mauremys_reevesii)))))	((((((Rhinoclemmys_annulata	((Mauremys_annamensis	Heosemys_annandalii)	Heosemys_grandis))	Rhinoclemmys_melanosterna)	(Rhinoclemmys_funerea	(Rhinoclemmys_areolata	Rhinoclemmys_nasuta)))	Rhinoclemmys_punctularia)	Rhinoclemmys_diademata)	(Rhinoclemmys_pulcherrima	(((Sacalia_quadriocellata	Melanochelys_trijuga)	Geoemyda_spengleri)	(Leucocephalon_yuwonoi	Malaclemys_terrapin))))))	((((Cuora_amboinensis	Cuora_aurocapitata)	Cuora_picturata)	Cuora_mccordi)	Cuora_flavomarginata)	Cyclemys_dentata);
((Leucocephalon_yuwonoi	Malaclemys_terrapin)	((Geoemyda_spengleri	Melanochelys_trijuga)	Sacalia_quadriocellata)	(((((Pangshura_tecta	((Pangshura_tentoria	((((Batagur_kachuga	(Hardella_thurjii	Pangshura_smithii))	(Batagur_baska	Batagur_borneoensis))	Batagur_dhongoka)	Heosemys_spinosa))	Sacalia_bealei))	Notochelys_platynota)	Siebenrockiella_crassicollis)	(Mauremys_japonica	(Morenia_petersi	Mauremys_leprosa)))	(Rhinoclemmys_pulcherrima	(Rhinoclemmys_diademata	((((((Malayemys_subtrijuga	Mauremys_reevesii)	(Mauremys_nigricans	(Morenia_ocellata	(Mauremys_sinensis	(Mauremys_rivulata	Mauremys_caspica)))))	Orlitia_borneensis)	((Rhinoclemmys_melanosterna	Rhinoclemmys_annulata)	((Heosemys_annandalii	Mauremys_annamensis)	Heosemys_grandis)))	(Rhinoclemmys_funerea	(Rhinoclemmys_nasuta	((Cyclemys_oldhamii	((((Cuora_picturata	(Cuora_aurocapitata	Cuora_amboinensis))	Cuora_mccordi)	Cuora_flavomarginata)	Cyclemys_dentata))	Rhinoclemmys_areolata))))	Rhinoclemmys_punctularia)))));
((Cuora_mccordi	(Cuora_flavomarginata	(Cyclemys_dentata	(((Rhinoclemmys_nasuta	(Rhinoclemmys_areolata	(((((Rhinoclemmys_annulata	((Heosemys_grandis	(Heosemys_annandalii	Mauremys_annamensis))	(Orlitia_borneensis	((((Mauremys_reevesii	Malayemys_subtrijuga)	(Sacalia_bealei	(Pangshura_tentoria	((Siebenrockiella_crassicollis	Notochelys_platynota)	Pangshura_tecta))))	Mauremys_nigricans)	(Morenia_ocellata	(((Mauremys_caspica	Mauremys_rivulata)	Mauremys_sinensis)	(Batagur_dhongoka	(((Batagur_kachuga	(Pangshura_smithii	Hardella_thurjii))	(Batagur_borneoensis	Batagur_baska))	Heosemys_spinosa))))))))	Rhinoclemmys_melanosterna)	Rhinoclemmys_punctularia)	(Mauremys_japonica	(Morenia_petersi	Mauremys_leprosa)))	Rhinoclemmys_funerea)))	(Rhinoclemmys_diademata	(Rhinoclemmys_pulcherrima	((Leucocephalon_yuwonoi	Malaclemys_terrapin)	(Geoemyda_spengleri	(Melanochelys_trijuga	Sacalia_quadriocellata))))))	Cyclemys_oldhamii))))	Cuora_picturata	(Cuora_aurocapitata	Cuora_amboinensis));
((Mauremys_sinensis	((Batagur_dhongoka	(Heosemys_spinosa	(((Hardella_thurjii	Pangshura_smithii)	Batagur_kachuga)	(Batagur_baska	Batagur_borneoensis))))	(Morenia_ocellata	(Orlitia_borneensis	((Malayemys_subtrijuga	Mauremys_reevesii)	(Mauremys_nigricans	(Sacalia_bealei	((((((Geoemyda_spengleri	((Rhinoclemmys_pulcherrima	(((Rhinoclemmys_nasuta	(Rhinoclemmys_funerea	Rhinoclemmys_areolata))	(Cyclemys_oldhamii	(Cyclemys_dentata	(Cuora_flavomarginata	((Cuora_picturata	(Cuora_amboinensis	Cuora_aurocapitata))	Cuora_mccordi)))))	(Rhinoclemmys_diademata	((((Heosemys_grandis	(Mauremys_annamensis	Heosemys_annandalii))	Rhinoclemmys_annulata)	Rhinoclemmys_melanosterna)	Rhinoclemmys_punctularia))))	Melanochelys_trijuga))	(Malaclemys_terrapin	Leucocephalon_yuwonoi))	Sacalia_quadriocellata)	((((Morenia_petersi	Mauremys_leprosa)	Mauremys_japonica)	Notochelys_platynota)	Siebenrockiella_crassicollis))	Pangshura_tecta)	Pangshura_tentoria))))))))	Mauremys_caspica	Mauremys_rivulata);
(Morenia_ocellata	((Mauremys_nigricans	(((Malayemys_subtrijuga	((((((Malaclemys_terrapin	Leucocephalon_yuwonoi)	((Melanochelys_trijuga	Sacalia_quadriocellata)	Geoemyda_spengleri))	Rhinoclemmys_pulcherrima)	((((Rhinoclemmys_melanosterna	((Heosemys_grandis	(Mauremys_annamensis	Heosemys_annandalii))	Rhinoclemmys_annulata))	(Rhinoclemmys_funerea	(Rhinoclemmys_nasuta	Rhinoclemmys_areolata)))	Rhinoclemmys_punctularia)	Rhinoclemmys_diademata))	(Cyclemys_oldhamii	(((Cuora_mccordi	(Cuora_picturata	(Cuora_amboinensis	Cuora_aurocapitata)))	Cuora_flavomarginata)	Cyclemys_dentata)))	((Mauremys_japonica	(Morenia_petersi	Mauremys_leprosa))	(Siebenrockiella_crassicollis	Notochelys_platynota))))	Orlitia_borneensis)	((Pangshura_tecta	(Pangshura_tentoria	((((Batagur_borneoensis	Batagur_baska)	((Pangshura_smithii	Hardella_thurjii)	Batagur_kachuga))	Batagur_dhongoka)	Heosemys_spinosa)))	Sacalia_bealei)))	Mauremys_reevesii)	((Mauremys_caspica	Mauremys_rivulata)	Mauremys_sinensis));
(((((Rhinoclemmys_diademata	((((Malaclemys_terrapin	Leucocephalon_yuwonoi)	(Geoemyda_spengleri	(Melanochelys_trijuga	Sacalia_quadriocellata)))	Rhinoclemmys_pulcherrima)	(((Rhinoclemmys_nasuta	Rhinoclemmys_areolata)	Rhinoclemmys_funerea)	(((Rhinoclemmys_annulata	(Heosemys_grandis	(Mauremys_annamensis	Heosemys_annandalii)))	Rhinoclemmys_melanosterna)	Rhinoclemmys_punctularia))))	Cyclemys_dentata)	Cyclemys_oldhamii)	(Cuora_flavomarginata	(Cuora_mccordi	((Cuora_aurocapitata	Cuora_amboinensis)	Cuora_picturata))))	Notochelys_platynota	(((((Pangshura_tecta	(Pangshura_tentoria	(Heosemys_spinosa	(((Batagur_baska	Batagur_borneoensis)	((Hardella_thurjii	Pangshura_smithii)	Batagur_kachuga))	Batagur_dhongoka))))	Sacalia_bealei)	(Malayemys_subtrijuga	(Orlitia_borneensis	(((Mauremys_sinensis	(Mauremys_rivulata	Mauremys_caspica))	Morenia_ocellata)	(Mauremys_nigricans	Mauremys_reevesii)))))	((Mauremys_leprosa	Morenia_petersi)	Mauremys_japonica))	Siebenrockiella_crassicollis));
((Pangshura_tentoria	((Batagur_dhongoka	((Batagur_kachuga	(Pangshura_smithii	Hardella_thurjii))	(Batagur_baska	Batagur_borneoensis)))	Heosemys_spinosa))	((((((Geoemyda_spengleri	Melanochelys_trijuga)	Sacalia_quadriocellata)	(Malaclemys_terrapin	Leucocephalon_yuwonoi))	((Mauremys_reevesii	(((Morenia_ocellata	(Mauremys_sinensis	(Mauremys_caspica	Mauremys_rivulata)))	Orlitia_borneensis)	Mauremys_nigricans))	Malayemys_subtrijuga))	((Notochelys_platynota	(((Cyclemys_oldhamii	((Cuora_flavomarginata	(Cuora_mccordi	(Cuora_picturata	(Cuora_aurocapitata	Cuora_amboinensis))))	Cyclemys_dentata))	(Rhinoclemmys_diademata	(Rhinoclemmys_pulcherrima	(((Rhinoclemmys_nasuta	Rhinoclemmys_areolata)	Rhinoclemmys_funerea)	(Rhinoclemmys_punctularia	(((Heosemys_grandis	(Heosemys_annandalii	Mauremys_annamensis))	Rhinoclemmys_annulata)	Rhinoclemmys_melanosterna))))))	((Morenia_petersi	Mauremys_leprosa)	Mauremys_japonica)))	Siebenrockiella_crassicollis))	Pangshura_tecta)	Sacalia_bealei);
(((Siebenrockiella_crassicollis	Notochelys_platynota)	(Mauremys_japonica	(Mauremys_leprosa	Morenia_petersi)))	(Sacalia_bealei	(((Rhinoclemmys_nasuta	(Rhinoclemmys_areolata	(Rhinoclemmys_funerea	(((Rhinoclemmys_pulcherrima	((Geoemyda_spengleri	(Sacalia_quadriocellata	Melanochelys_trijuga))	(Leucocephalon_yuwonoi	Malaclemys_terrapin)))	Rhinoclemmys_diademata)	(Rhinoclemmys_punctularia	((Rhinoclemmys_annulata	(Heosemys_grandis	(Mauremys_annamensis	Heosemys_annandalii)))	Rhinoclemmys_melanosterna))))))	(Cyclemys_oldhamii	((Cuora_flavomarginata	(Cuora_mccordi	(Cuora_picturata	(Cuora_amboinensis	Cuora_aurocapitata))))	Cyclemys_dentata)))	((Malayemys_subtrijuga	(((((Mauremys_caspica	Mauremys_rivulata)	(Mauremys_sinensis	(Batagur_dhongoka	((((Hardella_thurjii	Pangshura_smithii)	Batagur_kachuga)	Batagur_baska)	Batagur_borneoensis))))	Morenia_ocellata)	Mauremys_nigricans)	Mauremys_reevesii))	Orlitia_borneensis)))	((Heosemys_spinosa	Pangshura_tentoria)	Pangshura_tecta));
((Notochelys_platynota	((((Orlitia_borneensis	((((Mauremys_caspica	Mauremys_rivulata)	Mauremys_sinensis)	Morenia_ocellata)	(Mauremys_reevesii	Mauremys_nigricans)))	Malayemys_subtrijuga)	(Sacalia_bealei	((Pangshura_tentoria	((Batagur_dhongoka	((Batagur_borneoensis	Batagur_baska)	((Hardella_thurjii	Pangshura_smithii)	Batagur_kachuga)))	Heosemys_spinosa))	Pangshura_tecta)))	(Cyclemys_oldhamii	(Cyclemys_dentata	(((Cuora_picturata	(Cuora_aurocapitata	Cuora_amboinensis))	Cuora_mccordi)	Cuora_flavomarginata)))))	((((Rhinoclemmys_diademata	(((Rhinoclemmys_funerea	(Rhinoclemmys_areolata	Rhinoclemmys_nasuta))	((((Mauremys_annamensis	Heosemys_annandalii)	Heosemys_grandis)	Rhinoclemmys_annulata)	Rhinoclemmys_melanosterna))	Rhinoclemmys_punctularia))	Rhinoclemmys_pulcherrima)	((Sacalia_quadriocellata	(Melanochelys_trijuga	Geoemyda_spengleri))	(Leucocephalon_yuwonoi	Malaclemys_terrapin)))	((Mauremys_leprosa	Morenia_petersi)	Mauremys_japonica))	Siebenrockiella_crassicollis);
(((Rhinoclemmys_annulata	Rhinoclemmys_melanosterna)	(Heosemys_grandis	(Mauremys_annamensis	Heosemys_annandalii)))	(((Melanochelys_trijuga	(Geoemyda_spengleri	((Malaclemys_terrapin	Leucocephalon_yuwonoi)	((((Rhinoclemmys_funerea	(Rhinoclemmys_nasuta	Rhinoclemmys_areolata))	(Cyclemys_oldhamii	(Cyclemys_dentata	(Cuora_flavomarginata	((Cuora_picturata	(Cuora_aurocapitata	Cuora_amboinensis))	Cuora_mccordi)))))	(Rhinoclemmys_diademata	Rhinoclemmys_punctularia))	Rhinoclemmys_pulcherrima))))	Sacalia_quadriocellata)	((Mauremys_japonica	(Morenia_petersi	Mauremys_leprosa))	(Notochelys_platynota	Siebenrockiella_crassicollis)))	((((Orlitia_borneensis	(Morenia_ocellata	((Mauremys_rivulata	Mauremys_caspica)	Mauremys_sinensis)))	(Malayemys_subtrijuga	Mauremys_reevesii))	(Sacalia_bealei	(((Heosemys_spinosa	(Batagur_dhongoka	(((Pangshura_smithii	Hardella_thurjii)	Batagur_kachuga)	(Batagur_borneoensis	Batagur_baska))))	Pangshura_tentoria)	Pangshura_tecta)))	Mauremys_nigricans));
((((Cuora_amboinensis	Cuora_aurocapitata)	Cuora_picturata)	Cuora_mccordi)	Cuora_flavomarginata	((Cyclemys_oldhamii	(((Rhinoclemmys_punctularia	(((Rhinoclemmys_annulata	Rhinoclemmys_melanosterna)	Mauremys_japonica)	((Rhinoclemmys_nasuta	Rhinoclemmys_areolata)	Rhinoclemmys_funerea)))	Rhinoclemmys_diademata)	(Rhinoclemmys_pulcherrima	(((Melanochelys_trijuga	((((((Heosemys_spinosa	((Batagur_dhongoka	(((Mauremys_caspica	Mauremys_rivulata)	(Morenia_ocellata	((Heosemys_grandis	(Heosemys_annandalii	Mauremys_annamensis))	(((Malayemys_subtrijuga	Mauremys_reevesii)	Orlitia_borneensis)	Mauremys_nigricans))))	Mauremys_sinensis))	((((Pangshura_smithii	Hardella_thurjii)	Batagur_kachuga)	Batagur_baska)	Batagur_borneoensis)))	Pangshura_tentoria)	Sacalia_bealei)	Pangshura_tecta)	(Siebenrockiella_crassicollis	(Notochelys_platynota	(Morenia_petersi	Mauremys_leprosa))))	Sacalia_quadriocellata))	Geoemyda_spengleri)	(Malaclemys_terrapin	Leucocephalon_yuwonoi)))))	Cyclemys_dentata));
(((((Sacalia_quadriocellata	((((Rhinoclemmys_pulcherrima	(Rhinoclemmys_diademata	((Cyclemys_oldhamii	(Cuora_flavomarginata	(((Cuora_aurocapitata	Cuora_amboinensis)	Cuora_picturata)	Cuora_mccordi)))	Cyclemys_dentata)))	(Malaclemys_terrapin	Leucocephalon_yuwonoi))	Geoemyda_spengleri)	Melanochelys_trijuga))	(Siebenrockiella_crassicollis	(Notochelys_platynota	((Morenia_petersi	Mauremys_leprosa)	Mauremys_japonica))))	Pangshura_tecta)	(((Batagur_dhongoka	((Batagur_kachuga	(Pangshura_smithii	Hardella_thurjii))	(Batagur_borneoensis	Batagur_baska)))	Heosemys_spinosa)	Pangshura_tentoria))	((Mauremys_reevesii	Malayemys_subtrijuga)	(Mauremys_nigricans	(((Mauremys_sinensis	(Mauremys_rivulata	Mauremys_caspica))	Morenia_ocellata)	(Orlitia_borneensis	(((Rhinoclemmys_melanosterna	((Rhinoclemmys_funerea	(Rhinoclemmys_areolata	Rhinoclemmys_nasuta))	Rhinoclemmys_punctularia))	Rhinoclemmys_annulata)	((Mauremys_annamensis	Heosemys_annandalii)	Heosemys_grandis))))))	Sacalia_bealei);
((Geoemyda_spengleri	(Sacalia_quadriocellata	Melanochelys_trijuga))	(((Rhinoclemmys_diademata	(Rhinoclemmys_punctularia	((((Heosemys_grandis	(Heosemys_annandalii	Mauremys_annamensis))	Rhinoclemmys_annulata)	Rhinoclemmys_melanosterna)	(Rhinoclemmys_funerea	(Rhinoclemmys_areolata	Rhinoclemmys_nasuta)))))	((((Cuora_flavomarginata	(Cuora_mccordi	(Cuora_picturata	(Cuora_aurocapitata	Cuora_amboinensis))))	Cyclemys_dentata)	Cyclemys_oldhamii)	((Malayemys_subtrijuga	(((((Pangshura_tentoria	(Heosemys_spinosa	(((Batagur_borneoensis	Batagur_baska)	(Batagur_kachuga	(Hardella_thurjii	Pangshura_smithii)))	Batagur_dhongoka)))	Pangshura_tecta)	Sacalia_bealei)	(Mauremys_nigricans	(Mauremys_reevesii	(Morenia_ocellata	((Mauremys_caspica	Mauremys_rivulata)	Mauremys_sinensis)))))	Orlitia_borneensis))	((Mauremys_japonica	(Mauremys_leprosa	Morenia_petersi))	(Notochelys_platynota	Siebenrockiella_crassicollis)))))	Rhinoclemmys_pulcherrima)	(Leucocephalon_yuwonoi	Malaclemys_terrapin));
((Mauremys_caspica	Mauremys_rivulata)	((((((Malayemys_subtrijuga	Mauremys_reevesii)	(((Pangshura_tecta	(((((Mauremys_leprosa	Morenia_petersi)	Mauremys_japonica)	((Cyclemys_oldhamii	((Cuora_flavomarginata	((Cuora_picturata	(Cuora_amboinensis	Cuora_aurocapitata))	Cuora_mccordi))	Cyclemys_dentata))	((((Malaclemys_terrapin	Leucocephalon_yuwonoi)	((Melanochelys_trijuga	Sacalia_quadriocellata)	Geoemyda_spengleri))	Rhinoclemmys_pulcherrima)	(Rhinoclemmys_diademata	(Rhinoclemmys_punctularia	((Rhinoclemmys_melanosterna	Rhinoclemmys_annulata)	((Rhinoclemmys_areolata	Rhinoclemmys_nasuta)	Rhinoclemmys_funerea)))))))	Notochelys_platynota)	Siebenrockiella_crassicollis))	Pangshura_tentoria)	Sacalia_bealei))	Orlitia_borneensis)	Mauremys_nigricans)	((Heosemys_annandalii	Mauremys_annamensis)	Heosemys_grandis))	Morenia_ocellata)	(((Heosemys_spinosa	((Batagur_kachuga	(Hardella_thurjii	Pangshura_smithii))	(Batagur_borneoensis	Batagur_baska)))	Batagur_dhongoka)	Mauremys_sinensis));
(Sacalia_bealei	(((Heosemys_spinosa	((((Hardella_thurjii	Pangshura_smithii)	Batagur_kachuga)	(Batagur_borneoensis	Batagur_baska))	Batagur_dhongoka))	Pangshura_tentoria)	(Pangshura_tecta	((((((Rhinoclemmys_diademata	((((((Heosemys_annandalii	Mauremys_annamensis)	Heosemys_grandis)	Rhinoclemmys_annulata)	Rhinoclemmys_melanosterna)	(Rhinoclemmys_funerea	(Rhinoclemmys_nasuta	Rhinoclemmys_areolata)))	Rhinoclemmys_punctularia))	(((Malaclemys_terrapin	Leucocephalon_yuwonoi)	(Geoemyda_spengleri	(Melanochelys_trijuga	Sacalia_quadriocellata)))	Rhinoclemmys_pulcherrima))	((((Cuora_mccordi	((Cuora_amboinensis	Cuora_aurocapitata)	Cuora_picturata))	Cuora_flavomarginata)	Cyclemys_dentata)	Cyclemys_oldhamii))	(Mauremys_japonica	(Mauremys_leprosa	Morenia_petersi)))	Notochelys_platynota)	Siebenrockiella_crassicollis)))	((((((Mauremys_caspica	Mauremys_rivulata)	Mauremys_sinensis)	Morenia_ocellata)	Orlitia_borneensis)	(Malayemys_subtrijuga	Mauremys_reevesii))	Mauremys_nigricans));
(((((((Morenia_ocellata	((Mauremys_rivulata	Mauremys_caspica)	((Batagur_dhongoka	((Batagur_baska	(Batagur_kachuga	(Hardella_thurjii	Pangshura_smithii)))	Batagur_borneoensis))	Mauremys_sinensis)))	Orlitia_borneensis)	Mauremys_nigricans)	Mauremys_reevesii)	Malayemys_subtrijuga)	((Pangshura_tecta	(Pangshura_tentoria	Heosemys_spinosa))	Sacalia_bealei))	((Notochelys_platynota	(Morenia_petersi	(Mauremys_japonica	Mauremys_leprosa)))	Siebenrockiella_crassicollis)	(((Malaclemys_terrapin	(Geoemyda_spengleri	(Melanochelys_trijuga	Sacalia_quadriocellata)))	Leucocephalon_yuwonoi)	(((((Rhinoclemmys_pulcherrima	(((Rhinoclemmys_melanosterna	(Rhinoclemmys_annulata	(Heosemys_grandis	(Mauremys_annamensis	Heosemys_annandalii))))	Rhinoclemmys_punctularia)	Rhinoclemmys_diademata))	Rhinoclemmys_funerea)	Rhinoclemmys_nasuta)	Rhinoclemmys_areolata)	(Cyclemys_oldhamii	(Cyclemys_dentata	((Cuora_mccordi	((Cuora_aurocapitata	Cuora_amboinensis)	Cuora_picturata))	Cuora_flavomarginata))))));
((Rhinoclemmys_pulcherrima	(((Rhinoclemmys_funerea	(Rhinoclemmys_nasuta	(Rhinoclemmys_areolata	(Cyclemys_oldhamii	(Cyclemys_dentata	(Cuora_flavomarginata	(Cuora_mccordi	(Cuora_picturata	(Cuora_amboinensis	Cuora_aurocapitata)))))))))	(((((((Mauremys_nigricans	(((((Mauremys_japonica	(Morenia_petersi	Mauremys_leprosa))	(Siebenrockiella_crassicollis	Notochelys_platynota))	(Sacalia_bealei	((Pangshura_tentoria	(Heosemys_spinosa	(((Batagur_baska	Batagur_borneoensis)	((Pangshura_smithii	Hardella_thurjii)	Batagur_kachuga))	Batagur_dhongoka)))	Pangshura_tecta)))	Malayemys_subtrijuga)	Mauremys_reevesii))	(Morenia_ocellata	(Mauremys_sinensis	(Mauremys_rivulata	Mauremys_caspica))))	Orlitia_borneensis)	(Heosemys_grandis	(Mauremys_annamensis	Heosemys_annandalii)))	Rhinoclemmys_annulata)	Rhinoclemmys_melanosterna)	Rhinoclemmys_punctularia))	Rhinoclemmys_diademata))	(Leucocephalon_yuwonoi	Malaclemys_terrapin)	(Geoemyda_spengleri	(Sacalia_quadriocellata	Melanochelys_trijuga)));
((Notochelys_platynota	Siebenrockiella_crassicollis)	((Morenia_petersi	Mauremys_leprosa)	Mauremys_japonica)	(((Orlitia_borneensis	(((Mauremys_nigricans	(((Mauremys_rivulata	Mauremys_caspica)	Mauremys_sinensis)	Morenia_ocellata))	Mauremys_reevesii)	Malayemys_subtrijuga))	(Sacalia_bealei	(Pangshura_tecta	(Pangshura_tentoria	(Heosemys_spinosa	(Batagur_dhongoka	((Batagur_borneoensis	Batagur_baska)	(Batagur_kachuga	(Hardella_thurjii	Pangshura_smithii)))))))))	((((Rhinoclemmys_areolata	Rhinoclemmys_nasuta)	Rhinoclemmys_funerea)	((Rhinoclemmys_diademata	((((Heosemys_grandis	(Heosemys_annandalii	Mauremys_annamensis))	Rhinoclemmys_annulata)	Rhinoclemmys_melanosterna)	Rhinoclemmys_punctularia))	(((Malaclemys_terrapin	Leucocephalon_yuwonoi)	(Geoemyda_spengleri	(Melanochelys_trijuga	Sacalia_quadriocellata)))	Rhinoclemmys_pulcherrima)))	(Cyclemys_oldhamii	(Cyclemys_dentata	((((Cuora_amboinensis	Cuora_aurocapitata)	Cuora_picturata)	Cuora_mccordi)	Cuora_flavomarginata))))));
(((Geoemyda_spengleri	(Melanochelys_trijuga	Sacalia_quadriocellata))	(((((Cyclemys_dentata	Cyclemys_oldhamii)	(Cuora_flavomarginata	(Cuora_mccordi	((Cuora_amboinensis	Cuora_aurocapitata)	Cuora_picturata))))	((((Mauremys_japonica	(Mauremys_leprosa	Morenia_petersi))	(Pangshura_tecta	((Heosemys_spinosa	Pangshura_tentoria)	(((Mauremys_reevesii	Malayemys_subtrijuga)	(Orlitia_borneensis	((Morenia_ocellata	((Mauremys_caspica	Mauremys_rivulata)	(Mauremys_sinensis	(Batagur_dhongoka	(Batagur_borneoensis	(Batagur_baska	(Batagur_kachuga	(Pangshura_smithii	Hardella_thurjii))))))))	Mauremys_nigricans)))	Sacalia_bealei))))	Siebenrockiella_crassicollis)	Notochelys_platynota))	Leucocephalon_yuwonoi)	Malaclemys_terrapin))	Rhinoclemmys_pulcherrima	(Rhinoclemmys_diademata	(Rhinoclemmys_punctularia	(((Rhinoclemmys_nasuta	Rhinoclemmys_areolata)	Rhinoclemmys_funerea)	(Rhinoclemmys_melanosterna	((Heosemys_grandis	(Heosemys_annandalii	Mauremys_annamensis))	Rhinoclemmys_annulata))))));
((Malaclemys_terrapin	Leucocephalon_yuwonoi)	(((((Rhinoclemmys_areolata	Rhinoclemmys_nasuta)	Rhinoclemmys_funerea)	((((Notochelys_platynota	((((Mauremys_leprosa	Morenia_petersi)	Mauremys_japonica)	(((Pangshura_tentoria	(((((Pangshura_smithii	Hardella_thurjii)	Batagur_kachuga)	(Batagur_baska	Batagur_borneoensis))	Batagur_dhongoka)	Heosemys_spinosa))	(((Mauremys_reevesii	Malayemys_subtrijuga)	(Orlitia_borneensis	((Morenia_ocellata	((Mauremys_rivulata	Mauremys_caspica)	Mauremys_sinensis))	Mauremys_nigricans)))	Sacalia_bealei))	Pangshura_tecta))	Siebenrockiella_crassicollis))	(Cuora_flavomarginata	(Cuora_mccordi	(Cuora_picturata	(Cuora_amboinensis	Cuora_aurocapitata)))))	Cyclemys_dentata)	Cyclemys_oldhamii))	(Rhinoclemmys_diademata	(Rhinoclemmys_punctularia	(Rhinoclemmys_melanosterna	(((Mauremys_annamensis	Heosemys_annandalii)	Heosemys_grandis)	Rhinoclemmys_annulata)))))	Rhinoclemmys_pulcherrima)	((Melanochelys_trijuga	Sacalia_quadriocellata)	Geoemyda_spengleri));
(((Rhinoclemmys_funerea	(((((Cyclemys_dentata	(Cuora_flavomarginata	(((Cuora_aurocapitata	Cuora_amboinensis)	Cuora_picturata)	Cuora_mccordi)))	Cyclemys_oldhamii)	(((Mauremys_leprosa	Morenia_petersi)	Mauremys_japonica)	(((((Sacalia_bealei	(Mauremys_nigricans	((Mauremys_reevesii	Malayemys_subtrijuga)	(Orlitia_borneensis	(Morenia_ocellata	((Mauremys_caspica	Mauremys_rivulata)	Mauremys_sinensis))))))	((Heosemys_spinosa	(Batagur_dhongoka	((Batagur_borneoensis	Batagur_baska)	(Batagur_kachuga	(Hardella_thurjii	Pangshura_smithii)))))	Pangshura_tentoria))	Pangshura_tecta)	Siebenrockiella_crassicollis)	Notochelys_platynota)))	Rhinoclemmys_areolata)	Rhinoclemmys_nasuta))	((Rhinoclemmys_melanosterna	(((Heosemys_annandalii	Mauremys_annamensis)	Heosemys_grandis)	Rhinoclemmys_annulata))	Rhinoclemmys_punctularia))	(((Geoemyda_spengleri	(Sacalia_quadriocellata	Melanochelys_trijuga))	(Malaclemys_terrapin	Leucocephalon_yuwonoi))	Rhinoclemmys_pulcherrima)	Rhinoclemmys_diademata);
(((((Mauremys_nigricans	((Sacalia_bealei	(Pangshura_tecta	(Pangshura_tentoria	((Batagur_dhongoka	((Batagur_baska	Batagur_borneoensis)	(Batagur_kachuga	(Hardella_thurjii	Pangshura_smithii))))	Heosemys_spinosa))))	(((Rhinoclemmys_annulata	(Rhinoclemmys_melanosterna	((Heosemys_annandalii	Mauremys_annamensis)	Heosemys_grandis)))	(((Rhinoclemmys_pulcherrima	(((Malaclemys_terrapin	Leucocephalon_yuwonoi)	(Sacalia_quadriocellata	(((Morenia_petersi	Mauremys_leprosa)	Mauremys_japonica)	(Siebenrockiella_crassicollis	(Notochelys_platynota	((Cyclemys_dentata	((Cuora_mccordi	((Cuora_amboinensis	Cuora_aurocapitata)	Cuora_picturata))	Cuora_flavomarginata))	Cyclemys_oldhamii))))))	(Geoemyda_spengleri	Melanochelys_trijuga)))	(Rhinoclemmys_punctularia	Rhinoclemmys_diademata))	((Rhinoclemmys_areolata	Rhinoclemmys_nasuta)	Rhinoclemmys_funerea)))	Orlitia_borneensis)))	(Malayemys_subtrijuga	Mauremys_reevesii))	Morenia_ocellata)	Mauremys_sinensis)	Mauremys_rivulata	Mauremys_caspica);
((((Batagur_kachuga	(Pangshura_smithii	Hardella_thurjii))	(Batagur_baska	Batagur_borneoensis))	Batagur_dhongoka)	Heosemys_spinosa	((((((Malayemys_subtrijuga	(Mauremys_reevesii	(((Morenia_ocellata	((Mauremys_caspica	Mauremys_rivulata)	Mauremys_sinensis))	(((Heosemys_grandis	(Mauremys_annamensis	Heosemys_annandalii))	(Rhinoclemmys_annulata	Rhinoclemmys_melanosterna))	Orlitia_borneensis))	Mauremys_nigricans)))	(Sacalia_quadriocellata	(Melanochelys_trijuga	(Geoemyda_spengleri	(Leucocephalon_yuwonoi	Malaclemys_terrapin)))))	(((((Cuora_flavomarginata	((Cuora_picturata	(Cuora_amboinensis	Cuora_aurocapitata))	Cuora_mccordi))	(Cyclemys_dentata	((((Rhinoclemmys_areolata	Rhinoclemmys_nasuta)	Rhinoclemmys_funerea)	((Rhinoclemmys_punctularia	Rhinoclemmys_diademata)	Rhinoclemmys_pulcherrima))	Cyclemys_oldhamii)))	Notochelys_platynota)	Siebenrockiella_crassicollis)	(Mauremys_japonica	(Mauremys_leprosa	Morenia_petersi))))	Pangshura_tecta)	Sacalia_bealei)	Pangshura_tentoria));
((Pangshura_tecta	(((((Rhinoclemmys_annulata	(((Mauremys_annamensis	Heosemys_annandalii)	Heosemys_grandis)	Rhinoclemmys_melanosterna))	(((Rhinoclemmys_funerea	Rhinoclemmys_areolata)	Rhinoclemmys_nasuta)	((Rhinoclemmys_diademata	(((Cyclemys_oldhamii	(Cyclemys_dentata	((Cuora_mccordi	(Cuora_picturata	(Cuora_aurocapitata	Cuora_amboinensis)))	Cuora_flavomarginata)))	(Malayemys_subtrijuga	((Siebenrockiella_crassicollis	Notochelys_platynota)	(Mauremys_japonica	(Morenia_petersi	Mauremys_leprosa)))))	(Rhinoclemmys_pulcherrima	((Malaclemys_terrapin	Leucocephalon_yuwonoi)	(Geoemyda_spengleri	(Melanochelys_trijuga	Sacalia_quadriocellata))))))	Rhinoclemmys_punctularia)))	Orlitia_borneensis)	(Mauremys_nigricans	((((Mauremys_caspica	Mauremys_rivulata)	Mauremys_sinensis)	Morenia_ocellata)	Mauremys_reevesii)))	Sacalia_bealei))	((Batagur_dhongoka	((Batagur_baska	Batagur_borneoensis)	(Batagur_kachuga	(Hardella_thurjii	Pangshura_smithii))))	Heosemys_spinosa)	Pangshura_tentoria);
((((Cyclemys_oldhamii	(Cyclemys_dentata	((((Cuora_amboinensis	Cuora_aurocapitata)	Cuora_picturata)	Cuora_mccordi)	Cuora_flavomarginata)))	((((Siebenrockiella_crassicollis	(Pangshura_tecta	(Sacalia_bealei	(((Batagur_dhongoka	(((Pangshura_smithii	Hardella_thurjii)	Batagur_kachuga)	(Batagur_borneoensis	Batagur_baska)))	Heosemys_spinosa)	Pangshura_tentoria))))	Notochelys_platynota)	(Mauremys_japonica	(Mauremys_leprosa	Morenia_petersi)))	((((((Mauremys_caspica	Mauremys_rivulata)	Mauremys_sinensis)	Morenia_ocellata)	(Mauremys_nigricans	Mauremys_reevesii))	Orlitia_borneensis)	Malayemys_subtrijuga)))	(Rhinoclemmys_pulcherrima	((Malaclemys_terrapin	Leucocephalon_yuwonoi)	((Sacalia_quadriocellata	Melanochelys_trijuga)	Geoemyda_spengleri))))	Rhinoclemmys_diademata	(Rhinoclemmys_punctularia	((Rhinoclemmys_funerea	(Rhinoclemmys_areolata	Rhinoclemmys_nasuta))	(Rhinoclemmys_melanosterna	(((Heosemys_annandalii	Mauremys_annamensis)	Heosemys_grandis)	Rhinoclemmys_annulata)))));
((((Cuora_picturata	(Cuora_aurocapitata	Cuora_amboinensis))	Cuora_mccordi)	Cuora_flavomarginata)	(Cyclemys_oldhamii	((Notochelys_platynota	(Siebenrockiella_crassicollis	(Mauremys_japonica	(Mauremys_leprosa	Morenia_petersi))))	(((Pangshura_tecta	Pangshura_tentoria)	Sacalia_bealei)	((((Mauremys_nigricans	((((Heosemys_annandalii	Mauremys_annamensis)	Heosemys_grandis)	((Rhinoclemmys_melanosterna	((Rhinoclemmys_funerea	(Rhinoclemmys_areolata	Rhinoclemmys_nasuta))	(((((Leucocephalon_yuwonoi	Malaclemys_terrapin)	(Geoemyda_spengleri	(Sacalia_quadriocellata	Melanochelys_trijuga)))	Rhinoclemmys_pulcherrima)	Rhinoclemmys_diademata)	Rhinoclemmys_punctularia)))	Rhinoclemmys_annulata))	Orlitia_borneensis))	(((Mauremys_sinensis	(Mauremys_rivulata	Mauremys_caspica))	(Batagur_dhongoka	(((Batagur_borneoensis	Batagur_baska)	((Hardella_thurjii	Pangshura_smithii)	Batagur_kachuga))	Heosemys_spinosa)))	Morenia_ocellata))	Mauremys_reevesii)	Malayemys_subtrijuga))))	Cyclemys_dentata);
(Melanochelys_trijuga	Sacalia_quadriocellata	(Geoemyda_spengleri	((Malaclemys_terrapin	Leucocephalon_yuwonoi)	(Rhinoclemmys_pulcherrima	((((Morenia_petersi	Mauremys_leprosa)	Mauremys_japonica)	(((Pangshura_tecta	(((Mauremys_nigricans	((Malayemys_subtrijuga	Mauremys_reevesii)	(((((((Batagur_baska	Batagur_borneoensis)	((Hardella_thurjii	Pangshura_smithii)	Batagur_kachuga))	Heosemys_spinosa)	Batagur_dhongoka)	((Mauremys_rivulata	Mauremys_caspica)	Mauremys_sinensis))	Morenia_ocellata)	Orlitia_borneensis)))	Sacalia_bealei)	Pangshura_tentoria))	Siebenrockiella_crassicollis)	Notochelys_platynota))	((Cyclemys_oldhamii	(Cyclemys_dentata	(Cuora_flavomarginata	(((Cuora_amboinensis	Cuora_aurocapitata)	Cuora_picturata)	Cuora_mccordi))))	(Rhinoclemmys_areolata	(Rhinoclemmys_nasuta	(Rhinoclemmys_funerea	((Rhinoclemmys_melanosterna	(Rhinoclemmys_annulata	((Heosemys_annandalii	Mauremys_annamensis)	Heosemys_grandis)))	(Rhinoclemmys_diademata	Rhinoclemmys_punctularia)))))))))));
((((((Sacalia_quadriocellata	(Melanochelys_trijuga	Geoemyda_spengleri))	((((((((Rhinoclemmys_melanosterna	(Rhinoclemmys_annulata	(Heosemys_grandis	(Heosemys_annandalii	Mauremys_annamensis))))	Rhinoclemmys_punctularia)	(Rhinoclemmys_funerea	(Rhinoclemmys_areolata	Rhinoclemmys_nasuta)))	Rhinoclemmys_pulcherrima)	Rhinoclemmys_diademata)	(Cyclemys_dentata	((((Cuora_picturata	(Cuora_amboinensis	Cuora_aurocapitata))	Cuora_mccordi)	Cuora_flavomarginata)	Cyclemys_oldhamii)))	Malaclemys_terrapin)	Leucocephalon_yuwonoi))	((Notochelys_platynota	((Morenia_petersi	Mauremys_leprosa)	Mauremys_japonica))	Siebenrockiella_crassicollis))	Pangshura_tecta)	Pangshura_tentoria)	((Batagur_dhongoka	(((Pangshura_smithii	Hardella_thurjii)	Batagur_kachuga)	(Batagur_borneoensis	Batagur_baska)))	Heosemys_spinosa)	((((Mauremys_nigricans	(((Mauremys_rivulata	Mauremys_caspica)	Mauremys_sinensis)	Morenia_ocellata))	(Malayemys_subtrijuga	Mauremys_reevesii))	Orlitia_borneensis)	Sacalia_bealei));
(((((((Hardella_thurjii	Pangshura_smithii)	Batagur_kachuga)	(Batagur_borneoensis	Batagur_baska))	Batagur_dhongoka)	Heosemys_spinosa)	Pangshura_tentoria)	(Pangshura_tecta	((((Mauremys_leprosa	Morenia_petersi)	Mauremys_japonica)	Notochelys_platynota)	Siebenrockiella_crassicollis))	(Sacalia_bealei	(((Mauremys_reevesii	Malayemys_subtrijuga)	(Melanochelys_trijuga	(Sacalia_quadriocellata	(((Malaclemys_terrapin	Leucocephalon_yuwonoi)	(Rhinoclemmys_pulcherrima	((((Rhinoclemmys_areolata	Rhinoclemmys_nasuta)	Rhinoclemmys_funerea)	(Cyclemys_oldhamii	(Cyclemys_dentata	((((Cuora_amboinensis	Cuora_aurocapitata)	Cuora_picturata)	Cuora_mccordi)	Cuora_flavomarginata))))	Rhinoclemmys_diademata)))	Geoemyda_spengleri))))	(((Morenia_ocellata	((Mauremys_caspica	Mauremys_rivulata)	Mauremys_sinensis))	((((Rhinoclemmys_punctularia	Rhinoclemmys_melanosterna)	Rhinoclemmys_annulata)	(Heosemys_grandis	(Mauremys_annamensis	Heosemys_annandalii)))	Orlitia_borneensis))	Mauremys_nigricans))));
(Sacalia_bealei	(Pangshura_tecta	((Notochelys_platynota	Siebenrockiella_crassicollis)	(((((Leucocephalon_yuwonoi	Malaclemys_terrapin)	((Sacalia_quadriocellata	Melanochelys_trijuga)	Geoemyda_spengleri))	(Rhinoclemmys_pulcherrima	(Rhinoclemmys_diademata	(((Rhinoclemmys_nasuta	(((((Cuora_mccordi	(Cuora_picturata	(Cuora_amboinensis	Cuora_aurocapitata)))	Cuora_flavomarginata)	Cyclemys_dentata)	Cyclemys_oldhamii)	Rhinoclemmys_areolata))	Rhinoclemmys_funerea)	(Rhinoclemmys_punctularia	(Rhinoclemmys_melanosterna	(Rhinoclemmys_annulata	(Heosemys_grandis	(Mauremys_annamensis	Heosemys_annandalii)))))))))	(Malayemys_subtrijuga	((Mauremys_nigricans	(Orlitia_borneensis	(Morenia_ocellata	((Mauremys_rivulata	Mauremys_caspica)	Mauremys_sinensis))))	Mauremys_reevesii)))	((Mauremys_leprosa	Morenia_petersi)	Mauremys_japonica))))	(((Batagur_dhongoka	(((Pangshura_smithii	Hardella_thurjii)	Batagur_kachuga)	(Batagur_borneoensis	Batagur_baska)))	Heosemys_spinosa)	Pangshura_tentoria));
(Cuora_picturata	(Cuora_mccordi	((Cyclemys_dentata	(Cyclemys_oldhamii	(((((Morenia_petersi	Mauremys_leprosa)	Mauremys_japonica)	(Siebenrockiella_crassicollis	Notochelys_platynota))	(((((Mauremys_nigricans	Mauremys_reevesii)	(((Batagur_dhongoka	(Heosemys_spinosa	(((Pangshura_smithii	Hardella_thurjii)	Batagur_kachuga)	(Batagur_borneoensis	Batagur_baska))))	(Mauremys_sinensis	(Mauremys_caspica	Mauremys_rivulata)))	Morenia_ocellata))	Orlitia_borneensis)	Malayemys_subtrijuga)	((Pangshura_tentoria	Pangshura_tecta)	Sacalia_bealei)))	(((((Sacalia_quadriocellata	Melanochelys_trijuga)	Geoemyda_spengleri)	(Malaclemys_terrapin	Leucocephalon_yuwonoi))	Rhinoclemmys_pulcherrima)	(Rhinoclemmys_diademata	(Rhinoclemmys_punctularia	((Rhinoclemmys_melanosterna	((Heosemys_grandis	(Mauremys_annamensis	Heosemys_annandalii))	Rhinoclemmys_annulata))	((Rhinoclemmys_nasuta	Rhinoclemmys_areolata)	Rhinoclemmys_funerea))))))))	Cuora_flavomarginata))	(Cuora_amboinensis	Cuora_aurocapitata));
(((Cyclemys_dentata	((Rhinoclemmys_areolata	((((((((Leucocephalon_yuwonoi	Malaclemys_terrapin)	((Melanochelys_trijuga	Sacalia_quadriocellata)	Geoemyda_spengleri))	(((Siebenrockiella_crassicollis	Notochelys_platynota)	((Mauremys_leprosa	Morenia_petersi)	Mauremys_japonica))	((Orlitia_borneensis	(Malayemys_subtrijuga	(Mauremys_reevesii	(Mauremys_nigricans	((((Batagur_dhongoka	(Batagur_borneoensis	(Batagur_baska	(Batagur_kachuga	(Hardella_thurjii	Pangshura_smithii)))))	Mauremys_sinensis)	(Mauremys_rivulata	Mauremys_caspica))	Morenia_ocellata)))))	((Pangshura_tecta	(Pangshura_tentoria	Heosemys_spinosa))	Sacalia_bealei))))	Rhinoclemmys_pulcherrima)	Rhinoclemmys_diademata)	(Rhinoclemmys_punctularia	(Rhinoclemmys_melanosterna	(((Heosemys_annandalii	Mauremys_annamensis)	Heosemys_grandis)	Rhinoclemmys_annulata))))	Rhinoclemmys_funerea)	Rhinoclemmys_nasuta))	Cyclemys_oldhamii))	Cuora_flavomarginata)	(Cuora_picturata	(Cuora_aurocapitata	Cuora_amboinensis))	Cuora_mccordi);
((((Mauremys_leprosa	Morenia_petersi)	Mauremys_japonica)	Notochelys_platynota)	Siebenrockiella_crassicollis	(Pangshura_tecta	((((Malayemys_subtrijuga	Mauremys_reevesii)	(((((Heosemys_grandis	(Mauremys_annamensis	Heosemys_annandalii))	(((Rhinoclemmys_punctularia	(((((Rhinoclemmys_diademata	(Rhinoclemmys_pulcherrima	((Malaclemys_terrapin	Leucocephalon_yuwonoi)	(Geoemyda_spengleri	(Sacalia_quadriocellata	Melanochelys_trijuga)))))	(Cyclemys_oldhamii	((Cuora_flavomarginata	(Cuora_mccordi	(Cuora_picturata	(Cuora_aurocapitata	Cuora_amboinensis))))	Cyclemys_dentata)))	Rhinoclemmys_areolata)	Rhinoclemmys_nasuta)	Rhinoclemmys_funerea))	Rhinoclemmys_melanosterna)	Rhinoclemmys_annulata))	Orlitia_borneensis)	(Morenia_ocellata	(Mauremys_sinensis	(Mauremys_rivulata	Mauremys_caspica))))	Mauremys_nigricans))	Sacalia_bealei)	(Pangshura_tentoria	(Heosemys_spinosa	((((Pangshura_smithii	Hardella_thurjii)	Batagur_kachuga)	(Batagur_baska	Batagur_borneoensis))	Batagur_dhongoka))))));
((Mauremys_caspica	Mauremys_rivulata)	(Morenia_ocellata	((Mauremys_nigricans	((Sacalia_bealei	((Pangshura_tentoria	((((Batagur_borneoensis	Batagur_baska)	(Batagur_kachuga	(Pangshura_smithii	Hardella_thurjii)))	Batagur_dhongoka)	Heosemys_spinosa))	(Pangshura_tecta	(Siebenrockiella_crassicollis	((((Rhinoclemmys_pulcherrima	(((Rhinoclemmys_funerea	(Rhinoclemmys_nasuta	Rhinoclemmys_areolata))	(((((Cuora_picturata	(Cuora_aurocapitata	Cuora_amboinensis))	Cuora_mccordi)	Cuora_flavomarginata)	Cyclemys_dentata)	Cyclemys_oldhamii))	Rhinoclemmys_diademata))	(((Geoemyda_spengleri	Melanochelys_trijuga)	Sacalia_quadriocellata)	(Leucocephalon_yuwonoi	Malaclemys_terrapin)))	(Mauremys_japonica	(Morenia_petersi	Mauremys_leprosa)))	Notochelys_platynota)))))	(Mauremys_reevesii	Malayemys_subtrijuga)))	((((Heosemys_annandalii	Mauremys_annamensis)	Heosemys_grandis)	(Rhinoclemmys_annulata	(Rhinoclemmys_melanosterna	Rhinoclemmys_punctularia)))	Orlitia_borneensis)))	Mauremys_sinensis);
((Heosemys_spinosa	(Batagur_dhongoka	(((Pangshura_smithii	Hardella_thurjii)	Batagur_kachuga)	(Batagur_baska	Batagur_borneoensis))))	((Sacalia_bealei	(((Mauremys_reevesii	Malayemys_subtrijuga)	(Orlitia_borneensis	(((Mauremys_rivulata	Mauremys_caspica)	Mauremys_sinensis)	Morenia_ocellata)))	Mauremys_nigricans))	(Pangshura_tecta	(Siebenrockiella_crassicollis	(Notochelys_platynota	((((Cyclemys_dentata	((Cuora_mccordi	(Cuora_picturata	(Cuora_aurocapitata	Cuora_amboinensis)))	Cuora_flavomarginata))	Cyclemys_oldhamii)	((Rhinoclemmys_pulcherrima	((Geoemyda_spengleri	(Sacalia_quadriocellata	Melanochelys_trijuga))	(Malaclemys_terrapin	Leucocephalon_yuwonoi)))	((Rhinoclemmys_punctularia	((Rhinoclemmys_melanosterna	(Rhinoclemmys_annulata	(Heosemys_grandis	(Mauremys_annamensis	Heosemys_annandalii))))	(Rhinoclemmys_funerea	(Rhinoclemmys_areolata	Rhinoclemmys_nasuta))))	Rhinoclemmys_diademata)))	(Mauremys_japonica	(Mauremys_leprosa	Morenia_petersi)))))))	Pangshura_tentoria);
((Malayemys_subtrijuga	((((Morenia_petersi	Mauremys_leprosa)	Mauremys_japonica)	(Siebenrockiella_crassicollis	Notochelys_platynota))	(((((Cuora_mccordi	(Cuora_picturata	(Cuora_aurocapitata	Cuora_amboinensis)))	Cuora_flavomarginata)	Cyclemys_dentata)	Cyclemys_oldhamii)	(((Rhinoclemmys_punctularia	Rhinoclemmys_diademata)	(((Leucocephalon_yuwonoi	Malaclemys_terrapin)	((Sacalia_quadriocellata	Melanochelys_trijuga)	Geoemyda_spengleri))	Rhinoclemmys_pulcherrima))	(Rhinoclemmys_funerea	(Rhinoclemmys_areolata	Rhinoclemmys_nasuta))))))	Orlitia_borneensis	((((Heosemys_annandalii	Mauremys_annamensis)	Heosemys_grandis)	(Rhinoclemmys_melanosterna	Rhinoclemmys_annulata))	(Mauremys_nigricans	(Mauremys_reevesii	(Morenia_ocellata	((Batagur_dhongoka	(((Pangshura_tentoria	(Pangshura_tecta	Sacalia_bealei))	Heosemys_spinosa)	(Batagur_borneoensis	(Batagur_baska	((Pangshura_smithii	Hardella_thurjii)	Batagur_kachuga)))))	((Mauremys_caspica	Mauremys_rivulata)	Mauremys_sinensis)))))));
((Rhinoclemmys_areolata	((Rhinoclemmys_funerea	((Rhinoclemmys_diademata	(Rhinoclemmys_pulcherrima	((Malaclemys_terrapin	Leucocephalon_yuwonoi)	(((Sacalia_quadriocellata	((Pangshura_tecta	((Sacalia_bealei	(((Malayemys_subtrijuga	Mauremys_reevesii)	((Morenia_ocellata	((Mauremys_caspica	Mauremys_rivulata)	Mauremys_sinensis))	Orlitia_borneensis))	Mauremys_nigricans))	(((Batagur_dhongoka	((Batagur_borneoensis	Batagur_baska)	(Batagur_kachuga	(Hardella_thurjii	Pangshura_smithii))))	Heosemys_spinosa)	Pangshura_tentoria)))	((((Morenia_petersi	Mauremys_leprosa)	Mauremys_japonica)	Notochelys_platynota)	Siebenrockiella_crassicollis)))	Melanochelys_trijuga)	Geoemyda_spengleri))))	(Rhinoclemmys_punctularia	(Rhinoclemmys_melanosterna	((Heosemys_grandis	(Mauremys_annamensis	Heosemys_annandalii))	Rhinoclemmys_annulata)))))	Rhinoclemmys_nasuta))	Cyclemys_oldhamii	(Cyclemys_dentata	(Cuora_flavomarginata	(Cuora_mccordi	((Cuora_aurocapitata	Cuora_amboinensis)	Cuora_picturata)))));
((((Rhinoclemmys_pulcherrima	(((((Rhinoclemmys_areolata	Rhinoclemmys_nasuta)	Rhinoclemmys_funerea)	(Rhinoclemmys_melanosterna	(((Mauremys_annamensis	Heosemys_annandalii)	Heosemys_grandis)	Rhinoclemmys_annulata)))	Rhinoclemmys_punctularia)	Rhinoclemmys_diademata))	Melanochelys_trijuga)	Geoemyda_spengleri)	(Leucocephalon_yuwonoi	Malaclemys_terrapin)	(Sacalia_quadriocellata	((((Mauremys_japonica	(Morenia_petersi	Mauremys_leprosa))	(Notochelys_platynota	((((Cuora_mccordi	((Cuora_amboinensis	Cuora_aurocapitata)	Cuora_picturata))	Cuora_flavomarginata)	Cyclemys_dentata)	Cyclemys_oldhamii)))	Siebenrockiella_crassicollis)	((Pangshura_tentoria	(Sacalia_bealei	(Mauremys_nigricans	(((((Batagur_dhongoka	(Heosemys_spinosa	(((Hardella_thurjii	Pangshura_smithii)	Batagur_kachuga)	(Batagur_baska	Batagur_borneoensis))))	((Mauremys_caspica	Mauremys_rivulata)	Mauremys_sinensis))	Morenia_ocellata)	Orlitia_borneensis)	(Mauremys_reevesii	Malayemys_subtrijuga)))))	Pangshura_tecta))));
(((((((Batagur_baska	Batagur_borneoensis)	((Hardella_thurjii	Pangshura_smithii)	Batagur_kachuga))	Batagur_dhongoka)	Heosemys_spinosa)	Pangshura_tentoria)	(((((((Mauremys_caspica	Mauremys_rivulata)	Mauremys_sinensis)	Morenia_ocellata)	Orlitia_borneensis)	(Mauremys_reevesii	Malayemys_subtrijuga))	Mauremys_nigricans)	Sacalia_bealei))	Pangshura_tecta	((((Leucocephalon_yuwonoi	Malaclemys_terrapin)	(Geoemyda_spengleri	Melanochelys_trijuga))	Sacalia_quadriocellata)	(Siebenrockiella_crassicollis	(((Mauremys_japonica	(((((Rhinoclemmys_areolata	(Cyclemys_oldhamii	((((Cuora_picturata	(Cuora_aurocapitata	Cuora_amboinensis))	Cuora_mccordi)	Cuora_flavomarginata)	Cyclemys_dentata)))	Rhinoclemmys_nasuta)	Rhinoclemmys_funerea)	((Rhinoclemmys_diademata	Rhinoclemmys_punctularia)	Rhinoclemmys_pulcherrima))	((((Heosemys_annandalii	Mauremys_annamensis)	Heosemys_grandis)	Rhinoclemmys_annulata)	Rhinoclemmys_melanosterna)))	(Mauremys_leprosa	Morenia_petersi))	Notochelys_platynota))));
((Rhinoclemmys_diademata	((Rhinoclemmys_funerea	(Rhinoclemmys_areolata	Rhinoclemmys_nasuta))	Rhinoclemmys_pulcherrima))	((((((Cyclemys_oldhamii	(Cyclemys_dentata	(Cuora_flavomarginata	((Cuora_picturata	(Cuora_amboinensis	Cuora_aurocapitata))	Cuora_mccordi))))	Notochelys_platynota)	Siebenrockiella_crassicollis)	(((Geoemyda_spengleri	Melanochelys_trijuga)	Sacalia_quadriocellata)	(Malaclemys_terrapin	Leucocephalon_yuwonoi)))	(Malayemys_subtrijuga	(Orlitia_borneensis	((((Morenia_ocellata	(Mauremys_sinensis	(Mauremys_rivulata	Mauremys_caspica)))	Mauremys_reevesii)	Mauremys_nigricans)	(Sacalia_bealei	(Pangshura_tecta	(Pangshura_tentoria	(Heosemys_spinosa	(Batagur_dhongoka	((Batagur_kachuga	(Hardella_thurjii	Pangshura_smithii))	(Batagur_borneoensis	Batagur_baska)))))))))))	(Mauremys_japonica	(Morenia_petersi	Mauremys_leprosa)))	(Rhinoclemmys_punctularia	((Rhinoclemmys_annulata	((Mauremys_annamensis	Heosemys_annandalii)	Heosemys_grandis))	Rhinoclemmys_melanosterna)));
(((Rhinoclemmys_diademata	((((Leucocephalon_yuwonoi	Malaclemys_terrapin)	((Geoemyda_spengleri	Melanochelys_trijuga)	Sacalia_quadriocellata))	(((Notochelys_platynota	(Cyclemys_oldhamii	((Cuora_flavomarginata	(Cuora_mccordi	(Cuora_picturata	(Cuora_aurocapitata	Cuora_amboinensis))))	Cyclemys_dentata)))	Siebenrockiella_crassicollis)	(Mauremys_japonica	(Mauremys_leprosa	Morenia_petersi))))	Rhinoclemmys_pulcherrima))	Rhinoclemmys_punctularia)	((Rhinoclemmys_nasuta	Rhinoclemmys_areolata)	Rhinoclemmys_funerea)	(Rhinoclemmys_melanosterna	(Rhinoclemmys_annulata	((Orlitia_borneensis	(((((Pangshura_tecta	((Heosemys_spinosa	(((Batagur_kachuga	(Hardella_thurjii	Pangshura_smithii))	(Batagur_borneoensis	Batagur_baska))	Batagur_dhongoka))	Pangshura_tentoria))	Sacalia_bealei)	(Malayemys_subtrijuga	Mauremys_reevesii))	Mauremys_nigricans)	(((Mauremys_rivulata	Mauremys_caspica)	Mauremys_sinensis)	Morenia_ocellata)))	((Heosemys_annandalii	Mauremys_annamensis)	Heosemys_grandis)))));
(Batagur_borneoensis	Batagur_baska	((Batagur_dhongoka	(Heosemys_spinosa	(Pangshura_tentoria	((Sacalia_bealei	((Orlitia_borneensis	(Mauremys_nigricans	(((Mauremys_rivulata	Mauremys_caspica)	Mauremys_sinensis)	Morenia_ocellata)))	(Mauremys_reevesii	Malayemys_subtrijuga)))	((Siebenrockiella_crassicollis	(Notochelys_platynota	((((((((Cuora_amboinensis	Cuora_aurocapitata)	Cuora_picturata)	Cuora_mccordi)	Cuora_flavomarginata)	Cyclemys_dentata)	Cyclemys_oldhamii)	((Rhinoclemmys_funerea	(Rhinoclemmys_areolata	(Rhinoclemmys_nasuta	((Rhinoclemmys_melanosterna	(Heosemys_grandis	(Heosemys_annandalii	Mauremys_annamensis)))	Rhinoclemmys_annulata))))	(((((Melanochelys_trijuga	Sacalia_quadriocellata)	Geoemyda_spengleri)	(Leucocephalon_yuwonoi	Malaclemys_terrapin))	Rhinoclemmys_pulcherrima)	(Rhinoclemmys_punctularia	Rhinoclemmys_diademata))))	((Morenia_petersi	Mauremys_leprosa)	Mauremys_japonica))))	Pangshura_tecta)))))	((Hardella_thurjii	Pangshura_smithii)	Batagur_kachuga)));
(Rhinoclemmys_diademata	((((((Heosemys_grandis	(Mauremys_annamensis	Heosemys_annandalii))	(Rhinoclemmys_melanosterna	Rhinoclemmys_annulata))	(((((Morenia_ocellata	(Mauremys_sinensis	(Mauremys_caspica	Mauremys_rivulata)))	(Mauremys_reevesii	Malayemys_subtrijuga))	Orlitia_borneensis)	(Sacalia_bealei	(((((Morenia_petersi	Mauremys_leprosa)	Mauremys_japonica)	(Siebenrockiella_crassicollis	Notochelys_platynota))	Pangshura_tecta)	(Pangshura_tentoria	(Heosemys_spinosa	(((Batagur_kachuga	(Hardella_thurjii	Pangshura_smithii))	(Batagur_baska	Batagur_borneoensis))	Batagur_dhongoka))))))	Mauremys_nigricans))	((Geoemyda_spengleri	(Sacalia_quadriocellata	Melanochelys_trijuga))	(Malaclemys_terrapin	Leucocephalon_yuwonoi)))	Rhinoclemmys_pulcherrima)	(((Rhinoclemmys_funerea	Rhinoclemmys_areolata)	Rhinoclemmys_nasuta)	(Cyclemys_oldhamii	(Cyclemys_dentata	((((Cuora_aurocapitata	Cuora_amboinensis)	Cuora_picturata)	Cuora_mccordi)	Cuora_flavomarginata)))))	Rhinoclemmys_punctularia);
(((Sacalia_bealei	(Orlitia_borneensis	((Mauremys_reevesii	(Mauremys_nigricans	(((Mauremys_rivulata	Mauremys_caspica)	(Mauremys_sinensis	(Batagur_dhongoka	((((Hardella_thurjii	Pangshura_smithii)	Batagur_kachuga)	Batagur_baska)	Batagur_borneoensis))))	Morenia_ocellata)))	Malayemys_subtrijuga)))	(((Rhinoclemmys_funerea	(Rhinoclemmys_pulcherrima	(Rhinoclemmys_diademata	(Rhinoclemmys_punctularia	(Rhinoclemmys_melanosterna	((Heosemys_grandis	(Mauremys_annamensis	Heosemys_annandalii))	Rhinoclemmys_annulata))))))	Rhinoclemmys_areolata)	Rhinoclemmys_nasuta))	Cyclemys_oldhamii	(((((Mauremys_leprosa	Morenia_petersi)	Mauremys_japonica)	(Siebenrockiella_crassicollis	(((Heosemys_spinosa	Pangshura_tentoria)	Pangshura_tecta)	(Sacalia_quadriocellata	((Geoemyda_spengleri	Melanochelys_trijuga)	(Leucocephalon_yuwonoi	Malaclemys_terrapin))))))	Notochelys_platynota)	(Cyclemys_dentata	(Cuora_flavomarginata	(Cuora_mccordi	((Cuora_amboinensis	Cuora_aurocapitata)	Cuora_picturata))))));
(((Rhinoclemmys_diademata	(Rhinoclemmys_punctularia	(Rhinoclemmys_melanosterna	(Rhinoclemmys_annulata	(Heosemys_grandis	(Heosemys_annandalii	Mauremys_annamensis))))))	(((Rhinoclemmys_areolata	Rhinoclemmys_nasuta)	Rhinoclemmys_funerea)	(((Orlitia_borneensis	(Malayemys_subtrijuga	(Mauremys_reevesii	((((Mauremys_sinensis	(((Batagur_baska	((Pangshura_smithii	Hardella_thurjii)	Batagur_kachuga))	Batagur_borneoensis)	Batagur_dhongoka))	(Mauremys_rivulata	Mauremys_caspica))	Morenia_ocellata)	Mauremys_nigricans))))	(Sacalia_bealei	((Pangshura_tecta	(Pangshura_tentoria	Heosemys_spinosa))	(Notochelys_platynota	(Siebenrockiella_crassicollis	(Mauremys_japonica	(Mauremys_leprosa	Morenia_petersi)))))))	(Cyclemys_oldhamii	((((Cuora_picturata	(Cuora_aurocapitata	Cuora_amboinensis))	Cuora_mccordi)	Cuora_flavomarginata)	Cyclemys_dentata)))))	((Malaclemys_terrapin	Leucocephalon_yuwonoi)	(Geoemyda_spengleri	(Sacalia_quadriocellata	Melanochelys_trijuga)))	Rhinoclemmys_pulcherrima);
(((((Leucocephalon_yuwonoi	Malaclemys_terrapin)	(Geoemyda_spengleri	(Melanochelys_trijuga	Sacalia_quadriocellata)))	Rhinoclemmys_pulcherrima)	((((Rhinoclemmys_melanosterna	Rhinoclemmys_annulata)	((Rhinoclemmys_areolata	Rhinoclemmys_nasuta)	Rhinoclemmys_funerea))	Rhinoclemmys_punctularia)	Rhinoclemmys_diademata))	((((Morenia_petersi	Mauremys_leprosa)	Mauremys_japonica)	(Notochelys_platynota	Siebenrockiella_crassicollis))	(((Orlitia_borneensis	((((((Batagur_dhongoka	(Heosemys_spinosa	(((Pangshura_smithii	Hardella_thurjii)	Batagur_kachuga)	(Batagur_baska	Batagur_borneoensis))))	Mauremys_sinensis)	(Mauremys_rivulata	Mauremys_caspica))	Morenia_ocellata)	((Heosemys_annandalii	Mauremys_annamensis)	Heosemys_grandis))	Mauremys_nigricans))	(Mauremys_reevesii	Malayemys_subtrijuga))	((Pangshura_tecta	Pangshura_tentoria)	Sacalia_bealei)))	(((Cuora_flavomarginata	((Cuora_picturata	(Cuora_aurocapitata	Cuora_amboinensis))	Cuora_mccordi))	Cyclemys_dentata)	Cyclemys_oldhamii));
((((((Rhinoclemmys_annulata	((Heosemys_annandalii	Mauremys_annamensis)	Heosemys_grandis))	Rhinoclemmys_melanosterna)	Rhinoclemmys_punctularia)	(((((Cyclemys_dentata	(Cuora_flavomarginata	(Cuora_mccordi	(Cuora_picturata	(Cuora_amboinensis	Cuora_aurocapitata)))))	Cyclemys_oldhamii)	((Rhinoclemmys_areolata	Rhinoclemmys_funerea)	Rhinoclemmys_nasuta))	Rhinoclemmys_diademata)	((((Sacalia_quadriocellata	Melanochelys_trijuga)	Geoemyda_spengleri)	(Malaclemys_terrapin	Leucocephalon_yuwonoi))	Rhinoclemmys_pulcherrima)))	(Orlitia_borneensis	(Malayemys_subtrijuga	(Mauremys_reevesii	(((Sacalia_bealei	(Pangshura_tentoria	((((Batagur_kachuga	(Pangshura_smithii	Hardella_thurjii))	(Batagur_baska	Batagur_borneoensis))	Batagur_dhongoka)	Heosemys_spinosa)))	Mauremys_nigricans)	(Morenia_ocellata	(Mauremys_sinensis	(Mauremys_rivulata	Mauremys_caspica))))))))	(Notochelys_platynota	(Pangshura_tecta	Siebenrockiella_crassicollis))	(Mauremys_japonica	(Mauremys_leprosa	Morenia_petersi)));
(Sacalia_quadriocellata	Melanochelys_trijuga	(((Malaclemys_terrapin	Leucocephalon_yuwonoi)	(Rhinoclemmys_pulcherrima	(((((Rhinoclemmys_annulata	(Heosemys_grandis	(Mauremys_annamensis	Heosemys_annandalii)))	Rhinoclemmys_melanosterna)	Rhinoclemmys_punctularia)	((Rhinoclemmys_nasuta	(((Cyclemys_oldhamii	(Cyclemys_dentata	((Cuora_mccordi	((Cuora_amboinensis	Cuora_aurocapitata)	Cuora_picturata))	Cuora_flavomarginata)))	((Mauremys_japonica	(Morenia_petersi	Mauremys_leprosa))	(Notochelys_platynota	(Siebenrockiella_crassicollis	(Pangshura_tecta	((Pangshura_tentoria	Heosemys_spinosa)	(Sacalia_bealei	((Malayemys_subtrijuga	Mauremys_reevesii)	(((((Mauremys_rivulata	Mauremys_caspica)	((((((Hardella_thurjii	Pangshura_smithii)	Batagur_kachuga)	Batagur_baska)	Batagur_borneoensis)	Batagur_dhongoka)	Mauremys_sinensis))	Morenia_ocellata)	Mauremys_nigricans)	Orlitia_borneensis)))))))))	Rhinoclemmys_areolata))	Rhinoclemmys_funerea))	Rhinoclemmys_diademata)))	Geoemyda_spengleri));
((((Rhinoclemmys_punctularia	(Rhinoclemmys_melanosterna	(Rhinoclemmys_annulata	(Heosemys_grandis	(Mauremys_annamensis	Heosemys_annandalii)))))	(Mauremys_japonica	(Morenia_petersi	Mauremys_leprosa)))	((Rhinoclemmys_areolata	Rhinoclemmys_nasuta)	Rhinoclemmys_funerea))	Rhinoclemmys_pulcherrima	(((Malaclemys_terrapin	(((Sacalia_quadriocellata	(Geoemyda_spengleri	Melanochelys_trijuga))	((((Orlitia_borneensis	(Morenia_ocellata	(Mauremys_sinensis	(Mauremys_rivulata	Mauremys_caspica))))	(Malayemys_subtrijuga	Mauremys_reevesii))	Mauremys_nigricans)	((Pangshura_tecta	(Pangshura_tentoria	(Heosemys_spinosa	((((Pangshura_smithii	Hardella_thurjii)	Batagur_kachuga)	(Batagur_borneoensis	Batagur_baska))	Batagur_dhongoka))))	Sacalia_bealei)))	Leucocephalon_yuwonoi))	((Siebenrockiella_crassicollis	Notochelys_platynota)	(Cyclemys_oldhamii	(Cyclemys_dentata	(Cuora_flavomarginata	(Cuora_mccordi	(Cuora_picturata	(Cuora_aurocapitata	Cuora_amboinensis))))))))	Rhinoclemmys_diademata));
(((Morenia_ocellata	((Mauremys_rivulata	Mauremys_caspica)	Mauremys_sinensis))	Mauremys_nigricans)	Mauremys_reevesii	(Malayemys_subtrijuga	(Orlitia_borneensis	((((Pangshura_tecta	((Siebenrockiella_crassicollis	(Notochelys_platynota	((Cyclemys_dentata	((Cuora_mccordi	(Cuora_picturata	(Cuora_amboinensis	Cuora_aurocapitata)))	Cuora_flavomarginata))	((Malaclemys_terrapin	(((Rhinoclemmys_diademata	(Rhinoclemmys_punctularia	((((Heosemys_annandalii	Mauremys_annamensis)	Heosemys_grandis)	Rhinoclemmys_annulata)	Rhinoclemmys_melanosterna)))	Rhinoclemmys_pulcherrima)	((Melanochelys_trijuga	Sacalia_quadriocellata)	Geoemyda_spengleri)))	Leucocephalon_yuwonoi))))	((Mauremys_leprosa	Morenia_petersi)	Mauremys_japonica)))	((Heosemys_spinosa	(((Batagur_baska	Batagur_borneoensis)	((Pangshura_smithii	Hardella_thurjii)	Batagur_kachuga))	Batagur_dhongoka))	Pangshura_tentoria))	Sacalia_bealei)	(Cyclemys_oldhamii	((Rhinoclemmys_funerea	Rhinoclemmys_areolata)	Rhinoclemmys_nasuta))))));
(((((Morenia_petersi	Mauremys_leprosa)	Mauremys_japonica)	(((((Mauremys_reevesii	Mauremys_nigricans)	((Mauremys_sinensis	(Mauremys_caspica	Mauremys_rivulata))	Morenia_ocellata))	Orlitia_borneensis)	Malayemys_subtrijuga)	((Cyclemys_oldhamii	((Cuora_flavomarginata	(Cuora_mccordi	(Cuora_picturata	(Cuora_aurocapitata	Cuora_amboinensis))))	Cyclemys_dentata))	((Rhinoclemmys_pulcherrima	((Geoemyda_spengleri	(Melanochelys_trijuga	Sacalia_quadriocellata))	(Malaclemys_terrapin	Leucocephalon_yuwonoi)))	(Rhinoclemmys_diademata	(((Rhinoclemmys_funerea	(Rhinoclemmys_nasuta	Rhinoclemmys_areolata))	(Rhinoclemmys_melanosterna	(Rhinoclemmys_annulata	((Heosemys_annandalii	Mauremys_annamensis)	Heosemys_grandis))))	Rhinoclemmys_punctularia))))))	Notochelys_platynota)	(Pangshura_tecta	(Sacalia_bealei	(Pangshura_tentoria	(Heosemys_spinosa	(Batagur_dhongoka	((Batagur_baska	Batagur_borneoensis)	(Batagur_kachuga	(Hardella_thurjii	Pangshura_smithii))))))))	Siebenrockiella_crassicollis);
(Pangshura_tecta	((Heosemys_spinosa	(((Batagur_baska	Batagur_borneoensis)	((Pangshura_smithii	Hardella_thurjii)	Batagur_kachuga))	Batagur_dhongoka))	Pangshura_tentoria)	(Sacalia_bealei	((((Mauremys_reevesii	Malayemys_subtrijuga)	(((Mauremys_caspica	Mauremys_rivulata)	Mauremys_sinensis)	Morenia_ocellata))	Mauremys_nigricans)	(((Rhinoclemmys_annulata	(Rhinoclemmys_melanosterna	((Heosemys_annandalii	Mauremys_annamensis)	Heosemys_grandis)))	((Rhinoclemmys_punctularia	(((((Sacalia_quadriocellata	Melanochelys_trijuga)	Geoemyda_spengleri)	(Malaclemys_terrapin	Leucocephalon_yuwonoi))	Rhinoclemmys_pulcherrima)	Rhinoclemmys_diademata))	((Rhinoclemmys_funerea	(((Cyclemys_oldhamii	(((Cuora_mccordi	(Cuora_picturata	(Cuora_aurocapitata	Cuora_amboinensis)))	Cuora_flavomarginata)	Cyclemys_dentata))	((Siebenrockiella_crassicollis	Notochelys_platynota)	((Morenia_petersi	Mauremys_leprosa)	Mauremys_japonica)))	Rhinoclemmys_areolata))	Rhinoclemmys_nasuta)))	Orlitia_borneensis))));
((Sacalia_bealei	(Pangshura_tecta	Pangshura_tentoria))	(Malayemys_subtrijuga	(Orlitia_borneensis	(((((Mauremys_rivulata	Mauremys_caspica)	Mauremys_sinensis)	(Batagur_dhongoka	(Heosemys_spinosa	((Batagur_kachuga	(Pangshura_smithii	Hardella_thurjii))	(Batagur_borneoensis	Batagur_baska)))))	Morenia_ocellata)	(Mauremys_nigricans	Mauremys_reevesii))))	(((Notochelys_platynota	Siebenrockiella_crassicollis)	((Morenia_petersi	Mauremys_leprosa)	Mauremys_japonica))	((Rhinoclemmys_pulcherrima	((Rhinoclemmys_punctularia	(Rhinoclemmys_melanosterna	((Heosemys_grandis	(Heosemys_annandalii	Mauremys_annamensis))	Rhinoclemmys_annulata)))	(Rhinoclemmys_funerea	(Rhinoclemmys_areolata	(Rhinoclemmys_nasuta	(Rhinoclemmys_diademata	(Cyclemys_oldhamii	(Cyclemys_dentata	(Cuora_flavomarginata	((Cuora_picturata	(Cuora_aurocapitata	Cuora_amboinensis))	Cuora_mccordi))))))))))	((Malaclemys_terrapin	Leucocephalon_yuwonoi)	((Melanochelys_trijuga	Sacalia_quadriocellata)	Geoemyda_spengleri)))));
(((Cyclemys_dentata	(Cyclemys_oldhamii	(((Rhinoclemmys_funerea	Rhinoclemmys_areolata)	Rhinoclemmys_nasuta)	(Rhinoclemmys_diademata	((((((Pangshura_tecta	(Pangshura_tentoria	Heosemys_spinosa))	Sacalia_bealei)	(((Mauremys_nigricans	((Orlitia_borneensis	((Rhinoclemmys_annulata	(Rhinoclemmys_melanosterna	Rhinoclemmys_punctularia))	((Heosemys_annandalii	Mauremys_annamensis)	Heosemys_grandis)))	(((Mauremys_sinensis	(Batagur_dhongoka	(Batagur_borneoensis	((Batagur_kachuga	(Pangshura_smithii	Hardella_thurjii))	Batagur_baska))))	(Mauremys_caspica	Mauremys_rivulata))	Morenia_ocellata)))	Mauremys_reevesii)	Malayemys_subtrijuga))	((Mauremys_japonica	(Morenia_petersi	Mauremys_leprosa))	(Siebenrockiella_crassicollis	Notochelys_platynota)))	(((Melanochelys_trijuga	Sacalia_quadriocellata)	Geoemyda_spengleri)	(Leucocephalon_yuwonoi	Malaclemys_terrapin)))	Rhinoclemmys_pulcherrima)))))	Cuora_flavomarginata)	((Cuora_aurocapitata	Cuora_amboinensis)	Cuora_picturata)	Cuora_mccordi);
(((((((Siebenrockiella_crassicollis	(Notochelys_platynota	(((((Batagur_dhongoka	((Batagur_baska	Batagur_borneoensis)	(Batagur_kachuga	(Hardella_thurjii	Pangshura_smithii))))	Heosemys_spinosa)	Pangshura_tentoria)	Sacalia_bealei)	Pangshura_tecta)))	((Mauremys_leprosa	Morenia_petersi)	Mauremys_japonica))	(((Geoemyda_spengleri	((Leucocephalon_yuwonoi	Malaclemys_terrapin)	(((Cyclemys_oldhamii	((Cuora_flavomarginata	((Cuora_picturata	(Cuora_aurocapitata	Cuora_amboinensis))	Cuora_mccordi))	Cyclemys_dentata))	((((Rhinoclemmys_areolata	Rhinoclemmys_nasuta)	Rhinoclemmys_funerea)	(Rhinoclemmys_punctularia	(Rhinoclemmys_melanosterna	(Rhinoclemmys_annulata	(Heosemys_grandis	(Heosemys_annandalii	Mauremys_annamensis))))))	Rhinoclemmys_diademata))	Rhinoclemmys_pulcherrima)))	Melanochelys_trijuga)	Sacalia_quadriocellata))	Malayemys_subtrijuga)	Mauremys_reevesii)	Mauremys_nigricans)	(Morenia_ocellata	((Mauremys_rivulata	Mauremys_caspica)	Mauremys_sinensis))	Orlitia_borneensis);
((((Siebenrockiella_crassicollis	(((Pangshura_tentoria	((Mauremys_nigricans	((Mauremys_reevesii	Malayemys_subtrijuga)	((((Batagur_dhongoka	(((Batagur_baska	Batagur_borneoensis)	((Pangshura_smithii	Hardella_thurjii)	Batagur_kachuga))	Heosemys_spinosa))	((Mauremys_caspica	Mauremys_rivulata)	Mauremys_sinensis))	Morenia_ocellata)	Orlitia_borneensis)))	Sacalia_bealei))	Pangshura_tecta)	((Mauremys_leprosa	Morenia_petersi)	Mauremys_japonica)))	Notochelys_platynota)	(((((Rhinoclemmys_pulcherrima	((Leucocephalon_yuwonoi	Malaclemys_terrapin)	((Melanochelys_trijuga	Sacalia_quadriocellata)	Geoemyda_spengleri)))	((Rhinoclemmys_punctularia	((((Mauremys_annamensis	Heosemys_annandalii)	Heosemys_grandis)	Rhinoclemmys_annulata)	Rhinoclemmys_melanosterna))	((Rhinoclemmys_nasuta	Rhinoclemmys_areolata)	Rhinoclemmys_funerea)))	Rhinoclemmys_diademata)	Cyclemys_dentata)	Cyclemys_oldhamii))	((Cuora_picturata	(Cuora_aurocapitata	Cuora_amboinensis))	Cuora_mccordi)	Cuora_flavomarginata);
(((Mauremys_japonica	(Morenia_petersi	Mauremys_leprosa))	((Cyclemys_oldhamii	((Cuora_flavomarginata	(Cuora_mccordi	((Cuora_amboinensis	Cuora_aurocapitata)	Cuora_picturata)))	Cyclemys_dentata))	((Rhinoclemmys_diademata	(Rhinoclemmys_punctularia	(((((Mauremys_annamensis	Heosemys_annandalii)	Heosemys_grandis)	Rhinoclemmys_annulata)	Rhinoclemmys_melanosterna)	((Rhinoclemmys_nasuta	Rhinoclemmys_areolata)	Rhinoclemmys_funerea))))	(((Leucocephalon_yuwonoi	Malaclemys_terrapin)	((Melanochelys_trijuga	Sacalia_quadriocellata)	Geoemyda_spengleri))	Rhinoclemmys_pulcherrima))))	Notochelys_platynota	((Pangshura_tecta	((Sacalia_bealei	((((((Batagur_dhongoka	(((Batagur_borneoensis	Batagur_baska)	(Batagur_kachuga	(Pangshura_smithii	Hardella_thurjii)))	Heosemys_spinosa))	(Mauremys_sinensis	(Mauremys_rivulata	Mauremys_caspica)))	Morenia_ocellata)	Orlitia_borneensis)	(Mauremys_reevesii	Malayemys_subtrijuga))	Mauremys_nigricans))	Pangshura_tentoria))	Siebenrockiella_crassicollis));
(Mauremys_japonica	(Morenia_petersi	Mauremys_leprosa)	((((((Malayemys_subtrijuga	(((Morenia_ocellata	(((((Batagur_baska	Batagur_borneoensis)	((Hardella_thurjii	Pangshura_smithii)	Batagur_kachuga))	Heosemys_spinosa)	Batagur_dhongoka)	(Mauremys_sinensis	(Mauremys_rivulata	Mauremys_caspica))))	Mauremys_nigricans)	Mauremys_reevesii))	Orlitia_borneensis)	((Pangshura_tecta	Pangshura_tentoria)	Sacalia_bealei))	(((Cuora_flavomarginata	((Cuora_picturata	(Cuora_amboinensis	Cuora_aurocapitata))	Cuora_mccordi))	(((((Leucocephalon_yuwonoi	Malaclemys_terrapin)	((Sacalia_quadriocellata	Melanochelys_trijuga)	Geoemyda_spengleri))	(Rhinoclemmys_pulcherrima	((Rhinoclemmys_funerea	(Rhinoclemmys_areolata	Rhinoclemmys_nasuta))	(Rhinoclemmys_punctularia	(Rhinoclemmys_melanosterna	(Rhinoclemmys_annulata	((Heosemys_annandalii	Mauremys_annamensis)	Heosemys_grandis)))))))	Rhinoclemmys_diademata)	Cyclemys_dentata))	Cyclemys_oldhamii))	Notochelys_platynota)	Siebenrockiella_crassicollis));
(Mauremys_nigricans	((((Mauremys_caspica	Mauremys_rivulata)	Mauremys_sinensis)	Morenia_ocellata)	(((Rhinoclemmys_annulata	((((((Rhinoclemmys_pulcherrima	(Rhinoclemmys_punctularia	Rhinoclemmys_diademata))	((Cyclemys_dentata	((Notochelys_platynota	((((Morenia_petersi	Mauremys_leprosa)	Mauremys_japonica)	(((Geoemyda_spengleri	Melanochelys_trijuga)	(Malaclemys_terrapin	Leucocephalon_yuwonoi))	Sacalia_quadriocellata))	Siebenrockiella_crassicollis))	((Cuora_mccordi	(Cuora_picturata	(Cuora_aurocapitata	Cuora_amboinensis)))	Cuora_flavomarginata)))	Cyclemys_oldhamii))	Rhinoclemmys_nasuta)	Rhinoclemmys_areolata)	Rhinoclemmys_funerea)	Rhinoclemmys_melanosterna))	((Mauremys_annamensis	Heosemys_annandalii)	Heosemys_grandis))	Orlitia_borneensis))	((Mauremys_reevesii	Malayemys_subtrijuga)	((((Heosemys_spinosa	(Batagur_dhongoka	((Batagur_baska	Batagur_borneoensis)	((Hardella_thurjii	Pangshura_smithii)	Batagur_kachuga))))	Pangshura_tentoria)	Pangshura_tecta)	Sacalia_bealei)));
(Sacalia_quadriocellata	((Geoemyda_spengleri	Melanochelys_trijuga)	(Malaclemys_terrapin	Leucocephalon_yuwonoi))	((((Notochelys_platynota	((((Cuora_picturata	(Cuora_amboinensis	Cuora_aurocapitata))	Cuora_mccordi)	Cuora_flavomarginata)	((((Rhinoclemmys_nasuta	(((((Rhinoclemmys_melanosterna	(((Heosemys_annandalii	Mauremys_annamensis)	Heosemys_grandis)	Rhinoclemmys_annulata))	Rhinoclemmys_punctularia)	Rhinoclemmys_diademata)	Rhinoclemmys_pulcherrima)	Rhinoclemmys_funerea))	Rhinoclemmys_areolata)	Cyclemys_oldhamii)	Cyclemys_dentata)))	Siebenrockiella_crassicollis)	((Mauremys_leprosa	Morenia_petersi)	Mauremys_japonica))	(Pangshura_tecta	(((((Mauremys_reevesii	Malayemys_subtrijuga)	(Orlitia_borneensis	((Mauremys_sinensis	(Mauremys_rivulata	Mauremys_caspica))	Morenia_ocellata)))	Mauremys_nigricans)	Sacalia_bealei)	(Pangshura_tentoria	(((((Pangshura_smithii	Hardella_thurjii)	Batagur_kachuga)	(Batagur_borneoensis	Batagur_baska))	Batagur_dhongoka)	Heosemys_spinosa))))));
((((Siebenrockiella_crassicollis	Notochelys_platynota)	((Morenia_petersi	Mauremys_leprosa)	Mauremys_japonica))	(((((Cuora_mccordi	(Cuora_picturata	(Cuora_amboinensis	Cuora_aurocapitata)))	Cuora_flavomarginata)	Cyclemys_dentata)	Cyclemys_oldhamii)	((Rhinoclemmys_diademata	(Rhinoclemmys_punctularia	(((Rhinoclemmys_nasuta	Rhinoclemmys_areolata)	Rhinoclemmys_funerea)	(Rhinoclemmys_melanosterna	(Rhinoclemmys_annulata	(Heosemys_grandis	(Mauremys_annamensis	Heosemys_annandalii)))))))	(((Geoemyda_spengleri	(Melanochelys_trijuga	Sacalia_quadriocellata))	(Leucocephalon_yuwonoi	Malaclemys_terrapin))	Rhinoclemmys_pulcherrima))))	Malayemys_subtrijuga	(((Sacalia_bealei	((((Batagur_dhongoka	(((Pangshura_smithii	Hardella_thurjii)	Batagur_kachuga)	(Batagur_borneoensis	Batagur_baska)))	Heosemys_spinosa)	Pangshura_tentoria)	Pangshura_tecta))	(Mauremys_nigricans	(Mauremys_reevesii	(Morenia_ocellata	(Mauremys_sinensis	(Mauremys_rivulata	Mauremys_caspica))))))	Orlitia_borneensis));
((Sacalia_quadriocellata	((Melanochelys_trijuga	Geoemyda_spengleri)	(Malaclemys_terrapin	Leucocephalon_yuwonoi)))	(Siebenrockiella_crassicollis	(Notochelys_platynota	(Pangshura_tecta	(((((((Hardella_thurjii	Pangshura_smithii)	Batagur_kachuga)	(Batagur_baska	Batagur_borneoensis))	Batagur_dhongoka)	Heosemys_spinosa)	Pangshura_tentoria)	(((Malayemys_subtrijuga	Mauremys_reevesii)	(Orlitia_borneensis	(Mauremys_nigricans	(Morenia_ocellata	((Mauremys_caspica	Mauremys_rivulata)	Mauremys_sinensis)))))	Sacalia_bealei)))))	((Mauremys_leprosa	Morenia_petersi)	(Mauremys_japonica	((Rhinoclemmys_melanosterna	(Rhinoclemmys_annulata	((Heosemys_annandalii	Mauremys_annamensis)	Heosemys_grandis)))	(Rhinoclemmys_funerea	(Rhinoclemmys_areolata	(Rhinoclemmys_nasuta	((Cyclemys_oldhamii	(Cyclemys_dentata	(Cuora_flavomarginata	(((Cuora_amboinensis	Cuora_aurocapitata)	Cuora_picturata)	Cuora_mccordi))))	(Rhinoclemmys_pulcherrima	(Rhinoclemmys_punctularia	Rhinoclemmys_diademata))))))))));
((Rhinoclemmys_annulata	(Rhinoclemmys_melanosterna	(((Rhinoclemmys_areolata	Rhinoclemmys_nasuta)	Rhinoclemmys_funerea)	(Rhinoclemmys_pulcherrima	(Rhinoclemmys_punctularia	Rhinoclemmys_diademata)))))	(Heosemys_grandis	(Mauremys_annamensis	Heosemys_annandalii))	(((Morenia_ocellata	((Mauremys_caspica	Mauremys_rivulata)	Mauremys_sinensis))	((Mauremys_reevesii	((((Notochelys_platynota	(((((Malaclemys_terrapin	Leucocephalon_yuwonoi)	(Melanochelys_trijuga	Geoemyda_spengleri))	Sacalia_quadriocellata)	(Mauremys_japonica	(Mauremys_leprosa	Morenia_petersi)))	Siebenrockiella_crassicollis))	(((Cuora_flavomarginata	(Cuora_mccordi	((Cuora_amboinensis	Cuora_aurocapitata)	Cuora_picturata)))	Cyclemys_dentata)	Cyclemys_oldhamii))	(Sacalia_bealei	(Pangshura_tecta	(((((Batagur_kachuga	(Pangshura_smithii	Hardella_thurjii))	(Batagur_baska	Batagur_borneoensis))	Batagur_dhongoka)	Heosemys_spinosa)	Pangshura_tentoria))))	Malayemys_subtrijuga))	Mauremys_nigricans))	Orlitia_borneensis));
((Rhinoclemmys_diademata	(Rhinoclemmys_pulcherrima	(Rhinoclemmys_funerea	(Rhinoclemmys_nasuta	(Rhinoclemmys_areolata	(((Siebenrockiella_crassicollis	((((Mauremys_leprosa	Morenia_petersi)	Mauremys_japonica)	(Pangshura_tecta	(Sacalia_bealei	((Heosemys_spinosa	(((Batagur_borneoensis	Batagur_baska)	((Hardella_thurjii	Pangshura_smithii)	Batagur_kachuga))	Batagur_dhongoka))	Pangshura_tentoria))))	Notochelys_platynota))	((Leucocephalon_yuwonoi	Malaclemys_terrapin)	((Melanochelys_trijuga	Geoemyda_spengleri)	Sacalia_quadriocellata)))	(Cyclemys_oldhamii	(Cyclemys_dentata	((Cuora_mccordi	(Cuora_picturata	(Cuora_amboinensis	Cuora_aurocapitata)))	Cuora_flavomarginata)))))))))	(((Rhinoclemmys_melanosterna	Rhinoclemmys_annulata)	((Heosemys_annandalii	Mauremys_annamensis)	Heosemys_grandis))	(Orlitia_borneensis	((Mauremys_reevesii	Malayemys_subtrijuga)	(Mauremys_nigricans	(Morenia_ocellata	(Mauremys_sinensis	(Mauremys_caspica	Mauremys_rivulata)))))))	Rhinoclemmys_punctularia);
(Morenia_ocellata	((Mauremys_rivulata	Mauremys_caspica)	Mauremys_sinensis)	(Orlitia_borneensis	(((Sacalia_bealei	((Pangshura_tentoria	((Batagur_dhongoka	(((Hardella_thurjii	Pangshura_smithii)	Batagur_kachuga)	(Batagur_borneoensis	Batagur_baska)))	Heosemys_spinosa))	(Pangshura_tecta	((((((Cyclemys_dentata	(Cuora_flavomarginata	(((Cuora_amboinensis	Cuora_aurocapitata)	Cuora_picturata)	Cuora_mccordi)))	Cyclemys_oldhamii)	((Rhinoclemmys_pulcherrima	(((Sacalia_quadriocellata	Melanochelys_trijuga)	Geoemyda_spengleri)	(Malaclemys_terrapin	Leucocephalon_yuwonoi)))	(Rhinoclemmys_diademata	(((Rhinoclemmys_melanosterna	(((Heosemys_annandalii	Mauremys_annamensis)	Heosemys_grandis)	Rhinoclemmys_annulata))	(Rhinoclemmys_funerea	(Rhinoclemmys_nasuta	Rhinoclemmys_areolata)))	Rhinoclemmys_punctularia))))	((Morenia_petersi	Mauremys_leprosa)	Mauremys_japonica))	Notochelys_platynota)	Siebenrockiella_crassicollis))))	Mauremys_nigricans)	(Malayemys_subtrijuga	Mauremys_reevesii))));
((((((Mauremys_leprosa	Morenia_petersi)	Mauremys_japonica)	((Rhinoclemmys_pulcherrima	(Rhinoclemmys_diademata	((Rhinoclemmys_funerea	(Rhinoclemmys_nasuta	(Rhinoclemmys_areolata	(Cyclemys_oldhamii	(Cyclemys_dentata	((Cuora_mccordi	(Cuora_picturata	(Cuora_amboinensis	Cuora_aurocapitata)))	Cuora_flavomarginata))))))	(Rhinoclemmys_punctularia	(Rhinoclemmys_melanosterna	(Rhinoclemmys_annulata	(Heosemys_grandis	(Mauremys_annamensis	Heosemys_annandalii))))))))	((Leucocephalon_yuwonoi	Malaclemys_terrapin)	((Geoemyda_spengleri	Melanochelys_trijuga)	Sacalia_quadriocellata))))	Siebenrockiella_crassicollis)	Notochelys_platynota)	Pangshura_tecta	((Sacalia_bealei	((Orlitia_borneensis	(Mauremys_nigricans	(((Mauremys_sinensis	(Batagur_dhongoka	((((Hardella_thurjii	Pangshura_smithii)	Batagur_kachuga)	Batagur_baska)	Batagur_borneoensis)))	(Mauremys_rivulata	Mauremys_caspica))	Morenia_ocellata)))	(Mauremys_reevesii	Malayemys_subtrijuga)))	(Pangshura_tentoria	Heosemys_spinosa)));
((Pangshura_tecta	(Pangshura_tentoria	((((Batagur_borneoensis	Batagur_baska)	(Batagur_kachuga	(Pangshura_smithii	Hardella_thurjii)))	Batagur_dhongoka)	Heosemys_spinosa)))	((((Rhinoclemmys_pulcherrima	(((Melanochelys_trijuga	Sacalia_quadriocellata)	Geoemyda_spengleri)	(Malaclemys_terrapin	Leucocephalon_yuwonoi)))	((((Cuora_flavomarginata	(((Cuora_aurocapitata	Cuora_amboinensis)	Cuora_picturata)	Cuora_mccordi))	Cyclemys_dentata)	Cyclemys_oldhamii)	((Rhinoclemmys_nasuta	(Rhinoclemmys_funerea	((Rhinoclemmys_punctularia	Rhinoclemmys_diademata)	(((Heosemys_grandis	(Mauremys_annamensis	Heosemys_annandalii))	Rhinoclemmys_annulata)	Rhinoclemmys_melanosterna))))	Rhinoclemmys_areolata)))	(((Morenia_petersi	Mauremys_leprosa)	Mauremys_japonica)	(Notochelys_platynota	Siebenrockiella_crassicollis)))	((Orlitia_borneensis	((Mauremys_nigricans	Mauremys_reevesii)	(Morenia_ocellata	(Mauremys_sinensis	(Mauremys_rivulata	Mauremys_caspica)))))	Malayemys_subtrijuga))	Sacalia_bealei);
((((((((Hardella_thurjii	Pangshura_smithii)	Batagur_kachuga)	(Batagur_baska	Batagur_borneoensis))	Batagur_dhongoka)	Heosemys_spinosa)	Pangshura_tentoria)	(Sacalia_bealei	((Mauremys_reevesii	Malayemys_subtrijuga)	((Mauremys_nigricans	(Morenia_ocellata	(Mauremys_sinensis	(Mauremys_caspica	Mauremys_rivulata))))	Orlitia_borneensis))))	((Notochelys_platynota	((Mauremys_japonica	(Mauremys_leprosa	Morenia_petersi))	(((Rhinoclemmys_funerea	((Rhinoclemmys_nasuta	(Rhinoclemmys_annulata	(Rhinoclemmys_melanosterna	((Heosemys_annandalii	Mauremys_annamensis)	Heosemys_grandis))))	Rhinoclemmys_areolata))	((Rhinoclemmys_pulcherrima	((Leucocephalon_yuwonoi	Malaclemys_terrapin)	(Geoemyda_spengleri	(Melanochelys_trijuga	Sacalia_quadriocellata))))	(Rhinoclemmys_diademata	Rhinoclemmys_punctularia)))	(Cyclemys_oldhamii	(Cyclemys_dentata	(Cuora_flavomarginata	(Cuora_mccordi	((Cuora_amboinensis	Cuora_aurocapitata)	Cuora_picturata))))))))	Siebenrockiella_crassicollis)	Pangshura_tecta);
((((Geoemyda_spengleri	(Melanochelys_trijuga	Sacalia_quadriocellata))	(Leucocephalon_yuwonoi	Malaclemys_terrapin))	Rhinoclemmys_pulcherrima)	(Rhinoclemmys_diademata	(Rhinoclemmys_punctularia	((Rhinoclemmys_melanosterna	(((Mauremys_annamensis	Heosemys_annandalii)	Heosemys_grandis)	Rhinoclemmys_annulata))	(Rhinoclemmys_funerea	(Rhinoclemmys_areolata	Rhinoclemmys_nasuta)))))	((((Orlitia_borneensis	(((Pangshura_tentoria	((((Batagur_kachuga	(Pangshura_smithii	Hardella_thurjii))	(Batagur_baska	Batagur_borneoensis))	Batagur_dhongoka)	Heosemys_spinosa))	Sacalia_bealei)	(Mauremys_nigricans	(Mauremys_reevesii	(Morenia_ocellata	((Mauremys_rivulata	Mauremys_caspica)	Mauremys_sinensis))))))	Malayemys_subtrijuga)	(Notochelys_platynota	(Siebenrockiella_crassicollis	(Pangshura_tecta	(Mauremys_japonica	(Morenia_petersi	Mauremys_leprosa))))))	(Cyclemys_oldhamii	((Cuora_flavomarginata	(((Cuora_amboinensis	Cuora_aurocapitata)	Cuora_picturata)	Cuora_mccordi))	Cyclemys_dentata))));
((Rhinoclemmys_melanosterna	(Rhinoclemmys_annulata	((Mauremys_annamensis	Heosemys_annandalii)	Heosemys_grandis)))	Rhinoclemmys_punctularia	((Rhinoclemmys_diademata	(Rhinoclemmys_pulcherrima	((((Sacalia_quadriocellata	(((((Morenia_petersi	Mauremys_leprosa)	Mauremys_japonica)	Notochelys_platynota)	Siebenrockiella_crassicollis)	((Pangshura_tentoria	((Sacalia_bealei	((((Morenia_ocellata	((Mauremys_caspica	Mauremys_rivulata)	Mauremys_sinensis))	Mauremys_nigricans)	(Mauremys_reevesii	Malayemys_subtrijuga))	Orlitia_borneensis))	((Batagur_dhongoka	(((Hardella_thurjii	Pangshura_smithii)	Batagur_kachuga)	(Batagur_borneoensis	Batagur_baska)))	Heosemys_spinosa)))	Pangshura_tecta)))	Melanochelys_trijuga)	Geoemyda_spengleri)	(Malaclemys_terrapin	Leucocephalon_yuwonoi))))	((Rhinoclemmys_nasuta	((Cyclemys_oldhamii	(((Cuora_mccordi	((Cuora_amboinensis	Cuora_aurocapitata)	Cuora_picturata))	Cuora_flavomarginata)	Cyclemys_dentata))	Rhinoclemmys_areolata))	Rhinoclemmys_funerea)));
(((Heosemys_annandalii	Mauremys_annamensis)	Heosemys_grandis)	((Morenia_ocellata	(((Mauremys_caspica	Mauremys_rivulata)	Mauremys_sinensis)	(((((Hardella_thurjii	Pangshura_smithii)	Batagur_kachuga)	(Batagur_borneoensis	Batagur_baska))	Heosemys_spinosa)	Batagur_dhongoka)))	Orlitia_borneensis)	(Mauremys_nigricans	((Mauremys_reevesii	Malayemys_subtrijuga)	((Pangshura_tentoria	((Pangshura_tecta	((Notochelys_platynota	Siebenrockiella_crassicollis)	(Mauremys_japonica	(Mauremys_leprosa	Morenia_petersi))))	Sacalia_bealei))	(Sacalia_quadriocellata	((((((Rhinoclemmys_punctularia	(Rhinoclemmys_annulata	Rhinoclemmys_melanosterna))	(Rhinoclemmys_diademata	((Cyclemys_oldhamii	(Cyclemys_dentata	((((Cuora_aurocapitata	Cuora_amboinensis)	Cuora_picturata)	Cuora_mccordi)	Cuora_flavomarginata)))	((Rhinoclemmys_funerea	Rhinoclemmys_areolata)	Rhinoclemmys_nasuta))))	Rhinoclemmys_pulcherrima)	(Malaclemys_terrapin	Leucocephalon_yuwonoi))	Geoemyda_spengleri)	Melanochelys_trijuga))))));
(Cuora_mccordi	(Cuora_picturata	(Cuora_amboinensis	Cuora_aurocapitata))	((Cyclemys_dentata	(Cyclemys_oldhamii	((((Orlitia_borneensis	((((Morenia_ocellata	(Mauremys_sinensis	(Mauremys_rivulata	Mauremys_caspica)))	Mauremys_reevesii)	Mauremys_nigricans)	(Sacalia_bealei	((((Batagur_dhongoka	((Batagur_borneoensis	Batagur_baska)	((Hardella_thurjii	Pangshura_smithii)	Batagur_kachuga)))	Heosemys_spinosa)	Pangshura_tentoria)	Pangshura_tecta))))	Malayemys_subtrijuga)	(((Mauremys_leprosa	Morenia_petersi)	Mauremys_japonica)	(Notochelys_platynota	Siebenrockiella_crassicollis)))	(((Rhinoclemmys_funerea	((Rhinoclemmys_diademata	((((Sacalia_quadriocellata	Melanochelys_trijuga)	Geoemyda_spengleri)	(Leucocephalon_yuwonoi	Malaclemys_terrapin))	Rhinoclemmys_pulcherrima))	(((Rhinoclemmys_annulata	(Heosemys_grandis	(Heosemys_annandalii	Mauremys_annamensis)))	Rhinoclemmys_melanosterna)	Rhinoclemmys_punctularia)))	Rhinoclemmys_nasuta)	Rhinoclemmys_areolata))))	Cuora_flavomarginata));
(((Mauremys_leprosa	Morenia_petersi)	Mauremys_japonica)	(Sacalia_quadriocellata	(Melanochelys_trijuga	(Geoemyda_spengleri	((Rhinoclemmys_pulcherrima	(((Cuora_flavomarginata	(((Cuora_amboinensis	Cuora_aurocapitata)	Cuora_picturata)	Cuora_mccordi))	Cyclemys_dentata)	Rhinoclemmys_diademata))	(Leucocephalon_yuwonoi	Malaclemys_terrapin)))))	((Notochelys_platynota	((Pangshura_tecta	(Pangshura_tentoria	(Heosemys_spinosa	((((Hardella_thurjii	Pangshura_smithii)	Batagur_kachuga)	(Batagur_borneoensis	Batagur_baska))	Batagur_dhongoka))))	(Sacalia_bealei	((((Mauremys_reevesii	((Morenia_ocellata	((Mauremys_rivulata	Mauremys_caspica)	Mauremys_sinensis))	(Mauremys_nigricans	(((Rhinoclemmys_melanosterna	Rhinoclemmys_punctularia)	Rhinoclemmys_annulata)	((Heosemys_annandalii	Mauremys_annamensis)	Heosemys_grandis)))))	Malayemys_subtrijuga)	Orlitia_borneensis)	(((Rhinoclemmys_funerea	Rhinoclemmys_areolata)	Rhinoclemmys_nasuta)	Cyclemys_oldhamii)))))	Siebenrockiella_crassicollis));
(((Orlitia_borneensis	(Morenia_ocellata	((Mauremys_sinensis	(Mauremys_rivulata	Mauremys_caspica))	(Batagur_dhongoka	(Heosemys_spinosa	((Batagur_borneoensis	Batagur_baska)	((Pangshura_smithii	Hardella_thurjii)	Batagur_kachuga)))))))	(Mauremys_reevesii	Malayemys_subtrijuga))	Mauremys_nigricans	(Sacalia_bealei	((Pangshura_tecta	(Siebenrockiella_crassicollis	(Notochelys_platynota	((((((Cuora_picturata	(Cuora_aurocapitata	Cuora_amboinensis))	Cuora_mccordi)	Cuora_flavomarginata)	Cyclemys_dentata)	Cyclemys_oldhamii)	((Rhinoclemmys_diademata	((Rhinoclemmys_funerea	(Rhinoclemmys_areolata	Rhinoclemmys_nasuta))	(((Mauremys_leprosa	Morenia_petersi)	Mauremys_japonica)	(Rhinoclemmys_punctularia	(Rhinoclemmys_melanosterna	(Rhinoclemmys_annulata	((Heosemys_annandalii	Mauremys_annamensis)	Heosemys_grandis)))))))	(Rhinoclemmys_pulcherrima	((Geoemyda_spengleri	(Melanochelys_trijuga	Sacalia_quadriocellata))	(Leucocephalon_yuwonoi	Malaclemys_terrapin))))))))	Pangshura_tentoria)));
(Rhinoclemmys_funerea	(Rhinoclemmys_nasuta	Rhinoclemmys_areolata)	((((Cuora_flavomarginata	(Cuora_mccordi	(Cuora_picturata	(Cuora_amboinensis	Cuora_aurocapitata))))	Cyclemys_dentata)	Cyclemys_oldhamii)	((Rhinoclemmys_diademata	Rhinoclemmys_punctularia)	(Rhinoclemmys_pulcherrima	((((Siebenrockiella_crassicollis	Notochelys_platynota)	(Mauremys_japonica	(Morenia_petersi	Mauremys_leprosa)))	((Malayemys_subtrijuga	((Mauremys_nigricans	((Morenia_ocellata	((Mauremys_rivulata	Mauremys_caspica)	Mauremys_sinensis))	(Orlitia_borneensis	((Rhinoclemmys_melanosterna	Rhinoclemmys_annulata)	(Heosemys_grandis	(Mauremys_annamensis	Heosemys_annandalii))))))	Mauremys_reevesii))	(Sacalia_bealei	(Pangshura_tecta	(Pangshura_tentoria	((((Batagur_borneoensis	Batagur_baska)	(Batagur_kachuga	(Pangshura_smithii	Hardella_thurjii)))	Batagur_dhongoka)	Heosemys_spinosa))))))	((Geoemyda_spengleri	(Sacalia_quadriocellata	Melanochelys_trijuga))	(Malaclemys_terrapin	Leucocephalon_yuwonoi)))))));
(Orlitia_borneensis	((Mauremys_nigricans	((Mauremys_sinensis	(Mauremys_caspica	Mauremys_rivulata))	Morenia_ocellata))	(((Mauremys_annamensis	Heosemys_annandalii)	Heosemys_grandis)	(Rhinoclemmys_melanosterna	Rhinoclemmys_annulata)))	((Malayemys_subtrijuga	Mauremys_reevesii)	((((Siebenrockiella_crassicollis	((Sacalia_quadriocellata	((Geoemyda_spengleri	Melanochelys_trijuga)	(Malaclemys_terrapin	Leucocephalon_yuwonoi)))	((Mauremys_leprosa	Morenia_petersi)	Mauremys_japonica)))	Notochelys_platynota)	(((Cyclemys_dentata	((((Cuora_aurocapitata	Cuora_amboinensis)	Cuora_picturata)	Cuora_mccordi)	Cuora_flavomarginata))	Cyclemys_oldhamii)	((Rhinoclemmys_funerea	(Rhinoclemmys_nasuta	Rhinoclemmys_areolata))	(Rhinoclemmys_pulcherrima	(Rhinoclemmys_diademata	Rhinoclemmys_punctularia)))))	(Sacalia_bealei	((Pangshura_tentoria	(Heosemys_spinosa	(Batagur_dhongoka	((Batagur_borneoensis	Batagur_baska)	((Pangshura_smithii	Hardella_thurjii)	Batagur_kachuga)))))	Pangshura_tecta)))));
(((Rhinoclemmys_pulcherrima	((Geoemyda_spengleri	(Melanochelys_trijuga	Sacalia_quadriocellata))	(Leucocephalon_yuwonoi	Malaclemys_terrapin)))	(Rhinoclemmys_diademata	(((Rhinoclemmys_annulata	(((Mauremys_nigricans	((Mauremys_reevesii	Malayemys_subtrijuga)	(Morenia_ocellata	(Mauremys_sinensis	(Mauremys_rivulata	Mauremys_caspica)))))	Orlitia_borneensis)	((Mauremys_annamensis	Heosemys_annandalii)	Heosemys_grandis)))	Rhinoclemmys_melanosterna)	Rhinoclemmys_punctularia)))	(((Mauremys_japonica	(Mauremys_leprosa	Morenia_petersi))	(((Pangshura_tecta	(Sacalia_bealei	(Pangshura_tentoria	(Heosemys_spinosa	(Batagur_dhongoka	((Batagur_baska	Batagur_borneoensis)	(Batagur_kachuga	(Pangshura_smithii	Hardella_thurjii))))))))	Siebenrockiella_crassicollis)	Notochelys_platynota))	(((Cuora_flavomarginata	(((Cuora_aurocapitata	Cuora_amboinensis)	Cuora_picturata)	Cuora_mccordi))	Cyclemys_dentata)	Cyclemys_oldhamii))	(Rhinoclemmys_funerea	(Rhinoclemmys_areolata	Rhinoclemmys_nasuta)));
((Rhinoclemmys_diademata	(Rhinoclemmys_punctularia	((Rhinoclemmys_funerea	(Rhinoclemmys_nasuta	Rhinoclemmys_areolata))	((Rhinoclemmys_annulata	(Heosemys_grandis	(Heosemys_annandalii	Mauremys_annamensis)))	Rhinoclemmys_melanosterna))))	((((Notochelys_platynota	((((((((Batagur_baska	((Pangshura_smithii	Hardella_thurjii)	Batagur_kachuga))	Batagur_borneoensis)	((((Orlitia_borneensis	(Mauremys_reevesii	Mauremys_nigricans))	Morenia_ocellata)	(Mauremys_sinensis	(Mauremys_rivulata	Mauremys_caspica)))	Batagur_dhongoka))	Heosemys_spinosa)	Pangshura_tentoria)	Sacalia_bealei)	Pangshura_tecta)	Siebenrockiella_crassicollis))	((Morenia_petersi	Mauremys_leprosa)	Mauremys_japonica))	Malayemys_subtrijuga)	((Cyclemys_dentata	((Cuora_mccordi	(Cuora_picturata	(Cuora_aurocapitata	Cuora_amboinensis)))	Cuora_flavomarginata))	Cyclemys_oldhamii))	((((Melanochelys_trijuga	Sacalia_quadriocellata)	Geoemyda_spengleri)	(Malaclemys_terrapin	Leucocephalon_yuwonoi))	Rhinoclemmys_pulcherrima));
(Siebenrockiella_crassicollis	((((Sacalia_bealei	((((Mauremys_nigricans	Mauremys_reevesii)	(((Mauremys_sinensis	((Batagur_borneoensis	(((Pangshura_smithii	Hardella_thurjii)	Batagur_kachuga)	Batagur_baska))	Batagur_dhongoka))	(Mauremys_caspica	Mauremys_rivulata))	Morenia_ocellata))	Orlitia_borneensis)	Malayemys_subtrijuga))	((((Cuora_mccordi	(Cuora_picturata	(Cuora_amboinensis	Cuora_aurocapitata)))	Cuora_flavomarginata)	Cyclemys_dentata)	Cyclemys_oldhamii))	Notochelys_platynota)	(Mauremys_japonica	(Morenia_petersi	Mauremys_leprosa)))	((Pangshura_tecta	(Pangshura_tentoria	Heosemys_spinosa))	(Sacalia_quadriocellata	((Geoemyda_spengleri	((Malaclemys_terrapin	Leucocephalon_yuwonoi)	(Rhinoclemmys_pulcherrima	(Rhinoclemmys_diademata	((((Rhinoclemmys_annulata	(Heosemys_grandis	(Heosemys_annandalii	Mauremys_annamensis)))	Rhinoclemmys_melanosterna)	((Rhinoclemmys_nasuta	Rhinoclemmys_areolata)	Rhinoclemmys_funerea))	Rhinoclemmys_punctularia)))))	Melanochelys_trijuga))));
((((Siebenrockiella_crassicollis	(((Mauremys_japonica	(Mauremys_leprosa	Morenia_petersi))	(((Rhinoclemmys_diademata	(Rhinoclemmys_punctularia	((Rhinoclemmys_funerea	(Rhinoclemmys_nasuta	Rhinoclemmys_areolata))	(Rhinoclemmys_melanosterna	(Rhinoclemmys_annulata	((Heosemys_annandalii	Mauremys_annamensis)	Heosemys_grandis))))))	((((Melanochelys_trijuga	Sacalia_quadriocellata)	Geoemyda_spengleri)	(Leucocephalon_yuwonoi	Malaclemys_terrapin))	Rhinoclemmys_pulcherrima))	(Cyclemys_oldhamii	(((Cuora_mccordi	((Cuora_aurocapitata	Cuora_amboinensis)	Cuora_picturata))	Cuora_flavomarginata)	Cyclemys_dentata))))	Notochelys_platynota))	Pangshura_tecta)	((((Mauremys_nigricans	(Morenia_ocellata	((Mauremys_rivulata	Mauremys_caspica)	((((Batagur_baska	((Pangshura_smithii	Hardella_thurjii)	Batagur_kachuga))	Batagur_borneoensis)	Batagur_dhongoka)	Mauremys_sinensis))))	Orlitia_borneensis)	(Mauremys_reevesii	Malayemys_subtrijuga))	Sacalia_bealei))	Pangshura_tentoria	Heosemys_spinosa);
((((Mauremys_japonica	(Morenia_petersi	Mauremys_leprosa))	(Siebenrockiella_crassicollis	Notochelys_platynota))	(((Rhinoclemmys_diademata	(Rhinoclemmys_punctularia	((Rhinoclemmys_funerea	(Rhinoclemmys_areolata	Rhinoclemmys_nasuta))	((Rhinoclemmys_annulata	(Heosemys_grandis	(Mauremys_annamensis	Heosemys_annandalii)))	Rhinoclemmys_melanosterna))))	(((Geoemyda_spengleri	(Melanochelys_trijuga	Sacalia_quadriocellata))	(Malaclemys_terrapin	Leucocephalon_yuwonoi))	Rhinoclemmys_pulcherrima))	((((((Cuora_amboinensis	Cuora_aurocapitata)	Cuora_picturata)	Cuora_mccordi)	Cuora_flavomarginata)	Cyclemys_dentata)	Cyclemys_oldhamii)))	Malayemys_subtrijuga	(((Sacalia_bealei	(Pangshura_tecta	(((((Batagur_baska	Batagur_borneoensis)	((Hardella_thurjii	Pangshura_smithii)	Batagur_kachuga))	Batagur_dhongoka)	Heosemys_spinosa)	Pangshura_tentoria)))	(Mauremys_nigricans	(((Mauremys_sinensis	(Mauremys_rivulata	Mauremys_caspica))	Morenia_ocellata)	Mauremys_reevesii)))	Orlitia_borneensis));
(Rhinoclemmys_diademata	((((Rhinoclemmys_funerea	((((Heosemys_grandis	(Mauremys_annamensis	Heosemys_annandalii))	Rhinoclemmys_annulata)	Rhinoclemmys_melanosterna)	Rhinoclemmys_punctularia))	Rhinoclemmys_nasuta)	Rhinoclemmys_areolata)	((Cyclemys_dentata	(Cuora_flavomarginata	(Cuora_mccordi	(Cuora_picturata	(Cuora_aurocapitata	Cuora_amboinensis)))))	Cyclemys_oldhamii))	(((Malaclemys_terrapin	Leucocephalon_yuwonoi)	((Melanochelys_trijuga	(((((((((Mauremys_reevesii	Malayemys_subtrijuga)	((Morenia_ocellata	(Mauremys_sinensis	(Mauremys_caspica	Mauremys_rivulata)))	Mauremys_nigricans))	Orlitia_borneensis)	Sacalia_bealei)	(Heosemys_spinosa	(Batagur_dhongoka	(((Pangshura_smithii	Hardella_thurjii)	Batagur_kachuga)	(Batagur_baska	Batagur_borneoensis)))))	Pangshura_tentoria)	Pangshura_tecta)	(((Mauremys_japonica	(Mauremys_leprosa	Morenia_petersi))	Notochelys_platynota)	Siebenrockiella_crassicollis))	Sacalia_quadriocellata))	Geoemyda_spengleri))	Rhinoclemmys_pulcherrima));
(Sacalia_bealei	((Malayemys_subtrijuga	Mauremys_reevesii)	(((Morenia_ocellata	(Mauremys_sinensis	(Mauremys_caspica	Mauremys_rivulata)))	Mauremys_nigricans)	Orlitia_borneensis))	((Pangshura_tecta	(Siebenrockiella_crassicollis	(((((Rhinoclemmys_pulcherrima	((Leucocephalon_yuwonoi	Malaclemys_terrapin)	((Sacalia_quadriocellata	Melanochelys_trijuga)	Geoemyda_spengleri)))	Rhinoclemmys_diademata)	(((((Rhinoclemmys_punctularia	((Rhinoclemmys_annulata	((Mauremys_annamensis	Heosemys_annandalii)	Heosemys_grandis))	Rhinoclemmys_melanosterna))	Rhinoclemmys_funerea)	Rhinoclemmys_nasuta)	Rhinoclemmys_areolata)	(((((Cuora_picturata	(Cuora_amboinensis	Cuora_aurocapitata))	Cuora_mccordi)	Cuora_flavomarginata)	Cyclemys_dentata)	Cyclemys_oldhamii)))	(Mauremys_japonica	(Morenia_petersi	Mauremys_leprosa)))	Notochelys_platynota)))	(Pangshura_tentoria	(Heosemys_spinosa	(Batagur_dhongoka	((Batagur_borneoensis	Batagur_baska)	((Pangshura_smithii	Hardella_thurjii)	Batagur_kachuga)))))));
((Rhinoclemmys_annulata	((Heosemys_annandalii	Mauremys_annamensis)	Heosemys_grandis))	Rhinoclemmys_melanosterna	((Rhinoclemmys_funerea	(Rhinoclemmys_areolata	Rhinoclemmys_nasuta))	(Rhinoclemmys_punctularia	(Rhinoclemmys_diademata	(Rhinoclemmys_pulcherrima	(((Sacalia_quadriocellata	Melanochelys_trijuga)	Geoemyda_spengleri)	((Leucocephalon_yuwonoi	((Notochelys_platynota	(((((Sacalia_bealei	((Orlitia_borneensis	(Mauremys_nigricans	((Mauremys_sinensis	(Mauremys_rivulata	Mauremys_caspica))	Morenia_ocellata)))	(Malayemys_subtrijuga	Mauremys_reevesii)))	(((Batagur_dhongoka	((Batagur_kachuga	(Pangshura_smithii	Hardella_thurjii))	(Batagur_baska	Batagur_borneoensis)))	Heosemys_spinosa)	Pangshura_tentoria))	Pangshura_tecta)	((Morenia_petersi	Mauremys_leprosa)	Mauremys_japonica))	Siebenrockiella_crassicollis))	((Cyclemys_oldhamii	Cyclemys_dentata)	(((Cuora_picturata	(Cuora_amboinensis	Cuora_aurocapitata))	Cuora_mccordi)	Cuora_flavomarginata))))	Malaclemys_terrapin)))))));
((((Heosemys_annandalii	Mauremys_annamensis)	Heosemys_grandis)	Rhinoclemmys_annulata)	Rhinoclemmys_melanosterna	(((Rhinoclemmys_diademata	(Rhinoclemmys_pulcherrima	((Malaclemys_terrapin	Leucocephalon_yuwonoi)	(Geoemyda_spengleri	(Sacalia_quadriocellata	Melanochelys_trijuga)))))	((Rhinoclemmys_nasuta	(Rhinoclemmys_areolata	(((Notochelys_platynota	(Siebenrockiella_crassicollis	(Pangshura_tecta	((Sacalia_bealei	(Mauremys_nigricans	((Mauremys_reevesii	Malayemys_subtrijuga)	(Orlitia_borneensis	((Mauremys_sinensis	(Mauremys_caspica	Mauremys_rivulata))	Morenia_ocellata)))))	((Heosemys_spinosa	(Batagur_dhongoka	((Batagur_baska	Batagur_borneoensis)	(Batagur_kachuga	(Pangshura_smithii	Hardella_thurjii)))))	Pangshura_tentoria)))))	((Morenia_petersi	Mauremys_leprosa)	Mauremys_japonica))	(Cyclemys_oldhamii	(((Cuora_mccordi	((Cuora_aurocapitata	Cuora_amboinensis)	Cuora_picturata))	Cuora_flavomarginata)	Cyclemys_dentata)))))	Rhinoclemmys_funerea))	Rhinoclemmys_punctularia));
((Melanochelys_trijuga	Sacalia_quadriocellata)	((Malaclemys_terrapin	Leucocephalon_yuwonoi)	(((Rhinoclemmys_punctularia	Rhinoclemmys_diademata)	(((Rhinoclemmys_nasuta	((((Rhinoclemmys_melanosterna	(((Heosemys_annandalii	Mauremys_annamensis)	Heosemys_grandis)	Rhinoclemmys_annulata))	Mauremys_japonica)	Rhinoclemmys_funerea)	Rhinoclemmys_areolata))	((Cyclemys_dentata	(Cuora_flavomarginata	((Cuora_picturata	(Cuora_amboinensis	Cuora_aurocapitata))	Cuora_mccordi)))	Cyclemys_oldhamii))	(Orlitia_borneensis	(Malayemys_subtrijuga	((((Pangshura_tecta	((Sacalia_bealei	(Mauremys_nigricans	((Morenia_ocellata	((Mauremys_rivulata	Mauremys_caspica)	Mauremys_sinensis))	Mauremys_reevesii)))	(Pangshura_tentoria	((Batagur_dhongoka	(((Hardella_thurjii	Pangshura_smithii)	Batagur_kachuga)	(Batagur_baska	Batagur_borneoensis)))	Heosemys_spinosa))))	Siebenrockiella_crassicollis)	Notochelys_platynota)	(Mauremys_leprosa	Morenia_petersi))))))	Rhinoclemmys_pulcherrima))	Geoemyda_spengleri);
(((Pangshura_tentoria	(Heosemys_spinosa	(Batagur_dhongoka	(((Hardella_thurjii	Pangshura_smithii)	Batagur_kachuga)	(Batagur_baska	Batagur_borneoensis)))))	Sacalia_bealei)	(((Leucocephalon_yuwonoi	Malaclemys_terrapin)	(Sacalia_quadriocellata	(Geoemyda_spengleri	Melanochelys_trijuga)))	(Siebenrockiella_crassicollis	(((Cyclemys_dentata	((Rhinoclemmys_areolata	(Rhinoclemmys_nasuta	(Rhinoclemmys_funerea	((Rhinoclemmys_diademata	(((Mauremys_japonica	(Mauremys_leprosa	Morenia_petersi))	(Rhinoclemmys_melanosterna	(((Orlitia_borneensis	(Mauremys_nigricans	((Mauremys_reevesii	Malayemys_subtrijuga)	(((Mauremys_rivulata	Mauremys_caspica)	Mauremys_sinensis)	Morenia_ocellata))))	((Mauremys_annamensis	Heosemys_annandalii)	Heosemys_grandis))	Rhinoclemmys_annulata)))	Rhinoclemmys_punctularia))	Rhinoclemmys_pulcherrima))))	Cyclemys_oldhamii))	((((Cuora_amboinensis	Cuora_aurocapitata)	Cuora_picturata)	Cuora_mccordi)	Cuora_flavomarginata))	Notochelys_platynota)))	Pangshura_tecta);
((Rhinoclemmys_diademata	(((Rhinoclemmys_melanosterna	(Rhinoclemmys_annulata	((Mauremys_annamensis	Heosemys_annandalii)	Heosemys_grandis)))	Rhinoclemmys_punctularia)	((Rhinoclemmys_areolata	Rhinoclemmys_nasuta)	Rhinoclemmys_funerea)))	(Rhinoclemmys_pulcherrima	((Malaclemys_terrapin	Leucocephalon_yuwonoi)	((Melanochelys_trijuga	(Sacalia_quadriocellata	((Siebenrockiella_crassicollis	(Notochelys_platynota	(Pangshura_tecta	((Sacalia_bealei	((Malayemys_subtrijuga	Mauremys_reevesii)	(Orlitia_borneensis	((Morenia_ocellata	(Mauremys_sinensis	(Mauremys_caspica	Mauremys_rivulata)))	Mauremys_nigricans))))	(Pangshura_tentoria	(Heosemys_spinosa	(((Batagur_kachuga	(Hardella_thurjii	Pangshura_smithii))	(Batagur_baska	Batagur_borneoensis))	Batagur_dhongoka)))))))	((Morenia_petersi	Mauremys_leprosa)	Mauremys_japonica))))	Geoemyda_spengleri)))	((Cyclemys_dentata	(Cuora_flavomarginata	(Cuora_mccordi	(Cuora_picturata	(Cuora_amboinensis	Cuora_aurocapitata)))))	Cyclemys_oldhamii));
((Pangshura_tentoria	((Sacalia_bealei	((((Mauremys_nigricans	((Mauremys_sinensis	(Mauremys_rivulata	Mauremys_caspica))	Morenia_ocellata))	Mauremys_reevesii)	Malayemys_subtrijuga)	((((((((Rhinoclemmys_annulata	((Mauremys_annamensis	Heosemys_annandalii)	Heosemys_grandis))	Rhinoclemmys_melanosterna)	Rhinoclemmys_punctularia)	Rhinoclemmys_funerea)	Rhinoclemmys_areolata)	Rhinoclemmys_nasuta)	((((((Malaclemys_terrapin	Leucocephalon_yuwonoi)	((Sacalia_quadriocellata	Melanochelys_trijuga)	Geoemyda_spengleri))	Rhinoclemmys_pulcherrima)	Rhinoclemmys_diademata)	(Cyclemys_dentata	((Cuora_mccordi	((Cuora_aurocapitata	Cuora_amboinensis)	Cuora_picturata))	Cuora_flavomarginata)))	Cyclemys_oldhamii))	Orlitia_borneensis)))	(Pangshura_tecta	((Notochelys_platynota	Siebenrockiella_crassicollis)	(Mauremys_japonica	(Mauremys_leprosa	Morenia_petersi))))))	(((Batagur_kachuga	(Pangshura_smithii	Hardella_thurjii))	(Batagur_borneoensis	Batagur_baska))	Batagur_dhongoka)	Heosemys_spinosa);
(Rhinoclemmys_annulata	((((Rhinoclemmys_diademata	(((((Leucocephalon_yuwonoi	Malaclemys_terrapin)	(Sacalia_quadriocellata	(Melanochelys_trijuga	Geoemyda_spengleri)))	((Mauremys_japonica	(Mauremys_leprosa	Morenia_petersi))	((Siebenrockiella_crassicollis	(Pangshura_tecta	((Sacalia_bealei	(((Malayemys_subtrijuga	Mauremys_reevesii)	(Orlitia_borneensis	(((Mauremys_caspica	Mauremys_rivulata)	Mauremys_sinensis)	Morenia_ocellata)))	Mauremys_nigricans))	((((((Pangshura_smithii	Hardella_thurjii)	Batagur_kachuga)	(Batagur_baska	Batagur_borneoensis))	Batagur_dhongoka)	Heosemys_spinosa)	Pangshura_tentoria))))	Notochelys_platynota)))	Rhinoclemmys_pulcherrima)	(Cyclemys_oldhamii	(Cyclemys_dentata	(((Cuora_picturata	(Cuora_aurocapitata	Cuora_amboinensis))	Cuora_mccordi)	Cuora_flavomarginata)))))	((Rhinoclemmys_areolata	Rhinoclemmys_nasuta)	Rhinoclemmys_funerea))	Rhinoclemmys_punctularia)	Rhinoclemmys_melanosterna)	(Heosemys_grandis	(Heosemys_annandalii	Mauremys_annamensis)));
((Rhinoclemmys_areolata	(Rhinoclemmys_funerea	(((((Leucocephalon_yuwonoi	Malaclemys_terrapin)	((Sacalia_quadriocellata	Melanochelys_trijuga)	Geoemyda_spengleri))	Rhinoclemmys_pulcherrima)	Rhinoclemmys_diademata)	((((Orlitia_borneensis	(((Mauremys_reevesii	(Morenia_ocellata	(Mauremys_sinensis	(Mauremys_rivulata	Mauremys_caspica))))	Mauremys_nigricans)	(Sacalia_bealei	(((Heosemys_spinosa	(Batagur_dhongoka	(((Hardella_thurjii	Pangshura_smithii)	Batagur_kachuga)	(Batagur_borneoensis	Batagur_baska))))	Pangshura_tentoria)	Pangshura_tecta))))	Malayemys_subtrijuga)	((Siebenrockiella_crassicollis	Notochelys_platynota)	(Mauremys_japonica	(Morenia_petersi	Mauremys_leprosa))))	(Cyclemys_oldhamii	(Cyclemys_dentata	((Cuora_mccordi	(Cuora_picturata	(Cuora_amboinensis	Cuora_aurocapitata)))	Cuora_flavomarginata)))))))	(Rhinoclemmys_punctularia	((Rhinoclemmys_annulata	((Heosemys_annandalii	Mauremys_annamensis)	Heosemys_grandis))	Rhinoclemmys_melanosterna))	Rhinoclemmys_nasuta);
((Cuora_picturata	(Cuora_aurocapitata	Cuora_amboinensis))	Cuora_mccordi	((Cyclemys_dentata	(((Rhinoclemmys_areolata	(Rhinoclemmys_nasuta	(Rhinoclemmys_funerea	((Rhinoclemmys_melanosterna	(Rhinoclemmys_annulata	((Heosemys_annandalii	Mauremys_annamensis)	Heosemys_grandis)))	(Rhinoclemmys_punctularia	Rhinoclemmys_diademata)))))	(((((Sacalia_quadriocellata	Melanochelys_trijuga)	Geoemyda_spengleri)	(Leucocephalon_yuwonoi	Malaclemys_terrapin))	Rhinoclemmys_pulcherrima)	((((Pangshura_tentoria	Pangshura_tecta)	Sacalia_bealei)	(Orlitia_borneensis	(((Mauremys_nigricans	(Morenia_ocellata	((Mauremys_sinensis	(Mauremys_rivulata	Mauremys_caspica))	((((Batagur_kachuga	(Hardella_thurjii	Pangshura_smithii))	(Batagur_borneoensis	Batagur_baska))	Heosemys_spinosa)	Batagur_dhongoka))))	Mauremys_reevesii)	Malayemys_subtrijuga)))	(((Morenia_petersi	Mauremys_leprosa)	Mauremys_japonica)	(Notochelys_platynota	Siebenrockiella_crassicollis)))))	Cyclemys_oldhamii))	Cuora_flavomarginata));
(Pangshura_tecta	(((Heosemys_spinosa	(Batagur_dhongoka	((Batagur_borneoensis	Batagur_baska)	(Batagur_kachuga	(Pangshura_smithii	Hardella_thurjii)))))	Pangshura_tentoria)	(((((((Mauremys_rivulata	Mauremys_caspica)	Mauremys_sinensis)	Morenia_ocellata)	(((((((Rhinoclemmys_pulcherrima	(Rhinoclemmys_funerea	(Rhinoclemmys_nasuta	Rhinoclemmys_areolata)))	Rhinoclemmys_diademata)	Rhinoclemmys_punctularia)	Rhinoclemmys_melanosterna)	Rhinoclemmys_annulata)	(Heosemys_grandis	(Mauremys_annamensis	Heosemys_annandalii)))	Orlitia_borneensis))	Mauremys_nigricans)	(Malayemys_subtrijuga	Mauremys_reevesii))	Sacalia_bealei))	((((Geoemyda_spengleri	Melanochelys_trijuga)	(Malaclemys_terrapin	Leucocephalon_yuwonoi))	Sacalia_quadriocellata)	((((Morenia_petersi	Mauremys_leprosa)	Mauremys_japonica)	(Notochelys_platynota	(((((Cuora_picturata	(Cuora_amboinensis	Cuora_aurocapitata))	Cuora_mccordi)	Cuora_flavomarginata)	Cyclemys_dentata)	Cyclemys_oldhamii)))	Siebenrockiella_crassicollis)));
((Rhinoclemmys_punctularia	(Rhinoclemmys_diademata	((((Rhinoclemmys_nasuta	((((((Mauremys_nigricans	(((((((Pangshura_smithii	Hardella_thurjii)	Batagur_kachuga)	(Batagur_baska	Batagur_borneoensis))	Heosemys_spinosa)	Batagur_dhongoka)	(Mauremys_sinensis	(Mauremys_rivulata	Mauremys_caspica)))	Morenia_ocellata))	Mauremys_reevesii)	Malayemys_subtrijuga)	Orlitia_borneensis)	((Pangshura_tentoria	((Sacalia_quadriocellata	((Malaclemys_terrapin	Leucocephalon_yuwonoi)	(Melanochelys_trijuga	Geoemyda_spengleri)))	Pangshura_tecta))	Sacalia_bealei))	(Cyclemys_oldhamii	(((Siebenrockiella_crassicollis	((Mauremys_leprosa	Morenia_petersi)	Mauremys_japonica))	Notochelys_platynota)	((Cuora_flavomarginata	((Cuora_picturata	(Cuora_aurocapitata	Cuora_amboinensis))	Cuora_mccordi))	Cyclemys_dentata)))))	Rhinoclemmys_areolata)	Rhinoclemmys_funerea)	Rhinoclemmys_pulcherrima)))	(((Heosemys_annandalii	Mauremys_annamensis)	Heosemys_grandis)	Rhinoclemmys_annulata)	Rhinoclemmys_melanosterna);
((((((Notochelys_platynota	((Cuora_flavomarginata	(Cuora_mccordi	((Cuora_amboinensis	Cuora_aurocapitata)	Cuora_picturata)))	(Cyclemys_dentata	(Cyclemys_oldhamii	((((((Rhinoclemmys_punctularia	((Rhinoclemmys_annulata	((Mauremys_annamensis	Heosemys_annandalii)	Heosemys_grandis))	Rhinoclemmys_melanosterna))	Rhinoclemmys_diademata)	Rhinoclemmys_pulcherrima)	Rhinoclemmys_funerea)	Rhinoclemmys_nasuta)	Rhinoclemmys_areolata)))))	Siebenrockiella_crassicollis)	(Mauremys_japonica	(Mauremys_leprosa	Morenia_petersi)))	(Sacalia_quadriocellata	((Leucocephalon_yuwonoi	Malaclemys_terrapin)	(Geoemyda_spengleri	Melanochelys_trijuga))))	((Mauremys_reevesii	((Orlitia_borneensis	(Morenia_ocellata	((Mauremys_rivulata	Mauremys_caspica)	Mauremys_sinensis)))	Mauremys_nigricans))	Malayemys_subtrijuga))	(Sacalia_bealei	(((((Batagur_baska	Batagur_borneoensis)	((Hardella_thurjii	Pangshura_smithii)	Batagur_kachuga))	Batagur_dhongoka)	Heosemys_spinosa)	Pangshura_tentoria))	Pangshura_tecta);
(((Cyclemys_oldhamii	((Rhinoclemmys_areolata	Rhinoclemmys_funerea)	Rhinoclemmys_nasuta))	Orlitia_borneensis)	(Malayemys_subtrijuga	(((Morenia_petersi	Mauremys_leprosa)	Mauremys_japonica)	((((Leucocephalon_yuwonoi	(Malaclemys_terrapin	((Geoemyda_spengleri	(Melanochelys_trijuga	Sacalia_quadriocellata))	((Rhinoclemmys_diademata	(Rhinoclemmys_punctularia	(Rhinoclemmys_melanosterna	(Rhinoclemmys_annulata	((Mauremys_annamensis	Heosemys_annandalii)	Heosemys_grandis)))))	Rhinoclemmys_pulcherrima))))	(Cyclemys_dentata	(Cuora_flavomarginata	((Cuora_picturata	(Cuora_amboinensis	Cuora_aurocapitata))	Cuora_mccordi))))	Notochelys_platynota)	Siebenrockiella_crassicollis)))	(((((Mauremys_sinensis	(Mauremys_rivulata	Mauremys_caspica))	Morenia_ocellata)	Mauremys_reevesii)	Mauremys_nigricans)	(((((Batagur_dhongoka	(((Hardella_thurjii	Pangshura_smithii)	Batagur_kachuga)	(Batagur_borneoensis	Batagur_baska)))	Heosemys_spinosa)	Pangshura_tentoria)	Pangshura_tecta)	Sacalia_bealei)));
((Batagur_dhongoka	(((Pangshura_tecta	((((Mauremys_japonica	(Morenia_petersi	Mauremys_leprosa))	(Siebenrockiella_crassicollis	(((Cuora_flavomarginata	(Cuora_mccordi	(Cuora_picturata	(Cuora_amboinensis	Cuora_aurocapitata))))	(Cyclemys_oldhamii	((((Rhinoclemmys_pulcherrima	((Malaclemys_terrapin	Leucocephalon_yuwonoi)	((Sacalia_quadriocellata	Melanochelys_trijuga)	Geoemyda_spengleri)))	(((Rhinoclemmys_nasuta	Rhinoclemmys_areolata)	Rhinoclemmys_funerea)	((Rhinoclemmys_melanosterna	(Rhinoclemmys_annulata	(Heosemys_grandis	(Heosemys_annandalii	Mauremys_annamensis))))	Rhinoclemmys_punctularia)))	Rhinoclemmys_diademata)	Cyclemys_dentata)))	Notochelys_platynota)))	((Mauremys_reevesii	(Mauremys_nigricans	(Orlitia_borneensis	(Morenia_ocellata	(Mauremys_sinensis	(Mauremys_rivulata	Mauremys_caspica))))))	Malayemys_subtrijuga))	Sacalia_bealei))	Pangshura_tentoria)	Heosemys_spinosa))	(Batagur_kachuga	(Pangshura_smithii	Hardella_thurjii))	(Batagur_baska	Batagur_borneoensis));
((Rhinoclemmys_punctularia	Rhinoclemmys_diademata)	(Rhinoclemmys_funerea	(Rhinoclemmys_areolata	(Rhinoclemmys_nasuta	((Orlitia_borneensis	(((Cyclemys_oldhamii	((Cuora_flavomarginata	((Cuora_picturata	(Cuora_amboinensis	Cuora_aurocapitata))	Cuora_mccordi))	Cyclemys_dentata))	(((Mauremys_leprosa	Morenia_petersi)	Mauremys_japonica)	(((((Sacalia_bealei	((Mauremys_reevesii	(((Mauremys_rivulata	Mauremys_caspica)	Mauremys_sinensis)	Morenia_ocellata))	Mauremys_nigricans))	((Heosemys_spinosa	(Batagur_dhongoka	(((Hardella_thurjii	Pangshura_smithii)	Batagur_kachuga)	(Batagur_baska	Batagur_borneoensis))))	Pangshura_tentoria))	Pangshura_tecta)	Siebenrockiella_crassicollis)	Notochelys_platynota)))	Malayemys_subtrijuga))	((Rhinoclemmys_melanosterna	((Heosemys_annandalii	Mauremys_annamensis)	Heosemys_grandis))	Rhinoclemmys_annulata)))))	(Rhinoclemmys_pulcherrima	(((Melanochelys_trijuga	Sacalia_quadriocellata)	Geoemyda_spengleri)	(Malaclemys_terrapin	Leucocephalon_yuwonoi))));
((Cyclemys_oldhamii	(((Cuora_mccordi	(Cuora_picturata	(Cuora_amboinensis	Cuora_aurocapitata)))	Cuora_flavomarginata)	Cyclemys_dentata))	((Rhinoclemmys_areolata	(Rhinoclemmys_nasuta	((((Rhinoclemmys_annulata	((Heosemys_annandalii	Mauremys_annamensis)	Heosemys_grandis))	Rhinoclemmys_melanosterna)	(Rhinoclemmys_punctularia	Rhinoclemmys_diademata))	Rhinoclemmys_funerea)))	(((Malaclemys_terrapin	Leucocephalon_yuwonoi)	((Sacalia_quadriocellata	Melanochelys_trijuga)	Geoemyda_spengleri))	Rhinoclemmys_pulcherrima))	((((Morenia_petersi	Mauremys_leprosa)	Mauremys_japonica)	(Notochelys_platynota	Siebenrockiella_crassicollis))	(Malayemys_subtrijuga	(Orlitia_borneensis	((Mauremys_nigricans	(Mauremys_reevesii	(((Mauremys_sinensis	((Batagur_borneoensis	(Batagur_baska	((Pangshura_smithii	Hardella_thurjii)	Batagur_kachuga)))	Batagur_dhongoka))	(Mauremys_caspica	Mauremys_rivulata))	Morenia_ocellata)))	(((Heosemys_spinosa	Pangshura_tentoria)	Pangshura_tecta)	Sacalia_bealei))))));
(((Rhinoclemmys_pulcherrima	(Rhinoclemmys_diademata	((Rhinoclemmys_funerea	(Rhinoclemmys_nasuta	(Rhinoclemmys_areolata	(Cyclemys_oldhamii	((Cuora_flavomarginata	((Cuora_picturata	(Cuora_aurocapitata	Cuora_amboinensis))	Cuora_mccordi))	Cyclemys_dentata)))))	(Rhinoclemmys_punctularia	(Rhinoclemmys_melanosterna	(Rhinoclemmys_annulata	(Heosemys_grandis	(Heosemys_annandalii	Mauremys_annamensis))))))))	((Geoemyda_spengleri	(Melanochelys_trijuga	Sacalia_quadriocellata))	(Malaclemys_terrapin	Leucocephalon_yuwonoi)))	((Notochelys_platynota	Siebenrockiella_crassicollis)	((Mauremys_leprosa	Morenia_petersi)	Mauremys_japonica))	(Malayemys_subtrijuga	(Orlitia_borneensis	((((((((Batagur_kachuga	(Pangshura_smithii	Hardella_thurjii))	(Batagur_baska	Batagur_borneoensis))	Batagur_dhongoka)	Heosemys_spinosa)	Pangshura_tentoria)	Pangshura_tecta)	Sacalia_bealei)	(((Morenia_ocellata	((Mauremys_rivulata	Mauremys_caspica)	Mauremys_sinensis))	Mauremys_reevesii)	Mauremys_nigricans)))));
((Rhinoclemmys_diademata	(Rhinoclemmys_pulcherrima	((Malaclemys_terrapin	Leucocephalon_yuwonoi)	((Sacalia_quadriocellata	Melanochelys_trijuga)	Geoemyda_spengleri))))	(((((Heosemys_annandalii	Mauremys_annamensis)	Heosemys_grandis)	Rhinoclemmys_annulata)	Rhinoclemmys_melanosterna)	Rhinoclemmys_punctularia)	(Rhinoclemmys_funerea	(Rhinoclemmys_nasuta	((Cyclemys_oldhamii	(Cyclemys_dentata	((Notochelys_platynota	(((Mauremys_japonica	(Mauremys_leprosa	Morenia_petersi))	(((Pangshura_tentoria	(Heosemys_spinosa	(Batagur_dhongoka	((Batagur_kachuga	(Hardella_thurjii	Pangshura_smithii))	(Batagur_borneoensis	Batagur_baska)))))	((Mauremys_nigricans	(((Morenia_ocellata	((Mauremys_caspica	Mauremys_rivulata)	Mauremys_sinensis))	Orlitia_borneensis)	(Malayemys_subtrijuga	Mauremys_reevesii)))	Sacalia_bealei))	Pangshura_tecta))	Siebenrockiella_crassicollis))	(((Cuora_picturata	(Cuora_amboinensis	Cuora_aurocapitata))	Cuora_mccordi)	Cuora_flavomarginata))))	Rhinoclemmys_areolata))));
((Cyclemys_oldhamii	(((((((Heosemys_spinosa	(((Batagur_kachuga	(Pangshura_smithii	Hardella_thurjii))	(Batagur_baska	Batagur_borneoensis))	Batagur_dhongoka))	Pangshura_tentoria)	Pangshura_tecta)	Sacalia_bealei)	(((Mauremys_nigricans	(Orlitia_borneensis	(((Mauremys_rivulata	Mauremys_caspica)	Mauremys_sinensis)	Morenia_ocellata)))	Mauremys_reevesii)	Malayemys_subtrijuga))	((Mauremys_japonica	(Morenia_petersi	Mauremys_leprosa))	(Siebenrockiella_crassicollis	Notochelys_platynota)))	((Rhinoclemmys_pulcherrima	((Geoemyda_spengleri	(Melanochelys_trijuga	Sacalia_quadriocellata))	(Malaclemys_terrapin	Leucocephalon_yuwonoi)))	((Rhinoclemmys_punctularia	(((Rhinoclemmys_annulata	((Mauremys_annamensis	Heosemys_annandalii)	Heosemys_grandis))	Rhinoclemmys_melanosterna)	((Rhinoclemmys_areolata	Rhinoclemmys_nasuta)	Rhinoclemmys_funerea)))	Rhinoclemmys_diademata))))	(Cuora_flavomarginata	(((Cuora_amboinensis	Cuora_aurocapitata)	Cuora_picturata)	Cuora_mccordi))	Cyclemys_dentata);
((Pangshura_tentoria	(Pangshura_tecta	(Sacalia_bealei	((((((Rhinoclemmys_annulata	((Rhinoclemmys_punctularia	((Rhinoclemmys_funerea	(Rhinoclemmys_nasuta	Rhinoclemmys_areolata))	(Rhinoclemmys_diademata	(((Cyclemys_dentata	(((Cuora_picturata	(Cuora_amboinensis	Cuora_aurocapitata))	Cuora_mccordi)	Cuora_flavomarginata))	Cyclemys_oldhamii)	(Rhinoclemmys_pulcherrima	((((Morenia_petersi	Mauremys_leprosa)	Mauremys_japonica)	(Notochelys_platynota	Siebenrockiella_crassicollis))	((Leucocephalon_yuwonoi	Malaclemys_terrapin)	(Sacalia_quadriocellata	(Geoemyda_spengleri	Melanochelys_trijuga)))))))))	Rhinoclemmys_melanosterna))	(Heosemys_grandis	(Mauremys_annamensis	Heosemys_annandalii)))	Orlitia_borneensis)	((Mauremys_sinensis	(Mauremys_rivulata	Mauremys_caspica))	Morenia_ocellata))	Mauremys_nigricans)	(Mauremys_reevesii	Malayemys_subtrijuga)))))	((((Hardella_thurjii	Pangshura_smithii)	Batagur_kachuga)	(Batagur_baska	Batagur_borneoensis))	Batagur_dhongoka)	Heosemys_spinosa);
((Cyclemys_oldhamii	((Cuora_flavomarginata	(((Cuora_amboinensis	Cuora_aurocapitata)	Cuora_picturata)	Cuora_mccordi))	Cyclemys_dentata))	((Rhinoclemmys_diademata	(Rhinoclemmys_punctularia	((Rhinoclemmys_funerea	(Rhinoclemmys_areolata	Rhinoclemmys_nasuta))	((Rhinoclemmys_annulata	(Heosemys_grandis	(Heosemys_annandalii	Mauremys_annamensis)))	Rhinoclemmys_melanosterna))))	(Rhinoclemmys_pulcherrima	((Geoemyda_spengleri	(Sacalia_quadriocellata	Melanochelys_trijuga))	(Malaclemys_terrapin	Leucocephalon_yuwonoi))))	((((Morenia_petersi	Mauremys_leprosa)	Mauremys_japonica)	(Notochelys_platynota	Siebenrockiella_crassicollis))	((Malayemys_subtrijuga	(Orlitia_borneensis	((Mauremys_reevesii	Mauremys_nigricans)	(Morenia_ocellata	(((Heosemys_spinosa	(((Hardella_thurjii	Pangshura_smithii)	Batagur_kachuga)	(Batagur_baska	Batagur_borneoensis)))	Batagur_dhongoka)	(Mauremys_sinensis	(Mauremys_rivulata	Mauremys_caspica)))))))	((Pangshura_tecta	Pangshura_tentoria)	Sacalia_bealei))));
(Mauremys_reevesii	((Morenia_ocellata	((Mauremys_caspica	Mauremys_rivulata)	Mauremys_sinensis))	(Orlitia_borneensis	(((Sacalia_bealei	(((((((Pangshura_smithii	Hardella_thurjii)	Batagur_kachuga)	(Batagur_borneoensis	Batagur_baska))	Batagur_dhongoka)	Heosemys_spinosa)	Pangshura_tentoria)	Pangshura_tecta))	(((Mauremys_leprosa	Morenia_petersi)	Mauremys_japonica)	(Siebenrockiella_crassicollis	(((Cuora_flavomarginata	(Cuora_mccordi	((Cuora_amboinensis	Cuora_aurocapitata)	Cuora_picturata)))	(Cyclemys_dentata	(Cyclemys_oldhamii	(((Rhinoclemmys_nasuta	Rhinoclemmys_areolata)	Rhinoclemmys_funerea)	((Rhinoclemmys_pulcherrima	((Geoemyda_spengleri	(Melanochelys_trijuga	Sacalia_quadriocellata))	(Malaclemys_terrapin	Leucocephalon_yuwonoi)))	((Rhinoclemmys_punctularia	((((Heosemys_annandalii	Mauremys_annamensis)	Heosemys_grandis)	Rhinoclemmys_annulata)	Rhinoclemmys_melanosterna))	Rhinoclemmys_diademata))))))	Notochelys_platynota))))	Malayemys_subtrijuga)))	Mauremys_nigricans);
(((Orlitia_borneensis	((((Mauremys_caspica	Mauremys_rivulata)	Mauremys_sinensis)	Morenia_ocellata)	(Mauremys_reevesii	Malayemys_subtrijuga)))	(Mauremys_nigricans	((((Mauremys_annamensis	Heosemys_annandalii)	Heosemys_grandis)	((Rhinoclemmys_punctularia	Rhinoclemmys_melanosterna)	Rhinoclemmys_annulata))	(((((Cyclemys_oldhamii	(Cyclemys_dentata	(Cuora_flavomarginata	(Cuora_mccordi	(Cuora_picturata	(Cuora_aurocapitata	Cuora_amboinensis))))))	((Rhinoclemmys_funerea	Rhinoclemmys_areolata)	Rhinoclemmys_nasuta))	Rhinoclemmys_diademata)	Rhinoclemmys_pulcherrima)	((Malaclemys_terrapin	Leucocephalon_yuwonoi)	((Melanochelys_trijuga	Sacalia_quadriocellata)	Geoemyda_spengleri))))))	((Pangshura_tecta	(((Morenia_petersi	Mauremys_leprosa)	Mauremys_japonica)	(Siebenrockiella_crassicollis	Notochelys_platynota)))	((Heosemys_spinosa	(((Batagur_kachuga	(Hardella_thurjii	Pangshura_smithii))	(Batagur_baska	Batagur_borneoensis))	Batagur_dhongoka))	Pangshura_tentoria))	Sacalia_bealei);
((((((((Heosemys_spinosa	((((Hardella_thurjii	Pangshura_smithii)	Batagur_kachuga)	(Batagur_borneoensis	Batagur_baska))	Batagur_dhongoka))	Pangshura_tentoria)	Pangshura_tecta)	Sacalia_bealei)	(Mauremys_reevesii	Malayemys_subtrijuga))	Orlitia_borneensis)	(Morenia_ocellata	(Mauremys_sinensis	(Mauremys_caspica	Mauremys_rivulata))))	((Rhinoclemmys_annulata	((Rhinoclemmys_punctularia	((Rhinoclemmys_funerea	(Rhinoclemmys_nasuta	((((((Cuora_picturata	(Cuora_amboinensis	Cuora_aurocapitata))	Cuora_mccordi)	Cuora_flavomarginata)	Cyclemys_dentata)	Cyclemys_oldhamii)	Rhinoclemmys_areolata)))	(((((Notochelys_platynota	Siebenrockiella_crassicollis)	(Mauremys_japonica	(Mauremys_leprosa	Morenia_petersi)))	((Leucocephalon_yuwonoi	Malaclemys_terrapin)	((Melanochelys_trijuga	Geoemyda_spengleri)	Sacalia_quadriocellata)))	Rhinoclemmys_pulcherrima)	Rhinoclemmys_diademata)))	Rhinoclemmys_melanosterna))	((Mauremys_annamensis	Heosemys_annandalii)	Heosemys_grandis))	Mauremys_nigricans);
(Mauremys_leprosa	Morenia_petersi	(((((((Heosemys_spinosa	Pangshura_tentoria)	(((((((((Batagur_borneoensis	(Batagur_baska	((Pangshura_smithii	Hardella_thurjii)	Batagur_kachuga)))	Batagur_dhongoka)	Mauremys_sinensis)	(Mauremys_rivulata	Mauremys_caspica))	Morenia_ocellata)	Orlitia_borneensis)	(Mauremys_reevesii	Malayemys_subtrijuga))	Mauremys_nigricans)	Sacalia_bealei))	Pangshura_tecta)	(((Leucocephalon_yuwonoi	Malaclemys_terrapin)	(Geoemyda_spengleri	Melanochelys_trijuga))	Sacalia_quadriocellata))	Siebenrockiella_crassicollis)	(((Cyclemys_oldhamii	(((Cuora_mccordi	(Cuora_picturata	(Cuora_aurocapitata	Cuora_amboinensis)))	Cuora_flavomarginata)	Cyclemys_dentata))	(((((Rhinoclemmys_nasuta	Rhinoclemmys_areolata)	Rhinoclemmys_funerea)	((Rhinoclemmys_melanosterna	((Heosemys_grandis	(Mauremys_annamensis	Heosemys_annandalii))	Rhinoclemmys_annulata))	Rhinoclemmys_punctularia))	Rhinoclemmys_pulcherrima)	Rhinoclemmys_diademata))	Notochelys_platynota))	Mauremys_japonica));
(((((Rhinoclemmys_diademata	((((((Mauremys_annamensis	Heosemys_annandalii)	Heosemys_grandis)	Rhinoclemmys_annulata)	Rhinoclemmys_melanosterna)	((Rhinoclemmys_nasuta	Rhinoclemmys_areolata)	Rhinoclemmys_funerea))	Rhinoclemmys_punctularia))	Rhinoclemmys_pulcherrima)	(Melanochelys_trijuga	Geoemyda_spengleri))	Malaclemys_terrapin)	Leucocephalon_yuwonoi	((((((Heosemys_spinosa	(((Batagur_borneoensis	Batagur_baska)	((Pangshura_smithii	Hardella_thurjii)	Batagur_kachuga))	Batagur_dhongoka))	Pangshura_tentoria)	Sacalia_bealei)	(Mauremys_nigricans	((Malayemys_subtrijuga	Mauremys_reevesii)	(Orlitia_borneensis	(Morenia_ocellata	((Mauremys_rivulata	Mauremys_caspica)	Mauremys_sinensis))))))	(((Cyclemys_dentata	(Cuora_flavomarginata	(Cuora_mccordi	(Cuora_picturata	(Cuora_aurocapitata	Cuora_amboinensis)))))	Cyclemys_oldhamii)	(Notochelys_platynota	((Mauremys_japonica	Mauremys_leprosa)	Morenia_petersi))))	((Pangshura_tecta	Siebenrockiella_crassicollis)	Sacalia_quadriocellata)));
((Rhinoclemmys_punctularia	(((Heosemys_grandis	(Heosemys_annandalii	Mauremys_annamensis))	Rhinoclemmys_annulata)	Rhinoclemmys_melanosterna))	(((((Melanochelys_trijuga	Sacalia_quadriocellata)	Geoemyda_spengleri)	(Leucocephalon_yuwonoi	Malaclemys_terrapin))	Rhinoclemmys_pulcherrima)	Rhinoclemmys_diademata)	(Rhinoclemmys_funerea	((Rhinoclemmys_areolata	(((Cyclemys_dentata	(Cuora_flavomarginata	(((Cuora_amboinensis	Cuora_aurocapitata)	Cuora_picturata)	Cuora_mccordi)))	Cyclemys_oldhamii)	((Malayemys_subtrijuga	(Orlitia_borneensis	((Sacalia_bealei	(Pangshura_tentoria	Pangshura_tecta))	(Mauremys_nigricans	(((((Mauremys_rivulata	Mauremys_caspica)	Mauremys_sinensis)	(Batagur_dhongoka	(Heosemys_spinosa	(((Hardella_thurjii	Pangshura_smithii)	Batagur_kachuga)	(Batagur_baska	Batagur_borneoensis)))))	Morenia_ocellata)	Mauremys_reevesii)))))	((Mauremys_japonica	(Morenia_petersi	Mauremys_leprosa))	(Siebenrockiella_crassicollis	Notochelys_platynota)))))	Rhinoclemmys_nasuta)));
((Notochelys_platynota	((Morenia_petersi	Mauremys_leprosa)	Mauremys_japonica))	Siebenrockiella_crassicollis	((((Geoemyda_spengleri	(((((Cyclemys_dentata	((((Cuora_aurocapitata	Cuora_amboinensis)	Cuora_picturata)	Cuora_mccordi)	Cuora_flavomarginata))	Cyclemys_oldhamii)	(Rhinoclemmys_diademata	((Rhinoclemmys_punctularia	(Rhinoclemmys_melanosterna	((Heosemys_grandis	(Mauremys_annamensis	Heosemys_annandalii))	Rhinoclemmys_annulata)))	((Rhinoclemmys_areolata	Rhinoclemmys_nasuta)	Rhinoclemmys_funerea))))	Rhinoclemmys_pulcherrima)	(Leucocephalon_yuwonoi	Malaclemys_terrapin)))	Melanochelys_trijuga)	Sacalia_quadriocellata)	(Pangshura_tecta	(((Heosemys_spinosa	(Batagur_dhongoka	((Batagur_baska	Batagur_borneoensis)	((Pangshura_smithii	Hardella_thurjii)	Batagur_kachuga))))	Pangshura_tentoria)	(Sacalia_bealei	(Mauremys_nigricans	((Malayemys_subtrijuga	Mauremys_reevesii)	(Orlitia_borneensis	(((Mauremys_rivulata	Mauremys_caspica)	Mauremys_sinensis)	Morenia_ocellata)))))))));
(((Melanochelys_trijuga	Geoemyda_spengleri)	Sacalia_quadriocellata)	(Leucocephalon_yuwonoi	Malaclemys_terrapin)	((((((Rhinoclemmys_melanosterna	(Rhinoclemmys_annulata	((Mauremys_annamensis	Heosemys_annandalii)	Heosemys_grandis)))	Rhinoclemmys_punctularia)	Rhinoclemmys_diademata)	((Rhinoclemmys_nasuta	Rhinoclemmys_areolata)	Rhinoclemmys_funerea))	Rhinoclemmys_pulcherrima)	((((((((((((((Batagur_borneoensis	Batagur_baska)	((Hardella_thurjii	Pangshura_smithii)	Batagur_kachuga))	Heosemys_spinosa)	Batagur_dhongoka)	((Mauremys_rivulata	Mauremys_caspica)	Mauremys_sinensis))	Morenia_ocellata)	Orlitia_borneensis)	(Mauremys_reevesii	Malayemys_subtrijuga))	Mauremys_nigricans)	Sacalia_bealei)	Pangshura_tentoria)	Pangshura_tecta)	(Siebenrockiella_crassicollis	(Notochelys_platynota	(((((Cuora_picturata	(Cuora_amboinensis	Cuora_aurocapitata))	Cuora_mccordi)	Cuora_flavomarginata)	Cyclemys_dentata)	Cyclemys_oldhamii))))	((Mauremys_leprosa	Morenia_petersi)	Mauremys_japonica))));
(((Notochelys_platynota	Siebenrockiella_crassicollis)	(Mauremys_japonica	(Mauremys_leprosa	Morenia_petersi)))	((Cyclemys_oldhamii	(Cyclemys_dentata	(Cuora_flavomarginata	(Cuora_mccordi	((Cuora_amboinensis	Cuora_aurocapitata)	Cuora_picturata)))))	(Rhinoclemmys_areolata	((Rhinoclemmys_funerea	(((Rhinoclemmys_pulcherrima	((Malaclemys_terrapin	Leucocephalon_yuwonoi)	(Geoemyda_spengleri	(Melanochelys_trijuga	Sacalia_quadriocellata))))	Rhinoclemmys_diademata)	(Rhinoclemmys_punctularia	(Rhinoclemmys_melanosterna	(Rhinoclemmys_annulata	((Mauremys_annamensis	Heosemys_annandalii)	Heosemys_grandis))))))	Rhinoclemmys_nasuta)))	(((Orlitia_borneensis	((Morenia_ocellata	(Mauremys_sinensis	(Mauremys_caspica	Mauremys_rivulata)))	(Mauremys_reevesii	Mauremys_nigricans)))	Malayemys_subtrijuga)	((Pangshura_tecta	((Heosemys_spinosa	((((Hardella_thurjii	Pangshura_smithii)	Batagur_kachuga)	(Batagur_borneoensis	Batagur_baska))	Batagur_dhongoka))	Pangshura_tentoria))	Sacalia_bealei)));
(Morenia_ocellata	(Orlitia_borneensis	((Mauremys_nigricans	(((Pangshura_tentoria	Heosemys_spinosa)	((((Melanochelys_trijuga	(Geoemyda_spengleri	((Malaclemys_terrapin	Leucocephalon_yuwonoi)	((Rhinoclemmys_diademata	(((Rhinoclemmys_nasuta	(Rhinoclemmys_areolata	((Cyclemys_dentata	(Cuora_flavomarginata	(Cuora_mccordi	(Cuora_picturata	(Cuora_amboinensis	Cuora_aurocapitata)))))	Cyclemys_oldhamii)))	Rhinoclemmys_funerea)	((Rhinoclemmys_melanosterna	(Rhinoclemmys_annulata	((Mauremys_annamensis	Heosemys_annandalii)	Heosemys_grandis)))	Rhinoclemmys_punctularia)))	Rhinoclemmys_pulcherrima))))	Sacalia_quadriocellata)	(Siebenrockiella_crassicollis	(Notochelys_platynota	((Mauremys_leprosa	Morenia_petersi)	Mauremys_japonica))))	Pangshura_tecta))	Sacalia_bealei))	(Mauremys_reevesii	Malayemys_subtrijuga)))	((Mauremys_caspica	Mauremys_rivulata)	(Mauremys_sinensis	((Batagur_borneoensis	(Batagur_baska	((Pangshura_smithii	Hardella_thurjii)	Batagur_kachuga)))	Batagur_dhongoka))));
(((Siebenrockiella_crassicollis	((((Cuora_flavomarginata	((Cuora_picturata	(Cuora_aurocapitata	Cuora_amboinensis))	Cuora_mccordi))	(Cyclemys_oldhamii	(Cyclemys_dentata	((Rhinoclemmys_pulcherrima	((Rhinoclemmys_punctularia	((Rhinoclemmys_annulata	((Mauremys_annamensis	Heosemys_annandalii)	Heosemys_grandis))	Rhinoclemmys_melanosterna))	((Rhinoclemmys_areolata	Rhinoclemmys_nasuta)	Rhinoclemmys_funerea)))	Rhinoclemmys_diademata))))	Notochelys_platynota)	((Morenia_petersi	Mauremys_leprosa)	Mauremys_japonica)))	(Sacalia_quadriocellata	((Geoemyda_spengleri	Melanochelys_trijuga)	(Malaclemys_terrapin	Leucocephalon_yuwonoi))))	Pangshura_tecta	(((Heosemys_spinosa	((((Hardella_thurjii	Pangshura_smithii)	Batagur_kachuga)	(Batagur_borneoensis	Batagur_baska))	Batagur_dhongoka))	Pangshura_tentoria)	(Sacalia_bealei	(Mauremys_nigricans	((Mauremys_reevesii	Malayemys_subtrijuga)	((((Mauremys_caspica	Mauremys_rivulata)	Mauremys_sinensis)	Morenia_ocellata)	Orlitia_borneensis))))));
((Leucocephalon_yuwonoi	((((Melanochelys_trijuga	Sacalia_quadriocellata)	Geoemyda_spengleri)	((Rhinoclemmys_diademata	((((Rhinoclemmys_annulata	((Heosemys_annandalii	Mauremys_annamensis)	Heosemys_grandis))	Rhinoclemmys_melanosterna)	Rhinoclemmys_punctularia)	((Rhinoclemmys_nasuta	(((Cyclemys_dentata	(((Cuora_picturata	(Cuora_aurocapitata	Cuora_amboinensis))	Cuora_mccordi)	Cuora_flavomarginata))	Cyclemys_oldhamii)	Rhinoclemmys_areolata))	Rhinoclemmys_funerea)))	Rhinoclemmys_pulcherrima))	Malaclemys_terrapin))	((((((((Hardella_thurjii	Pangshura_smithii)	Batagur_kachuga)	(Batagur_baska	Batagur_borneoensis))	Batagur_dhongoka)	Heosemys_spinosa)	Pangshura_tentoria)	((Mauremys_nigricans	(((Morenia_ocellata	((Mauremys_rivulata	Mauremys_caspica)	Mauremys_sinensis))	Orlitia_borneensis)	(Malayemys_subtrijuga	Mauremys_reevesii)))	Sacalia_bealei))	Pangshura_tecta)	(Siebenrockiella_crassicollis	(((Mauremys_leprosa	Morenia_petersi)	Mauremys_japonica)	Notochelys_platynota)));
((((Rhinoclemmys_punctularia	(Rhinoclemmys_melanosterna	(Rhinoclemmys_annulata	((Heosemys_annandalii	Mauremys_annamensis)	Heosemys_grandis))))	Rhinoclemmys_diademata)	Rhinoclemmys_pulcherrima)	(Rhinoclemmys_funerea	(Rhinoclemmys_nasuta	Rhinoclemmys_areolata))	(((Notochelys_platynota	(Siebenrockiella_crassicollis	((Mauremys_japonica	(Mauremys_leprosa	Morenia_petersi))	(Sacalia_quadriocellata	((Malaclemys_terrapin	Leucocephalon_yuwonoi)	(Melanochelys_trijuga	Geoemyda_spengleri))))))	((((Mauremys_reevesii	((Morenia_ocellata	(Mauremys_sinensis	(Mauremys_caspica	Mauremys_rivulata)))	Mauremys_nigricans))	Malayemys_subtrijuga)	Orlitia_borneensis)	((Pangshura_tecta	(((((Batagur_borneoensis	Batagur_baska)	(Batagur_kachuga	(Hardella_thurjii	Pangshura_smithii)))	Batagur_dhongoka)	Heosemys_spinosa)	Pangshura_tentoria))	Sacalia_bealei)))	(Cyclemys_oldhamii	(Cyclemys_dentata	(Cuora_flavomarginata	(((Cuora_amboinensis	Cuora_aurocapitata)	Cuora_picturata)	Cuora_mccordi))))));
(((((Pangshura_tentoria	((Pangshura_tecta	(((Morenia_petersi	Mauremys_leprosa)	Mauremys_japonica)	(Notochelys_platynota	Siebenrockiella_crassicollis)))	Sacalia_bealei))	((Malayemys_subtrijuga	Mauremys_reevesii)	(((((Heosemys_grandis	(Heosemys_annandalii	Mauremys_annamensis))	(Rhinoclemmys_annulata	(Rhinoclemmys_melanosterna	((Rhinoclemmys_funerea	(Rhinoclemmys_areolata	Rhinoclemmys_nasuta))	Rhinoclemmys_punctularia))))	Orlitia_borneensis)	(Morenia_ocellata	((((((Pangshura_smithii	Hardella_thurjii)	Batagur_kachuga)	(Batagur_baska	Batagur_borneoensis))	Heosemys_spinosa)	Batagur_dhongoka)	((Mauremys_caspica	Mauremys_rivulata)	Mauremys_sinensis))))	Mauremys_nigricans)))	Sacalia_quadriocellata)	Melanochelys_trijuga)	(((Rhinoclemmys_diademata	(Cyclemys_dentata	((((Cuora_picturata	(Cuora_amboinensis	Cuora_aurocapitata))	Cuora_mccordi)	Cuora_flavomarginata)	Cyclemys_oldhamii)))	Rhinoclemmys_pulcherrima)	(Malaclemys_terrapin	Leucocephalon_yuwonoi))	Geoemyda_spengleri);
((((((Batagur_borneoensis	Batagur_baska)	((Hardella_thurjii	Pangshura_smithii)	Batagur_kachuga))	Batagur_dhongoka)	Heosemys_spinosa)	Pangshura_tentoria)	Pangshura_tecta	(Sacalia_bealei	(((Mauremys_reevesii	((Orlitia_borneensis	((Heosemys_grandis	(Heosemys_annandalii	Mauremys_annamensis))	(Morenia_ocellata	(Mauremys_sinensis	(Mauremys_caspica	Mauremys_rivulata)))))	Mauremys_nigricans))	Malayemys_subtrijuga)	((Cyclemys_oldhamii	((((Cuora_picturata	(Cuora_amboinensis	Cuora_aurocapitata))	Cuora_mccordi)	Cuora_flavomarginata)	Cyclemys_dentata))	(((((Mauremys_leprosa	Morenia_petersi)	Mauremys_japonica)	(((Leucocephalon_yuwonoi	Malaclemys_terrapin)	((Geoemyda_spengleri	Melanochelys_trijuga)	Sacalia_quadriocellata))	((((((Rhinoclemmys_areolata	Rhinoclemmys_nasuta)	Rhinoclemmys_funerea)	(Rhinoclemmys_melanosterna	Rhinoclemmys_annulata))	Rhinoclemmys_punctularia)	Rhinoclemmys_diademata)	Rhinoclemmys_pulcherrima)))	Siebenrockiella_crassicollis)	Notochelys_platynota)))));
(((Rhinoclemmys_punctularia	((Rhinoclemmys_diademata	(((Malaclemys_terrapin	Leucocephalon_yuwonoi)	(Geoemyda_spengleri	(Melanochelys_trijuga	(Sacalia_quadriocellata	((Siebenrockiella_crassicollis	((Pangshura_tecta	(Sacalia_bealei	((Heosemys_spinosa	(Batagur_dhongoka	(((Hardella_thurjii	Pangshura_smithii)	Batagur_kachuga)	(Batagur_baska	Batagur_borneoensis))))	Pangshura_tentoria)))	Notochelys_platynota))	(Mauremys_japonica	(Mauremys_leprosa	Morenia_petersi)))))))	Rhinoclemmys_pulcherrima))	((Rhinoclemmys_nasuta	((((((Cuora_picturata	(Cuora_aurocapitata	Cuora_amboinensis))	Cuora_mccordi)	Cuora_flavomarginata)	Cyclemys_dentata)	Cyclemys_oldhamii)	Rhinoclemmys_areolata))	Rhinoclemmys_funerea)))	Rhinoclemmys_melanosterna)	Rhinoclemmys_annulata	(((((Mauremys_reevesii	Malayemys_subtrijuga)	(((Mauremys_rivulata	Mauremys_caspica)	Mauremys_sinensis)	Morenia_ocellata))	Mauremys_nigricans)	Orlitia_borneensis)	((Mauremys_annamensis	Heosemys_annandalii)	Heosemys_grandis)));
(Rhinoclemmys_diademata	(((Geoemyda_spengleri	((((((Mauremys_japonica	(Morenia_petersi	Mauremys_leprosa))	Notochelys_platynota)	Siebenrockiella_crassicollis)	(Pangshura_tecta	((Sacalia_bealei	(((Malayemys_subtrijuga	Mauremys_reevesii)	((((Mauremys_caspica	Mauremys_rivulata)	Mauremys_sinensis)	Morenia_ocellata)	Orlitia_borneensis))	Mauremys_nigricans))	((Heosemys_spinosa	(Batagur_dhongoka	((Batagur_baska	Batagur_borneoensis)	((Hardella_thurjii	Pangshura_smithii)	Batagur_kachuga))))	Pangshura_tentoria))))	Sacalia_quadriocellata)	(Leucocephalon_yuwonoi	Malaclemys_terrapin)))	Melanochelys_trijuga)	Rhinoclemmys_pulcherrima)	((Rhinoclemmys_funerea	(((Cyclemys_oldhamii	(Cyclemys_dentata	((Cuora_mccordi	((Cuora_aurocapitata	Cuora_amboinensis)	Cuora_picturata))	Cuora_flavomarginata)))	Rhinoclemmys_areolata)	Rhinoclemmys_nasuta))	((Rhinoclemmys_melanosterna	(Rhinoclemmys_annulata	((Mauremys_annamensis	Heosemys_annandalii)	Heosemys_grandis)))	Rhinoclemmys_punctularia)));
(Geoemyda_spengleri	(Sacalia_quadriocellata	Melanochelys_trijuga)	((Leucocephalon_yuwonoi	Malaclemys_terrapin)	(Rhinoclemmys_pulcherrima	((((Rhinoclemmys_melanosterna	((Heosemys_grandis	(Heosemys_annandalii	Mauremys_annamensis))	Rhinoclemmys_annulata))	Rhinoclemmys_punctularia)	(((((Cyclemys_oldhamii	(Cyclemys_dentata	(Cuora_flavomarginata	(Cuora_mccordi	((Cuora_amboinensis	Cuora_aurocapitata)	Cuora_picturata)))))	(((((((((Batagur_borneoensis	Batagur_baska)	((Pangshura_smithii	Hardella_thurjii)	Batagur_kachuga))	Batagur_dhongoka)	Heosemys_spinosa)	Pangshura_tentoria)	Pangshura_tecta)	Sacalia_bealei)	(Orlitia_borneensis	(Malayemys_subtrijuga	((Mauremys_nigricans	(Morenia_ocellata	((Mauremys_caspica	Mauremys_rivulata)	Mauremys_sinensis)))	Mauremys_reevesii))))	((Notochelys_platynota	Siebenrockiella_crassicollis)	(Mauremys_japonica	(Mauremys_leprosa	Morenia_petersi)))))	Rhinoclemmys_areolata)	Rhinoclemmys_nasuta)	Rhinoclemmys_funerea))	Rhinoclemmys_diademata))));
((Cuora_flavomarginata	(((Cuora_aurocapitata	Cuora_amboinensis)	Cuora_picturata)	Cuora_mccordi))	Cyclemys_dentata	(Cyclemys_oldhamii	(((((((((Heosemys_spinosa	(Batagur_dhongoka	((Batagur_baska	Batagur_borneoensis)	((Hardella_thurjii	Pangshura_smithii)	Batagur_kachuga))))	Pangshura_tentoria)	Pangshura_tecta)	Sacalia_bealei)	(Mauremys_nigricans	(Mauremys_reevesii	((Mauremys_sinensis	(Mauremys_caspica	Mauremys_rivulata))	Morenia_ocellata))))	Orlitia_borneensis)	Malayemys_subtrijuga)	((Siebenrockiella_crassicollis	Notochelys_platynota)	((Morenia_petersi	Mauremys_leprosa)	Mauremys_japonica)))	(((((Malaclemys_terrapin	Leucocephalon_yuwonoi)	(Geoemyda_spengleri	(Melanochelys_trijuga	Sacalia_quadriocellata)))	Rhinoclemmys_pulcherrima)	(((Rhinoclemmys_melanosterna	(Rhinoclemmys_annulata	(Heosemys_grandis	(Heosemys_annandalii	Mauremys_annamensis))))	Rhinoclemmys_punctularia)	Rhinoclemmys_diademata))	((Rhinoclemmys_nasuta	Rhinoclemmys_areolata)	Rhinoclemmys_funerea)))));
(((Sacalia_quadriocellata	(Melanochelys_trijuga	Geoemyda_spengleri))	(((Mauremys_japonica	(Morenia_petersi	Mauremys_leprosa))	(((Pangshura_tecta	(((((((Mauremys_sinensis	(Mauremys_caspica	Mauremys_rivulata))	Morenia_ocellata)	Orlitia_borneensis)	(Mauremys_reevesii	Malayemys_subtrijuga))	Mauremys_nigricans)	Sacalia_bealei)	(Pangshura_tentoria	(Heosemys_spinosa	(Batagur_dhongoka	(((Hardella_thurjii	Pangshura_smithii)	Batagur_kachuga)	(Batagur_baska	Batagur_borneoensis)))))))	Siebenrockiella_crassicollis)	Notochelys_platynota))	((Rhinoclemmys_diademata	((Rhinoclemmys_funerea	(Rhinoclemmys_nasuta	((Cyclemys_oldhamii	(Cyclemys_dentata	((Cuora_mccordi	(Cuora_picturata	(Cuora_amboinensis	Cuora_aurocapitata)))	Cuora_flavomarginata)))	Rhinoclemmys_areolata)))	(Rhinoclemmys_punctularia	((Rhinoclemmys_annulata	((Heosemys_annandalii	Mauremys_annamensis)	Heosemys_grandis))	Rhinoclemmys_melanosterna))))	Rhinoclemmys_pulcherrima)))	Leucocephalon_yuwonoi	Malaclemys_terrapin);
((((((Pangshura_tentoria	((Batagur_dhongoka	((Batagur_borneoensis	Batagur_baska)	((Hardella_thurjii	Pangshura_smithii)	Batagur_kachuga)))	Heosemys_spinosa))	(((Orlitia_borneensis	(((Rhinoclemmys_melanosterna	((Mauremys_annamensis	Heosemys_annandalii)	Heosemys_grandis))	Rhinoclemmys_annulata)	(((Rhinoclemmys_funerea	Rhinoclemmys_areolata)	Rhinoclemmys_nasuta)	((Rhinoclemmys_diademata	(Rhinoclemmys_pulcherrima	((Cyclemys_dentata	(Cuora_flavomarginata	(Cuora_mccordi	((Cuora_amboinensis	Cuora_aurocapitata)	Cuora_picturata))))	Cyclemys_oldhamii)))	Rhinoclemmys_punctularia))))	(Mauremys_nigricans	(((Mauremys_sinensis	(Mauremys_rivulata	Mauremys_caspica))	Morenia_ocellata)	(Mauremys_reevesii	Malayemys_subtrijuga))))	Sacalia_bealei))	Pangshura_tecta)	((((Mauremys_leprosa	Morenia_petersi)	Mauremys_japonica)	Notochelys_platynota)	Siebenrockiella_crassicollis))	Sacalia_quadriocellata)	(Malaclemys_terrapin	Leucocephalon_yuwonoi)	(Geoemyda_spengleri	Melanochelys_trijuga));
((Mauremys_reevesii	(((((Mauremys_sinensis	((Batagur_borneoensis	((Batagur_kachuga	(Pangshura_smithii	Hardella_thurjii))	Batagur_baska))	Batagur_dhongoka))	(Mauremys_rivulata	Mauremys_caspica))	Morenia_ocellata)	Orlitia_borneensis)	Mauremys_nigricans))	Malayemys_subtrijuga	(((Siebenrockiella_crassicollis	Notochelys_platynota)	((((((((Rhinoclemmys_nasuta	Rhinoclemmys_areolata)	Rhinoclemmys_funerea)	((Rhinoclemmys_annulata	((Mauremys_annamensis	Heosemys_annandalii)	Heosemys_grandis))	Rhinoclemmys_melanosterna))	((Mauremys_leprosa	Morenia_petersi)	Mauremys_japonica))	Rhinoclemmys_punctularia)	Rhinoclemmys_diademata)	(Rhinoclemmys_pulcherrima	((Geoemyda_spengleri	(Melanochelys_trijuga	Sacalia_quadriocellata))	(Malaclemys_terrapin	Leucocephalon_yuwonoi))))	((((Cuora_mccordi	((Cuora_aurocapitata	Cuora_amboinensis)	Cuora_picturata))	Cuora_flavomarginata)	Cyclemys_dentata)	Cyclemys_oldhamii)))	((Pangshura_tecta	(Pangshura_tentoria	Heosemys_spinosa))	Sacalia_bealei)));
(Mauremys_reevesii	(((((((Heosemys_spinosa	((((Hardella_thurjii	Pangshura_smithii)	Batagur_kachuga)	(Batagur_baska	Batagur_borneoensis))	Batagur_dhongoka))	Pangshura_tentoria)	Pangshura_tecta)	Sacalia_bealei)	((((Rhinoclemmys_funerea	(Rhinoclemmys_nasuta	Rhinoclemmys_areolata))	((Rhinoclemmys_diademata	((Rhinoclemmys_annulata	Rhinoclemmys_melanosterna)	Rhinoclemmys_punctularia))	(((Malaclemys_terrapin	Leucocephalon_yuwonoi)	(Geoemyda_spengleri	(Sacalia_quadriocellata	Melanochelys_trijuga)))	Rhinoclemmys_pulcherrima)))	((((((Cuora_aurocapitata	Cuora_amboinensis)	Cuora_picturata)	Cuora_mccordi)	Cuora_flavomarginata)	Cyclemys_dentata)	Cyclemys_oldhamii))	((Notochelys_platynota	Siebenrockiella_crassicollis)	((Mauremys_leprosa	Morenia_petersi)	Mauremys_japonica))))	Orlitia_borneensis)	Malayemys_subtrijuga)	((((Heosemys_annandalii	Mauremys_annamensis)	Heosemys_grandis)	(((Mauremys_caspica	Mauremys_rivulata)	Mauremys_sinensis)	Morenia_ocellata))	Mauremys_nigricans));
((Siebenrockiella_crassicollis	Notochelys_platynota)	(((Cyclemys_oldhamii	((Cuora_flavomarginata	((Cuora_picturata	(Cuora_amboinensis	Cuora_aurocapitata))	Cuora_mccordi))	Cyclemys_dentata))	((((Malaclemys_terrapin	Leucocephalon_yuwonoi)	((Melanochelys_trijuga	Sacalia_quadriocellata)	Geoemyda_spengleri))	Rhinoclemmys_pulcherrima)	(((((Rhinoclemmys_annulata	((Mauremys_annamensis	Heosemys_annandalii)	Heosemys_grandis))	Rhinoclemmys_melanosterna)	(Rhinoclemmys_funerea	(Rhinoclemmys_nasuta	Rhinoclemmys_areolata)))	Rhinoclemmys_punctularia)	Rhinoclemmys_diademata)))	((Malayemys_subtrijuga	(((Morenia_ocellata	(Mauremys_sinensis	(Mauremys_rivulata	Mauremys_caspica)))	(Mauremys_reevesii	Mauremys_nigricans))	Orlitia_borneensis))	((Pangshura_tecta	(Pangshura_tentoria	((Batagur_dhongoka	((Batagur_baska	Batagur_borneoensis)	((Hardella_thurjii	Pangshura_smithii)	Batagur_kachuga)))	Heosemys_spinosa)))	Sacalia_bealei)))	(Mauremys_japonica	(Mauremys_leprosa	Morenia_petersi)));
((Pangshura_tentoria	(((((((Melanochelys_trijuga	Geoemyda_spengleri)	(Leucocephalon_yuwonoi	Malaclemys_terrapin))	Sacalia_quadriocellata)	((((Rhinoclemmys_annulata	(Heosemys_grandis	(Heosemys_annandalii	Mauremys_annamensis)))	Rhinoclemmys_melanosterna)	(((((Rhinoclemmys_nasuta	Rhinoclemmys_areolata)	Rhinoclemmys_funerea)	Rhinoclemmys_pulcherrima)	Rhinoclemmys_diademata)	Rhinoclemmys_punctularia))	(Mauremys_japonica	(Morenia_petersi	Mauremys_leprosa))))	(Siebenrockiella_crassicollis	((((((Cuora_picturata	(Cuora_aurocapitata	Cuora_amboinensis))	Cuora_mccordi)	Cuora_flavomarginata)	Cyclemys_dentata)	Cyclemys_oldhamii)	Notochelys_platynota)))	Pangshura_tecta)	(((((Morenia_ocellata	(Mauremys_sinensis	(Mauremys_rivulata	Mauremys_caspica)))	Orlitia_borneensis)	(Mauremys_reevesii	Malayemys_subtrijuga))	Mauremys_nigricans)	Sacalia_bealei)))	(Batagur_dhongoka	((Batagur_kachuga	(Hardella_thurjii	Pangshura_smithii))	(Batagur_baska	Batagur_borneoensis)))	Heosemys_spinosa);
(((Sacalia_bealei	((((((Mauremys_sinensis	(Mauremys_rivulata	Mauremys_caspica))	((Heosemys_spinosa	((Batagur_baska	Batagur_borneoensis)	((Pangshura_smithii	Hardella_thurjii)	Batagur_kachuga)))	Batagur_dhongoka))	Morenia_ocellata)	Orlitia_borneensis)	(Mauremys_reevesii	Malayemys_subtrijuga))	Mauremys_nigricans))	Pangshura_tentoria)	Pangshura_tecta	(Siebenrockiella_crassicollis	(Notochelys_platynota	(((Mauremys_leprosa	Morenia_petersi)	Mauremys_japonica)	(((((((Cuora_picturata	(Cuora_aurocapitata	Cuora_amboinensis))	Cuora_mccordi)	Cuora_flavomarginata)	Cyclemys_dentata)	Cyclemys_oldhamii)	(Rhinoclemmys_areolata	(Rhinoclemmys_nasuta	((((((Heosemys_annandalii	Mauremys_annamensis)	Heosemys_grandis)	Rhinoclemmys_annulata)	Rhinoclemmys_melanosterna)	(Rhinoclemmys_punctularia	Rhinoclemmys_diademata))	Rhinoclemmys_funerea))))	(Rhinoclemmys_pulcherrima	((Malaclemys_terrapin	Leucocephalon_yuwonoi)	(Geoemyda_spengleri	(Melanochelys_trijuga	Sacalia_quadriocellata)))))))));
((Rhinoclemmys_melanosterna	(Rhinoclemmys_punctularia	((((Cyclemys_oldhamii	(((Cuora_mccordi	(Cuora_picturata	(Cuora_amboinensis	Cuora_aurocapitata)))	Cuora_flavomarginata)	Cyclemys_dentata))	(Rhinoclemmys_pulcherrima	((Geoemyda_spengleri	(Melanochelys_trijuga	(Sacalia_quadriocellata	(((((Pangshura_tecta	(((Heosemys_spinosa	(Batagur_dhongoka	(((Pangshura_smithii	Hardella_thurjii)	Batagur_kachuga)	(Batagur_borneoensis	Batagur_baska))))	Pangshura_tentoria)	Sacalia_bealei))	Notochelys_platynota)	Siebenrockiella_crassicollis)	(Mauremys_japonica	(Mauremys_leprosa	Morenia_petersi)))	(Malayemys_subtrijuga	(Mauremys_reevesii	(Mauremys_nigricans	((Morenia_ocellata	((Mauremys_rivulata	Mauremys_caspica)	Mauremys_sinensis))	Orlitia_borneensis))))))))	(Leucocephalon_yuwonoi	Malaclemys_terrapin))))	Rhinoclemmys_diademata)	(Rhinoclemmys_funerea	(Rhinoclemmys_areolata	Rhinoclemmys_nasuta)))))	(Heosemys_grandis	(Mauremys_annamensis	Heosemys_annandalii))	Rhinoclemmys_annulata);
(Mauremys_nigricans	Mauremys_reevesii	(((Malayemys_subtrijuga	((((Cyclemys_dentata	(((Cuora_picturata	(Cuora_aurocapitata	Cuora_amboinensis))	Cuora_mccordi)	Cuora_flavomarginata))	Cyclemys_oldhamii)	((Rhinoclemmys_pulcherrima	((Rhinoclemmys_funerea	(Rhinoclemmys_areolata	Rhinoclemmys_nasuta))	(Rhinoclemmys_punctularia	((((Mauremys_annamensis	Heosemys_annandalii)	Heosemys_grandis)	Rhinoclemmys_annulata)	Rhinoclemmys_melanosterna))))	Rhinoclemmys_diademata))	((Notochelys_platynota	(((Pangshura_tecta	(Pangshura_tentoria	Sacalia_bealei))	(((Geoemyda_spengleri	Melanochelys_trijuga)	(Leucocephalon_yuwonoi	Malaclemys_terrapin))	Sacalia_quadriocellata))	Siebenrockiella_crassicollis))	(Mauremys_japonica	(Mauremys_leprosa	Morenia_petersi)))))	Orlitia_borneensis)	(((Mauremys_sinensis	(Mauremys_caspica	Mauremys_rivulata))	(Batagur_dhongoka	(Heosemys_spinosa	((Batagur_borneoensis	Batagur_baska)	(Batagur_kachuga	(Hardella_thurjii	Pangshura_smithii))))))	Morenia_ocellata)));
((((Batagur_baska	Batagur_borneoensis)	(Batagur_kachuga	(Hardella_thurjii	Pangshura_smithii)))	Batagur_dhongoka)	Heosemys_spinosa	((Sacalia_bealei	(((Mauremys_nigricans	(Morenia_ocellata	((Mauremys_caspica	Mauremys_rivulata)	Mauremys_sinensis)))	(Mauremys_reevesii	Malayemys_subtrijuga))	Orlitia_borneensis))	(Pangshura_tentoria	(Pangshura_tecta	((Sacalia_quadriocellata	(Melanochelys_trijuga	(Geoemyda_spengleri	((Malaclemys_terrapin	Leucocephalon_yuwonoi)	(((((Rhinoclemmys_melanosterna	(Rhinoclemmys_annulata	((Heosemys_annandalii	Mauremys_annamensis)	Heosemys_grandis)))	Rhinoclemmys_punctularia)	Rhinoclemmys_diademata)	((Rhinoclemmys_funerea	(Rhinoclemmys_nasuta	Rhinoclemmys_areolata))	(Cyclemys_oldhamii	(Cyclemys_dentata	(((Cuora_picturata	(Cuora_amboinensis	Cuora_aurocapitata))	Cuora_mccordi)	Cuora_flavomarginata)))))	Rhinoclemmys_pulcherrima)))))	(Siebenrockiella_crassicollis	((Mauremys_japonica	(Morenia_petersi	Mauremys_leprosa))	Notochelys_platynota)))))));
(((Mauremys_nigricans	(((Mauremys_sinensis	(Mauremys_caspica	Mauremys_rivulata))	Morenia_ocellata)	(((Rhinoclemmys_annulata	((Rhinoclemmys_punctularia	((Rhinoclemmys_pulcherrima	(((((((Cuora_aurocapitata	Cuora_amboinensis)	Cuora_picturata)	Cuora_mccordi)	Cuora_flavomarginata)	Cyclemys_dentata)	Cyclemys_oldhamii)	(Rhinoclemmys_funerea	(Rhinoclemmys_nasuta	Rhinoclemmys_areolata))))	Rhinoclemmys_diademata))	Rhinoclemmys_melanosterna))	((Heosemys_annandalii	Mauremys_annamensis)	Heosemys_grandis))	Orlitia_borneensis)))	(Mauremys_reevesii	Malayemys_subtrijuga))	((((Sacalia_quadriocellata	((Malaclemys_terrapin	Leucocephalon_yuwonoi)	(Melanochelys_trijuga	Geoemyda_spengleri)))	(Siebenrockiella_crassicollis	(((Morenia_petersi	Mauremys_leprosa)	Mauremys_japonica)	Notochelys_platynota)))	Pangshura_tecta)	(Pangshura_tentoria	(Heosemys_spinosa	(((Batagur_kachuga	(Pangshura_smithii	Hardella_thurjii))	(Batagur_borneoensis	Batagur_baska))	Batagur_dhongoka))))	Sacalia_bealei);
((Morenia_petersi	Mauremys_leprosa)	((Siebenrockiella_crassicollis	Notochelys_platynota)	(((Sacalia_bealei	(Pangshura_tecta	(((Batagur_dhongoka	((Batagur_baska	Batagur_borneoensis)	((Hardella_thurjii	Pangshura_smithii)	Batagur_kachuga)))	Heosemys_spinosa)	Pangshura_tentoria)))	((((((Rhinoclemmys_annulata	((Heosemys_annandalii	Mauremys_annamensis)	Heosemys_grandis))	Rhinoclemmys_melanosterna)	Rhinoclemmys_punctularia)	((Rhinoclemmys_areolata	Rhinoclemmys_funerea)	Rhinoclemmys_nasuta))	Orlitia_borneensis)	(Malayemys_subtrijuga	(((Morenia_ocellata	(Mauremys_sinensis	(Mauremys_caspica	Mauremys_rivulata)))	Mauremys_nigricans)	Mauremys_reevesii))))	((Melanochelys_trijuga	(((Malaclemys_terrapin	Leucocephalon_yuwonoi)	((Rhinoclemmys_diademata	(Cyclemys_dentata	(Cyclemys_oldhamii	(Cuora_flavomarginata	(Cuora_mccordi	((Cuora_aurocapitata	Cuora_amboinensis)	Cuora_picturata))))))	Rhinoclemmys_pulcherrima))	Geoemyda_spengleri))	Sacalia_quadriocellata)))	Mauremys_japonica);
(Rhinoclemmys_areolata	((((Cuora_mccordi	(Cuora_picturata	(Cuora_amboinensis	Cuora_aurocapitata)))	Cuora_flavomarginata)	Cyclemys_dentata)	Cyclemys_oldhamii)	(((((Rhinoclemmys_pulcherrima	((Geoemyda_spengleri	((Sacalia_quadriocellata	(((((Orlitia_borneensis	(((Mauremys_caspica	Mauremys_rivulata)	Mauremys_sinensis)	Morenia_ocellata))	Mauremys_nigricans)	Mauremys_reevesii)	Malayemys_subtrijuga)	(((Notochelys_platynota	(((((((Batagur_kachuga	(Pangshura_smithii	Hardella_thurjii))	(Batagur_baska	Batagur_borneoensis))	Batagur_dhongoka)	Heosemys_spinosa)	Pangshura_tentoria)	Sacalia_bealei)	Pangshura_tecta))	Siebenrockiella_crassicollis)	((Morenia_petersi	Mauremys_leprosa)	Mauremys_japonica))))	Melanochelys_trijuga))	(Leucocephalon_yuwonoi	Malaclemys_terrapin)))	Rhinoclemmys_diademata)	((Rhinoclemmys_melanosterna	((Heosemys_grandis	(Heosemys_annandalii	Mauremys_annamensis))	Rhinoclemmys_annulata))	Rhinoclemmys_punctularia))	Rhinoclemmys_funerea)	Rhinoclemmys_nasuta));
((Rhinoclemmys_punctularia	(((Heosemys_grandis	(Heosemys_annandalii	Mauremys_annamensis))	Rhinoclemmys_annulata)	Rhinoclemmys_melanosterna))	Rhinoclemmys_diademata	(((((Sacalia_bealei	(Pangshura_tecta	((((((Pangshura_smithii	Hardella_thurjii)	Batagur_kachuga)	(Batagur_borneoensis	Batagur_baska))	Batagur_dhongoka)	Heosemys_spinosa)	Pangshura_tentoria)))	(Mauremys_nigricans	((Malayemys_subtrijuga	Mauremys_reevesii)	(Orlitia_borneensis	((Mauremys_sinensis	(Mauremys_caspica	Mauremys_rivulata))	Morenia_ocellata)))))	(((Sacalia_quadriocellata	Melanochelys_trijuga)	Geoemyda_spengleri)	(Malaclemys_terrapin	Leucocephalon_yuwonoi)))	Rhinoclemmys_pulcherrima)	(Rhinoclemmys_funerea	(Rhinoclemmys_nasuta	(((((Cuora_flavomarginata	(Cuora_mccordi	(Cuora_picturata	(Cuora_amboinensis	Cuora_aurocapitata))))	(Notochelys_platynota	(Siebenrockiella_crassicollis	(Mauremys_japonica	(Morenia_petersi	Mauremys_leprosa)))))	Cyclemys_dentata)	Cyclemys_oldhamii)	Rhinoclemmys_areolata)))));
(((Pangshura_tentoria	((((Batagur_baska	Batagur_borneoensis)	((Hardella_thurjii	Pangshura_smithii)	Batagur_kachuga))	Batagur_dhongoka)	Heosemys_spinosa))	(((Notochelys_platynota	Siebenrockiella_crassicollis)	(Mauremys_japonica	(Mauremys_leprosa	Morenia_petersi)))	Pangshura_tecta))	Sacalia_bealei	((Cyclemys_oldhamii	(Rhinoclemmys_nasuta	(((((Rhinoclemmys_diademata	((((Sacalia_quadriocellata	Melanochelys_trijuga)	Geoemyda_spengleri)	(Malaclemys_terrapin	Leucocephalon_yuwonoi))	(Cyclemys_dentata	((((Cuora_aurocapitata	Cuora_amboinensis)	Cuora_picturata)	Cuora_mccordi)	Cuora_flavomarginata))))	Rhinoclemmys_pulcherrima)	(((Rhinoclemmys_annulata	((Heosemys_annandalii	Mauremys_annamensis)	Heosemys_grandis))	Rhinoclemmys_melanosterna)	Rhinoclemmys_punctularia))	Rhinoclemmys_funerea)	Rhinoclemmys_areolata)))	(Orlitia_borneensis	(Malayemys_subtrijuga	((Mauremys_nigricans	(Morenia_ocellata	(Mauremys_sinensis	(Mauremys_caspica	Mauremys_rivulata))))	Mauremys_reevesii)))));
((Cyclemys_oldhamii	(Cyclemys_dentata	(Cuora_flavomarginata	(Cuora_mccordi	(Cuora_picturata	(Cuora_amboinensis	Cuora_aurocapitata))))))	(Rhinoclemmys_funerea	(Rhinoclemmys_areolata	Rhinoclemmys_nasuta))	((((((((((Mauremys_japonica	(Mauremys_leprosa	Morenia_petersi))	Notochelys_platynota)	Siebenrockiella_crassicollis)	(((Sacalia_bealei	(((Malayemys_subtrijuga	Mauremys_reevesii)	(Orlitia_borneensis	(Morenia_ocellata	((Mauremys_sinensis	(Mauremys_caspica	Mauremys_rivulata))	((Heosemys_spinosa	((Batagur_baska	Batagur_borneoensis)	((Pangshura_smithii	Hardella_thurjii)	Batagur_kachuga)))	Batagur_dhongoka)))))	Mauremys_nigricans))	Pangshura_tentoria)	Pangshura_tecta))	Sacalia_quadriocellata)	Melanochelys_trijuga)	Geoemyda_spengleri)	(Malaclemys_terrapin	Leucocephalon_yuwonoi))	Rhinoclemmys_pulcherrima)	(Rhinoclemmys_diademata	((Rhinoclemmys_melanosterna	((Heosemys_grandis	(Mauremys_annamensis	Heosemys_annandalii))	Rhinoclemmys_annulata))	Rhinoclemmys_punctularia))));
((((((Rhinoclemmys_melanosterna	(Rhinoclemmys_annulata	(Heosemys_grandis	(Heosemys_annandalii	Mauremys_annamensis))))	Rhinoclemmys_punctularia)	Rhinoclemmys_diademata)	Rhinoclemmys_pulcherrima)	(Rhinoclemmys_funerea	(Rhinoclemmys_areolata	((((Cuora_flavomarginata	((Cuora_picturata	(Cuora_aurocapitata	Cuora_amboinensis))	Cuora_mccordi))	Cyclemys_dentata)	Cyclemys_oldhamii)	((((Pangshura_tecta	((Pangshura_tentoria	((((Batagur_borneoensis	Batagur_baska)	(Batagur_kachuga	(Pangshura_smithii	Hardella_thurjii)))	Batagur_dhongoka)	Heosemys_spinosa))	Sacalia_bealei))	((((Malaclemys_terrapin	Leucocephalon_yuwonoi)	(Geoemyda_spengleri	Melanochelys_trijuga))	Sacalia_quadriocellata)	((Mauremys_leprosa	Morenia_petersi)	Mauremys_japonica)))	Siebenrockiella_crassicollis)	Notochelys_platynota)))))	Rhinoclemmys_nasuta	(Orlitia_borneensis	(Malayemys_subtrijuga	(Mauremys_reevesii	((Morenia_ocellata	(Mauremys_sinensis	(Mauremys_rivulata	Mauremys_caspica)))	Mauremys_nigricans)))));
(Mauremys_nigricans	(Orlitia_borneensis	(Morenia_ocellata	((Mauremys_caspica	Mauremys_rivulata)	Mauremys_sinensis)))	(Mauremys_reevesii	(Malayemys_subtrijuga	(((Pangshura_tecta	(Pangshura_tentoria	((Batagur_dhongoka	((Batagur_kachuga	(Pangshura_smithii	Hardella_thurjii))	(Batagur_baska	Batagur_borneoensis)))	Heosemys_spinosa)))	Sacalia_bealei)	((((Morenia_petersi	Mauremys_leprosa)	Mauremys_japonica)	(Notochelys_platynota	Siebenrockiella_crassicollis))	(((Rhinoclemmys_pulcherrima	((Leucocephalon_yuwonoi	Malaclemys_terrapin)	((Sacalia_quadriocellata	Melanochelys_trijuga)	Geoemyda_spengleri)))	(Rhinoclemmys_diademata	(Rhinoclemmys_punctularia	(((Rhinoclemmys_annulata	((Heosemys_annandalii	Mauremys_annamensis)	Heosemys_grandis))	Rhinoclemmys_melanosterna)	(Rhinoclemmys_funerea	(Rhinoclemmys_nasuta	Rhinoclemmys_areolata))))))	(Cyclemys_oldhamii	(Cyclemys_dentata	(Cuora_flavomarginata	(Cuora_mccordi	((Cuora_amboinensis	Cuora_aurocapitata)	Cuora_picturata)))))))))));
((Pangshura_tecta	((((Mauremys_reevesii	Malayemys_subtrijuga)	(Orlitia_borneensis	(Mauremys_nigricans	((Heosemys_grandis	(Mauremys_annamensis	Heosemys_annandalii))	(((Mauremys_sinensis	(((((Pangshura_smithii	Hardella_thurjii)	Batagur_kachuga)	(Batagur_baska	Batagur_borneoensis))	Heosemys_spinosa)	Batagur_dhongoka))	(Mauremys_caspica	Mauremys_rivulata))	Morenia_ocellata)))))	Sacalia_bealei)	Pangshura_tentoria))	(((Mauremys_japonica	(Mauremys_leprosa	Morenia_petersi))	((((Rhinoclemmys_punctularia	((Rhinoclemmys_funerea	(Rhinoclemmys_nasuta	Rhinoclemmys_areolata))	(Rhinoclemmys_melanosterna	Rhinoclemmys_annulata)))	Rhinoclemmys_diademata)	(Rhinoclemmys_pulcherrima	((Malaclemys_terrapin	Leucocephalon_yuwonoi)	(Geoemyda_spengleri	(Melanochelys_trijuga	Sacalia_quadriocellata)))))	(((Cuora_flavomarginata	(((Cuora_aurocapitata	Cuora_amboinensis)	Cuora_picturata)	Cuora_mccordi))	Cyclemys_dentata)	Cyclemys_oldhamii)))	Notochelys_platynota)	Siebenrockiella_crassicollis);
((Notochelys_platynota	(Pangshura_tecta	((((Mauremys_reevesii	Malayemys_subtrijuga)	((((Mauremys_sinensis	(Mauremys_caspica	Mauremys_rivulata))	Morenia_ocellata)	(Orlitia_borneensis	((Rhinoclemmys_annulata	(Rhinoclemmys_punctularia	Rhinoclemmys_melanosterna))	((Heosemys_annandalii	Mauremys_annamensis)	Heosemys_grandis))))	Mauremys_nigricans))	Sacalia_bealei)	(((Batagur_dhongoka	((Batagur_baska	Batagur_borneoensis)	(Batagur_kachuga	(Pangshura_smithii	Hardella_thurjii))))	Heosemys_spinosa)	Pangshura_tentoria))))	(((Morenia_petersi	Mauremys_leprosa)	Mauremys_japonica)	((Melanochelys_trijuga	(((Rhinoclemmys_pulcherrima	(Rhinoclemmys_diademata	(((Rhinoclemmys_nasuta	Rhinoclemmys_areolata)	Rhinoclemmys_funerea)	(Cyclemys_oldhamii	(Cyclemys_dentata	(Cuora_flavomarginata	(Cuora_mccordi	(Cuora_picturata	(Cuora_aurocapitata	Cuora_amboinensis)))))))))	(Malaclemys_terrapin	Leucocephalon_yuwonoi))	Geoemyda_spengleri))	Sacalia_quadriocellata))	Siebenrockiella_crassicollis);
((Rhinoclemmys_pulcherrima	((Leucocephalon_yuwonoi	Malaclemys_terrapin)	(Geoemyda_spengleri	(Sacalia_quadriocellata	Melanochelys_trijuga))))	(((((((Cuora_aurocapitata	Cuora_amboinensis)	Cuora_picturata)	Cuora_mccordi)	Cuora_flavomarginata)	Cyclemys_dentata)	Cyclemys_oldhamii)	(((Mauremys_leprosa	Morenia_petersi)	Mauremys_japonica)	(((Pangshura_tecta	((Pangshura_tentoria	((Batagur_dhongoka	((Batagur_borneoensis	Batagur_baska)	(Batagur_kachuga	(Hardella_thurjii	Pangshura_smithii))))	Heosemys_spinosa))	Sacalia_bealei))	Siebenrockiella_crassicollis)	Notochelys_platynota)))	(((((((Heosemys_grandis	(Mauremys_annamensis	Heosemys_annandalii))	(Orlitia_borneensis	(Mauremys_nigricans	((Mauremys_reevesii	Malayemys_subtrijuga)	((Mauremys_sinensis	(Mauremys_rivulata	Mauremys_caspica))	Morenia_ocellata)))))	Rhinoclemmys_annulata)	Rhinoclemmys_melanosterna)	((Rhinoclemmys_areolata	Rhinoclemmys_nasuta)	Rhinoclemmys_funerea))	Rhinoclemmys_punctularia)	Rhinoclemmys_diademata));
((((((((Cuora_mccordi	(Cuora_picturata	(Cuora_aurocapitata	Cuora_amboinensis)))	Cuora_flavomarginata)	Cyclemys_dentata)	Cyclemys_oldhamii)	((Rhinoclemmys_nasuta	(((Rhinoclemmys_annulata	Rhinoclemmys_melanosterna)	Rhinoclemmys_punctularia)	Rhinoclemmys_funerea))	Rhinoclemmys_areolata))	Rhinoclemmys_diademata)	Rhinoclemmys_pulcherrima)	(((((Mauremys_japonica	(Mauremys_leprosa	Morenia_petersi))	((Notochelys_platynota	(((Mauremys_reevesii	((((Heosemys_grandis	(Mauremys_annamensis	Heosemys_annandalii))	((Mauremys_sinensis	(Mauremys_caspica	Mauremys_rivulata))	Morenia_ocellata))	Orlitia_borneensis)	Mauremys_nigricans))	Malayemys_subtrijuga)	((Pangshura_tecta	((Heosemys_spinosa	(Batagur_dhongoka	((Batagur_borneoensis	Batagur_baska)	((Pangshura_smithii	Hardella_thurjii)	Batagur_kachuga))))	Pangshura_tentoria))	Sacalia_bealei)))	Siebenrockiella_crassicollis))	Sacalia_quadriocellata)	Melanochelys_trijuga)	Geoemyda_spengleri)	(Malaclemys_terrapin	Leucocephalon_yuwonoi));
(((Pangshura_tecta	((Sacalia_quadriocellata	((Melanochelys_trijuga	Geoemyda_spengleri)	(Malaclemys_terrapin	Leucocephalon_yuwonoi)))	((Notochelys_platynota	(Mauremys_japonica	(Mauremys_leprosa	Morenia_petersi)))	Siebenrockiella_crassicollis)))	((Heosemys_spinosa	(((Batagur_baska	Batagur_borneoensis)	((Pangshura_smithii	Hardella_thurjii)	Batagur_kachuga))	Batagur_dhongoka))	Pangshura_tentoria))	Sacalia_bealei	(((Cyclemys_oldhamii	((Cuora_flavomarginata	(((Cuora_aurocapitata	Cuora_amboinensis)	Cuora_picturata)	Cuora_mccordi))	Cyclemys_dentata))	(((Rhinoclemmys_punctularia	Rhinoclemmys_diademata)	Rhinoclemmys_pulcherrima)	((((Rhinoclemmys_melanosterna	(((Heosemys_annandalii	Mauremys_annamensis)	Heosemys_grandis)	Rhinoclemmys_annulata))	Rhinoclemmys_funerea)	Rhinoclemmys_areolata)	Rhinoclemmys_nasuta)))	(Orlitia_borneensis	((Mauremys_reevesii	(Mauremys_nigricans	(Morenia_ocellata	((Mauremys_caspica	Mauremys_rivulata)	Mauremys_sinensis))))	Malayemys_subtrijuga))));
(((Malaclemys_terrapin	Leucocephalon_yuwonoi)	(((Sacalia_quadriocellata	((Pangshura_tecta	((Sacalia_bealei	(((Orlitia_borneensis	(Morenia_ocellata	((Mauremys_rivulata	Mauremys_caspica)	Mauremys_sinensis)))	(Malayemys_subtrijuga	Mauremys_reevesii))	Mauremys_nigricans))	(Pangshura_tentoria	(Heosemys_spinosa	(Batagur_dhongoka	((Batagur_baska	Batagur_borneoensis)	((Hardella_thurjii	Pangshura_smithii)	Batagur_kachuga)))))))	(Siebenrockiella_crassicollis	((Mauremys_japonica	(Mauremys_leprosa	Morenia_petersi))	Notochelys_platynota))))	Melanochelys_trijuga)	Geoemyda_spengleri))	Rhinoclemmys_pulcherrima	((((Rhinoclemmys_punctularia	(Rhinoclemmys_melanosterna	((Heosemys_grandis	(Heosemys_annandalii	Mauremys_annamensis))	Rhinoclemmys_annulata)))	(Rhinoclemmys_funerea	(Rhinoclemmys_areolata	Rhinoclemmys_nasuta)))	Rhinoclemmys_diademata)	(Cyclemys_oldhamii	(((Cuora_mccordi	((Cuora_aurocapitata	Cuora_amboinensis)	Cuora_picturata))	Cuora_flavomarginata)	Cyclemys_dentata))));
(((Morenia_ocellata	((Mauremys_sinensis	((Batagur_borneoensis	(((Hardella_thurjii	Pangshura_smithii)	Batagur_kachuga)	Batagur_baska))	Batagur_dhongoka))	(Mauremys_rivulata	Mauremys_caspica)))	(((Rhinoclemmys_annulata	(Rhinoclemmys_melanosterna	(((Rhinoclemmys_areolata	Rhinoclemmys_nasuta)	Rhinoclemmys_funerea)	Rhinoclemmys_punctularia)))	((Mauremys_annamensis	Heosemys_annandalii)	Heosemys_grandis))	Orlitia_borneensis))	((Mauremys_reevesii	Malayemys_subtrijuga)	(((Sacalia_bealei	(Heosemys_spinosa	Pangshura_tentoria))	Pangshura_tecta)	((Melanochelys_trijuga	(((Rhinoclemmys_pulcherrima	((Cyclemys_dentata	(((Cuora_flavomarginata	((Cuora_picturata	(Cuora_amboinensis	Cuora_aurocapitata))	Cuora_mccordi))	(Notochelys_platynota	(Siebenrockiella_crassicollis	((Morenia_petersi	Mauremys_leprosa)	Mauremys_japonica))))	Cyclemys_oldhamii))	Rhinoclemmys_diademata))	(Malaclemys_terrapin	Leucocephalon_yuwonoi))	Geoemyda_spengleri))	Sacalia_quadriocellata)))	Mauremys_nigricans);
(((Malayemys_subtrijuga	((Mauremys_nigricans	((Morenia_ocellata	(Mauremys_sinensis	(Mauremys_caspica	Mauremys_rivulata)))	Orlitia_borneensis))	Mauremys_reevesii))	((((Mauremys_leprosa	Morenia_petersi)	Mauremys_japonica)	(Siebenrockiella_crassicollis	((((Cyclemys_oldhamii	((Rhinoclemmys_pulcherrima	((Rhinoclemmys_punctularia	(((Heosemys_grandis	(Heosemys_annandalii	Mauremys_annamensis))	Rhinoclemmys_annulata)	Rhinoclemmys_melanosterna))	Rhinoclemmys_diademata))	(Rhinoclemmys_funerea	(Rhinoclemmys_areolata	Rhinoclemmys_nasuta))))	Cyclemys_dentata)	(Cuora_flavomarginata	((Cuora_picturata	(Cuora_aurocapitata	Cuora_amboinensis))	Cuora_mccordi)))	Notochelys_platynota)))	(Sacalia_quadriocellata	((Melanochelys_trijuga	Geoemyda_spengleri)	(Malaclemys_terrapin	Leucocephalon_yuwonoi)))))	(Sacalia_bealei	((Heosemys_spinosa	(((Batagur_kachuga	(Hardella_thurjii	Pangshura_smithii))	(Batagur_baska	Batagur_borneoensis))	Batagur_dhongoka))	Pangshura_tentoria))	Pangshura_tecta);
((Orlitia_borneensis	((Heosemys_grandis	(Heosemys_annandalii	Mauremys_annamensis))	(Rhinoclemmys_annulata	(Rhinoclemmys_melanosterna	((((Rhinoclemmys_pulcherrima	((Leucocephalon_yuwonoi	Malaclemys_terrapin)	(Geoemyda_spengleri	(Sacalia_quadriocellata	Melanochelys_trijuga))))	Rhinoclemmys_diademata)	Rhinoclemmys_punctularia)	((Rhinoclemmys_nasuta	Rhinoclemmys_areolata)	Rhinoclemmys_funerea))))))	(Mauremys_nigricans	((Malayemys_subtrijuga	(((Notochelys_platynota	(((Mauremys_leprosa	Morenia_petersi)	Mauremys_japonica)	Siebenrockiella_crassicollis))	(Cyclemys_oldhamii	(Cyclemys_dentata	((Cuora_mccordi	((Cuora_amboinensis	Cuora_aurocapitata)	Cuora_picturata))	Cuora_flavomarginata))))	((((Heosemys_spinosa	(((Batagur_borneoensis	Batagur_baska)	(Batagur_kachuga	(Pangshura_smithii	Hardella_thurjii)))	Batagur_dhongoka))	Pangshura_tentoria)	Pangshura_tecta)	Sacalia_bealei)))	Mauremys_reevesii))	((Mauremys_sinensis	(Mauremys_rivulata	Mauremys_caspica))	Morenia_ocellata));
(Sacalia_bealei	(((((((Mauremys_rivulata	Mauremys_caspica)	Mauremys_sinensis)	Morenia_ocellata)	(Mauremys_reevesii	Mauremys_nigricans))	Orlitia_borneensis)	Malayemys_subtrijuga)	((Notochelys_platynota	((Mauremys_japonica	(Morenia_petersi	Mauremys_leprosa))	Siebenrockiella_crassicollis))	(Cyclemys_oldhamii	(((Rhinoclemmys_diademata	(((Leucocephalon_yuwonoi	Malaclemys_terrapin)	(Geoemyda_spengleri	(Sacalia_quadriocellata	Melanochelys_trijuga)))	(Rhinoclemmys_pulcherrima	(((Rhinoclemmys_melanosterna	(Rhinoclemmys_annulata	((Mauremys_annamensis	Heosemys_annandalii)	Heosemys_grandis)))	Rhinoclemmys_punctularia)	((Rhinoclemmys_areolata	Rhinoclemmys_nasuta)	Rhinoclemmys_funerea)))))	Cyclemys_dentata)	(Cuora_flavomarginata	(((Cuora_amboinensis	Cuora_aurocapitata)	Cuora_picturata)	Cuora_mccordi))))))	((Pangshura_tentoria	((Batagur_dhongoka	((Batagur_borneoensis	Batagur_baska)	((Pangshura_smithii	Hardella_thurjii)	Batagur_kachuga)))	Heosemys_spinosa))	Pangshura_tecta));
(Malayemys_subtrijuga	Mauremys_reevesii	((Mauremys_nigricans	(Morenia_ocellata	(Mauremys_sinensis	(Mauremys_caspica	Mauremys_rivulata))))	(Orlitia_borneensis	(((Rhinoclemmys_annulata	Rhinoclemmys_melanosterna)	((Mauremys_annamensis	Heosemys_annandalii)	Heosemys_grandis))	(((((((Leucocephalon_yuwonoi	Malaclemys_terrapin)	((Melanochelys_trijuga	Sacalia_quadriocellata)	Geoemyda_spengleri))	Rhinoclemmys_pulcherrima)	((((Siebenrockiella_crassicollis	(Pangshura_tecta	(Sacalia_bealei	(Pangshura_tentoria	((((Batagur_kachuga	(Hardella_thurjii	Pangshura_smithii))	(Batagur_baska	Batagur_borneoensis))	Batagur_dhongoka)	Heosemys_spinosa)))))	Notochelys_platynota)	(Mauremys_japonica	(Mauremys_leprosa	Morenia_petersi)))	(Cyclemys_oldhamii	(Cyclemys_dentata	((Cuora_mccordi	((Cuora_amboinensis	Cuora_aurocapitata)	Cuora_picturata))	Cuora_flavomarginata)))))	Rhinoclemmys_diademata)	Rhinoclemmys_punctularia)	(Rhinoclemmys_funerea	(Rhinoclemmys_nasuta	Rhinoclemmys_areolata)))))));
(((Rhinoclemmys_diademata	(Rhinoclemmys_punctularia	(((Rhinoclemmys_nasuta	Rhinoclemmys_areolata)	Rhinoclemmys_funerea)	(((Heosemys_grandis	(Mauremys_annamensis	Heosemys_annandalii))	Rhinoclemmys_annulata)	Rhinoclemmys_melanosterna))))	(Rhinoclemmys_pulcherrima	((Leucocephalon_yuwonoi	Malaclemys_terrapin)	((Sacalia_quadriocellata	Melanochelys_trijuga)	Geoemyda_spengleri))))	((((Mauremys_reevesii	Malayemys_subtrijuga)	(Orlitia_borneensis	(Mauremys_nigricans	(Morenia_ocellata	(Mauremys_sinensis	(Mauremys_caspica	Mauremys_rivulata))))))	(Sacalia_bealei	((Pangshura_tentoria	(Heosemys_spinosa	(Batagur_dhongoka	((Batagur_kachuga	(Pangshura_smithii	Hardella_thurjii))	(Batagur_borneoensis	Batagur_baska)))))	Pangshura_tecta)))	((Siebenrockiella_crassicollis	Notochelys_platynota)	(Mauremys_japonica	(Morenia_petersi	Mauremys_leprosa))))	(Cyclemys_oldhamii	(Cyclemys_dentata	((Cuora_mccordi	((Cuora_aurocapitata	Cuora_amboinensis)	Cuora_picturata))	Cuora_flavomarginata))));
(((((Notochelys_platynota	(((Cyclemys_oldhamii	(Cyclemys_dentata	(Cuora_flavomarginata	(Cuora_mccordi	(Cuora_picturata	(Cuora_aurocapitata	Cuora_amboinensis))))))	((Rhinoclemmys_pulcherrima	((Leucocephalon_yuwonoi	Malaclemys_terrapin)	((Sacalia_quadriocellata	Melanochelys_trijuga)	Geoemyda_spengleri)))	((Rhinoclemmys_nasuta	(Rhinoclemmys_areolata	((Mauremys_japonica	(Rhinoclemmys_melanosterna	(Rhinoclemmys_annulata	((Heosemys_annandalii	Mauremys_annamensis)	Heosemys_grandis))))	Rhinoclemmys_funerea)))	(Rhinoclemmys_punctularia	Rhinoclemmys_diademata))))	(Morenia_petersi	Mauremys_leprosa)))	Siebenrockiella_crassicollis)	Pangshura_tecta)	(Pangshura_tentoria	(Heosemys_spinosa	(((Batagur_baska	Batagur_borneoensis)	(Batagur_kachuga	(Hardella_thurjii	Pangshura_smithii)))	Batagur_dhongoka))))	((Malayemys_subtrijuga	Mauremys_reevesii)	(Orlitia_borneensis	(Mauremys_nigricans	(((Mauremys_rivulata	Mauremys_caspica)	Mauremys_sinensis)	Morenia_ocellata))))	Sacalia_bealei);
(((Mauremys_reevesii	Malayemys_subtrijuga)	(((Mauremys_sinensis	(Mauremys_caspica	Mauremys_rivulata))	Morenia_ocellata)	Orlitia_borneensis))	(((Pangshura_tentoria	(Heosemys_spinosa	((((Pangshura_smithii	Hardella_thurjii)	Batagur_kachuga)	(Batagur_borneoensis	Batagur_baska))	Batagur_dhongoka)))	(Pangshura_tecta	((Sacalia_quadriocellata	((Geoemyda_spengleri	Melanochelys_trijuga)	(Malaclemys_terrapin	Leucocephalon_yuwonoi)))	((Mauremys_japonica	(Morenia_petersi	Mauremys_leprosa))	(Siebenrockiella_crassicollis	(Notochelys_platynota	((Cyclemys_dentata	(((Rhinoclemmys_nasuta	(Rhinoclemmys_funerea	((Rhinoclemmys_diademata	(Rhinoclemmys_punctularia	(Rhinoclemmys_melanosterna	(Rhinoclemmys_annulata	((Heosemys_annandalii	Mauremys_annamensis)	Heosemys_grandis)))))	Rhinoclemmys_pulcherrima)))	Rhinoclemmys_areolata)	Cyclemys_oldhamii))	(Cuora_flavomarginata	(((Cuora_amboinensis	Cuora_aurocapitata)	Cuora_picturata)	Cuora_mccordi)))))))))	Sacalia_bealei)	Mauremys_nigricans);
((((Malayemys_subtrijuga	((Pangshura_tecta	(Sacalia_bealei	(Pangshura_tentoria	(Heosemys_spinosa	(((Batagur_kachuga	(Hardella_thurjii	Pangshura_smithii))	(Batagur_borneoensis	Batagur_baska))	Batagur_dhongoka)))))	((((Notochelys_platynota	((((Cuora_picturata	(Cuora_amboinensis	Cuora_aurocapitata))	Cuora_mccordi)	Cuora_flavomarginata)	(((Rhinoclemmys_diademata	(Rhinoclemmys_pulcherrima	(((Rhinoclemmys_areolata	Rhinoclemmys_nasuta)	Rhinoclemmys_funerea)	(Rhinoclemmys_punctularia	((((Heosemys_annandalii	Mauremys_annamensis)	Heosemys_grandis)	Rhinoclemmys_annulata)	Rhinoclemmys_melanosterna)))))	Cyclemys_dentata)	Cyclemys_oldhamii)))	Siebenrockiella_crassicollis)	(Mauremys_japonica	(Mauremys_leprosa	Morenia_petersi)))	(Sacalia_quadriocellata	((Leucocephalon_yuwonoi	Malaclemys_terrapin)	(Geoemyda_spengleri	Melanochelys_trijuga))))))	Mauremys_reevesii)	Mauremys_nigricans)	(Morenia_ocellata	((Mauremys_caspica	Mauremys_rivulata)	Mauremys_sinensis))	Orlitia_borneensis);
((Rhinoclemmys_punctularia	(Rhinoclemmys_melanosterna	(Rhinoclemmys_annulata	(Heosemys_grandis	(Heosemys_annandalii	Mauremys_annamensis)))))	(Rhinoclemmys_funerea	(Rhinoclemmys_nasuta	Rhinoclemmys_areolata))	(((((((Siebenrockiella_crassicollis	(((Mauremys_leprosa	Morenia_petersi)	Mauremys_japonica)	(Pangshura_tecta	((Sacalia_bealei	(Mauremys_nigricans	((Orlitia_borneensis	(Morenia_ocellata	((((((Hardella_thurjii	Pangshura_smithii)	Batagur_kachuga)	(Batagur_baska	Batagur_borneoensis))	Heosemys_spinosa)	Batagur_dhongoka)	((Mauremys_rivulata	Mauremys_caspica)	Mauremys_sinensis))))	(Mauremys_reevesii	Malayemys_subtrijuga))))	Pangshura_tentoria))))	Notochelys_platynota)	(Cuora_flavomarginata	((Cuora_picturata	(Cuora_aurocapitata	Cuora_amboinensis))	Cuora_mccordi)))	Cyclemys_oldhamii)	Cyclemys_dentata)	Rhinoclemmys_diademata)	(Rhinoclemmys_pulcherrima	(((Sacalia_quadriocellata	Melanochelys_trijuga)	Geoemyda_spengleri)	(Leucocephalon_yuwonoi	Malaclemys_terrapin)))));
((Rhinoclemmys_punctularia	((((Mauremys_annamensis	Heosemys_annandalii)	Heosemys_grandis)	Rhinoclemmys_annulata)	Rhinoclemmys_melanosterna))	((((Cyclemys_oldhamii	(((Siebenrockiella_crassicollis	((Morenia_petersi	Mauremys_leprosa)	Mauremys_japonica))	Notochelys_platynota)	((Cuora_mccordi	((Cuora_aurocapitata	Cuora_amboinensis)	Cuora_picturata))	Cuora_flavomarginata)))	Cyclemys_dentata)	Rhinoclemmys_diademata)	(((Leucocephalon_yuwonoi	Malaclemys_terrapin)	(Geoemyda_spengleri	(Sacalia_quadriocellata	Melanochelys_trijuga)))	Rhinoclemmys_pulcherrima))	((Orlitia_borneensis	((Mauremys_nigricans	((Malayemys_subtrijuga	Mauremys_reevesii)	((Mauremys_sinensis	(Mauremys_caspica	Mauremys_rivulata))	Morenia_ocellata)))	(Sacalia_bealei	(Pangshura_tecta	((Heosemys_spinosa	(Batagur_dhongoka	((Batagur_kachuga	(Hardella_thurjii	Pangshura_smithii))	(Batagur_borneoensis	Batagur_baska))))	Pangshura_tentoria)))))	(Rhinoclemmys_nasuta	(Rhinoclemmys_areolata	Rhinoclemmys_funerea))));
((Cuora_flavomarginata	((Cuora_picturata	(Cuora_amboinensis	Cuora_aurocapitata))	Cuora_mccordi))	(Notochelys_platynota	((((Morenia_petersi	Mauremys_leprosa)	Mauremys_japonica)	((Malayemys_subtrijuga	((Mauremys_nigricans	(((Mauremys_sinensis	(Mauremys_caspica	Mauremys_rivulata))	Morenia_ocellata)	Orlitia_borneensis))	Mauremys_reevesii))	(Sacalia_bealei	(Pangshura_tecta	(Pangshura_tentoria	((Batagur_dhongoka	((Batagur_kachuga	(Pangshura_smithii	Hardella_thurjii))	(Batagur_baska	Batagur_borneoensis)))	Heosemys_spinosa))))))	Siebenrockiella_crassicollis))	(Cyclemys_oldhamii	(Cyclemys_dentata	(Rhinoclemmys_diademata	(((((Melanochelys_trijuga	Sacalia_quadriocellata)	Geoemyda_spengleri)	(Leucocephalon_yuwonoi	Malaclemys_terrapin))	Rhinoclemmys_pulcherrima)	((Rhinoclemmys_punctularia	(((Heosemys_grandis	(Mauremys_annamensis	Heosemys_annandalii))	Rhinoclemmys_annulata)	Rhinoclemmys_melanosterna))	(Rhinoclemmys_funerea	(Rhinoclemmys_areolata	Rhinoclemmys_nasuta))))))));
((Mauremys_reevesii	(((((Mauremys_sinensis	((Batagur_borneoensis	(Batagur_baska	(Batagur_kachuga	(Pangshura_smithii	Hardella_thurjii))))	Batagur_dhongoka))	(Mauremys_caspica	Mauremys_rivulata))	Morenia_ocellata)	((Heosemys_annandalii	Mauremys_annamensis)	Heosemys_grandis))	Mauremys_nigricans))	(((Heosemys_spinosa	Pangshura_tentoria)	Pangshura_tecta)	Sacalia_bealei)	((Malayemys_subtrijuga	(((Siebenrockiella_crassicollis	Notochelys_platynota)	(Mauremys_japonica	(Mauremys_leprosa	Morenia_petersi)))	((((((Rhinoclemmys_punctularia	(Rhinoclemmys_diademata	(((Geoemyda_spengleri	(Sacalia_quadriocellata	Melanochelys_trijuga))	(Malaclemys_terrapin	Leucocephalon_yuwonoi))	Rhinoclemmys_pulcherrima)))	(Rhinoclemmys_annulata	Rhinoclemmys_melanosterna))	Rhinoclemmys_funerea)	Rhinoclemmys_nasuta)	Rhinoclemmys_areolata)	(Cyclemys_oldhamii	(Cyclemys_dentata	((Cuora_mccordi	(Cuora_picturata	(Cuora_aurocapitata	Cuora_amboinensis)))	Cuora_flavomarginata))))))	Orlitia_borneensis));
