# Supplementary material for: Estimating the phylogeny of geoemydid turtles (Cryptodira) from landmark data: an assessment of different methods
Source: PeerJ. 2019 Aug 22;7:e7476. doi: 10.7717/peerj.7476 (PMC6708579; doi:10.7717/peerj.7476)
Supplement: Supplemental Information 10 — The trees are organised in folders corresponding to each landmark dataset. Within each folder the trees are named as follows: ‘dyn’ for dynamic LAUP ‘gpa’ for LAUP on GPA alignment ‘lin’ for linear parsimony ‘ml’ for maximum likelihood ‘nj’ for neighbour-joining ‘sqcpars’ for squared-change parsimony ‘_bs’ and ‘_bscon’ denote bootstrap trees, and bootstrap consensus trees, respectively. [file peerj-07-7476-s010.zip › trees/pos_lobe/sqcpars_bscon.tre]

((((((((Hardella_thurjii,Pangshura_smithii)100,Batagur_kachuga)100,(Batagur_borneoensis,Batagur_baska)86.5)100,Batagur_dhongoka)81,Heosemys_spinosa)86.5,((((((Cuora_aurocapitata,Cuora_amboinensis)100,Cuora_picturata)100,Cuora_mccordi)100,Cuora_flavomarginata)100,Cyclemys_dentata)83.5,Cyclemys_oldhamii)82,(((Mauremys_annamensis,Heosemys_annandalii)100,Heosemys_grandis)100,Rhinoclemmys_annulata,Rhinoclemmys_melanosterna)75.5,((Mauremys_leprosa,Morenia_petersi)98,Mauremys_japonica)96.5,((Mauremys_rivulata,Mauremys_caspica)100,Mauremys_sinensis)85,Sacalia_quadriocellata,Melanochelys_trijuga,Geoemyda_spengleri,Siebenrockiella_crassicollis,Notochelys_platynota,Sacalia_bealei,Pangshura_tentoria,Pangshura_tecta,Malayemys_subtrijuga,Mauremys_reevesii,Mauremys_nigricans,Morenia_ocellata,Orlitia_borneensis,Rhinoclemmys_areolata,Rhinoclemmys_nasuta,Rhinoclemmys_funerea,Rhinoclemmys_diademata,Rhinoclemmys_pulcherrima,Rhinoclemmys_punctularia)94.5,Leucocephalon_yuwonoi)NA,Malaclemys_terrapin)100;
