# Supplementary material for: Estimating the phylogeny of geoemydid turtles (Cryptodira) from landmark data: an assessment of different methods
Source: PeerJ. 2019 Aug 22;7:e7476. doi: 10.7717/peerj.7476 (PMC6708579; doi:10.7717/peerj.7476)
Supplement: Supplemental Information 10 — The trees are organised in folders corresponding to each landmark dataset. Within each folder the trees are named as follows: ‘dyn’ for dynamic LAUP ‘gpa’ for LAUP on GPA alignment ‘lin’ for linear parsimony ‘ml’ for maximum likelihood ‘nj’ for neighbour-joining ‘sqcpars’ for squared-change parsimony ‘_bs’ and ‘_bscon’ denote bootstrap trees, and bootstrap consensus trees, respectively. [file peerj-07-7476-s010.zip › trees/shell/dyn.tre]

(Malaclemys_terrapin:0.00000,(Geoemyda_spengleri:0.48841,(Rhinoclemmys_annulata:0.26932,(Rhinoclemmys_areolata:0.22717,((((Morenia_ocellata:0.36602,(((Mauremys_annamensis:0.33023,(Mauremys_reevesii:0.16840,Mauremys_nigricans:0.13556):0.13208):0.06666,(Mauremys_caspica:0.20659,Mauremys_rivulata:0.26998):0.11117):0.09544,(Heosemys_grandis:0.24419,Heosemys_annandalii:0.37495):0.14866):0.06361):0.08460,(Sacalia_bealei:0.24542,(Siebenrockiella_crassicollis:0.23564,Malayemys_subtrijuga:0.25317):0.10094):0.07430):0.06108,(Melanochelys_trijuga:0.17895,((Mauremys_japonica:0.25316,(Notochelys_platynota:0.21393,(Cyclemys_dentata:0.21649,(Cyclemys_oldhamii:0.24841,(Cuora_aurocapitata:0.22827,(Cuora_amboinensis:0.27725,(Cuora_mccordi:0.26429,Cuora_flavomarginata:0.27160):0.14279):0.17892):0.29110):0.09714):0.18380):0.14358):0.08552,(((Mauremys_sinensis:0.25016,(Orlitia_borneensis:0.32190,((Batagur_dhongoka:0.22731,(Hardella_thurjii:0.22676,(Pangshura_smithii:0.18008,(Batagur_kachuga:0.37512,Batagur_baska:0.41892):0.26830):0.14826):0.14472):0.13188,(Pangshura_tentoria:0.18560,Pangshura_tecta:0.20983):0.16129):0.11986):0.12635):0.10926,(Heosemys_spinosa:0.33464,Leucocephalon_yuwonoi:0.51022):0.16525):0.10911,(Morenia_petersi:0.30130,Mauremys_leprosa:0.25708):0.11070):0.07847):0.09745):0.08662):0.08792,(Rhinoclemmys_nasuta:0.22527,(Rhinoclemmys_pulcherrima:0.20643,(Rhinoclemmys_funerea:0.25932,(Rhinoclemmys_punctularia:0.17695,Rhinoclemmys_melanosterna:0.35486):0.08649):0.08274):0.06112):0.09272):0.07425):0.10847):0.17215):0.57761);
