# Supplementary material for: Estimating the phylogeny of geoemydid turtles (Cryptodira) from landmark data: an assessment of different methods
Source: PeerJ. 2019 Aug 22;7:e7476. doi: 10.7717/peerj.7476 (PMC6708579; doi:10.7717/peerj.7476)
Supplement: Supplemental Information 10 — The trees are organised in folders corresponding to each landmark dataset. Within each folder the trees are named as follows: ‘dyn’ for dynamic LAUP ‘gpa’ for LAUP on GPA alignment ‘lin’ for linear parsimony ‘ml’ for maximum likelihood ‘nj’ for neighbour-joining ‘sqcpars’ for squared-change parsimony ‘_bs’ and ‘_bscon’ denote bootstrap trees, and bootstrap consensus trees, respectively. [file peerj-07-7476-s010.zip › trees/shell/dyn_bs.tre]

(Malaclemys_terrapin	(((Melanochelys_trijuga	(((Mauremys_reevesii	Mauremys_nigricans )	(Siebenrockiella_crassicollis	Malayemys_subtrijuga ))	((Sacalia_bealei	(Morenia_ocellata	((Mauremys_annamensis	(Geoemyda_spengleri	Rhinoclemmys_annulata ))	(Mauremys_caspica	Mauremys_rivulata ))))	((Orlitia_borneensis	(Mauremys_sinensis	(((Batagur_dhongoka	(Hardella_thurjii	(Pangshura_smithii	(Batagur_kachuga	Batagur_baska ))))	(Pangshura_tentoria	Pangshura_tecta ))	(Heosemys_spinosa	Leucocephalon_yuwonoi ))))	((Rhinoclemmys_pulcherrima	(Rhinoclemmys_melanosterna	(Heosemys_grandis	Heosemys_annandalii )))	(Rhinoclemmys_areolata	(Rhinoclemmys_nasuta	(Rhinoclemmys_punctularia	Rhinoclemmys_funerea ))))))))	(Mauremys_japonica	(Morenia_petersi	Mauremys_leprosa )))	(Notochelys_platynota	(Cyclemys_dentata	(Cyclemys_oldhamii	(Cuora_aurocapitata	(Cuora_amboinensis	(Cuora_mccordi	Cuora_flavomarginata ))))))));
(Malaclemys_terrapin	(Mauremys_rivulata	(Mauremys_caspica	((Mauremys_reevesii	Mauremys_nigricans )	((((Mauremys_japonica	(Notochelys_platynota	(Cyclemys_dentata	(Cyclemys_oldhamii	(Cuora_aurocapitata	(Cuora_amboinensis	(Cuora_mccordi	Cuora_flavomarginata )))))))	(Melanochelys_trijuga	(Siebenrockiella_crassicollis	Malayemys_subtrijuga )))	(Orlitia_borneensis	((((Batagur_dhongoka	(Hardella_thurjii	(Pangshura_smithii	(Batagur_kachuga	Batagur_baska ))))	(Pangshura_tentoria	Pangshura_tecta ))	(Mauremys_sinensis	(Heosemys_spinosa	Leucocephalon_yuwonoi )))	(Morenia_petersi	Mauremys_leprosa ))))	((((Rhinoclemmys_areolata	(Rhinoclemmys_annulata	(Geoemyda_spengleri	Mauremys_annamensis )))	(Rhinoclemmys_melanosterna	(Rhinoclemmys_pulcherrima	(Rhinoclemmys_nasuta	(Rhinoclemmys_punctularia	Rhinoclemmys_funerea )))))	(Heosemys_grandis	Heosemys_annandalii ))	(Morenia_ocellata	Sacalia_bealei )))))));
(Malaclemys_terrapin	(Mauremys_rivulata	(Mauremys_caspica	((Mauremys_reevesii	Mauremys_nigricans )	(((Mauremys_japonica	(Notochelys_platynota	(Cyclemys_dentata	(Cyclemys_oldhamii	(Cuora_aurocapitata	(Cuora_amboinensis	(Cuora_mccordi	Cuora_flavomarginata )))))))	(Melanochelys_trijuga	(((Mauremys_sinensis	(Orlitia_borneensis	((Batagur_dhongoka	(Hardella_thurjii	(Pangshura_smithii	(Batagur_kachuga	Batagur_baska ))))	(Pangshura_tentoria	Pangshura_tecta ))))	(Heosemys_spinosa	Leucocephalon_yuwonoi ))	(Morenia_petersi	Mauremys_leprosa ))))	(((Geoemyda_spengleri	Mauremys_annamensis )	(Rhinoclemmys_annulata	(Rhinoclemmys_areolata	((Rhinoclemmys_pulcherrima	(Rhinoclemmys_melanosterna	(Heosemys_grandis	Heosemys_annandalii )))	(Rhinoclemmys_nasuta	(Rhinoclemmys_punctularia	Rhinoclemmys_funerea ))))))	(Malayemys_subtrijuga	(Siebenrockiella_crassicollis	(Morenia_ocellata	Sacalia_bealei )))))))));
(Malaclemys_terrapin	(Geoemyda_spengleri	(Mauremys_annamensis	(Rhinoclemmys_annulata	(((Mauremys_reevesii	Mauremys_nigricans )	(Mauremys_caspica	Mauremys_rivulata ))	(((Mauremys_japonica	(Cyclemys_dentata	(Cyclemys_oldhamii	(Cuora_aurocapitata	(Cuora_amboinensis	(Cuora_mccordi	Cuora_flavomarginata ))))))	(Notochelys_platynota	(((Mauremys_sinensis	((Batagur_dhongoka	(Hardella_thurjii	(Pangshura_smithii	(Batagur_kachuga	Batagur_baska ))))	(Pangshura_tentoria	Pangshura_tecta )))	(Heosemys_spinosa	Leucocephalon_yuwonoi ))	(Morenia_petersi	Mauremys_leprosa ))))	(((Melanochelys_trijuga	(Heosemys_grandis	(Heosemys_annandalii	Morenia_ocellata )))	(Sacalia_bealei	(Siebenrockiella_crassicollis	Malayemys_subtrijuga )))	((Rhinoclemmys_nasuta	(Orlitia_borneensis	Rhinoclemmys_funerea ))	(Rhinoclemmys_punctularia	(Rhinoclemmys_areolata	(Rhinoclemmys_pulcherrima	Rhinoclemmys_melanosterna )))))))))));
(Malaclemys_terrapin	((Mauremys_japonica	(((((Mauremys_reevesii	Mauremys_nigricans )	(Mauremys_caspica	Mauremys_rivulata ))	(Rhinoclemmys_annulata	(Geoemyda_spengleri	Mauremys_annamensis )))	(((Rhinoclemmys_melanosterna	(Heosemys_grandis	Heosemys_annandalii ))	(Rhinoclemmys_areolata	(Rhinoclemmys_pulcherrima	(Rhinoclemmys_nasuta	(Rhinoclemmys_punctularia	Rhinoclemmys_funerea )))))	((Malayemys_subtrijuga	(Melanochelys_trijuga	Siebenrockiella_crassicollis ))	(Morenia_ocellata	Sacalia_bealei ))))	(((Mauremys_sinensis	(Orlitia_borneensis	((Batagur_dhongoka	(Hardella_thurjii	(Pangshura_smithii	(Batagur_kachuga	Batagur_baska ))))	(Pangshura_tentoria	Pangshura_tecta ))))	(Heosemys_spinosa	Leucocephalon_yuwonoi ))	(Morenia_petersi	Mauremys_leprosa ))))	(Notochelys_platynota	(Cyclemys_dentata	(Cyclemys_oldhamii	(Cuora_aurocapitata	(Cuora_amboinensis	(Cuora_mccordi	Cuora_flavomarginata ))))))));
(Malaclemys_terrapin	((Mauremys_japonica	((Melanochelys_trijuga	((((((Mauremys_reevesii	Mauremys_nigricans )	(Mauremys_caspica	Mauremys_rivulata ))	(Rhinoclemmys_annulata	(Geoemyda_spengleri	Mauremys_annamensis )))	(Morenia_ocellata	(Heosemys_grandis	Heosemys_annandalii )))	(Sacalia_bealei	(Siebenrockiella_crassicollis	Malayemys_subtrijuga )))	((Rhinoclemmys_areolata	(Rhinoclemmys_pulcherrima	Rhinoclemmys_melanosterna ))	(Rhinoclemmys_nasuta	(Rhinoclemmys_punctularia	Rhinoclemmys_funerea )))))	(((Mauremys_sinensis	((Orlitia_borneensis	(Batagur_dhongoka	(Hardella_thurjii	(Pangshura_smithii	(Batagur_kachuga	Batagur_baska )))))	(Pangshura_tentoria	Pangshura_tecta )))	(Heosemys_spinosa	Leucocephalon_yuwonoi ))	(Morenia_petersi	Mauremys_leprosa ))))	(Notochelys_platynota	(Cyclemys_dentata	(Cyclemys_oldhamii	(Cuora_aurocapitata	(Cuora_amboinensis	(Cuora_mccordi	Cuora_flavomarginata ))))))));
(Malaclemys_terrapin	((Mauremys_japonica	((Melanochelys_trijuga	(((((Mauremys_reevesii	Mauremys_nigricans )	(Sacalia_bealei	(Siebenrockiella_crassicollis	Malayemys_subtrijuga )))	(((Rhinoclemmys_annulata	(Geoemyda_spengleri	Mauremys_annamensis ))	(Mauremys_caspica	Mauremys_rivulata ))	(Morenia_ocellata	(Heosemys_grandis	Heosemys_annandalii ))))	(Orlitia_borneensis	(Mauremys_sinensis	(((Batagur_dhongoka	(Hardella_thurjii	(Pangshura_smithii	(Batagur_kachuga	Batagur_baska ))))	(Pangshura_tentoria	Pangshura_tecta ))	(Heosemys_spinosa	Leucocephalon_yuwonoi )))))	((Rhinoclemmys_areolata	(Rhinoclemmys_pulcherrima	Rhinoclemmys_melanosterna ))	(Rhinoclemmys_nasuta	(Rhinoclemmys_punctularia	Rhinoclemmys_funerea )))))	(Morenia_petersi	Mauremys_leprosa )))	(Notochelys_platynota	(Cyclemys_dentata	(Cyclemys_oldhamii	(Cuora_aurocapitata	(Cuora_amboinensis	(Cuora_mccordi	Cuora_flavomarginata ))))))));
(Malaclemys_terrapin	(Mauremys_japonica	(((Malayemys_subtrijuga	(((Mauremys_reevesii	Mauremys_nigricans )	(Mauremys_caspica	Mauremys_rivulata ))	(((Geoemyda_spengleri	Mauremys_annamensis )	(Rhinoclemmys_annulata	(Rhinoclemmys_areolata	((Rhinoclemmys_pulcherrima	(Rhinoclemmys_melanosterna	(Heosemys_grandis	Heosemys_annandalii )))	(Rhinoclemmys_nasuta	(Rhinoclemmys_punctularia	Rhinoclemmys_funerea ))))))	((Melanochelys_trijuga	Siebenrockiella_crassicollis )	(Morenia_ocellata	Sacalia_bealei )))))	((Orlitia_borneensis	(Mauremys_sinensis	(((Batagur_dhongoka	(Hardella_thurjii	(Pangshura_smithii	(Batagur_kachuga	Batagur_baska ))))	(Pangshura_tentoria	Pangshura_tecta ))	(Heosemys_spinosa	Leucocephalon_yuwonoi ))))	(Morenia_petersi	Mauremys_leprosa )))	(Notochelys_platynota	(Cyclemys_dentata	(Cyclemys_oldhamii	(Cuora_aurocapitata	(Cuora_amboinensis	(Cuora_mccordi	Cuora_flavomarginata )))))))));
(Malaclemys_terrapin	(Leucocephalon_yuwonoi	(((Mauremys_japonica	(Melanochelys_trijuga	(((((Mauremys_reevesii	Mauremys_nigricans )	(Rhinoclemmys_annulata	(Geoemyda_spengleri	Mauremys_annamensis )))	((Morenia_ocellata	(Heosemys_grandis	Heosemys_annandalii ))	(Mauremys_caspica	Mauremys_rivulata )))	(Sacalia_bealei	(Siebenrockiella_crassicollis	Malayemys_subtrijuga )))	((Rhinoclemmys_pulcherrima	(Rhinoclemmys_nasuta	(Rhinoclemmys_punctularia	Rhinoclemmys_funerea )))	(Rhinoclemmys_melanosterna	Rhinoclemmys_areolata )))))	(Heosemys_spinosa	((Mauremys_sinensis	(Orlitia_borneensis	((Batagur_dhongoka	(Hardella_thurjii	(Pangshura_smithii	(Batagur_kachuga	Batagur_baska ))))	(Pangshura_tentoria	Pangshura_tecta ))))	(Morenia_petersi	Mauremys_leprosa ))))	(Notochelys_platynota	(Cyclemys_dentata	(Cyclemys_oldhamii	(Cuora_aurocapitata	(Cuora_amboinensis	(Cuora_mccordi	Cuora_flavomarginata )))))))));
(Malaclemys_terrapin	((Mauremys_japonica	((((((Mauremys_reevesii	Mauremys_nigricans )	(Rhinoclemmys_annulata	(Geoemyda_spengleri	Mauremys_annamensis )))	((Heosemys_annandalii	Morenia_ocellata )	(Mauremys_caspica	Mauremys_rivulata )))	((Melanochelys_trijuga	((Heosemys_grandis	Rhinoclemmys_melanosterna )	(Rhinoclemmys_areolata	(Rhinoclemmys_nasuta	(Rhinoclemmys_pulcherrima	(Rhinoclemmys_punctularia	Rhinoclemmys_funerea ))))))	(Sacalia_bealei	(Siebenrockiella_crassicollis	Malayemys_subtrijuga ))))	((Mauremys_sinensis	(Orlitia_borneensis	((Batagur_dhongoka	(Hardella_thurjii	(Pangshura_smithii	(Batagur_kachuga	Batagur_baska ))))	(Pangshura_tentoria	Pangshura_tecta ))))	(Heosemys_spinosa	Leucocephalon_yuwonoi )))	(Morenia_petersi	Mauremys_leprosa )))	(Notochelys_platynota	((Cuora_aurocapitata	(Cuora_amboinensis	(Cuora_mccordi	Cuora_flavomarginata )))	(Cyclemys_oldhamii	Cyclemys_dentata )))));
(Malaclemys_terrapin	((Mauremys_japonica	((((Mauremys_reevesii	Mauremys_nigricans )	(Siebenrockiella_crassicollis	Malayemys_subtrijuga ))	((Melanochelys_trijuga	(((Sacalia_bealei	(Mauremys_sinensis	(((Batagur_dhongoka	(Hardella_thurjii	(Pangshura_smithii	(Batagur_kachuga	Batagur_baska ))))	(Pangshura_tentoria	Pangshura_tecta ))	(Heosemys_spinosa	Leucocephalon_yuwonoi ))))	(Orlitia_borneensis	(Rhinoclemmys_areolata	(Rhinoclemmys_nasuta	(Rhinoclemmys_pulcherrima	(Rhinoclemmys_funerea	(Rhinoclemmys_punctularia	Rhinoclemmys_melanosterna )))))))	(Morenia_petersi	Morenia_ocellata )))	(Heosemys_grandis	Heosemys_annandalii )))	((Mauremys_annamensis	(Geoemyda_spengleri	Rhinoclemmys_annulata ))	(Mauremys_caspica	(Mauremys_rivulata	Mauremys_leprosa )))))	(Notochelys_platynota	((Cuora_aurocapitata	(Cuora_amboinensis	(Cuora_mccordi	Cuora_flavomarginata )))	(Cyclemys_oldhamii	Cyclemys_dentata )))));
(Malaclemys_terrapin	(Geoemyda_spengleri	(Mauremys_annamensis	((Melanochelys_trijuga	(Siebenrockiella_crassicollis	(((Malayemys_subtrijuga	((Mauremys_reevesii	Mauremys_nigricans )	(Mauremys_caspica	Mauremys_rivulata )))	(Morenia_ocellata	Sacalia_bealei ))	((Rhinoclemmys_melanosterna	(Heosemys_grandis	Heosemys_annandalii ))	(Rhinoclemmys_areolata	(Rhinoclemmys_annulata	(Rhinoclemmys_pulcherrima	(Rhinoclemmys_nasuta	(Rhinoclemmys_punctularia	Rhinoclemmys_funerea )))))))))	(Mauremys_japonica	((Notochelys_platynota	(Cyclemys_dentata	(Cyclemys_oldhamii	(Cuora_aurocapitata	(Cuora_amboinensis	(Cuora_mccordi	Cuora_flavomarginata ))))))	(((Mauremys_sinensis	(Orlitia_borneensis	((Batagur_dhongoka	(Hardella_thurjii	(Pangshura_smithii	(Batagur_kachuga	Batagur_baska ))))	(Pangshura_tentoria	Pangshura_tecta ))))	(Heosemys_spinosa	Leucocephalon_yuwonoi ))	(Morenia_petersi	Mauremys_leprosa ))))))));
(Malaclemys_terrapin	((Mauremys_japonica	((((((Malayemys_subtrijuga	((Mauremys_reevesii	Mauremys_nigricans )	((Morenia_ocellata	(Heosemys_grandis	Heosemys_annandalii ))	(Mauremys_annamensis	(Mauremys_caspica	Mauremys_rivulata )))))	(Melanochelys_trijuga	Siebenrockiella_crassicollis ))	(Geoemyda_spengleri	Sacalia_bealei ))	((Rhinoclemmys_pulcherrima	(Rhinoclemmys_nasuta	(Rhinoclemmys_punctularia	Rhinoclemmys_funerea )))	(Rhinoclemmys_areolata	(Rhinoclemmys_melanosterna	Rhinoclemmys_annulata ))))	((Mauremys_sinensis	(Orlitia_borneensis	((Batagur_dhongoka	(Hardella_thurjii	(Pangshura_smithii	(Batagur_kachuga	Batagur_baska ))))	(Pangshura_tentoria	Pangshura_tecta ))))	(Heosemys_spinosa	Leucocephalon_yuwonoi )))	(Morenia_petersi	Mauremys_leprosa )))	(Notochelys_platynota	(Cyclemys_dentata	(Cyclemys_oldhamii	(Cuora_aurocapitata	(Cuora_amboinensis	(Cuora_mccordi	Cuora_flavomarginata ))))))));
(Malaclemys_terrapin	(Geoemyda_spengleri	(Rhinoclemmys_annulata	(Rhinoclemmys_areolata	(((((Malayemys_subtrijuga	(Mauremys_reevesii	Mauremys_nigricans ))	((Morenia_ocellata	(Heosemys_grandis	Heosemys_annandalii ))	(Mauremys_annamensis	(Mauremys_caspica	Mauremys_rivulata ))))	(Siebenrockiella_crassicollis	Sacalia_bealei ))	(Melanochelys_trijuga	(((Mauremys_japonica	(Notochelys_platynota	(Cyclemys_dentata	(Cyclemys_oldhamii	(Cuora_aurocapitata	(Cuora_mccordi	(Cuora_amboinensis	Cuora_flavomarginata )))))))	(Morenia_petersi	Mauremys_leprosa ))	((Mauremys_sinensis	(Orlitia_borneensis	((Batagur_dhongoka	(Hardella_thurjii	(Pangshura_smithii	(Batagur_kachuga	Batagur_baska ))))	(Pangshura_tentoria	Pangshura_tecta ))))	(Heosemys_spinosa	Leucocephalon_yuwonoi )))))	((Rhinoclemmys_pulcherrima	(Rhinoclemmys_punctularia	Rhinoclemmys_melanosterna ))	(Rhinoclemmys_funerea	Rhinoclemmys_nasuta )))))));
(Malaclemys_terrapin	(((((((Mauremys_reevesii	Mauremys_nigricans )	(Mauremys_caspica	Mauremys_rivulata ))	(Rhinoclemmys_annulata	(Geoemyda_spengleri	Mauremys_annamensis )))	(((Morenia_ocellata	(Heosemys_grandis	Heosemys_annandalii ))	(Melanochelys_trijuga	((Rhinoclemmys_pulcherrima	(Rhinoclemmys_funerea	Rhinoclemmys_nasuta ))	(Rhinoclemmys_areolata	(Rhinoclemmys_punctularia	Rhinoclemmys_melanosterna )))))	(Sacalia_bealei	(Siebenrockiella_crassicollis	Malayemys_subtrijuga ))))	((Mauremys_sinensis	(Orlitia_borneensis	((Batagur_dhongoka	(Hardella_thurjii	(Pangshura_smithii	(Batagur_kachuga	Batagur_baska ))))	(Pangshura_tentoria	Pangshura_tecta ))))	(Heosemys_spinosa	Leucocephalon_yuwonoi )))	(Mauremys_japonica	(Morenia_petersi	Mauremys_leprosa )))	(Notochelys_platynota	(Cyclemys_dentata	(Cyclemys_oldhamii	(Cuora_aurocapitata	(Cuora_amboinensis	(Cuora_mccordi	Cuora_flavomarginata ))))))));
(Malaclemys_terrapin	(Notochelys_platynota	((Mauremys_japonica	((Mauremys_annamensis	(Mauremys_reevesii	Mauremys_nigricans ))	((Melanochelys_trijuga	(((((Rhinoclemmys_areolata	(Geoemyda_spengleri	Rhinoclemmys_annulata ))	(Rhinoclemmys_pulcherrima	(Rhinoclemmys_nasuta	(Rhinoclemmys_punctularia	Rhinoclemmys_funerea ))))	(Sacalia_bealei	(Heosemys_spinosa	Leucocephalon_yuwonoi )))	(Morenia_ocellata	((Mauremys_sinensis	((Orlitia_borneensis	((Batagur_dhongoka	(Hardella_thurjii	(Pangshura_smithii	(Batagur_kachuga	Batagur_baska ))))	(Pangshura_tentoria	Pangshura_tecta )))	(Morenia_petersi	Mauremys_leprosa )))	(Mauremys_caspica	Mauremys_rivulata ))))	(Rhinoclemmys_melanosterna	(Heosemys_grandis	Heosemys_annandalii ))))	(Siebenrockiella_crassicollis	Malayemys_subtrijuga ))))	(Cyclemys_dentata	(Cyclemys_oldhamii	(Cuora_aurocapitata	(Cuora_mccordi	(Cuora_amboinensis	Cuora_flavomarginata ))))))));
(Malaclemys_terrapin	((Mauremys_japonica	(((Orlitia_borneensis	((((Mauremys_reevesii	Mauremys_nigricans )	(Mauremys_annamensis	(Geoemyda_spengleri	Rhinoclemmys_annulata )))	((Morenia_ocellata	(Heosemys_grandis	Heosemys_annandalii ))	(Mauremys_caspica	Mauremys_rivulata )))	((Melanochelys_trijuga	(Rhinoclemmys_areolata	(Rhinoclemmys_nasuta	(Rhinoclemmys_pulcherrima	(Rhinoclemmys_funerea	(Rhinoclemmys_punctularia	Rhinoclemmys_melanosterna ))))))	(Sacalia_bealei	(Siebenrockiella_crassicollis	Malayemys_subtrijuga )))))	(Mauremys_sinensis	(((Batagur_dhongoka	(Hardella_thurjii	(Pangshura_smithii	(Batagur_kachuga	Batagur_baska ))))	(Pangshura_tentoria	Pangshura_tecta ))	(Heosemys_spinosa	Leucocephalon_yuwonoi ))))	(Morenia_petersi	Mauremys_leprosa )))	(Notochelys_platynota	((Cuora_aurocapitata	(Cuora_amboinensis	(Cuora_mccordi	Cuora_flavomarginata )))	(Cyclemys_oldhamii	Cyclemys_dentata )))));
(Malaclemys_terrapin	(Geoemyda_spengleri	(Rhinoclemmys_annulata	(Rhinoclemmys_areolata	((((((Mauremys_reevesii	Mauremys_nigricans )	(Mauremys_caspica	Mauremys_rivulata ))	(Mauremys_annamensis	(Rhinoclemmys_melanosterna	(Heosemys_grandis	Heosemys_annandalii ))))	(Melanochelys_trijuga	((Mauremys_japonica	(Notochelys_platynota	(Cyclemys_dentata	(Cyclemys_oldhamii	(Cuora_aurocapitata	(Cuora_amboinensis	(Cuora_mccordi	Cuora_flavomarginata )))))))	(((Mauremys_sinensis	(Orlitia_borneensis	((Batagur_dhongoka	(Hardella_thurjii	(Pangshura_smithii	(Batagur_kachuga	Batagur_baska ))))	(Pangshura_tentoria	Pangshura_tecta ))))	(Heosemys_spinosa	Leucocephalon_yuwonoi ))	(Morenia_petersi	Mauremys_leprosa )))))	(Morenia_ocellata	(Sacalia_bealei	(Siebenrockiella_crassicollis	Malayemys_subtrijuga ))))	(Rhinoclemmys_pulcherrima	(Rhinoclemmys_nasuta	(Rhinoclemmys_punctularia	Rhinoclemmys_funerea ))))))));
(Malaclemys_terrapin	(Leucocephalon_yuwonoi	((((Mauremys_japonica	(((Mauremys_reevesii	Mauremys_nigricans )	(Mauremys_caspica	Mauremys_rivulata ))	(Malayemys_subtrijuga	(Melanochelys_trijuga	(((Rhinoclemmys_annulata	(Geoemyda_spengleri	Mauremys_annamensis ))	((Rhinoclemmys_melanosterna	(Heosemys_grandis	Heosemys_annandalii ))	(Rhinoclemmys_areolata	((Rhinoclemmys_nasuta	(Orlitia_borneensis	Rhinoclemmys_funerea ))	(Rhinoclemmys_pulcherrima	Rhinoclemmys_punctularia )))))	(Sacalia_bealei	(Siebenrockiella_crassicollis	Morenia_ocellata )))))))	(Notochelys_platynota	((Cuora_aurocapitata	(Cuora_amboinensis	(Cuora_mccordi	Cuora_flavomarginata )))	(Cyclemys_oldhamii	Cyclemys_dentata ))))	(Morenia_petersi	Mauremys_leprosa ))	(Heosemys_spinosa	(Mauremys_sinensis	((Batagur_dhongoka	(Hardella_thurjii	(Pangshura_smithii	(Batagur_kachuga	Batagur_baska ))))	(Pangshura_tentoria	Pangshura_tecta )))))));
(Malaclemys_terrapin	((Mauremys_japonica	((Melanochelys_trijuga	(((((Mauremys_reevesii	Mauremys_nigricans )	(Mauremys_caspica	Mauremys_rivulata ))	(Morenia_ocellata	(Orlitia_borneensis	(((Batagur_dhongoka	(Hardella_thurjii	(Pangshura_smithii	(Batagur_kachuga	Batagur_baska ))))	(Pangshura_tentoria	Pangshura_tecta ))	(Mauremys_sinensis	(Heosemys_spinosa	Leucocephalon_yuwonoi ))))))	(Sacalia_bealei	(Siebenrockiella_crassicollis	Malayemys_subtrijuga )))	(((Rhinoclemmys_annulata	(Geoemyda_spengleri	Mauremys_annamensis ))	(Rhinoclemmys_melanosterna	(Heosemys_grandis	Heosemys_annandalii )))	(Rhinoclemmys_areolata	(Rhinoclemmys_nasuta	(Rhinoclemmys_pulcherrima	(Rhinoclemmys_punctularia	Rhinoclemmys_funerea )))))))	(Morenia_petersi	Mauremys_leprosa )))	(Notochelys_platynota	((Cuora_aurocapitata	(Cuora_amboinensis	(Cuora_mccordi	Cuora_flavomarginata )))	(Cyclemys_oldhamii	Cyclemys_dentata )))));
(Malaclemys_terrapin	((Mauremys_japonica	((Melanochelys_trijuga	(((Sacalia_bealei	((((Mauremys_reevesii	Mauremys_nigricans )	(Rhinoclemmys_annulata	(Geoemyda_spengleri	Mauremys_annamensis )))	(Mauremys_caspica	Mauremys_rivulata ))	(Morenia_ocellata	(Heosemys_grandis	Heosemys_annandalii ))))	(Siebenrockiella_crassicollis	Malayemys_subtrijuga ))	((Rhinoclemmys_nasuta	(Rhinoclemmys_pulcherrima	(Rhinoclemmys_punctularia	Rhinoclemmys_funerea )))	(Rhinoclemmys_melanosterna	Rhinoclemmys_areolata ))))	(((Mauremys_sinensis	(Orlitia_borneensis	((Batagur_dhongoka	(Hardella_thurjii	(Pangshura_smithii	(Batagur_kachuga	Batagur_baska ))))	(Pangshura_tentoria	Pangshura_tecta ))))	(Heosemys_spinosa	Leucocephalon_yuwonoi ))	(Morenia_petersi	Mauremys_leprosa ))))	(Notochelys_platynota	(Cyclemys_dentata	(Cyclemys_oldhamii	(Cuora_aurocapitata	(Cuora_amboinensis	(Cuora_mccordi	Cuora_flavomarginata ))))))));
(Malaclemys_terrapin	(Geoemyda_spengleri	(Rhinoclemmys_areolata	(((((Mauremys_reevesii	Mauremys_nigricans )	((Morenia_ocellata	(Heosemys_grandis	Heosemys_annandalii ))	(Mauremys_annamensis	(Mauremys_caspica	Mauremys_rivulata ))))	(Malayemys_subtrijuga	(Siebenrockiella_crassicollis	Sacalia_bealei )))	(Melanochelys_trijuga	((Mauremys_japonica	(Notochelys_platynota	(Cyclemys_dentata	(Cyclemys_oldhamii	(Cuora_aurocapitata	(Cuora_amboinensis	(Cuora_mccordi	Cuora_flavomarginata )))))))	(((Mauremys_sinensis	(Orlitia_borneensis	((Batagur_dhongoka	(Hardella_thurjii	(Pangshura_smithii	(Batagur_kachuga	Batagur_baska ))))	(Pangshura_tentoria	Pangshura_tecta ))))	(Heosemys_spinosa	Leucocephalon_yuwonoi ))	(Morenia_petersi	Mauremys_leprosa )))))	(Rhinoclemmys_nasuta	(Rhinoclemmys_pulcherrima	(Rhinoclemmys_funerea	(Rhinoclemmys_punctularia	(Rhinoclemmys_melanosterna	Rhinoclemmys_annulata )))))))));
(Malaclemys_terrapin	(Mauremys_japonica	(((Melanochelys_trijuga	(Malayemys_subtrijuga	(Siebenrockiella_crassicollis	(Heosemys_annandalii	(Mauremys_reevesii	Mauremys_nigricans )))))	((((Rhinoclemmys_annulata	(Geoemyda_spengleri	Mauremys_annamensis ))	((Heosemys_grandis	Rhinoclemmys_melanosterna )	((Rhinoclemmys_pulcherrima	(Rhinoclemmys_punctularia	Rhinoclemmys_funerea ))	(Rhinoclemmys_nasuta	Rhinoclemmys_areolata ))))	((Mauremys_caspica	Mauremys_rivulata )	(Morenia_ocellata	Sacalia_bealei )))	(((Mauremys_sinensis	(Orlitia_borneensis	((Batagur_dhongoka	(Hardella_thurjii	(Pangshura_smithii	(Batagur_kachuga	Batagur_baska ))))	(Pangshura_tentoria	Pangshura_tecta ))))	(Heosemys_spinosa	Leucocephalon_yuwonoi ))	(Morenia_petersi	Mauremys_leprosa ))))	(Notochelys_platynota	(Cyclemys_dentata	(Cyclemys_oldhamii	(Cuora_aurocapitata	(Cuora_amboinensis	(Cuora_mccordi	Cuora_flavomarginata )))))))));
(Malaclemys_terrapin	((Mauremys_japonica	((Melanochelys_trijuga	((((((Mauremys_reevesii	Mauremys_nigricans )	(Mauremys_caspica	Mauremys_rivulata ))	(Orlitia_borneensis	(Mauremys_sinensis	(((Batagur_dhongoka	(Hardella_thurjii	(Pangshura_smithii	(Batagur_kachuga	Batagur_baska ))))	(Pangshura_tentoria	Pangshura_tecta ))	(Heosemys_spinosa	Leucocephalon_yuwonoi )))))	(Morenia_ocellata	(Mauremys_annamensis	(Heosemys_grandis	Heosemys_annandalii ))))	(Sacalia_bealei	(Siebenrockiella_crassicollis	(Geoemyda_spengleri	Malayemys_subtrijuga ))))	(((Rhinoclemmys_pulcherrima	Rhinoclemmys_funerea )	(Rhinoclemmys_punctularia	(Rhinoclemmys_melanosterna	Rhinoclemmys_annulata )))	(Rhinoclemmys_nasuta	Rhinoclemmys_areolata ))))	(Morenia_petersi	Mauremys_leprosa )))	(Notochelys_platynota	(Cyclemys_dentata	(Cyclemys_oldhamii	(Cuora_aurocapitata	(Cuora_amboinensis	(Cuora_mccordi	Cuora_flavomarginata ))))))));
(Malaclemys_terrapin	(Notochelys_platynota	((Mauremys_japonica	((Melanochelys_trijuga	((((Mauremys_reevesii	Mauremys_nigricans )	((Heosemys_annandalii	Morenia_ocellata )	(Mauremys_caspica	Mauremys_rivulata )))	(Sacalia_bealei	(Siebenrockiella_crassicollis	Malayemys_subtrijuga )))	(Orlitia_borneensis	((Rhinoclemmys_areolata	(Rhinoclemmys_melanosterna	(Heosemys_grandis	(Rhinoclemmys_annulata	(Geoemyda_spengleri	Mauremys_annamensis )))))	(Rhinoclemmys_nasuta	(Rhinoclemmys_pulcherrima	(Rhinoclemmys_punctularia	Rhinoclemmys_funerea )))))))	((Mauremys_sinensis	(((Batagur_dhongoka	(Hardella_thurjii	(Pangshura_smithii	(Batagur_kachuga	Batagur_baska ))))	(Pangshura_tentoria	Pangshura_tecta ))	(Heosemys_spinosa	Leucocephalon_yuwonoi )))	(Morenia_petersi	Mauremys_leprosa ))))	((Cuora_aurocapitata	(Cuora_amboinensis	(Cuora_mccordi	Cuora_flavomarginata )))	(Cyclemys_oldhamii	Cyclemys_dentata )))));
(Malaclemys_terrapin	(Mauremys_japonica	(((Melanochelys_trijuga	(((((Mauremys_annamensis	(Mauremys_reevesii	Mauremys_nigricans ))	(Mauremys_caspica	Mauremys_rivulata ))	(Heosemys_grandis	(Heosemys_annandalii	Morenia_ocellata )))	(Sacalia_bealei	(Siebenrockiella_crassicollis	Malayemys_subtrijuga )))	(((Rhinoclemmys_areolata	(Geoemyda_spengleri	Rhinoclemmys_annulata ))	(Rhinoclemmys_pulcherrima	Rhinoclemmys_melanosterna ))	(Rhinoclemmys_nasuta	(Rhinoclemmys_punctularia	Rhinoclemmys_funerea )))))	(((Mauremys_sinensis	(Orlitia_borneensis	((Batagur_dhongoka	(Hardella_thurjii	(Pangshura_smithii	(Batagur_kachuga	Batagur_baska ))))	(Pangshura_tentoria	Pangshura_tecta ))))	(Heosemys_spinosa	Leucocephalon_yuwonoi ))	(Morenia_petersi	Mauremys_leprosa )))	(Notochelys_platynota	(Cyclemys_dentata	(Cyclemys_oldhamii	(Cuora_aurocapitata	(Cuora_amboinensis	(Cuora_mccordi	Cuora_flavomarginata )))))))));
(Malaclemys_terrapin	((Mauremys_japonica	((Melanochelys_trijuga	(((((Mauremys_reevesii	Mauremys_nigricans )	(Rhinoclemmys_annulata	(Geoemyda_spengleri	Mauremys_annamensis )))	((Heosemys_annandalii	Morenia_ocellata )	(Mauremys_caspica	Mauremys_rivulata )))	(Sacalia_bealei	(Siebenrockiella_crassicollis	Malayemys_subtrijuga )))	(Rhinoclemmys_areolata	(Rhinoclemmys_nasuta	(Rhinoclemmys_pulcherrima	(Rhinoclemmys_funerea	(Rhinoclemmys_punctularia	(Heosemys_grandis	Rhinoclemmys_melanosterna ))))))))	(((Mauremys_sinensis	(Orlitia_borneensis	((Batagur_dhongoka	(Hardella_thurjii	(Pangshura_smithii	(Batagur_kachuga	Batagur_baska ))))	(Pangshura_tentoria	Pangshura_tecta ))))	(Heosemys_spinosa	Leucocephalon_yuwonoi ))	(Morenia_petersi	Mauremys_leprosa ))))	(Notochelys_platynota	(Cyclemys_dentata	(Cyclemys_oldhamii	(Cuora_aurocapitata	(Cuora_amboinensis	(Cuora_mccordi	Cuora_flavomarginata ))))))));
(Malaclemys_terrapin	(Geoemyda_spengleri	(Mauremys_annamensis	(((((Mauremys_reevesii	Mauremys_nigricans )	(Mauremys_caspica	Mauremys_rivulata ))	((Heosemys_grandis	Heosemys_annandalii )	((Siebenrockiella_crassicollis	Malayemys_subtrijuga )	(Morenia_ocellata	Sacalia_bealei ))))	((Mauremys_japonica	(Notochelys_platynota	(Cyclemys_dentata	(Cyclemys_oldhamii	(Cuora_aurocapitata	(Cuora_amboinensis	(Cuora_mccordi	Cuora_flavomarginata )))))))	(Melanochelys_trijuga	((Orlitia_borneensis	(Mauremys_sinensis	(((Batagur_dhongoka	(Hardella_thurjii	(Pangshura_smithii	(Batagur_kachuga	Batagur_baska ))))	(Pangshura_tentoria	Pangshura_tecta ))	(Heosemys_spinosa	Leucocephalon_yuwonoi ))))	(Morenia_petersi	Mauremys_leprosa )))))	(Rhinoclemmys_annulata	(Rhinoclemmys_areolata	(Rhinoclemmys_melanosterna	(Rhinoclemmys_pulcherrima	(Rhinoclemmys_nasuta	(Rhinoclemmys_punctularia	Rhinoclemmys_funerea ))))))))));
(Malaclemys_terrapin	(Notochelys_platynota	((Heosemys_spinosa	(Mauremys_japonica	((Melanochelys_trijuga	((((((Mauremys_annamensis	(Mauremys_reevesii	Mauremys_nigricans ))	(Mauremys_sinensis	(Mauremys_caspica	Mauremys_rivulata )))	(Morenia_ocellata	(Heosemys_grandis	Heosemys_annandalii )))	(Orlitia_borneensis	((Batagur_dhongoka	(Hardella_thurjii	(Pangshura_smithii	(Batagur_kachuga	Batagur_baska ))))	(Pangshura_tentoria	Pangshura_tecta ))))	(Sacalia_bealei	(Siebenrockiella_crassicollis	(Malayemys_subtrijuga	(Geoemyda_spengleri	Leucocephalon_yuwonoi )))))	((Rhinoclemmys_melanosterna	(Rhinoclemmys_pulcherrima	(Rhinoclemmys_nasuta	(Rhinoclemmys_punctularia	Rhinoclemmys_funerea ))))	(Rhinoclemmys_annulata	Rhinoclemmys_areolata ))))	(Morenia_petersi	Mauremys_leprosa ))))	((Cuora_aurocapitata	(Cuora_amboinensis	(Cuora_mccordi	Cuora_flavomarginata )))	(Cyclemys_oldhamii	Cyclemys_dentata )))));
(Malaclemys_terrapin	(Mauremys_rivulata	(Mauremys_caspica	((Mauremys_reevesii	Mauremys_nigricans )	(((Melanochelys_trijuga	((Mauremys_japonica	(Notochelys_platynota	(Cyclemys_dentata	(Cyclemys_oldhamii	(Cuora_aurocapitata	(Cuora_mccordi	(Cuora_amboinensis	Cuora_flavomarginata )))))))	(((Mauremys_sinensis	(Orlitia_borneensis	((Batagur_dhongoka	(Hardella_thurjii	(Pangshura_smithii	(Batagur_kachuga	Batagur_baska ))))	(Pangshura_tentoria	Pangshura_tecta ))))	(Heosemys_spinosa	Leucocephalon_yuwonoi ))	(Morenia_petersi	Mauremys_leprosa ))))	((Geoemyda_spengleri	Mauremys_annamensis )	(Rhinoclemmys_annulata	(Rhinoclemmys_areolata	((Rhinoclemmys_pulcherrima	Rhinoclemmys_melanosterna )	(Rhinoclemmys_nasuta	(Rhinoclemmys_punctularia	Rhinoclemmys_funerea )))))))	((Morenia_ocellata	(Heosemys_grandis	Heosemys_annandalii ))	(Sacalia_bealei	(Siebenrockiella_crassicollis	Malayemys_subtrijuga ))))))));
(Malaclemys_terrapin	((Mauremys_japonica	((Melanochelys_trijuga	(Siebenrockiella_crassicollis	((Malayemys_subtrijuga	((Mauremys_reevesii	Mauremys_nigricans )	(Mauremys_caspica	Mauremys_rivulata )))	((((Rhinoclemmys_annulata	(Geoemyda_spengleri	Mauremys_annamensis ))	(Rhinoclemmys_melanosterna	(Heosemys_grandis	Heosemys_annandalii )))	(Rhinoclemmys_areolata	(Rhinoclemmys_pulcherrima	(Rhinoclemmys_nasuta	(Rhinoclemmys_punctularia	Rhinoclemmys_funerea )))))	(Morenia_ocellata	Sacalia_bealei )))))	(((Mauremys_sinensis	(Orlitia_borneensis	((Batagur_dhongoka	(Hardella_thurjii	(Pangshura_smithii	(Batagur_kachuga	Batagur_baska ))))	(Pangshura_tentoria	Pangshura_tecta ))))	(Heosemys_spinosa	Leucocephalon_yuwonoi ))	(Morenia_petersi	Mauremys_leprosa ))))	(Notochelys_platynota	(Cyclemys_dentata	(Cyclemys_oldhamii	(Cuora_aurocapitata	(Cuora_amboinensis	(Cuora_mccordi	Cuora_flavomarginata ))))))));
(Malaclemys_terrapin	((Mauremys_japonica	((Melanochelys_trijuga	(((((Mauremys_reevesii	Mauremys_nigricans )	(Mauremys_caspica	Mauremys_rivulata ))	(Orlitia_borneensis	(((Batagur_dhongoka	(Hardella_thurjii	(Pangshura_smithii	(Batagur_kachuga	Batagur_baska ))))	(Pangshura_tentoria	Pangshura_tecta ))	(Mauremys_sinensis	(Heosemys_spinosa	Leucocephalon_yuwonoi )))))	(((Rhinoclemmys_annulata	(Geoemyda_spengleri	Mauremys_annamensis ))	((Rhinoclemmys_areolata	(Rhinoclemmys_pulcherrima	Rhinoclemmys_melanosterna ))	(Rhinoclemmys_nasuta	(Rhinoclemmys_punctularia	Rhinoclemmys_funerea ))))	(Heosemys_grandis	(Heosemys_annandalii	Morenia_ocellata ))))	(Malayemys_subtrijuga	(Siebenrockiella_crassicollis	Sacalia_bealei ))))	(Morenia_petersi	Mauremys_leprosa )))	(Notochelys_platynota	(Cyclemys_dentata	(Cyclemys_oldhamii	(Cuora_aurocapitata	(Cuora_amboinensis	(Cuora_mccordi	Cuora_flavomarginata ))))))));
(Malaclemys_terrapin	(Geoemyda_spengleri	(Mauremys_annamensis	(Rhinoclemmys_annulata	(((Mauremys_reevesii	Mauremys_nigricans )	(Mauremys_caspica	Mauremys_rivulata ))	((((Notochelys_platynota	(Cyclemys_dentata	(Cyclemys_oldhamii	(Cuora_aurocapitata	(Cuora_amboinensis	(Cuora_mccordi	Cuora_flavomarginata ))))))	(Mauremys_japonica	(Morenia_petersi	Mauremys_leprosa )))	((Mauremys_sinensis	(Orlitia_borneensis	((Batagur_dhongoka	(Hardella_thurjii	(Pangshura_smithii	(Batagur_kachuga	Batagur_baska ))))	(Pangshura_tentoria	Pangshura_tecta ))))	(Heosemys_spinosa	Leucocephalon_yuwonoi )))	((Melanochelys_trijuga	((Morenia_ocellata	(Heosemys_grandis	Heosemys_annandalii ))	(Sacalia_bealei	(Siebenrockiella_crassicollis	Malayemys_subtrijuga ))))	((Rhinoclemmys_pulcherrima	(Rhinoclemmys_areolata	(Rhinoclemmys_punctularia	Rhinoclemmys_melanosterna )))	(Rhinoclemmys_funerea	Rhinoclemmys_nasuta )))))))));
(Malaclemys_terrapin	((Mauremys_japonica	((Melanochelys_trijuga	((((Mauremys_reevesii	Mauremys_nigricans )	(Siebenrockiella_crassicollis	Malayemys_subtrijuga ))	((Sacalia_bealei	(Geoemyda_spengleri	Mauremys_annamensis ))	(Mauremys_caspica	Mauremys_rivulata )))	((Orlitia_borneensis	(Heosemys_grandis	Heosemys_annandalii ))	(((Rhinoclemmys_areolata	(Morenia_ocellata	Rhinoclemmys_annulata ))	(Rhinoclemmys_pulcherrima	Rhinoclemmys_melanosterna ))	(Rhinoclemmys_nasuta	(Rhinoclemmys_punctularia	Rhinoclemmys_funerea ))))))	((Mauremys_sinensis	(((Batagur_dhongoka	(Hardella_thurjii	(Pangshura_smithii	(Batagur_kachuga	Batagur_baska ))))	(Pangshura_tentoria	Pangshura_tecta ))	(Heosemys_spinosa	Leucocephalon_yuwonoi )))	(Morenia_petersi	Mauremys_leprosa ))))	(Notochelys_platynota	(Cyclemys_dentata	(Cyclemys_oldhamii	(Cuora_aurocapitata	(Cuora_amboinensis	(Cuora_mccordi	Cuora_flavomarginata ))))))));
(Malaclemys_terrapin	((Mauremys_japonica	(((((Mauremys_reevesii	Mauremys_nigricans )	(((Mauremys_annamensis	(Geoemyda_spengleri	Rhinoclemmys_annulata ))	(Mauremys_caspica	Mauremys_rivulata ))	(Morenia_ocellata	(Heosemys_grandis	Heosemys_annandalii ))))	((Melanochelys_trijuga	(Rhinoclemmys_areolata	(Rhinoclemmys_nasuta	(Rhinoclemmys_pulcherrima	(Rhinoclemmys_funerea	(Rhinoclemmys_punctularia	Rhinoclemmys_melanosterna ))))))	(Sacalia_bealei	(Siebenrockiella_crassicollis	Malayemys_subtrijuga ))))	((Mauremys_sinensis	(Orlitia_borneensis	((Batagur_dhongoka	(Hardella_thurjii	(Pangshura_smithii	(Batagur_kachuga	Batagur_baska ))))	(Pangshura_tentoria	Pangshura_tecta ))))	(Heosemys_spinosa	Leucocephalon_yuwonoi )))	(Morenia_petersi	Mauremys_leprosa )))	(Notochelys_platynota	((Cuora_aurocapitata	(Cuora_amboinensis	(Cuora_mccordi	Cuora_flavomarginata )))	(Cyclemys_oldhamii	Cyclemys_dentata )))));
(Malaclemys_terrapin	(Geoemyda_spengleri	(Mauremys_japonica	(((Siebenrockiella_crassicollis	(Malayemys_subtrijuga	(Sacalia_bealei	(((Mauremys_reevesii	Mauremys_nigricans )	(Mauremys_caspica	Mauremys_rivulata ))	(Morenia_ocellata	((Mauremys_annamensis	(Heosemys_grandis	Heosemys_annandalii ))	(Rhinoclemmys_annulata	((Rhinoclemmys_pulcherrima	(Rhinoclemmys_nasuta	(Rhinoclemmys_punctularia	Rhinoclemmys_funerea )))	(Rhinoclemmys_melanosterna	Rhinoclemmys_areolata )))))))))	(Melanochelys_trijuga	(((Mauremys_sinensis	(Orlitia_borneensis	((Batagur_dhongoka	(Hardella_thurjii	(Pangshura_smithii	(Batagur_kachuga	Batagur_baska ))))	(Pangshura_tentoria	Pangshura_tecta ))))	(Heosemys_spinosa	Leucocephalon_yuwonoi ))	(Morenia_petersi	Mauremys_leprosa ))))	(Notochelys_platynota	(Cyclemys_dentata	(Cyclemys_oldhamii	(Cuora_aurocapitata	(Cuora_amboinensis	(Cuora_mccordi	Cuora_flavomarginata ))))))))));
(Malaclemys_terrapin	((Mauremys_japonica	((Melanochelys_trijuga	(((Sacalia_bealei	(((Mauremys_reevesii	Mauremys_nigricans )	((Mauremys_annamensis	(Morenia_ocellata	(Heosemys_grandis	Heosemys_annandalii )))	(Mauremys_caspica	Mauremys_rivulata )))	(Orlitia_borneensis	(Mauremys_sinensis	(((Batagur_dhongoka	(Hardella_thurjii	(Pangshura_smithii	(Batagur_kachuga	Batagur_baska ))))	(Pangshura_tentoria	Pangshura_tecta ))	(Heosemys_spinosa	Leucocephalon_yuwonoi ))))))	(Rhinoclemmys_areolata	(Rhinoclemmys_nasuta	(Rhinoclemmys_pulcherrima	(Rhinoclemmys_funerea	(Rhinoclemmys_punctularia	(Rhinoclemmys_melanosterna	Rhinoclemmys_annulata )))))))	(Siebenrockiella_crassicollis	(Geoemyda_spengleri	Malayemys_subtrijuga ))))	(Notochelys_platynota	(Cyclemys_dentata	(Cyclemys_oldhamii	(Cuora_aurocapitata	(Cuora_amboinensis	(Cuora_mccordi	Cuora_flavomarginata ))))))))	(Morenia_petersi	Mauremys_leprosa )));
(Malaclemys_terrapin	(((((((Mauremys_reevesii	Mauremys_nigricans )	((Heosemys_grandis	Heosemys_annandalii )	(Mauremys_caspica	Mauremys_rivulata )))	(Malayemys_subtrijuga	((Melanochelys_trijuga	Siebenrockiella_crassicollis )	(Morenia_ocellata	Sacalia_bealei ))))	((Rhinoclemmys_annulata	(Geoemyda_spengleri	Mauremys_annamensis ))	((Rhinoclemmys_areolata	(Rhinoclemmys_pulcherrima	(Rhinoclemmys_punctularia	Rhinoclemmys_melanosterna )))	(Rhinoclemmys_funerea	Rhinoclemmys_nasuta ))))	((Mauremys_sinensis	(Orlitia_borneensis	((Batagur_dhongoka	(Hardella_thurjii	(Pangshura_smithii	(Batagur_kachuga	Batagur_baska ))))	(Pangshura_tentoria	Pangshura_tecta ))))	(Heosemys_spinosa	Leucocephalon_yuwonoi )))	(Mauremys_japonica	(Morenia_petersi	Mauremys_leprosa )))	(Notochelys_platynota	(Cyclemys_dentata	(Cyclemys_oldhamii	(Cuora_aurocapitata	(Cuora_amboinensis	(Cuora_mccordi	Cuora_flavomarginata ))))))));
(Malaclemys_terrapin	((Mauremys_japonica	((Melanochelys_trijuga	(((((Mauremys_reevesii	Mauremys_nigricans )	(Mauremys_caspica	Mauremys_rivulata ))	(Mauremys_annamensis	(Geoemyda_spengleri	Rhinoclemmys_annulata )))	((Siebenrockiella_crassicollis	Malayemys_subtrijuga )	(Morenia_ocellata	Sacalia_bealei )))	(Rhinoclemmys_areolata	(Rhinoclemmys_nasuta	(Rhinoclemmys_pulcherrima	(Rhinoclemmys_funerea	(Rhinoclemmys_punctularia	(Rhinoclemmys_melanosterna	(Heosemys_grandis	Heosemys_annandalii )))))))))	(((Mauremys_sinensis	(Orlitia_borneensis	((Batagur_dhongoka	(Hardella_thurjii	(Pangshura_smithii	(Batagur_kachuga	Batagur_baska ))))	(Pangshura_tentoria	Pangshura_tecta ))))	(Heosemys_spinosa	Leucocephalon_yuwonoi ))	(Morenia_petersi	Mauremys_leprosa ))))	(Notochelys_platynota	(Cyclemys_dentata	(Cyclemys_oldhamii	(Cuora_aurocapitata	(Cuora_amboinensis	(Cuora_mccordi	Cuora_flavomarginata ))))))));
(Malaclemys_terrapin	(((Melanochelys_trijuga	((((Mauremys_reevesii	Mauremys_nigricans )	((Morenia_ocellata	(Heosemys_grandis	Heosemys_annandalii ))	(Mauremys_annamensis	(Mauremys_caspica	Mauremys_rivulata ))))	(Siebenrockiella_crassicollis	Malayemys_subtrijuga ))	(((Geoemyda_spengleri	Rhinoclemmys_areolata )	((Rhinoclemmys_pulcherrima	(Rhinoclemmys_punctularia	(Rhinoclemmys_melanosterna	Rhinoclemmys_annulata )))	(Rhinoclemmys_funerea	Rhinoclemmys_nasuta )))	(Sacalia_bealei	((Mauremys_sinensis	(Orlitia_borneensis	((Batagur_dhongoka	(Hardella_thurjii	(Pangshura_smithii	(Batagur_kachuga	Batagur_baska ))))	(Pangshura_tentoria	Pangshura_tecta ))))	(Heosemys_spinosa	Leucocephalon_yuwonoi ))))))	(Mauremys_japonica	(Morenia_petersi	Mauremys_leprosa )))	(Notochelys_platynota	(Cyclemys_dentata	(Cyclemys_oldhamii	(Cuora_aurocapitata	(Cuora_mccordi	(Cuora_amboinensis	Cuora_flavomarginata ))))))));
(Malaclemys_terrapin	(Geoemyda_spengleri	(Rhinoclemmys_annulata	(Mauremys_annamensis	(((Mauremys_reevesii	Mauremys_nigricans )	(Mauremys_caspica	Mauremys_rivulata ))	(Morenia_ocellata	(Sacalia_bealei	(((Melanochelys_trijuga	((Mauremys_japonica	(Notochelys_platynota	(Cyclemys_dentata	(Cyclemys_oldhamii	(Cuora_aurocapitata	(Cuora_amboinensis	(Cuora_mccordi	Cuora_flavomarginata )))))))	(((Mauremys_sinensis	(Orlitia_borneensis	((Batagur_dhongoka	(Hardella_thurjii	(Pangshura_smithii	(Batagur_kachuga	Batagur_baska ))))	(Pangshura_tentoria	Pangshura_tecta ))))	(Heosemys_spinosa	Leucocephalon_yuwonoi ))	(Morenia_petersi	Mauremys_leprosa ))))	(Rhinoclemmys_areolata	(Rhinoclemmys_nasuta	(Rhinoclemmys_pulcherrima	(Rhinoclemmys_funerea	(Rhinoclemmys_punctularia	(Rhinoclemmys_melanosterna	(Heosemys_grandis	Heosemys_annandalii ))))))))	(Siebenrockiella_crassicollis	Malayemys_subtrijuga )))))))));
(Malaclemys_terrapin	(Notochelys_platynota	((Mauremys_japonica	((((((Mauremys_reevesii	Mauremys_nigricans )	((Rhinoclemmys_annulata	(Geoemyda_spengleri	Mauremys_annamensis ))	(Mauremys_caspica	(Mauremys_rivulata	Mauremys_sinensis ))))	(Morenia_ocellata	(Heosemys_grandis	Heosemys_annandalii )))	((Orlitia_borneensis	(((Batagur_dhongoka	(Hardella_thurjii	(Pangshura_smithii	(Batagur_kachuga	Batagur_baska ))))	(Heosemys_spinosa	Leucocephalon_yuwonoi ))	(Pangshura_tentoria	Pangshura_tecta )))	(Sacalia_bealei	(Siebenrockiella_crassicollis	Malayemys_subtrijuga ))))	(Melanochelys_trijuga	((Rhinoclemmys_areolata	(Rhinoclemmys_pulcherrima	Rhinoclemmys_melanosterna ))	(Rhinoclemmys_punctularia	(Rhinoclemmys_funerea	Rhinoclemmys_nasuta )))))	(Morenia_petersi	Mauremys_leprosa )))	(Cyclemys_dentata	(Cyclemys_oldhamii	(Cuora_aurocapitata	(Cuora_mccordi	(Cuora_amboinensis	Cuora_flavomarginata ))))))));
(Malaclemys_terrapin	((Mauremys_japonica	((((Mauremys_reevesii	Mauremys_nigricans )	((Rhinoclemmys_annulata	(Geoemyda_spengleri	Mauremys_annamensis ))	(Mauremys_caspica	Mauremys_rivulata )))	((Melanochelys_trijuga	((Morenia_ocellata	(Heosemys_grandis	Heosemys_annandalii ))	(Sacalia_bealei	(Siebenrockiella_crassicollis	Malayemys_subtrijuga ))))	((Rhinoclemmys_pulcherrima	(Rhinoclemmys_areolata	(Rhinoclemmys_punctularia	Rhinoclemmys_melanosterna )))	(Rhinoclemmys_funerea	Rhinoclemmys_nasuta ))))	(((Mauremys_sinensis	(Orlitia_borneensis	((Batagur_dhongoka	(Hardella_thurjii	(Pangshura_smithii	(Batagur_kachuga	Batagur_baska ))))	(Pangshura_tentoria	Pangshura_tecta ))))	(Heosemys_spinosa	Leucocephalon_yuwonoi ))	(Morenia_petersi	Mauremys_leprosa ))))	(Notochelys_platynota	(Cyclemys_dentata	(Cyclemys_oldhamii	(Cuora_aurocapitata	(Cuora_mccordi	(Cuora_amboinensis	Cuora_flavomarginata ))))))));
(Malaclemys_terrapin	((Mauremys_japonica	((Melanochelys_trijuga	(Siebenrockiella_crassicollis	(Malayemys_subtrijuga	(Sacalia_bealei	(Morenia_ocellata	(((Mauremys_reevesii	Mauremys_nigricans )	(Mauremys_caspica	Mauremys_rivulata ))	((Rhinoclemmys_annulata	(Geoemyda_spengleri	Mauremys_annamensis ))	(Rhinoclemmys_areolata	(Rhinoclemmys_nasuta	(Rhinoclemmys_pulcherrima	(Rhinoclemmys_funerea	(Rhinoclemmys_punctularia	(Rhinoclemmys_melanosterna	(Heosemys_grandis	Heosemys_annandalii ))))))))))))))	(((Mauremys_sinensis	(Orlitia_borneensis	((Batagur_dhongoka	(Hardella_thurjii	(Pangshura_smithii	(Batagur_kachuga	Batagur_baska ))))	(Pangshura_tentoria	Pangshura_tecta ))))	(Heosemys_spinosa	Leucocephalon_yuwonoi ))	(Morenia_petersi	Mauremys_leprosa ))))	(Notochelys_platynota	(Cyclemys_dentata	(Cyclemys_oldhamii	(Cuora_aurocapitata	(Cuora_amboinensis	(Cuora_mccordi	Cuora_flavomarginata ))))))));
(Malaclemys_terrapin	(Notochelys_platynota	((Mauremys_japonica	((((((Mauremys_reevesii	Mauremys_nigricans )	(Mauremys_caspica	Mauremys_rivulata ))	(Rhinoclemmys_annulata	(Geoemyda_spengleri	Mauremys_annamensis )))	((Melanochelys_trijuga	(Rhinoclemmys_areolata	(Rhinoclemmys_nasuta	(Rhinoclemmys_pulcherrima	(Rhinoclemmys_funerea	(Rhinoclemmys_punctularia	(Rhinoclemmys_melanosterna	(Heosemys_grandis	Heosemys_annandalii ))))))))	(Morenia_ocellata	(Sacalia_bealei	(Siebenrockiella_crassicollis	Malayemys_subtrijuga )))))	((Mauremys_sinensis	(Orlitia_borneensis	((Batagur_dhongoka	(Hardella_thurjii	(Pangshura_smithii	(Batagur_kachuga	Batagur_baska ))))	(Pangshura_tentoria	Pangshura_tecta ))))	(Heosemys_spinosa	Leucocephalon_yuwonoi )))	(Morenia_petersi	Mauremys_leprosa )))	(Cyclemys_dentata	(Cyclemys_oldhamii	(Cuora_aurocapitata	(Cuora_amboinensis	(Cuora_mccordi	Cuora_flavomarginata ))))))));
(Malaclemys_terrapin	((Mauremys_japonica	((Melanochelys_trijuga	((((((Mauremys_reevesii	Mauremys_nigricans )	(Geoemyda_spengleri	Mauremys_annamensis ))	((Morenia_ocellata	(Heosemys_grandis	Heosemys_annandalii ))	(Mauremys_caspica	Mauremys_rivulata )))	(Orlitia_borneensis	(Mauremys_sinensis	(((Batagur_dhongoka	(Hardella_thurjii	(Pangshura_smithii	(Batagur_kachuga	Batagur_baska ))))	(Pangshura_tentoria	Pangshura_tecta ))	(Heosemys_spinosa	Leucocephalon_yuwonoi )))))	(Sacalia_bealei	(Siebenrockiella_crassicollis	Malayemys_subtrijuga )))	(Rhinoclemmys_areolata	(Rhinoclemmys_nasuta	(Rhinoclemmys_pulcherrima	(Rhinoclemmys_funerea	(Rhinoclemmys_punctularia	(Rhinoclemmys_melanosterna	Rhinoclemmys_annulata ))))))))	(Morenia_petersi	Mauremys_leprosa )))	(Notochelys_platynota	(Cyclemys_dentata	(Cyclemys_oldhamii	(Cuora_aurocapitata	(Cuora_mccordi	(Cuora_amboinensis	Cuora_flavomarginata ))))))));
(Malaclemys_terrapin	(Notochelys_platynota	((Mauremys_japonica	((Melanochelys_trijuga	((((Heosemys_annandalii	(Mauremys_reevesii	Mauremys_nigricans ))	((((Rhinoclemmys_annulata	(Geoemyda_spengleri	Mauremys_annamensis ))	(Mauremys_caspica	Mauremys_rivulata ))	(Morenia_ocellata	Sacalia_bealei ))	(Heosemys_grandis	Rhinoclemmys_melanosterna )))	(Siebenrockiella_crassicollis	Malayemys_subtrijuga ))	(Rhinoclemmys_areolata	(Rhinoclemmys_nasuta	(Rhinoclemmys_pulcherrima	(Rhinoclemmys_punctularia	Rhinoclemmys_funerea ))))))	(Orlitia_borneensis	((((Batagur_dhongoka	(Hardella_thurjii	(Pangshura_smithii	(Batagur_kachuga	Batagur_baska ))))	(Pangshura_tentoria	Pangshura_tecta ))	(Mauremys_sinensis	(Heosemys_spinosa	Leucocephalon_yuwonoi )))	(Morenia_petersi	Mauremys_leprosa )))))	(Cyclemys_dentata	(Cyclemys_oldhamii	(Cuora_aurocapitata	(Cuora_amboinensis	(Cuora_mccordi	Cuora_flavomarginata ))))))));
(Malaclemys_terrapin	(Geoemyda_spengleri	(Mauremys_annamensis	((((Mauremys_reevesii	Mauremys_nigricans )	(Mauremys_caspica	Mauremys_rivulata ))	((Mauremys_japonica	((Notochelys_platynota	(Cyclemys_dentata	(Cyclemys_oldhamii	(Cuora_aurocapitata	(Cuora_amboinensis	(Cuora_mccordi	Cuora_flavomarginata ))))))	(((Mauremys_sinensis	(Orlitia_borneensis	((Batagur_dhongoka	(Hardella_thurjii	(Pangshura_smithii	(Batagur_kachuga	Batagur_baska ))))	(Pangshura_tentoria	Pangshura_tecta ))))	(Heosemys_spinosa	Leucocephalon_yuwonoi ))	(Morenia_petersi	Mauremys_leprosa ))))	(Melanochelys_trijuga	(Siebenrockiella_crassicollis	(Malayemys_subtrijuga	(Morenia_ocellata	Sacalia_bealei ))))))	(Rhinoclemmys_annulata	((Heosemys_grandis	Heosemys_annandalii )	((Rhinoclemmys_areolata	(Rhinoclemmys_pulcherrima	Rhinoclemmys_melanosterna ))	(Rhinoclemmys_nasuta	(Rhinoclemmys_punctularia	Rhinoclemmys_funerea )))))))));
(Malaclemys_terrapin	(Rhinoclemmys_annulata	((((Mauremys_reevesii	Mauremys_nigricans )	((((Mauremys_japonica	(Notochelys_platynota	((Cuora_aurocapitata	(Cuora_amboinensis	(Cuora_mccordi	Cuora_flavomarginata )))	(Cyclemys_oldhamii	Cyclemys_dentata ))))	(Morenia_petersi	Mauremys_leprosa ))	((Mauremys_sinensis	(Orlitia_borneensis	((Batagur_dhongoka	(Hardella_thurjii	(Pangshura_smithii	(Batagur_kachuga	Batagur_baska ))))	(Pangshura_tentoria	Pangshura_tecta ))))	(Heosemys_spinosa	Leucocephalon_yuwonoi )))	(((Morenia_ocellata	(Heosemys_grandis	Heosemys_annandalii ))	(Melanochelys_trijuga	((Rhinoclemmys_pulcherrima	(Rhinoclemmys_nasuta	(Rhinoclemmys_punctularia	Rhinoclemmys_funerea )))	(Rhinoclemmys_melanosterna	Rhinoclemmys_areolata ))))	(Sacalia_bealei	(Siebenrockiella_crassicollis	Malayemys_subtrijuga )))))	(Mauremys_caspica	Mauremys_rivulata ))	(Geoemyda_spengleri	Mauremys_annamensis ))));
(Malaclemys_terrapin	(Notochelys_platynota	((Mauremys_japonica	((Melanochelys_trijuga	((((Mauremys_reevesii	Mauremys_nigricans )	(Siebenrockiella_crassicollis	Malayemys_subtrijuga ))	(Heosemys_annandalii	(Heosemys_grandis	Rhinoclemmys_melanosterna )))	((((Rhinoclemmys_annulata	(Geoemyda_spengleri	Mauremys_annamensis ))	(Mauremys_caspica	Mauremys_rivulata ))	(Morenia_ocellata	Sacalia_bealei ))	(Rhinoclemmys_areolata	(Rhinoclemmys_nasuta	(Rhinoclemmys_pulcherrima	(Rhinoclemmys_punctularia	Rhinoclemmys_funerea )))))))	(Orlitia_borneensis	((((Batagur_dhongoka	(Hardella_thurjii	(Pangshura_smithii	(Batagur_kachuga	Batagur_baska ))))	(Pangshura_tentoria	Pangshura_tecta ))	(Mauremys_sinensis	(Heosemys_spinosa	Leucocephalon_yuwonoi )))	(Morenia_petersi	Mauremys_leprosa )))))	(Cyclemys_dentata	(Cyclemys_oldhamii	(Cuora_aurocapitata	(Cuora_amboinensis	(Cuora_mccordi	Cuora_flavomarginata ))))))));
(Malaclemys_terrapin	(Notochelys_platynota	((((((Mauremys_reevesii	Mauremys_nigricans )	(Mauremys_caspica	Mauremys_rivulata ))	(Rhinoclemmys_annulata	(Geoemyda_spengleri	Mauremys_annamensis )))	((Rhinoclemmys_areolata	(Rhinoclemmys_nasuta	(Rhinoclemmys_pulcherrima	(Rhinoclemmys_funerea	(Rhinoclemmys_punctularia	(Heosemys_grandis	Rhinoclemmys_melanosterna ))))))	(Melanochelys_trijuga	(Malayemys_subtrijuga	(Sacalia_bealei	(Siebenrockiella_crassicollis	(Heosemys_annandalii	Morenia_ocellata )))))))	(Mauremys_japonica	(Cyclemys_dentata	(Cyclemys_oldhamii	(Cuora_aurocapitata	(Cuora_amboinensis	(Cuora_mccordi	Cuora_flavomarginata )))))))	(((Mauremys_sinensis	(Orlitia_borneensis	((Batagur_dhongoka	(Hardella_thurjii	(Pangshura_smithii	(Batagur_kachuga	Batagur_baska ))))	(Pangshura_tentoria	Pangshura_tecta ))))	(Heosemys_spinosa	Leucocephalon_yuwonoi ))	(Morenia_petersi	Mauremys_leprosa )))));
(Malaclemys_terrapin	(Mauremys_rivulata	(Mauremys_caspica	((Mauremys_reevesii	Mauremys_nigricans )	(((Melanochelys_trijuga	(Mauremys_japonica	((Notochelys_platynota	(Cyclemys_dentata	(Cyclemys_oldhamii	(Cuora_aurocapitata	(Cuora_amboinensis	(Cuora_mccordi	Cuora_flavomarginata ))))))	(((Mauremys_sinensis	(Orlitia_borneensis	((Batagur_dhongoka	(Hardella_thurjii	(Pangshura_smithii	(Batagur_kachuga	Batagur_baska ))))	(Pangshura_tentoria	Pangshura_tecta ))))	(Heosemys_spinosa	Leucocephalon_yuwonoi ))	(Morenia_petersi	Mauremys_leprosa )))))	((Rhinoclemmys_annulata	(Geoemyda_spengleri	Mauremys_annamensis ))	(Rhinoclemmys_areolata	(Rhinoclemmys_nasuta	(Rhinoclemmys_pulcherrima	(Rhinoclemmys_funerea	(Rhinoclemmys_punctularia	(Rhinoclemmys_melanosterna	(Heosemys_grandis	Heosemys_annandalii )))))))))	((Siebenrockiella_crassicollis	Malayemys_subtrijuga )	(Morenia_ocellata	Sacalia_bealei )))))));
(Malaclemys_terrapin	(Notochelys_platynota	((((((Melanochelys_trijuga	((Sacalia_bealei	(Siebenrockiella_crassicollis	(Malayemys_subtrijuga	(Mauremys_reevesii	Mauremys_nigricans ))))	(Morenia_petersi	Morenia_ocellata )))	(Rhinoclemmys_nasuta	((Rhinoclemmys_funerea	(Rhinoclemmys_punctularia	(Rhinoclemmys_melanosterna	(Heosemys_grandis	Heosemys_annandalii ))))	(Rhinoclemmys_pulcherrima	Rhinoclemmys_areolata ))))	(((Mauremys_sinensis	(Orlitia_borneensis	((Batagur_dhongoka	(Hardella_thurjii	(Pangshura_smithii	(Batagur_kachuga	Batagur_baska ))))	(Pangshura_tentoria	Pangshura_tecta ))))	(Mauremys_japonica	Mauremys_leprosa ))	(Mauremys_caspica	Mauremys_rivulata )))	(Rhinoclemmys_annulata	(Geoemyda_spengleri	Mauremys_annamensis )))	(Heosemys_spinosa	Leucocephalon_yuwonoi ))	(Cyclemys_oldhamii	(Cyclemys_dentata	(Cuora_aurocapitata	(Cuora_mccordi	(Cuora_amboinensis	Cuora_flavomarginata ))))))));
(Malaclemys_terrapin	((Mauremys_japonica	((Melanochelys_trijuga	(((Mauremys_reevesii	Mauremys_nigricans )	(Siebenrockiella_crassicollis	Malayemys_subtrijuga ))	((((Geoemyda_spengleri	Mauremys_annamensis )	(Mauremys_caspica	Mauremys_rivulata ))	((Morenia_ocellata	Sacalia_bealei )	(((Rhinoclemmys_pulcherrima	Rhinoclemmys_melanosterna )	(Rhinoclemmys_nasuta	(Rhinoclemmys_punctularia	Rhinoclemmys_funerea )))	(Rhinoclemmys_annulata	Rhinoclemmys_areolata ))))	(Heosemys_grandis	Heosemys_annandalii ))))	((Orlitia_borneensis	(Mauremys_sinensis	(((Batagur_dhongoka	(Hardella_thurjii	(Pangshura_smithii	(Batagur_kachuga	Batagur_baska ))))	(Pangshura_tentoria	Pangshura_tecta ))	(Heosemys_spinosa	Leucocephalon_yuwonoi ))))	(Morenia_petersi	Mauremys_leprosa ))))	(Notochelys_platynota	(Cyclemys_dentata	(Cyclemys_oldhamii	(Cuora_aurocapitata	(Cuora_amboinensis	(Cuora_mccordi	Cuora_flavomarginata ))))))));
(Malaclemys_terrapin	((Leucocephalon_yuwonoi	(Heosemys_spinosa	((Mauremys_japonica	((((Mauremys_reevesii	Mauremys_nigricans )	(Geoemyda_spengleri	Mauremys_annamensis ))	(Mauremys_caspica	Mauremys_rivulata ))	(((Melanochelys_trijuga	(Morenia_ocellata	(Heosemys_grandis	Heosemys_annandalii )))	(Sacalia_bealei	(Siebenrockiella_crassicollis	Malayemys_subtrijuga )))	((Rhinoclemmys_pulcherrima	((Rhinoclemmys_punctularia	Rhinoclemmys_annulata )	(Rhinoclemmys_funerea	Rhinoclemmys_nasuta )))	(Rhinoclemmys_melanosterna	Rhinoclemmys_areolata )))))	((Mauremys_sinensis	(Orlitia_borneensis	((Batagur_dhongoka	(Hardella_thurjii	(Pangshura_smithii	(Batagur_kachuga	Batagur_baska ))))	(Pangshura_tentoria	Pangshura_tecta ))))	(Morenia_petersi	Mauremys_leprosa )))))	(Notochelys_platynota	((Cuora_aurocapitata	(Cuora_mccordi	(Cuora_amboinensis	Cuora_flavomarginata )))	(Cyclemys_oldhamii	Cyclemys_dentata )))));
(Malaclemys_terrapin	((Mauremys_japonica	((Melanochelys_trijuga	(((((Mauremys_reevesii	Mauremys_nigricans )	(Mauremys_caspica	Mauremys_rivulata ))	(Orlitia_borneensis	(Mauremys_sinensis	(((Batagur_dhongoka	(Hardella_thurjii	(Pangshura_smithii	(Batagur_kachuga	Batagur_baska ))))	(Pangshura_tentoria	Pangshura_tecta ))	(Heosemys_spinosa	Leucocephalon_yuwonoi )))))	(((Rhinoclemmys_annulata	(Geoemyda_spengleri	Mauremys_annamensis ))	(Rhinoclemmys_areolata	((Rhinoclemmys_pulcherrima	Rhinoclemmys_melanosterna )	(Rhinoclemmys_nasuta	(Rhinoclemmys_punctularia	Rhinoclemmys_funerea )))))	(Morenia_ocellata	(Heosemys_grandis	Heosemys_annandalii ))))	(Malayemys_subtrijuga	(Siebenrockiella_crassicollis	Sacalia_bealei ))))	(Morenia_petersi	Mauremys_leprosa )))	(Notochelys_platynota	((Cuora_aurocapitata	(Cuora_amboinensis	(Cuora_mccordi	Cuora_flavomarginata )))	(Cyclemys_oldhamii	Cyclemys_dentata )))));
(Malaclemys_terrapin	((Mauremys_japonica	((Melanochelys_trijuga	(Siebenrockiella_crassicollis	((Malayemys_subtrijuga	(Mauremys_reevesii	Mauremys_nigricans ))	(Sacalia_bealei	((((Rhinoclemmys_annulata	(Geoemyda_spengleri	Mauremys_annamensis ))	(Morenia_ocellata	((Heosemys_grandis	Heosemys_annandalii )	(Mauremys_caspica	Mauremys_rivulata ))))	((Rhinoclemmys_pulcherrima	Rhinoclemmys_melanosterna )	(Rhinoclemmys_punctularia	Rhinoclemmys_funerea )))	(Rhinoclemmys_nasuta	Rhinoclemmys_areolata ))))))	(((((Batagur_dhongoka	(Hardella_thurjii	(Pangshura_smithii	(Batagur_kachuga	Batagur_baska ))))	(Heosemys_spinosa	Leucocephalon_yuwonoi ))	(Pangshura_tentoria	Pangshura_tecta ))	(Orlitia_borneensis	Mauremys_sinensis ))	(Morenia_petersi	Mauremys_leprosa ))))	(Notochelys_platynota	(Cyclemys_dentata	(Cyclemys_oldhamii	(Cuora_aurocapitata	(Cuora_amboinensis	(Cuora_mccordi	Cuora_flavomarginata ))))))));
(Malaclemys_terrapin	((Mauremys_japonica	((Melanochelys_trijuga	(Siebenrockiella_crassicollis	(Malayemys_subtrijuga	(Sacalia_bealei	((Morenia_ocellata	((Mauremys_reevesii	Mauremys_nigricans )	(Mauremys_caspica	Mauremys_rivulata )))	((Rhinoclemmys_annulata	(Geoemyda_spengleri	Mauremys_annamensis ))	((Rhinoclemmys_melanosterna	(Heosemys_grandis	Heosemys_annandalii ))	(Rhinoclemmys_areolata	(Rhinoclemmys_pulcherrima	(Rhinoclemmys_nasuta	(Rhinoclemmys_punctularia	Rhinoclemmys_funerea )))))))))))	(((Mauremys_sinensis	(Orlitia_borneensis	((Batagur_dhongoka	(Hardella_thurjii	(Pangshura_smithii	(Batagur_kachuga	Batagur_baska ))))	(Pangshura_tentoria	Pangshura_tecta ))))	(Heosemys_spinosa	Leucocephalon_yuwonoi ))	(Morenia_petersi	Mauremys_leprosa ))))	(Notochelys_platynota	(Cyclemys_dentata	(Cyclemys_oldhamii	(Cuora_aurocapitata	(Cuora_amboinensis	(Cuora_mccordi	Cuora_flavomarginata ))))))));
(Malaclemys_terrapin	((Mauremys_japonica	(((Melanochelys_trijuga	((((((Mauremys_reevesii	Mauremys_nigricans )	(Mauremys_caspica	Mauremys_rivulata ))	(Rhinoclemmys_annulata	(Geoemyda_spengleri	Mauremys_annamensis )))	(Morenia_ocellata	(Heosemys_grandis	Heosemys_annandalii )))	(Sacalia_bealei	(Siebenrockiella_crassicollis	Malayemys_subtrijuga )))	((Rhinoclemmys_nasuta	(Rhinoclemmys_pulcherrima	(Rhinoclemmys_punctularia	Rhinoclemmys_funerea )))	(Rhinoclemmys_melanosterna	Rhinoclemmys_areolata ))))	(Orlitia_borneensis	(Mauremys_sinensis	(((Batagur_dhongoka	(Hardella_thurjii	(Pangshura_smithii	(Batagur_kachuga	Batagur_baska ))))	(Pangshura_tentoria	Pangshura_tecta ))	(Heosemys_spinosa	Leucocephalon_yuwonoi )))))	(Morenia_petersi	Mauremys_leprosa )))	(Notochelys_platynota	(Cyclemys_dentata	(Cyclemys_oldhamii	(Cuora_aurocapitata	(Cuora_amboinensis	(Cuora_mccordi	Cuora_flavomarginata ))))))));
(Malaclemys_terrapin	((Mauremys_japonica	((((((Mauremys_reevesii	Mauremys_nigricans )	(Rhinoclemmys_annulata	(Geoemyda_spengleri	Mauremys_annamensis )))	((Morenia_ocellata	(Heosemys_grandis	Heosemys_annandalii ))	(Mauremys_caspica	Mauremys_rivulata )))	((Sacalia_bealei	(Malayemys_subtrijuga	(Melanochelys_trijuga	Siebenrockiella_crassicollis )))	((Rhinoclemmys_areolata	(Rhinoclemmys_pulcherrima	Rhinoclemmys_melanosterna ))	(Rhinoclemmys_nasuta	(Rhinoclemmys_punctularia	Rhinoclemmys_funerea )))))	((Mauremys_sinensis	(Orlitia_borneensis	((Batagur_dhongoka	(Hardella_thurjii	(Pangshura_smithii	(Batagur_kachuga	Batagur_baska ))))	(Pangshura_tentoria	Pangshura_tecta ))))	(Heosemys_spinosa	Leucocephalon_yuwonoi )))	(Morenia_petersi	Mauremys_leprosa )))	(Notochelys_platynota	(Cyclemys_dentata	(Cyclemys_oldhamii	(Cuora_aurocapitata	(Cuora_amboinensis	(Cuora_mccordi	Cuora_flavomarginata ))))))));
(Malaclemys_terrapin	((Mauremys_japonica	((Melanochelys_trijuga	(((Heosemys_annandalii	(Mauremys_reevesii	Mauremys_nigricans ))	(((Geoemyda_spengleri	Mauremys_annamensis )	(Mauremys_caspica	Mauremys_rivulata ))	(Sacalia_bealei	(Morenia_ocellata	((Rhinoclemmys_annulata	(Heosemys_grandis	Rhinoclemmys_melanosterna ))	(Rhinoclemmys_areolata	(Rhinoclemmys_pulcherrima	(Rhinoclemmys_nasuta	(Rhinoclemmys_punctularia	Rhinoclemmys_funerea )))))))))	(Siebenrockiella_crassicollis	Malayemys_subtrijuga )))	((Orlitia_borneensis	(Mauremys_sinensis	(((Batagur_dhongoka	(Hardella_thurjii	(Pangshura_smithii	(Batagur_kachuga	Batagur_baska ))))	(Pangshura_tentoria	Pangshura_tecta ))	(Heosemys_spinosa	Leucocephalon_yuwonoi ))))	(Morenia_petersi	Mauremys_leprosa ))))	(Notochelys_platynota	(Cyclemys_dentata	(Cyclemys_oldhamii	(Cuora_aurocapitata	(Cuora_amboinensis	(Cuora_mccordi	Cuora_flavomarginata ))))))));
(Malaclemys_terrapin	((Mauremys_japonica	(Morenia_petersi	(Mauremys_leprosa	((((((Melanochelys_trijuga	((Mauremys_reevesii	Mauremys_nigricans )	(Siebenrockiella_crassicollis	Malayemys_subtrijuga )))	(Heosemys_grandis	Heosemys_annandalii ))	(Morenia_ocellata	Sacalia_bealei ))	((Geoemyda_spengleri	Mauremys_annamensis )	(Rhinoclemmys_annulata	(Rhinoclemmys_areolata	(Rhinoclemmys_melanosterna	(Rhinoclemmys_pulcherrima	(Rhinoclemmys_punctularia	(Rhinoclemmys_nasuta	(Orlitia_borneensis	Rhinoclemmys_funerea )))))))))	(Mauremys_caspica	Mauremys_rivulata ))	(Mauremys_sinensis	(((Batagur_dhongoka	(Hardella_thurjii	(Pangshura_smithii	(Batagur_kachuga	Batagur_baska ))))	(Pangshura_tentoria	Pangshura_tecta ))	(Heosemys_spinosa	Leucocephalon_yuwonoi )))))))	(Notochelys_platynota	((Cuora_aurocapitata	(Cuora_mccordi	(Cuora_amboinensis	Cuora_flavomarginata )))	(Cyclemys_oldhamii	Cyclemys_dentata )))));
(Malaclemys_terrapin	(Notochelys_platynota	((((Melanochelys_trijuga	(((Mauremys_reevesii	Mauremys_nigricans )	((Heosemys_grandis	Heosemys_annandalii )	(Mauremys_caspica	Mauremys_rivulata )))	(((Rhinoclemmys_annulata	(Geoemyda_spengleri	Mauremys_annamensis ))	(Rhinoclemmys_areolata	(Rhinoclemmys_nasuta	(Rhinoclemmys_pulcherrima	(Rhinoclemmys_funerea	(Rhinoclemmys_punctularia	Rhinoclemmys_melanosterna ))))))	(Sacalia_bealei	(Morenia_ocellata	(Orlitia_borneensis	(((Batagur_dhongoka	(Hardella_thurjii	(Pangshura_smithii	(Batagur_kachuga	Batagur_baska ))))	(Pangshura_tentoria	Pangshura_tecta ))	(Mauremys_sinensis	(Heosemys_spinosa	Leucocephalon_yuwonoi )))))))))	(Siebenrockiella_crassicollis	Malayemys_subtrijuga ))	(Mauremys_japonica	(Morenia_petersi	Mauremys_leprosa )))	((Cuora_aurocapitata	(Cuora_amboinensis	(Cuora_mccordi	Cuora_flavomarginata )))	(Cyclemys_oldhamii	Cyclemys_dentata )))));
(Malaclemys_terrapin	(Geoemyda_spengleri	(((Malayemys_subtrijuga	(Sacalia_bealei	(((Mauremys_reevesii	Mauremys_nigricans )	((Mauremys_annamensis	(Rhinoclemmys_annulata	(Heosemys_grandis	Heosemys_annandalii )))	(Mauremys_caspica	Mauremys_rivulata )))	(Morenia_ocellata	(Orlitia_borneensis	(((Batagur_dhongoka	(Hardella_thurjii	(Pangshura_smithii	(Batagur_kachuga	Batagur_baska ))))	(Pangshura_tentoria	Pangshura_tecta ))	(Mauremys_sinensis	(Heosemys_spinosa	Leucocephalon_yuwonoi ))))))))	(Melanochelys_trijuga	(Siebenrockiella_crassicollis	((Notochelys_platynota	((Cuora_aurocapitata	(Cuora_amboinensis	(Cuora_mccordi	Cuora_flavomarginata )))	(Cyclemys_oldhamii	Cyclemys_dentata )))	(Mauremys_japonica	(Morenia_petersi	Mauremys_leprosa ))))))	(Rhinoclemmys_areolata	((Rhinoclemmys_pulcherrima	Rhinoclemmys_melanosterna )	(Rhinoclemmys_nasuta	(Rhinoclemmys_punctularia	Rhinoclemmys_funerea )))))));
(Malaclemys_terrapin	(Mauremys_japonica	((Melanochelys_trijuga	(((Sacalia_bealei	(((Mauremys_reevesii	Mauremys_nigricans )	(Mauremys_caspica	Mauremys_rivulata ))	(((Rhinoclemmys_annulata	(Geoemyda_spengleri	Mauremys_annamensis ))	(Rhinoclemmys_melanosterna	(Rhinoclemmys_pulcherrima	((Rhinoclemmys_punctularia	Rhinoclemmys_funerea )	(Rhinoclemmys_nasuta	Rhinoclemmys_areolata )))))	(Morenia_ocellata	(Heosemys_grandis	Heosemys_annandalii )))))	(Siebenrockiella_crassicollis	Malayemys_subtrijuga ))	(Orlitia_borneensis	((((Batagur_dhongoka	(Hardella_thurjii	(Pangshura_smithii	(Batagur_kachuga	Batagur_baska ))))	(Pangshura_tentoria	Pangshura_tecta ))	(Mauremys_sinensis	(Heosemys_spinosa	Leucocephalon_yuwonoi )))	(Morenia_petersi	Mauremys_leprosa )))))	(Notochelys_platynota	(Cyclemys_dentata	(Cyclemys_oldhamii	(Cuora_aurocapitata	(Cuora_amboinensis	(Cuora_mccordi	Cuora_flavomarginata )))))))));
(Malaclemys_terrapin	(Geoemyda_spengleri	(Mauremys_annamensis	(((Mauremys_reevesii	Mauremys_nigricans )	(((Morenia_ocellata	(Heosemys_grandis	Heosemys_annandalii ))	(Mauremys_caspica	Mauremys_rivulata ))	(Rhinoclemmys_annulata	(Rhinoclemmys_areolata	((Rhinoclemmys_nasuta	(Orlitia_borneensis	Rhinoclemmys_funerea ))	(Rhinoclemmys_pulcherrima	(Rhinoclemmys_punctularia	Rhinoclemmys_melanosterna )))))))	((Melanochelys_trijuga	(Mauremys_japonica	((Notochelys_platynota	(Cyclemys_dentata	(Cyclemys_oldhamii	(Cuora_aurocapitata	(Cuora_amboinensis	(Cuora_mccordi	Cuora_flavomarginata ))))))	(((Mauremys_sinensis	((Batagur_dhongoka	(Hardella_thurjii	(Pangshura_smithii	(Batagur_kachuga	Batagur_baska ))))	(Pangshura_tentoria	Pangshura_tecta )))	(Heosemys_spinosa	Leucocephalon_yuwonoi ))	(Morenia_petersi	Mauremys_leprosa )))))	(Malayemys_subtrijuga	(Siebenrockiella_crassicollis	Sacalia_bealei )))))));
(Malaclemys_terrapin	(Geoemyda_spengleri	(Rhinoclemmys_annulata	(Mauremys_annamensis	((((Mauremys_reevesii	Mauremys_nigricans )	(Malayemys_subtrijuga	(((((Mauremys_japonica	(Notochelys_platynota	(Cyclemys_dentata	(Cyclemys_oldhamii	(Cuora_aurocapitata	(Cuora_amboinensis	(Cuora_mccordi	Cuora_flavomarginata )))))))	(Morenia_petersi	Mauremys_leprosa ))	((Mauremys_sinensis	((Orlitia_borneensis	(Batagur_dhongoka	(Hardella_thurjii	(Pangshura_smithii	(Batagur_kachuga	Batagur_baska )))))	(Pangshura_tentoria	Pangshura_tecta )))	(Heosemys_spinosa	Leucocephalon_yuwonoi )))	(Melanochelys_trijuga	Siebenrockiella_crassicollis ))	(Sacalia_bealei	((Rhinoclemmys_areolata	(Rhinoclemmys_pulcherrima	Rhinoclemmys_melanosterna ))	(Rhinoclemmys_nasuta	(Rhinoclemmys_punctularia	Rhinoclemmys_funerea )))))))	(Morenia_ocellata	(Heosemys_grandis	Heosemys_annandalii )))	(Mauremys_caspica	Mauremys_rivulata ))))));
(Malaclemys_terrapin	(Geoemyda_spengleri	(((((Malayemys_subtrijuga	((Mauremys_reevesii	Mauremys_nigricans )	((Morenia_ocellata	(Heosemys_grandis	Heosemys_annandalii ))	(Mauremys_annamensis	(Mauremys_caspica	Mauremys_rivulata )))))	(Melanochelys_trijuga	(Siebenrockiella_crassicollis	Sacalia_bealei )))	(Mauremys_japonica	(Notochelys_platynota	(((Mauremys_sinensis	((Batagur_dhongoka	(Hardella_thurjii	(Pangshura_smithii	(Batagur_kachuga	Batagur_baska ))))	(Pangshura_tentoria	Pangshura_tecta )))	(Heosemys_spinosa	Leucocephalon_yuwonoi ))	(Morenia_petersi	Mauremys_leprosa )))))	(Cyclemys_dentata	(Cyclemys_oldhamii	(Cuora_aurocapitata	(Cuora_amboinensis	(Cuora_mccordi	Cuora_flavomarginata ))))))	(((Rhinoclemmys_nasuta	(Orlitia_borneensis	Rhinoclemmys_funerea ))	(Rhinoclemmys_punctularia	Rhinoclemmys_annulata ))	(Rhinoclemmys_areolata	(Rhinoclemmys_pulcherrima	Rhinoclemmys_melanosterna ))))));
(Malaclemys_terrapin	(Geoemyda_spengleri	(Rhinoclemmys_annulata	(Mauremys_annamensis	(((((Mauremys_reevesii	Mauremys_nigricans )	(Sacalia_bealei	(Siebenrockiella_crassicollis	Malayemys_subtrijuga )))	(((Melanochelys_trijuga	((Mauremys_japonica	(Notochelys_platynota	(Cyclemys_dentata	(Cyclemys_oldhamii	(Cuora_aurocapitata	(Cuora_amboinensis	(Cuora_mccordi	Cuora_flavomarginata )))))))	(Morenia_petersi	Mauremys_leprosa )))	((Mauremys_sinensis	(Orlitia_borneensis	((Batagur_dhongoka	(Hardella_thurjii	(Pangshura_smithii	(Batagur_kachuga	Batagur_baska ))))	(Pangshura_tentoria	Pangshura_tecta ))))	(Heosemys_spinosa	Leucocephalon_yuwonoi )))	((Rhinoclemmys_areolata	(Rhinoclemmys_pulcherrima	Rhinoclemmys_melanosterna ))	(Rhinoclemmys_nasuta	(Rhinoclemmys_punctularia	Rhinoclemmys_funerea )))))	(Heosemys_annandalii	(Heosemys_grandis	Morenia_ocellata )))	(Mauremys_caspica	Mauremys_rivulata ))))));
(Malaclemys_terrapin	((Mauremys_japonica	((Melanochelys_trijuga	(((((Mauremys_reevesii	Mauremys_nigricans )	(Mauremys_caspica	Mauremys_rivulata ))	((Geoemyda_spengleri	Mauremys_annamensis )	(Rhinoclemmys_annulata	(Rhinoclemmys_areolata	((Rhinoclemmys_melanosterna	(Heosemys_grandis	Heosemys_annandalii ))	(Rhinoclemmys_pulcherrima	(Rhinoclemmys_nasuta	(Rhinoclemmys_punctularia	Rhinoclemmys_funerea ))))))))	(Morenia_ocellata	Sacalia_bealei ))	(Siebenrockiella_crassicollis	Malayemys_subtrijuga )))	(((Mauremys_sinensis	(Orlitia_borneensis	((Batagur_dhongoka	(Hardella_thurjii	(Pangshura_smithii	(Batagur_kachuga	Batagur_baska ))))	(Pangshura_tentoria	Pangshura_tecta ))))	(Heosemys_spinosa	Leucocephalon_yuwonoi ))	(Morenia_petersi	Mauremys_leprosa ))))	(Notochelys_platynota	(Cyclemys_oldhamii	(Cyclemys_dentata	(Cuora_aurocapitata	(Cuora_amboinensis	(Cuora_mccordi	Cuora_flavomarginata ))))))));
(Malaclemys_terrapin	(Geoemyda_spengleri	(Rhinoclemmys_annulata	(((Mauremys_annamensis	((Mauremys_reevesii	Mauremys_nigricans )	(Mauremys_caspica	Mauremys_rivulata )))	(Morenia_ocellata	(Heosemys_grandis	Heosemys_annandalii )))	((((Melanochelys_trijuga	((Mauremys_japonica	(Notochelys_platynota	(Cyclemys_dentata	(Cyclemys_oldhamii	(Cuora_aurocapitata	(Cuora_amboinensis	(Cuora_mccordi	Cuora_flavomarginata )))))))	(Morenia_petersi	Mauremys_leprosa )))	(Orlitia_borneensis	(Mauremys_sinensis	(((Batagur_dhongoka	(Hardella_thurjii	(Pangshura_smithii	(Batagur_kachuga	Batagur_baska ))))	(Pangshura_tentoria	Pangshura_tecta ))	(Heosemys_spinosa	Leucocephalon_yuwonoi )))))	(Sacalia_bealei	(Siebenrockiella_crassicollis	Malayemys_subtrijuga )))	((Rhinoclemmys_areolata	(Rhinoclemmys_pulcherrima	Rhinoclemmys_melanosterna ))	(Rhinoclemmys_nasuta	(Rhinoclemmys_punctularia	Rhinoclemmys_funerea ))))))));
(Malaclemys_terrapin	((((((Mauremys_reevesii	Mauremys_nigricans )	(Mauremys_caspica	Mauremys_rivulata ))	((Malayemys_subtrijuga	(Melanochelys_trijuga	Siebenrockiella_crassicollis ))	(Morenia_ocellata	Sacalia_bealei )))	((Mauremys_sinensis	(Orlitia_borneensis	((Batagur_dhongoka	(Hardella_thurjii	(Pangshura_smithii	(Batagur_kachuga	Batagur_baska ))))	(Pangshura_tentoria	Pangshura_tecta ))))	(Heosemys_spinosa	Leucocephalon_yuwonoi )))	((Rhinoclemmys_annulata	(Geoemyda_spengleri	Mauremys_annamensis ))	(Rhinoclemmys_areolata	((Rhinoclemmys_pulcherrima	(Rhinoclemmys_melanosterna	(Heosemys_grandis	Heosemys_annandalii )))	(Rhinoclemmys_nasuta	(Rhinoclemmys_punctularia	Rhinoclemmys_funerea ))))))	(Mauremys_japonica	((Notochelys_platynota	(Cyclemys_dentata	(Cyclemys_oldhamii	(Cuora_aurocapitata	(Cuora_amboinensis	(Cuora_mccordi	Cuora_flavomarginata ))))))	(Morenia_petersi	Mauremys_leprosa )))));
(Malaclemys_terrapin	((Mauremys_japonica	((((Heosemys_annandalii	(Mauremys_reevesii	Mauremys_nigricans ))	(Mauremys_caspica	Mauremys_rivulata ))	((Melanochelys_trijuga	(((Rhinoclemmys_annulata	(Geoemyda_spengleri	Mauremys_annamensis ))	(Rhinoclemmys_areolata	(Rhinoclemmys_pulcherrima	(Rhinoclemmys_nasuta	(Rhinoclemmys_funerea	(Rhinoclemmys_punctularia	(Heosemys_grandis	Rhinoclemmys_melanosterna )))))))	(Morenia_ocellata	Sacalia_bealei )))	(Siebenrockiella_crassicollis	Malayemys_subtrijuga )))	(((Mauremys_sinensis	(Orlitia_borneensis	((Batagur_dhongoka	(Hardella_thurjii	(Pangshura_smithii	(Batagur_kachuga	Batagur_baska ))))	(Pangshura_tentoria	Pangshura_tecta ))))	(Heosemys_spinosa	Leucocephalon_yuwonoi ))	(Morenia_petersi	Mauremys_leprosa ))))	(Notochelys_platynota	(Cyclemys_dentata	(Cyclemys_oldhamii	(Cuora_aurocapitata	(Cuora_amboinensis	(Cuora_mccordi	Cuora_flavomarginata ))))))));
(Malaclemys_terrapin	(((Malayemys_subtrijuga	(Melanochelys_trijuga	(Siebenrockiella_crassicollis	((Sacalia_bealei	((Morenia_ocellata	((((Mauremys_reevesii	Mauremys_nigricans )	(Rhinoclemmys_annulata	(Geoemyda_spengleri	Mauremys_annamensis )))	(Mauremys_caspica	Mauremys_rivulata ))	(Heosemys_grandis	Heosemys_annandalii )))	(Orlitia_borneensis	(((Batagur_dhongoka	(Hardella_thurjii	(Pangshura_smithii	(Batagur_kachuga	Batagur_baska ))))	(Mauremys_sinensis	(Heosemys_spinosa	Leucocephalon_yuwonoi )))	(Pangshura_tentoria	Pangshura_tecta )))))	(Rhinoclemmys_areolata	(Rhinoclemmys_nasuta	(Rhinoclemmys_pulcherrima	(Rhinoclemmys_funerea	(Rhinoclemmys_punctularia	Rhinoclemmys_melanosterna )))))))))	(Mauremys_japonica	(Morenia_petersi	Mauremys_leprosa )))	(Notochelys_platynota	(Cyclemys_dentata	(Cyclemys_oldhamii	(Cuora_aurocapitata	(Cuora_amboinensis	(Cuora_mccordi	Cuora_flavomarginata ))))))));
(Malaclemys_terrapin	((Mauremys_japonica	((Melanochelys_trijuga	((((Morenia_ocellata	((Mauremys_reevesii	Mauremys_nigricans )	(Mauremys_caspica	Mauremys_rivulata )))	(Sacalia_bealei	(Siebenrockiella_crassicollis	Malayemys_subtrijuga )))	((Mauremys_sinensis	(Orlitia_borneensis	((Batagur_dhongoka	(Hardella_thurjii	(Pangshura_smithii	(Batagur_kachuga	Batagur_baska ))))	(Pangshura_tentoria	Pangshura_tecta ))))	(Heosemys_spinosa	Leucocephalon_yuwonoi )))	(((Rhinoclemmys_pulcherrima	((Rhinoclemmys_annulata	(Geoemyda_spengleri	Mauremys_annamensis ))	(Rhinoclemmys_melanosterna	(Heosemys_grandis	Heosemys_annandalii ))))	(Rhinoclemmys_punctularia	Rhinoclemmys_funerea ))	(Rhinoclemmys_nasuta	Rhinoclemmys_areolata ))))	(Morenia_petersi	Mauremys_leprosa )))	(Notochelys_platynota	(Cyclemys_dentata	(Cyclemys_oldhamii	(Cuora_aurocapitata	(Cuora_amboinensis	(Cuora_mccordi	Cuora_flavomarginata ))))))));
(Malaclemys_terrapin	(Mauremys_rivulata	(Mauremys_caspica	((Mauremys_reevesii	Mauremys_nigricans )	(((Melanochelys_trijuga	((Mauremys_japonica	(Notochelys_platynota	(Cyclemys_dentata	(Cyclemys_oldhamii	(Cuora_aurocapitata	(Cuora_amboinensis	(Cuora_mccordi	Cuora_flavomarginata )))))))	(((Orlitia_borneensis	((Batagur_dhongoka	(Hardella_thurjii	(Pangshura_smithii	(Batagur_kachuga	Batagur_baska ))))	(Pangshura_tentoria	Pangshura_tecta )))	(Mauremys_sinensis	(Heosemys_spinosa	Leucocephalon_yuwonoi )))	(Morenia_petersi	Mauremys_leprosa ))))	(Siebenrockiella_crassicollis	Malayemys_subtrijuga ))	((((Rhinoclemmys_annulata	(Geoemyda_spengleri	Mauremys_annamensis ))	(Rhinoclemmys_melanosterna	(Heosemys_grandis	Heosemys_annandalii )))	(Rhinoclemmys_areolata	(Rhinoclemmys_pulcherrima	(Rhinoclemmys_nasuta	(Rhinoclemmys_punctularia	Rhinoclemmys_funerea )))))	(Morenia_ocellata	Sacalia_bealei )))))));
(Malaclemys_terrapin	((Mauremys_japonica	((Melanochelys_trijuga	(((((Mauremys_reevesii	Mauremys_nigricans )	(Mauremys_caspica	Mauremys_rivulata ))	(Geoemyda_spengleri	Mauremys_annamensis ))	((Heosemys_grandis	Heosemys_annandalii )	((Siebenrockiella_crassicollis	Malayemys_subtrijuga )	(Morenia_ocellata	Sacalia_bealei ))))	(((Rhinoclemmys_nasuta	(Rhinoclemmys_pulcherrima	Rhinoclemmys_funerea ))	(Rhinoclemmys_punctularia	Rhinoclemmys_melanosterna ))	(Rhinoclemmys_annulata	Rhinoclemmys_areolata ))))	(((Mauremys_sinensis	(Orlitia_borneensis	((Batagur_dhongoka	(Hardella_thurjii	(Pangshura_smithii	(Batagur_kachuga	Batagur_baska ))))	(Pangshura_tentoria	Pangshura_tecta ))))	(Heosemys_spinosa	Leucocephalon_yuwonoi ))	(Morenia_petersi	Mauremys_leprosa ))))	(Notochelys_platynota	(Cyclemys_dentata	(Cyclemys_oldhamii	(Cuora_aurocapitata	(Cuora_amboinensis	(Cuora_mccordi	Cuora_flavomarginata ))))))));
(Malaclemys_terrapin	(Geoemyda_spengleri	(Rhinoclemmys_annulata	(((((Mauremys_reevesii	Mauremys_nigricans )	((Mauremys_annamensis	(Heosemys_grandis	Heosemys_annandalii ))	(Mauremys_caspica	Mauremys_rivulata )))	((Malayemys_subtrijuga	(Melanochelys_trijuga	Siebenrockiella_crassicollis ))	(Morenia_ocellata	Sacalia_bealei )))	(((Mauremys_japonica	(Notochelys_platynota	(Cyclemys_dentata	(Cyclemys_oldhamii	(Cuora_aurocapitata	(Cuora_amboinensis	(Cuora_mccordi	Cuora_flavomarginata )))))))	(Morenia_petersi	Mauremys_leprosa ))	((Mauremys_sinensis	(Orlitia_borneensis	((Batagur_dhongoka	(Hardella_thurjii	(Pangshura_smithii	(Batagur_kachuga	Batagur_baska ))))	(Pangshura_tentoria	Pangshura_tecta ))))	(Heosemys_spinosa	Leucocephalon_yuwonoi ))))	((Rhinoclemmys_areolata	(Rhinoclemmys_pulcherrima	Rhinoclemmys_melanosterna ))	(Rhinoclemmys_nasuta	(Rhinoclemmys_punctularia	Rhinoclemmys_funerea )))))));
(Malaclemys_terrapin	((Mauremys_japonica	((Melanochelys_trijuga	(((Sacalia_bealei	(((Mauremys_reevesii	Mauremys_nigricans )	(Rhinoclemmys_annulata	(Geoemyda_spengleri	Mauremys_annamensis )))	((Heosemys_grandis	(Heosemys_annandalii	Morenia_ocellata ))	(Mauremys_caspica	Mauremys_rivulata ))))	(Siebenrockiella_crassicollis	Malayemys_subtrijuga ))	(Rhinoclemmys_areolata	(Rhinoclemmys_nasuta	((Rhinoclemmys_pulcherrima	Rhinoclemmys_melanosterna )	(Rhinoclemmys_punctularia	Rhinoclemmys_funerea ))))))	(((Mauremys_sinensis	(Orlitia_borneensis	((Batagur_dhongoka	(Hardella_thurjii	(Pangshura_smithii	(Batagur_kachuga	Batagur_baska ))))	(Pangshura_tentoria	Pangshura_tecta ))))	(Heosemys_spinosa	Leucocephalon_yuwonoi ))	(Morenia_petersi	Mauremys_leprosa ))))	(Notochelys_platynota	(Cyclemys_dentata	(Cyclemys_oldhamii	(Cuora_aurocapitata	(Cuora_amboinensis	(Cuora_mccordi	Cuora_flavomarginata ))))))));
(Malaclemys_terrapin	((Mauremys_japonica	((Melanochelys_trijuga	(((((Mauremys_reevesii	Mauremys_nigricans )	(Mauremys_caspica	Mauremys_rivulata ))	((Heosemys_annandalii	Morenia_ocellata )	(Sacalia_bealei	(Siebenrockiella_crassicollis	Malayemys_subtrijuga ))))	((Rhinoclemmys_annulata	(Geoemyda_spengleri	Mauremys_annamensis ))	(Heosemys_grandis	Rhinoclemmys_melanosterna )))	(Rhinoclemmys_areolata	(Rhinoclemmys_nasuta	(Rhinoclemmys_pulcherrima	(Rhinoclemmys_punctularia	Rhinoclemmys_funerea ))))))	(((Mauremys_sinensis	(Orlitia_borneensis	((Batagur_dhongoka	(Hardella_thurjii	(Pangshura_smithii	(Batagur_kachuga	Batagur_baska ))))	(Pangshura_tentoria	Pangshura_tecta ))))	(Heosemys_spinosa	Leucocephalon_yuwonoi ))	(Morenia_petersi	Mauremys_leprosa ))))	(Notochelys_platynota	(Cyclemys_oldhamii	(Cyclemys_dentata	(Cuora_aurocapitata	(Cuora_mccordi	(Cuora_amboinensis	Cuora_flavomarginata ))))))));
(Malaclemys_terrapin	((Mauremys_japonica	((((Mauremys_reevesii	Mauremys_nigricans )	((Morenia_ocellata	(Heosemys_grandis	Heosemys_annandalii ))	(Mauremys_caspica	Mauremys_rivulata )))	((Orlitia_borneensis	((((Batagur_dhongoka	(Hardella_thurjii	(Pangshura_smithii	(Batagur_kachuga	Batagur_baska ))))	(Pangshura_tentoria	Pangshura_tecta ))	(Mauremys_sinensis	(Heosemys_spinosa	Leucocephalon_yuwonoi )))	(Morenia_petersi	Mauremys_leprosa )))	(Sacalia_bealei	(Malayemys_subtrijuga	(Melanochelys_trijuga	Siebenrockiella_crassicollis )))))	((Rhinoclemmys_annulata	(Geoemyda_spengleri	Mauremys_annamensis ))	((Rhinoclemmys_areolata	(Rhinoclemmys_pulcherrima	Rhinoclemmys_melanosterna ))	(Rhinoclemmys_nasuta	(Rhinoclemmys_punctularia	Rhinoclemmys_funerea ))))))	(Notochelys_platynota	(Cyclemys_dentata	(Cyclemys_oldhamii	(Cuora_aurocapitata	(Cuora_amboinensis	(Cuora_mccordi	Cuora_flavomarginata ))))))));
(Malaclemys_terrapin	(Geoemyda_spengleri	(Rhinoclemmys_annulata	(Rhinoclemmys_areolata	((((Morenia_ocellata	(((Mauremys_annamensis	(Mauremys_reevesii	Mauremys_nigricans ))	(Mauremys_caspica	Mauremys_rivulata ))	(Heosemys_grandis	Heosemys_annandalii )))	(Sacalia_bealei	(Siebenrockiella_crassicollis	Malayemys_subtrijuga )))	(Melanochelys_trijuga	(((Mauremys_japonica	(Notochelys_platynota	(Cyclemys_dentata	(Cyclemys_oldhamii	(Cuora_aurocapitata	(Cuora_amboinensis	(Cuora_mccordi	Cuora_flavomarginata )))))))	(Morenia_petersi	Mauremys_leprosa ))	(Orlitia_borneensis	(Mauremys_sinensis	(((Batagur_dhongoka	(Hardella_thurjii	(Pangshura_smithii	(Batagur_kachuga	Batagur_baska ))))	(Pangshura_tentoria	Pangshura_tecta ))	(Heosemys_spinosa	Leucocephalon_yuwonoi )))))))	((Rhinoclemmys_pulcherrima	(Rhinoclemmys_punctularia	Rhinoclemmys_melanosterna ))	(Rhinoclemmys_funerea	Rhinoclemmys_nasuta )))))));
(Malaclemys_terrapin	((Mauremys_japonica	((Melanochelys_trijuga	(Malayemys_subtrijuga	((((Mauremys_reevesii	Mauremys_nigricans )	((Geoemyda_spengleri	Mauremys_annamensis )	(Mauremys_caspica	Mauremys_rivulata )))	(Sacalia_bealei	(Siebenrockiella_crassicollis	(Heosemys_annandalii	Morenia_ocellata ))))	(Orlitia_borneensis	((Rhinoclemmys_nasuta	(Rhinoclemmys_pulcherrima	(Rhinoclemmys_funerea	(Rhinoclemmys_punctularia	(Heosemys_grandis	Rhinoclemmys_melanosterna )))))	(Rhinoclemmys_annulata	Rhinoclemmys_areolata ))))))	(Morenia_petersi	(Mauremys_leprosa	(Mauremys_sinensis	(((Batagur_dhongoka	(Hardella_thurjii	(Pangshura_smithii	(Batagur_kachuga	Batagur_baska ))))	(Pangshura_tentoria	Pangshura_tecta ))	(Heosemys_spinosa	Leucocephalon_yuwonoi )))))))	(Notochelys_platynota	(Cyclemys_dentata	(Cyclemys_oldhamii	(Cuora_aurocapitata	(Cuora_amboinensis	(Cuora_mccordi	Cuora_flavomarginata ))))))));
(Malaclemys_terrapin	(Mauremys_japonica	(((Melanochelys_trijuga	((((((Mauremys_reevesii	Mauremys_nigricans )	(Rhinoclemmys_annulata	(Geoemyda_spengleri	Mauremys_annamensis )))	((Morenia_ocellata	(Heosemys_grandis	Heosemys_annandalii ))	(Mauremys_caspica	Mauremys_rivulata )))	(Sacalia_bealei	(Siebenrockiella_crassicollis	Malayemys_subtrijuga )))	(Rhinoclemmys_areolata	((Rhinoclemmys_pulcherrima	Rhinoclemmys_melanosterna )	(Rhinoclemmys_nasuta	(Rhinoclemmys_punctularia	Rhinoclemmys_funerea )))))	((Mauremys_sinensis	(Orlitia_borneensis	((Batagur_dhongoka	(Hardella_thurjii	(Pangshura_smithii	(Batagur_kachuga	Batagur_baska ))))	(Pangshura_tentoria	Pangshura_tecta ))))	(Heosemys_spinosa	Leucocephalon_yuwonoi ))))	(Morenia_petersi	Mauremys_leprosa ))	(Notochelys_platynota	((Cuora_aurocapitata	(Cuora_amboinensis	(Cuora_mccordi	Cuora_flavomarginata )))	(Cyclemys_oldhamii	Cyclemys_dentata ))))));
(Malaclemys_terrapin	(((((((((Mauremys_reevesii	Mauremys_nigricans )	(Mauremys_caspica	Mauremys_rivulata ))	(Rhinoclemmys_annulata	(Geoemyda_spengleri	Mauremys_annamensis )))	(Morenia_ocellata	(Mauremys_sinensis	(Orlitia_borneensis	((Batagur_dhongoka	(Hardella_thurjii	(Pangshura_smithii	(Batagur_kachuga	Batagur_baska ))))	(Pangshura_tentoria	Pangshura_tecta ))))))	(Sacalia_bealei	(Siebenrockiella_crassicollis	Malayemys_subtrijuga )))	(Melanochelys_trijuga	(Rhinoclemmys_pulcherrima	((Rhinoclemmys_funerea	(Rhinoclemmys_punctularia	(Rhinoclemmys_melanosterna	(Heosemys_grandis	Heosemys_annandalii ))))	(Rhinoclemmys_nasuta	Rhinoclemmys_areolata )))))	(Mauremys_japonica	(Morenia_petersi	Mauremys_leprosa )))	(Notochelys_platynota	(Cyclemys_dentata	(Cyclemys_oldhamii	(Cuora_aurocapitata	(Cuora_amboinensis	(Cuora_mccordi	Cuora_flavomarginata )))))))	(Heosemys_spinosa	Leucocephalon_yuwonoi )));
(Malaclemys_terrapin	(Notochelys_platynota	((Mauremys_japonica	((Melanochelys_trijuga	(((((Mauremys_reevesii	Mauremys_nigricans )	(Mauremys_caspica	Mauremys_rivulata ))	(Sacalia_bealei	(Malayemys_subtrijuga	(Siebenrockiella_crassicollis	(Heosemys_annandalii	Morenia_ocellata )))))	(Geoemyda_spengleri	Mauremys_annamensis ))	(Rhinoclemmys_annulata	(Rhinoclemmys_areolata	(Rhinoclemmys_nasuta	(Rhinoclemmys_pulcherrima	(Rhinoclemmys_funerea	(Rhinoclemmys_punctularia	(Heosemys_grandis	Rhinoclemmys_melanosterna )))))))))	((Mauremys_leprosa	(Mauremys_sinensis	(Morenia_petersi	(Orlitia_borneensis	((Batagur_dhongoka	(Hardella_thurjii	(Pangshura_smithii	(Batagur_kachuga	Batagur_baska ))))	(Pangshura_tentoria	Pangshura_tecta ))))))	(Heosemys_spinosa	Leucocephalon_yuwonoi ))))	(Cyclemys_dentata	(Cyclemys_oldhamii	(Cuora_aurocapitata	(Cuora_amboinensis	(Cuora_mccordi	Cuora_flavomarginata ))))))));
(Malaclemys_terrapin	((Mauremys_japonica	((Melanochelys_trijuga	(((((Mauremys_reevesii	Mauremys_nigricans )	(Mauremys_caspica	Mauremys_rivulata ))	(Morenia_ocellata	Sacalia_bealei ))	((Rhinoclemmys_annulata	(Geoemyda_spengleri	Mauremys_annamensis ))	(Rhinoclemmys_areolata	((Rhinoclemmys_melanosterna	(Heosemys_grandis	Heosemys_annandalii ))	(Rhinoclemmys_pulcherrima	(Rhinoclemmys_nasuta	(Rhinoclemmys_punctularia	Rhinoclemmys_funerea )))))))	(Siebenrockiella_crassicollis	Malayemys_subtrijuga )))	(((Mauremys_sinensis	(Orlitia_borneensis	((Batagur_dhongoka	(Hardella_thurjii	(Pangshura_smithii	(Batagur_kachuga	Batagur_baska ))))	(Pangshura_tentoria	Pangshura_tecta ))))	(Heosemys_spinosa	Leucocephalon_yuwonoi ))	(Morenia_petersi	Mauremys_leprosa ))))	(Notochelys_platynota	(Cyclemys_dentata	(Cyclemys_oldhamii	(Cuora_aurocapitata	(Cuora_amboinensis	(Cuora_mccordi	Cuora_flavomarginata ))))))));
(Malaclemys_terrapin	(Geoemyda_spengleri	(Rhinoclemmys_annulata	(Rhinoclemmys_areolata	(((Melanochelys_trijuga	((Sacalia_bealei	(Morenia_ocellata	(((Mauremys_reevesii	Mauremys_nigricans )	(Mauremys_caspica	Mauremys_rivulata ))	(Mauremys_annamensis	(Heosemys_grandis	Heosemys_annandalii )))))	(Siebenrockiella_crassicollis	Malayemys_subtrijuga )))	(((Mauremys_japonica	(Notochelys_platynota	(Cyclemys_dentata	(Cyclemys_oldhamii	(Cuora_aurocapitata	(Cuora_amboinensis	(Cuora_mccordi	Cuora_flavomarginata )))))))	(Morenia_petersi	Mauremys_leprosa ))	((Mauremys_sinensis	((Batagur_dhongoka	(Hardella_thurjii	(Pangshura_smithii	(Batagur_kachuga	Batagur_baska ))))	(Pangshura_tentoria	Pangshura_tecta )))	(Heosemys_spinosa	Leucocephalon_yuwonoi ))))	((Rhinoclemmys_nasuta	(Orlitia_borneensis	Rhinoclemmys_funerea ))	(Rhinoclemmys_pulcherrima	(Rhinoclemmys_punctularia	Rhinoclemmys_melanosterna ))))))));
(Malaclemys_terrapin	((Mauremys_japonica	((Melanochelys_trijuga	(((((Mauremys_reevesii	Mauremys_nigricans )	(Rhinoclemmys_annulata	(Geoemyda_spengleri	Mauremys_annamensis )))	((Heosemys_annandalii	Morenia_ocellata )	(Mauremys_caspica	Mauremys_rivulata )))	(Sacalia_bealei	(Siebenrockiella_crassicollis	Malayemys_subtrijuga )))	(Rhinoclemmys_areolata	(Rhinoclemmys_nasuta	(Rhinoclemmys_pulcherrima	(Rhinoclemmys_funerea	(Rhinoclemmys_punctularia	(Heosemys_grandis	Rhinoclemmys_melanosterna ))))))))	(((Mauremys_sinensis	(Orlitia_borneensis	((Batagur_dhongoka	(Hardella_thurjii	(Pangshura_smithii	(Batagur_kachuga	Batagur_baska ))))	(Pangshura_tentoria	Pangshura_tecta ))))	(Heosemys_spinosa	Leucocephalon_yuwonoi ))	(Morenia_petersi	Mauremys_leprosa ))))	(Notochelys_platynota	(Cyclemys_dentata	(Cyclemys_oldhamii	(Cuora_aurocapitata	(Cuora_amboinensis	(Cuora_mccordi	Cuora_flavomarginata ))))))));
(Malaclemys_terrapin	(Notochelys_platynota	((((Melanochelys_trijuga	((Sacalia_bealei	(Siebenrockiella_crassicollis	(Malayemys_subtrijuga	(Mauremys_reevesii	Mauremys_nigricans ))))	(Morenia_petersi	Morenia_ocellata )))	((Rhinoclemmys_annulata	(Geoemyda_spengleri	Mauremys_annamensis ))	((Rhinoclemmys_nasuta	(Orlitia_borneensis	Rhinoclemmys_funerea ))	(Rhinoclemmys_areolata	(Rhinoclemmys_pulcherrima	(Rhinoclemmys_punctularia	Rhinoclemmys_melanosterna ))))))	(Mauremys_japonica	(((Cuora_aurocapitata	(Cuora_amboinensis	(Cuora_mccordi	Cuora_flavomarginata )))	(Cyclemys_oldhamii	Cyclemys_dentata ))	(Heosemys_grandis	Heosemys_annandalii ))))	((Mauremys_leprosa	(Mauremys_sinensis	(((Batagur_dhongoka	(Hardella_thurjii	(Pangshura_smithii	(Batagur_kachuga	Batagur_baska ))))	(Pangshura_tentoria	Pangshura_tecta ))	(Heosemys_spinosa	Leucocephalon_yuwonoi ))))	(Mauremys_caspica	Mauremys_rivulata )))));
(Malaclemys_terrapin	((Mauremys_japonica	((Melanochelys_trijuga	((((Mauremys_reevesii	Mauremys_nigricans )	(Mauremys_caspica	Mauremys_rivulata ))	(Morenia_ocellata	(Sacalia_bealei	(Siebenrockiella_crassicollis	Malayemys_subtrijuga ))))	((Rhinoclemmys_annulata	(Geoemyda_spengleri	Mauremys_annamensis ))	((Heosemys_grandis	Heosemys_annandalii )	(Rhinoclemmys_melanosterna	(Rhinoclemmys_areolata	(Rhinoclemmys_pulcherrima	(Rhinoclemmys_nasuta	(Rhinoclemmys_punctularia	Rhinoclemmys_funerea )))))))))	(((Mauremys_sinensis	(Orlitia_borneensis	((Batagur_dhongoka	(Hardella_thurjii	(Pangshura_smithii	(Batagur_kachuga	Batagur_baska ))))	(Pangshura_tentoria	Pangshura_tecta ))))	(Heosemys_spinosa	Leucocephalon_yuwonoi ))	(Morenia_petersi	Mauremys_leprosa ))))	(Notochelys_platynota	(Cyclemys_dentata	(Cyclemys_oldhamii	(Cuora_aurocapitata	(Cuora_amboinensis	(Cuora_mccordi	Cuora_flavomarginata ))))))));
(Malaclemys_terrapin	(Geoemyda_spengleri	(Rhinoclemmys_annulata	(((((Mauremys_reevesii	Mauremys_nigricans )	((Morenia_ocellata	(Heosemys_grandis	Heosemys_annandalii ))	(Mauremys_annamensis	(Mauremys_caspica	Mauremys_rivulata ))))	((Melanochelys_trijuga	((Mauremys_japonica	(Notochelys_platynota	((Cuora_aurocapitata	(Cuora_amboinensis	(Cuora_mccordi	Cuora_flavomarginata )))	(Cyclemys_oldhamii	Cyclemys_dentata ))))	(Morenia_petersi	Mauremys_leprosa )))	(Orlitia_borneensis	(Mauremys_sinensis	(((Batagur_dhongoka	(Hardella_thurjii	(Pangshura_smithii	(Batagur_kachuga	Batagur_baska ))))	(Pangshura_tentoria	Pangshura_tecta ))	(Heosemys_spinosa	Leucocephalon_yuwonoi ))))))	(Sacalia_bealei	(Siebenrockiella_crassicollis	Malayemys_subtrijuga )))	(Rhinoclemmys_areolata	((Rhinoclemmys_pulcherrima	Rhinoclemmys_melanosterna )	(Rhinoclemmys_nasuta	(Rhinoclemmys_punctularia	Rhinoclemmys_funerea ))))))));
(Malaclemys_terrapin	(Mauremys_japonica	(((Melanochelys_trijuga	(((Mauremys_reevesii	Mauremys_nigricans )	(Siebenrockiella_crassicollis	Malayemys_subtrijuga ))	(((((Geoemyda_spengleri	Mauremys_annamensis )	(Rhinoclemmys_annulata	(Rhinoclemmys_areolata	((Rhinoclemmys_nasuta	(Orlitia_borneensis	Rhinoclemmys_funerea ))	(Rhinoclemmys_punctularia	(Rhinoclemmys_pulcherrima	Rhinoclemmys_melanosterna ))))))	(Mauremys_caspica	Mauremys_rivulata ))	(Morenia_ocellata	Sacalia_bealei ))	(Heosemys_grandis	Heosemys_annandalii ))))	((Mauremys_sinensis	(((Batagur_dhongoka	(Hardella_thurjii	(Pangshura_smithii	(Batagur_kachuga	Batagur_baska ))))	(Pangshura_tentoria	Pangshura_tecta ))	(Heosemys_spinosa	Leucocephalon_yuwonoi )))	(Morenia_petersi	Mauremys_leprosa )))	(Notochelys_platynota	(Cyclemys_dentata	(Cyclemys_oldhamii	(Cuora_aurocapitata	(Cuora_amboinensis	(Cuora_mccordi	Cuora_flavomarginata )))))))));
(Malaclemys_terrapin	(Geoemyda_spengleri	(Rhinoclemmys_annulata	((((((Mauremys_reevesii	Mauremys_nigricans )	(Orlitia_borneensis	((Batagur_dhongoka	(Hardella_thurjii	(Pangshura_smithii	(Batagur_kachuga	Batagur_baska ))))	(Pangshura_tentoria	Pangshura_tecta ))))	((Heosemys_annandalii	(Heosemys_grandis	Morenia_ocellata ))	(Mauremys_annamensis	(Mauremys_caspica	(Mauremys_rivulata	Mauremys_sinensis )))))	(Sacalia_bealei	(Siebenrockiella_crassicollis	Malayemys_subtrijuga )))	(Melanochelys_trijuga	((Mauremys_japonica	(((Cuora_aurocapitata	(Cuora_amboinensis	(Cuora_mccordi	Cuora_flavomarginata )))	(Cyclemys_oldhamii	Cyclemys_dentata ))	(Notochelys_platynota	(Heosemys_spinosa	Leucocephalon_yuwonoi ))))	(Morenia_petersi	Mauremys_leprosa ))))	((Rhinoclemmys_pulcherrima	(Rhinoclemmys_nasuta	(Rhinoclemmys_punctularia	Rhinoclemmys_funerea )))	(Rhinoclemmys_melanosterna	Rhinoclemmys_areolata ))))));
(Malaclemys_terrapin	((Mauremys_japonica	((Melanochelys_trijuga	(((Sacalia_bealei	(((Mauremys_reevesii	Mauremys_nigricans )	(Rhinoclemmys_annulata	(Geoemyda_spengleri	Mauremys_annamensis )))	((Heosemys_annandalii	Morenia_ocellata )	(Mauremys_caspica	Mauremys_rivulata ))))	((Rhinoclemmys_areolata	(Rhinoclemmys_nasuta	(Rhinoclemmys_funerea	(Rhinoclemmys_pulcherrima	(Rhinoclemmys_punctularia	(Heosemys_grandis	Rhinoclemmys_melanosterna ))))))	(Siebenrockiella_crassicollis	Malayemys_subtrijuga )))	(Orlitia_borneensis	(((Batagur_dhongoka	(Hardella_thurjii	(Pangshura_smithii	(Batagur_kachuga	Batagur_baska ))))	(Pangshura_tentoria	Pangshura_tecta ))	(Mauremys_sinensis	(Heosemys_spinosa	Leucocephalon_yuwonoi ))))))	(Morenia_petersi	Mauremys_leprosa )))	(Notochelys_platynota	((Cuora_aurocapitata	(Cuora_amboinensis	(Cuora_mccordi	Cuora_flavomarginata )))	(Cyclemys_oldhamii	Cyclemys_dentata )))));
(Malaclemys_terrapin	((Mauremys_japonica	((((((Malayemys_subtrijuga	(Heosemys_annandalii	(Mauremys_reevesii	Mauremys_nigricans )))	((Melanochelys_trijuga	Siebenrockiella_crassicollis )	(Morenia_ocellata	Sacalia_bealei )))	(Rhinoclemmys_areolata	(Rhinoclemmys_pulcherrima	(Rhinoclemmys_nasuta	(Rhinoclemmys_funerea	(Rhinoclemmys_punctularia	(Heosemys_grandis	Rhinoclemmys_melanosterna )))))))	((Rhinoclemmys_annulata	(Geoemyda_spengleri	Mauremys_annamensis ))	(Mauremys_caspica	Mauremys_rivulata )))	((Mauremys_sinensis	(Orlitia_borneensis	((Batagur_dhongoka	(Hardella_thurjii	(Pangshura_smithii	(Batagur_kachuga	Batagur_baska ))))	(Pangshura_tentoria	Pangshura_tecta ))))	(Heosemys_spinosa	Leucocephalon_yuwonoi )))	(Morenia_petersi	Mauremys_leprosa )))	(Notochelys_platynota	((Cuora_aurocapitata	(Cuora_amboinensis	(Cuora_mccordi	Cuora_flavomarginata )))	(Cyclemys_oldhamii	Cyclemys_dentata )))));
(Malaclemys_terrapin	(Mauremys_rivulata	(Mauremys_caspica	((Mauremys_reevesii	Mauremys_nigricans )	(((((Melanochelys_trijuga	((Mauremys_japonica	(Notochelys_platynota	(Cyclemys_dentata	(Cyclemys_oldhamii	(Cuora_aurocapitata	(Cuora_mccordi	(Cuora_amboinensis	Cuora_flavomarginata )))))))	(((Mauremys_sinensis	(Orlitia_borneensis	((Batagur_dhongoka	(Hardella_thurjii	(Pangshura_smithii	(Batagur_kachuga	Batagur_baska ))))	(Pangshura_tentoria	Pangshura_tecta ))))	(Heosemys_spinosa	Leucocephalon_yuwonoi ))	(Morenia_petersi	Mauremys_leprosa ))))	(Siebenrockiella_crassicollis	Malayemys_subtrijuga ))	((Rhinoclemmys_melanosterna	(Heosemys_grandis	Heosemys_annandalii ))	(Rhinoclemmys_pulcherrima	((Rhinoclemmys_punctularia	Rhinoclemmys_funerea )	(Rhinoclemmys_nasuta	Rhinoclemmys_areolata )))))	(Morenia_ocellata	Sacalia_bealei ))	(Rhinoclemmys_annulata	(Geoemyda_spengleri	Mauremys_annamensis )))))));
(Malaclemys_terrapin	((((Melanochelys_trijuga	(((((Mauremys_reevesii	Mauremys_nigricans )	(Rhinoclemmys_annulata	(Geoemyda_spengleri	Mauremys_annamensis )))	((Morenia_ocellata	(Heosemys_grandis	Heosemys_annandalii ))	(Mauremys_caspica	Mauremys_rivulata )))	(Sacalia_bealei	(Siebenrockiella_crassicollis	Malayemys_subtrijuga )))	(Rhinoclemmys_areolata	(Rhinoclemmys_nasuta	(Rhinoclemmys_pulcherrima	(Rhinoclemmys_funerea	(Rhinoclemmys_punctularia	Rhinoclemmys_melanosterna )))))))	((Mauremys_sinensis	(Orlitia_borneensis	((Batagur_dhongoka	(Hardella_thurjii	(Pangshura_smithii	(Batagur_kachuga	Batagur_baska ))))	(Pangshura_tentoria	Pangshura_tecta ))))	(Heosemys_spinosa	Leucocephalon_yuwonoi )))	(Mauremys_japonica	(Morenia_petersi	Mauremys_leprosa )))	(Notochelys_platynota	((Cuora_aurocapitata	(Cuora_amboinensis	(Cuora_mccordi	Cuora_flavomarginata )))	(Cyclemys_oldhamii	Cyclemys_dentata )))));
(Malaclemys_terrapin	((Mauremys_japonica	((Melanochelys_trijuga	(Siebenrockiella_crassicollis	(Malayemys_subtrijuga	(Sacalia_bealei	(((Mauremys_reevesii	Mauremys_nigricans )	(Mauremys_caspica	Mauremys_rivulata ))	((Geoemyda_spengleri	Mauremys_annamensis )	((Rhinoclemmys_annulata	(Morenia_ocellata	(Heosemys_grandis	Heosemys_annandalii )))	(Rhinoclemmys_melanosterna	(Rhinoclemmys_areolata	(Rhinoclemmys_pulcherrima	(Rhinoclemmys_nasuta	(Rhinoclemmys_punctularia	Rhinoclemmys_funerea ))))))))))))	(((Mauremys_sinensis	(Orlitia_borneensis	((Batagur_dhongoka	(Hardella_thurjii	(Pangshura_smithii	(Batagur_kachuga	Batagur_baska ))))	(Pangshura_tentoria	Pangshura_tecta ))))	(Heosemys_spinosa	Leucocephalon_yuwonoi ))	(Morenia_petersi	Mauremys_leprosa ))))	(Notochelys_platynota	((Cuora_aurocapitata	(Cuora_amboinensis	(Cuora_mccordi	Cuora_flavomarginata )))	(Cyclemys_oldhamii	Cyclemys_dentata )))));
(Malaclemys_terrapin	((Mauremys_japonica	(((Melanochelys_trijuga	((((((Mauremys_reevesii	Mauremys_nigricans )	(Mauremys_caspica	Mauremys_rivulata ))	(Rhinoclemmys_annulata	(Geoemyda_spengleri	Mauremys_annamensis )))	(Morenia_ocellata	(Heosemys_grandis	Heosemys_annandalii )))	(Sacalia_bealei	(Siebenrockiella_crassicollis	Malayemys_subtrijuga )))	(Rhinoclemmys_areolata	(Rhinoclemmys_nasuta	((Rhinoclemmys_pulcherrima	Rhinoclemmys_melanosterna )	(Rhinoclemmys_punctularia	Rhinoclemmys_funerea ))))))	((Mauremys_sinensis	(Orlitia_borneensis	((Batagur_dhongoka	(Hardella_thurjii	(Pangshura_smithii	(Batagur_kachuga	Batagur_baska ))))	(Pangshura_tentoria	Pangshura_tecta ))))	(Heosemys_spinosa	Leucocephalon_yuwonoi )))	(Morenia_petersi	Mauremys_leprosa )))	(Notochelys_platynota	(Cyclemys_dentata	(Cyclemys_oldhamii	(Cuora_aurocapitata	(Cuora_amboinensis	(Cuora_mccordi	Cuora_flavomarginata ))))))));
