# Supplementary material for: Estimating the phylogeny of geoemydid turtles (Cryptodira) from landmark data: an assessment of different methods
Source: PeerJ. 2019 Aug 22;7:e7476. doi: 10.7717/peerj.7476 (PMC6708579; doi:10.7717/peerj.7476)
Supplement: Supplemental Information 10 — The trees are organised in folders corresponding to each landmark dataset. Within each folder the trees are named as follows: ‘dyn’ for dynamic LAUP ‘gpa’ for LAUP on GPA alignment ‘lin’ for linear parsimony ‘ml’ for maximum likelihood ‘nj’ for neighbour-joining ‘sqcpars’ for squared-change parsimony ‘_bs’ and ‘_bscon’ denote bootstrap trees, and bootstrap consensus trees, respectively. [file peerj-07-7476-s010.zip › trees/shell/dyn_bscon.tre]

((((((((Batagur_kachuga,Batagur_baska),Pangshura_smithii),Hardella_thurjii),Batagur_dhongoka),(Pangshura_tentoria,Pangshura_tecta)),(Heosemys_spinosa,Leucocephalon_yuwonoi),Orlitia_borneensis,Mauremys_sinensis),((((((Cuora_mccordi,Cuora_flavomarginata),Cuora_amboinensis),Cuora_aurocapitata),Cyclemys_oldhamii),Cyclemys_dentata),Notochelys_platynota),(Mauremys_reevesii,Mauremys_nigricans),(Mauremys_caspica,Mauremys_rivulata),(Heosemys_grandis,Heosemys_annandalii),(Morenia_petersi,Mauremys_leprosa),Melanochelys_trijuga,Siebenrockiella_crassicollis,Malayemys_subtrijuga,Sacalia_bealei,Morenia_ocellata,Mauremys_annamensis,Geoemyda_spengleri,Rhinoclemmys_annulata,Rhinoclemmys_pulcherrima,Rhinoclemmys_melanosterna,Rhinoclemmys_areolata,Rhinoclemmys_nasuta,Rhinoclemmys_punctularia,Rhinoclemmys_funerea,Mauremys_japonica),Malaclemys_terrapin);
