# Supplementary material for: Estimating the phylogeny of geoemydid turtles (Cryptodira) from landmark data: an assessment of different methods
Source: PeerJ. 2019 Aug 22;7:e7476. doi: 10.7717/peerj.7476 (PMC6708579; doi:10.7717/peerj.7476)
Supplement: Supplemental Information 10 — The trees are organised in folders corresponding to each landmark dataset. Within each folder the trees are named as follows: ‘dyn’ for dynamic LAUP ‘gpa’ for LAUP on GPA alignment ‘lin’ for linear parsimony ‘ml’ for maximum likelihood ‘nj’ for neighbour-joining ‘sqcpars’ for squared-change parsimony ‘_bs’ and ‘_bscon’ denote bootstrap trees, and bootstrap consensus trees, respectively. [file peerj-07-7476-s010.zip › trees/shell/gpa.tre]

(Malaclemys_terrapin:0,(Geoemyda_spengleri:0.54454,(Leucocephalon_yuwonoi:0.52898,(((Melanochelys_trijuga:0.21833,((Morenia_ocellata:0.43517,(((Mauremys_reevesii:0.21324,Mauremys_nigricans:0.16374)98:0.13047,(Mauremys_caspica:0.21142,Mauremys_rivulata:0.3248)83:0.13596)45:0.08914,(((Heosemys_grandis:0.23168,Heosemys_annandalii:0.41616)74:0.13649,(Mauremys_annamensis:0.35378,Mauremys_japonica:0.36392)12:0.12014)8:0.09033,(Rhinoclemmys_annulata:0.30252,((Rhinoclemmys_areolata:0.2673,(Rhinoclemmys_pulcherrima:0.24581,Rhinoclemmys_melanosterna:0.35246)34:0.12342)22:0.06229,(Rhinoclemmys_nasuta:0.21825,(Rhinoclemmys_punctularia:0.23757,Rhinoclemmys_funerea:0.2961)81:0.11108)45:0.0898)25:0.11095)32:0.11607)12:0.10678)1:0.07724)0:0.07601,(Sacalia_bealei:0.26003,(Siebenrockiella_crassicollis:0.25907,Malayemys_subtrijuga:0.30864)42:0.08906)20:0.093)1:0.08361)5:0.12198,((Mauremys_sinensis:0.31869,(Orlitia_borneensis:0.32423,((Batagur_dhongoka:0.19053,(Hardella_thurjii:0.28851,(Pangshura_smithii:0.21098,(Batagur_kachuga:0.35625,Batagur_baska:0.45142)99:0.24345)73:0.11854)100:0.2164)99:0.18267,(Pangshura_tentoria:0.18604,Pangshura_tecta:0.26543)98:0.16623)81:0.13311)64:0.15032)42:0.12302,(Morenia_petersi:0.31807,Mauremys_leprosa:0.28454)85:0.14135)36:0.09255)13:0.11456,(Heosemys_spinosa:0.50394,(Notochelys_platynota:0.16173,(Cyclemys_dentata:0.24096,(Cyclemys_oldhamii:0.25082,(Cuora_aurocapitata:0.26768,(Cuora_amboinensis:0.27865,(Cuora_mccordi:0.34902,Cuora_flavomarginata:0.31624)48:0.16465)94:0.21564)100:0.30095)71:0.12368)99:0.24714)56:0.14855)17:0.10042)42:0.22758)44:0.23339)100:0.55938)100;
