# Supplementary material for: Estimating the phylogeny of geoemydid turtles (Cryptodira) from landmark data: an assessment of different methods
Source: PeerJ. 2019 Aug 22;7:e7476. doi: 10.7717/peerj.7476 (PMC6708579; doi:10.7717/peerj.7476)
Supplement: Supplemental Information 10 — The trees are organised in folders corresponding to each landmark dataset. Within each folder the trees are named as follows: ‘dyn’ for dynamic LAUP ‘gpa’ for LAUP on GPA alignment ‘lin’ for linear parsimony ‘ml’ for maximum likelihood ‘nj’ for neighbour-joining ‘sqcpars’ for squared-change parsimony ‘_bs’ and ‘_bscon’ denote bootstrap trees, and bootstrap consensus trees, respectively. [file peerj-07-7476-s010.zip › trees/shell/lin.nex]

#NEXUS

begin trees ; 
tree tagged_tree = [&U] 
(Malaclemys_terrapin:0.000,(Geoemyda_spengleri:0.838,(Mauremys_annamensis:0.403,((((Mauremys_caspica:0.302,(Mauremys_rivulata:0.366,(Mauremys_sinensis:0.346,(Mauremys_leprosa:0.337,(Morenia_petersi:0.384,(Orlitia_borneensis:0.395,((Batagur_dhongoka:0.305,(Hardella_thurjii:0.451,(Pangshura_smithii:0.248,(Batagur_baska:0.723,Batagur_kachuga:0.569):0.336):0.118):0.228):0.154,(Pangshura_tecta:0.388,Pangshura_tentoria:0.269):0.231):0.147):0.191):0.192):0.162):0.210):0.108):0.134,(((Melanochelys_trijuga:0.246,(Morenia_ocellata:0.529,(Heosemys_annandalii:0.623,Heosemys_grandis:0.325):0.235):0.099):0.092,(Sacalia_bealei:0.286,(Malayemys_subtrijuga:0.494,Siebenrockiella_crassicollis:0.339):0.146):0.087):0.068,(Rhinoclemmys_annulata:0.426,((Rhinoclemmys_areolata:0.254,(Rhinoclemmys_melanosterna:0.552,Rhinoclemmys_pulcherrima:0.307):0.200):0.057,(Rhinoclemmys_nasuta:0.196,(Rhinoclemmys_funerea:0.493,Rhinoclemmys_punctularia:0.327):0.165):0.084):0.109):0.116):0.052):0.053,(Mauremys_nigricans:0.230,Mauremys_reevesii:0.367):0.147):0.048,(Mauremys_japonica:0.365,((Cyclemys_dentata:0.245,(Cyclemys_oldhamii:0.307,(Cuora_aurocapitata:0.402,(Cuora_mccordi:0.336,(Cuora_amboinensis:0.433,Cuora_flavomarginata:0.431):0.239):0.216):0.300):0.138):0.170,(Notochelys_platynota:0.124,(Heosemys_spinosa:0.751,Leucocephalon_yuwonoi:0.963):0.267):0.091):0.167):0.131):0.098):0.383):0.000);

end ; 
