# Supplementary material for: Estimating the phylogeny of geoemydid turtles (Cryptodira) from landmark data: an assessment of different methods
Source: PeerJ. 2019 Aug 22;7:e7476. doi: 10.7717/peerj.7476 (PMC6708579; doi:10.7717/peerj.7476)
Supplement: Supplemental Information 10 — The trees are organised in folders corresponding to each landmark dataset. Within each folder the trees are named as follows: ‘dyn’ for dynamic LAUP ‘gpa’ for LAUP on GPA alignment ‘lin’ for linear parsimony ‘ml’ for maximum likelihood ‘nj’ for neighbour-joining ‘sqcpars’ for squared-change parsimony ‘_bs’ and ‘_bscon’ denote bootstrap trees, and bootstrap consensus trees, respectively. [file peerj-07-7476-s010.zip › trees/shell/lin.tnt]

tread 
(Malaclemys_terrapin (Geoemyda_spengleri (Mauremys_annamensis ((((Mauremys_caspica (Mauremys_rivulata (Mauremys_sinensis (Mauremys_leprosa (Morenia_petersi (Orlitia_borneensis ((Batagur_dhongoka (Hardella_thurjii (Pangshura_smithii (Batagur_baska Batagur_kachuga)))) (Pangshura_tecta Pangshura_tentoria)))))))) (((Melanochelys_trijuga (Morenia_ocellata (Heosemys_annandalii Heosemys_grandis))) (Sacalia_bealei (Malayemys_subtrijuga Siebenrockiella_crassicollis))) (Rhinoclemmys_annulata ((Rhinoclemmys_areolata (Rhinoclemmys_melanosterna Rhinoclemmys_pulcherrima)) (Rhinoclemmys_nasuta (Rhinoclemmys_funerea Rhinoclemmys_punctularia)))))) (Mauremys_nigricans Mauremys_reevesii)) (Mauremys_japonica ((Cyclemys_dentata (Cyclemys_oldhamii (Cuora_aurocapitata (Cuora_mccordi (Cuora_amboinensis Cuora_flavomarginata))))) (Notochelys_platynota (Heosemys_spinosa Leucocephalon_yuwonoi))))))))*
;
