# Supplementary material for: Estimating the phylogeny of geoemydid turtles (Cryptodira) from landmark data: an assessment of different methods
Source: PeerJ. 2019 Aug 22;7:e7476. doi: 10.7717/peerj.7476 (PMC6708579; doi:10.7717/peerj.7476)
Supplement: Supplemental Information 10 — The trees are organised in folders corresponding to each landmark dataset. Within each folder the trees are named as follows: ‘dyn’ for dynamic LAUP ‘gpa’ for LAUP on GPA alignment ‘lin’ for linear parsimony ‘ml’ for maximum likelihood ‘nj’ for neighbour-joining ‘sqcpars’ for squared-change parsimony ‘_bs’ and ‘_bscon’ denote bootstrap trees, and bootstrap consensus trees, respectively. [file peerj-07-7476-s010.zip › trees/shell/lin_bscon.tre]

(((((((((Batagur_baska,Batagur_kachuga),Pangshura_smithii),Hardella_thurjii),Batagur_dhongoka),(Pangshura_tecta,Pangshura_tentoria)),Orlitia_borneensis),((((Cuora_mccordi,Cuora_amboinensis,Cuora_flavomarginata),Cuora_aurocapitata),Cyclemys_oldhamii),Cyclemys_dentata),((Rhinoclemmys_funerea,Rhinoclemmys_punctularia),Rhinoclemmys_nasuta),(Mauremys_nigricans,Mauremys_reevesii),(Heosemys_annandalii,Heosemys_grandis),(Rhinoclemmys_melanosterna,Rhinoclemmys_pulcherrima),Mauremys_annamensis,Mauremys_caspica,Mauremys_rivulata,Mauremys_sinensis,Mauremys_leprosa,Morenia_petersi,Morenia_ocellata,Melanochelys_trijuga,Rhinoclemmys_annulata,Rhinoclemmys_areolata,Sacalia_bealei,Malayemys_subtrijuga,Siebenrockiella_crassicollis,Mauremys_japonica,Notochelys_platynota,Heosemys_spinosa,Leucocephalon_yuwonoi),Geoemyda_spengleri),Malaclemys_terrapin);
