# Supplementary material for: Estimating the phylogeny of geoemydid turtles (Cryptodira) from landmark data: an assessment of different methods
Source: PeerJ. 2019 Aug 22;7:e7476. doi: 10.7717/peerj.7476 (PMC6708579; doi:10.7717/peerj.7476)
Supplement: Supplemental Information 10 — The trees are organised in folders corresponding to each landmark dataset. Within each folder the trees are named as follows: ‘dyn’ for dynamic LAUP ‘gpa’ for LAUP on GPA alignment ‘lin’ for linear parsimony ‘ml’ for maximum likelihood ‘nj’ for neighbour-joining ‘sqcpars’ for squared-change parsimony ‘_bs’ and ‘_bscon’ denote bootstrap trees, and bootstrap consensus trees, respectively. [file peerj-07-7476-s010.zip › trees/shell/ml.tre]

(((((((((((((((((Batagur_kachuga:1.659e-05,Batagur_baska:4.299e-05)88.5:2.139e-05,Pangshura_smithii:6.58e-06)74.5:5.64e-06,Hardella_thurjii:1.286e-05)99:2.455e-05,Batagur_dhongoka:0)90.5:2.034e-05,(Pangshura_tecta:1.196e-05,Pangshura_tentoria:6.49e-06)78:4.91e-06)64.5:1.106e-05,(Leucocephalon_yuwonoi:0.00011573,Heosemys_spinosa:3.268e-05)28:9.84e-06)5:0,Mauremys_sinensis:2.516e-05)20.5:4.45e-06,(Mauremys_leprosa:1.401e-05,Morenia_petersi:1.341e-05)93.5:1.127e-05)14:1.043e-05,Sacalia_bealei:1.657e-05)1:3e-08,Morenia_ocellata:3.212e-05)0:0,((((Rhinoclemmys_pulcherrima:1.166e-05,(Rhinoclemmys_funerea:1.185e-05,Rhinoclemmys_punctularia:1.099e-05)30.5:2.22e-06)10.5:2e-08,(Rhinoclemmys_areolata:1.623e-05,Rhinoclemmys_nasuta:8.93e-06)66:4.24e-06)37.5:3.82e-06,(Rhinoclemmys_annulata:1.492e-05,((Heosemys_grandis:3.18e-06,Heosemys_annandalii:4.139e-05)76:1.145e-05,(Rhinoclemmys_melanosterna:1.641e-05,Mauremys_annamensis:2.684e-05)18:7.6e-07)25:5.83e-06)16:4.73e-06)15.5:6.51e-06,Orlitia_borneensis:1.927e-05)5:2.94e-06)0:2.8e-06,(((Mauremys_caspica:6.2e-06,Mauremys_rivulata:1.63e-05)80:1.394e-05,(Mauremys_nigricans:4.16e-06,Mauremys_reevesii:7.96e-06)69.5:8e-08)24.5:7.8e-06,Malayemys_subtrijuga:1.21e-05)8:6.2e-06)0:0,Siebenrockiella_crassicollis:1.192e-05)0:0,(Geoemyda_spengleri:6.726e-05,Melanochelys_trijuga:0)39:8.15e-06)2.5:4.65e-06,(Notochelys_platynota:9.5e-06,((((Cuora_amboinensis:1.922e-05,(Cuora_flavomarginata:4.938e-05,Cuora_mccordi:1.351e-05)82.5:1.376e-05)59:8.4e-06,Cuora_aurocapitata:1.319e-05)96:3.117e-05,Cyclemys_oldhamii:1.222e-05)67.5:5.95e-06,Cyclemys_dentata:7.46e-06)98:1.761e-05)56.5:8.27e-06)10.5:4.19e-06,Mauremys_japonica:1.451e-05)100:0,Malaclemys_terrapin:8.304e-05)100;
