# Supplementary material for: Estimating the phylogeny of geoemydid turtles (Cryptodira) from landmark data: an assessment of different methods
Source: PeerJ. 2019 Aug 22;7:e7476. doi: 10.7717/peerj.7476 (PMC6708579; doi:10.7717/peerj.7476)
Supplement: Supplemental Information 10 — The trees are organised in folders corresponding to each landmark dataset. Within each folder the trees are named as follows: ‘dyn’ for dynamic LAUP ‘gpa’ for LAUP on GPA alignment ‘lin’ for linear parsimony ‘ml’ for maximum likelihood ‘nj’ for neighbour-joining ‘sqcpars’ for squared-change parsimony ‘_bs’ and ‘_bscon’ denote bootstrap trees, and bootstrap consensus trees, respectively. [file peerj-07-7476-s010.zip › trees/shell/ml_bscon.tre]

(((((Cuora_flavomarginata,Cuora_mccordi),Cuora_aurocapitata,Cuora_amboinensis),Cyclemys_dentata,Cyclemys_oldhamii),((((Batagur_kachuga,Batagur_baska),Pangshura_smithii),Hardella_thurjii),Batagur_dhongoka),(Mauremys_caspica,Mauremys_rivulata),(Heosemys_grandis,Heosemys_annandalii),(Mauremys_leprosa,Morenia_petersi),(Pangshura_tentoria,Pangshura_tecta),Geoemyda_spengleri,Sacalia_bealei,Mauremys_nigricans,Morenia_ocellata,Mauremys_annamensis,Mauremys_reevesii,Malayemys_subtrijuga,Rhinoclemmys_melanosterna,Rhinoclemmys_funerea,Rhinoclemmys_nasuta,Rhinoclemmys_areolata,Rhinoclemmys_annulata,Rhinoclemmys_punctularia,Rhinoclemmys_pulcherrima,Melanochelys_trijuga,Mauremys_japonica,Leucocephalon_yuwonoi,Notochelys_platynota,Siebenrockiella_crassicollis,Heosemys_spinosa,Orlitia_borneensis,Mauremys_sinensis),Malaclemys_terrapin);
