# Supplementary material for: Estimating the phylogeny of geoemydid turtles (Cryptodira) from landmark data: an assessment of different methods
Source: PeerJ. 2019 Aug 22;7:e7476. doi: 10.7717/peerj.7476 (PMC6708579; doi:10.7717/peerj.7476)
Supplement: Supplemental Information 10 — The trees are organised in folders corresponding to each landmark dataset. Within each folder the trees are named as follows: ‘dyn’ for dynamic LAUP ‘gpa’ for LAUP on GPA alignment ‘lin’ for linear parsimony ‘ml’ for maximum likelihood ‘nj’ for neighbour-joining ‘sqcpars’ for squared-change parsimony ‘_bs’ and ‘_bscon’ denote bootstrap trees, and bootstrap consensus trees, respectively. [file peerj-07-7476-s010.zip › trees/shell/nj.tre]

(((((Sacalia_bealei:0.05093124692,((((((((Cyclemys_dentata:0.04141037408,Cyclemys_oldhamii:0.04653451705)55.8:0.002563881289,((Cuora_mccordi:0.05910391075,Cuora_flavomarginata:0.08041707502)27.8:0.007191825394,(Cuora_amboinensis:0.06280905468,Cuora_aurocapitata:0.04456500965)38.8:0.01191997413)98.6:0.03458239476)96:0.01614031063,Notochelys_platynota:0.04629000019)56.8:0.009894585618,Mauremys_japonica:0.05323756539)15.4:0.007329051519,Siebenrockiella_crassicollis:0.04341342773)4.4:0.001954184027,Melanochelys_trijuga:0.04037925182)2.2:0.001540648276,((((((Pangshura_tentoria:0.03609722876,Pangshura_tecta:0.0389855013)99.4:0.01106030064,((((Batagur_kachuga:0.0759287706,Pangshura_smithii:0.03877624183)56.4:0.01397273483,Hardella_thurjii:0.03958594927)51.6:0.01430768179,Batagur_baska:0.08133300563)93.8:0.01616260778,Batagur_dhongoka:0.04021041894)99.8:0.02227891654)44.8:0.00895733856,Heosemys_spinosa:0.07539330972)28.8:0.002329902991,Mauremys_sinensis:0.05993706533)57:0.007037443635,(Morenia_petersi:0.04705902647,Mauremys_leprosa:0.04506259578)99.6:0.01567391436)34.6:0.005882026991,Orlitia_borneensis:0.05207153912)20.4:0.009013689361)6.2:0.002737961657,((((Mauremys_caspica:0.03598455023,Mauremys_rivulata:0.04692273786)95.8:0.01538167004,Morenia_ocellata:0.05984210076)28.6:0.005779519529,(Mauremys_reevesii:0.03472038761,Mauremys_nigricans:0.02613233462)99.8:0.01295733661)14.8:0.00440795181,Malayemys_subtrijuga:0.04560259705)9.4:0.003276080635)0.6:0.0006743334531)5.4:0.003748778733,((((Mauremys_annamensis:0.05769590406,Rhinoclemmys_melanosterna:0.05762279165)25.2:0.002288244482,(Heosemys_grandis:0.04013078711,Heosemys_annandalii:0.07598979634)66.4:0.01023386985)35.2:0.005531320946,Rhinoclemmys_annulata:0.05030041405)20.6:0.003727096066,((((Rhinoclemmys_punctularia:0.04166711049,Rhinoclemmys_funerea:0.04178098681)53.4:0.00195091235,Rhinoclemmys_nasuta:0.0432729395)44.4:0.003649272416,Rhinoclemmys_pulcherrima:0.04060201911)41.8:0.003438977572,Rhinoclemmys_areolata:0.05018815085)54.8:0.007121711916)19.2:0.005475039857)60.8:0.01420948328,Geoemyda_spengleri:0.09527664354)63.2:0.01281144218,Leucocephalon_yuwonoi:0.1301484198)100:0,Malaclemys_terrapin:0.09435578603)100;
