# Supplementary material for: Estimating the phylogeny of geoemydid turtles (Cryptodira) from landmark data: an assessment of different methods
Source: PeerJ. 2019 Aug 22;7:e7476. doi: 10.7717/peerj.7476 (PMC6708579; doi:10.7717/peerj.7476)
Supplement: Supplemental Information 10 — The trees are organised in folders corresponding to each landmark dataset. Within each folder the trees are named as follows: ‘dyn’ for dynamic LAUP ‘gpa’ for LAUP on GPA alignment ‘lin’ for linear parsimony ‘ml’ for maximum likelihood ‘nj’ for neighbour-joining ‘sqcpars’ for squared-change parsimony ‘_bs’ and ‘_bscon’ denote bootstrap trees, and bootstrap consensus trees, respectively. [file peerj-07-7476-s010.zip › trees/shell/sqcpars.tre]

((((Geoemyda_spengleri:0.0005980899255,(Melanochelys_trijuga:0.0001216430822,((Siebenrockiella_crassicollis:7.59114105e-05,(Sacalia_bealei:0.0002642850471,((Orlitia_borneensis:0.000278487342,((Rhinoclemmys_punctularia:4.383276763e-05,((Rhinoclemmys_nasuta:0.0001296176443,Rhinoclemmys_areolata:6.026048186e-05)44:0.0001898781261,Rhinoclemmys_pulcherrima:0.0001223994463)9.5:6.747867988e-05)8:2.364591225e-05,Rhinoclemmys_funerea:0.000139891138)77.5:0.0001635370503)18.5:0.0001149502918,Morenia_ocellata:0.0002906906655)3:0.0001757403737)4.5:8.854467339e-05)0.5:1.263326289e-05,Malayemys_subtrijuga:0.0001875941678)NA:0.0002002274307)NA:0.0003218705129)NA:0.0002762194126,(Leucocephalon_yuwonoi:0.0002198053597,((((Cyclemys_dentata:1.263241645e-05,(Cyclemys_oldhamii:0.0004688079893,((Cuora_amboinensis:0.0001555507958,(Cuora_flavomarginata:0.0002262749046,Cuora_mccordi:0.0006437974988)100:0.0004175225942)100:0.0002619717984,Cuora_aurocapitata:0.0007985701008)100:0.0005365983024)100:6.77903131e-05)100:5.515789664e-05,Notochelys_platynota:0.0001536161757)99:9.845827905e-05,(Mauremys_leprosa:0.0001389829097,Morenia_petersi:8.62762842e-05)95.5:5.270662546e-05)27:0.0001511649045,((((Pangshura_tentoria:0.0002923273024,Pangshura_tecta:0.00046594255)100:0.0001736152476,((((Batagur_kachuga:3.473442445e-05,Batagur_baska:0.0001741422566)100:0.000208876681,Pangshura_smithii:0.0001062328769)84:0.0003151095579,Hardella_thurjii:0.0002817174801)100:3.339207782e-05,Batagur_dhongoka:7.825686953e-05)100:4.48647917e-05)69:0.0001287504559,Mauremys_sinensis:0.0001746787462)38:4.592829033e-05,Heosemys_spinosa:0.0001365168663)49.5:9.058857597e-05)12.5:0.0002417534805)18.5:2.19481208e-05)NA:0.0002542712918,((((Rhinoclemmys_melanosterna:0.0002323514456,(Heosemys_grandis:8.409896286e-05,(Heosemys_annandalii:0.0005602776541,(Mauremys_japonica:0.0002219315928,(Mauremys_caspica:8.308056617e-05,(Mauremys_nigricans:0.0002155770667,Mauremys_reevesii:0.0003152696209)99:9.969255417e-05)12.5:1.6611988e-05)42:0.0002385435808)4:0.0003217340733)6.5:0.0002376351104)1.5:0.000469986556,Mauremys_annamensis:0.0007222828737)11:0.0002522963178,Rhinoclemmys_annulata:0.0001024553453)5.5:0.0001498409724,Mauremys_rivulata:9.279476766e-05)NA:5.704620477e-05)NA:0.000197225087,Malaclemys_terrapin:0.000197225087)100;
