# Supplementary material for: Estimating the phylogeny of geoemydid turtles (Cryptodira) from landmark data: an assessment of different methods
Source: PeerJ. 2019 Aug 22;7:e7476. doi: 10.7717/peerj.7476 (PMC6708579; doi:10.7717/peerj.7476)
Supplement: Supplemental Information 10 — The trees are organised in folders corresponding to each landmark dataset. Within each folder the trees are named as follows: ‘dyn’ for dynamic LAUP ‘gpa’ for LAUP on GPA alignment ‘lin’ for linear parsimony ‘ml’ for maximum likelihood ‘nj’ for neighbour-joining ‘sqcpars’ for squared-change parsimony ‘_bs’ and ‘_bscon’ denote bootstrap trees, and bootstrap consensus trees, respectively. [file peerj-07-7476-s010.zip › trees/shell/sqcpars_bs.tre]

(Heosemys_spinosa	(((Mauremys_leprosa	Morenia_petersi)	(((Cyclemys_oldhamii	(Cuora_aurocapitata	(Cuora_amboinensis	(Cuora_mccordi	Cuora_flavomarginata))))	Cyclemys_dentata)	Notochelys_platynota))	((Malaclemys_terrapin	(((Malayemys_subtrijuga	(Siebenrockiella_crassicollis	((Sacalia_bealei	(Morenia_ocellata	(((((Mauremys_annamensis	(Heosemys_grandis	(Heosemys_annandalii	((Mauremys_caspica	(Mauremys_reevesii	Mauremys_nigricans))	Mauremys_japonica))))	Rhinoclemmys_melanosterna)	Rhinoclemmys_annulata)	((Rhinoclemmys_pulcherrima	(Rhinoclemmys_funerea	(Rhinoclemmys_areolata	Rhinoclemmys_nasuta)))	Rhinoclemmys_punctularia))	Mauremys_rivulata)))	Orlitia_borneensis)))	Melanochelys_trijuga)	Geoemyda_spengleri))	Leucocephalon_yuwonoi))	(Mauremys_sinensis	((Pangshura_tecta	Pangshura_tentoria)	(((Pangshura_smithii	(Batagur_baska	Batagur_kachuga))	Hardella_thurjii)	Batagur_dhongoka))));
((((Geoemyda_spengleri	((Rhinoclemmys_annulata	(Rhinoclemmys_melanosterna	((Heosemys_annandalii	Heosemys_grandis)	Mauremys_annamensis)))	((((Rhinoclemmys_punctularia	Rhinoclemmys_funerea)	Rhinoclemmys_nasuta)	Rhinoclemmys_pulcherrima)	Rhinoclemmys_areolata)))	Leucocephalon_yuwonoi)	Malaclemys_terrapin)	(Mauremys_rivulata	((Melanochelys_trijuga	(((Mauremys_reevesii	Mauremys_nigricans)	Malayemys_subtrijuga)	Siebenrockiella_crassicollis))	(Sacalia_bealei	(Morenia_ocellata	((Mauremys_japonica	Mauremys_caspica)	(Orlitia_borneensis	(((Pangshura_tentoria	Pangshura_tecta)	(Mauremys_leprosa	Morenia_petersi))	((Heosemys_spinosa	(Batagur_dhongoka	(((Batagur_baska	Batagur_kachuga)	Pangshura_smithii)	Hardella_thurjii)))	Mauremys_sinensis))))))))	((Cyclemys_dentata	((((Cuora_flavomarginata	Cuora_mccordi)	Cuora_amboinensis)	Cuora_aurocapitata)	Cyclemys_oldhamii))	Notochelys_platynota));
((Pangshura_tentoria	Pangshura_tecta)	((((Notochelys_platynota	(Cyclemys_dentata	(Cyclemys_oldhamii	(Cuora_aurocapitata	((Cuora_mccordi	Cuora_flavomarginata)	Cuora_amboinensis)))))	(Leucocephalon_yuwonoi	((((((((Morenia_ocellata	((Mauremys_japonica	Mauremys_caspica)	(Mauremys_nigricans	Mauremys_reevesii)))	Orlitia_borneensis)	Sacalia_bealei)	Siebenrockiella_crassicollis)	Malayemys_subtrijuga)	Melanochelys_trijuga)	Geoemyda_spengleri)	((((((Mauremys_annamensis	(Heosemys_annandalii	Heosemys_grandis))	Rhinoclemmys_melanosterna)	Rhinoclemmys_annulata)	(Rhinoclemmys_punctularia	(((Rhinoclemmys_areolata	Rhinoclemmys_nasuta)	Rhinoclemmys_funerea)	Rhinoclemmys_pulcherrima)))	Mauremys_rivulata)	Malaclemys_terrapin))))	Heosemys_spinosa)	((Batagur_dhongoka	(Hardella_thurjii	((Batagur_kachuga	Batagur_baska)	Pangshura_smithii)))	Mauremys_sinensis))	(Mauremys_leprosa	Morenia_petersi));
(Melanochelys_trijuga	((Leucocephalon_yuwonoi	(Malaclemys_terrapin	(((Mauremys_annamensis	((Heosemys_annandalii	Heosemys_grandis)	Rhinoclemmys_melanosterna))	((((Rhinoclemmys_pulcherrima	(Rhinoclemmys_punctularia	Rhinoclemmys_funerea))	Rhinoclemmys_nasuta)	Rhinoclemmys_areolata)	Rhinoclemmys_annulata))	Mauremys_rivulata)))	Geoemyda_spengleri)	(Malayemys_subtrijuga	((Sacalia_bealei	((Orlitia_borneensis	((Morenia_petersi	Mauremys_leprosa)	(((Mauremys_sinensis	(((Pangshura_smithii	(Batagur_kachuga	Batagur_baska))	Hardella_thurjii)	Batagur_dhongoka))	Heosemys_spinosa)	(Pangshura_tentoria	Pangshura_tecta))))	((Notochelys_platynota	((Cyclemys_oldhamii	(Cuora_aurocapitata	(Cuora_amboinensis	(Cuora_mccordi	Cuora_flavomarginata))))	Cyclemys_dentata))	Siebenrockiella_crassicollis)))	(Morenia_ocellata	((Mauremys_reevesii	Mauremys_nigricans)	(Mauremys_japonica	Mauremys_caspica))))));
(Mauremys_reevesii	Mauremys_nigricans	(Malayemys_subtrijuga	((Geoemyda_spengleri	((Malaclemys_terrapin	((Sacalia_bealei	(((Leucocephalon_yuwonoi	(Heosemys_spinosa	(((Pangshura_tentoria	Pangshura_tecta)	(Batagur_dhongoka	(Hardella_thurjii	(Pangshura_smithii	(Batagur_baska	Batagur_kachuga)))))	Mauremys_sinensis)))	(((Cyclemys_dentata	(Cyclemys_oldhamii	((Cuora_amboinensis	(Cuora_flavomarginata	Cuora_mccordi))	Cuora_aurocapitata)))	Notochelys_platynota)	(Mauremys_leprosa	Morenia_petersi)))	(Melanochelys_trijuga	Siebenrockiella_crassicollis)))	Mauremys_rivulata))	(((((Rhinoclemmys_punctularia	(Rhinoclemmys_nasuta	(Orlitia_borneensis	Rhinoclemmys_funerea)))	Rhinoclemmys_annulata)	Rhinoclemmys_melanosterna)	Rhinoclemmys_pulcherrima)	Rhinoclemmys_areolata)))	(((Mauremys_japonica	((Heosemys_grandis	Heosemys_annandalii)	Mauremys_annamensis))	Mauremys_caspica)	Morenia_ocellata))));
(Leucocephalon_yuwonoi	(((Mauremys_rivulata	(Sacalia_bealei	(Morenia_ocellata	((Mauremys_nigricans	Mauremys_reevesii)	((Mauremys_japonica	(Mauremys_annamensis	(Heosemys_annandalii	(Heosemys_grandis	(Rhinoclemmys_melanosterna	(((((Rhinoclemmys_areolata	Rhinoclemmys_nasuta)	Rhinoclemmys_funerea)	Rhinoclemmys_pulcherrima)	Rhinoclemmys_punctularia)	Rhinoclemmys_annulata))))))	Mauremys_caspica)))))	Malaclemys_terrapin)	(Geoemyda_spengleri	(Melanochelys_trijuga	(Malayemys_subtrijuga	(Siebenrockiella_crassicollis	((Cyclemys_dentata	(Cyclemys_oldhamii	(Cuora_aurocapitata	((Cuora_mccordi	Cuora_flavomarginata)	Cuora_amboinensis))))	Notochelys_platynota))))))	(Heosemys_spinosa	((Mauremys_sinensis	(Orlitia_borneensis	(Morenia_petersi	Mauremys_leprosa)))	((Batagur_dhongoka	((Hardella_thurjii	Pangshura_smithii)	(Batagur_baska	Batagur_kachuga)))	(Pangshura_tentoria	Pangshura_tecta)))));
((((Leucocephalon_yuwonoi	(Geoemyda_spengleri	((Malayemys_subtrijuga	(Siebenrockiella_crassicollis	((((Cyclemys_oldhamii	(Cuora_aurocapitata	(Cuora_amboinensis	(Cuora_flavomarginata	Cuora_mccordi))))	Cyclemys_dentata)	Notochelys_platynota)	((Morenia_petersi	Mauremys_leprosa)	(Orlitia_borneensis	((Heosemys_spinosa	(Mauremys_sinensis	(Batagur_dhongoka	(((Batagur_baska	Batagur_kachuga)	Pangshura_smithii)	Hardella_thurjii))))	(Pangshura_tentoria	Pangshura_tecta)))))))	Melanochelys_trijuga)))	Malaclemys_terrapin)	Mauremys_rivulata)	(((Rhinoclemmys_funerea	((Rhinoclemmys_areolata	(Rhinoclemmys_annulata	((Mauremys_annamensis	(Heosemys_annandalii	Heosemys_grandis))	Rhinoclemmys_melanosterna)))	Rhinoclemmys_nasuta))	Rhinoclemmys_punctularia)	Rhinoclemmys_pulcherrima)	((Morenia_ocellata	((Mauremys_caspica	Mauremys_japonica)	(Mauremys_reevesii	Mauremys_nigricans)))	Sacalia_bealei));
((Sacalia_bealei	(Siebenrockiella_crassicollis	(Melanochelys_trijuga	(((Rhinoclemmys_annulata	(Mauremys_annamensis	((Heosemys_annandalii	Heosemys_grandis)	Rhinoclemmys_melanosterna)))	Geoemyda_spengleri)	(((Mauremys_reevesii	((Mauremys_caspica	Mauremys_japonica)	Mauremys_nigricans))	Malayemys_subtrijuga)	((Malaclemys_terrapin	(Leucocephalon_yuwonoi	(((Morenia_petersi	Mauremys_leprosa)	(Notochelys_platynota	(Cyclemys_dentata	(Cyclemys_oldhamii	(Cuora_aurocapitata	(Cuora_amboinensis	(Cuora_flavomarginata	Cuora_mccordi)))))))	((Mauremys_sinensis	((((Pangshura_smithii	(Batagur_baska	Batagur_kachuga))	Hardella_thurjii)	Batagur_dhongoka)	(Pangshura_tentoria	Pangshura_tecta)))	Heosemys_spinosa))))	Mauremys_rivulata))))))	Morenia_ocellata	((Rhinoclemmys_funerea	((Rhinoclemmys_pulcherrima	(Rhinoclemmys_areolata	Rhinoclemmys_nasuta))	Rhinoclemmys_punctularia))	Orlitia_borneensis));
((Sacalia_bealei	((Siebenrockiella_crassicollis	((Melanochelys_trijuga	(Geoemyda_spengleri	(Leucocephalon_yuwonoi	(Malaclemys_terrapin	(((Cyclemys_dentata	((Cuora_aurocapitata	((Cuora_flavomarginata	Cuora_mccordi)	Cuora_amboinensis))	Cyclemys_oldhamii))	Notochelys_platynota)	Mauremys_rivulata)))))	Malayemys_subtrijuga))	((((((Pangshura_tecta	Pangshura_tentoria)	(Batagur_dhongoka	(Hardella_thurjii	((Batagur_baska	Batagur_kachuga)	Pangshura_smithii))))	Heosemys_spinosa)	Mauremys_sinensis)	(Morenia_petersi	Mauremys_leprosa))	Orlitia_borneensis)))	((Mauremys_caspica	(Mauremys_japonica	(Heosemys_annandalii	((Mauremys_annamensis	(Rhinoclemmys_melanosterna	((((Rhinoclemmys_pulcherrima	(Rhinoclemmys_funerea	Rhinoclemmys_punctularia))	Rhinoclemmys_nasuta)	Rhinoclemmys_areolata)	Rhinoclemmys_annulata)))	Heosemys_grandis))))	(Mauremys_nigricans	Mauremys_reevesii))	Morenia_ocellata);
((Leucocephalon_yuwonoi	(Heosemys_spinosa	((Mauremys_sinensis	((Morenia_petersi	Mauremys_leprosa)	Orlitia_borneensis))	((Batagur_dhongoka	((Hardella_thurjii	Pangshura_smithii)	(Batagur_baska	Batagur_kachuga)))	(Pangshura_tecta	Pangshura_tentoria)))))	((Geoemyda_spengleri	((Rhinoclemmys_areolata	((Rhinoclemmys_pulcherrima	(Rhinoclemmys_punctularia	Rhinoclemmys_funerea))	Rhinoclemmys_nasuta))	(Rhinoclemmys_annulata	(Rhinoclemmys_melanosterna	(Mauremys_annamensis	(Heosemys_grandis	Heosemys_annandalii))))))	((((Notochelys_platynota	(Cyclemys_dentata	((Cuora_aurocapitata	(Cuora_amboinensis	(Cuora_flavomarginata	Cuora_mccordi)))	Cyclemys_oldhamii)))	Siebenrockiella_crassicollis)	Malayemys_subtrijuga)	Melanochelys_trijuga))	(((Sacalia_bealei	(((Mauremys_nigricans	Mauremys_reevesii)	(Mauremys_caspica	Mauremys_japonica))	Morenia_ocellata))	Mauremys_rivulata)	Malaclemys_terrapin));
(((Rhinoclemmys_areolata	(((Geoemyda_spengleri	((Leucocephalon_yuwonoi	(Heosemys_spinosa	((Notochelys_platynota	(Cyclemys_dentata	(Cyclemys_oldhamii	(Cuora_aurocapitata	((Cuora_flavomarginata	Cuora_mccordi)	Cuora_amboinensis)))))	((((Morenia_petersi	Mauremys_leprosa)	((((Batagur_dhongoka	(Hardella_thurjii	((Batagur_baska	Batagur_kachuga)	Pangshura_smithii)))	Mauremys_sinensis)	(Pangshura_tecta	Pangshura_tentoria))	Orlitia_borneensis))	Melanochelys_trijuga)	Siebenrockiella_crassicollis))))	(Malaclemys_terrapin	(Mauremys_rivulata	(Sacalia_bealei	((((((Heosemys_annandalii	Heosemys_grandis)	Mauremys_annamensis)	Mauremys_japonica)	Mauremys_caspica)	((Mauremys_nigricans	Mauremys_reevesii)	Malayemys_subtrijuga))	Morenia_ocellata))))))	Rhinoclemmys_annulata)	Rhinoclemmys_melanosterna))	Rhinoclemmys_nasuta)	Rhinoclemmys_pulcherrima	(Rhinoclemmys_funerea	Rhinoclemmys_punctularia));
((Siebenrockiella_crassicollis	((Malayemys_subtrijuga	((Geoemyda_spengleri	(((Rhinoclemmys_pulcherrima	((Rhinoclemmys_funerea	Rhinoclemmys_punctularia)	Rhinoclemmys_nasuta))	Rhinoclemmys_areolata)	(Leucocephalon_yuwonoi	(Malaclemys_terrapin	(Mauremys_rivulata	(Rhinoclemmys_annulata	(((Heosemys_annandalii	Heosemys_grandis)	Rhinoclemmys_melanosterna)	Mauremys_annamensis)))))))	((Morenia_ocellata	((Mauremys_reevesii	Mauremys_nigricans)	(Mauremys_caspica	Mauremys_japonica)))	Sacalia_bealei)))	Melanochelys_trijuga))	((((((Cuora_flavomarginata	Cuora_mccordi)	Cuora_amboinensis)	Cuora_aurocapitata)	Cyclemys_oldhamii)	Cyclemys_dentata)	Notochelys_platynota)	((Orlitia_borneensis	((Heosemys_spinosa	(((Hardella_thurjii	(Pangshura_smithii	(Batagur_kachuga	Batagur_baska)))	Batagur_dhongoka)	Mauremys_sinensis))	(Pangshura_tecta	Pangshura_tentoria)))	(Mauremys_leprosa	Morenia_petersi)));
(((((Leucocephalon_yuwonoi	((((Pangshura_tecta	Pangshura_tentoria)	((Hardella_thurjii	((Batagur_baska	Batagur_kachuga)	Pangshura_smithii))	Batagur_dhongoka))	Mauremys_sinensis)	Heosemys_spinosa))	Malaclemys_terrapin)	Mauremys_rivulata)	(Siebenrockiella_crassicollis	(Melanochelys_trijuga	((Malayemys_subtrijuga	(Sacalia_bealei	(Morenia_ocellata	((Mauremys_nigricans	Mauremys_reevesii)	((Mauremys_japonica	(Mauremys_annamensis	(Heosemys_annandalii	((Rhinoclemmys_melanosterna	(Rhinoclemmys_annulata	(Rhinoclemmys_punctularia	((((Orlitia_borneensis	Rhinoclemmys_funerea)	Rhinoclemmys_nasuta)	Rhinoclemmys_areolata)	Rhinoclemmys_pulcherrima))))	Heosemys_grandis))))	Mauremys_caspica)))))	Geoemyda_spengleri))))	(Notochelys_platynota	(Cyclemys_dentata	(Cyclemys_oldhamii	((Cuora_amboinensis	(Cuora_flavomarginata	Cuora_mccordi))	Cuora_aurocapitata))))	(Mauremys_leprosa	Morenia_petersi));
(Mauremys_japonica	((Mauremys_reevesii	Mauremys_nigricans)	Mauremys_caspica)	((Heosemys_annandalii	((Rhinoclemmys_melanosterna	(((((Sacalia_bealei	(((Pangshura_tentoria	Pangshura_tecta)	((Mauremys_sinensis	((Hardella_thurjii	((Batagur_kachuga	Batagur_baska)	Pangshura_smithii))	Batagur_dhongoka))	Heosemys_spinosa))	Orlitia_borneensis))	Morenia_ocellata)	(Mauremys_rivulata	(Malaclemys_terrapin	(Leucocephalon_yuwonoi	(Geoemyda_spengleri	((Malayemys_subtrijuga	(((Mauremys_leprosa	Morenia_petersi)	(Notochelys_platynota	(Cyclemys_dentata	(Cyclemys_oldhamii	(Cuora_aurocapitata	(Cuora_amboinensis	(Cuora_mccordi	Cuora_flavomarginata)))))))	Siebenrockiella_crassicollis))	Melanochelys_trijuga))))))	Rhinoclemmys_annulata)	(Rhinoclemmys_punctularia	((Rhinoclemmys_funerea	(Rhinoclemmys_nasuta	Rhinoclemmys_areolata))	Rhinoclemmys_pulcherrima))))	Heosemys_grandis))	Mauremys_annamensis));
((((((((Orlitia_borneensis	(Siebenrockiella_crassicollis	((Notochelys_platynota	(((((Cuora_mccordi	Cuora_flavomarginata)	Cuora_amboinensis)	Cuora_aurocapitata)	Cyclemys_oldhamii)	Cyclemys_dentata))	(Morenia_petersi	Mauremys_leprosa))))	Sacalia_bealei)	Morenia_ocellata)	Malayemys_subtrijuga)	Melanochelys_trijuga)	Geoemyda_spengleri)	(((Mauremys_sinensis	((Pangshura_tecta	Pangshura_tentoria)	((((Batagur_kachuga	Batagur_baska)	Pangshura_smithii)	Hardella_thurjii)	Batagur_dhongoka)))	Heosemys_spinosa)	Leucocephalon_yuwonoi))	(((Mauremys_reevesii	Mauremys_nigricans)	((((Heosemys_annandalii	(Heosemys_grandis	(Rhinoclemmys_melanosterna	(((Rhinoclemmys_nasuta	((Rhinoclemmys_funerea	Rhinoclemmys_punctularia)	Rhinoclemmys_pulcherrima))	Rhinoclemmys_areolata)	Rhinoclemmys_annulata))))	Mauremys_annamensis)	Mauremys_japonica)	Mauremys_caspica))	Mauremys_rivulata)	Malaclemys_terrapin);
(Siebenrockiella_crassicollis	(((Cyclemys_oldhamii	(Cuora_aurocapitata	(Cuora_amboinensis	(Cuora_flavomarginata	Cuora_mccordi))))	Cyclemys_dentata)	Notochelys_platynota)	(Melanochelys_trijuga	(((Morenia_ocellata	((Malaclemys_terrapin	(((Rhinoclemmys_punctularia	(Rhinoclemmys_pulcherrima	(Rhinoclemmys_funerea	(Rhinoclemmys_areolata	Rhinoclemmys_nasuta))))	((Rhinoclemmys_melanosterna	(Mauremys_annamensis	(Heosemys_grandis	Heosemys_annandalii)))	Rhinoclemmys_annulata))	Mauremys_rivulata))	(Geoemyda_spengleri	(Malayemys_subtrijuga	((Mauremys_reevesii	Mauremys_nigricans)	(Mauremys_japonica	Mauremys_caspica))))))	Sacalia_bealei)	(Orlitia_borneensis	((Mauremys_leprosa	Morenia_petersi)	(Mauremys_sinensis	((Heosemys_spinosa	((Pangshura_tentoria	Pangshura_tecta)	(((Batagur_kachuga	Batagur_baska)	(Hardella_thurjii	Pangshura_smithii))	Batagur_dhongoka)))	Leucocephalon_yuwonoi)))))));
((Batagur_dhongoka	(((Batagur_kachuga	Batagur_baska)	Pangshura_smithii)	Hardella_thurjii))	(Pangshura_tentoria	Pangshura_tecta)	((((Leucocephalon_yuwonoi	(Malaclemys_terrapin	(((Sacalia_bealei	(Morenia_ocellata	(Mauremys_caspica	((Mauremys_annamensis	(Heosemys_annandalii	Heosemys_grandis))	Mauremys_japonica))))	(((((((Rhinoclemmys_punctularia	(Rhinoclemmys_funerea	Orlitia_borneensis))	Rhinoclemmys_pulcherrima)	Rhinoclemmys_nasuta)	Rhinoclemmys_areolata)	Rhinoclemmys_melanosterna)	Rhinoclemmys_annulata)	(Geoemyda_spengleri	(((Malayemys_subtrijuga	(Mauremys_nigricans	Mauremys_reevesii))	Siebenrockiella_crassicollis)	Melanochelys_trijuga))))	Mauremys_rivulata)))	((((((Cuora_amboinensis	(Cuora_mccordi	Cuora_flavomarginata))	Cuora_aurocapitata)	Cyclemys_oldhamii)	Cyclemys_dentata)	Notochelys_platynota)	(Morenia_petersi	Mauremys_leprosa)))	Heosemys_spinosa)	Mauremys_sinensis));
(((Mauremys_annamensis	(Rhinoclemmys_melanosterna	(Heosemys_grandis	Heosemys_annandalii)))	(((Rhinoclemmys_pulcherrima	((Rhinoclemmys_funerea	Rhinoclemmys_punctularia)	Rhinoclemmys_nasuta))	Rhinoclemmys_areolata)	(Geoemyda_spengleri	((Leucocephalon_yuwonoi	(((Cyclemys_dentata	(Cyclemys_oldhamii	((Cuora_amboinensis	(Cuora_mccordi	Cuora_flavomarginata))	Cuora_aurocapitata)))	Notochelys_platynota)	(((Morenia_petersi	Mauremys_leprosa)	((Mauremys_sinensis	(Heosemys_spinosa	((Pangshura_tecta	Pangshura_tentoria)	(Batagur_dhongoka	(((Batagur_kachuga	Batagur_baska)	Pangshura_smithii)	Hardella_thurjii)))))	Orlitia_borneensis))	Melanochelys_trijuga)))	Malaclemys_terrapin))))	Rhinoclemmys_annulata	(Mauremys_rivulata	((Sacalia_bealei	(Siebenrockiella_crassicollis	(((Mauremys_nigricans	(Mauremys_caspica	Mauremys_japonica))	Mauremys_reevesii)	Malayemys_subtrijuga)))	Morenia_ocellata)));
((Cyclemys_dentata	(Notochelys_platynota	((((((Mauremys_rivulata	((((((Rhinoclemmys_funerea	Orlitia_borneensis)	Rhinoclemmys_nasuta)	Rhinoclemmys_areolata)	Rhinoclemmys_pulcherrima)	Rhinoclemmys_punctularia)	Rhinoclemmys_annulata))	Malaclemys_terrapin)	((((Siebenrockiella_crassicollis	(Sacalia_bealei	(Morenia_ocellata	((Mauremys_reevesii	Mauremys_nigricans)	((((Heosemys_grandis	(Rhinoclemmys_melanosterna	Mauremys_annamensis))	Heosemys_annandalii)	Mauremys_japonica)	Mauremys_caspica)))))	Malayemys_subtrijuga)	Melanochelys_trijuga)	Geoemyda_spengleri))	Leucocephalon_yuwonoi)	(Heosemys_spinosa	(Mauremys_sinensis	((Batagur_dhongoka	(Hardella_thurjii	(Pangshura_smithii	(Batagur_kachuga	Batagur_baska))))	(Pangshura_tentoria	Pangshura_tecta)))))	(Morenia_petersi	Mauremys_leprosa))))	(((Cuora_mccordi	Cuora_flavomarginata)	Cuora_amboinensis)	Cuora_aurocapitata)	Cyclemys_oldhamii);
((Mauremys_caspica	(Mauremys_japonica	((Heosemys_annandalii	Heosemys_grandis)	Mauremys_annamensis)))	(Mauremys_nigricans	Mauremys_reevesii)	((Malayemys_subtrijuga	(Geoemyda_spengleri	((Siebenrockiella_crassicollis	((((Pangshura_tentoria	Pangshura_tecta)	(Mauremys_sinensis	(Batagur_dhongoka	(Hardella_thurjii	(Pangshura_smithii	(Batagur_kachuga	Batagur_baska))))))	Orlitia_borneensis)	((Heosemys_spinosa	((Notochelys_platynota	(Mauremys_leprosa	Morenia_petersi))	(((((((Rhinoclemmys_areolata	Rhinoclemmys_nasuta)	(Rhinoclemmys_annulata	(Rhinoclemmys_melanosterna	(Rhinoclemmys_punctularia	Rhinoclemmys_funerea))))	Rhinoclemmys_pulcherrima)	((Cyclemys_oldhamii	(((Cuora_mccordi	Cuora_flavomarginata)	Cuora_amboinensis)	Cuora_aurocapitata))	Cyclemys_dentata))	Mauremys_rivulata)	Malaclemys_terrapin)	Leucocephalon_yuwonoi)))	Sacalia_bealei)))	Melanochelys_trijuga)))	Morenia_ocellata));
(Heosemys_spinosa	(Mauremys_sinensis	(Batagur_dhongoka	(((Batagur_baska	Batagur_kachuga)	Pangshura_smithii)	Hardella_thurjii)))	((((Cyclemys_dentata	(((Cuora_amboinensis	(Cuora_flavomarginata	Cuora_mccordi))	Cuora_aurocapitata)	Cyclemys_oldhamii))	Notochelys_platynota)	(Malaclemys_terrapin	(((Sacalia_bealei	(((Mauremys_reevesii	Mauremys_nigricans)	(Mauremys_japonica	Mauremys_caspica))	Morenia_ocellata))	(((Rhinoclemmys_annulata	((Rhinoclemmys_melanosterna	((Heosemys_annandalii	Heosemys_grandis)	Mauremys_annamensis))	(Rhinoclemmys_areolata	(Rhinoclemmys_nasuta	((Rhinoclemmys_punctularia	Rhinoclemmys_funerea)	Rhinoclemmys_pulcherrima)))))	Geoemyda_spengleri)	((((Orlitia_borneensis	((Morenia_petersi	Mauremys_leprosa)	(Pangshura_tentoria	Pangshura_tecta)))	Melanochelys_trijuga)	Siebenrockiella_crassicollis)	Malayemys_subtrijuga)))	Mauremys_rivulata)))	Leucocephalon_yuwonoi));
((Mauremys_reevesii	Mauremys_nigricans)	(Morenia_ocellata	(Sacalia_bealei	(((Malaclemys_terrapin	(((((Rhinoclemmys_areolata	(Rhinoclemmys_nasuta	(((Rhinoclemmys_funerea	Orlitia_borneensis)	Rhinoclemmys_punctularia)	Rhinoclemmys_pulcherrima)))	Rhinoclemmys_melanosterna)	Rhinoclemmys_annulata)	Geoemyda_spengleri)	((Heosemys_spinosa	(((Pangshura_tentoria	Pangshura_tecta)	(((Pangshura_smithii	(Batagur_kachuga	Batagur_baska))	Hardella_thurjii)	Batagur_dhongoka))	Mauremys_sinensis))	Leucocephalon_yuwonoi)))	Mauremys_rivulata)	(Malayemys_subtrijuga	((Siebenrockiella_crassicollis	((Notochelys_platynota	(((((Cuora_flavomarginata	Cuora_mccordi)	Cuora_amboinensis)	Cuora_aurocapitata)	Cyclemys_oldhamii)	Cyclemys_dentata))	(Morenia_petersi	Mauremys_leprosa)))	Melanochelys_trijuga)))))	(Mauremys_caspica	(((Heosemys_grandis	Heosemys_annandalii)	Mauremys_annamensis)	Mauremys_japonica)));
((((Cyclemys_dentata	(((Cuora_amboinensis	(Cuora_flavomarginata	Cuora_mccordi))	Cuora_aurocapitata)	Cyclemys_oldhamii))	Notochelys_platynota)	(((Mauremys_sinensis	((Pangshura_tecta	Pangshura_tentoria)	((((Batagur_baska	Batagur_kachuga)	Pangshura_smithii)	Hardella_thurjii)	Batagur_dhongoka)))	Heosemys_spinosa)	(((Mauremys_rivulata	((Siebenrockiella_crassicollis	((Geoemyda_spengleri	((Mauremys_reevesii	Mauremys_nigricans)	Malayemys_subtrijuga))	Melanochelys_trijuga))	(Sacalia_bealei	((((Mauremys_annamensis	((Heosemys_grandis	(Rhinoclemmys_melanosterna	(((Rhinoclemmys_pulcherrima	(Rhinoclemmys_areolata	(Rhinoclemmys_nasuta	(Rhinoclemmys_funerea	Orlitia_borneensis))))	Rhinoclemmys_punctularia)	Rhinoclemmys_annulata)))	Heosemys_annandalii))	Mauremys_japonica)	Mauremys_caspica)	Morenia_ocellata))))	Malaclemys_terrapin)	Leucocephalon_yuwonoi)))	Morenia_petersi	Mauremys_leprosa);
(((((((Mauremys_japonica	(Mauremys_caspica	(Mauremys_nigricans	Mauremys_reevesii)))	(Heosemys_grandis	Heosemys_annandalii))	Mauremys_annamensis)	((Mauremys_rivulata	(((Cyclemys_oldhamii	((Cuora_amboinensis	(Cuora_flavomarginata	Cuora_mccordi))	Cuora_aurocapitata))	Cyclemys_dentata)	Notochelys_platynota))	Malaclemys_terrapin))	Geoemyda_spengleri)	(Rhinoclemmys_annulata	((Rhinoclemmys_pulcherrima	((Rhinoclemmys_funerea	(Rhinoclemmys_nasuta	Rhinoclemmys_areolata))	Rhinoclemmys_punctularia))	Rhinoclemmys_melanosterna)))	Morenia_ocellata	(Sacalia_bealei	((Orlitia_borneensis	((Morenia_petersi	Mauremys_leprosa)	((Leucocephalon_yuwonoi	((Mauremys_sinensis	(Batagur_dhongoka	(Hardella_thurjii	((Batagur_kachuga	Batagur_baska)	Pangshura_smithii))))	Heosemys_spinosa))	(Pangshura_tecta	Pangshura_tentoria))))	((Melanochelys_trijuga	Siebenrockiella_crassicollis)	Malayemys_subtrijuga))));
(((((((Rhinoclemmys_punctularia	Rhinoclemmys_funerea)	Rhinoclemmys_pulcherrima)	Rhinoclemmys_nasuta)	Rhinoclemmys_areolata)	((Rhinoclemmys_melanosterna	(((Heosemys_grandis	Heosemys_annandalii)	(Mauremys_caspica	Mauremys_japonica))	Mauremys_annamensis))	Rhinoclemmys_annulata))	Geoemyda_spengleri)	((Malaclemys_terrapin	(Mauremys_rivulata	((((Cyclemys_dentata	(Cyclemys_oldhamii	(Cuora_aurocapitata	(Cuora_amboinensis	(Cuora_mccordi	Cuora_flavomarginata)))))	Notochelys_platynota)	Siebenrockiella_crassicollis)	(Sacalia_bealei	(((Mauremys_nigricans	Mauremys_reevesii)	Malayemys_subtrijuga)	Morenia_ocellata)))))	Leucocephalon_yuwonoi)	(Melanochelys_trijuga	((Morenia_petersi	Mauremys_leprosa)	((Mauremys_sinensis	(((Pangshura_tentoria	Pangshura_tecta)	(Batagur_dhongoka	(Hardella_thurjii	(Pangshura_smithii	(Batagur_kachuga	Batagur_baska)))))	Heosemys_spinosa))	Orlitia_borneensis))));
(Sacalia_bealei	((Siebenrockiella_crassicollis	(Notochelys_platynota	(((Cuora_aurocapitata	(Cuora_amboinensis	(Cuora_mccordi	Cuora_flavomarginata)))	Cyclemys_oldhamii)	Cyclemys_dentata)))	(Mauremys_rivulata	(Malaclemys_terrapin	(Leucocephalon_yuwonoi	(((Mauremys_sinensis	(Orlitia_borneensis	(Morenia_petersi	Mauremys_leprosa)))	((Batagur_dhongoka	((Hardella_thurjii	Pangshura_smithii)	(Batagur_kachuga	Batagur_baska)))	(Pangshura_tecta	Pangshura_tentoria)))	Heosemys_spinosa)))))	(((((Mauremys_nigricans	Mauremys_reevesii)	Malayemys_subtrijuga)	Melanochelys_trijuga)	Geoemyda_spengleri)	(Morenia_ocellata	(Mauremys_caspica	((Mauremys_annamensis	(Heosemys_annandalii	(((Rhinoclemmys_annulata	((Rhinoclemmys_pulcherrima	(Rhinoclemmys_funerea	(Rhinoclemmys_areolata	Rhinoclemmys_nasuta)))	Rhinoclemmys_punctularia))	Rhinoclemmys_melanosterna)	Heosemys_grandis)))	Mauremys_japonica)))));
(Siebenrockiella_crassicollis	(Sacalia_bealei	(Morenia_ocellata	(((((Heosemys_annandalii	Heosemys_grandis)	Rhinoclemmys_melanosterna)	(Rhinoclemmys_punctularia	(((Rhinoclemmys_areolata	Rhinoclemmys_nasuta)	Rhinoclemmys_funerea)	Rhinoclemmys_pulcherrima)))	Rhinoclemmys_annulata)	(Mauremys_rivulata	((((Melanochelys_trijuga	((Mauremys_reevesii	Mauremys_nigricans)	Malayemys_subtrijuga))	Geoemyda_spengleri)	((Mauremys_caspica	Mauremys_japonica)	Mauremys_annamensis))	Malaclemys_terrapin)))))	(Orlitia_borneensis	((Mauremys_leprosa	Morenia_petersi)	(((Cyclemys_dentata	(Cyclemys_oldhamii	((Cuora_amboinensis	(Cuora_flavomarginata	Cuora_mccordi))	Cuora_aurocapitata)))	Notochelys_platynota)	(((Mauremys_sinensis	((Batagur_dhongoka	(Hardella_thurjii	(Pangshura_smithii	(Batagur_kachuga	Batagur_baska))))	(Pangshura_tecta	Pangshura_tentoria)))	Heosemys_spinosa)	Leucocephalon_yuwonoi)))));
(((Rhinoclemmys_funerea	(Rhinoclemmys_nasuta	Rhinoclemmys_areolata))	Rhinoclemmys_pulcherrima)	((Rhinoclemmys_melanosterna	(Heosemys_grandis	(Heosemys_annandalii	((((((((((Malaclemys_terrapin	(Mauremys_rivulata	((Malayemys_subtrijuga	(Mauremys_reevesii	Mauremys_nigricans))	(Siebenrockiella_crassicollis	(Notochelys_platynota	(Cyclemys_dentata	((Cuora_aurocapitata	((Cuora_mccordi	Cuora_flavomarginata)	Cuora_amboinensis))	Cyclemys_oldhamii)))))))	Leucocephalon_yuwonoi)	Geoemyda_spengleri)	Melanochelys_trijuga)	(((Morenia_petersi	Mauremys_leprosa)	((Heosemys_spinosa	(((Hardella_thurjii	((Batagur_baska	Batagur_kachuga)	Pangshura_smithii))	Batagur_dhongoka)	(Pangshura_tecta	Pangshura_tentoria)))	Mauremys_sinensis))	Orlitia_borneensis))	Sacalia_bealei)	Morenia_ocellata)	Mauremys_caspica)	Mauremys_japonica)	Mauremys_annamensis))))	Rhinoclemmys_annulata)	Rhinoclemmys_punctularia);
(Malaclemys_terrapin	(Geoemyda_spengleri	((Malayemys_subtrijuga	((Mauremys_rivulata	(((Rhinoclemmys_melanosterna	((Heosemys_annandalii	(((Mauremys_caspica	(Mauremys_nigricans	Mauremys_reevesii))	Mauremys_japonica)	Mauremys_annamensis))	Heosemys_grandis))	((Rhinoclemmys_pulcherrima	(Rhinoclemmys_funerea	(Rhinoclemmys_nasuta	Rhinoclemmys_areolata)))	Rhinoclemmys_punctularia))	Rhinoclemmys_annulata))	Morenia_ocellata))	Melanochelys_trijuga))	((Heosemys_spinosa	(Sacalia_bealei	((Siebenrockiella_crassicollis	(Notochelys_platynota	(((Cuora_aurocapitata	(Cuora_amboinensis	(Cuora_mccordi	Cuora_flavomarginata)))	Cyclemys_oldhamii)	Cyclemys_dentata)))	((Morenia_petersi	Mauremys_leprosa)	(Orlitia_borneensis	(Mauremys_sinensis	((Pangshura_tecta	Pangshura_tentoria)	(Batagur_dhongoka	((Pangshura_smithii	(Batagur_baska	Batagur_kachuga))	Hardella_thurjii)))))))))	Leucocephalon_yuwonoi));
(Rhinoclemmys_funerea	(Rhinoclemmys_nasuta	Rhinoclemmys_areolata)	(Rhinoclemmys_punctularia	(Rhinoclemmys_pulcherrima	((((Mauremys_annamensis	(Heosemys_grandis	Heosemys_annandalii))	Rhinoclemmys_melanosterna)	Rhinoclemmys_annulata)	((((((Siebenrockiella_crassicollis	((Notochelys_platynota	(Cyclemys_dentata	((Cuora_aurocapitata	(Cuora_amboinensis	(Cuora_flavomarginata	Cuora_mccordi)))	Cyclemys_oldhamii)))	((Orlitia_borneensis	((Heosemys_spinosa	((Batagur_dhongoka	(((Batagur_kachuga	Batagur_baska)	Pangshura_smithii)	Hardella_thurjii))	Mauremys_sinensis))	(Pangshura_tecta	Pangshura_tentoria)))	(Mauremys_leprosa	Morenia_petersi))))	Melanochelys_trijuga)	(((Malayemys_subtrijuga	(Mauremys_nigricans	Mauremys_reevesii))	((Morenia_ocellata	(Mauremys_japonica	Mauremys_caspica))	Sacalia_bealei))	Geoemyda_spengleri))	Leucocephalon_yuwonoi)	Malaclemys_terrapin)	Mauremys_rivulata)))));
(((Heosemys_spinosa	(Sacalia_bealei	((Rhinoclemmys_pulcherrima	((Rhinoclemmys_punctularia	(Rhinoclemmys_funerea	(Rhinoclemmys_areolata	Rhinoclemmys_nasuta)))	Rhinoclemmys_melanosterna))	(((Malayemys_subtrijuga	Siebenrockiella_crassicollis)	Melanochelys_trijuga)	Geoemyda_spengleri))))	(((Morenia_petersi	(Orlitia_borneensis	(((Pangshura_tecta	Pangshura_tentoria)	(Batagur_dhongoka	(Hardella_thurjii	((Batagur_baska	Batagur_kachuga)	Pangshura_smithii))))	Mauremys_sinensis)))	Mauremys_leprosa)	(((Cyclemys_oldhamii	(Cuora_aurocapitata	(Cuora_amboinensis	(Cuora_flavomarginata	Cuora_mccordi))))	Cyclemys_dentata)	Notochelys_platynota)))	(Malaclemys_terrapin	(((Morenia_ocellata	(Heosemys_grandis	((Mauremys_annamensis	(Mauremys_japonica	((Mauremys_nigricans	Mauremys_reevesii)	Mauremys_caspica)))	Heosemys_annandalii)))	Rhinoclemmys_annulata)	Mauremys_rivulata))	Leucocephalon_yuwonoi);
(Sacalia_bealei	((Malayemys_subtrijuga	(Siebenrockiella_crassicollis	(((((Mauremys_leprosa	Morenia_petersi)	((Cyclemys_dentata	(Cyclemys_oldhamii	((Cuora_amboinensis	(Cuora_mccordi	Cuora_flavomarginata))	Cuora_aurocapitata)))	Notochelys_platynota))	(((((Pangshura_tecta	Pangshura_tentoria)	(Batagur_dhongoka	((Batagur_kachuga	Batagur_baska)	(Pangshura_smithii	Hardella_thurjii))))	Heosemys_spinosa)	Leucocephalon_yuwonoi)	Mauremys_sinensis))	Orlitia_borneensis)	Melanochelys_trijuga)))	Morenia_ocellata)	(((((Rhinoclemmys_pulcherrima	((Rhinoclemmys_funerea	(Rhinoclemmys_nasuta	Rhinoclemmys_areolata))	Rhinoclemmys_punctularia))	Rhinoclemmys_melanosterna)	Rhinoclemmys_annulata)	Geoemyda_spengleri)	(Malaclemys_terrapin	(Mauremys_rivulata	((Mauremys_nigricans	Mauremys_reevesii)	((Mauremys_japonica	((Heosemys_grandis	Heosemys_annandalii)	Mauremys_annamensis))	Mauremys_caspica))))));
(((((Mauremys_reevesii	Mauremys_nigricans)	(((Heosemys_annandalii	(Heosemys_grandis	(Mauremys_annamensis	((Rhinoclemmys_annulata	(Rhinoclemmys_areolata	(((Rhinoclemmys_punctularia	Rhinoclemmys_funerea)	Rhinoclemmys_pulcherrima)	Rhinoclemmys_nasuta)))	Rhinoclemmys_melanosterna))))	Mauremys_japonica)	Mauremys_caspica))	Morenia_ocellata)	Orlitia_borneensis)	((Malayemys_subtrijuga	((Melanochelys_trijuga	(Mauremys_rivulata	(Malaclemys_terrapin	(Leucocephalon_yuwonoi	(((Mauremys_leprosa	Morenia_petersi)	(Notochelys_platynota	(Cyclemys_dentata	(((Cuora_amboinensis	(Cuora_mccordi	Cuora_flavomarginata))	Cuora_aurocapitata)	Cyclemys_oldhamii))))	((Mauremys_sinensis	((Pangshura_tentoria	Pangshura_tecta)	(Batagur_dhongoka	(((Batagur_kachuga	Batagur_baska)	Pangshura_smithii)	Hardella_thurjii))))	Heosemys_spinosa))))))	Geoemyda_spengleri))	Siebenrockiella_crassicollis)	Sacalia_bealei);
(Heosemys_grandis	Heosemys_annandalii	(Mauremys_annamensis	((((Rhinoclemmys_areolata	(Rhinoclemmys_pulcherrima	((Rhinoclemmys_funerea	Rhinoclemmys_punctularia)	Rhinoclemmys_nasuta)))	(Geoemyda_spengleri	((Leucocephalon_yuwonoi	((Notochelys_platynota	(Cyclemys_dentata	((Cuora_aurocapitata	((Cuora_flavomarginata	Cuora_mccordi)	Cuora_amboinensis))	Cyclemys_oldhamii)))	((((Batagur_dhongoka	((Pangshura_smithii	(Batagur_kachuga	Batagur_baska))	Hardella_thurjii))	(Pangshura_tecta	Pangshura_tentoria))	Mauremys_sinensis)	Heosemys_spinosa)))	(Malaclemys_terrapin	(Mauremys_rivulata	(((Mauremys_caspica	Mauremys_japonica)	(Mauremys_nigricans	Mauremys_reevesii))	((((Siebenrockiella_crassicollis	(Melanochelys_trijuga	(Orlitia_borneensis	(Morenia_petersi	Mauremys_leprosa))))	Malayemys_subtrijuga)	Sacalia_bealei)	Morenia_ocellata)))))))	Rhinoclemmys_annulata)	Rhinoclemmys_melanosterna)));
((Morenia_ocellata	((Geoemyda_spengleri	((Malaclemys_terrapin	Mauremys_rivulata)	(Rhinoclemmys_annulata	((Rhinoclemmys_melanosterna	(Mauremys_annamensis	(Heosemys_annandalii	Heosemys_grandis)))	(((Rhinoclemmys_pulcherrima	(Rhinoclemmys_punctularia	Rhinoclemmys_funerea))	Rhinoclemmys_nasuta)	Rhinoclemmys_areolata)))))	(Malayemys_subtrijuga	((Mauremys_nigricans	Mauremys_reevesii)	(Mauremys_caspica	Mauremys_japonica)))))	(Siebenrockiella_crassicollis	((Orlitia_borneensis	(((((Cyclemys_oldhamii	(((Cuora_mccordi	Cuora_flavomarginata)	Cuora_amboinensis)	Cuora_aurocapitata))	Cyclemys_dentata)	Notochelys_platynota)	((Heosemys_spinosa	(Mauremys_sinensis	((Pangshura_tecta	Pangshura_tentoria)	((((Batagur_kachuga	Batagur_baska)	Pangshura_smithii)	Hardella_thurjii)	Batagur_dhongoka))))	Leucocephalon_yuwonoi))	(Mauremys_leprosa	Morenia_petersi)))	Melanochelys_trijuga))	Sacalia_bealei);
(((Malaclemys_terrapin	(((Cyclemys_dentata	(Cyclemys_oldhamii	(Cuora_aurocapitata	((Cuora_mccordi	Cuora_flavomarginata)	Cuora_amboinensis))))	Notochelys_platynota)	(Leucocephalon_yuwonoi	(Heosemys_spinosa	(Mauremys_sinensis	((Pangshura_tentoria	Pangshura_tecta)	(Batagur_dhongoka	(Hardella_thurjii	(Pangshura_smithii	(Batagur_kachuga	Batagur_baska))))))))))	Mauremys_rivulata)	(Morenia_petersi	Mauremys_leprosa)	(Melanochelys_trijuga	(Siebenrockiella_crassicollis	(Malayemys_subtrijuga	(((((Mauremys_caspica	((Mauremys_annamensis	(Heosemys_grandis	Heosemys_annandalii))	Mauremys_japonica))	(Mauremys_nigricans	Mauremys_reevesii))	Morenia_ocellata)	Sacalia_bealei)	(Geoemyda_spengleri	(Rhinoclemmys_annulata	((Rhinoclemmys_melanosterna	((((Rhinoclemmys_funerea	Orlitia_borneensis)	Rhinoclemmys_nasuta)	Rhinoclemmys_punctularia)	Rhinoclemmys_pulcherrima))	Rhinoclemmys_areolata))))))));
((Batagur_dhongoka	(((Mauremys_sinensis	((((Cyclemys_dentata	(Cyclemys_oldhamii	(Cuora_aurocapitata	(Cuora_amboinensis	(Cuora_flavomarginata	Cuora_mccordi)))))	Notochelys_platynota)	(Mauremys_leprosa	Morenia_petersi))	(((Siebenrockiella_crassicollis	((Melanochelys_trijuga	(((Malaclemys_terrapin	(((Rhinoclemmys_pulcherrima	((Rhinoclemmys_nasuta	(Rhinoclemmys_punctularia	Rhinoclemmys_funerea))	Rhinoclemmys_areolata))	((Rhinoclemmys_melanosterna	((Heosemys_grandis	Heosemys_annandalii)	Mauremys_annamensis))	Rhinoclemmys_annulata))	Mauremys_rivulata))	Leucocephalon_yuwonoi)	Geoemyda_spengleri))	Malayemys_subtrijuga))	(Sacalia_bealei	(((Mauremys_nigricans	Mauremys_reevesii)	(Mauremys_japonica	Mauremys_caspica))	Morenia_ocellata)))	Orlitia_borneensis)))	Heosemys_spinosa)	(Pangshura_tecta	Pangshura_tentoria)))	((Batagur_kachuga	Batagur_baska)	Pangshura_smithii)	Hardella_thurjii);
((Rhinoclemmys_melanosterna	(Rhinoclemmys_annulata	((Malaclemys_terrapin	(((Heosemys_spinosa	(Sacalia_bealei	((((Mauremys_leprosa	Morenia_petersi)	(Mauremys_sinensis	(((((Batagur_baska	Batagur_kachuga)	Pangshura_smithii)	Hardella_thurjii)	Batagur_dhongoka)	(Pangshura_tecta	Pangshura_tentoria))))	Orlitia_borneensis)	(Malayemys_subtrijuga	(Morenia_ocellata	((Mauremys_caspica	(Mauremys_japonica	((Heosemys_grandis	Heosemys_annandalii)	Mauremys_annamensis)))	(Mauremys_nigricans	Mauremys_reevesii)))))))	Leucocephalon_yuwonoi)	((Melanochelys_trijuga	(Siebenrockiella_crassicollis	(Notochelys_platynota	(Cyclemys_dentata	(Cyclemys_oldhamii	((Cuora_amboinensis	(Cuora_mccordi	Cuora_flavomarginata))	Cuora_aurocapitata))))))	Geoemyda_spengleri)))	Mauremys_rivulata)))	Rhinoclemmys_pulcherrima	(((Rhinoclemmys_areolata	Rhinoclemmys_nasuta)	Rhinoclemmys_funerea)	Rhinoclemmys_punctularia));
((Morenia_petersi	Mauremys_leprosa)	(Pangshura_tecta	Pangshura_tentoria)	(((((((Cyclemys_oldhamii	(((Cuora_flavomarginata	Cuora_mccordi)	Cuora_amboinensis)	Cuora_aurocapitata))	Cyclemys_dentata)	Notochelys_platynota)	(Sacalia_bealei	(Siebenrockiella_crassicollis	(Malayemys_subtrijuga	(Melanochelys_trijuga	(Geoemyda_spengleri	(((Mauremys_rivulata	(((Mauremys_nigricans	Mauremys_reevesii)	(Mauremys_japonica	Mauremys_caspica))	Morenia_ocellata))	Malaclemys_terrapin)	(Rhinoclemmys_annulata	((Rhinoclemmys_areolata	(Rhinoclemmys_nasuta	(((Rhinoclemmys_funerea	Orlitia_borneensis)	Rhinoclemmys_punctularia)	Rhinoclemmys_pulcherrima)))	(Rhinoclemmys_melanosterna	((Heosemys_grandis	Heosemys_annandalii)	Mauremys_annamensis)))))))))))	Leucocephalon_yuwonoi)	Heosemys_spinosa)	((Batagur_dhongoka	((Pangshura_smithii	(Batagur_baska	Batagur_kachuga))	Hardella_thurjii))	Mauremys_sinensis)));
(Siebenrockiella_crassicollis	Melanochelys_trijuga	(Malayemys_subtrijuga	(((((((((Rhinoclemmys_funerea	Rhinoclemmys_punctularia)	Rhinoclemmys_nasuta)	Rhinoclemmys_areolata)	Rhinoclemmys_pulcherrima)	Rhinoclemmys_melanosterna)	Rhinoclemmys_annulata)	(((Leucocephalon_yuwonoi	(((Morenia_petersi	((Mauremys_sinensis	(Heosemys_spinosa	((Pangshura_tecta	Pangshura_tentoria)	(Batagur_dhongoka	((Pangshura_smithii	(Batagur_baska	Batagur_kachuga))	Hardella_thurjii)))))	Orlitia_borneensis))	Mauremys_leprosa)	((Cyclemys_dentata	((Cuora_aurocapitata	((Cuora_mccordi	Cuora_flavomarginata)	Cuora_amboinensis))	Cyclemys_oldhamii))	Notochelys_platynota)))	Malaclemys_terrapin)	Mauremys_rivulata))	Geoemyda_spengleri)	(Sacalia_bealei	(((Mauremys_caspica	(((Heosemys_annandalii	Heosemys_grandis)	Mauremys_annamensis)	Mauremys_japonica))	(Mauremys_nigricans	Mauremys_reevesii))	Morenia_ocellata)))));
(Rhinoclemmys_melanosterna	((Heosemys_annandalii	Heosemys_grandis)	Mauremys_annamensis)	((((((Rhinoclemmys_funerea	Rhinoclemmys_punctularia)	Rhinoclemmys_nasuta)	Rhinoclemmys_pulcherrima)	Rhinoclemmys_areolata)	(Geoemyda_spengleri	((Melanochelys_trijuga	(Siebenrockiella_crassicollis	((((Cyclemys_oldhamii	((Cuora_amboinensis	(Cuora_flavomarginata	Cuora_mccordi))	Cuora_aurocapitata))	Cyclemys_dentata)	Notochelys_platynota)	(Mauremys_leprosa	Morenia_petersi))))	((((((Mauremys_nigricans	Mauremys_reevesii)	Malayemys_subtrijuga)	(Morenia_ocellata	(Sacalia_bealei	((((((Pangshura_tecta	Pangshura_tentoria)	(Batagur_dhongoka	(((Batagur_baska	Batagur_kachuga)	Pangshura_smithii)	Hardella_thurjii)))	Heosemys_spinosa)	Mauremys_sinensis)	Orlitia_borneensis)	(Mauremys_caspica	Mauremys_japonica)))))	Mauremys_rivulata)	Malaclemys_terrapin)	Leucocephalon_yuwonoi))))	Rhinoclemmys_annulata));
(Morenia_ocellata	(Sacalia_bealei	((Mauremys_rivulata	(Malaclemys_terrapin	(Leucocephalon_yuwonoi	(((Mauremys_leprosa	(Morenia_petersi	(Orlitia_borneensis	(Mauremys_sinensis	((Batagur_dhongoka	(((Batagur_baska	Batagur_kachuga)	Pangshura_smithii)	Hardella_thurjii))	(Pangshura_tecta	Pangshura_tentoria))))))	(Notochelys_platynota	((((Cuora_amboinensis	(Cuora_flavomarginata	Cuora_mccordi))	Cuora_aurocapitata)	Cyclemys_oldhamii)	Cyclemys_dentata)))	Heosemys_spinosa))))	((((Siebenrockiella_crassicollis	Malayemys_subtrijuga)	Melanochelys_trijuga)	Geoemyda_spengleri)	(Rhinoclemmys_annulata	(Rhinoclemmys_areolata	(((Rhinoclemmys_melanosterna	(Rhinoclemmys_funerea	Rhinoclemmys_punctularia))	Rhinoclemmys_pulcherrima)	Rhinoclemmys_nasuta))))))	((Mauremys_nigricans	Mauremys_reevesii)	(Mauremys_caspica	((Mauremys_annamensis	(Heosemys_annandalii	Heosemys_grandis))	Mauremys_japonica))));
((((Rhinoclemmys_areolata	(((Rhinoclemmys_punctularia	Rhinoclemmys_funerea)	Rhinoclemmys_pulcherrima)	Rhinoclemmys_nasuta))	(Rhinoclemmys_annulata	((Mauremys_annamensis	((Mauremys_japonica	Mauremys_caspica)	(Heosemys_annandalii	Heosemys_grandis)))	Rhinoclemmys_melanosterna)))	Geoemyda_spengleri)	(Melanochelys_trijuga	(Siebenrockiella_crassicollis	((Cyclemys_dentata	(Cyclemys_oldhamii	(Cuora_aurocapitata	((Cuora_flavomarginata	Cuora_mccordi)	Cuora_amboinensis))))	Notochelys_platynota)))	(((((((Mauremys_reevesii	Mauremys_nigricans)	Malayemys_subtrijuga)	Morenia_ocellata)	Sacalia_bealei)	Mauremys_rivulata)	Malaclemys_terrapin)	((Heosemys_spinosa	(((Orlitia_borneensis	(Mauremys_leprosa	Morenia_petersi))	(Pangshura_tecta	Pangshura_tentoria))	(((((Batagur_baska	Batagur_kachuga)	Pangshura_smithii)	Hardella_thurjii)	Batagur_dhongoka)	Mauremys_sinensis)))	Leucocephalon_yuwonoi)));
(Leucocephalon_yuwonoi	((Sacalia_bealei	((Orlitia_borneensis	((Mauremys_sinensis	((((Pangshura_smithii	(Batagur_baska	Batagur_kachuga))	Hardella_thurjii)	Batagur_dhongoka)	(Pangshura_tentoria	Pangshura_tecta)))	(Mauremys_leprosa	Morenia_petersi)))	(Mauremys_rivulata	(Morenia_ocellata	((Mauremys_nigricans	Mauremys_reevesii)	(Mauremys_japonica	Mauremys_caspica))))))	Heosemys_spinosa)	(Malaclemys_terrapin	(((Rhinoclemmys_annulata	(Rhinoclemmys_melanosterna	(Mauremys_annamensis	(Heosemys_annandalii	Heosemys_grandis))))	(Rhinoclemmys_areolata	(Rhinoclemmys_nasuta	((Rhinoclemmys_funerea	Rhinoclemmys_punctularia)	Rhinoclemmys_pulcherrima))))	(Geoemyda_spengleri	(Melanochelys_trijuga	((Siebenrockiella_crassicollis	(Notochelys_platynota	(Cyclemys_dentata	(Cyclemys_oldhamii	((Cuora_amboinensis	(Cuora_mccordi	Cuora_flavomarginata))	Cuora_aurocapitata)))))	Malayemys_subtrijuga))))));
((Mauremys_nigricans	Mauremys_reevesii)	(Mauremys_caspica	Mauremys_japonica)	(((Morenia_ocellata	(((Rhinoclemmys_pulcherrima	(Rhinoclemmys_punctularia	((Rhinoclemmys_nasuta	Rhinoclemmys_areolata)	Rhinoclemmys_funerea)))	(Mauremys_rivulata	(Malaclemys_terrapin	(Leucocephalon_yuwonoi	(((Mauremys_sinensis	((Pangshura_tecta	Pangshura_tentoria)	(Batagur_dhongoka	(Hardella_thurjii	((Batagur_kachuga	Batagur_baska)	Pangshura_smithii)))))	Heosemys_spinosa)	((Notochelys_platynota	(Cyclemys_dentata	(Cyclemys_oldhamii	((Cuora_amboinensis	(Cuora_flavomarginata	Cuora_mccordi))	Cuora_aurocapitata))))	(Morenia_petersi	Mauremys_leprosa)))))))	Sacalia_bealei))	Orlitia_borneensis)	((Siebenrockiella_crassicollis	(Melanochelys_trijuga	((Rhinoclemmys_annulata	(Mauremys_annamensis	(Rhinoclemmys_melanosterna	(Heosemys_annandalii	Heosemys_grandis))))	Geoemyda_spengleri)))	Malayemys_subtrijuga)));
((Cuora_aurocapitata	((Cyclemys_dentata	(((Mauremys_leprosa	Morenia_petersi)	(((((Morenia_ocellata	((Rhinoclemmys_annulata	(Rhinoclemmys_melanosterna	((Heosemys_grandis	Heosemys_annandalii)	Mauremys_annamensis)))	(Rhinoclemmys_punctularia	(Rhinoclemmys_pulcherrima	((Rhinoclemmys_funerea	Orlitia_borneensis)	(Rhinoclemmys_areolata	Rhinoclemmys_nasuta))))))	(Geoemyda_spengleri	((Leucocephalon_yuwonoi	((((Mauremys_reevesii	Mauremys_nigricans)	(Mauremys_caspica	Mauremys_japonica))	Mauremys_rivulata)	Malaclemys_terrapin))	(Sacalia_bealei	(Heosemys_spinosa	((Mauremys_sinensis	(Batagur_dhongoka	((Pangshura_smithii	(Batagur_kachuga	Batagur_baska))	Hardella_thurjii)))	(Pangshura_tecta	Pangshura_tentoria)))))))	Malayemys_subtrijuga)	Melanochelys_trijuga)	Siebenrockiella_crassicollis))	Notochelys_platynota))	Cyclemys_oldhamii))	(Cuora_mccordi	Cuora_flavomarginata)	Cuora_amboinensis);
((Morenia_petersi	((Mauremys_sinensis	((Batagur_dhongoka	(Hardella_thurjii	((Batagur_baska	Batagur_kachuga)	Pangshura_smithii)))	(Pangshura_tecta	Pangshura_tentoria)))	Orlitia_borneensis))	Mauremys_leprosa	((((((Rhinoclemmys_areolata	(Rhinoclemmys_nasuta	(Rhinoclemmys_punctularia	Rhinoclemmys_funerea)))	Rhinoclemmys_pulcherrima)	Sacalia_bealei)	Heosemys_spinosa)	(Leucocephalon_yuwonoi	((Geoemyda_spengleri	((Malayemys_subtrijuga	Siebenrockiella_crassicollis)	Melanochelys_trijuga))	(Malaclemys_terrapin	(Mauremys_rivulata	((((Mauremys_caspica	Mauremys_japonica)	(Mauremys_reevesii	Mauremys_nigricans))	Morenia_ocellata)	((Mauremys_annamensis	(Rhinoclemmys_melanosterna	(Heosemys_annandalii	Heosemys_grandis)))	Rhinoclemmys_annulata)))))))	((((Cuora_aurocapitata	(Cuora_amboinensis	(Cuora_flavomarginata	Cuora_mccordi)))	Cyclemys_oldhamii)	Cyclemys_dentata)	Notochelys_platynota)));
((Mauremys_rivulata	(Rhinoclemmys_annulata	(((Mauremys_annamensis	(Heosemys_grandis	Heosemys_annandalii))	Rhinoclemmys_melanosterna)	(Rhinoclemmys_areolata	(Rhinoclemmys_nasuta	((Rhinoclemmys_funerea	Rhinoclemmys_punctularia)	Rhinoclemmys_pulcherrima))))))	(Leucocephalon_yuwonoi	(Geoemyda_spengleri	(((((Mauremys_japonica	Mauremys_caspica)	(Mauremys_reevesii	Mauremys_nigricans))	Morenia_ocellata)	Sacalia_bealei)	(Malayemys_subtrijuga	(Melanochelys_trijuga	(((((Mauremys_sinensis	(((Pangshura_tecta	Pangshura_tentoria)	(Batagur_dhongoka	(Hardella_thurjii	(Pangshura_smithii	(Batagur_kachuga	Batagur_baska)))))	Heosemys_spinosa))	Orlitia_borneensis)	(Mauremys_leprosa	Morenia_petersi))	(Notochelys_platynota	(((((Cuora_flavomarginata	Cuora_mccordi)	Cuora_amboinensis)	Cuora_aurocapitata)	Cyclemys_oldhamii)	Cyclemys_dentata)))	Siebenrockiella_crassicollis))))))	Malaclemys_terrapin);
((Geoemyda_spengleri	((Malayemys_subtrijuga	(Melanochelys_trijuga	Siebenrockiella_crassicollis))	((Sacalia_bealei	(Orlitia_borneensis	((Heosemys_spinosa	(((((Batagur_baska	Batagur_kachuga)	Pangshura_smithii)	Hardella_thurjii)	Batagur_dhongoka)	Mauremys_sinensis))	(Pangshura_tentoria	Pangshura_tecta))))	Morenia_ocellata)))	(Rhinoclemmys_annulata	((Mauremys_annamensis	((Heosemys_annandalii	Heosemys_grandis)	Rhinoclemmys_melanosterna))	((Mauremys_japonica	Mauremys_caspica)	(Mauremys_nigricans	Mauremys_reevesii))))	((Mauremys_rivulata	(Malaclemys_terrapin	(Leucocephalon_yuwonoi	((Morenia_petersi	Mauremys_leprosa)	((((Cuora_aurocapitata	(Cuora_amboinensis	(Cuora_mccordi	Cuora_flavomarginata)))	Cyclemys_oldhamii)	Cyclemys_dentata)	Notochelys_platynota)))))	((Rhinoclemmys_areolata	((Rhinoclemmys_funerea	Rhinoclemmys_punctularia)	Rhinoclemmys_nasuta))	Rhinoclemmys_pulcherrima)));
(Malaclemys_terrapin	(Mauremys_rivulata	((((Mauremys_reevesii	Mauremys_nigricans)	((((Heosemys_annandalii	Heosemys_grandis)	Mauremys_annamensis)	Mauremys_japonica)	Mauremys_caspica))	Morenia_ocellata)	(((Malayemys_subtrijuga	(Melanochelys_trijuga	(Geoemyda_spengleri	(((Rhinoclemmys_areolata	((Rhinoclemmys_pulcherrima	(Rhinoclemmys_punctularia	Rhinoclemmys_funerea))	Rhinoclemmys_nasuta))	Rhinoclemmys_melanosterna)	Rhinoclemmys_annulata))))	Siebenrockiella_crassicollis)	Sacalia_bealei)))	((((Cyclemys_oldhamii	(Cuora_aurocapitata	(Cuora_amboinensis	(Cuora_mccordi	Cuora_flavomarginata))))	Cyclemys_dentata)	Notochelys_platynota)	((Heosemys_spinosa	(((Batagur_dhongoka	((Hardella_thurjii	Pangshura_smithii)	(Batagur_baska	Batagur_kachuga)))	(Pangshura_tentoria	Pangshura_tecta))	(Mauremys_sinensis	((Morenia_petersi	Mauremys_leprosa)	Orlitia_borneensis))))	Leucocephalon_yuwonoi)));
((Mauremys_nigricans	Mauremys_reevesii)	(((((Mauremys_annamensis	((Heosemys_grandis	(((Rhinoclemmys_punctularia	(((Rhinoclemmys_nasuta	Rhinoclemmys_areolata)	Rhinoclemmys_funerea)	Rhinoclemmys_pulcherrima))	Rhinoclemmys_annulata)	Rhinoclemmys_melanosterna))	Heosemys_annandalii))	(Mauremys_japonica	Mauremys_caspica))	(Notochelys_platynota	(Cyclemys_dentata	(((Cuora_amboinensis	(Cuora_flavomarginata	Cuora_mccordi))	Cuora_aurocapitata)	Cyclemys_oldhamii))))	Malaclemys_terrapin)	Mauremys_rivulata)	(((Siebenrockiella_crassicollis	(Malayemys_subtrijuga	(Melanochelys_trijuga	(((((((Morenia_petersi	Mauremys_leprosa)	Orlitia_borneensis)	(Pangshura_tecta	Pangshura_tentoria))	(((((Batagur_kachuga	Batagur_baska)	Pangshura_smithii)	Hardella_thurjii)	Batagur_dhongoka)	Mauremys_sinensis))	Heosemys_spinosa)	Leucocephalon_yuwonoi)	Geoemyda_spengleri))))	Sacalia_bealei)	Morenia_ocellata));
((Notochelys_platynota	(((Mauremys_leprosa	Morenia_petersi)	((Heosemys_spinosa	(Mauremys_sinensis	((Pangshura_tecta	Pangshura_tentoria)	((((Batagur_kachuga	Batagur_baska)	Pangshura_smithii)	Hardella_thurjii)	Batagur_dhongoka))))	Leucocephalon_yuwonoi))	(Siebenrockiella_crassicollis	(Malayemys_subtrijuga	((((Malaclemys_terrapin	(((Rhinoclemmys_punctularia	(((Rhinoclemmys_nasuta	(Orlitia_borneensis	Rhinoclemmys_funerea))	Rhinoclemmys_areolata)	Rhinoclemmys_pulcherrima))	((Rhinoclemmys_melanosterna	(Mauremys_annamensis	(Heosemys_annandalii	Heosemys_grandis)))	Rhinoclemmys_annulata))	Mauremys_rivulata))	((((Mauremys_reevesii	Mauremys_nigricans)	(Mauremys_japonica	Mauremys_caspica))	Morenia_ocellata)	Sacalia_bealei))	Geoemyda_spengleri)	Melanochelys_trijuga)))))	((Cuora_aurocapitata	(Cuora_amboinensis	(Cuora_flavomarginata	Cuora_mccordi)))	Cyclemys_oldhamii)	Cyclemys_dentata);
(Leucocephalon_yuwonoi	(Notochelys_platynota	(((Cuora_aurocapitata	(Cuora_amboinensis	(Cuora_mccordi	Cuora_flavomarginata)))	Cyclemys_oldhamii)	Cyclemys_dentata))	((Geoemyda_spengleri	(Melanochelys_trijuga	(Malayemys_subtrijuga	Siebenrockiella_crassicollis)))	((((((Rhinoclemmys_areolata	((Rhinoclemmys_pulcherrima	(Rhinoclemmys_funerea	Rhinoclemmys_punctularia))	Rhinoclemmys_nasuta))	Rhinoclemmys_melanosterna)	Rhinoclemmys_annulata)	((Morenia_ocellata	(Sacalia_bealei	((((Pangshura_tecta	Pangshura_tentoria)	(((((Pangshura_smithii	(Batagur_kachuga	Batagur_baska))	Hardella_thurjii)	Batagur_dhongoka)	Mauremys_sinensis)	Heosemys_spinosa))	(Mauremys_leprosa	Morenia_petersi))	Orlitia_borneensis)))	(((((Heosemys_grandis	Heosemys_annandalii)	Mauremys_annamensis)	Mauremys_japonica)	Mauremys_caspica)	(Mauremys_reevesii	Mauremys_nigricans))))	Mauremys_rivulata)	Malaclemys_terrapin)));
((((((Rhinoclemmys_punctularia	((Rhinoclemmys_funerea	(Rhinoclemmys_areolata	Rhinoclemmys_nasuta))	Rhinoclemmys_pulcherrima))	(Rhinoclemmys_melanosterna	(Mauremys_annamensis	(Heosemys_annandalii	Heosemys_grandis))))	Rhinoclemmys_annulata)	((((Malayemys_subtrijuga	Siebenrockiella_crassicollis)	Melanochelys_trijuga)	Geoemyda_spengleri)	((((Mauremys_nigricans	Mauremys_reevesii)	(Mauremys_caspica	Mauremys_japonica))	Morenia_ocellata)	Sacalia_bealei)))	Mauremys_rivulata)	Malaclemys_terrapin	(((Cyclemys_dentata	(Cyclemys_oldhamii	((Cuora_amboinensis	(Cuora_flavomarginata	Cuora_mccordi))	Cuora_aurocapitata)))	Notochelys_platynota)	((((((Morenia_petersi	Mauremys_leprosa)	Orlitia_borneensis)	(Pangshura_tentoria	Pangshura_tecta))	(Mauremys_sinensis	((Hardella_thurjii	((Batagur_baska	Batagur_kachuga)	Pangshura_smithii))	Batagur_dhongoka)))	Heosemys_spinosa)	Leucocephalon_yuwonoi)));
((Leucocephalon_yuwonoi	((Malaclemys_terrapin	((((((((Mauremys_caspica	Mauremys_japonica)	Mauremys_annamensis)	Heosemys_annandalii)	Heosemys_grandis)	Rhinoclemmys_melanosterna)	(Rhinoclemmys_punctularia	(Rhinoclemmys_pulcherrima	((Rhinoclemmys_areolata	Rhinoclemmys_nasuta)	Rhinoclemmys_funerea))))	Rhinoclemmys_annulata)	Mauremys_rivulata))	(((Sacalia_bealei	(Morenia_ocellata	((Mauremys_nigricans	Mauremys_reevesii)	Malayemys_subtrijuga)))	(Melanochelys_trijuga	((((((Cuora_amboinensis	(Cuora_flavomarginata	Cuora_mccordi))	Cuora_aurocapitata)	Cyclemys_oldhamii)	Cyclemys_dentata)	Notochelys_platynota)	Siebenrockiella_crassicollis)))	Geoemyda_spengleri)))	((Mauremys_sinensis	((Hardella_thurjii	((Batagur_kachuga	Batagur_baska)	Pangshura_smithii))	Batagur_dhongoka))	(((Morenia_petersi	Mauremys_leprosa)	Orlitia_borneensis)	(Pangshura_tentoria	Pangshura_tecta)))	Heosemys_spinosa);
((((Mauremys_rivulata	(((((Orlitia_borneensis	(Morenia_petersi	Mauremys_leprosa))	Mauremys_sinensis)	(((((Batagur_baska	Batagur_kachuga)	Pangshura_smithii)	Hardella_thurjii)	Batagur_dhongoka)	(Pangshura_tecta	Pangshura_tentoria)))	Heosemys_spinosa)	Sacalia_bealei))	Malaclemys_terrapin)	Leucocephalon_yuwonoi)	((Rhinoclemmys_areolata	(((Rhinoclemmys_funerea	((((Heosemys_grandis	(Heosemys_annandalii	(Mauremys_annamensis	(Mauremys_caspica	Mauremys_japonica))))	Rhinoclemmys_melanosterna)	Rhinoclemmys_annulata)	Rhinoclemmys_punctularia))	Rhinoclemmys_nasuta)	Rhinoclemmys_pulcherrima))	(((Cyclemys_dentata	((((Cuora_flavomarginata	Cuora_mccordi)	Cuora_amboinensis)	Cuora_aurocapitata)	Cyclemys_oldhamii))	Notochelys_platynota)	Siebenrockiella_crassicollis))	((Melanochelys_trijuga	(Morenia_ocellata	((Mauremys_reevesii	Mauremys_nigricans)	Malayemys_subtrijuga)))	Geoemyda_spengleri));
(Notochelys_platynota	(Cyclemys_dentata	((((Cuora_flavomarginata	Cuora_mccordi)	Cuora_amboinensis)	Cuora_aurocapitata)	Cyclemys_oldhamii))	(((((Mauremys_rivulata	(((((Siebenrockiella_crassicollis	(Malayemys_subtrijuga	(Morenia_ocellata	((Mauremys_reevesii	Mauremys_nigricans)	(Mauremys_caspica	Mauremys_japonica)))))	Melanochelys_trijuga)	Geoemyda_spengleri)	((((((Rhinoclemmys_punctularia	Rhinoclemmys_funerea)	Rhinoclemmys_pulcherrima)	Rhinoclemmys_nasuta)	Rhinoclemmys_areolata)	(Rhinoclemmys_melanosterna	(Mauremys_annamensis	(Heosemys_annandalii	Heosemys_grandis))))	Rhinoclemmys_annulata))	Sacalia_bealei))	Malaclemys_terrapin)	Leucocephalon_yuwonoi)	(Heosemys_spinosa	(Mauremys_sinensis	(Orlitia_borneensis	((((Pangshura_smithii	(Batagur_baska	Batagur_kachuga))	Hardella_thurjii)	Batagur_dhongoka)	(Pangshura_tecta	Pangshura_tentoria))))))	(Morenia_petersi	Mauremys_leprosa)));
((Mauremys_rivulata	((((Heosemys_spinosa	(((Pangshura_tecta	Pangshura_tentoria)	((Hardella_thurjii	((Batagur_baska	Batagur_kachuga)	Pangshura_smithii))	Batagur_dhongoka))	Mauremys_sinensis))	Leucocephalon_yuwonoi)	((Melanochelys_trijuga	(Malayemys_subtrijuga	(((Notochelys_platynota	(Cyclemys_dentata	(Cyclemys_oldhamii	(Cuora_aurocapitata	((Cuora_mccordi	Cuora_flavomarginata)	Cuora_amboinensis)))))	((Morenia_petersi	Mauremys_leprosa)	(((((Rhinoclemmys_pulcherrima	(Rhinoclemmys_punctularia	((Rhinoclemmys_melanosterna	(Mauremys_annamensis	(Heosemys_annandalii	Heosemys_grandis)))	Rhinoclemmys_annulata)))	Rhinoclemmys_areolata)	Rhinoclemmys_nasuta)	Rhinoclemmys_funerea)	Orlitia_borneensis)))	Siebenrockiella_crassicollis)))	Geoemyda_spengleri))	Malaclemys_terrapin))	Sacalia_bealei	(Morenia_ocellata	((Mauremys_caspica	Mauremys_japonica)	(Mauremys_nigricans	Mauremys_reevesii))));
(((((Melanochelys_trijuga	(((Leucocephalon_yuwonoi	(Heosemys_spinosa	(((Pangshura_tentoria	Pangshura_tecta)	(((Pangshura_smithii	Hardella_thurjii)	(Batagur_kachuga	Batagur_baska))	Batagur_dhongoka))	(Mauremys_sinensis	((Morenia_petersi	Mauremys_leprosa)	Orlitia_borneensis)))))	Malaclemys_terrapin)	Geoemyda_spengleri))	Malayemys_subtrijuga)	(((((Rhinoclemmys_nasuta	(Rhinoclemmys_funerea	Rhinoclemmys_punctularia))	Rhinoclemmys_areolata)	Rhinoclemmys_pulcherrima)	((((((Mauremys_japonica	(((Rhinoclemmys_melanosterna	Mauremys_annamensis)	Heosemys_grandis)	Heosemys_annandalii))	Mauremys_caspica)	(Mauremys_reevesii	Mauremys_nigricans))	Morenia_ocellata)	Rhinoclemmys_annulata)	Mauremys_rivulata))	Sacalia_bealei))	Siebenrockiella_crassicollis)	Notochelys_platynota	(Cyclemys_dentata	((Cuora_aurocapitata	((Cuora_flavomarginata	Cuora_mccordi)	Cuora_amboinensis))	Cyclemys_oldhamii)));
(Mauremys_rivulata	(Sacalia_bealei	((Malayemys_subtrijuga	((Melanochelys_trijuga	(Orlitia_borneensis	(((((((Cuora_flavomarginata	Cuora_mccordi)	Cuora_amboinensis)	Cuora_aurocapitata)	Cyclemys_oldhamii)	Cyclemys_dentata)	Notochelys_platynota)	(Mauremys_leprosa	Morenia_petersi))))	Siebenrockiella_crassicollis))	Morenia_ocellata))	(((((Mauremys_annamensis	(((Mauremys_caspica	(Mauremys_reevesii	Mauremys_nigricans))	Mauremys_japonica)	(Heosemys_grandis	Heosemys_annandalii)))	((Rhinoclemmys_melanosterna	((Rhinoclemmys_nasuta	((Rhinoclemmys_funerea	Rhinoclemmys_punctularia)	Rhinoclemmys_pulcherrima))	Rhinoclemmys_areolata))	Rhinoclemmys_annulata))	Geoemyda_spengleri)	((Heosemys_spinosa	(Mauremys_sinensis	((Batagur_dhongoka	(Hardella_thurjii	((Batagur_baska	Batagur_kachuga)	Pangshura_smithii)))	(Pangshura_tecta	Pangshura_tentoria))))	Leucocephalon_yuwonoi))	Malaclemys_terrapin));
((Orlitia_borneensis	(((Rhinoclemmys_punctularia	Rhinoclemmys_pulcherrima)	Rhinoclemmys_nasuta)	Rhinoclemmys_funerea))	((((Heosemys_spinosa	((Pangshura_tentoria	Pangshura_tecta)	(Batagur_dhongoka	((Pangshura_smithii	Hardella_thurjii)	(Batagur_kachuga	Batagur_baska)))))	Leucocephalon_yuwonoi)	Mauremys_sinensis)	(Mauremys_leprosa	Morenia_petersi))	(((Cyclemys_dentata	(Cyclemys_oldhamii	((Cuora_amboinensis	(Cuora_flavomarginata	Cuora_mccordi))	Cuora_aurocapitata)))	Notochelys_platynota)	((Malaclemys_terrapin	(((((Mauremys_annamensis	(Heosemys_grandis	Heosemys_annandalii))	Rhinoclemmys_melanosterna)	Rhinoclemmys_annulata)	Rhinoclemmys_areolata)	((Melanochelys_trijuga	((Sacalia_bealei	((((Mauremys_reevesii	Mauremys_nigricans)	(Mauremys_japonica	Mauremys_caspica))	Malayemys_subtrijuga)	Morenia_ocellata))	Siebenrockiella_crassicollis))	Geoemyda_spengleri)))	Mauremys_rivulata)));
(((((Melanochelys_trijuga	(((Leucocephalon_yuwonoi	(((Mauremys_sinensis	(((Hardella_thurjii	(Pangshura_smithii	(Batagur_kachuga	Batagur_baska)))	Batagur_dhongoka)	(Pangshura_tentoria	Pangshura_tecta)))	Heosemys_spinosa)	((Mauremys_leprosa	Morenia_petersi)	((Cyclemys_dentata	((Cuora_aurocapitata	(Cuora_amboinensis	(Cuora_flavomarginata	Cuora_mccordi)))	Cyclemys_oldhamii))	Notochelys_platynota))))	((Mauremys_rivulata	((((Heosemys_grandis	(((Mauremys_caspica	Mauremys_japonica)	Mauremys_annamensis)	Heosemys_annandalii))	Rhinoclemmys_melanosterna)	(Rhinoclemmys_punctularia	(Rhinoclemmys_pulcherrima	((Rhinoclemmys_areolata	Rhinoclemmys_nasuta)	(Rhinoclemmys_funerea	Orlitia_borneensis)))))	Rhinoclemmys_annulata))	Malaclemys_terrapin))	Geoemyda_spengleri))	Sacalia_bealei)	Morenia_ocellata)	Siebenrockiella_crassicollis)	Malayemys_subtrijuga	(Mauremys_reevesii	Mauremys_nigricans));
(Notochelys_platynota	((Cyclemys_oldhamii	(Cuora_aurocapitata	((Cuora_flavomarginata	Cuora_mccordi)	Cuora_amboinensis)))	Cyclemys_dentata)	((Mauremys_leprosa	Morenia_petersi)	((Malayemys_subtrijuga	(Melanochelys_trijuga	(Geoemyda_spengleri	(((Mauremys_rivulata	((Sacalia_bealei	(Morenia_ocellata	(Orlitia_borneensis	(Rhinoclemmys_funerea	((Rhinoclemmys_pulcherrima	(Rhinoclemmys_areolata	Rhinoclemmys_nasuta))	Rhinoclemmys_punctularia)))))	(Rhinoclemmys_annulata	(Rhinoclemmys_melanosterna	(Mauremys_annamensis	(Heosemys_grandis	(Heosemys_annandalii	(((Mauremys_nigricans	Mauremys_reevesii)	Mauremys_caspica)	Mauremys_japonica))))))))	Malaclemys_terrapin)	(Leucocephalon_yuwonoi	((((Batagur_dhongoka	(Hardella_thurjii	(Pangshura_smithii	(Batagur_baska	Batagur_kachuga))))	(Pangshura_tentoria	Pangshura_tecta))	Mauremys_sinensis)	Heosemys_spinosa))))))	Siebenrockiella_crassicollis)));
((Pangshura_tentoria	Pangshura_tecta)	((Morenia_petersi	Mauremys_leprosa)	Orlitia_borneensis)	(((((Geoemyda_spengleri	((Sacalia_bealei	(Morenia_ocellata	((Mauremys_caspica	Mauremys_japonica)	(Mauremys_reevesii	Mauremys_nigricans))))	((Malayemys_subtrijuga	((Notochelys_platynota	(Cyclemys_dentata	((((Cuora_mccordi	Cuora_flavomarginata)	Cuora_amboinensis)	Cuora_aurocapitata)	Cyclemys_oldhamii)))	Siebenrockiella_crassicollis))	Melanochelys_trijuga)))	((Mauremys_rivulata	((((Mauremys_annamensis	(Heosemys_annandalii	Heosemys_grandis))	Rhinoclemmys_melanosterna)	Rhinoclemmys_annulata)	((Rhinoclemmys_pulcherrima	(Rhinoclemmys_funerea	(Rhinoclemmys_areolata	Rhinoclemmys_nasuta)))	Rhinoclemmys_punctularia)))	Malaclemys_terrapin))	Leucocephalon_yuwonoi)	Heosemys_spinosa)	(Mauremys_sinensis	((((Batagur_kachuga	Batagur_baska)	Pangshura_smithii)	Hardella_thurjii)	Batagur_dhongoka))));
(((Rhinoclemmys_annulata	((Rhinoclemmys_melanosterna	(Mauremys_annamensis	(Heosemys_grandis	Heosemys_annandalii)))	((((Rhinoclemmys_nasuta	Rhinoclemmys_areolata)	Rhinoclemmys_funerea)	Rhinoclemmys_pulcherrima)	Rhinoclemmys_punctularia)))	((((Malayemys_subtrijuga	Siebenrockiella_crassicollis)	Melanochelys_trijuga)	Geoemyda_spengleri)	((((Mauremys_caspica	Mauremys_japonica)	(Mauremys_reevesii	Mauremys_nigricans))	Morenia_ocellata)	Sacalia_bealei)))	((((((Cuora_aurocapitata	(Cuora_amboinensis	(Cuora_mccordi	Cuora_flavomarginata)))	Cyclemys_oldhamii)	Cyclemys_dentata)	Notochelys_platynota)	(((((Batagur_dhongoka	((Batagur_kachuga	Batagur_baska)	(Pangshura_smithii	Hardella_thurjii)))	(Pangshura_tecta	Pangshura_tentoria))	(Mauremys_sinensis	(Orlitia_borneensis	(Mauremys_leprosa	Morenia_petersi))))	Heosemys_spinosa)	Leucocephalon_yuwonoi))	Malaclemys_terrapin)	Mauremys_rivulata);
(Mauremys_leprosa	(((Notochelys_platynota	(Cyclemys_dentata	(Cyclemys_oldhamii	(Cuora_aurocapitata	((Cuora_flavomarginata	Cuora_mccordi)	Cuora_amboinensis)))))	((Heosemys_spinosa	(((Pangshura_tecta	Pangshura_tentoria)	(Batagur_dhongoka	(((Batagur_baska	Batagur_kachuga)	Pangshura_smithii)	Hardella_thurjii)))	Mauremys_sinensis))	Leucocephalon_yuwonoi))	(Orlitia_borneensis	((Siebenrockiella_crassicollis	((Melanochelys_trijuga	(Geoemyda_spengleri	(Malaclemys_terrapin	(Mauremys_rivulata	((Mauremys_reevesii	Mauremys_nigricans)	(((Mauremys_japonica	(Heosemys_annandalii	(Heosemys_grandis	(Mauremys_annamensis	(Rhinoclemmys_melanosterna	(((Rhinoclemmys_pulcherrima	(Rhinoclemmys_funerea	(Rhinoclemmys_nasuta	Rhinoclemmys_areolata)))	Rhinoclemmys_punctularia)	Rhinoclemmys_annulata))))))	Mauremys_caspica)	Morenia_ocellata))))))	Malayemys_subtrijuga))	Sacalia_bealei)))	Morenia_petersi);
(((Mauremys_rivulata	(((Leucocephalon_yuwonoi	((((((Batagur_kachuga	Batagur_baska)	(Hardella_thurjii	Pangshura_smithii))	Batagur_dhongoka)	(Pangshura_tentoria	Pangshura_tecta))	(Mauremys_sinensis	((Morenia_petersi	Mauremys_leprosa)	Orlitia_borneensis)))	Heosemys_spinosa))	(Geoemyda_spengleri	(((((Mauremys_nigricans	Mauremys_reevesii)	Malayemys_subtrijuga)	Morenia_ocellata)	Sacalia_bealei)	(((Notochelys_platynota	((((Cuora_amboinensis	(Cuora_mccordi	Cuora_flavomarginata))	Cuora_aurocapitata)	Cyclemys_oldhamii)	Cyclemys_dentata))	Siebenrockiella_crassicollis)	Melanochelys_trijuga))))	Malaclemys_terrapin))	(Mauremys_annamensis	((Mauremys_caspica	Mauremys_japonica)	(Heosemys_grandis	Heosemys_annandalii))))	((Rhinoclemmys_pulcherrima	(Rhinoclemmys_punctularia	(Rhinoclemmys_funerea	(Rhinoclemmys_nasuta	Rhinoclemmys_areolata))))	Rhinoclemmys_melanosterna)	Rhinoclemmys_annulata);
(Morenia_ocellata	(((Malayemys_subtrijuga	(Siebenrockiella_crassicollis	((((Malaclemys_terrapin	(((Mauremys_sinensis	((Pangshura_tecta	Pangshura_tentoria)	(((Pangshura_smithii	(Batagur_baska	Batagur_kachuga))	Hardella_thurjii)	Batagur_dhongoka)))	Heosemys_spinosa)	Leucocephalon_yuwonoi))	Mauremys_rivulata)	((Notochelys_platynota	(Cyclemys_dentata	(Cyclemys_oldhamii	(Cuora_aurocapitata	(Cuora_amboinensis	(Cuora_flavomarginata	Cuora_mccordi))))))	(Morenia_petersi	Mauremys_leprosa)))	Melanochelys_trijuga)))	Orlitia_borneensis)	Sacalia_bealei)	(Mauremys_caspica	((Mauremys_japonica	((Heosemys_grandis	((((((Rhinoclemmys_pulcherrima	((Rhinoclemmys_punctularia	Rhinoclemmys_funerea)	Rhinoclemmys_nasuta))	Rhinoclemmys_areolata)	Geoemyda_spengleri)	Rhinoclemmys_annulata)	Mauremys_annamensis)	Rhinoclemmys_melanosterna))	Heosemys_annandalii))	(Mauremys_nigricans	Mauremys_reevesii))));
(Notochelys_platynota	(Leucocephalon_yuwonoi	(Malaclemys_terrapin	(((((((Sacalia_bealei	(Siebenrockiella_crassicollis	((Rhinoclemmys_areolata	((Rhinoclemmys_pulcherrima	(Rhinoclemmys_funerea	Rhinoclemmys_punctularia))	Rhinoclemmys_nasuta))	(Orlitia_borneensis	((Mauremys_leprosa	Morenia_petersi)	(Mauremys_sinensis	(Heosemys_spinosa	((((Pangshura_smithii	(Batagur_baska	Batagur_kachuga))	Hardella_thurjii)	Batagur_dhongoka)	(Pangshura_tentoria	Pangshura_tecta)))))))))	Morenia_ocellata)	Malayemys_subtrijuga)	Melanochelys_trijuga)	Geoemyda_spengleri)	(Rhinoclemmys_annulata	(Mauremys_annamensis	((Heosemys_grandis	((Mauremys_japonica	((Mauremys_reevesii	Mauremys_nigricans)	Mauremys_caspica))	Heosemys_annandalii))	Rhinoclemmys_melanosterna))))	Mauremys_rivulata)))	(((Cuora_aurocapitata	((Cuora_mccordi	Cuora_flavomarginata)	Cuora_amboinensis))	Cyclemys_oldhamii)	Cyclemys_dentata));
((((((Cuora_aurocapitata	(Cuora_amboinensis	(Cuora_flavomarginata	Cuora_mccordi)))	Cyclemys_oldhamii)	Cyclemys_dentata)	Notochelys_platynota)	((((Sacalia_bealei	(Morenia_ocellata	(Mauremys_rivulata	((((Heosemys_grandis	(Heosemys_annandalii	((Mauremys_japonica	((Mauremys_nigricans	Mauremys_reevesii)	Mauremys_caspica))	Mauremys_annamensis)))	Rhinoclemmys_melanosterna)	(Rhinoclemmys_punctularia	((Rhinoclemmys_funerea	(Rhinoclemmys_nasuta	Rhinoclemmys_areolata))	Rhinoclemmys_pulcherrima)))	Rhinoclemmys_annulata))))	(Geoemyda_spengleri	((Malayemys_subtrijuga	Siebenrockiella_crassicollis)	Melanochelys_trijuga)))	Malaclemys_terrapin)	Leucocephalon_yuwonoi))	Heosemys_spinosa	((((Morenia_petersi	Mauremys_leprosa)	Orlitia_borneensis)	Mauremys_sinensis)	((((Pangshura_smithii	(Batagur_baska	Batagur_kachuga))	Hardella_thurjii)	Batagur_dhongoka)	(Pangshura_tecta	Pangshura_tentoria))));
((Orlitia_borneensis	((((Rhinoclemmys_areolata	Rhinoclemmys_nasuta)	Rhinoclemmys_pulcherrima)	Rhinoclemmys_punctularia)	Rhinoclemmys_funerea))	((Notochelys_platynota	(Cyclemys_dentata	(Cyclemys_oldhamii	(Cuora_aurocapitata	((Cuora_flavomarginata	Cuora_mccordi)	Cuora_amboinensis)))))	(Mauremys_leprosa	Morenia_petersi))	(Siebenrockiella_crassicollis	(Melanochelys_trijuga	(((Sacalia_bealei	(Morenia_ocellata	((Mauremys_caspica	Mauremys_japonica)	(Mauremys_reevesii	Mauremys_nigricans))))	(Geoemyda_spengleri	(((Mauremys_rivulata	(Rhinoclemmys_annulata	(Mauremys_annamensis	(Rhinoclemmys_melanosterna	(Heosemys_annandalii	Heosemys_grandis)))))	Malaclemys_terrapin)	(((((Batagur_dhongoka	(Hardella_thurjii	(Pangshura_smithii	(Batagur_kachuga	Batagur_baska))))	(Pangshura_tentoria	Pangshura_tecta))	Mauremys_sinensis)	Heosemys_spinosa)	Leucocephalon_yuwonoi))))	Malayemys_subtrijuga))));
((((Orlitia_borneensis	(Rhinoclemmys_funerea	(Rhinoclemmys_nasuta	(((Rhinoclemmys_pulcherrima	Rhinoclemmys_punctularia)	(((Heosemys_grandis	Heosemys_annandalii)	Mauremys_annamensis)	Rhinoclemmys_melanosterna))	Rhinoclemmys_areolata))))	((Siebenrockiella_crassicollis	((Melanochelys_trijuga	(Geoemyda_spengleri	(Rhinoclemmys_annulata	((Sacalia_bealei	(((Mauremys_japonica	Mauremys_caspica)	(Mauremys_reevesii	Mauremys_nigricans))	Morenia_ocellata))	(Mauremys_rivulata	Malaclemys_terrapin)))))	Malayemys_subtrijuga))	(Notochelys_platynota	(Cyclemys_dentata	(Cyclemys_oldhamii	(((Cuora_mccordi	Cuora_flavomarginata)	Cuora_amboinensis)	Cuora_aurocapitata))))))	(Morenia_petersi	Mauremys_leprosa))	(((Mauremys_sinensis	((Hardella_thurjii	((Batagur_baska	Batagur_kachuga)	Pangshura_smithii))	Batagur_dhongoka))	Heosemys_spinosa)	Leucocephalon_yuwonoi)	(Pangshura_tentoria	Pangshura_tecta));
((((((Geoemyda_spengleri	(((((((Mauremys_japonica	Mauremys_caspica)	(Mauremys_reevesii	Mauremys_nigricans))	Morenia_ocellata)	((((Heosemys_grandis	Heosemys_annandalii)	Rhinoclemmys_melanosterna)	Mauremys_annamensis)	Rhinoclemmys_annulata))	Mauremys_rivulata)	Malaclemys_terrapin)	(((((((((Cuora_mccordi	Cuora_flavomarginata)	Cuora_amboinensis)	Cuora_aurocapitata)	Cyclemys_oldhamii)	Cyclemys_dentata)	Notochelys_platynota)	Siebenrockiella_crassicollis)	((Rhinoclemmys_pulcherrima	((Rhinoclemmys_funerea	Rhinoclemmys_punctularia)	Rhinoclemmys_nasuta))	Rhinoclemmys_areolata))	Sacalia_bealei)))	Malayemys_subtrijuga)	Melanochelys_trijuga)	Orlitia_borneensis)	(((((Batagur_dhongoka	(((Batagur_baska	Batagur_kachuga)	Pangshura_smithii)	Hardella_thurjii))	Mauremys_sinensis)	Heosemys_spinosa)	Leucocephalon_yuwonoi)	(Pangshura_tecta	Pangshura_tentoria)))	Mauremys_leprosa	Morenia_petersi);
((((Heosemys_annandalii	((((Rhinoclemmys_annulata	(((Rhinoclemmys_pulcherrima	(Rhinoclemmys_funerea	Rhinoclemmys_punctularia))	Rhinoclemmys_nasuta)	Rhinoclemmys_areolata))	Rhinoclemmys_melanosterna)	Mauremys_annamensis)	Heosemys_grandis))	Mauremys_japonica)	Mauremys_caspica)	((((Siebenrockiella_crassicollis	((Geoemyda_spengleri	((Malaclemys_terrapin	(Mauremys_rivulata	((Mauremys_nigricans	Mauremys_reevesii)	Malayemys_subtrijuga)))	Leucocephalon_yuwonoi))	Melanochelys_trijuga))	((Heosemys_spinosa	((Pangshura_tentoria	Pangshura_tecta)	((Batagur_dhongoka	(((Batagur_baska	Batagur_kachuga)	Pangshura_smithii)	Hardella_thurjii))	Mauremys_sinensis)))	((Morenia_petersi	Mauremys_leprosa)	(Notochelys_platynota	(Cyclemys_dentata	((((Cuora_flavomarginata	Cuora_mccordi)	Cuora_amboinensis)	Cuora_aurocapitata)	Cyclemys_oldhamii))))))	Sacalia_bealei)	Orlitia_borneensis)	Morenia_ocellata);
(((Mauremys_sinensis	((Mauremys_leprosa	Morenia_petersi)	Orlitia_borneensis))	((Pangshura_tecta	Pangshura_tentoria)	(Batagur_dhongoka	((Pangshura_smithii	Hardella_thurjii)	(Batagur_kachuga	Batagur_baska)))))	Heosemys_spinosa	((((Mauremys_rivulata	(((Morenia_ocellata	((Mauremys_reevesii	Mauremys_nigricans)	(Mauremys_caspica	((Mauremys_annamensis	(Heosemys_grandis	Heosemys_annandalii))	Mauremys_japonica))))	Sacalia_bealei)	((Rhinoclemmys_melanosterna	((Rhinoclemmys_punctularia	(Rhinoclemmys_funerea	(Rhinoclemmys_areolata	Rhinoclemmys_nasuta)))	Rhinoclemmys_pulcherrima))	Rhinoclemmys_annulata)))	Malaclemys_terrapin)	((((Siebenrockiella_crassicollis	(Notochelys_platynota	(Cyclemys_dentata	(Cyclemys_oldhamii	(((Cuora_mccordi	Cuora_flavomarginata)	Cuora_amboinensis)	Cuora_aurocapitata)))))	Malayemys_subtrijuga)	Melanochelys_trijuga)	Geoemyda_spengleri))	Leucocephalon_yuwonoi));
(Leucocephalon_yuwonoi	(((Sacalia_bealei	(Morenia_ocellata	(Mauremys_rivulata	(((Rhinoclemmys_punctularia	(((Rhinoclemmys_nasuta	Rhinoclemmys_areolata)	Rhinoclemmys_funerea)	Rhinoclemmys_pulcherrima))	(Rhinoclemmys_melanosterna	(Heosemys_grandis	(((Mauremys_japonica	Mauremys_caspica)	Mauremys_annamensis)	Heosemys_annandalii))))	Rhinoclemmys_annulata))))	(((((Mauremys_reevesii	Mauremys_nigricans)	Malayemys_subtrijuga)	(Siebenrockiella_crassicollis	((((Cuora_aurocapitata	(Cuora_amboinensis	(Cuora_mccordi	Cuora_flavomarginata)))	Cyclemys_oldhamii)	Cyclemys_dentata)	Notochelys_platynota)))	Melanochelys_trijuga)	Geoemyda_spengleri))	Malaclemys_terrapin)	(((Mauremys_sinensis	(Orlitia_borneensis	(Morenia_petersi	Mauremys_leprosa)))	((Pangshura_tecta	Pangshura_tentoria)	(Batagur_dhongoka	((Batagur_baska	Batagur_kachuga)	(Hardella_thurjii	Pangshura_smithii)))))	Heosemys_spinosa));
(((Heosemys_spinosa	(Mauremys_sinensis	(Batagur_dhongoka	(Hardella_thurjii	(Pangshura_smithii	(Batagur_kachuga	Batagur_baska))))))	(Pangshura_tecta	Pangshura_tentoria))	(Orlitia_borneensis	((((Morenia_ocellata	(((Mauremys_japonica	((Heosemys_grandis	Heosemys_annandalii)	Mauremys_annamensis))	Mauremys_caspica)	(Mauremys_nigricans	Mauremys_reevesii)))	(((((Rhinoclemmys_annulata	((Rhinoclemmys_areolata	(Rhinoclemmys_nasuta	(Rhinoclemmys_pulcherrima	(Rhinoclemmys_punctularia	Rhinoclemmys_funerea))))	Rhinoclemmys_melanosterna))	Geoemyda_spengleri)	Leucocephalon_yuwonoi)	Malaclemys_terrapin)	Mauremys_rivulata))	Sacalia_bealei)	(Melanochelys_trijuga	(Malayemys_subtrijuga	((((Cyclemys_oldhamii	(Cuora_aurocapitata	(Cuora_amboinensis	(Cuora_mccordi	Cuora_flavomarginata))))	Cyclemys_dentata)	Notochelys_platynota)	Siebenrockiella_crassicollis)))))	(Morenia_petersi	Mauremys_leprosa));
((Cyclemys_dentata	(Notochelys_platynota	((((Orlitia_borneensis	(Mauremys_sinensis	((Pangshura_tentoria	Pangshura_tecta)	(((Pangshura_smithii	(Batagur_kachuga	Batagur_baska))	Hardella_thurjii)	Batagur_dhongoka))))	Morenia_petersi)	Mauremys_leprosa)	(((Malaclemys_terrapin	(((Geoemyda_spengleri	(Rhinoclemmys_annulata	((((Heosemys_annandalii	Heosemys_grandis)	Mauremys_annamensis)	Rhinoclemmys_melanosterna)	(Rhinoclemmys_areolata	(Rhinoclemmys_nasuta	(Rhinoclemmys_pulcherrima	(Rhinoclemmys_punctularia	Rhinoclemmys_funerea)))))))	(((((Mauremys_japonica	Mauremys_caspica)	(Mauremys_nigricans	Mauremys_reevesii))	(Malayemys_subtrijuga	(Siebenrockiella_crassicollis	Melanochelys_trijuga)))	Morenia_ocellata)	Sacalia_bealei))	Mauremys_rivulata))	Leucocephalon_yuwonoi)	Heosemys_spinosa))))	Cyclemys_oldhamii	(((Cuora_flavomarginata	Cuora_mccordi)	Cuora_amboinensis)	Cuora_aurocapitata));
((((Mauremys_rivulata	(((Rhinoclemmys_melanosterna	(Rhinoclemmys_pulcherrima	(Rhinoclemmys_punctularia	((Rhinoclemmys_areolata	Rhinoclemmys_nasuta)	Rhinoclemmys_funerea))))	Rhinoclemmys_annulata)	(Sacalia_bealei	(Siebenrockiella_crassicollis	(Melanochelys_trijuga	(Geoemyda_spengleri	((((Mauremys_reevesii	Mauremys_nigricans)	(Mauremys_caspica	(Mauremys_japonica	((Heosemys_grandis	Heosemys_annandalii)	Mauremys_annamensis))))	Morenia_ocellata)	Malayemys_subtrijuga)))))))	Malaclemys_terrapin)	((Cyclemys_dentata	(((Cuora_amboinensis	(Cuora_flavomarginata	Cuora_mccordi))	Cuora_aurocapitata)	Cyclemys_oldhamii))	Notochelys_platynota))	Leucocephalon_yuwonoi	(Heosemys_spinosa	(((Pangshura_tentoria	Pangshura_tecta)	(Orlitia_borneensis	(Morenia_petersi	Mauremys_leprosa)))	(Mauremys_sinensis	((((Batagur_kachuga	Batagur_baska)	Pangshura_smithii)	Hardella_thurjii)	Batagur_dhongoka)))));
(Morenia_petersi	((((Cyclemys_dentata	(Cyclemys_oldhamii	(((Cuora_flavomarginata	Cuora_mccordi)	Cuora_amboinensis)	Cuora_aurocapitata)))	Notochelys_platynota)	(((((Malayemys_subtrijuga	(Mauremys_reevesii	Mauremys_nigricans))	((((((Heosemys_grandis	((Rhinoclemmys_melanosterna	Rhinoclemmys_annulata)	Mauremys_annamensis))	Heosemys_annandalii)	Mauremys_japonica)	Mauremys_caspica)	Morenia_ocellata)	Sacalia_bealei))	(Geoemyda_spengleri	(Melanochelys_trijuga	((Rhinoclemmys_areolata	((Rhinoclemmys_nasuta	(Rhinoclemmys_punctularia	Rhinoclemmys_funerea))	Rhinoclemmys_pulcherrima))	Siebenrockiella_crassicollis))))	Malaclemys_terrapin)	Mauremys_rivulata))	Mauremys_leprosa)	(Orlitia_borneensis	(Mauremys_sinensis	(Leucocephalon_yuwonoi	(((((Hardella_thurjii	Pangshura_smithii)	(Batagur_baska	Batagur_kachuga))	Batagur_dhongoka)	(Pangshura_tentoria	Pangshura_tecta))	Heosemys_spinosa)))));
(Sacalia_bealei	((((Morenia_petersi	Mauremys_leprosa)	((Leucocephalon_yuwonoi	((Mauremys_sinensis	((((Pangshura_smithii	(Batagur_kachuga	Batagur_baska))	Hardella_thurjii)	Batagur_dhongoka)	(Pangshura_tentoria	Pangshura_tecta)))	Heosemys_spinosa))	(Notochelys_platynota	(Cyclemys_dentata	(Cyclemys_oldhamii	((Cuora_amboinensis	(Cuora_flavomarginata	Cuora_mccordi))	Cuora_aurocapitata))))))	Orlitia_borneensis)	Siebenrockiella_crassicollis)	((Melanochelys_trijuga	(((((((Mauremys_annamensis	(Heosemys_annandalii	Heosemys_grandis))	Mauremys_japonica)	Mauremys_caspica)	(Mauremys_reevesii	Mauremys_nigricans))	Malayemys_subtrijuga)	(((Rhinoclemmys_annulata	(Rhinoclemmys_melanosterna	((Rhinoclemmys_punctularia	(Rhinoclemmys_funerea	(Rhinoclemmys_nasuta	Rhinoclemmys_areolata)))	Rhinoclemmys_pulcherrima)))	Mauremys_rivulata)	Malaclemys_terrapin))	Geoemyda_spengleri))	Morenia_ocellata));
(Geoemyda_spengleri	((Malayemys_subtrijuga	((Sacalia_bealei	((Mauremys_rivulata	(Rhinoclemmys_annulata	(((Mauremys_japonica	(Mauremys_annamensis	((Heosemys_grandis	(Rhinoclemmys_melanosterna	(Rhinoclemmys_punctularia	((Rhinoclemmys_pulcherrima	(Rhinoclemmys_areolata	Rhinoclemmys_nasuta))	Rhinoclemmys_funerea))))	Heosemys_annandalii)))	Mauremys_caspica)	(Mauremys_nigricans	Mauremys_reevesii))))	Morenia_ocellata))	Siebenrockiella_crassicollis))	Melanochelys_trijuga)	(((((Cyclemys_dentata	((((Cuora_mccordi	Cuora_flavomarginata)	Cuora_amboinensis)	Cuora_aurocapitata)	Cyclemys_oldhamii))	Notochelys_platynota)	(((((Mauremys_leprosa	Morenia_petersi)	Orlitia_borneensis)	Mauremys_sinensis)	((Pangshura_tentoria	Pangshura_tecta)	((((Batagur_baska	Batagur_kachuga)	Pangshura_smithii)	Hardella_thurjii)	Batagur_dhongoka)))	Heosemys_spinosa))	Leucocephalon_yuwonoi)	Malaclemys_terrapin));
(Morenia_ocellata	(Sacalia_bealei	((Malayemys_subtrijuga	(((Orlitia_borneensis	((Morenia_petersi	Mauremys_leprosa)	(Notochelys_platynota	(Cyclemys_dentata	(Cyclemys_oldhamii	(((Cuora_mccordi	Cuora_flavomarginata)	Cuora_amboinensis)	Cuora_aurocapitata))))))	Siebenrockiella_crassicollis)	Melanochelys_trijuga))	(Geoemyda_spengleri	((Malaclemys_terrapin	(Mauremys_rivulata	(Rhinoclemmys_annulata	(((Rhinoclemmys_nasuta	(Rhinoclemmys_pulcherrima	(Rhinoclemmys_punctularia	Rhinoclemmys_funerea)))	Rhinoclemmys_areolata)	(Rhinoclemmys_melanosterna	((Heosemys_annandalii	Heosemys_grandis)	Mauremys_annamensis))))))	(Leucocephalon_yuwonoi	((((Batagur_dhongoka	((Pangshura_smithii	(Batagur_kachuga	Batagur_baska))	Hardella_thurjii))	(Pangshura_tecta	Pangshura_tentoria))	Mauremys_sinensis)	Heosemys_spinosa))))))	((Mauremys_reevesii	Mauremys_nigricans)	(Mauremys_japonica	Mauremys_caspica)));
(Mauremys_rivulata	((Morenia_ocellata	(Malayemys_subtrijuga	(Mauremys_nigricans	Mauremys_reevesii)))	Sacalia_bealei)	(Malaclemys_terrapin	(Leucocephalon_yuwonoi	(((((((((((Hardella_thurjii	((Batagur_kachuga	Batagur_baska)	Pangshura_smithii))	Batagur_dhongoka)	(Pangshura_tecta	Pangshura_tentoria))	Heosemys_spinosa)	Mauremys_sinensis)	Orlitia_borneensis)	(Mauremys_leprosa	Morenia_petersi))	(Notochelys_platynota	(((((Cuora_flavomarginata	Cuora_mccordi)	Cuora_amboinensis)	Cuora_aurocapitata)	Cyclemys_oldhamii)	Cyclemys_dentata)))	Siebenrockiella_crassicollis)	Melanochelys_trijuga)	(Geoemyda_spengleri	((Mauremys_annamensis	(Mauremys_japonica	Mauremys_caspica))	(((Rhinoclemmys_melanosterna	(Heosemys_annandalii	Heosemys_grandis))	((Rhinoclemmys_nasuta	(Rhinoclemmys_pulcherrima	(Rhinoclemmys_punctularia	Rhinoclemmys_funerea)))	Rhinoclemmys_areolata))	Rhinoclemmys_annulata)))))));
((((((Malaclemys_terrapin	((Notochelys_platynota	(((((Cuora_flavomarginata	Cuora_mccordi)	Cuora_amboinensis)	Cuora_aurocapitata)	Cyclemys_oldhamii)	Cyclemys_dentata))	Leucocephalon_yuwonoi))	Mauremys_rivulata)	(Geoemyda_spengleri	(((Siebenrockiella_crassicollis	(Orlitia_borneensis	(((Pangshura_tecta	Pangshura_tentoria)	((Mauremys_sinensis	((Hardella_thurjii	(Pangshura_smithii	(Batagur_kachuga	Batagur_baska)))	Batagur_dhongoka))	Heosemys_spinosa))	(Mauremys_leprosa	Morenia_petersi))))	Malayemys_subtrijuga)	Melanochelys_trijuga)))	Sacalia_bealei)	Morenia_ocellata)	Rhinoclemmys_annulata	(((Rhinoclemmys_pulcherrima	((Rhinoclemmys_nasuta	Rhinoclemmys_areolata)	Rhinoclemmys_funerea))	Rhinoclemmys_punctularia)	(Rhinoclemmys_melanosterna	(Heosemys_grandis	(Heosemys_annandalii	((Mauremys_japonica	(Mauremys_caspica	(Mauremys_reevesii	Mauremys_nigricans)))	Mauremys_annamensis))))));
(((Pangshura_tentoria	Pangshura_tecta)	(((Batagur_dhongoka	((Pangshura_smithii	(Batagur_kachuga	Batagur_baska))	Hardella_thurjii))	Mauremys_sinensis)	Heosemys_spinosa))	(Orlitia_borneensis	(((Malayemys_subtrijuga	(Melanochelys_trijuga	(Geoemyda_spengleri	(Leucocephalon_yuwonoi	(Malaclemys_terrapin	(Mauremys_rivulata	(((Rhinoclemmys_funerea	(Rhinoclemmys_nasuta	(Rhinoclemmys_areolata	(Rhinoclemmys_annulata	(Rhinoclemmys_melanosterna	(Mauremys_annamensis	(Heosemys_annandalii	Heosemys_grandis)))))))	Rhinoclemmys_punctularia)	Rhinoclemmys_pulcherrima)))))))	Siebenrockiella_crassicollis)	(Sacalia_bealei	(((Mauremys_reevesii	Mauremys_nigricans)	(Mauremys_japonica	Mauremys_caspica))	Morenia_ocellata))))	((Morenia_petersi	Mauremys_leprosa)	(Notochelys_platynota	((((Cuora_amboinensis	(Cuora_flavomarginata	Cuora_mccordi))	Cuora_aurocapitata)	Cyclemys_oldhamii)	Cyclemys_dentata))));
(((Melanochelys_trijuga	(((Sacalia_bealei	(Morenia_ocellata	(Mauremys_rivulata	(((Mauremys_annamensis	((((Rhinoclemmys_areolata	((Rhinoclemmys_pulcherrima	(Rhinoclemmys_funerea	Rhinoclemmys_punctularia))	Rhinoclemmys_nasuta))	Rhinoclemmys_annulata)	Rhinoclemmys_melanosterna)	(Heosemys_annandalii	Heosemys_grandis)))	((Mauremys_nigricans	Mauremys_reevesii)	(Mauremys_caspica	Mauremys_japonica)))	Malaclemys_terrapin))))	((Heosemys_spinosa	(((Pangshura_tentoria	Pangshura_tecta)	((Mauremys_leprosa	Morenia_petersi)	Orlitia_borneensis))	(Mauremys_sinensis	((Hardella_thurjii	(Pangshura_smithii	(Batagur_baska	Batagur_kachuga)))	Batagur_dhongoka))))	Leucocephalon_yuwonoi))	Geoemyda_spengleri))	Malayemys_subtrijuga)	(Notochelys_platynota	((Cyclemys_oldhamii	(Cuora_aurocapitata	((Cuora_mccordi	Cuora_flavomarginata)	Cuora_amboinensis)))	Cyclemys_dentata))	Siebenrockiella_crassicollis);
(Morenia_petersi	Mauremys_leprosa	((Notochelys_platynota	(Cyclemys_dentata	(((Cuora_amboinensis	(Cuora_flavomarginata	Cuora_mccordi))	Cuora_aurocapitata)	Cyclemys_oldhamii)))	((Heosemys_spinosa	(Mauremys_sinensis	(((Hardella_thurjii	((Batagur_kachuga	Batagur_baska)	Pangshura_smithii))	Batagur_dhongoka)	(Pangshura_tecta	Pangshura_tentoria))))	((((Mauremys_rivulata	(((Morenia_ocellata	(Sacalia_bealei	(Orlitia_borneensis	((Rhinoclemmys_punctularia	((Rhinoclemmys_areolata	Rhinoclemmys_nasuta)	Rhinoclemmys_pulcherrima))	Rhinoclemmys_funerea))))	(((Mauremys_japonica	(((Rhinoclemmys_melanosterna	Mauremys_annamensis)	Heosemys_grandis)	Heosemys_annandalii))	Mauremys_caspica)	(Mauremys_nigricans	Mauremys_reevesii)))	Rhinoclemmys_annulata))	Malaclemys_terrapin)	(((Siebenrockiella_crassicollis	Malayemys_subtrijuga)	Melanochelys_trijuga)	Geoemyda_spengleri))	Leucocephalon_yuwonoi))));
((((Heosemys_spinosa	((((Pangshura_tecta	Pangshura_tentoria)	((Hardella_thurjii	(Pangshura_smithii	(Batagur_baska	Batagur_kachuga)))	Batagur_dhongoka))	(Orlitia_borneensis	(((((Siebenrockiella_crassicollis	Melanochelys_trijuga)	Malayemys_subtrijuga)	((((((Mauremys_japonica	Mauremys_caspica)	(Mauremys_reevesii	Mauremys_nigricans))	Mauremys_rivulata)	Malaclemys_terrapin)	(Rhinoclemmys_annulata	((Rhinoclemmys_melanosterna	((Heosemys_grandis	Heosemys_annandalii)	Mauremys_annamensis))	(((Rhinoclemmys_pulcherrima	(Rhinoclemmys_punctularia	Rhinoclemmys_funerea))	Rhinoclemmys_nasuta)	Rhinoclemmys_areolata))))	Geoemyda_spengleri))	Morenia_ocellata)	Sacalia_bealei)))	Mauremys_sinensis))	Leucocephalon_yuwonoi)	(Morenia_petersi	Mauremys_leprosa))	(((Cuora_aurocapitata	((Cuora_flavomarginata	Cuora_mccordi)	Cuora_amboinensis))	Cyclemys_oldhamii)	Cyclemys_dentata)	Notochelys_platynota);
((Rhinoclemmys_pulcherrima	(Rhinoclemmys_melanosterna	(((((((((Mauremys_annamensis	((Mauremys_caspica	Mauremys_japonica)	(Heosemys_annandalii	Heosemys_grandis)))	Malaclemys_terrapin)	Mauremys_rivulata)	(Mauremys_reevesii	Mauremys_nigricans))	Morenia_ocellata)	Sacalia_bealei)	(Malayemys_subtrijuga	((Melanochelys_trijuga	(((Pangshura_tecta	Pangshura_tentoria)	(((Notochelys_platynota	((((Cuora_amboinensis	(Cuora_mccordi	Cuora_flavomarginata))	Cuora_aurocapitata)	Cyclemys_oldhamii)	Cyclemys_dentata))	((Heosemys_spinosa	(Mauremys_sinensis	(Batagur_dhongoka	(((Batagur_baska	Batagur_kachuga)	Pangshura_smithii)	Hardella_thurjii))))	Leucocephalon_yuwonoi))	(Morenia_petersi	Mauremys_leprosa)))	Orlitia_borneensis))	Siebenrockiella_crassicollis)))	Geoemyda_spengleri)	Rhinoclemmys_annulata)))	Rhinoclemmys_punctularia	(Rhinoclemmys_funerea	(Rhinoclemmys_nasuta	Rhinoclemmys_areolata)));
((Notochelys_platynota	((Cyclemys_oldhamii	(((Cuora_mccordi	Cuora_flavomarginata)	Cuora_amboinensis)	Cuora_aurocapitata))	Cyclemys_dentata))	Siebenrockiella_crassicollis	(((Mauremys_reevesii	Mauremys_nigricans)	(Mauremys_rivulata	((((Rhinoclemmys_annulata	(((((Rhinoclemmys_punctularia	Rhinoclemmys_funerea)	Rhinoclemmys_pulcherrima)	Rhinoclemmys_nasuta)	Rhinoclemmys_areolata)	Rhinoclemmys_melanosterna))	(((Mauremys_japonica	Mauremys_caspica)	(Heosemys_annandalii	Heosemys_grandis))	Mauremys_annamensis))	(Geoemyda_spengleri	((Morenia_ocellata	(Sacalia_bealei	(((Mauremys_leprosa	Morenia_petersi)	(((Heosemys_spinosa	((((Batagur_baska	Batagur_kachuga)	(Pangshura_smithii	Hardella_thurjii))	Batagur_dhongoka)	(Pangshura_tentoria	Pangshura_tecta)))	Leucocephalon_yuwonoi)	Mauremys_sinensis))	Orlitia_borneensis)))	Melanochelys_trijuga)))	Malaclemys_terrapin)))	Malayemys_subtrijuga));
((((Leucocephalon_yuwonoi	((Geoemyda_spengleri	(((Malayemys_subtrijuga	(Mauremys_nigricans	Mauremys_reevesii))	Siebenrockiella_crassicollis)	Melanochelys_trijuga))	(Malaclemys_terrapin	((((((Mauremys_annamensis	(((((((Rhinoclemmys_funerea	(Rhinoclemmys_areolata	Rhinoclemmys_nasuta))	Rhinoclemmys_pulcherrima)	Rhinoclemmys_punctularia)	Rhinoclemmys_annulata)	Rhinoclemmys_melanosterna)	Heosemys_grandis)	Heosemys_annandalii))	Mauremys_japonica)	Mauremys_caspica)	Morenia_ocellata)	((Orlitia_borneensis	((Morenia_petersi	Mauremys_leprosa)	(Pangshura_tentoria	Pangshura_tecta)))	Sacalia_bealei))	Mauremys_rivulata))))	((((Hardella_thurjii	(Pangshura_smithii	(Batagur_kachuga	Batagur_baska)))	Batagur_dhongoka)	Mauremys_sinensis)	Heosemys_spinosa))	Notochelys_platynota)	Cyclemys_dentata	(Cyclemys_oldhamii	(((Cuora_mccordi	Cuora_flavomarginata)	Cuora_amboinensis)	Cuora_aurocapitata)));
((Sacalia_bealei	((((Mauremys_leprosa	Morenia_petersi)	(Mauremys_sinensis	(Heosemys_spinosa	((Pangshura_tecta	Pangshura_tentoria)	(((Pangshura_smithii	(Batagur_kachuga	Batagur_baska))	Hardella_thurjii)	Batagur_dhongoka)))))	Orlitia_borneensis)	((((Malaclemys_terrapin	((((Mauremys_reevesii	Mauremys_nigricans)	Malayemys_subtrijuga)	((Notochelys_platynota	((Cyclemys_oldhamii	(Cuora_aurocapitata	((Cuora_flavomarginata	Cuora_mccordi)	Cuora_amboinensis)))	Cyclemys_dentata))	Siebenrockiella_crassicollis))	Mauremys_rivulata))	Leucocephalon_yuwonoi)	Geoemyda_spengleri)	Melanochelys_trijuga)))	((Mauremys_japonica	(Mauremys_annamensis	(Heosemys_annandalii	(Heosemys_grandis	((Rhinoclemmys_annulata	(Rhinoclemmys_punctularia	(((Rhinoclemmys_areolata	Rhinoclemmys_nasuta)	Rhinoclemmys_funerea)	Rhinoclemmys_pulcherrima)))	Rhinoclemmys_melanosterna)))))	Mauremys_caspica)	Morenia_ocellata);
((Morenia_ocellata	(Sacalia_bealei	(((Melanochelys_trijuga	(Siebenrockiella_crassicollis	Malayemys_subtrijuga))	Geoemyda_spengleri)	((Mauremys_nigricans	Mauremys_reevesii)	(Mauremys_caspica	(Mauremys_japonica	(Mauremys_annamensis	(Heosemys_annandalii	Heosemys_grandis))))))))	(Mauremys_rivulata	(Malaclemys_terrapin	((Leucocephalon_yuwonoi	(((Mauremys_sinensis	(Orlitia_borneensis	(Morenia_petersi	Mauremys_leprosa)))	((Batagur_dhongoka	((Batagur_baska	Batagur_kachuga)	(Hardella_thurjii	Pangshura_smithii)))	(Pangshura_tentoria	Pangshura_tecta)))	Heosemys_spinosa))	((Cyclemys_dentata	((Cuora_aurocapitata	(Cuora_amboinensis	(Cuora_flavomarginata	Cuora_mccordi)))	Cyclemys_oldhamii))	Notochelys_platynota))))	(((Rhinoclemmys_pulcherrima	(Rhinoclemmys_punctularia	((Rhinoclemmys_areolata	Rhinoclemmys_nasuta)	Rhinoclemmys_funerea)))	Rhinoclemmys_melanosterna)	Rhinoclemmys_annulata));
(Geoemyda_spengleri	((Malayemys_subtrijuga	((Mauremys_caspica	Mauremys_japonica)	(Mauremys_nigricans	Mauremys_reevesii)))	(((Orlitia_borneensis	(((Heosemys_spinosa	(Mauremys_sinensis	((((Batagur_kachuga	Batagur_baska)	Pangshura_smithii)	Hardella_thurjii)	Batagur_dhongoka)))	(Pangshura_tecta	Pangshura_tentoria))	(Mauremys_leprosa	Morenia_petersi)))	(Siebenrockiella_crassicollis	(Notochelys_platynota	(Cyclemys_dentata	(Cyclemys_oldhamii	(((Cuora_flavomarginata	Cuora_mccordi)	Cuora_amboinensis)	Cuora_aurocapitata))))))	Melanochelys_trijuga))	((Malaclemys_terrapin	((Sacalia_bealei	(Morenia_ocellata	(((Rhinoclemmys_melanosterna	((Heosemys_annandalii	Heosemys_grandis)	Mauremys_annamensis))	Rhinoclemmys_annulata)	(Rhinoclemmys_punctularia	(((Rhinoclemmys_nasuta	Rhinoclemmys_areolata)	Rhinoclemmys_funerea)	Rhinoclemmys_pulcherrima)))))	Mauremys_rivulata))	Leucocephalon_yuwonoi));
((((Batagur_dhongoka	((Pangshura_smithii	(Batagur_baska	Batagur_kachuga))	Hardella_thurjii))	(Pangshura_tecta	Pangshura_tentoria))	Mauremys_sinensis)	(Leucocephalon_yuwonoi	((Geoemyda_spengleri	(((((Orlitia_borneensis	(((Mauremys_leprosa	Morenia_petersi)	((Cyclemys_dentata	(((Cuora_amboinensis	(Cuora_mccordi	Cuora_flavomarginata))	Cuora_aurocapitata)	Cyclemys_oldhamii))	Notochelys_platynota))	Siebenrockiella_crassicollis))	Sacalia_bealei)	Morenia_ocellata)	Malayemys_subtrijuga)	Melanochelys_trijuga))	((Mauremys_rivulata	(((Rhinoclemmys_melanosterna	(((Mauremys_annamensis	(((Mauremys_reevesii	Mauremys_nigricans)	Mauremys_caspica)	Mauremys_japonica))	Heosemys_annandalii)	Heosemys_grandis))	((Rhinoclemmys_pulcherrima	((Rhinoclemmys_areolata	Rhinoclemmys_nasuta)	Rhinoclemmys_funerea))	Rhinoclemmys_punctularia))	Rhinoclemmys_annulata))	Malaclemys_terrapin)))	Heosemys_spinosa);
(((((Rhinoclemmys_pulcherrima	(Rhinoclemmys_areolata	(((Melanochelys_trijuga	(((Heosemys_spinosa	((Notochelys_platynota	(((Cuora_aurocapitata	((Cuora_mccordi	Cuora_flavomarginata)	Cuora_amboinensis))	Cyclemys_oldhamii)	Cyclemys_dentata))	(((Mauremys_rivulata	((Mauremys_nigricans	Mauremys_reevesii)	(Morenia_ocellata	((Mauremys_japonica	((((Rhinoclemmys_melanosterna	Rhinoclemmys_annulata)	Mauremys_annamensis)	Heosemys_grandis)	Heosemys_annandalii))	Mauremys_caspica))))	Malaclemys_terrapin)	Leucocephalon_yuwonoi)))	Sacalia_bealei)	Geoemyda_spengleri))	Malayemys_subtrijuga)	Siebenrockiella_crassicollis)))	Rhinoclemmys_nasuta)	Rhinoclemmys_punctularia)	Rhinoclemmys_funerea)	Orlitia_borneensis	((((Pangshura_tecta	Pangshura_tentoria)	(Batagur_dhongoka	(Hardella_thurjii	((Batagur_kachuga	Batagur_baska)	Pangshura_smithii))))	Mauremys_sinensis)	(Mauremys_leprosa	Morenia_petersi)));
((((Mauremys_caspica	Mauremys_japonica)	(Mauremys_nigricans	Mauremys_reevesii))	Morenia_ocellata)	((Malaclemys_terrapin	(Mauremys_rivulata	(Rhinoclemmys_annulata	((Rhinoclemmys_areolata	(Rhinoclemmys_nasuta	(((Rhinoclemmys_funerea	(Orlitia_borneensis	((Mauremys_sinensis	(Leucocephalon_yuwonoi	(((Pangshura_tecta	Pangshura_tentoria)	(((Batagur_baska	Batagur_kachuga)	(Hardella_thurjii	Pangshura_smithii))	Batagur_dhongoka))	Heosemys_spinosa)))	(Morenia_petersi	Mauremys_leprosa))))	Rhinoclemmys_punctularia)	Rhinoclemmys_pulcherrima)))	((Mauremys_annamensis	(Heosemys_grandis	Heosemys_annandalii))	Rhinoclemmys_melanosterna)))))	(Geoemyda_spengleri	((((Notochelys_platynota	(Cyclemys_dentata	(Cyclemys_oldhamii	(((Cuora_flavomarginata	Cuora_mccordi)	Cuora_amboinensis)	Cuora_aurocapitata))))	Siebenrockiella_crassicollis)	Malayemys_subtrijuga)	Melanochelys_trijuga)))	Sacalia_bealei);
((Notochelys_platynota	(Cyclemys_dentata	(Cyclemys_oldhamii	(((Cuora_flavomarginata	Cuora_mccordi)	Cuora_amboinensis)	Cuora_aurocapitata))))	(Mauremys_leprosa	(Morenia_petersi	((Mauremys_sinensis	(Heosemys_spinosa	((Pangshura_tentoria	Pangshura_tecta)	(Batagur_dhongoka	((Pangshura_smithii	(Batagur_baska	Batagur_kachuga))	Hardella_thurjii)))))	Orlitia_borneensis)))	(Mauremys_rivulata	((((Melanochelys_trijuga	(Malayemys_subtrijuga	(((((((((Mauremys_annamensis	(Rhinoclemmys_melanosterna	(((Rhinoclemmys_nasuta	((Rhinoclemmys_punctularia	Rhinoclemmys_funerea)	Rhinoclemmys_pulcherrima))	Rhinoclemmys_areolata)	Rhinoclemmys_annulata)))	Heosemys_grandis)	Heosemys_annandalii)	Mauremys_japonica)	Mauremys_caspica)	(Mauremys_nigricans	Mauremys_reevesii))	Morenia_ocellata)	Sacalia_bealei)	Siebenrockiella_crassicollis)))	Geoemyda_spengleri)	Leucocephalon_yuwonoi)	Malaclemys_terrapin)));
(Rhinoclemmys_pulcherrima	((Rhinoclemmys_nasuta	Rhinoclemmys_areolata)	Rhinoclemmys_funerea)	(Rhinoclemmys_punctularia	(Mauremys_rivulata	(Rhinoclemmys_annulata	(Rhinoclemmys_melanosterna	(Mauremys_annamensis	(((((((Sacalia_bealei	(Siebenrockiella_crassicollis	(Malayemys_subtrijuga	((Geoemyda_spengleri	((Leucocephalon_yuwonoi	((((Mauremys_sinensis	((Morenia_petersi	Mauremys_leprosa)	Orlitia_borneensis))	((Batagur_dhongoka	((Pangshura_smithii	(Batagur_kachuga	Batagur_baska))	Hardella_thurjii))	(Pangshura_tecta	Pangshura_tentoria)))	Heosemys_spinosa)	((Cyclemys_dentata	(Cyclemys_oldhamii	(Cuora_aurocapitata	(Cuora_amboinensis	(Cuora_mccordi	Cuora_flavomarginata)))))	Notochelys_platynota)))	Malaclemys_terrapin))	Melanochelys_trijuga))))	Morenia_ocellata)	(Mauremys_reevesii	Mauremys_nigricans))	Mauremys_caspica)	Mauremys_japonica)	Heosemys_annandalii)	Heosemys_grandis)))))));
((((((Siebenrockiella_crassicollis	((Notochelys_platynota	(Cyclemys_dentata	((Cuora_aurocapitata	((Cuora_mccordi	Cuora_flavomarginata)	Cuora_amboinensis))	Cyclemys_oldhamii)))	((Mauremys_leprosa	Morenia_petersi)	(((Mauremys_sinensis	(((Hardella_thurjii	(Pangshura_smithii	(Batagur_baska	Batagur_kachuga)))	Batagur_dhongoka)	(Pangshura_tentoria	Pangshura_tecta)))	Heosemys_spinosa)	Leucocephalon_yuwonoi))))	Malayemys_subtrijuga)	Melanochelys_trijuga)	Geoemyda_spengleri)	(((Rhinoclemmys_annulata	((Rhinoclemmys_areolata	((Rhinoclemmys_pulcherrima	(Rhinoclemmys_punctularia	(Orlitia_borneensis	Rhinoclemmys_funerea)))	Rhinoclemmys_nasuta))	(((Heosemys_grandis	Heosemys_annandalii)	Mauremys_annamensis)	Rhinoclemmys_melanosterna)))	Mauremys_rivulata)	Malaclemys_terrapin))	(Morenia_ocellata	((Mauremys_nigricans	Mauremys_reevesii)	(Mauremys_caspica	Mauremys_japonica)))	Sacalia_bealei);
(Sacalia_bealei	(((Mauremys_sinensis	((Batagur_dhongoka	(((Batagur_kachuga	Batagur_baska)	Pangshura_smithii)	Hardella_thurjii))	(Pangshura_tentoria	Pangshura_tecta)))	Heosemys_spinosa)	(Leucocephalon_yuwonoi	((((Rhinoclemmys_areolata	(((Rhinoclemmys_punctularia	Rhinoclemmys_funerea)	Rhinoclemmys_nasuta)	Rhinoclemmys_pulcherrima))	(((Mauremys_annamensis	(Heosemys_annandalii	Heosemys_grandis))	Rhinoclemmys_melanosterna)	Rhinoclemmys_annulata))	Geoemyda_spengleri)	((Mauremys_rivulata	((Notochelys_platynota	(((Cuora_aurocapitata	((Cuora_mccordi	Cuora_flavomarginata)	Cuora_amboinensis))	Cyclemys_oldhamii)	Cyclemys_dentata))	(Siebenrockiella_crassicollis	(((Orlitia_borneensis	(Morenia_petersi	Mauremys_leprosa))	Melanochelys_trijuga)	Malayemys_subtrijuga))))	Malaclemys_terrapin))))	(Morenia_ocellata	((Mauremys_reevesii	Mauremys_nigricans)	(Mauremys_japonica	Mauremys_caspica))));
(Batagur_dhongoka	((Pangshura_tecta	Pangshura_tentoria)	((Mauremys_sinensis	(((Morenia_petersi	Mauremys_leprosa)	((Cyclemys_dentata	(Cyclemys_oldhamii	((Cuora_amboinensis	(Cuora_mccordi	Cuora_flavomarginata))	Cuora_aurocapitata)))	Notochelys_platynota))	(Orlitia_borneensis	(Sacalia_bealei	((((((Geoemyda_spengleri	(Melanochelys_trijuga	(Siebenrockiella_crassicollis	Malayemys_subtrijuga)))	Leucocephalon_yuwonoi)	Malaclemys_terrapin)	Mauremys_rivulata)	(Rhinoclemmys_annulata	(((((Rhinoclemmys_areolata	Rhinoclemmys_nasuta)	Rhinoclemmys_funerea)	Rhinoclemmys_punctularia)	Rhinoclemmys_pulcherrima)	Rhinoclemmys_melanosterna)))	(Morenia_ocellata	((Mauremys_reevesii	Mauremys_nigricans)	((Mauremys_japonica	(Mauremys_annamensis	(Heosemys_grandis	Heosemys_annandalii)))	Mauremys_caspica))))))))	Heosemys_spinosa))	(((Batagur_baska	Batagur_kachuga)	Pangshura_smithii)	Hardella_thurjii));
((((Malaclemys_terrapin	((((Rhinoclemmys_melanosterna	((Rhinoclemmys_nasuta	((Rhinoclemmys_punctularia	Rhinoclemmys_funerea)	Rhinoclemmys_pulcherrima))	Rhinoclemmys_areolata))	Rhinoclemmys_annulata)	Mauremys_annamensis)	Geoemyda_spengleri))	Leucocephalon_yuwonoi)	((Notochelys_platynota	(Cyclemys_dentata	(Cyclemys_oldhamii	((Cuora_amboinensis	(Cuora_mccordi	Cuora_flavomarginata))	Cuora_aurocapitata))))	(Siebenrockiella_crassicollis	((Malayemys_subtrijuga	((((((Heosemys_grandis	Heosemys_annandalii)	Mauremys_japonica)	Mauremys_caspica)	Morenia_ocellata)	Mauremys_rivulata)	(Mauremys_reevesii	Mauremys_nigricans)))	Melanochelys_trijuga))))	(((Mauremys_sinensis	(Batagur_dhongoka	(((Batagur_kachuga	Batagur_baska)	Pangshura_smithii)	Hardella_thurjii)))	((Pangshura_tecta	Pangshura_tentoria)	((Morenia_petersi	Mauremys_leprosa)	Orlitia_borneensis)))	Heosemys_spinosa)	Sacalia_bealei);
(Rhinoclemmys_melanosterna	(Rhinoclemmys_annulata	(Rhinoclemmys_areolata	Rhinoclemmys_nasuta))	((Rhinoclemmys_punctularia	Rhinoclemmys_funerea)	(Rhinoclemmys_pulcherrima	((Notochelys_platynota	(Cyclemys_dentata	((Cuora_aurocapitata	((Cuora_mccordi	Cuora_flavomarginata)	Cuora_amboinensis))	Cyclemys_oldhamii)))	(((((((Siebenrockiella_crassicollis	(((((Mauremys_reevesii	Mauremys_nigricans)	(Mauremys_caspica	(Mauremys_japonica	((Heosemys_grandis	Heosemys_annandalii)	Mauremys_annamensis))))	Morenia_ocellata)	Sacalia_bealei)	((((Heosemys_spinosa	((Batagur_dhongoka	(Hardella_thurjii	(Pangshura_smithii	(Batagur_kachuga	Batagur_baska))))	(Pangshura_tecta	Pangshura_tentoria)))	Mauremys_sinensis)	(Morenia_petersi	Mauremys_leprosa))	Orlitia_borneensis)))	Malayemys_subtrijuga)	Melanochelys_trijuga)	Geoemyda_spengleri)	Leucocephalon_yuwonoi)	Malaclemys_terrapin)	Mauremys_rivulata)))));
((((Melanochelys_trijuga	((((Malayemys_subtrijuga	((Mauremys_japonica	Mauremys_caspica)	(Mauremys_reevesii	Mauremys_nigricans)))	Morenia_ocellata)	Sacalia_bealei)	((Leucocephalon_yuwonoi	(Malaclemys_terrapin	((((Rhinoclemmys_areolata	(Rhinoclemmys_nasuta	((Rhinoclemmys_funerea	Rhinoclemmys_punctularia)	Rhinoclemmys_pulcherrima)))	(Rhinoclemmys_melanosterna	(Mauremys_annamensis	(Heosemys_grandis	Heosemys_annandalii))))	Rhinoclemmys_annulata)	Mauremys_rivulata)))	Geoemyda_spengleri)))	(((Cyclemys_dentata	((((Cuora_mccordi	Cuora_flavomarginata)	Cuora_amboinensis)	Cuora_aurocapitata)	Cyclemys_oldhamii))	Notochelys_platynota)	Siebenrockiella_crassicollis))	Orlitia_borneensis)	(Mauremys_leprosa	Morenia_petersi)	(Mauremys_sinensis	(((Batagur_dhongoka	(Hardella_thurjii	((Batagur_kachuga	Batagur_baska)	Pangshura_smithii)))	(Pangshura_tentoria	Pangshura_tecta))	Heosemys_spinosa)));
(Malayemys_subtrijuga	(Mauremys_reevesii	Mauremys_nigricans)	((Mauremys_rivulata	(Malaclemys_terrapin	((Heosemys_spinosa	(((Pangshura_tentoria	Pangshura_tecta)	((Hardella_thurjii	(Pangshura_smithii	(Batagur_kachuga	Batagur_baska)))	Batagur_dhongoka))	Mauremys_sinensis))	Leucocephalon_yuwonoi)))	(((((Rhinoclemmys_annulata	((Mauremys_annamensis	((Heosemys_grandis	Heosemys_annandalii)	(Mauremys_caspica	Mauremys_japonica)))	Rhinoclemmys_melanosterna))	Geoemyda_spengleri)	((Siebenrockiella_crassicollis	(((Mauremys_leprosa	Morenia_petersi)	((((((Cuora_flavomarginata	Cuora_mccordi)	Cuora_amboinensis)	Cuora_aurocapitata)	Cyclemys_oldhamii)	Cyclemys_dentata)	Notochelys_platynota))	(Orlitia_borneensis	((Rhinoclemmys_punctularia	((Rhinoclemmys_nasuta	Rhinoclemmys_areolata)	Rhinoclemmys_pulcherrima))	Rhinoclemmys_funerea))))	Melanochelys_trijuga))	Sacalia_bealei)	Morenia_ocellata)));
(((Leucocephalon_yuwonoi	((((Batagur_dhongoka	(Hardella_thurjii	(Pangshura_smithii	(Batagur_baska	Batagur_kachuga))))	(Pangshura_tentoria	Pangshura_tecta))	Mauremys_sinensis)	Heosemys_spinosa))	((((Siebenrockiella_crassicollis	((Morenia_petersi	Mauremys_leprosa)	(Notochelys_platynota	(Cyclemys_dentata	(Cyclemys_oldhamii	(((Cuora_mccordi	Cuora_flavomarginata)	Cuora_amboinensis)	Cuora_aurocapitata))))))	Malayemys_subtrijuga)	Melanochelys_trijuga)	Geoemyda_spengleri))	(((((Mauremys_nigricans	Mauremys_reevesii)	(Mauremys_japonica	Mauremys_caspica))	((Sacalia_bealei	(Orlitia_borneensis	((Rhinoclemmys_punctularia	(Rhinoclemmys_pulcherrima	(Rhinoclemmys_nasuta	Rhinoclemmys_areolata)))	Rhinoclemmys_funerea)))	Morenia_ocellata))	(((Rhinoclemmys_melanosterna	(Heosemys_grandis	Heosemys_annandalii))	Mauremys_annamensis)	Rhinoclemmys_annulata))	Mauremys_rivulata)	Malaclemys_terrapin);
((((((((Rhinoclemmys_pulcherrima	(Rhinoclemmys_funerea	(Rhinoclemmys_areolata	Rhinoclemmys_nasuta)))	Rhinoclemmys_punctularia)	Rhinoclemmys_annulata)	Mauremys_rivulata)	Malaclemys_terrapin)	(((Sacalia_bealei	(Morenia_ocellata	(((Mauremys_japonica	(((Rhinoclemmys_melanosterna	Mauremys_annamensis)	Heosemys_grandis)	Heosemys_annandalii))	(Mauremys_nigricans	Mauremys_reevesii))	Mauremys_caspica)))	(Malayemys_subtrijuga	(Siebenrockiella_crassicollis	Melanochelys_trijuga)))	Geoemyda_spengleri))	Leucocephalon_yuwonoi)	(((((Cuora_amboinensis	(Cuora_mccordi	Cuora_flavomarginata))	Cuora_aurocapitata)	Cyclemys_oldhamii)	Cyclemys_dentata)	Notochelys_platynota)	(((Mauremys_sinensis	((Morenia_petersi	Mauremys_leprosa)	Orlitia_borneensis))	((Pangshura_tecta	Pangshura_tentoria)	((Hardella_thurjii	(Pangshura_smithii	(Batagur_baska	Batagur_kachuga)))	Batagur_dhongoka)))	Heosemys_spinosa));
(Orlitia_borneensis	(Morenia_petersi	Mauremys_leprosa)	(((Heosemys_spinosa	(Leucocephalon_yuwonoi	(Malaclemys_terrapin	(Mauremys_rivulata	((Sacalia_bealei	(Morenia_ocellata	(Melanochelys_trijuga	((((Mauremys_nigricans	Mauremys_reevesii)	(Mauremys_caspica	Mauremys_japonica))	Malayemys_subtrijuga)	Geoemyda_spengleri))))	((Siebenrockiella_crassicollis	(Notochelys_platynota	(Cyclemys_dentata	(Cyclemys_oldhamii	((Cuora_amboinensis	(Cuora_flavomarginata	Cuora_mccordi))	Cuora_aurocapitata)))))	(Rhinoclemmys_pulcherrima	(Rhinoclemmys_punctularia	(((Rhinoclemmys_areolata	(Rhinoclemmys_annulata	(Rhinoclemmys_melanosterna	((Heosemys_annandalii	Heosemys_grandis)	Mauremys_annamensis))))	Rhinoclemmys_nasuta)	Rhinoclemmys_funerea)))))))))	(Mauremys_sinensis	(((Pangshura_smithii	(Batagur_baska	Batagur_kachuga))	Hardella_thurjii)	Batagur_dhongoka)))	(Pangshura_tecta	Pangshura_tentoria)));
(Sacalia_bealei	(Morenia_ocellata	((((((Geoemyda_spengleri	((Rhinoclemmys_areolata	(((Rhinoclemmys_funerea	Rhinoclemmys_punctularia)	Rhinoclemmys_nasuta)	Rhinoclemmys_pulcherrima))	((Rhinoclemmys_melanosterna	(Mauremys_annamensis	(Heosemys_annandalii	Heosemys_grandis)))	Rhinoclemmys_annulata)))	((Siebenrockiella_crassicollis	((Morenia_petersi	Mauremys_leprosa)	((((Cuora_aurocapitata	((Cuora_flavomarginata	Cuora_mccordi)	Cuora_amboinensis))	Cyclemys_oldhamii)	Cyclemys_dentata)	Notochelys_platynota)))	Melanochelys_trijuga))	Leucocephalon_yuwonoi)	Malaclemys_terrapin)	Mauremys_rivulata)	((Mauremys_reevesii	Mauremys_nigricans)	Malayemys_subtrijuga)))	((Orlitia_borneensis	(Mauremys_sinensis	(((Pangshura_tentoria	Pangshura_tecta)	(((Pangshura_smithii	(Batagur_baska	Batagur_kachuga))	Hardella_thurjii)	Batagur_dhongoka))	Heosemys_spinosa)))	(Mauremys_caspica	Mauremys_japonica)));
((Morenia_ocellata	((Mauremys_reevesii	Mauremys_nigricans)	Malayemys_subtrijuga))	Sacalia_bealei	((Melanochelys_trijuga	(Siebenrockiella_crassicollis	(((((((Cuora_flavomarginata	Cuora_mccordi)	Cuora_amboinensis)	Cuora_aurocapitata)	Cyclemys_oldhamii)	Cyclemys_dentata)	Notochelys_platynota)	(Mauremys_rivulata	((Leucocephalon_yuwonoi	(((((Hardella_thurjii	((Batagur_baska	Batagur_kachuga)	Pangshura_smithii))	Batagur_dhongoka)	Mauremys_sinensis)	Heosemys_spinosa)	((Morenia_petersi	Mauremys_leprosa)	(Pangshura_tecta	Pangshura_tentoria))))	Malaclemys_terrapin)))))	((((Rhinoclemmys_nasuta	(Rhinoclemmys_pulcherrima	((Rhinoclemmys_funerea	Orlitia_borneensis)	Rhinoclemmys_punctularia)))	Rhinoclemmys_areolata)	((Rhinoclemmys_melanosterna	(Mauremys_annamensis	((Heosemys_grandis	Heosemys_annandalii)	(Mauremys_caspica	Mauremys_japonica))))	Rhinoclemmys_annulata))	Geoemyda_spengleri)));
(((Rhinoclemmys_annulata	(((Rhinoclemmys_nasuta	(Rhinoclemmys_pulcherrima	(Rhinoclemmys_funerea	Rhinoclemmys_punctularia)))	Rhinoclemmys_areolata)	(Rhinoclemmys_melanosterna	(Mauremys_annamensis	(Heosemys_annandalii	Heosemys_grandis)))))	Mauremys_rivulata)	Malaclemys_terrapin	((((Notochelys_platynota	(((((Cuora_mccordi	Cuora_flavomarginata)	Cuora_amboinensis)	Cuora_aurocapitata)	Cyclemys_oldhamii)	Cyclemys_dentata))	(Heosemys_spinosa	(((Pangshura_tecta	Pangshura_tentoria)	(Batagur_dhongoka	(((Batagur_baska	Batagur_kachuga)	Pangshura_smithii)	Hardella_thurjii)))	(Mauremys_sinensis	((Mauremys_leprosa	Morenia_petersi)	Orlitia_borneensis)))))	Leucocephalon_yuwonoi)	((((((((Mauremys_nigricans	Mauremys_reevesii)	(Mauremys_caspica	Mauremys_japonica))	Morenia_ocellata)	Sacalia_bealei)	Siebenrockiella_crassicollis)	Malayemys_subtrijuga)	Melanochelys_trijuga)	Geoemyda_spengleri)));
(((Siebenrockiella_crassicollis	((Mauremys_reevesii	Mauremys_nigricans)	Malayemys_subtrijuga))	Melanochelys_trijuga)	Geoemyda_spengleri	((Malaclemys_terrapin	(Leucocephalon_yuwonoi	((Notochelys_platynota	(Cyclemys_dentata	((((Cuora_flavomarginata	Cuora_mccordi)	Cuora_amboinensis)	Cuora_aurocapitata)	Cyclemys_oldhamii)))	(((Mauremys_sinensis	((Morenia_petersi	Mauremys_leprosa)	Orlitia_borneensis))	(((Hardella_thurjii	(Pangshura_smithii	(Batagur_baska	Batagur_kachuga)))	Batagur_dhongoka)	(Pangshura_tecta	Pangshura_tentoria)))	Heosemys_spinosa))))	((Sacalia_bealei	((Mauremys_caspica	(Mauremys_japonica	((Heosemys_grandis	Heosemys_annandalii)	Mauremys_annamensis)))	Morenia_ocellata))	(Mauremys_rivulata	(((((Rhinoclemmys_funerea	(Rhinoclemmys_nasuta	Rhinoclemmys_areolata))	Rhinoclemmys_punctularia)	Rhinoclemmys_pulcherrima)	Rhinoclemmys_melanosterna)	Rhinoclemmys_annulata)))));
(Geoemyda_spengleri	((((Sacalia_bealei	(((Mauremys_caspica	(Mauremys_japonica	((Heosemys_annandalii	Heosemys_grandis)	Mauremys_annamensis)))	(Mauremys_reevesii	Mauremys_nigricans))	Morenia_ocellata))	Mauremys_rivulata)	Malaclemys_terrapin)	(Rhinoclemmys_annulata	((((Rhinoclemmys_pulcherrima	((Rhinoclemmys_funerea	Orlitia_borneensis)	Rhinoclemmys_punctularia))	Rhinoclemmys_nasuta)	Rhinoclemmys_areolata)	Rhinoclemmys_melanosterna)))	((((((Leucocephalon_yuwonoi	((((Pangshura_tentoria	Pangshura_tecta)	(Batagur_dhongoka	((Pangshura_smithii	(Batagur_baska	Batagur_kachuga))	Hardella_thurjii)))	Mauremys_sinensis)	Heosemys_spinosa))	(Morenia_petersi	Mauremys_leprosa))	(Notochelys_platynota	((Cyclemys_oldhamii	(((Cuora_flavomarginata	Cuora_mccordi)	Cuora_amboinensis)	Cuora_aurocapitata))	Cyclemys_dentata)))	Siebenrockiella_crassicollis)	Malayemys_subtrijuga)	Melanochelys_trijuga));
((((((((Heosemys_spinosa	(((Orlitia_borneensis	(Morenia_petersi	Mauremys_leprosa))	Mauremys_sinensis)	((Pangshura_tentoria	Pangshura_tecta)	(Batagur_dhongoka	((Pangshura_smithii	Hardella_thurjii)	(Batagur_kachuga	Batagur_baska))))))	Leucocephalon_yuwonoi)	((Mauremys_rivulata	(((((Mauremys_caspica	Mauremys_japonica)	(Mauremys_nigricans	Mauremys_reevesii))	Morenia_ocellata)	Sacalia_bealei)	(((Rhinoclemmys_punctularia	((Rhinoclemmys_areolata	Rhinoclemmys_nasuta)	Rhinoclemmys_funerea))	Rhinoclemmys_pulcherrima)	(Rhinoclemmys_annulata	(Rhinoclemmys_melanosterna	((Heosemys_annandalii	Heosemys_grandis)	Mauremys_annamensis))))))	Malaclemys_terrapin))	Geoemyda_spengleri)	Melanochelys_trijuga)	Malayemys_subtrijuga)	Siebenrockiella_crassicollis)	Notochelys_platynota	(Cyclemys_dentata	(Cyclemys_oldhamii	(Cuora_aurocapitata	((Cuora_flavomarginata	Cuora_mccordi)	Cuora_amboinensis)))));
(((Morenia_petersi	Mauremys_leprosa)	Orlitia_borneensis)	(Pangshura_tentoria	Pangshura_tecta)	(((Batagur_dhongoka	(Hardella_thurjii	(Pangshura_smithii	(Batagur_baska	Batagur_kachuga))))	Mauremys_sinensis)	(Heosemys_spinosa	((Notochelys_platynota	(Cyclemys_dentata	(Cyclemys_oldhamii	(Cuora_aurocapitata	(Cuora_amboinensis	(Cuora_flavomarginata	Cuora_mccordi))))))	(Leucocephalon_yuwonoi	((((Sacalia_bealei	(Morenia_ocellata	((Mauremys_reevesii	Mauremys_nigricans)	(Mauremys_caspica	Mauremys_japonica))))	((Rhinoclemmys_annulata	((Rhinoclemmys_areolata	(Rhinoclemmys_nasuta	((Rhinoclemmys_funerea	Rhinoclemmys_punctularia)	Rhinoclemmys_pulcherrima)))	(Rhinoclemmys_melanosterna	((Heosemys_annandalii	Heosemys_grandis)	Mauremys_annamensis))))	((Melanochelys_trijuga	(Malayemys_subtrijuga	Siebenrockiella_crassicollis))	Geoemyda_spengleri)))	Mauremys_rivulata)	Malaclemys_terrapin))))));
((((Leucocephalon_yuwonoi	(Malaclemys_terrapin	(((Sacalia_bealei	(Morenia_ocellata	((Mauremys_japonica	(Mauremys_annamensis	(Heosemys_annandalii	Heosemys_grandis)))	Mauremys_caspica)))	((Rhinoclemmys_annulata	(Rhinoclemmys_melanosterna	(Rhinoclemmys_areolata	(Rhinoclemmys_nasuta	(Rhinoclemmys_pulcherrima	(Rhinoclemmys_punctularia	Rhinoclemmys_funerea))))))	Geoemyda_spengleri))	Mauremys_rivulata)))	((Cyclemys_dentata	(Cyclemys_oldhamii	(Cuora_aurocapitata	((Cuora_mccordi	Cuora_flavomarginata)	Cuora_amboinensis))))	Notochelys_platynota))	((((Mauremys_reevesii	Mauremys_nigricans)	Malayemys_subtrijuga)	Siebenrockiella_crassicollis)	Melanochelys_trijuga))	((Mauremys_sinensis	(((Batagur_dhongoka	(Hardella_thurjii	(Pangshura_smithii	(Batagur_baska	Batagur_kachuga))))	(Pangshura_tentoria	Pangshura_tecta))	Heosemys_spinosa))	Orlitia_borneensis)	(Mauremys_leprosa	Morenia_petersi));
(Batagur_dhongoka	(((Batagur_baska	Batagur_kachuga)	Pangshura_smithii)	Hardella_thurjii)	((Pangshura_tecta	Pangshura_tentoria)	(Mauremys_sinensis	(Heosemys_spinosa	(Leucocephalon_yuwonoi	((((((Rhinoclemmys_melanosterna	((Rhinoclemmys_nasuta	((Rhinoclemmys_punctularia	(Rhinoclemmys_funerea	Orlitia_borneensis))	Rhinoclemmys_pulcherrima))	Rhinoclemmys_areolata))	Rhinoclemmys_annulata)	(Geoemyda_spengleri	((Malayemys_subtrijuga	(((Morenia_petersi	Mauremys_leprosa)	((Cyclemys_dentata	(Cyclemys_oldhamii	(Cuora_aurocapitata	((Cuora_mccordi	Cuora_flavomarginata)	Cuora_amboinensis))))	Notochelys_platynota))	Siebenrockiella_crassicollis))	Melanochelys_trijuga)))	((Morenia_ocellata	((Mauremys_nigricans	Mauremys_reevesii)	(Mauremys_caspica	(Mauremys_japonica	(Mauremys_annamensis	(Heosemys_grandis	Heosemys_annandalii))))))	Sacalia_bealei))	Mauremys_rivulata)	Malaclemys_terrapin))))));
((Notochelys_platynota	(Cyclemys_dentata	((((Cuora_mccordi	Cuora_flavomarginata)	Cuora_amboinensis)	Cuora_aurocapitata)	Cyclemys_oldhamii)))	(Mauremys_rivulata	(((Geoemyda_spengleri	(((Rhinoclemmys_melanosterna	((Rhinoclemmys_nasuta	((Rhinoclemmys_punctularia	Rhinoclemmys_funerea)	Rhinoclemmys_pulcherrima))	Rhinoclemmys_areolata))	Rhinoclemmys_annulata)	(Sacalia_bealei	(Morenia_ocellata	((Mauremys_caspica	(((Heosemys_annandalii	Heosemys_grandis)	Mauremys_annamensis)	Mauremys_japonica))	(Mauremys_reevesii	Mauremys_nigricans))))))	(Leucocephalon_yuwonoi	(Heosemys_spinosa	(((Pangshura_tentoria	Pangshura_tecta)	(Batagur_dhongoka	(Hardella_thurjii	(Pangshura_smithii	(Batagur_kachuga	Batagur_baska)))))	Mauremys_sinensis))))	Malaclemys_terrapin))	(Siebenrockiella_crassicollis	(Malayemys_subtrijuga	(Melanochelys_trijuga	((Morenia_petersi	Mauremys_leprosa)	Orlitia_borneensis)))));
((Siebenrockiella_crassicollis	(Notochelys_platynota	(Cyclemys_dentata	(Cyclemys_oldhamii	(Cuora_aurocapitata	((Cuora_mccordi	Cuora_flavomarginata)	Cuora_amboinensis))))))	((Sacalia_bealei	((Morenia_ocellata	((Rhinoclemmys_annulata	(Mauremys_annamensis	((Heosemys_annandalii	Heosemys_grandis)	Rhinoclemmys_melanosterna)))	(Mauremys_caspica	Mauremys_japonica)))	((Geoemyda_spengleri	((Mauremys_rivulata	Malaclemys_terrapin)	(Malayemys_subtrijuga	(Mauremys_reevesii	Mauremys_nigricans))))	Melanochelys_trijuga)))	(((Rhinoclemmys_nasuta	(Rhinoclemmys_funerea	Rhinoclemmys_punctularia))	Rhinoclemmys_areolata)	Rhinoclemmys_pulcherrima))	(((Morenia_petersi	Mauremys_leprosa)	((Pangshura_tecta	Pangshura_tentoria)	((((Batagur_dhongoka	(Hardella_thurjii	((Batagur_kachuga	Batagur_baska)	Pangshura_smithii)))	Mauremys_sinensis)	Heosemys_spinosa)	Leucocephalon_yuwonoi)))	Orlitia_borneensis));
(Geoemyda_spengleri	(((((Rhinoclemmys_pulcherrima	(Rhinoclemmys_punctularia	Rhinoclemmys_funerea))	Rhinoclemmys_nasuta)	Rhinoclemmys_areolata)	Rhinoclemmys_melanosterna)	Rhinoclemmys_annulata)	((Melanochelys_trijuga	(((Morenia_petersi	Mauremys_leprosa)	((Cyclemys_dentata	((Cuora_aurocapitata	((Cuora_flavomarginata	Cuora_mccordi)	Cuora_amboinensis))	Cyclemys_oldhamii))	Notochelys_platynota))	Siebenrockiella_crassicollis))	(((Leucocephalon_yuwonoi	((Sacalia_bealei	(Orlitia_borneensis	(((Malayemys_subtrijuga	(Mauremys_reevesii	Mauremys_nigricans))	((Mauremys_japonica	((Heosemys_grandis	Heosemys_annandalii)	Mauremys_annamensis))	Mauremys_caspica))	Morenia_ocellata)))	((Mauremys_sinensis	(((((Batagur_baska	Batagur_kachuga)	Pangshura_smithii)	Hardella_thurjii)	Batagur_dhongoka)	(Pangshura_tecta	Pangshura_tentoria)))	Heosemys_spinosa)))	Malaclemys_terrapin)	Mauremys_rivulata)));
((Heosemys_spinosa	(((Pangshura_tentoria	Pangshura_tecta)	(Batagur_dhongoka	((Pangshura_smithii	(Batagur_kachuga	Batagur_baska))	Hardella_thurjii)))	Mauremys_sinensis))	((Notochelys_platynota	(Cyclemys_dentata	(Cyclemys_oldhamii	((Cuora_amboinensis	(Cuora_flavomarginata	Cuora_mccordi))	Cuora_aurocapitata))))	(Mauremys_leprosa	Morenia_petersi))	((Malaclemys_terrapin	(Mauremys_rivulata	((Geoemyda_spengleri	(Melanochelys_trijuga	(Malayemys_subtrijuga	Siebenrockiella_crassicollis)))	(Sacalia_bealei	(Morenia_ocellata	(((Mauremys_japonica	(((Mauremys_annamensis	((Rhinoclemmys_annulata	((Rhinoclemmys_nasuta	(Rhinoclemmys_pulcherrima	((Orlitia_borneensis	Rhinoclemmys_funerea)	Rhinoclemmys_punctularia)))	Rhinoclemmys_areolata))	Rhinoclemmys_melanosterna))	Heosemys_grandis)	Heosemys_annandalii))	(Mauremys_reevesii	Mauremys_nigricans))	Mauremys_caspica))))))	Leucocephalon_yuwonoi));
((Malaclemys_terrapin	((Notochelys_platynota	(((Cuora_aurocapitata	(Cuora_amboinensis	(Cuora_flavomarginata	Cuora_mccordi)))	Cyclemys_oldhamii)	Cyclemys_dentata))	((Heosemys_spinosa	(((Pangshura_tentoria	Pangshura_tecta)	(((Hardella_thurjii	Pangshura_smithii)	(Batagur_baska	Batagur_kachuga))	Batagur_dhongoka))	(Mauremys_sinensis	((Mauremys_leprosa	Morenia_petersi)	Orlitia_borneensis))))	Leucocephalon_yuwonoi)))	Mauremys_rivulata	(((((Melanochelys_trijuga	((Rhinoclemmys_annulata	(Rhinoclemmys_melanosterna	((((Rhinoclemmys_areolata	Rhinoclemmys_nasuta)	Rhinoclemmys_funerea)	Rhinoclemmys_punctularia)	Rhinoclemmys_pulcherrima)))	Geoemyda_spengleri))	Malayemys_subtrijuga)	Siebenrockiella_crassicollis)	Sacalia_bealei)	(((Mauremys_reevesii	Mauremys_nigricans)	((Mauremys_japonica	((Heosemys_annandalii	Heosemys_grandis)	Mauremys_annamensis))	Mauremys_caspica))	Morenia_ocellata)));
(Geoemyda_spengleri	(((Malaclemys_terrapin	((((Cyclemys_dentata	(Cyclemys_oldhamii	(Cuora_aurocapitata	(Cuora_amboinensis	(Cuora_flavomarginata	Cuora_mccordi)))))	Notochelys_platynota)	(((((Mauremys_leprosa	Morenia_petersi)	Orlitia_borneensis)	(Pangshura_tentoria	Pangshura_tecta))	(Mauremys_sinensis	((Hardella_thurjii	((Batagur_baska	Batagur_kachuga)	Pangshura_smithii))	Batagur_dhongoka)))	Heosemys_spinosa))	Leucocephalon_yuwonoi))	Mauremys_rivulata)	(Sacalia_bealei	(Morenia_ocellata	(Mauremys_caspica	(Mauremys_japonica	(Mauremys_annamensis	(Heosemys_annandalii	(((Rhinoclemmys_annulata	(Rhinoclemmys_punctularia	((Rhinoclemmys_funerea	(Rhinoclemmys_nasuta	Rhinoclemmys_areolata))	Rhinoclemmys_pulcherrima)))	Rhinoclemmys_melanosterna)	Heosemys_grandis))))))))	(((Malayemys_subtrijuga	(Mauremys_nigricans	Mauremys_reevesii))	Siebenrockiella_crassicollis)	Melanochelys_trijuga));
((Malaclemys_terrapin	(((((Orlitia_borneensis	(Morenia_petersi	Mauremys_leprosa))	(Pangshura_tecta	Pangshura_tentoria))	(Mauremys_sinensis	((((Batagur_kachuga	Batagur_baska)	Pangshura_smithii)	Hardella_thurjii)	Batagur_dhongoka)))	Heosemys_spinosa)	Leucocephalon_yuwonoi))	(((Rhinoclemmys_melanosterna	(Mauremys_annamensis	(Heosemys_grandis	((((Mauremys_reevesii	Mauremys_nigricans)	Mauremys_caspica)	Mauremys_japonica)	Heosemys_annandalii))))	Rhinoclemmys_annulata)	(Rhinoclemmys_areolata	(Rhinoclemmys_nasuta	((Rhinoclemmys_funerea	Rhinoclemmys_punctularia)	Rhinoclemmys_pulcherrima))))	((Melanochelys_trijuga	(Malayemys_subtrijuga	((Sacalia_bealei	((Siebenrockiella_crassicollis	(Notochelys_platynota	(Cyclemys_dentata	((((Cuora_flavomarginata	Cuora_mccordi)	Cuora_amboinensis)	Cuora_aurocapitata)	Cyclemys_oldhamii))))	Mauremys_rivulata))	Morenia_ocellata)))	Geoemyda_spengleri));
(Geoemyda_spengleri	(((Sacalia_bealei	((Leucocephalon_yuwonoi	((((Morenia_petersi	Mauremys_leprosa)	Orlitia_borneensis)	(Pangshura_tecta	Pangshura_tentoria))	((Batagur_dhongoka	(Hardella_thurjii	((Batagur_kachuga	Batagur_baska)	Pangshura_smithii)))	Mauremys_sinensis)))	Heosemys_spinosa))	((((Mauremys_japonica	(Mauremys_annamensis	(Heosemys_annandalii	Heosemys_grandis)))	Mauremys_caspica)	(Mauremys_reevesii	Mauremys_nigricans))	Morenia_ocellata))	(Malaclemys_terrapin	(Mauremys_rivulata	(Rhinoclemmys_annulata	((Rhinoclemmys_pulcherrima	(Rhinoclemmys_punctularia	((Rhinoclemmys_nasuta	Rhinoclemmys_areolata)	Rhinoclemmys_funerea)))	Rhinoclemmys_melanosterna)))))	((Malayemys_subtrijuga	(Siebenrockiella_crassicollis	(Notochelys_platynota	(Cyclemys_dentata	(((Cuora_amboinensis	(Cuora_mccordi	Cuora_flavomarginata))	Cuora_aurocapitata)	Cyclemys_oldhamii)))))	Melanochelys_trijuga));
(((Geoemyda_spengleri	((Morenia_ocellata	(((((Mauremys_caspica	((Heosemys_annandalii	(Heosemys_grandis	(Mauremys_annamensis	Rhinoclemmys_melanosterna)))	Mauremys_japonica))	(Mauremys_reevesii	Mauremys_nigricans))	Malaclemys_terrapin)	Mauremys_rivulata)	((Rhinoclemmys_areolata	((Rhinoclemmys_pulcherrima	(Rhinoclemmys_funerea	Rhinoclemmys_punctularia))	Rhinoclemmys_nasuta))	Rhinoclemmys_annulata)))	Sacalia_bealei))	Melanochelys_trijuga)	Malayemys_subtrijuga	(((Orlitia_borneensis	((((Heosemys_spinosa	((Batagur_dhongoka	((Hardella_thurjii	Pangshura_smithii)	(Batagur_kachuga	Batagur_baska)))	(Pangshura_tecta	Pangshura_tentoria)))	Leucocephalon_yuwonoi)	Mauremys_sinensis)	(Mauremys_leprosa	Morenia_petersi)))	(((((Cuora_amboinensis	(Cuora_mccordi	Cuora_flavomarginata))	Cuora_aurocapitata)	Cyclemys_oldhamii)	Cyclemys_dentata)	Notochelys_platynota))	Siebenrockiella_crassicollis));
((Pangshura_tecta	Pangshura_tentoria)	((Mauremys_sinensis	((Hardella_thurjii	(Pangshura_smithii	(Batagur_kachuga	Batagur_baska)))	Batagur_dhongoka))	((Leucocephalon_yuwonoi	((Notochelys_platynota	(Cyclemys_dentata	(Cyclemys_oldhamii	(Cuora_aurocapitata	(Cuora_amboinensis	(Cuora_flavomarginata	Cuora_mccordi))))))	(Malaclemys_terrapin	((((Morenia_ocellata	(((Heosemys_grandis	Heosemys_annandalii)	(Mauremys_japonica	(Mauremys_caspica	(Mauremys_reevesii	Mauremys_nigricans))))	Orlitia_borneensis))	Sacalia_bealei)	(Siebenrockiella_crassicollis	(((Geoemyda_spengleri	(Rhinoclemmys_annulata	((Rhinoclemmys_melanosterna	(((Rhinoclemmys_pulcherrima	(Rhinoclemmys_funerea	Rhinoclemmys_punctularia))	Rhinoclemmys_nasuta)	Rhinoclemmys_areolata))	Mauremys_annamensis)))	Melanochelys_trijuga)	Malayemys_subtrijuga)))	Mauremys_rivulata))))	Heosemys_spinosa))	(Mauremys_leprosa	Morenia_petersi));
(Leucocephalon_yuwonoi	(((Mauremys_leprosa	Morenia_petersi)	((Cyclemys_dentata	(((Cuora_amboinensis	(Cuora_flavomarginata	Cuora_mccordi))	Cuora_aurocapitata)	Cyclemys_oldhamii))	Notochelys_platynota))	(Heosemys_spinosa	(Mauremys_sinensis	((Pangshura_tecta	Pangshura_tentoria)	((Hardella_thurjii	((Batagur_kachuga	Batagur_baska)	Pangshura_smithii))	Batagur_dhongoka)))))	((Mauremys_rivulata	(((Rhinoclemmys_annulata	(Mauremys_annamensis	(Rhinoclemmys_melanosterna	(Heosemys_grandis	(Heosemys_annandalii	(((Mauremys_reevesii	Mauremys_nigricans)	Mauremys_caspica)	Mauremys_japonica))))))	(Geoemyda_spengleri	(Melanochelys_trijuga	(Malayemys_subtrijuga	Siebenrockiella_crassicollis))))	(Sacalia_bealei	(Morenia_ocellata	(Orlitia_borneensis	(Rhinoclemmys_funerea	(Rhinoclemmys_punctularia	((Rhinoclemmys_areolata	Rhinoclemmys_nasuta)	Rhinoclemmys_pulcherrima))))))))	Malaclemys_terrapin));
((Orlitia_borneensis	(Rhinoclemmys_funerea	(((Rhinoclemmys_nasuta	Rhinoclemmys_areolata)	Rhinoclemmys_pulcherrima)	Rhinoclemmys_punctularia)))	(Melanochelys_trijuga	(((((((((Mauremys_reevesii	Mauremys_nigricans)	(Mauremys_caspica	(Mauremys_japonica	(Mauremys_annamensis	((Heosemys_annandalii	Heosemys_grandis)	Rhinoclemmys_melanosterna)))))	Geoemyda_spengleri)	Rhinoclemmys_annulata)	Morenia_ocellata)	Sacalia_bealei)	(((((Cyclemys_dentata	(Cyclemys_oldhamii	(Cuora_aurocapitata	((Cuora_mccordi	Cuora_flavomarginata)	Cuora_amboinensis))))	Notochelys_platynota)	((Heosemys_spinosa	(Mauremys_sinensis	(((((Batagur_baska	Batagur_kachuga)	Pangshura_smithii)	Hardella_thurjii)	Batagur_dhongoka)	(Pangshura_tecta	Pangshura_tentoria))))	Leucocephalon_yuwonoi))	Malaclemys_terrapin)	Mauremys_rivulata))	Malayemys_subtrijuga)	Siebenrockiella_crassicollis))	(Mauremys_leprosa	Morenia_petersi));
((Mauremys_rivulata	(Malaclemys_terrapin	((Notochelys_platynota	((((Cuora_amboinensis	(Cuora_mccordi	Cuora_flavomarginata))	Cuora_aurocapitata)	Cyclemys_oldhamii)	Cyclemys_dentata))	(((((Pangshura_tentoria	Pangshura_tecta)	(((Pangshura_smithii	Hardella_thurjii)	(Batagur_kachuga	Batagur_baska))	Batagur_dhongoka))	((Orlitia_borneensis	(Mauremys_leprosa	Morenia_petersi))	Mauremys_sinensis))	Heosemys_spinosa)	Leucocephalon_yuwonoi))))	(((Mauremys_caspica	(Mauremys_japonica	(Mauremys_annamensis	((((Rhinoclemmys_annulata	((Rhinoclemmys_pulcherrima	((Rhinoclemmys_areolata	Rhinoclemmys_nasuta)	Rhinoclemmys_funerea))	Rhinoclemmys_punctularia))	Rhinoclemmys_melanosterna)	Heosemys_grandis)	Heosemys_annandalii))))	Morenia_ocellata)	Sacalia_bealei)	(Siebenrockiella_crassicollis	(((Malayemys_subtrijuga	(Mauremys_nigricans	Mauremys_reevesii))	Geoemyda_spengleri)	Melanochelys_trijuga)));
((Geoemyda_spengleri	((Mauremys_rivulata	(((Mauremys_annamensis	(Rhinoclemmys_melanosterna	(Heosemys_annandalii	Heosemys_grandis)))	Rhinoclemmys_annulata)	(((Mauremys_nigricans	Mauremys_reevesii)	(Mauremys_japonica	Mauremys_caspica))	(Morenia_ocellata	(Orlitia_borneensis	((Rhinoclemmys_punctularia	(Rhinoclemmys_pulcherrima	(Rhinoclemmys_nasuta	Rhinoclemmys_areolata)))	Rhinoclemmys_funerea))))))	Malaclemys_terrapin))	((((((Leucocephalon_yuwonoi	((Morenia_petersi	Mauremys_leprosa)	(Mauremys_sinensis	((Pangshura_tentoria	Pangshura_tecta)	((Hardella_thurjii	((Batagur_baska	Batagur_kachuga)	Pangshura_smithii))	Batagur_dhongoka)))))	Heosemys_spinosa)	(Notochelys_platynota	((((Cuora_amboinensis	(Cuora_flavomarginata	Cuora_mccordi))	Cuora_aurocapitata)	Cyclemys_oldhamii)	Cyclemys_dentata)))	Sacalia_bealei)	Siebenrockiella_crassicollis)	Malayemys_subtrijuga)	Melanochelys_trijuga);
(((((Rhinoclemmys_pulcherrima	((Rhinoclemmys_funerea	Rhinoclemmys_punctularia)	Rhinoclemmys_nasuta))	Rhinoclemmys_areolata)	(Rhinoclemmys_annulata	((Mauremys_annamensis	((Heosemys_annandalii	((Mauremys_caspica	(Mauremys_reevesii	Mauremys_nigricans))	Mauremys_japonica))	Heosemys_grandis))	Rhinoclemmys_melanosterna)))	Geoemyda_spengleri)	(Leucocephalon_yuwonoi	((Heosemys_spinosa	(Mauremys_sinensis	((Batagur_dhongoka	((Pangshura_smithii	(Batagur_baska	Batagur_kachuga))	Hardella_thurjii))	(Pangshura_tentoria	Pangshura_tecta))))	(Notochelys_platynota	(((((Cuora_mccordi	Cuora_flavomarginata)	Cuora_amboinensis)	Cuora_aurocapitata)	Cyclemys_oldhamii)	Cyclemys_dentata))))	((Mauremys_rivulata	(((Malayemys_subtrijuga	((Melanochelys_trijuga	(Orlitia_borneensis	(Morenia_petersi	Mauremys_leprosa)))	Siebenrockiella_crassicollis))	Morenia_ocellata)	Sacalia_bealei))	Malaclemys_terrapin));
((Rhinoclemmys_nasuta	((((Rhinoclemmys_melanosterna	(Rhinoclemmys_annulata	((Mauremys_rivulata	((((Melanochelys_trijuga	(Malayemys_subtrijuga	(Sacalia_bealei	(((Notochelys_platynota	(((Cuora_aurocapitata	((Cuora_flavomarginata	Cuora_mccordi)	Cuora_amboinensis))	Cyclemys_oldhamii)	Cyclemys_dentata))	(Morenia_petersi	Mauremys_leprosa))	Siebenrockiella_crassicollis))))	Geoemyda_spengleri)	(((Mauremys_sinensis	((Batagur_dhongoka	(Hardella_thurjii	(Pangshura_smithii	(Batagur_kachuga	Batagur_baska))))	(Pangshura_tecta	Pangshura_tentoria)))	Heosemys_spinosa)	Leucocephalon_yuwonoi))	Malaclemys_terrapin))	((Heosemys_grandis	((Mauremys_annamensis	(((Mauremys_nigricans	Mauremys_reevesii)	Mauremys_caspica)	Mauremys_japonica))	Heosemys_annandalii))	Morenia_ocellata))))	Rhinoclemmys_punctularia)	Rhinoclemmys_pulcherrima)	Rhinoclemmys_areolata))	Rhinoclemmys_funerea	Orlitia_borneensis);
((Rhinoclemmys_melanosterna	Rhinoclemmys_annulata)	((((Mauremys_caspica	(((Mauremys_rivulata	(Malaclemys_terrapin	(((Melanochelys_trijuga	(Malayemys_subtrijuga	(Siebenrockiella_crassicollis	((((((Mauremys_leprosa	Morenia_petersi)	(Notochelys_platynota	((((Cuora_amboinensis	(Cuora_mccordi	Cuora_flavomarginata))	Cuora_aurocapitata)	Cyclemys_oldhamii)	Cyclemys_dentata)))	((Heosemys_spinosa	((Pangshura_tentoria	Pangshura_tecta)	((Hardella_thurjii	((Batagur_baska	Batagur_kachuga)	Pangshura_smithii))	Batagur_dhongoka)))	Mauremys_sinensis))	Orlitia_borneensis)	((Rhinoclemmys_areolata	(Rhinoclemmys_nasuta	(Rhinoclemmys_funerea	Rhinoclemmys_punctularia)))	Rhinoclemmys_pulcherrima))	Sacalia_bealei))))	Geoemyda_spengleri)	Leucocephalon_yuwonoi)))	(Mauremys_nigricans	Mauremys_reevesii))	Morenia_ocellata))	Mauremys_japonica)	Heosemys_annandalii)	Heosemys_grandis)	Mauremys_annamensis);
((Melanochelys_trijuga	(Geoemyda_spengleri	((((Rhinoclemmys_melanosterna	(Mauremys_annamensis	((Heosemys_grandis	Heosemys_annandalii)	(Mauremys_japonica	Mauremys_caspica))))	Rhinoclemmys_annulata)	((((Rhinoclemmys_funerea	Rhinoclemmys_punctularia)	Rhinoclemmys_pulcherrima)	Rhinoclemmys_nasuta)	Rhinoclemmys_areolata))	(Leucocephalon_yuwonoi	(Malaclemys_terrapin	(Mauremys_rivulata	((Siebenrockiella_crassicollis	(Sacalia_bealei	(((Mauremys_leprosa	Morenia_petersi)	((Pangshura_tecta	Pangshura_tentoria)	((Mauremys_sinensis	(Batagur_dhongoka	((Pangshura_smithii	(Batagur_kachuga	Batagur_baska))	Hardella_thurjii)))	Heosemys_spinosa)))	Orlitia_borneensis)))	(Notochelys_platynota	((Cyclemys_oldhamii	(Cuora_aurocapitata	(Cuora_amboinensis	(Cuora_mccordi	Cuora_flavomarginata))))	Cyclemys_dentata)))))))))	(Malayemys_subtrijuga	(Mauremys_nigricans	Mauremys_reevesii))	Morenia_ocellata);
(Mauremys_rivulata	(Malaclemys_terrapin	((Leucocephalon_yuwonoi	(Heosemys_spinosa	(((Pangshura_tecta	Pangshura_tentoria)	(((Batagur_kachuga	Batagur_baska)	(Pangshura_smithii	Hardella_thurjii))	Batagur_dhongoka))	(Mauremys_sinensis	((Morenia_petersi	Mauremys_leprosa)	Orlitia_borneensis)))))	((((Morenia_ocellata	((Mauremys_reevesii	Mauremys_nigricans)	Mauremys_caspica))	Sacalia_bealei)	(((Siebenrockiella_crassicollis	(Notochelys_platynota	(Cyclemys_dentata	((((Cuora_mccordi	Cuora_flavomarginata)	Cuora_amboinensis)	Cuora_aurocapitata)	Cyclemys_oldhamii))))	Malayemys_subtrijuga)	Melanochelys_trijuga))	Geoemyda_spengleri)))	(Rhinoclemmys_annulata	((Rhinoclemmys_melanosterna	(((Heosemys_grandis	Heosemys_annandalii)	Mauremys_japonica)	Mauremys_annamensis))	(((Rhinoclemmys_pulcherrima	(Rhinoclemmys_punctularia	Rhinoclemmys_funerea))	Rhinoclemmys_nasuta)	Rhinoclemmys_areolata))));
(((((Cyclemys_dentata	(Cyclemys_oldhamii	((Cuora_amboinensis	(Cuora_flavomarginata	Cuora_mccordi))	Cuora_aurocapitata)))	Notochelys_platynota)	(Morenia_petersi	Mauremys_leprosa))	((Rhinoclemmys_funerea	(Rhinoclemmys_punctularia	((Rhinoclemmys_melanosterna	(Rhinoclemmys_annulata	(Rhinoclemmys_nasuta	Rhinoclemmys_areolata)))	Rhinoclemmys_pulcherrima)))	Orlitia_borneensis))	((((Geoemyda_spengleri	(((Heosemys_spinosa	(Mauremys_sinensis	((Batagur_dhongoka	((Pangshura_smithii	(Batagur_kachuga	Batagur_baska))	Hardella_thurjii))	(Pangshura_tentoria	Pangshura_tecta))))	Leucocephalon_yuwonoi)	Malaclemys_terrapin))	Melanochelys_trijuga)	Malayemys_subtrijuga)	Siebenrockiella_crassicollis)	(((Morenia_ocellata	((Mauremys_nigricans	Mauremys_reevesii)	((Mauremys_japonica	(Mauremys_annamensis	(Heosemys_annandalii	Heosemys_grandis)))	Mauremys_caspica)))	Sacalia_bealei)	Mauremys_rivulata));
(Malayemys_subtrijuga	(Mauremys_reevesii	Mauremys_nigricans)	(Morenia_ocellata	(((((Leucocephalon_yuwonoi	(Heosemys_spinosa	(((Batagur_dhongoka	(Hardella_thurjii	(Pangshura_smithii	(Batagur_baska	Batagur_kachuga))))	Mauremys_sinensis)	((Pangshura_tecta	Pangshura_tentoria)	((Morenia_petersi	Mauremys_leprosa)	Orlitia_borneensis)))))	(((((Rhinoclemmys_areolata	(Rhinoclemmys_nasuta	(Rhinoclemmys_funerea	(Rhinoclemmys_punctularia	(Rhinoclemmys_annulata	(Rhinoclemmys_melanosterna	((((Mauremys_caspica	Mauremys_japonica)	Mauremys_annamensis)	Heosemys_annandalii)	Heosemys_grandis)))))))	Rhinoclemmys_pulcherrima)	(Siebenrockiella_crassicollis	(Notochelys_platynota	(Cyclemys_dentata	((Cuora_aurocapitata	(Cuora_amboinensis	(Cuora_mccordi	Cuora_flavomarginata)))	Cyclemys_oldhamii)))))	Melanochelys_trijuga)	Geoemyda_spengleri))	Malaclemys_terrapin)	Mauremys_rivulata)	Sacalia_bealei)));
((Orlitia_borneensis	(((Malayemys_subtrijuga	(Melanochelys_trijuga	((Malaclemys_terrapin	((((Mauremys_caspica	(Mauremys_japonica	((Heosemys_grandis	(((((((Rhinoclemmys_funerea	Rhinoclemmys_punctularia)	Rhinoclemmys_pulcherrima)	Rhinoclemmys_nasuta)	Rhinoclemmys_areolata)	Rhinoclemmys_annulata)	Rhinoclemmys_melanosterna)	Mauremys_annamensis))	Heosemys_annandalii)))	Morenia_ocellata)	(Mauremys_reevesii	Mauremys_nigricans))	Mauremys_rivulata))	Geoemyda_spengleri)))	Siebenrockiella_crassicollis)	Sacalia_bealei))	(((Heosemys_spinosa	((((((Batagur_kachuga	Batagur_baska)	Pangshura_smithii)	Hardella_thurjii)	Batagur_dhongoka)	(Pangshura_tecta	Pangshura_tentoria))	Mauremys_sinensis))	Leucocephalon_yuwonoi)	((Cyclemys_dentata	(Cyclemys_oldhamii	(((Cuora_flavomarginata	Cuora_mccordi)	Cuora_amboinensis)	Cuora_aurocapitata)))	Notochelys_platynota))	(Mauremys_leprosa	Morenia_petersi));
((Notochelys_platynota	(Cyclemys_dentata	(Cyclemys_oldhamii	(((Cuora_flavomarginata	Cuora_mccordi)	Cuora_amboinensis)	Cuora_aurocapitata))))	((Malayemys_subtrijuga	(Mauremys_reevesii	Mauremys_nigricans))	(((((Melanochelys_trijuga	((Morenia_ocellata	(((Heosemys_annandalii	Heosemys_grandis)	(Mauremys_annamensis	(Mauremys_caspica	Mauremys_japonica)))	((Rhinoclemmys_melanosterna	((((Rhinoclemmys_funerea	Rhinoclemmys_punctularia)	Rhinoclemmys_pulcherrima)	Rhinoclemmys_nasuta)	Rhinoclemmys_areolata))	Rhinoclemmys_annulata)))	(Sacalia_bealei	(Orlitia_borneensis	((Mauremys_leprosa	Morenia_petersi)	((Pangshura_tecta	Pangshura_tentoria)	((((Hardella_thurjii	((Batagur_kachuga	Batagur_baska)	Pangshura_smithii))	Batagur_dhongoka)	Mauremys_sinensis)	Heosemys_spinosa)))))))	Geoemyda_spengleri)	Leucocephalon_yuwonoi)	Malaclemys_terrapin)	Mauremys_rivulata))	Siebenrockiella_crassicollis);
((Batagur_dhongoka	(Hardella_thurjii	((Batagur_baska	Batagur_kachuga)	Pangshura_smithii)))	(Heosemys_spinosa	((Leucocephalon_yuwonoi	(Malaclemys_terrapin	((((((((Sacalia_bealei	(Morenia_ocellata	(Orlitia_borneensis	((Rhinoclemmys_punctularia	(Rhinoclemmys_pulcherrima	(Rhinoclemmys_areolata	Rhinoclemmys_nasuta)))	Rhinoclemmys_funerea))))	((Mauremys_annamensis	((((Mauremys_japonica	(Mauremys_caspica	(Mauremys_nigricans	Mauremys_reevesii)))	Heosemys_annandalii)	Heosemys_grandis)	Rhinoclemmys_melanosterna))	Rhinoclemmys_annulata))	Geoemyda_spengleri)	Melanochelys_trijuga)	Malayemys_subtrijuga)	Siebenrockiella_crassicollis)	((Cyclemys_dentata	(((Cuora_amboinensis	(Cuora_flavomarginata	Cuora_mccordi))	Cuora_aurocapitata)	Cyclemys_oldhamii))	Notochelys_platynota))	Mauremys_rivulata)))	((Pangshura_tentoria	Pangshura_tecta)	(Morenia_petersi	Mauremys_leprosa))))	Mauremys_sinensis);
(((Pangshura_tentoria	Pangshura_tecta)	((Heosemys_spinosa	((Sacalia_bealei	(((((Rhinoclemmys_pulcherrima	(Rhinoclemmys_nasuta	((Rhinoclemmys_annulata	(Rhinoclemmys_melanosterna	(Mauremys_annamensis	(Heosemys_annandalii	Heosemys_grandis))))	Rhinoclemmys_areolata)))	Rhinoclemmys_punctularia)	Rhinoclemmys_funerea)	Orlitia_borneensis)	(Morenia_petersi	Mauremys_leprosa)))	(((Mauremys_rivulata	((Siebenrockiella_crassicollis	(((Malayemys_subtrijuga	(Morenia_ocellata	((Mauremys_reevesii	Mauremys_nigricans)	(Mauremys_caspica	Mauremys_japonica))))	Geoemyda_spengleri)	Melanochelys_trijuga))	(((Cyclemys_oldhamii	(Cuora_aurocapitata	((Cuora_flavomarginata	Cuora_mccordi)	Cuora_amboinensis)))	Cyclemys_dentata)	Notochelys_platynota)))	Malaclemys_terrapin)	Leucocephalon_yuwonoi)))	Mauremys_sinensis))	Batagur_dhongoka	((Pangshura_smithii	(Batagur_baska	Batagur_kachuga))	Hardella_thurjii));
((Mauremys_caspica	(Mauremys_japonica	(((((Rhinoclemmys_annulata	(Geoemyda_spengleri	((Rhinoclemmys_pulcherrima	((Rhinoclemmys_punctularia	Rhinoclemmys_funerea)	Rhinoclemmys_nasuta))	Rhinoclemmys_areolata)))	Mauremys_annamensis)	Rhinoclemmys_melanosterna)	Heosemys_grandis)	Heosemys_annandalii)))	(Mauremys_reevesii	Mauremys_nigricans)	((Sacalia_bealei	(((Siebenrockiella_crassicollis	Melanochelys_trijuga)	Malayemys_subtrijuga)	(Mauremys_rivulata	(((Leucocephalon_yuwonoi	(Heosemys_spinosa	((Mauremys_sinensis	((Mauremys_leprosa	Morenia_petersi)	Orlitia_borneensis))	((Batagur_dhongoka	((Batagur_kachuga	Batagur_baska)	(Pangshura_smithii	Hardella_thurjii)))	(Pangshura_tecta	Pangshura_tentoria)))))	((Cyclemys_dentata	(Cyclemys_oldhamii	(Cuora_aurocapitata	((Cuora_flavomarginata	Cuora_mccordi)	Cuora_amboinensis))))	Notochelys_platynota))	Malaclemys_terrapin))))	Morenia_ocellata));
(Cyclemys_oldhamii	(Cuora_aurocapitata	(Cuora_amboinensis	(Cuora_mccordi	Cuora_flavomarginata)))	(Cyclemys_dentata	(Siebenrockiella_crassicollis	(Malayemys_subtrijuga	((Geoemyda_spengleri	((((((Morenia_petersi	((((Batagur_dhongoka	(Hardella_thurjii	((Batagur_baska	Batagur_kachuga)	Pangshura_smithii)))	Mauremys_sinensis)	Orlitia_borneensis)	(Pangshura_tecta	Pangshura_tentoria)))	Mauremys_leprosa)	Notochelys_platynota)	Heosemys_spinosa)	Leucocephalon_yuwonoi)	(Malaclemys_terrapin	(((Morenia_ocellata	((Mauremys_nigricans	Mauremys_reevesii)	((Mauremys_japonica	(Mauremys_annamensis	(Heosemys_annandalii	(Heosemys_grandis	(Rhinoclemmys_melanosterna	(((Rhinoclemmys_pulcherrima	((Rhinoclemmys_areolata	Rhinoclemmys_nasuta)	Rhinoclemmys_funerea))	Rhinoclemmys_punctularia)	Rhinoclemmys_annulata))))))	Mauremys_caspica)))	Sacalia_bealei)	Mauremys_rivulata))))	Melanochelys_trijuga)))));
(Mauremys_rivulata	(Malaclemys_terrapin	((Geoemyda_spengleri	(Melanochelys_trijuga	((Siebenrockiella_crassicollis	(((Morenia_ocellata	(Mauremys_caspica	(Mauremys_reevesii	Mauremys_nigricans)))	Sacalia_bealei)	(Orlitia_borneensis	((((((Cuora_amboinensis	(Cuora_flavomarginata	Cuora_mccordi))	Cuora_aurocapitata)	Cyclemys_oldhamii)	Cyclemys_dentata)	Notochelys_platynota)	(Morenia_petersi	Mauremys_leprosa)))))	Malayemys_subtrijuga)))	((Heosemys_spinosa	(((Pangshura_tentoria	Pangshura_tecta)	(Batagur_dhongoka	(Hardella_thurjii	(Pangshura_smithii	(Batagur_baska	Batagur_kachuga)))))	Mauremys_sinensis))	Leucocephalon_yuwonoi)))	(((Rhinoclemmys_melanosterna	(Rhinoclemmys_pulcherrima	(((Rhinoclemmys_nasuta	Rhinoclemmys_areolata)	Rhinoclemmys_funerea)	Rhinoclemmys_punctularia)))	Rhinoclemmys_annulata)	((Mauremys_japonica	(Heosemys_annandalii	Heosemys_grandis))	Mauremys_annamensis)));
((Notochelys_platynota	(((Cuora_aurocapitata	((Cuora_flavomarginata	Cuora_mccordi)	Cuora_amboinensis))	Cyclemys_oldhamii)	Cyclemys_dentata))	((Mauremys_leprosa	Morenia_petersi)	(Orlitia_borneensis	((((Rhinoclemmys_nasuta	Rhinoclemmys_areolata)	Rhinoclemmys_pulcherrima)	Rhinoclemmys_punctularia)	Rhinoclemmys_funerea)))	(Siebenrockiella_crassicollis	((Melanochelys_trijuga	((((((Morenia_ocellata	((Mauremys_nigricans	Mauremys_reevesii)	((((Heosemys_annandalii	(Heosemys_grandis	(Rhinoclemmys_annulata	Rhinoclemmys_melanosterna)))	Mauremys_annamensis)	Mauremys_japonica)	Mauremys_caspica)))	Sacalia_bealei)	Mauremys_rivulata)	Malaclemys_terrapin)	((Heosemys_spinosa	(Mauremys_sinensis	((Batagur_dhongoka	((Pangshura_smithii	(Batagur_kachuga	Batagur_baska))	Hardella_thurjii))	(Pangshura_tecta	Pangshura_tentoria))))	Leucocephalon_yuwonoi))	Geoemyda_spengleri))	Malayemys_subtrijuga)));
((Leucocephalon_yuwonoi	(Malaclemys_terrapin	(Mauremys_rivulata	(Sacalia_bealei	(Morenia_ocellata	((Rhinoclemmys_annulata	((Rhinoclemmys_areolata	(Rhinoclemmys_nasuta	((Rhinoclemmys_punctularia	(Orlitia_borneensis	Rhinoclemmys_funerea))	Rhinoclemmys_pulcherrima)))	(Rhinoclemmys_melanosterna	(Mauremys_annamensis	((Heosemys_grandis	Heosemys_annandalii)	(Mauremys_caspica	Mauremys_japonica))))))	((Melanochelys_trijuga	(((Mauremys_nigricans	Mauremys_reevesii)	Malayemys_subtrijuga)	Siebenrockiella_crassicollis))	Geoemyda_spengleri)))))))	((Notochelys_platynota	(((((Cuora_mccordi	Cuora_flavomarginata)	Cuora_amboinensis)	Cuora_aurocapitata)	Cyclemys_oldhamii)	Cyclemys_dentata))	(Morenia_petersi	Mauremys_leprosa))	(Heosemys_spinosa	(((Batagur_dhongoka	(Hardella_thurjii	((Batagur_kachuga	Batagur_baska)	Pangshura_smithii)))	(Pangshura_tecta	Pangshura_tentoria))	Mauremys_sinensis)));
(((Sacalia_bealei	(Siebenrockiella_crassicollis	(Malayemys_subtrijuga	((Melanochelys_trijuga	(Mauremys_rivulata	(Malaclemys_terrapin	(Leucocephalon_yuwonoi	((((Cyclemys_oldhamii	(Cuora_aurocapitata	(Cuora_amboinensis	(Cuora_flavomarginata	Cuora_mccordi))))	Cyclemys_dentata)	Notochelys_platynota)	((((((Pangshura_smithii	(Batagur_baska	Batagur_kachuga))	Hardella_thurjii)	Batagur_dhongoka)	(Pangshura_tentoria	Pangshura_tecta))	(((Mauremys_leprosa	Morenia_petersi)	Orlitia_borneensis)	Mauremys_sinensis))	Heosemys_spinosa))))))	Geoemyda_spengleri))))	Morenia_ocellata)	(Mauremys_nigricans	Mauremys_reevesii)	(Mauremys_caspica	(((Heosemys_annandalii	((Rhinoclemmys_melanosterna	((((Rhinoclemmys_funerea	(Rhinoclemmys_nasuta	Rhinoclemmys_areolata))	Rhinoclemmys_pulcherrima)	Rhinoclemmys_punctularia)	Rhinoclemmys_annulata))	Heosemys_grandis))	Mauremys_annamensis)	Mauremys_japonica)));
(((Rhinoclemmys_punctularia	((Rhinoclemmys_nasuta	Rhinoclemmys_areolata)	Rhinoclemmys_funerea))	Rhinoclemmys_pulcherrima)	Morenia_ocellata	(((Geoemyda_spengleri	((Malaclemys_terrapin	((Rhinoclemmys_annulata	(Mauremys_annamensis	((Heosemys_grandis	(Heosemys_annandalii	(Mauremys_japonica	Mauremys_caspica)))	Rhinoclemmys_melanosterna)))	Mauremys_rivulata))	((Mauremys_nigricans	Mauremys_reevesii)	Malayemys_subtrijuga)))	(Melanochelys_trijuga	((((((((Batagur_dhongoka	(((Batagur_baska	Batagur_kachuga)	Pangshura_smithii)	Hardella_thurjii))	Mauremys_sinensis)	Heosemys_spinosa)	Leucocephalon_yuwonoi)	(Pangshura_tecta	Pangshura_tentoria))	(Mauremys_leprosa	Morenia_petersi))	Orlitia_borneensis)	((((((Cuora_amboinensis	(Cuora_mccordi	Cuora_flavomarginata))	Cuora_aurocapitata)	Cyclemys_oldhamii)	Cyclemys_dentata)	Notochelys_platynota)	Siebenrockiella_crassicollis))))	Sacalia_bealei));
((Orlitia_borneensis	((Siebenrockiella_crassicollis	((Melanochelys_trijuga	(Geoemyda_spengleri	((((Rhinoclemmys_areolata	(((Rhinoclemmys_punctularia	Rhinoclemmys_funerea)	Rhinoclemmys_pulcherrima)	Rhinoclemmys_nasuta))	((Mauremys_annamensis	(Heosemys_annandalii	Heosemys_grandis))	Rhinoclemmys_melanosterna))	Rhinoclemmys_annulata)	(Mauremys_rivulata	Malaclemys_terrapin))))	Malayemys_subtrijuga))	(Sacalia_bealei	(((Mauremys_reevesii	Mauremys_nigricans)	(Mauremys_japonica	Mauremys_caspica))	Morenia_ocellata))))	(Pangshura_tecta	Pangshura_tentoria)	((Morenia_petersi	Mauremys_leprosa)	((Leucocephalon_yuwonoi	(Heosemys_spinosa	(Mauremys_sinensis	(((Pangshura_smithii	(Batagur_baska	Batagur_kachuga))	Hardella_thurjii)	Batagur_dhongoka))))	(Notochelys_platynota	(((((Cuora_mccordi	Cuora_flavomarginata)	Cuora_amboinensis)	Cuora_aurocapitata)	Cyclemys_oldhamii)	Cyclemys_dentata)))));
((Mauremys_leprosa	Morenia_petersi)	(Orlitia_borneensis	(Melanochelys_trijuga	(Siebenrockiella_crassicollis	(((Mauremys_reevesii	Mauremys_nigricans)	Malayemys_subtrijuga)	((Geoemyda_spengleri	(Leucocephalon_yuwonoi	(((((Cyclemys_oldhamii	((Cuora_amboinensis	(Cuora_flavomarginata	Cuora_mccordi))	Cuora_aurocapitata))	Cyclemys_dentata)	Notochelys_platynota)	Mauremys_rivulata)	Malaclemys_terrapin)))	(Sacalia_bealei	((((Rhinoclemmys_areolata	(Rhinoclemmys_nasuta	((Rhinoclemmys_funerea	Rhinoclemmys_punctularia)	Rhinoclemmys_pulcherrima)))	(Rhinoclemmys_melanosterna	(Mauremys_annamensis	((Heosemys_grandis	Heosemys_annandalii)	(Mauremys_caspica	Mauremys_japonica)))))	Rhinoclemmys_annulata)	Morenia_ocellata)))))))	((Pangshura_tentoria	Pangshura_tecta)	((((Hardella_thurjii	((Batagur_kachuga	Batagur_baska)	Pangshura_smithii))	Batagur_dhongoka)	Mauremys_sinensis)	Heosemys_spinosa)));
(((Melanochelys_trijuga	(Geoemyda_spengleri	(Malayemys_subtrijuga	((Mauremys_nigricans	Mauremys_reevesii)	(Morenia_ocellata	(Mauremys_caspica	(Mauremys_japonica	(Heosemys_annandalii	((((Rhinoclemmys_annulata	(Rhinoclemmys_punctularia	(Rhinoclemmys_pulcherrima	((Rhinoclemmys_areolata	Rhinoclemmys_nasuta)	Rhinoclemmys_funerea))))	Rhinoclemmys_melanosterna)	Mauremys_annamensis)	Heosemys_grandis)))))))))	(((Malaclemys_terrapin	((Heosemys_spinosa	((((((Batagur_baska	Batagur_kachuga)	Pangshura_smithii)	Hardella_thurjii)	Batagur_dhongoka)	(Pangshura_tentoria	Pangshura_tecta))	Mauremys_sinensis))	Leucocephalon_yuwonoi))	Mauremys_rivulata)	Sacalia_bealei))	((Orlitia_borneensis	(Mauremys_leprosa	Morenia_petersi))	(Notochelys_platynota	((Cyclemys_oldhamii	(((Cuora_mccordi	Cuora_flavomarginata)	Cuora_amboinensis)	Cuora_aurocapitata))	Cyclemys_dentata)))	Siebenrockiella_crassicollis);
((Sacalia_bealei	(Morenia_ocellata	(Mauremys_rivulata	(Rhinoclemmys_annulata	((Rhinoclemmys_melanosterna	(Heosemys_grandis	Heosemys_annandalii))	((Rhinoclemmys_funerea	((Rhinoclemmys_nasuta	Rhinoclemmys_areolata)	Rhinoclemmys_pulcherrima))	Rhinoclemmys_punctularia))))))	(Geoemyda_spengleri	(((((Heosemys_spinosa	(Mauremys_sinensis	(((Morenia_petersi	Mauremys_leprosa)	Orlitia_borneensis)	((Batagur_dhongoka	((Pangshura_smithii	(Batagur_baska	Batagur_kachuga))	Hardella_thurjii))	(Pangshura_tentoria	Pangshura_tecta)))))	(((Cyclemys_oldhamii	((Cuora_amboinensis	(Cuora_flavomarginata	Cuora_mccordi))	Cuora_aurocapitata))	Cyclemys_dentata)	Notochelys_platynota))	Leucocephalon_yuwonoi)	Malaclemys_terrapin)	(Mauremys_annamensis	((Mauremys_caspica	(Mauremys_reevesii	Mauremys_nigricans))	Mauremys_japonica))))	(Malayemys_subtrijuga	(Siebenrockiella_crassicollis	Melanochelys_trijuga)));
((Cuora_amboinensis	(Cuora_aurocapitata	(Cyclemys_oldhamii	(Cyclemys_dentata	(Notochelys_platynota	(Siebenrockiella_crassicollis	(Malayemys_subtrijuga	(Melanochelys_trijuga	(((((((Batagur_dhongoka	((Batagur_baska	Batagur_kachuga)	(Hardella_thurjii	Pangshura_smithii)))	(Pangshura_tentoria	Pangshura_tecta))	((Morenia_petersi	Mauremys_leprosa)	Mauremys_sinensis))	Heosemys_spinosa)	Leucocephalon_yuwonoi)	((Mauremys_rivulata	((Rhinoclemmys_annulata	(((Mauremys_annamensis	(Heosemys_annandalii	Heosemys_grandis))	Rhinoclemmys_melanosterna)	(((Rhinoclemmys_pulcherrima	(Rhinoclemmys_punctularia	(Orlitia_borneensis	Rhinoclemmys_funerea)))	Rhinoclemmys_nasuta)	Rhinoclemmys_areolata)))	(Sacalia_bealei	(((Mauremys_caspica	Mauremys_japonica)	(Mauremys_nigricans	Mauremys_reevesii))	Morenia_ocellata))))	Malaclemys_terrapin))	Geoemyda_spengleri)))))))))	Cuora_flavomarginata	Cuora_mccordi);
(Mauremys_rivulata	(((((((Batagur_dhongoka	(Hardella_thurjii	(Pangshura_smithii	(Batagur_kachuga	Batagur_baska))))	(Pangshura_tentoria	Pangshura_tecta))	Mauremys_sinensis)	Heosemys_spinosa)	Leucocephalon_yuwonoi)	((Cyclemys_dentata	((Cuora_aurocapitata	(Cuora_amboinensis	(Cuora_flavomarginata	Cuora_mccordi)))	Cyclemys_oldhamii))	Notochelys_platynota))	Malaclemys_terrapin)	((((Morenia_ocellata	((Mauremys_caspica	(Mauremys_japonica	(Mauremys_annamensis	(Heosemys_annandalii	Heosemys_grandis))))	(Mauremys_nigricans	Mauremys_reevesii)))	Sacalia_bealei)	((Malayemys_subtrijuga	(Melanochelys_trijuga	(Siebenrockiella_crassicollis	(((Rhinoclemmys_funerea	(Rhinoclemmys_punctularia	(((Rhinoclemmys_areolata	Rhinoclemmys_nasuta)	Rhinoclemmys_pulcherrima)	Rhinoclemmys_melanosterna)))	Orlitia_borneensis)	(Mauremys_leprosa	Morenia_petersi)))))	Geoemyda_spengleri))	Rhinoclemmys_annulata));
((((((Morenia_petersi	Mauremys_leprosa)	(Pangshura_tentoria	Pangshura_tecta))	Orlitia_borneensis)	Melanochelys_trijuga)	Siebenrockiella_crassicollis)	Malayemys_subtrijuga	((Sacalia_bealei	(((Mauremys_caspica	((((((Rhinoclemmys_annulata	((((Rhinoclemmys_nasuta	Rhinoclemmys_areolata)	Rhinoclemmys_funerea)	Rhinoclemmys_pulcherrima)	Rhinoclemmys_punctularia))	Rhinoclemmys_melanosterna)	Heosemys_grandis)	Heosemys_annandalii)	Mauremys_annamensis)	Mauremys_japonica))	(Mauremys_nigricans	Mauremys_reevesii))	Morenia_ocellata))	(((Leucocephalon_yuwonoi	(Heosemys_spinosa	(((Hardella_thurjii	((Batagur_baska	Batagur_kachuga)	Pangshura_smithii))	Batagur_dhongoka)	Mauremys_sinensis)))	(((Notochelys_platynota	(Cyclemys_dentata	(Cyclemys_oldhamii	(Cuora_aurocapitata	(Cuora_amboinensis	(Cuora_flavomarginata	Cuora_mccordi))))))	Mauremys_rivulata)	Malaclemys_terrapin))	Geoemyda_spengleri)));
(((Notochelys_platynota	((Cyclemys_oldhamii	(Cuora_aurocapitata	((Cuora_mccordi	Cuora_flavomarginata)	Cuora_amboinensis)))	Cyclemys_dentata))	(Morenia_petersi	Mauremys_leprosa))	(Leucocephalon_yuwonoi	(((((Mauremys_annamensis	((Rhinoclemmys_melanosterna	(Rhinoclemmys_punctularia	((((Rhinoclemmys_funerea	Orlitia_borneensis)	Rhinoclemmys_nasuta)	Rhinoclemmys_areolata)	Rhinoclemmys_pulcherrima)))	(Heosemys_grandis	Heosemys_annandalii)))	Rhinoclemmys_annulata)	((Geoemyda_spengleri	((Siebenrockiella_crassicollis	Malayemys_subtrijuga)	Melanochelys_trijuga))	((((Mauremys_japonica	Mauremys_caspica)	(Mauremys_reevesii	Mauremys_nigricans))	Morenia_ocellata)	Sacalia_bealei)))	Mauremys_rivulata)	Malaclemys_terrapin))	((((Pangshura_tecta	Pangshura_tentoria)	(Batagur_dhongoka	(Hardella_thurjii	((Batagur_baska	Batagur_kachuga)	Pangshura_smithii))))	Mauremys_sinensis)	Heosemys_spinosa));
(Mauremys_japonica	(((Mauremys_reevesii	Mauremys_nigricans)	(Mauremys_rivulata	((Leucocephalon_yuwonoi	((Melanochelys_trijuga	((Siebenrockiella_crassicollis	(Morenia_ocellata	(Sacalia_bealei	((((Pangshura_tecta	Pangshura_tentoria)	(Heosemys_spinosa	(Mauremys_sinensis	(Batagur_dhongoka	(Hardella_thurjii	((Batagur_kachuga	Batagur_baska)	Pangshura_smithii))))))	((Mauremys_leprosa	Morenia_petersi)	((Cyclemys_dentata	(Cyclemys_oldhamii	(Cuora_aurocapitata	((Cuora_mccordi	Cuora_flavomarginata)	Cuora_amboinensis))))	Notochelys_platynota)))	Orlitia_borneensis))))	Malayemys_subtrijuga))	Geoemyda_spengleri))	Malaclemys_terrapin)))	Mauremys_caspica)	(((Heosemys_grandis	((((((Rhinoclemmys_areolata	Rhinoclemmys_nasuta)	Rhinoclemmys_funerea)	Rhinoclemmys_pulcherrima)	Rhinoclemmys_punctularia)	Rhinoclemmys_annulata)	Rhinoclemmys_melanosterna))	Heosemys_annandalii)	Mauremys_annamensis));
(((Notochelys_platynota	(Cyclemys_dentata	(Cyclemys_oldhamii	(((Cuora_flavomarginata	Cuora_mccordi)	Cuora_amboinensis)	Cuora_aurocapitata))))	Siebenrockiella_crassicollis)	(((Melanochelys_trijuga	(Malayemys_subtrijuga	((Sacalia_bealei	((Mauremys_rivulata	(Rhinoclemmys_annulata	(Rhinoclemmys_punctularia	((Rhinoclemmys_funerea	(Rhinoclemmys_nasuta	Rhinoclemmys_areolata))	Rhinoclemmys_pulcherrima))))	Morenia_ocellata))	((Mauremys_caspica	Mauremys_japonica)	(Mauremys_nigricans	Mauremys_reevesii)))))	Geoemyda_spengleri)	(Malaclemys_terrapin	(Leucocephalon_yuwonoi	(((((Hardella_thurjii	(Pangshura_smithii	(Batagur_baska	Batagur_kachuga)))	Batagur_dhongoka)	Mauremys_sinensis)	((Pangshura_tentoria	Pangshura_tecta)	(Orlitia_borneensis	(Mauremys_leprosa	Morenia_petersi))))	Heosemys_spinosa))))	(((Heosemys_grandis	Heosemys_annandalii)	Rhinoclemmys_melanosterna)	Mauremys_annamensis));
((Morenia_petersi	Mauremys_leprosa)	((Sacalia_bealei	((((((Mauremys_reevesii	Mauremys_nigricans)	(Melanochelys_trijuga	((((Mauremys_caspica	Mauremys_japonica)	Mauremys_annamensis)	(((Rhinoclemmys_melanosterna	(Rhinoclemmys_punctularia	(Rhinoclemmys_pulcherrima	(Rhinoclemmys_funerea	(Rhinoclemmys_areolata	Rhinoclemmys_nasuta)))))	(Heosemys_grandis	Heosemys_annandalii))	Rhinoclemmys_annulata))	Geoemyda_spengleri)))	Malaclemys_terrapin)	Mauremys_rivulata)	(Malayemys_subtrijuga	(Siebenrockiella_crassicollis	(Notochelys_platynota	(Cyclemys_dentata	((Cuora_aurocapitata	((Cuora_mccordi	Cuora_flavomarginata)	Cuora_amboinensis))	Cyclemys_oldhamii))))))	Morenia_ocellata))	Orlitia_borneensis)	(Mauremys_sinensis	(Leucocephalon_yuwonoi	(((((Batagur_baska	Batagur_kachuga)	(Hardella_thurjii	Pangshura_smithii))	Batagur_dhongoka)	(Pangshura_tentoria	Pangshura_tecta))	Heosemys_spinosa))));
((((Rhinoclemmys_nasuta	Rhinoclemmys_areolata)	Rhinoclemmys_funerea)	Rhinoclemmys_punctularia)	Rhinoclemmys_pulcherrima	(Rhinoclemmys_melanosterna	((Mauremys_annamensis	((Mauremys_japonica	(Mauremys_caspica	(Mauremys_nigricans	Mauremys_reevesii)))	(Heosemys_annandalii	Heosemys_grandis)))	(((((Melanochelys_trijuga	((Morenia_ocellata	(((((Cyclemys_dentata	(Cyclemys_oldhamii	(Cuora_aurocapitata	(Cuora_amboinensis	(Cuora_mccordi	Cuora_flavomarginata)))))	Notochelys_platynota)	Siebenrockiella_crassicollis)	((((Pangshura_tentoria	Pangshura_tecta)	(Leucocephalon_yuwonoi	((Mauremys_sinensis	(Batagur_dhongoka	(Hardella_thurjii	(Pangshura_smithii	(Batagur_baska	Batagur_kachuga)))))	Heosemys_spinosa)))	(Mauremys_leprosa	Morenia_petersi))	Orlitia_borneensis))	Sacalia_bealei))	Malayemys_subtrijuga))	Geoemyda_spengleri)	Malaclemys_terrapin)	Mauremys_rivulata)	Rhinoclemmys_annulata))));
(Siebenrockiella_crassicollis	(Sacalia_bealei	(Orlitia_borneensis	(((Notochelys_platynota	(Cyclemys_dentata	((Cuora_aurocapitata	(Cuora_amboinensis	(Cuora_flavomarginata	Cuora_mccordi)))	Cyclemys_oldhamii)))	(((((Batagur_dhongoka	((Pangshura_smithii	(Batagur_kachuga	Batagur_baska))	Hardella_thurjii))	(Pangshura_tentoria	Pangshura_tecta))	Mauremys_sinensis)	Heosemys_spinosa)	Leucocephalon_yuwonoi))	(Mauremys_leprosa	Morenia_petersi))))	(Melanochelys_trijuga	((((Morenia_ocellata	((((((((((Rhinoclemmys_pulcherrima	(Rhinoclemmys_funerea	(Rhinoclemmys_areolata	Rhinoclemmys_nasuta)))	Rhinoclemmys_punctularia)	Rhinoclemmys_annulata)	Rhinoclemmys_melanosterna)	Mauremys_annamensis)	Heosemys_grandis)	Heosemys_annandalii)	Mauremys_japonica)	Mauremys_caspica)	(Mauremys_reevesii	Mauremys_nigricans)))	(Mauremys_rivulata	Malaclemys_terrapin))	Malayemys_subtrijuga)	Geoemyda_spengleri)));
(((Mauremys_annamensis	((((Rhinoclemmys_annulata	((((Rhinoclemmys_nasuta	Rhinoclemmys_areolata)	(Rhinoclemmys_funerea	(Orlitia_borneensis	(Morenia_ocellata	((((Geoemyda_spengleri	(Sacalia_bealei	(Mauremys_rivulata	((Leucocephalon_yuwonoi	((((Cyclemys_dentata	(Cyclemys_oldhamii	((Cuora_amboinensis	(Cuora_flavomarginata	Cuora_mccordi))	Cuora_aurocapitata)))	Notochelys_platynota)	(Mauremys_leprosa	Morenia_petersi))	((((Pangshura_tentoria	Pangshura_tecta)	(((Pangshura_smithii	(Batagur_baska	Batagur_kachuga))	Hardella_thurjii)	Batagur_dhongoka))	Mauremys_sinensis)	Heosemys_spinosa)))	Malaclemys_terrapin))))	Melanochelys_trijuga)	Malayemys_subtrijuga)	Siebenrockiella_crassicollis)))))	Rhinoclemmys_pulcherrima)	Rhinoclemmys_punctularia))	Rhinoclemmys_melanosterna)	Heosemys_grandis)	Heosemys_annandalii))	Mauremys_japonica)	Mauremys_caspica	(Mauremys_nigricans	Mauremys_reevesii));
(Mauremys_japonica	Mauremys_caspica	((Malayemys_subtrijuga	((Sacalia_bealei	(Mauremys_rivulata	(((((((Rhinoclemmys_pulcherrima	((Rhinoclemmys_funerea	Rhinoclemmys_punctularia)	Rhinoclemmys_nasuta))	Rhinoclemmys_areolata)	(Rhinoclemmys_annulata	(((Heosemys_grandis	Heosemys_annandalii)	Mauremys_annamensis)	Rhinoclemmys_melanosterna)))	Geoemyda_spengleri)	((((Notochelys_platynota	((Cyclemys_oldhamii	((Cuora_amboinensis	(Cuora_flavomarginata	Cuora_mccordi))	Cuora_aurocapitata))	Cyclemys_dentata))	(((Mauremys_sinensis	(Heosemys_spinosa	(((Hardella_thurjii	((Batagur_baska	Batagur_kachuga)	Pangshura_smithii))	Batagur_dhongoka)	(Pangshura_tentoria	Pangshura_tecta))))	Orlitia_borneensis)	(Morenia_petersi	Mauremys_leprosa)))	Siebenrockiella_crassicollis)	Melanochelys_trijuga))	Leucocephalon_yuwonoi)	Malaclemys_terrapin)))	Morenia_ocellata))	(Mauremys_nigricans	Mauremys_reevesii)));
((((Leucocephalon_yuwonoi	((((Orlitia_borneensis	((Siebenrockiella_crassicollis	(Notochelys_platynota	(((((Cuora_flavomarginata	Cuora_mccordi)	Cuora_amboinensis)	Cuora_aurocapitata)	Cyclemys_oldhamii)	Cyclemys_dentata)))	(Mauremys_leprosa	Morenia_petersi)))	((Pangshura_tecta	Pangshura_tentoria)	(Batagur_dhongoka	(Hardella_thurjii	((Batagur_baska	Batagur_kachuga)	Pangshura_smithii)))))	Mauremys_sinensis)	Heosemys_spinosa))	((((((Sacalia_bealei	Morenia_ocellata)	Mauremys_caspica)	(Mauremys_reevesii	Mauremys_nigricans))	Malayemys_subtrijuga)	Melanochelys_trijuga)	Geoemyda_spengleri))	Malaclemys_terrapin)	(Rhinoclemmys_annulata	((Rhinoclemmys_areolata	(((Rhinoclemmys_punctularia	Rhinoclemmys_funerea)	Rhinoclemmys_pulcherrima)	Rhinoclemmys_nasuta))	(((Mauremys_japonica	(Heosemys_grandis	Heosemys_annandalii))	Mauremys_annamensis)	Rhinoclemmys_melanosterna)))	Mauremys_rivulata);
((((((Geoemyda_spengleri	(Melanochelys_trijuga	(Malayemys_subtrijuga	Siebenrockiella_crassicollis)))	(((((Rhinoclemmys_pulcherrima	(Rhinoclemmys_funerea	Rhinoclemmys_punctularia))	Rhinoclemmys_nasuta)	Rhinoclemmys_areolata)	(Rhinoclemmys_melanosterna	((Heosemys_annandalii	Heosemys_grandis)	Mauremys_annamensis)))	Rhinoclemmys_annulata))	(Sacalia_bealei	(((Mauremys_reevesii	Mauremys_nigricans)	(Mauremys_caspica	Mauremys_japonica))	Morenia_ocellata)))	Mauremys_rivulata)	Malaclemys_terrapin)	Leucocephalon_yuwonoi	((Heosemys_spinosa	(((Batagur_dhongoka	((Pangshura_smithii	(Batagur_kachuga	Batagur_baska))	Hardella_thurjii))	Mauremys_sinensis)	(((Mauremys_leprosa	Morenia_petersi)	Orlitia_borneensis)	(Pangshura_tecta	Pangshura_tentoria))))	((((Cuora_aurocapitata	(Cuora_amboinensis	(Cuora_mccordi	Cuora_flavomarginata)))	Cyclemys_oldhamii)	Cyclemys_dentata)	Notochelys_platynota)));
(Rhinoclemmys_funerea	(Rhinoclemmys_punctularia	(Rhinoclemmys_pulcherrima	(Rhinoclemmys_areolata	Rhinoclemmys_nasuta)))	(Orlitia_borneensis	((((((Geoemyda_spengleri	((Leucocephalon_yuwonoi	((Heosemys_spinosa	(Mauremys_sinensis	((Pangshura_tecta	Pangshura_tentoria)	(Batagur_dhongoka	((Pangshura_smithii	(Batagur_baska	Batagur_kachuga))	Hardella_thurjii)))))	((((((Cuora_amboinensis	(Cuora_mccordi	Cuora_flavomarginata))	Cuora_aurocapitata)	Cyclemys_oldhamii)	Cyclemys_dentata)	Notochelys_platynota)	(Morenia_petersi	Mauremys_leprosa))))	(Malaclemys_terrapin	((((Rhinoclemmys_melanosterna	(Heosemys_annandalii	Heosemys_grandis))	Mauremys_annamensis)	Rhinoclemmys_annulata)	Mauremys_rivulata))))	Melanochelys_trijuga)	Malayemys_subtrijuga)	Siebenrockiella_crassicollis)	Sacalia_bealei)	(((Mauremys_japonica	Mauremys_caspica)	(Mauremys_nigricans	Mauremys_reevesii))	Morenia_ocellata))));
((Sacalia_bealei	(((Mauremys_japonica	(Mauremys_annamensis	(Heosemys_grandis	Heosemys_annandalii)))	Mauremys_caspica)	Morenia_ocellata))	(((Rhinoclemmys_areolata	((Rhinoclemmys_pulcherrima	((Rhinoclemmys_funerea	(Orlitia_borneensis	((((Cyclemys_dentata	(Cyclemys_oldhamii	((Cuora_amboinensis	(Cuora_flavomarginata	Cuora_mccordi))	Cuora_aurocapitata)))	Notochelys_platynota)	Siebenrockiella_crassicollis)	(Mauremys_leprosa	Morenia_petersi))))	Rhinoclemmys_punctularia))	Rhinoclemmys_nasuta))	Rhinoclemmys_melanosterna)	Rhinoclemmys_annulata)	((((Leucocephalon_yuwonoi	(Heosemys_spinosa	((((Hardella_thurjii	(Pangshura_smithii	(Batagur_baska	Batagur_kachuga)))	Batagur_dhongoka)	(Pangshura_tentoria	Pangshura_tecta))	Mauremys_sinensis)))	((Melanochelys_trijuga	((Mauremys_reevesii	Mauremys_nigricans)	Malayemys_subtrijuga))	Geoemyda_spengleri))	Malaclemys_terrapin)	Mauremys_rivulata));
((Leucocephalon_yuwonoi	(((Malayemys_subtrijuga	((Morenia_ocellata	((((Siebenrockiella_crassicollis	(Notochelys_platynota	((Cyclemys_oldhamii	(((Cuora_flavomarginata	Cuora_mccordi)	Cuora_amboinensis)	Cuora_aurocapitata))	Cyclemys_dentata)))	Melanochelys_trijuga)	Orlitia_borneensis)	Sacalia_bealei))	((Mauremys_caspica	(Mauremys_japonica	((Heosemys_grandis	Heosemys_annandalii)	Mauremys_annamensis)))	(Mauremys_reevesii	Mauremys_nigricans))))	Geoemyda_spengleri)	(Malaclemys_terrapin	(Mauremys_rivulata	(Rhinoclemmys_annulata	(((Rhinoclemmys_nasuta	Rhinoclemmys_areolata)	((Rhinoclemmys_punctularia	Rhinoclemmys_funerea)	Rhinoclemmys_pulcherrima))	Rhinoclemmys_melanosterna))))))	(((((Pangshura_smithii	(Batagur_kachuga	Batagur_baska))	Hardella_thurjii)	Batagur_dhongoka)	Mauremys_sinensis)	((Pangshura_tecta	Pangshura_tentoria)	(Mauremys_leprosa	Morenia_petersi)))	Heosemys_spinosa);
(Melanochelys_trijuga	(((Cyclemys_dentata	(((Cuora_amboinensis	(Cuora_flavomarginata	Cuora_mccordi))	Cuora_aurocapitata)	Cyclemys_oldhamii))	Notochelys_platynota)	Siebenrockiella_crassicollis)	(((Heosemys_spinosa	((((Mauremys_leprosa	Morenia_petersi)	Orlitia_borneensis)	Mauremys_sinensis)	(((Hardella_thurjii	(Pangshura_smithii	(Batagur_kachuga	Batagur_baska)))	Batagur_dhongoka)	(Pangshura_tecta	Pangshura_tentoria))))	((((((Rhinoclemmys_melanosterna	(Rhinoclemmys_areolata	(Rhinoclemmys_nasuta	((Rhinoclemmys_funerea	Rhinoclemmys_punctularia)	Rhinoclemmys_pulcherrima))))	Rhinoclemmys_annulata)	Mauremys_annamensis)	Geoemyda_spengleri)	(Malaclemys_terrapin	(((Morenia_ocellata	(((Heosemys_annandalii	Heosemys_grandis)	Mauremys_japonica)	Mauremys_caspica))	((Mauremys_reevesii	Mauremys_nigricans)	Malayemys_subtrijuga))	Mauremys_rivulata)))	Leucocephalon_yuwonoi))	Sacalia_bealei));
(Rhinoclemmys_annulata	(Mauremys_rivulata	(Malaclemys_terrapin	((((((Pangshura_tecta	Pangshura_tentoria)	(Batagur_dhongoka	((Batagur_baska	Batagur_kachuga)	(Hardella_thurjii	Pangshura_smithii))))	((((Mauremys_leprosa	(Notochelys_platynota	(Cyclemys_dentata	((Cuora_aurocapitata	((Cuora_flavomarginata	Cuora_mccordi)	Cuora_amboinensis))	Cyclemys_oldhamii))))	Morenia_petersi)	Orlitia_borneensis)	Mauremys_sinensis))	Heosemys_spinosa)	Leucocephalon_yuwonoi)	((Melanochelys_trijuga	(Sacalia_bealei	(Morenia_ocellata	(Siebenrockiella_crassicollis	((Mauremys_nigricans	Mauremys_reevesii)	Malayemys_subtrijuga)))))	Geoemyda_spengleri))))	(((Heosemys_grandis	(((Mauremys_caspica	Mauremys_japonica)	Mauremys_annamensis)	Heosemys_annandalii))	Rhinoclemmys_melanosterna)	((((Rhinoclemmys_nasuta	Rhinoclemmys_areolata)	Rhinoclemmys_funerea)	Rhinoclemmys_pulcherrima)	Rhinoclemmys_punctularia)));
((Melanochelys_trijuga	(((Sacalia_bealei	(((Mauremys_nigricans	Mauremys_reevesii)	(Mauremys_japonica	Mauremys_caspica))	Morenia_ocellata))	((((((Rhinoclemmys_punctularia	((Orlitia_borneensis	((((((Pangshura_tecta	Pangshura_tentoria)	(((Batagur_baska	Batagur_kachuga)	(Pangshura_smithii	Hardella_thurjii))	Batagur_dhongoka))	Heosemys_spinosa)	Leucocephalon_yuwonoi)	Mauremys_sinensis)	(Mauremys_leprosa	Morenia_petersi)))	Rhinoclemmys_funerea))	Rhinoclemmys_pulcherrima)	Rhinoclemmys_nasuta)	Rhinoclemmys_areolata)	((Mauremys_annamensis	(Heosemys_grandis	Heosemys_annandalii))	Rhinoclemmys_melanosterna))	Rhinoclemmys_annulata))	Geoemyda_spengleri))	Malayemys_subtrijuga	(((Malaclemys_terrapin	Mauremys_rivulata)	(Notochelys_platynota	((Cyclemys_oldhamii	(Cuora_aurocapitata	((Cuora_mccordi	Cuora_flavomarginata)	Cuora_amboinensis)))	Cyclemys_dentata)))	Siebenrockiella_crassicollis));
(((Siebenrockiella_crassicollis	((Melanochelys_trijuga	(((Mauremys_rivulata	Malaclemys_terrapin)	((Morenia_ocellata	(((Mauremys_nigricans	Mauremys_reevesii)	((Heosemys_annandalii	((((((Rhinoclemmys_pulcherrima	((Rhinoclemmys_nasuta	Rhinoclemmys_areolata)	Rhinoclemmys_funerea))	Rhinoclemmys_punctularia)	Rhinoclemmys_annulata)	Rhinoclemmys_melanosterna)	Mauremys_annamensis)	Heosemys_grandis))	Mauremys_japonica))	Mauremys_caspica))	Sacalia_bealei))	Geoemyda_spengleri))	Malayemys_subtrijuga))	(Notochelys_platynota	(Cyclemys_dentata	(Cyclemys_oldhamii	(Cuora_aurocapitata	((Cuora_mccordi	Cuora_flavomarginata)	Cuora_amboinensis))))))	(Heosemys_spinosa	(((((Pangshura_smithii	Hardella_thurjii)	(Batagur_kachuga	Batagur_baska))	Batagur_dhongoka)	(Pangshura_tentoria	Pangshura_tecta))	((Orlitia_borneensis	(Mauremys_leprosa	Morenia_petersi))	Mauremys_sinensis)))	Leucocephalon_yuwonoi);
((((Siebenrockiella_crassicollis	((((Mauremys_nigricans	Mauremys_reevesii)	Malayemys_subtrijuga)	(((Sacalia_bealei	(Morenia_ocellata	(Mauremys_caspica	(Mauremys_japonica	((Heosemys_grandis	Heosemys_annandalii)	Mauremys_annamensis)))))	(Malaclemys_terrapin	(Mauremys_rivulata	(Rhinoclemmys_annulata	(Rhinoclemmys_melanosterna	(Rhinoclemmys_pulcherrima	(((Rhinoclemmys_funerea	Rhinoclemmys_punctularia)	Rhinoclemmys_nasuta)	Rhinoclemmys_areolata)))))))	Geoemyda_spengleri))	Melanochelys_trijuga))	((Cyclemys_dentata	(Cyclemys_oldhamii	(Cuora_aurocapitata	(Cuora_amboinensis	(Cuora_flavomarginata	Cuora_mccordi)))))	Notochelys_platynota))	Orlitia_borneensis)	((Leucocephalon_yuwonoi	(((Pangshura_tentoria	Pangshura_tecta)	(Batagur_dhongoka	((Hardella_thurjii	Pangshura_smithii)	(Batagur_baska	Batagur_kachuga))))	Heosemys_spinosa))	Mauremys_sinensis)	(Mauremys_leprosa	Morenia_petersi));
((((Mauremys_leprosa	Morenia_petersi)	((Cyclemys_dentata	((Cuora_aurocapitata	(Cuora_amboinensis	(Cuora_flavomarginata	Cuora_mccordi)))	Cyclemys_oldhamii))	Notochelys_platynota))	Siebenrockiella_crassicollis)	(Sacalia_bealei	((Morenia_ocellata	(Mauremys_caspica	Mauremys_japonica))	((Malaclemys_terrapin	(((Geoemyda_spengleri	((Malayemys_subtrijuga	(Mauremys_reevesii	Mauremys_nigricans))	Melanochelys_trijuga))	((Rhinoclemmys_areolata	(Rhinoclemmys_nasuta	(Rhinoclemmys_pulcherrima	(Rhinoclemmys_punctularia	Rhinoclemmys_funerea))))	((((Heosemys_annandalii	Heosemys_grandis)	Mauremys_annamensis)	Rhinoclemmys_melanosterna)	Rhinoclemmys_annulata)))	Leucocephalon_yuwonoi))	Mauremys_rivulata)))	(Orlitia_borneensis	((Pangshura_tentoria	Pangshura_tecta)	(Heosemys_spinosa	(Mauremys_sinensis	((Hardella_thurjii	(Pangshura_smithii	(Batagur_kachuga	Batagur_baska)))	Batagur_dhongoka))))));
((Pangshura_tecta	Pangshura_tentoria)	(Orlitia_borneensis	(Mauremys_leprosa	Morenia_petersi))	((((((Cyclemys_oldhamii	(Cuora_aurocapitata	(Cuora_amboinensis	(Cuora_mccordi	Cuora_flavomarginata))))	Cyclemys_dentata)	Notochelys_platynota)	(Leucocephalon_yuwonoi	((Geoemyda_spengleri	(Melanochelys_trijuga	((Malayemys_subtrijuga	(Mauremys_nigricans	Mauremys_reevesii))	Siebenrockiella_crassicollis)))	(Malaclemys_terrapin	(Mauremys_rivulata	(((Morenia_ocellata	((Mauremys_japonica	(Heosemys_annandalii	((Rhinoclemmys_melanosterna	Mauremys_annamensis)	Heosemys_grandis)))	Mauremys_caspica))	Sacalia_bealei)	(Rhinoclemmys_annulata	(Rhinoclemmys_areolata	((Rhinoclemmys_pulcherrima	(Rhinoclemmys_punctularia	Rhinoclemmys_funerea))	Rhinoclemmys_nasuta)))))))))	Heosemys_spinosa)	((Batagur_dhongoka	(Hardella_thurjii	((Batagur_baska	Batagur_kachuga)	Pangshura_smithii)))	Mauremys_sinensis)));
(((Rhinoclemmys_annulata	((Mauremys_annamensis	((Mauremys_japonica	(Mauremys_caspica	(Mauremys_reevesii	Mauremys_nigricans)))	(Heosemys_grandis	Heosemys_annandalii)))	(Rhinoclemmys_melanosterna	(Rhinoclemmys_pulcherrima	((Rhinoclemmys_funerea	(Rhinoclemmys_areolata	Rhinoclemmys_nasuta))	Rhinoclemmys_punctularia)))))	Geoemyda_spengleri)	((((Orlitia_borneensis	(Mauremys_leprosa	Morenia_petersi))	Melanochelys_trijuga)	Siebenrockiella_crassicollis)	Malayemys_subtrijuga)	(Morenia_ocellata	(((((Leucocephalon_yuwonoi	(Heosemys_spinosa	(Mauremys_sinensis	((Batagur_dhongoka	(((Batagur_baska	Batagur_kachuga)	Pangshura_smithii)	Hardella_thurjii))	(Pangshura_tentoria	Pangshura_tecta)))))	((Cyclemys_dentata	(Cyclemys_oldhamii	(Cuora_aurocapitata	(Cuora_amboinensis	(Cuora_flavomarginata	Cuora_mccordi)))))	Notochelys_platynota))	Malaclemys_terrapin)	Mauremys_rivulata)	Sacalia_bealei)));
((Leucocephalon_yuwonoi	(Heosemys_spinosa	((((Morenia_petersi	Mauremys_leprosa)	Orlitia_borneensis)	Mauremys_sinensis)	((Batagur_dhongoka	((Hardella_thurjii	Pangshura_smithii)	(Batagur_kachuga	Batagur_baska)))	(Pangshura_tecta	Pangshura_tentoria)))))	((((((Heosemys_grandis	Heosemys_annandalii)	Mauremys_annamensis)	Rhinoclemmys_melanosterna)	Rhinoclemmys_annulata)	((Rhinoclemmys_pulcherrima	(Rhinoclemmys_nasuta	(Rhinoclemmys_punctularia	Rhinoclemmys_funerea)))	Rhinoclemmys_areolata))	Geoemyda_spengleri)	(Malaclemys_terrapin	(((Malayemys_subtrijuga	(Melanochelys_trijuga	((Notochelys_platynota	((((Cuora_amboinensis	(Cuora_flavomarginata	Cuora_mccordi))	Cuora_aurocapitata)	Cyclemys_oldhamii)	Cyclemys_dentata))	Siebenrockiella_crassicollis)))	(Sacalia_bealei	(Morenia_ocellata	((Mauremys_reevesii	Mauremys_nigricans)	(Mauremys_japonica	Mauremys_caspica)))))	Mauremys_rivulata)));
((Mauremys_caspica	(Morenia_ocellata	(Sacalia_bealei	((((Siebenrockiella_crassicollis	((Mauremys_leprosa	Morenia_petersi)	(Notochelys_platynota	((Cyclemys_oldhamii	((Cuora_amboinensis	(Cuora_flavomarginata	Cuora_mccordi))	Cuora_aurocapitata))	Cyclemys_dentata))))	Melanochelys_trijuga)	Malayemys_subtrijuga)	(Geoemyda_spengleri	((((Mauremys_sinensis	((Pangshura_tecta	Pangshura_tentoria)	(((Pangshura_smithii	(Batagur_kachuga	Batagur_baska))	Hardella_thurjii)	Batagur_dhongoka)))	Heosemys_spinosa)	Leucocephalon_yuwonoi)	(Malaclemys_terrapin	(Mauremys_rivulata	(Mauremys_reevesii	Mauremys_nigricans)))))))))	Mauremys_japonica	(Heosemys_annandalii	(Heosemys_grandis	(Mauremys_annamensis	(Rhinoclemmys_melanosterna	(Rhinoclemmys_annulata	(((Rhinoclemmys_pulcherrima	(Rhinoclemmys_punctularia	(Rhinoclemmys_funerea	Orlitia_borneensis)))	Rhinoclemmys_nasuta)	Rhinoclemmys_areolata)))))));
((((((Malayemys_subtrijuga	(Mauremys_nigricans	Mauremys_reevesii))	(((Malaclemys_terrapin	(Mauremys_rivulata	(((Mauremys_caspica	Mauremys_japonica)	(Mauremys_annamensis	(Rhinoclemmys_melanosterna	(Heosemys_annandalii	Heosemys_grandis))))	Rhinoclemmys_annulata)))	(Sacalia_bealei	(Morenia_ocellata	((Rhinoclemmys_funerea	((Rhinoclemmys_pulcherrima	(Rhinoclemmys_nasuta	Rhinoclemmys_areolata))	Rhinoclemmys_punctularia))	Orlitia_borneensis))))	Geoemyda_spengleri))	Melanochelys_trijuga)	Siebenrockiella_crassicollis)	((Heosemys_spinosa	(((Pangshura_tecta	Pangshura_tentoria)	(((Pangshura_smithii	(Batagur_kachuga	Batagur_baska))	Hardella_thurjii)	Batagur_dhongoka))	Mauremys_sinensis))	Leucocephalon_yuwonoi))	(Mauremys_leprosa	Morenia_petersi)	(Notochelys_platynota	((Cyclemys_oldhamii	(Cuora_aurocapitata	(Cuora_amboinensis	(Cuora_flavomarginata	Cuora_mccordi))))	Cyclemys_dentata)));
((Leucocephalon_yuwonoi	(Heosemys_spinosa	(((Batagur_dhongoka	(((Batagur_baska	Batagur_kachuga)	Pangshura_smithii)	Hardella_thurjii))	Mauremys_sinensis)	((Morenia_petersi	Mauremys_leprosa)	(Pangshura_tecta	Pangshura_tentoria)))))	(Malaclemys_terrapin	((((Mauremys_japonica	Mauremys_caspica)	(Mauremys_nigricans	Mauremys_reevesii))	((Morenia_ocellata	((Rhinoclemmys_funerea	(Rhinoclemmys_punctularia	(Rhinoclemmys_pulcherrima	(((Rhinoclemmys_annulata	(Rhinoclemmys_melanosterna	((Heosemys_annandalii	Heosemys_grandis)	Mauremys_annamensis)))	Rhinoclemmys_areolata)	Rhinoclemmys_nasuta))))	Orlitia_borneensis))	Sacalia_bealei))	Mauremys_rivulata))	(Geoemyda_spengleri	(((Siebenrockiella_crassicollis	(Notochelys_platynota	(((((Cuora_flavomarginata	Cuora_mccordi)	Cuora_amboinensis)	Cuora_aurocapitata)	Cyclemys_oldhamii)	Cyclemys_dentata)))	Malayemys_subtrijuga)	Melanochelys_trijuga)));
((Heosemys_spinosa	(((((Batagur_kachuga	Batagur_baska)	(Hardella_thurjii	Pangshura_smithii))	Batagur_dhongoka)	(Pangshura_tentoria	Pangshura_tecta))	((Orlitia_borneensis	(Morenia_petersi	Mauremys_leprosa))	Mauremys_sinensis)))	Leucocephalon_yuwonoi	(((Cyclemys_dentata	(Cyclemys_oldhamii	(Cuora_aurocapitata	((Cuora_flavomarginata	Cuora_mccordi)	Cuora_amboinensis))))	Notochelys_platynota)	(Malaclemys_terrapin	(Mauremys_rivulata	(((((Rhinoclemmys_melanosterna	(Mauremys_annamensis	(Heosemys_grandis	Heosemys_annandalii)))	(Rhinoclemmys_areolata	(Rhinoclemmys_nasuta	((Rhinoclemmys_funerea	Rhinoclemmys_punctularia)	Rhinoclemmys_pulcherrima))))	Rhinoclemmys_annulata)	(Geoemyda_spengleri	((Siebenrockiella_crassicollis	Malayemys_subtrijuga)	Melanochelys_trijuga)))	((Morenia_ocellata	((Mauremys_japonica	Mauremys_caspica)	(Mauremys_reevesii	Mauremys_nigricans)))	Sacalia_bealei))))));
((Orlitia_borneensis	(Morenia_petersi	Mauremys_leprosa))	(Notochelys_platynota	(Cyclemys_dentata	((Cuora_aurocapitata	((Cuora_mccordi	Cuora_flavomarginata)	Cuora_amboinensis))	Cyclemys_oldhamii)))	((((((Malaclemys_terrapin	(((Sacalia_bealei	(((Mauremys_nigricans	Mauremys_reevesii)	(Mauremys_caspica	Mauremys_japonica))	Morenia_ocellata))	(Rhinoclemmys_annulata	((Rhinoclemmys_melanosterna	(Mauremys_annamensis	(Heosemys_grandis	Heosemys_annandalii)))	(((Rhinoclemmys_pulcherrima	(Rhinoclemmys_funerea	Rhinoclemmys_punctularia))	Rhinoclemmys_nasuta)	Rhinoclemmys_areolata))))	Mauremys_rivulata))	(((Mauremys_sinensis	(((Hardella_thurjii	(Pangshura_smithii	(Batagur_kachuga	Batagur_baska)))	Batagur_dhongoka)	(Pangshura_tentoria	Pangshura_tecta)))	Heosemys_spinosa)	Leucocephalon_yuwonoi))	Geoemyda_spengleri)	Melanochelys_trijuga)	Malayemys_subtrijuga)	Siebenrockiella_crassicollis));
(Mauremys_rivulata	(Malaclemys_terrapin	((Geoemyda_spengleri	((((Rhinoclemmys_pulcherrima	(Rhinoclemmys_punctularia	Rhinoclemmys_funerea))	Rhinoclemmys_nasuta)	Rhinoclemmys_areolata)	Rhinoclemmys_annulata))	(Sacalia_bealei	(((Mauremys_japonica	((Heosemys_annandalii	(Heosemys_grandis	Rhinoclemmys_melanosterna))	Mauremys_annamensis))	Mauremys_caspica)	Morenia_ocellata))))	((Malayemys_subtrijuga	(((Orlitia_borneensis	((((Heosemys_spinosa	((Batagur_dhongoka	(Hardella_thurjii	(Pangshura_smithii	(Batagur_kachuga	Batagur_baska))))	Mauremys_sinensis))	Leucocephalon_yuwonoi)	(Pangshura_tecta	Pangshura_tentoria))	(Mauremys_leprosa	Morenia_petersi)))	Melanochelys_trijuga)	(((Cyclemys_dentata	(Cyclemys_oldhamii	(Cuora_aurocapitata	((Cuora_flavomarginata	Cuora_mccordi)	Cuora_amboinensis))))	Notochelys_platynota)	Siebenrockiella_crassicollis)))	(Mauremys_nigricans	Mauremys_reevesii)));
(((Heosemys_spinosa	((Orlitia_borneensis	((Morenia_petersi	Mauremys_leprosa)	((Siebenrockiella_crassicollis	(Melanochelys_trijuga	(Malayemys_subtrijuga	((Mauremys_reevesii	Mauremys_nigricans)	(Mauremys_rivulata	(Malaclemys_terrapin	((((Rhinoclemmys_annulata	((((Rhinoclemmys_pulcherrima	(Rhinoclemmys_punctularia	Rhinoclemmys_funerea))	Rhinoclemmys_nasuta)	Rhinoclemmys_areolata)	Rhinoclemmys_melanosterna))	(Sacalia_bealei	((Mauremys_caspica	(((Heosemys_annandalii	Heosemys_grandis)	Mauremys_annamensis)	Mauremys_japonica))	Morenia_ocellata)))	Geoemyda_spengleri)	Leucocephalon_yuwonoi)))))))	((Cyclemys_dentata	(Cyclemys_oldhamii	(Cuora_aurocapitata	((Cuora_flavomarginata	Cuora_mccordi)	Cuora_amboinensis))))	Notochelys_platynota))))	(Pangshura_tecta	Pangshura_tentoria)))	Mauremys_sinensis)	Batagur_dhongoka	(((Batagur_kachuga	Batagur_baska)	Pangshura_smithii)	Hardella_thurjii));
((Mauremys_rivulata	((Morenia_ocellata	(Sacalia_bealei	((Siebenrockiella_crassicollis	((Mauremys_leprosa	Morenia_petersi)	(((Cyclemys_oldhamii	(((Cuora_mccordi	Cuora_flavomarginata)	Cuora_amboinensis)	Cuora_aurocapitata))	Cyclemys_dentata)	Notochelys_platynota)))	(((Rhinoclemmys_punctularia	((Rhinoclemmys_nasuta	Rhinoclemmys_areolata)	Rhinoclemmys_pulcherrima))	Rhinoclemmys_funerea)	Orlitia_borneensis))))	((((Heosemys_grandis	Heosemys_annandalii)	Mauremys_annamensis)	Rhinoclemmys_melanosterna)	Rhinoclemmys_annulata)))	Malaclemys_terrapin	((Geoemyda_spengleri	((((Mauremys_reevesii	Mauremys_nigricans)	(Mauremys_caspica	Mauremys_japonica))	Malayemys_subtrijuga)	Melanochelys_trijuga))	((Heosemys_spinosa	(((Pangshura_tecta	Pangshura_tentoria)	(Batagur_dhongoka	(((Batagur_baska	Batagur_kachuga)	Pangshura_smithii)	Hardella_thurjii)))	Mauremys_sinensis))	Leucocephalon_yuwonoi)));
((((((Rhinoclemmys_funerea	Rhinoclemmys_punctularia)	Rhinoclemmys_pulcherrima)	Rhinoclemmys_nasuta)	Rhinoclemmys_areolata)	(((Heosemys_annandalii	Heosemys_grandis)	Mauremys_annamensis)	Rhinoclemmys_melanosterna))	((((Malaclemys_terrapin	((Heosemys_spinosa	(Mauremys_sinensis	(((Morenia_petersi	Mauremys_leprosa)	Orlitia_borneensis)	((((Pangshura_smithii	(Batagur_baska	Batagur_kachuga))	Hardella_thurjii)	Batagur_dhongoka)	(Pangshura_tentoria	Pangshura_tecta)))))	Leucocephalon_yuwonoi))	Mauremys_rivulata)	(Sacalia_bealei	(Morenia_ocellata	((Mauremys_nigricans	Mauremys_reevesii)	(Mauremys_japonica	Mauremys_caspica)))))	(Geoemyda_spengleri	(Melanochelys_trijuga	((((Cyclemys_dentata	(Cyclemys_oldhamii	(Cuora_aurocapitata	((Cuora_flavomarginata	Cuora_mccordi)	Cuora_amboinensis))))	Notochelys_platynota)	Siebenrockiella_crassicollis)	Malayemys_subtrijuga))))	Rhinoclemmys_annulata);
(Siebenrockiella_crassicollis	(Malayemys_subtrijuga	(Mauremys_reevesii	Mauremys_nigricans))	(Melanochelys_trijuga	(((Leucocephalon_yuwonoi	(((Morenia_petersi	Mauremys_leprosa)	((((Cuora_aurocapitata	(Cuora_amboinensis	(Cuora_flavomarginata	Cuora_mccordi)))	Cyclemys_oldhamii)	Cyclemys_dentata)	Notochelys_platynota))	((((Pangshura_tecta	Pangshura_tentoria)	(Batagur_dhongoka	(Hardella_thurjii	(Pangshura_smithii	(Batagur_kachuga	Batagur_baska)))))	Mauremys_sinensis)	Heosemys_spinosa)))	((Mauremys_rivulata	((Rhinoclemmys_annulata	((Rhinoclemmys_melanosterna	(Heosemys_grandis	Heosemys_annandalii))	Mauremys_annamensis))	((Mauremys_caspica	Mauremys_japonica)	(Morenia_ocellata	(Sacalia_bealei	(Orlitia_borneensis	((Rhinoclemmys_punctularia	(Rhinoclemmys_pulcherrima	(Rhinoclemmys_areolata	Rhinoclemmys_nasuta)))	Rhinoclemmys_funerea)))))))	Malaclemys_terrapin))	Geoemyda_spengleri)));
(((((Cuora_aurocapitata	((Cuora_flavomarginata	Cuora_mccordi)	Cuora_amboinensis))	Cyclemys_oldhamii)	Cyclemys_dentata)	Notochelys_platynota)	(((((Sacalia_bealei	(Rhinoclemmys_pulcherrima	((Rhinoclemmys_nasuta	((Rhinoclemmys_funerea	Orlitia_borneensis)	Rhinoclemmys_punctularia))	Rhinoclemmys_areolata)))	(Mauremys_rivulata	(Rhinoclemmys_annulata	(Morenia_ocellata	((Mauremys_japonica	((Heosemys_grandis	(Rhinoclemmys_melanosterna	Mauremys_annamensis))	Heosemys_annandalii))	Mauremys_caspica)))))	(Geoemyda_spengleri	((Siebenrockiella_crassicollis	(Malayemys_subtrijuga	(Mauremys_reevesii	Mauremys_nigricans)))	Melanochelys_trijuga)))	Malaclemys_terrapin)	Leucocephalon_yuwonoi)	(Heosemys_spinosa	((Morenia_petersi	Mauremys_leprosa)	((((Hardella_thurjii	((Batagur_baska	Batagur_kachuga)	Pangshura_smithii))	Batagur_dhongoka)	(Pangshura_tecta	Pangshura_tentoria))	Mauremys_sinensis))));
(Rhinoclemmys_annulata	(Rhinoclemmys_melanosterna	(Rhinoclemmys_pulcherrima	((Rhinoclemmys_nasuta	(Rhinoclemmys_punctularia	Rhinoclemmys_funerea))	Rhinoclemmys_areolata)))	(((Malaclemys_terrapin	((Leucocephalon_yuwonoi	(Heosemys_spinosa	(((Orlitia_borneensis	(Morenia_petersi	Mauremys_leprosa))	Mauremys_sinensis)	((Pangshura_tentoria	Pangshura_tecta)	(((Pangshura_smithii	Hardella_thurjii)	(Batagur_kachuga	Batagur_baska))	Batagur_dhongoka)))))	((Melanochelys_trijuga	((Siebenrockiella_crassicollis	(((Cyclemys_oldhamii	(Cuora_aurocapitata	((Cuora_mccordi	Cuora_flavomarginata)	Cuora_amboinensis)))	Cyclemys_dentata)	Notochelys_platynota))	Malayemys_subtrijuga))	Geoemyda_spengleri)))	Mauremys_rivulata)	(Sacalia_bealei	(((Mauremys_nigricans	Mauremys_reevesii)	((Mauremys_japonica	(Mauremys_annamensis	(Heosemys_annandalii	Heosemys_grandis)))	Mauremys_caspica))	Morenia_ocellata))));
(Siebenrockiella_crassicollis	Malayemys_subtrijuga	((Geoemyda_spengleri	((((Rhinoclemmys_melanosterna	((Heosemys_annandalii	Heosemys_grandis)	Mauremys_annamensis))	(Rhinoclemmys_areolata	((Rhinoclemmys_pulcherrima	(Rhinoclemmys_funerea	Rhinoclemmys_punctularia))	Rhinoclemmys_nasuta)))	Rhinoclemmys_annulata)	(((((Mauremys_nigricans	Mauremys_reevesii)	(Mauremys_japonica	Mauremys_caspica))	Morenia_ocellata)	Sacalia_bealei)	(((Leucocephalon_yuwonoi	((((((Mauremys_leprosa	Morenia_petersi)	Orlitia_borneensis)	(((((Batagur_kachuga	Batagur_baska)	Pangshura_smithii)	Hardella_thurjii)	Batagur_dhongoka)	(Pangshura_tentoria	Pangshura_tecta)))	Mauremys_sinensis)	Heosemys_spinosa)	(Notochelys_platynota	(Cyclemys_dentata	((Cuora_aurocapitata	(Cuora_amboinensis	(Cuora_mccordi	Cuora_flavomarginata)))	Cyclemys_oldhamii)))))	Malaclemys_terrapin)	Mauremys_rivulata))))	Melanochelys_trijuga));
((Malaclemys_terrapin	(((Notochelys_platynota	(((Cuora_aurocapitata	(Cuora_amboinensis	(Cuora_flavomarginata	Cuora_mccordi)))	Cyclemys_oldhamii)	Cyclemys_dentata))	(Heosemys_spinosa	((Mauremys_sinensis	(Orlitia_borneensis	(Morenia_petersi	Mauremys_leprosa)))	(((((Batagur_kachuga	Batagur_baska)	Pangshura_smithii)	Hardella_thurjii)	Batagur_dhongoka)	(Pangshura_tecta	Pangshura_tentoria)))))	Leucocephalon_yuwonoi))	(((((Melanochelys_trijuga	(Siebenrockiella_crassicollis	Malayemys_subtrijuga))	Geoemyda_spengleri)	(Rhinoclemmys_annulata	((Rhinoclemmys_pulcherrima	(((Rhinoclemmys_areolata	Rhinoclemmys_nasuta)	Rhinoclemmys_funerea)	Rhinoclemmys_punctularia))	(Rhinoclemmys_melanosterna	((Heosemys_grandis	(((Mauremys_caspica	(Mauremys_reevesii	Mauremys_nigricans))	Mauremys_japonica)	Heosemys_annandalii))	Mauremys_annamensis)))))	Morenia_ocellata)	Sacalia_bealei)	Mauremys_rivulata);
(Leucocephalon_yuwonoi	((((Geoemyda_spengleri	((Siebenrockiella_crassicollis	(((Orlitia_borneensis	(Rhinoclemmys_funerea	(((((Rhinoclemmys_melanosterna	(Heosemys_grandis	(Heosemys_annandalii	((((Mauremys_reevesii	Mauremys_nigricans)	Mauremys_caspica)	Mauremys_japonica)	Mauremys_annamensis))))	Rhinoclemmys_annulata)	Rhinoclemmys_punctularia)	Rhinoclemmys_pulcherrima)	(Rhinoclemmys_areolata	Rhinoclemmys_nasuta))))	Morenia_ocellata)	Sacalia_bealei))	Malayemys_subtrijuga))	Melanochelys_trijuga)	Mauremys_rivulata)	Malaclemys_terrapin)	((Heosemys_spinosa	(Mauremys_sinensis	((Pangshura_tentoria	Pangshura_tecta)	(((Pangshura_smithii	(Batagur_kachuga	Batagur_baska))	Hardella_thurjii)	Batagur_dhongoka))))	(((((((Cuora_mccordi	Cuora_flavomarginata)	Cuora_amboinensis)	Cuora_aurocapitata)	Cyclemys_oldhamii)	Cyclemys_dentata)	Notochelys_platynota)	(Morenia_petersi	Mauremys_leprosa))));
((((Orlitia_borneensis	((Mauremys_leprosa	Morenia_petersi)	(Mauremys_sinensis	((Batagur_dhongoka	((Pangshura_smithii	(Batagur_kachuga	Batagur_baska))	Hardella_thurjii))	(Pangshura_tentoria	Pangshura_tecta)))))	(((Geoemyda_spengleri	((Leucocephalon_yuwonoi	(Heosemys_spinosa	((Siebenrockiella_crassicollis	((Mauremys_reevesii	Mauremys_nigricans)	Malayemys_subtrijuga))	((((Cuora_aurocapitata	(Cuora_amboinensis	(Cuora_mccordi	Cuora_flavomarginata)))	Cyclemys_oldhamii)	Cyclemys_dentata)	Notochelys_platynota))))	(((Rhinoclemmys_annulata	((Rhinoclemmys_pulcherrima	(Rhinoclemmys_funerea	(Rhinoclemmys_areolata	Rhinoclemmys_nasuta)))	Rhinoclemmys_punctularia))	Mauremys_rivulata)	Malaclemys_terrapin)))	Melanochelys_trijuga)	Sacalia_bealei))	Morenia_ocellata)	Mauremys_caspica	((Heosemys_annandalii	(Heosemys_grandis	(Mauremys_annamensis	Rhinoclemmys_melanosterna)))	Mauremys_japonica));
(((Malaclemys_terrapin	((Sacalia_bealei	((Mauremys_caspica	(Mauremys_japonica	(((Mauremys_annamensis	((Rhinoclemmys_annulata	((Rhinoclemmys_pulcherrima	((Rhinoclemmys_areolata	Rhinoclemmys_nasuta)	Rhinoclemmys_funerea))	Rhinoclemmys_punctularia))	Rhinoclemmys_melanosterna))	Heosemys_grandis)	Heosemys_annandalii)))	Morenia_ocellata))	Mauremys_rivulata))	((((Cyclemys_dentata	((((Cuora_mccordi	Cuora_flavomarginata)	Cuora_amboinensis)	Cuora_aurocapitata)	Cyclemys_oldhamii))	Notochelys_platynota)	(Heosemys_spinosa	(((Pangshura_tentoria	Pangshura_tecta)	(Orlitia_borneensis	(Mauremys_leprosa	Morenia_petersi)))	(((Hardella_thurjii	(Pangshura_smithii	(Batagur_kachuga	Batagur_baska)))	Batagur_dhongoka)	Mauremys_sinensis))))	Leucocephalon_yuwonoi))	(Melanochelys_trijuga	((Malayemys_subtrijuga	(Mauremys_reevesii	Mauremys_nigricans))	Siebenrockiella_crassicollis))	Geoemyda_spengleri);
(((Geoemyda_spengleri	((Rhinoclemmys_annulata	(((((Rhinoclemmys_punctularia	(Orlitia_borneensis	Rhinoclemmys_funerea))	Rhinoclemmys_pulcherrima)	Rhinoclemmys_nasuta)	Rhinoclemmys_areolata)	Rhinoclemmys_melanosterna))	((((Mauremys_annamensis	(Heosemys_grandis	Heosemys_annandalii))	Mauremys_japonica)	Mauremys_caspica)	Morenia_ocellata)))	(Melanochelys_trijuga	(Siebenrockiella_crassicollis	(Malayemys_subtrijuga	(Mauremys_nigricans	Mauremys_reevesii)))))	((Leucocephalon_yuwonoi	((((Morenia_petersi	Mauremys_leprosa)	(Notochelys_platynota	(Cyclemys_dentata	(((Cuora_amboinensis	(Cuora_mccordi	Cuora_flavomarginata))	Cuora_aurocapitata)	Cyclemys_oldhamii))))	Mauremys_rivulata)	Malaclemys_terrapin))	(((Mauremys_sinensis	((Hardella_thurjii	(Pangshura_smithii	(Batagur_kachuga	Batagur_baska)))	Batagur_dhongoka))	(Pangshura_tentoria	Pangshura_tecta))	Heosemys_spinosa))	Sacalia_bealei);
((((Heosemys_annandalii	Heosemys_grandis)	Mauremys_annamensis)	Mauremys_japonica)	Mauremys_caspica	((Mauremys_reevesii	Mauremys_nigricans)	(Morenia_ocellata	((Malayemys_subtrijuga	((Geoemyda_spengleri	((Mauremys_rivulata	(Rhinoclemmys_annulata	(Rhinoclemmys_melanosterna	(((Rhinoclemmys_funerea	(Rhinoclemmys_areolata	Rhinoclemmys_nasuta))	Rhinoclemmys_punctularia)	Rhinoclemmys_pulcherrima))))	Malaclemys_terrapin))	Melanochelys_trijuga))	(((Orlitia_borneensis	(((Leucocephalon_yuwonoi	((Mauremys_sinensis	((((Batagur_baska	Batagur_kachuga)	Pangshura_smithii)	Hardella_thurjii)	Batagur_dhongoka))	Heosemys_spinosa))	(Pangshura_tecta	Pangshura_tentoria))	(Mauremys_leprosa	Morenia_petersi)))	((((Cyclemys_oldhamii	(Cuora_aurocapitata	(Cuora_amboinensis	(Cuora_flavomarginata	Cuora_mccordi))))	Cyclemys_dentata)	Notochelys_platynota)	Siebenrockiella_crassicollis))	Sacalia_bealei)))));
((Mauremys_rivulata	((((Cuora_aurocapitata	((Cuora_flavomarginata	Cuora_mccordi)	Cuora_amboinensis))	Cyclemys_oldhamii)	Cyclemys_dentata)	Notochelys_platynota))	Malaclemys_terrapin	(((((Mauremys_annamensis	((Heosemys_grandis	(Heosemys_annandalii	(((((Orlitia_borneensis	(((Rhinoclemmys_pulcherrima	(Rhinoclemmys_areolata	Rhinoclemmys_nasuta))	Rhinoclemmys_punctularia)	Rhinoclemmys_funerea))	Sacalia_bealei)	Morenia_ocellata)	Mauremys_caspica)	Mauremys_japonica)))	Rhinoclemmys_melanosterna))	Rhinoclemmys_annulata)	Geoemyda_spengleri)	((Siebenrockiella_crassicollis	(Malayemys_subtrijuga	(Mauremys_nigricans	Mauremys_reevesii)))	Melanochelys_trijuga))	(Leucocephalon_yuwonoi	((((Pangshura_tentoria	Pangshura_tecta)	(((Batagur_kachuga	Batagur_baska)	(Hardella_thurjii	Pangshura_smithii))	Batagur_dhongoka))	Heosemys_spinosa)	((Morenia_petersi	Mauremys_leprosa)	Mauremys_sinensis)))));
