# Supplementary material for: Estimating the phylogeny of geoemydid turtles (Cryptodira) from landmark data: an assessment of different methods
Source: PeerJ. 2019 Aug 22;7:e7476. doi: 10.7717/peerj.7476 (PMC6708579; doi:10.7717/peerj.7476)
Supplement: Supplemental Information 10 — The trees are organised in folders corresponding to each landmark dataset. Within each folder the trees are named as follows: ‘dyn’ for dynamic LAUP ‘gpa’ for LAUP on GPA alignment ‘lin’ for linear parsimony ‘ml’ for maximum likelihood ‘nj’ for neighbour-joining ‘sqcpars’ for squared-change parsimony ‘_bs’ and ‘_bscon’ denote bootstrap trees, and bootstrap consensus trees, respectively. [file peerj-07-7476-s010.zip › trees/shell/sqcpars_bscon.tre]

((((((((Cuora_mccordi,Cuora_flavomarginata)100,Cuora_amboinensis)100,Cuora_aurocapitata)100,Cyclemys_oldhamii)100,Cyclemys_dentata)100,Notochelys_platynota)99,(Rhinoclemmys_pulcherrima,Rhinoclemmys_funerea,Rhinoclemmys_areolata,Rhinoclemmys_nasuta,Rhinoclemmys_punctularia)77.5,((((Batagur_baska,Batagur_kachuga)100,Pangshura_smithii)84,Hardella_thurjii)100,Batagur_dhongoka)100,(Mauremys_leprosa,Morenia_petersi)95.5,(Mauremys_reevesii,Mauremys_nigricans)99,(Pangshura_tecta,Pangshura_tentoria)100,Heosemys_spinosa,Malayemys_subtrijuga,Siebenrockiella_crassicollis,Sacalia_bealei,Morenia_ocellata,Mauremys_annamensis,Heosemys_grandis,Heosemys_annandalii,Mauremys_caspica,Mauremys_japonica,Rhinoclemmys_melanosterna,Rhinoclemmys_annulata,Mauremys_rivulata,Orlitia_borneensis,Melanochelys_trijuga,Geoemyda_spengleri,Leucocephalon_yuwonoi,Mauremys_sinensis)NA,Malaclemys_terrapin)100;
